# Supplementary material for: Pressure-Induced Phase Transitions in Bilayer La3Ni2O7
Source: J Phys Chem C Nanomater Interfaces. 2025 Dec 11;130(13):4911–8. doi: 10.1021/acs.jpcc.5c07252 (PMC13051444; doi:10.1021/acs.jpcc.5c07252)
Supplement: Supplementary file 2 [file jp5c07252_si_002.zip]

Archive with 14 entries (13 files):
- XRD_CIf/
- XRD_CIf/12p53GPa_oC.cif
- XRD_CIf/12p53GPa_oF.cif
- XRD_CIf/12p53GPa_tI.cif
- XRD_CIf/15p07GPa_oC.cif
- XRD_CIf/15p07GPa_oF.cif
- XRD_CIf/15p07GPa_tI.cif
- XRD_CIf/1p19GPa_oC.cif
- XRD_CIf/2p53Gpa_oC.cif
- XRD_CIf/3p88GPa_oC.cif
- XRD_CIf/5p94GPa_oC.cif
- XRD_CIf/7p99GPa_oC.cif
- XRD_CIf/9p98GPa_oC.cif
- XRD_CIf/ambient_oC.cif
