# Supplementary material for: Pressure-Induced Phase Transitions in Bilayer La3Ni2O7
Source: J Phys Chem C Nanomater Interfaces. 2025 Dec 11;130(13):4911–8. doi: 10.1021/acs.jpcc.5c07252 (PMC13051444; doi:10.1021/acs.jpcc.5c07252)
Supplement: Supplementary file 2 [file jp5c07252_si_002.zip › XRD_CIf/12p53GPa_oC.cif]

data_HW_HD_Zhou_La2222_S2_P7_050724_oC_corr1
_audit_creation_date               2024-10-21
_audit_creation_method
;
Olex2 1.5
(compiled 2024.02.16 svn.r378c4104 for OlexSys, GUI svn.r6928)
;
_shelx_SHELXL_version_number       '2019/1'
_audit_contact_author_address      ?
_audit_contact_author_email        ?
_audit_contact_author_name         ''
_audit_contact_author_phone        ?
_publ_contact_author_id_orcid      ?
_chemical_name_common              ?
_chemical_name_systematic          ?
_chemical_formula_moiety           'La3 Ni2 O7'
_chemical_formula_sum              'La3 Ni2 O7'
_chemical_formula_weight           646.15
_chemical_melting_point            ?
loop_
  _atom_type_symbol
  _atom_type_description
  _atom_type_scat_dispersion_real
  _atom_type_scat_dispersion_imag
  _atom_type_scat_source
 'O' 'O' 0.0106 0.0060 'International Tables Vol C Tables 4.2.6.8 and 6.1.1.4'
 'Ni' 'Ni' 0.3393 1.1124 'International Tables Vol C Tables 4.2.6.8 and 6.1.1.4'
 'La' 'La' -0.2871 2.4523
 'International Tables Vol C Tables 4.2.6.8 and 6.1.1.4'

_shelx_space_group_comment
;
The symmetry employed for this shelxl refinement is uniquely defined
by the following loop, which should always be used as a source of
symmetry information in preference to the above space-group names.
They are only intended as comments.
;
_space_group_crystal_system        'orthorhombic'
_space_group_IT_number             63
_space_group_name_H-M_alt          'C m c m'
_space_group_name_Hall             '-C 2c 2'
loop_
  _space_group_symop_operation_xyz
 'x, y, z'
 '-x, -y, z+1/2'
 '-x, y, -z+1/2'
 'x, -y, -z'
 'x+1/2, y+1/2, z'
 '-x+1/2, -y+1/2, z+1/2'
 '-x+1/2, y+1/2, -z+1/2'
 'x+1/2, -y+1/2, -z'
 '-x, -y, -z'
 'x, y, -z-1/2'
 'x, -y, z-1/2'
 '-x, y, z'
 '-x+1/2, -y+1/2, -z'
 'x+1/2, y+1/2, -z-1/2'
 'x+1/2, -y+1/2, z-1/2'
 '-x+1/2, y+1/2, z'

_cell_length_a                     19.9987(18)
_cell_length_b                     5.2868(5)
_cell_length_c                     5.2928(7)
_cell_angle_alpha                  90
_cell_angle_beta                   90
_cell_angle_gamma                  90
_cell_volume                       559.60(10)
_cell_formula_units_Z              4
_cell_measurement_reflns_used      ?
_cell_measurement_temperature      300(2)
_cell_measurement_theta_max        ?
_cell_measurement_theta_min        ?
_shelx_estimated_absorpt_T_max     ?
_shelx_estimated_absorpt_T_min     ?
_exptl_absorpt_coefficient_mu      28.997
_exptl_absorpt_correction_T_max    ?
_exptl_absorpt_correction_T_min    ?
_exptl_absorpt_correction_type     ?
_exptl_absorpt_process_details     ?
_exptl_absorpt_special_details     ?
_exptl_crystal_colour              ?
_exptl_crystal_density_diffrn      7.669
_exptl_crystal_density_meas        ?
_exptl_crystal_density_method      ?
_exptl_crystal_description         ?
_exptl_crystal_F_000               1132
_exptl_crystal_size_max            ?
_exptl_crystal_size_mid            ?
_exptl_crystal_size_min            ?
_exptl_transmission_factor_max     ?
_exptl_transmission_factor_min     ?
_diffrn_reflns_av_R_equivalents    0.0721
_diffrn_reflns_av_unetI/netI       0.0438
_diffrn_reflns_Laue_measured_fraction_full  0.949
_diffrn_reflns_Laue_measured_fraction_max  0.854
_diffrn_reflns_limit_h_max         32
_diffrn_reflns_limit_h_min         -33
_diffrn_reflns_limit_k_max         8
_diffrn_reflns_limit_k_min         -7
_diffrn_reflns_limit_l_max         8
_diffrn_reflns_limit_l_min         -8
_diffrn_reflns_number              6838
_diffrn_reflns_point_group_measured_fraction_full  0.949
_diffrn_reflns_point_group_measured_fraction_max  0.854
_diffrn_reflns_theta_full          25.242
_diffrn_reflns_theta_max           36.850
_diffrn_reflns_theta_min           2.037
_diffrn_ambient_temperature        300(2)
_diffrn_detector_area_resol_mean   ?
_diffrn_measured_fraction_theta_full  0.949
_diffrn_measured_fraction_theta_max  0.854
_diffrn_measurement_device_type    ?
_diffrn_measurement_method         ?
_diffrn_radiation_type             MoK\a
_diffrn_radiation_wavelength       0.71073
_diffrn_source                     ?
_reflns_Friedel_coverage           0.000
_reflns_Friedel_fraction_full      .
_reflns_Friedel_fraction_max       .
_reflns_number_gt                  283
_reflns_number_total               666
_reflns_special_details
;
 Reflections were merged by SHELXL according to the crystal
 class for the calculation of statistics and refinement.
 
 _reflns_Friedel_fraction is defined as the number of unique
 Friedel pairs measured divided by the number that would be
 possible theoretically, ignoring centric projections and
 systematic absences.
;
_reflns_threshold_expression       'I > 2\s(I)'
_computing_cell_refinement         ?
_computing_data_collection         ?
_computing_data_reduction          ?
_computing_molecular_graphics      'Olex2 1.5 (Dolomanov et al., 2009)'
_computing_publication_material    'Olex2 1.5 (Dolomanov et al., 2009)'
_computing_structure_refinement    'SHELXL-2019/1 (Sheldrick, 2019)'
_computing_structure_solution      ?
_refine_diff_density_max           25.387
_refine_diff_density_min           -21.680
_refine_diff_density_rms           2.784
_refine_ls_extinction_coef         0.0001(9)
_refine_ls_extinction_expression  
 'Fc^*^=kFc[1+0.001xFc^2^\l^3^/sin(2\q)]^-1/4^'
_refine_ls_extinction_method       'SHELXL-2019/1 (Sheldrick 2019)'
_refine_ls_goodness_of_fit_ref     3.964
_refine_ls_hydrogen_treatment      undef
_refine_ls_matrix_type             full
_refine_ls_number_parameters       27
_refine_ls_number_reflns           666
_refine_ls_number_restraints       0
_refine_ls_R_factor_all            0.2477
_refine_ls_R_factor_gt             0.1659
_refine_ls_restrained_S_all        3.964
_refine_ls_shift/su_max            0.000
_refine_ls_shift/su_mean           0.000
_refine_ls_structure_factor_coef   Fsqd
_refine_ls_weighting_details      
 'w=1/[\s^2^(Fo^2^)+(0.1000P)^2^] where P=(Fo^2^+2Fc^2^)/3'
_refine_ls_weighting_scheme        calc
_refine_ls_wR_factor_gt            0.4774
_refine_ls_wR_factor_ref           0.5870
_refine_special_details            ?
_olex2_refinement_description
;
;
_atom_sites_solution_hydrogens     .
_atom_sites_solution_primary       ?
_atom_sites_solution_secondary     ?
loop_
  _atom_site_label
  _atom_site_type_symbol
  _atom_site_fract_x
  _atom_site_fract_y
  _atom_site_fract_z
  _atom_site_U_iso_or_equiv
  _atom_site_adp_type
  _atom_site_occupancy
  _atom_site_site_symmetry_order
  _atom_site_calc_flag
  _atom_site_refinement_flags_posn
  _atom_site_refinement_flags_adp
  _atom_site_refinement_flags_occupancy
  _atom_site_disorder_assembly
  _atom_site_disorder_group
 La1 La 0.000000 0.2512(15) 0.250000 0.0298(12) Uani 1 4 d S T P . .
 La2 La 0.17939(11) 0.2501(9) 0.250000 0.0309(12) Uani 1 2 d S T P . .
 Ni3 Ni -0.0971(3) -0.2517(19) 0.250000 0.0276(15) Uani 1 2 d S T P . .
 O1 O -0.096(2) -0.500000 0.500000 0.029(12) Uiso 1 2 d S . P . .
 O2 O -0.097(2) 0.000000 0.500000 0.028(11) Uiso 1 2 d S . P . .
 O3 O -0.2047(14) -0.242(10) 0.250000 0.024(6) Uiso 1 2 d S . P . .
 O4 O 0.000000 -0.240(14) 0.250000 0.031(9) Uiso 1 4 d S . P . .

loop_
  _atom_site_aniso_label
  _atom_site_aniso_U_11
  _atom_site_aniso_U_22
  _atom_site_aniso_U_33
  _atom_site_aniso_U_23
  _atom_site_aniso_U_13
  _atom_site_aniso_U_12
 La1 0.0184(16) 0.044(2) 0.027(2) 0.000 0.000 0.000
 La2 0.0174(14) 0.0382(17) 0.037(2) 0.000 0.000 0.0001(17)
 Ni3 0.019(2) 0.045(4) 0.018(3) 0.000 0.000 -0.005(4)

_geom_special_details
;
 All esds (except the esd in the dihedral angle between two l.s. planes)
 are estimated using the full covariance matrix.  The cell esds are taken
 into account individually in the estimation of esds in distances, angles
 and torsion angles; correlations between esds in cell parameters are only
 used when they are defined by crystal symmetry.  An approximate (isotropic)
 treatment of cell esds is used for estimating esds involving l.s. planes.
;
loop_
  _geom_bond_atom_site_label_1
  _geom_bond_atom_site_label_2
  _geom_bond_distance
  _geom_bond_site_symmetry_2
  _geom_bond_publ_flag
 La1 O1 2.68(3) 9_556 ?
 La1 O1 2.68(3) 1_565 ?
 La1 O1 2.68(3) 2_554 ?
 La1 O1 2.68(3) 10_566 ?
 La1 O2 2.70(3) 2_554 ?
 La1 O2 2.70(3) 9_556 ?
 La1 O2 2.70(3) 10_556 ?
 La1 O2 2.70(3) . ?
 La1 O4 2.6470(16) 9_556 ?
 La1 O4 2.60(8) . ?
 La1 O4 2.6470(16) 9 ?
 La1 O4 2.69(8) 1_565 ?
 La2 Ni3 3.116(3) 9 ?
 La2 Ni3 3.116(3) 9_556 ?
 La2 Ni3 3.105(9) 3_565 ?
 La2 O1 2.50(3) 2_554 ?
 La2 O1 2.50(3) 9_556 ?
 La2 O2 2.49(3) 9_556 ?
 La2 O2 2.49(3) 2_554 ?
 La2 O3 2.695(6) 9 ?
 La2 O3 2.32(3) 5 ?
 La2 O3 2.695(6) 9_556 ?
 La2 O3 2.65(5) 3 ?
 La2 O3 2.73(5) 3_565 ?
 Ni3 O1 1.864(7) 10_556 ?
 Ni3 O1 1.864(7) . ?
 Ni3 O2 1.877(7) 10_556 ?
 Ni3 O2 1.877(7) . ?
 Ni3 O3 2.15(3) . ?
 Ni3 O4 1.944(6) . ?

loop_
  _geom_angle_atom_site_label_1
  _geom_angle_atom_site_label_2
  _geom_angle_atom_site_label_3
  _geom_angle
  _geom_angle_site_symmetry_1
  _geom_angle_site_symmetry_3
  _geom_angle_publ_flag
 O1 La1 O1 59.1(8) 9_556 2_554 ?
 O1 La1 O1 121.3(9) 2_554 1_565 ?
 O1 La1 O1 91.9(14) 9_556 1_565 ?
 O1 La1 O1 121.3(9) 9_556 10_566 ?
 O1 La1 O1 91.9(14) 2_554 10_566 ?
 O1 La1 O1 59.1(8) 10_566 1_565 ?
 O1 La1 O2 58.8(4) 10_566 10_556 ?
 O1 La1 O2 179.8(8) 1_565 2_554 ?
 O1 La1 O2 58.8(4) 2_554 2_554 ?
 O1 La1 O2 58.8(4) 9_556 9_556 ?
 O1 La1 O2 121.2(4) 2_554 10_556 ?
 O1 La1 O2 179.8(8) 10_566 9_556 ?
 O1 La1 O2 87.9(8) 1_565 10_556 ?
 O1 La1 O2 121.2(4) 9_556 . ?
 O1 La1 O2 87.9(8) 2_554 9_556 ?
 O1 La1 O2 179.8(8) 2_554 . ?
 O1 La1 O2 121.2(4) 1_565 9_556 ?
 O1 La1 O2 87.9(8) 10_566 . ?
 O1 La1 O2 121.2(4) 10_566 2_554 ?
 O1 La1 O2 58.8(4) 1_565 . ?
 O1 La1 O2 179.8(8) 9_556 10_556 ?
 O1 La1 O2 87.9(8) 9_556 2_554 ?
 O1 La1 O4 60.6(4) 9_556 1_565 ?
 O1 La1 O4 60.6(4) 10_566 1_565 ?
 O1 La1 O4 60.6(4) 2_554 1_565 ?
 O1 La1 O4 60.6(4) 1_565 1_565 ?
 O2 La1 O2 92.2(13) 10_556 2_554 ?
 O2 La1 O2 121.2(8) 10_556 9_556 ?
 O2 La1 O2 121.2(8) . 2_554 ?
 O2 La1 O2 92.2(13) . 9_556 ?
 O2 La1 O2 58.6(8) 9_556 2_554 ?
 O2 La1 O2 58.6(8) . 10_556 ?
 O4 La1 O1 119.4(4) . 10_566 ?
 O4 La1 O1 120.2(10) 9 9_556 ?
 O4 La1 O1 119.4(4) . 9_556 ?
 O4 La1 O1 120.2(10) 9_556 10_566 ?
 O4 La1 O1 120.2(10) 9_556 2_554 ?
 O4 La1 O1 61.2(10) 9 10_566 ?
 O4 La1 O1 61.2(10) 9_556 9_556 ?
 O4 La1 O1 119.4(4) . 1_565 ?
 O4 La1 O1 119.4(4) . 2_554 ?
 O4 La1 O1 61.2(10) 9_556 1_565 ?
 O4 La1 O1 61.2(10) 9 2_554 ?
 O4 La1 O1 120.2(10) 9 1_565 ?
 O4 La1 O2 119.4(4) 1_565 . ?
 O4 La1 O2 118.6(10) 9_556 10_556 ?
 O4 La1 O2 60.6(4) . 9_556 ?
 O4 La1 O2 60.6(4) . 10_556 ?
 O4 La1 O2 60.6(4) . . ?
 O4 La1 O2 119.4(4) 1_565 9_556 ?
 O4 La1 O2 60.0(9) 9 10_556 ?
 O4 La1 O2 60.0(10) 9_556 . ?
 O4 La1 O2 119.4(4) 1_565 10_556 ?
 O4 La1 O2 118.6(10) 9 . ?
 O4 La1 O2 119.4(4) 1_565 2_554 ?
 O4 La1 O2 60.6(4) . 2_554 ?
 O4 La1 O2 118.6(10) 9 9_556 ?
 O4 La1 O2 118.6(10) 9_556 2_554 ?
 O4 La1 O2 60.0(9) 9 2_554 ?
 O4 La1 O2 60.0(9) 9_556 9_556 ?
 O4 La1 O4 88.8(16) . 9 ?
 O4 La1 O4 91.2(16) 9_556 1_565 ?
 O4 La1 O4 88.8(16) . 9_556 ?
 O4 La1 O4 178(3) 9_556 9 ?
 O4 La1 O4 91.2(16) 9 1_565 ?
 O4 La1 O4 180.0 . 1_565 ?
 Ni3 La2 Ni3 73.6(2) 3_565 9 ?
 Ni3 La2 Ni3 73.6(2) 3_565 9_556 ?
 Ni3 La2 Ni3 116.28(18) 9 9_556 ?
 O1 La2 Ni3 36.89(9) 9_556 3_565 ?
 O1 La2 Ni3 36.74(17) 2_554 9 ?
 O1 La2 Ni3 36.89(9) 2_554 3_565 ?
 O1 La2 Ni3 36.74(17) 9_556 9_556 ?
 O1 La2 Ni3 95.6(7) 2_554 9_556 ?
 O1 La2 Ni3 95.6(7) 9_556 9 ?
 O1 La2 O1 63.9(9) 2_554 9_556 ?
 O1 La2 O3 130.8(10) 2_554 9_556 ?
 O1 La2 O3 130.2(6) 2_554 3 ?
 O1 La2 O3 130.2(6) 9_556 3 ?
 O1 La2 O3 130.8(10) 9_556 9 ?
 O1 La2 O3 67.2(10) 9_556 9_556 ?
 O1 La2 O3 66.6(7) 2_554 3_565 ?
 O1 La2 O3 67.2(10) 2_554 9 ?
 O1 La2 O3 66.6(8) 9_556 3_565 ?
 O2 La2 Ni3 95.9(6) 2_554 3_565 ?
 O2 La2 Ni3 37.03(16) 9_556 9_556 ?
 O2 La2 Ni3 96.1(6) 2_554 9_556 ?
 O2 La2 Ni3 95.9(6) 9_556 3_565 ?
 O2 La2 Ni3 37.03(16) 2_554 9 ?
 O2 La2 Ni3 96.1(6) 9_556 9 ?
 O2 La2 O1 64.0(5) 9_556 9_556 ?
 O2 La2 O1 97.2(9) 9_556 2_554 ?
 O2 La2 O1 64.0(5) 2_554 2_554 ?
 O2 La2 O1 97.2(9) 2_554 9_556 ?
 O2 La2 O2 64.3(9) 2_554 9_556 ?
 O2 La2 O3 129.6(10) 9_556 9 ?
 O2 La2 O3 66.7(8) 2_554 3 ?
 O2 La2 O3 129.6(10) 2_554 9_556 ?
 O2 La2 O3 66.0(9) 9_556 9_556 ?
 O2 La2 O3 130.1(6) 9_556 3_565 ?
 O2 La2 O3 66.7(8) 9_556 3 ?
 O2 La2 O3 66.0(9) 2_554 9 ?
 O2 La2 O3 130.1(6) 2_554 3_565 ?
 O3 La2 Ni3 158.9(6) 9_556 9 ?
 O3 La2 Ni3 42.7(6) 3_565 3_565 ?
 O3 La2 Ni3 96.5(10) 9_556 3_565 ?
 O3 La2 Ni3 42.7(6) 9 9 ?
 O3 La2 Ni3 42.7(6) 9_556 9_556 ?
 O3 La2 Ni3 95.5(4) 3_565 9 ?
 O3 La2 Ni3 96.5(10) 9 3_565 ?
 O3 La2 Ni3 121.85(9) 5 9 ?
 O3 La2 Ni3 95.9(4) 3 9_556 ?
 O3 La2 Ni3 121.85(9) 5 9_556 ?
 O3 La2 Ni3 95.5(4) 3_565 9_556 ?
 O3 La2 Ni3 159.0(7) 3 3_565 ?
 O3 La2 Ni3 95.9(4) 3 9 ?
 O3 La2 Ni3 121.0(13) 5 3_565 ?
 O3 La2 Ni3 158.9(6) 9 9_556 ?
 O3 La2 O1 130.9(12) 5 9_556 ?
 O3 La2 O1 130.9(12) 5 2_554 ?
 O3 La2 O2 131.9(12) 5 2_554 ?
 O3 La2 O2 131.9(12) 5 9_556 ?
 O3 La2 O3 78.3(12) 5 3_565 ?
 O3 La2 O3 158.3(12) 9_556 9 ?
 O3 La2 O3 88.9(12) 9 3_565 ?
 O3 La2 O3 80.0(12) 5 3 ?
 O3 La2 O3 158.3(12) 3 3_565 ?
 O3 La2 O3 79.2(6) 5 9_556 ?
 O3 La2 O3 87.1(12) 3 9 ?
 O3 La2 O3 87.1(12) 3 9_556 ?
 O3 La2 O3 79.2(6) 5 9 ?
 O3 La2 O3 88.9(12) 9_556 3_565 ?
 La1 Ni3 La1 69.4(2) 1_545 9_556 ?
 La2 Ni3 La1 175.3(3) 3 1_545 ?
 La2 Ni3 La1 108.3(2) 3_545 9_556 ?
 La2 Ni3 La1 68.5(2) 3_545 1_545 ?
 La2 Ni3 La1 175.57(17) 9 9_556 ?
 La2 Ni3 La1 108.4(2) 9 1_545 ?
 La2 Ni3 La1 68.14(4) 9_556 9_556 ?
 La2 Ni3 La1 108.4(2) 9_556 1_545 ?
 La2 Ni3 La1 108.1(2) 3 9_556 ?
 La2 Ni3 La2 73.90(17) 3_545 9_556 ?
 La2 Ni3 La2 73.72(18) 9 3 ?
 La2 Ni3 La2 73.72(18) 9_556 3 ?
 La2 Ni3 La2 116.22(18) 3_545 3 ?
 La2 Ni3 La2 73.90(17) 3_545 9 ?
 La2 Ni3 La2 116.28(18) 9 9_556 ?
 O1 Ni3 La1 54.8(10) . 9_556 ?
 O1 Ni3 La1 55.2(10) 10_556 1_545 ?
 O1 Ni3 La1 55.2(10) . 1_545 ?
 O1 Ni3 La1 124.6(11) 10_556 9_556 ?
 O1 Ni3 La2 53.3(10) 10_556 9 ?
 O1 Ni3 La2 127.1(10) 10_556 3 ?
 O1 Ni3 La2 53.6(10) . 3_545 ?
 O1 Ni3 La2 127.5(10) . 9 ?
 O1 Ni3 La2 127.1(10) . 3 ?
 O1 Ni3 La2 127.5(10) 10_556 9_556 ?
 O1 Ni3 La2 53.3(10) . 9_556 ?
 O1 Ni3 La2 53.6(10) 10_556 3_545 ?
 O1 Ni3 O1 90.5(4) 10_556 . ?
 O1 Ni3 O2 179.5(11) . 10_556 ?
 O1 Ni3 O2 89.935(16) . . ?
 O1 Ni3 O2 179.5(11) 10_556 . ?
 O1 Ni3 O2 89.935(16) 10_556 10_556 ?
 O1 Ni3 O3 91.4(17) 10_556 . ?
 O1 Ni3 O3 91.4(17) . . ?
 O1 Ni3 O4 91(2) 10_556 . ?
 O1 Ni3 O4 91(2) . . ?
 O2 Ni3 La1 124.7(10) 10_556 9_556 ?
 O2 Ni3 La1 124.9(10) 10_556 1_545 ?
 O2 Ni3 La1 55.4(10) . 9_556 ?
 O2 Ni3 La1 124.9(10) . 1_545 ?
 O2 Ni3 La2 53.0(9) . 9_556 ?
 O2 Ni3 La2 53.0(9) 10_556 9 ?
 O2 Ni3 La2 52.8(9) 10_556 3 ?
 O2 Ni3 La2 126.5(10) 10_556 9_556 ?
 O2 Ni3 La2 52.8(9) . 3 ?
 O2 Ni3 La2 126.9(9) 10_556 3_545 ?
 O2 Ni3 La2 126.9(9) . 3_545 ?
 O2 Ni3 La2 126.5(10) . 9 ?
 O2 Ni3 O2 89.7(4) . 10_556 ?
 O2 Ni3 O3 88.9(16) 10_556 . ?
 O2 Ni3 O3 88.9(16) . . ?
 O2 Ni3 O4 89(2) . . ?
 O2 Ni3 O4 89(2) 10_556 . ?
 O3 Ni3 La1 126.27(9) . 9_556 ?
 O3 Ni3 La1 127.8(14) . 1_545 ?
 O3 Ni3 La2 56.9(14) . 3 ?
 O3 Ni3 La2 59.4(14) . 3_545 ?
 O3 Ni3 La2 58.15(9) . 9_556 ?
 O3 Ni3 La2 58.15(9) . 9 ?
 O4 Ni3 La1 55(2) . 1_545 ?
 O4 Ni3 La1 53.73(9) . 9_556 ?
 O4 Ni3 La2 121.84(10) . 9 ?
 O4 Ni3 La2 124(2) . 3_545 ?
 O4 Ni3 La2 121.84(10) . 9_556 ?
 O4 Ni3 La2 120(2) . 3 ?
 O4 Ni3 O3 177(2) . . ?
 La1 O1 La1 88.1(14) 9_556 1_545 ?
 La2 O1 La1 175.6(15) 9_556 1_545 ?
 La2 O1 La1 175.6(15) 3_545 9_556 ?
 La2 O1 La1 87.53(14) 3_545 1_545 ?
 La2 O1 La1 87.53(14) 9_556 9_556 ?
 La2 O1 La2 96.8(16) 3_545 9_556 ?
 Ni3 O1 La1 90.6(11) 11_546 1_545 ?
 Ni3 O1 La1 90.0(10) . 1_545 ?
 Ni3 O1 La1 90.6(11) . 9_556 ?
 Ni3 O1 La1 90.0(10) 11_546 9_556 ?
 Ni3 O1 La2 89.9(10) . 9_556 ?
 Ni3 O1 La2 89.5(10) . 3_545 ?
 Ni3 O1 La2 89.9(10) 11_546 3_545 ?
 Ni3 O1 La2 89.5(10) 11_546 9_556 ?
 Ni3 O1 Ni3 179(3) 11_546 . ?
 La1 O2 La1 87.8(13) . 9_556 ?
 La2 O2 La1 175.1(14) 3 9_556 ?
 La2 O2 La1 87.33(15) 3 . ?
 La2 O2 La1 87.33(15) 9_556 9_556 ?
 La2 O2 La1 175.1(14) 9_556 . ?
 La2 O2 La2 97.6(16) 3 9_556 ?
 Ni3 O2 La1 90.1(10) 11_556 9_556 ?
 Ni3 O2 La1 90.1(10) . . ?
 Ni3 O2 La1 89.7(10) 11_556 . ?
 Ni3 O2 La1 89.7(10) . 9_556 ?
 Ni3 O2 La2 90.2(9) . 3 ?
 Ni3 O2 La2 90.0(9) . 9_556 ?
 Ni3 O2 La2 90.0(9) 11_556 3 ?
 Ni3 O2 La2 90.2(9) 11_556 9_556 ?
 Ni3 O2 Ni3 180(3) . 11_556 ?
 La2 O3 La2 88.8(11) 3 9 ?
 La2 O3 La2 102.0(16) 5_445 3 ?
 La2 O3 La2 158.3(12) 3 3_545 ?
 La2 O3 La2 158.3(12) 9_556 9 ?
 La2 O3 La2 99.7(16) 5_445 3_545 ?
 La2 O3 La2 87.1(11) 9_556 3_545 ?
 La2 O3 La2 100.8(6) 5_445 9 ?
 La2 O3 La2 87.1(11) 9 3_545 ?
 La2 O3 La2 88.8(11) 3 9_556 ?
 La2 O3 La2 100.8(6) 5_445 9_556 ?
 Ni3 O3 La2 78.0(13) . 3_545 ?
 Ni3 O3 La2 79.2(6) . 9 ?
 Ni3 O3 La2 79.2(6) . 9_556 ?
 Ni3 O3 La2 80.4(13) . 3 ?
 Ni3 O3 La2 178(3) . 5_445 ?
 La1 O4 La1 88.8(16) 9_556 1_545 ?
 La1 O4 La1 178(3) 9_556 9 ?
 La1 O4 La1 180.0 . 1_545 ?
 La1 O4 La1 91.2(16) . 9_556 ?
 La1 O4 La1 88.8(16) 9 1_545 ?
 La1 O4 La1 91.2(16) . 9 ?
 Ni3 O4 La1 89.96(9) . 9_556 ?
 Ni3 O4 La1 88(2) 3 1_545 ?
 Ni3 O4 La1 88(2) . 1_545 ?
 Ni3 O4 La1 92(2) . . ?
 Ni3 O4 La1 89.96(9) . 9 ?
 Ni3 O4 La1 92(2) 3 . ?
 Ni3 O4 La1 89.96(9) 3 9 ?
 Ni3 O4 La1 89.96(9) 3 9_556 ?
 Ni3 O4 Ni3 176(4) . 3 ?

_shelx_res_file
;
TITL HW_HD_Zhou_La2222_S2_P7_050724_oC_corr1 in Cmcm
    HW_HD_Zhou_La2222_S2_P7_050724_oC_corr1.res
    created by SHELXL-2019/1 at 20:31:57 on 12-May-2024
REM Cmcm (#63, found as Ccmm in ba-c setting)
CELL 0.71073  19.998722   5.286782   5.292820  90.0000  90.0000  90.0000
ZERR    4.00   0.001779   0.000546   0.000656   0.0000   0.0000   0.0000
LATT  7
SYMM -x,-y, z+1/2
SYMM -x, y,-z+1/2
SYMM  x,-y,-z
SFAC O Ni La
UNIT 28.00 8.00 12.00
REM  CrysAlisPro recorded range (K): Min=299.9; max=300.0; aver:300.0
TEMP 27
ACTA

L.S. 10

WGHT    0.100000
EXTI    0.000103
FVAR       1.20729
LA1   3    0.000000    0.251181    0.250000    10.25000    0.01840    0.04369 =
         0.02721    0.00000    0.00000    0.00000
LA2   3    0.179390    0.250121    0.250000    10.50000    0.01743    0.03823 =
         0.03697    0.00000    0.00000    0.00012
NI3   2   -0.097150   -0.251692    0.250000    10.50000    0.01920    0.04548 =
         0.01802    0.00000    0.00000   -0.00456
O1    1   -0.096453   -0.500000    0.500000    10.50000    0.02937
O2    1   -0.097432    0.000000    0.500000    10.50000    0.02765
O3    1   -0.204682   -0.242096    0.250000    10.50000    0.02430
O4    1    0.000000   -0.240342    0.250000    10.25000    0.03055
HKLF 4


REM  HW_HD_Zhou_La2222_S2_P7_050724_oC_corr1 in Cmcm
REM wR2 = 0.5870, GooF = S = 3.964, Restrained GooF = 3.964 for all data
REM R1 = 0.1659 for 283 Fo > 4sig(Fo) and 0.2477 for all 666 data
REM 27 parameters refined using 0 restraints

END

WGHT      0.2000      0.0000

REM Highest difference peak 25.387,  deepest hole-21.680,  1-sigma level  2.784
Q1    1   0.0000  0.1625  0.3763  10.50000  0.05    8.59
Q2    1   0.0000  0.3377  0.3764  10.50000  0.05    8.58
Q3    1   0.1817  0.1588  0.3744  11.00000  0.05    8.22
Q4    1   0.1796  0.3397  0.3752  11.00000  0.05    8.19
Q5    1  -0.1307 -0.2501  0.2500  10.50000  0.05    8.08
Q6    1   0.1497  0.2498  0.3549  11.00000  0.05    7.36
Q7    1  -0.2060 -0.2499  0.4277  11.00000  0.05    7.31
Q8    1   0.1776  0.0154  0.4112  11.00000  0.05    6.78
Q9    1   0.1765  0.4825  0.4048  11.00000  0.05    6.70
Q10   1  -0.2500 -0.2500  0.5000  10.50000  0.05    6.52
Q11   1   0.0000  0.4826  0.4007  10.50000  0.05    6.40
Q12   1   0.0000  0.0172  0.4007  10.50000  0.05    6.35
Q13   1   0.1611  0.3129  0.3430  11.00000  0.05    6.16
Q14   1   0.0161  0.1930  0.3412  11.00000  0.05    6.13
Q15   1   0.1622  0.1944  0.3415  11.00000  0.05    6.02
Q16   1  -0.0731 -0.2499  0.4795  11.00000  0.05    5.78
Q17   1   0.1603  0.2499  0.4997  11.00000  0.05    5.77
Q18   1   0.0290  0.2503  0.3398  11.00000  0.05    5.76
Q19   1  -0.0932 -0.2991  0.4674  11.00000  0.05    5.44
Q20   1  -0.0962 -0.1974  0.4645  11.00000  0.05    5.42
;
_shelx_res_checksum                22561
_shelx_hkl_file
;
   0   0   1 58.8961 78.7297   5
   0   0  -1-16.6546 40.6234   2
   0   0  -2-18.4281 37.6889   5
   0   0   2 75452.8 641.807  28
   0  -2   0 893737. 3889.78   2
   0   2   0 825235. 3310.98   7
   0   2   1-40.7006 188.032  12
   0   2   1-31.1828 125.887   7
   0   2   1 6.80291 182.139  22
   0   2   1-39.1042 187.076  36
   0   2   1 562.561 543.161  37
   0   2   1 189.232 246.271   2
   0   2   1 129.024 153.818   4
   0  -2  -1 56.7131 196.780   2
   0  -2  -1-78.5733 167.449   4
   0   2   2 722509. 32952.0  22
   0   2   2 724152. 32946.0   8
   0  -2  -2 740998. 32950.1   3
   0   2   2 729168. 32952.2  12
   0   2   2 728903. 32972.5   2
   0   2   2 741607. 32944.8   7
   0  -2  -2 755311. 32948.2   4
   0   2   2 742311. 32982.5  34
   0  -2  -2 714869. 32965.9   2
   0   2   2 734943. 32946.4  23
   0  -2  -3-95.9168 290.141   5
   0  -2  -3-27.2728 365.352  24
   0   2   3-7.87456 280.399   2
   0   2   3 191.214 232.129   8
   0  -2  -3-77.1242 189.518   3
   0   2   3 58.9775 228.774  23
   0   2   3 9.95177 332.455  12
   0   2   3 305.928 582.959  38
   0  -2  -3 75.5344 179.814   4
   0  -2  -3-60.8260 219.500   2
   0   2   3 270.064 320.917  22
   0   2   4 194086. 8433.28   8
   0   2   4 188018. 8431.94  23
   0   2   4 196777. 8464.51  38
   0   2   4 178074. 8420.14   7
   0   2   5 29.1652 292.177   8
   0   2   5-27.1118 361.579  10
   0   2   5 187.829 261.450  23
   0   2   5-66.7188 243.204   7
   0   2   5-284.536 366.685  21
   0   2   5 88.6727 398.586  17
   0   2   5-37.8610 735.011  38
   0   2   5 110.369 350.819  39
   0   2   6 77886.3 3718.99  39
   0   2   6 91895.0 3804.30  38
   0   4   0 390.310 2924.37  22
   0   4   0 411628. 3146.83  17
   0   4   0 408701. 3135.99  10
   0   4   0 405456. 3132.92  21
   0  -4   0 365766. 3368.68   2
   0   4   0 393872. 3110.48   3
   0   4   0 284.927 2926.76  12
   0   4   1-88.2115 315.760  12
   0  -4  -1-151.424 341.395   2
   0   4   1-198.402 220.352   7
   0   4   1-107.492 307.110  36
   0   4   1 236.949 232.931   4
   0   4   1 52.0243 305.399  22
   0   4   1 293.344 427.924   2
   0   4   2 195743. 8691.78  37
   0   4   2 189981. 8634.80   7
   0   4   2 193094. 8646.32  12
   0   4   2 192533. 8646.24  22
   0   4   3-11.8982 488.736  34
   0   4   3 256.955 221.078   8
   0   4   3-34.5726 213.273   7
   0   4   3 663.423 340.738  22
   0   4   3 186.640 343.821  12
   0   4   3 297.498 214.024  23
   0   4   4 138872. 6039.35  23
   0   4   4 126925. 6045.67  22
   0   4   4 139061. 6039.01   8
   0   4   4 128681. 6047.21  12
   0   4   5 11.5854 404.461  12
   0   4   5 40.3605 390.232  22
   0   4   5-72.3372 216.066   7
   0   4   5-85.3647 275.754  23
   0   4   5-60.9135 427.053  17
   0   4   5 78.4332 335.845  21
   0   4   5 135.813 331.667  10
   0   4   5-266.852 290.284   8
   0   4   5 417.746 484.696  34
   0   4   6 47260.4 2155.91   7
   0   4   7-119.515 363.027  21
   0   4   7-14.8303 392.696  17
   0   4   7 123.443 359.003  10
   0   4  -7-842.468 1559.39  32
   0   4   7 111.823 509.352  34
   0   6   1 111.424 348.469  22
   0   6   1 123.487 358.759  12
   0   6   1-11.1804 319.521  36
   0   6   3 19.2706 219.145   7
   0   6   3 38.6275 338.894  22
   0   6   3 27.6258 348.330  12
   0   6   4 50435.9 2294.35   7
   0   6   5 88.8545 322.219  10
   0   6   5-18.1353 328.768  21
   0   6   5-151.566 384.500  22
   0   6   5-63.2899 346.751  17
   0   6   5-76.1635 402.528  12
   0  -6   6-486.871 577.714  28
   0   6  -6 1877.75 1503.71  25
   0  -6   6 137.280 1174.50  18
   0   8   2 83.4112 318.108  22
   0   8   2 192.841 325.084  12
   0   8   3-120.256 319.697  21
   0   8   3-69.1092 381.321  12
   0   8   3-31.5332 378.272  22
   0   8   3 167.938 322.471  10
   0   8   3 95.2263 325.507  17
  -1  -1   0-11.4342 77.4268   4
   1   1   0-38.9342 60.3639   3
   1   1   0 41.8867 133.993   2
   1  -1   0-31.3280 59.9315   3
   1  -1   0 36.8433 136.834   2
  -1   1   1 43098.1 1946.96   8
  -1   1   1 43684.4 1944.14   4
  -1   1   1 44929.1 1970.66  34
   1  -1  -1 43948.1 1948.48   3
  -1  -1  -1 44997.4 1969.29   2
   1  -1  -1 43601.8 1946.02   4
  -1  -1  -1 41796.0 1948.44   4
   1   1   1 44901.1 1975.60  34
   1   1   1 41633.5 1948.93   3
  -1   1   1 42150.9 1946.54  23
   1  -1  -1 40177.5 1956.63   2
  -1   1   1 44756.5 1965.01   2
  -1   1   2 115.419 168.480  23
   1   1   2 85.7924 162.625  23
   1  -1  -2 71.8349 167.788   2
  -1  -1  -2-128.934 177.594   2
  -1   1   2 6.64574 144.462   7
  -1   1   2 24.2421 171.500   8
  -1   1   2-32.4968 245.541   5
   1   1   2 77.6985 249.196  22
   1  -1  -2 4.17763 148.504   3
  -1   1   2 32.5321 247.745  12
   1   1   2-27.5361 260.427  12
   1   1   2-80.2738 184.274  39
  -1   1   2 38.6947 209.921  39
  -1   1   2 56.9746 190.148   2
  -1  -1  -2-73.6559 209.319   5
   1   1   2-67.9478 230.243   5
   1   1   2-42.2996 200.127   2
  -1   1   2-133.598 237.581  22
  -1   1   2 71.9126 357.968  18
  -1   1   2-96.4180 393.931  38
   1   1   2 43.9311 459.135  38
   1   1   2-84.0837 169.862   8
  -1   1   3 21358.0 991.236  17
  -1   1   3 20477.0 976.254  21
  -1   1   3 21857.6 987.640   2
  -1   1   3 20902.2 975.825  10
  -1   1   3 22018.8 1103.67  38
  -1   1   3 22119.4 1021.69   5
   1   1   3 20646.7 977.365   8
   1   1   3 18721.2 961.793  23
  -1   1   3 22470.6 983.783  30
   1  -1  -3 18637.3 967.305   2
  -1   1   3 20288.0 1068.85  18
   1  -1  -3 17878.6 910.542  13
  -1   1   3 20173.9 958.940   8
  -1   1   3 20496.0 956.772  39
   1   1   3 18823.5 986.361   2
   1  -1  -3 19967.2 946.467   3
   1   1   3 20636.4 955.190  39
   1   1   3 20869.2 1121.56  38
   1   1   3 19222.1 997.230   5
  -1   1   3 20228.5 958.611  23
  -1  -1  -3 18103.4 961.046   2
   1  -1  -4-372.621 234.199   5
  -1   1   4 56.3968 277.168  23
  -1   1   4 261.398 401.740  17
   1   1   4-738.648 348.990   2
  -1   1   4-82.9680 361.867  10
   1   1   4-7.13877 43.4012  23
   1   1   4 24.1603 340.338  39
  -1   1   4-409.799 740.139  38
  -1   1   4-174.705 344.461  39
  -1   1   4 471.021 307.438   2
  -1   1   4-429.118 317.585   8
   1   1   4-328.631 767.200  38
   1   1   4-15.5188 51.1090   8
  -1  -1  -4 164.982 266.930   2
  -1  -1  -4 16.2893 220.718   5
  -1   1   4-99.1764 371.924  21
  -1  -1  -4 95.1400 131.255  13
   1  -1  -4-103.222 103.286   2
   1   1   5 155.575 330.821  39
  -1   1   5-8.34163 105.739  17
  -1   1   5 23.7376 99.9673  21
  -1   1   5 275.710 354.437  39
  -1   1   5-146.739 97.7385  10
  -1  -3   0-13.3226 378.568   2
  -1   3   0 517.107 579.727  25
  -1   3   0 84.1130 924.072  11
   1   3   0 4.84855 179.824   3
   1  -3   0-173.203 382.459   2
  -1   3   1 20166.1 808.002  36
   1  -3  -1 19267.7 837.888   2
  -1  -3  -1 20852.8 849.345   2
   1  -3  -1 19500.0 768.522   3
  -1   3   1 19862.8 879.422   2
  -1   3   1 15485.2 1001.60  14
   1   3   1 17902.1 770.202   3
   1   3   1 16809.4 864.919   2
   1   3   1 19886.3 767.617   7
   1   3   1 20430.3 794.770  36
  -1  -3  -1 18355.2 880.463   9
   1   3   2-32.1519 176.655   8
   1   3   2-4.51520 274.167  22
  -1  -3  -2 84.2650 266.066   2
  -1   3   2 117.626 183.351   7
   1   3   2-39.7445 233.958  17
   1   3   2 157.878 228.878  10
   1   3   2 42.1094 134.780   1
  -1   3   2-28.8934 265.085  22
   1   3   2-94.9357 289.312  12
  -1   3   2 171.329 183.819  23
   1  -3  -2 35.7397 249.365   2
   1   3   2 869.784 784.520  37
   1   3   2 35.4060 166.743  23
   1  -3  -2 128.986 174.244  19
   1  -3  -2-173.278 163.327   3
   1   3   2-66.6157 232.369  21
  -1   3   2 85.0408 175.539   3
  -1  -3  -2-77.1631 215.548  19
  -1   3   2-10.3259 409.689  34
  -1  -3  -2-13.1326 226.229   4
  -1   3   2 20.6599 270.111  12
   1   3   2 154.721 340.037   2
  -1   3   2-335.117 324.041   2
   1   3   2 25.1946 174.412   3
  -1   3   2-50.9699 187.357   8
  -1   3   3 13277.1 650.454  17
  -1   3   3 13589.2 651.445  21
  -1   3   3 12275.0 672.402  12
  -1   3   3 12576.1 628.949  23
   1   3   3 11938.4 759.439  34
   1   3   3 12097.8 622.738  23
   1   3   3 12921.3 679.629  12
  -1   3   3 12682.9 694.165   2
   1   3   3 12369.7 610.064   7
   1  -3  -3 12386.6 627.580   4
  -1  -3  -3 11626.6 628.177   4
  -1  -3  -3 11604.2 650.916   2
   1   3   3 12795.4 675.253  22
  -1   3   3 12544.0 753.789  34
   1  -3  -3 11603.9 646.500   2
  -1   3   3 12829.8 630.334   8
  -1   3   3 13308.0 617.589   7
  -1   3   3 12720.8 668.387  22
   1   3   3 12052.6 624.525   8
  -1   3   3 13345.4 647.193  10
  -1   3   4 343.157 276.272  23
  -1   3   4-308.084 448.375  34
   1   3   4 474.316 267.482  23
  -1   3   4-83.4577 362.438  22
   1   3   4 714.031 273.581   8
  -1   3   4-83.7494 401.869  17
  -1   3   4 7.85724 230.637   7
   1   3   4 115.207 449.195  34
   1   3   4 75.2475 209.429   7
  -1   3   4 132.731 308.767  21
   1   3   4 280.709 385.270  12
   1   3   4 145.324 374.143  22
  -1   3   4 246.312 376.475  12
  -1   3   4 460.064 275.864   8
  -1   3   4 135.329 305.168  10
  -1   3   5 5769.47 405.592  23
  -1   3   5 4887.09 458.741  21
  -1   3   5 6007.53 414.915   8
   1   3   5 5595.20 403.620   8
  -1   3   5 4834.54 563.751  34
   1   3   5 6146.41 353.044   7
  -1   3   5 5458.11 486.376  17
   1   3   5 5280.30 393.452  23
   1   3   6-13.0669 63.2476  23
  -1   3   6-27.7873 238.209   7
  -1   3   6-407.405 407.275  17
  -1   3   6 90.4159 374.986  21
  -1   3   6-81.5146 373.456  10
   1   3   6 94.8766 230.148   7
   1   3   6-326.088 502.641  34
  -1   3   6 93.9841 271.090   8
  -1   3   6-133.024 238.381  23
  -1   3   6-26.0503 483.455  34
   1   3   7-21.5117 189.124  10
  -1   3   7 43.8005 175.153  21
   1   3   7-110.259 184.619  21
   1   3   7 370.667 482.165  34
  -1   3   7-76.9774 197.791  17
   1   3   7 154.163 227.604   7
  -1   3   7 7.12283 169.789  10
   1   3   7-38.7512 219.204  17
   1   3  -8 3059.62 2965.11  41
   1   5   0 331.356 261.171  21
   1   5   0 252.816 256.105  10
   1   5   0 196.301 303.573  36
   1   5   0 150.158 268.452  17
  -1   5   1 9356.82 463.402  22
   1   5   1 7933.93 425.628  17
   1   5   1 8514.58 470.783  12
   1   5   1 7496.74 444.730  36
   1   5   1 8251.74 418.945  21
   1   5   1 8823.52 463.961  22
  -1   5   1 8881.38 468.771  12
   1   5   1 8344.19 419.661  10
  -1   5   1 7812.75 466.823  36
   1   5   2-352.260 341.776  12
   1   5   2-37.8385 281.892  10
   1   5   2-126.215 208.243   7
   1   5   2-43.5639 288.030  17
  -1   5   2 313.006 323.474  12
   1   5   2 32.8347 280.538  21
  -1   5   2 343.448 314.119  22
  -1   5   2 11.6386 208.591   7
   1   5   2-362.720 330.750  22
   1   5   3 5883.60 352.762  23
  -1   5   3 4920.38 403.233  10
  -1   5   3 5401.94 438.886  12
   1   5   3 5638.46 344.219   7
   1   5   3 6710.09 461.242  22
   1   5   3 6742.35 466.956  12
  -1   5   3 5674.25 359.144  23
  -1   5   3 5778.25 407.341  21
   1   5   3 5655.35 354.325   8
  -1   5   3 5712.04 361.154   8
  -1   5   4 167.440 369.055  12
  -1   5   4 27.3697 301.110  10
   1   5   4-108.353 204.534   7
   1   5   4 52.1479 378.634  22
  -1   5   4 110.694 239.438  23
  -1   5   4-33.5151 304.014  21
  -1   5   4 239.572 518.008  34
  -1   5   4 145.552 241.397   8
  -1   5   4-87.7320 325.747  17
  -1   5   4-48.8304 358.877  22
   1   5   4-671.683 524.674  34
  -1   5   4 280.561 211.262   7
   1   5   4 17.3026 385.511  12
  -1   5   5 222.742 394.510  22
   1   5   5 106.425 397.698  22
   1   5   5 1189.49 547.161  34
   1   5   5-154.502 416.851  12
  -1   5   5 534.253 355.009  21
  -1   5   5 436.832 446.531  17
  -1   5   5 61.5640 403.467  12
  -1   5   5-47.5282 343.252  10
  -1  -5   6 20102.8 1237.43  35
  -1   5   6 416.929 360.136  10
  -1   5   6-343.072 532.336  34
  -1   5   6-186.814 366.116  21
  -1   5  -6-261.854 483.071  22
   1   5   6-85.3018 538.365  34
  -1   5   6 213.330 403.572  17
   1  -5   6 19507.9 1871.43  29
  -1   5  -6-218.725 500.388  12
  -1   5  -7 745.659 1347.31  14
   1  -5   7 1007.07 1627.07  27
   1  -5   7 897.128 959.453  30
  -1   5  -7 1659.93 488.219  22
  -1  -5   7 821.506 832.224  30
   1   5   7 74.7099 374.990  10
   1  -5   7 256.026 1288.60   9
  -1   5  -7 2728.26 3102.10  41
   1   5  -7 2481.20 660.221  12
   1   5  -7 44.1733 1289.87  14
  -1  -5   7 2500.23 2167.66  35
   1  -5   7 1187.02 1278.66  38
   1   5   7 207.535 411.245  17
  -1   5  -7 2641.23 2098.11  32
  -1   5  -7-772.206 515.214  12
   1  -5   7 1432.39 296.234  15
  -1  -5   7 1417.58 2553.77  42
  -1  -5   7 3102.64 2655.12   6
  -1   5   7 130.937 362.656  21
  -1  -5   7 675.500 1307.04  38
  -1   5   7 40.3987 367.274  10
   1  -5   7-92.2117 458.773  20
  -1   5   7 2143.82 530.083  34
  -1   5   7 7.34430 401.446  17
   1   5   7 1860.86 549.088  34
   1   5  -7 3798.71 650.295  22
   1   5   7 382.550 380.944  21
  -1   7   2-76.6755 355.510  22
   1   7   2-781.592 489.252  12
   1   7   2-313.432 468.884  22
  -1   7   2 36.9825 314.143  10
  -1   7   2 5.90391 365.407  12
  -1   7   2 242.155 320.408  17
  -1   7   2 6.23780 312.963  21
   1   7   3 195.313 410.320  12
  -1   7   3 280.628 327.207  21
   1   7   3 259.172 396.966  22
  -1   7   3 293.616 337.537  17
  -1   7   3 227.807 323.483  10
  -1   7   3 215.364 371.377  12
  -1   7   3 11.3159 361.269  22
  -1   7   4-150.120 323.366  10
  -1   7   4 57.0134 379.022  12
  -1   7   4 200.230 369.736  22
   1   7   4 66.5390 388.001  12
  -1   7   4-64.1600 344.135  17
  -1   7   4 42.8714 322.047  21
   1   7   4 133.587 376.758  22
   1   7  -5-19.9757 1396.77  25
   1   7   5 12.2521 404.211  22
  -1   7  -5 3039.08 2960.67  41
  -1   7   5 374.793 339.253  21
  -1   7  -5 1200.71 1192.62  37
   1   7  -5 454.936 1121.06  37
   1   7   5-6.09824 415.405  12
   1  -7   5-183.013 1098.57  18
  -1   7   5 128.683 363.982  17
  -1   7   5 355.267 339.887  10
   2   0   0 3404.27 171.674   1
   2   0   1-3.05475 74.7613   5
  -2   0  -1-104.891 73.1389   5
   2   0   1 44.8685 111.353   2
   2   0   2 222.591 409.813  28
   2   0   2-14.4185 136.055  21
   2   0   2 420.678 221.353   2
   2   0   2 45.5944 150.150  17
   2   0   2 2116.80 1003.87  35
  -2   0   2 8378.61 848.793  35
   2   0   2 10798.7 1372.20  26
  -2   0   2-14.8518 72.5305  17
   2   0   2-38.8359 175.192   5
   2   0   2 63.3121 135.429  10
  -2   0   2-34.3618 70.2587  10
  -2   0  -2 541.524 126.697   5
  -2   0   3 180.446 291.290  39
  -2   0   3-8.00902 24.1657  23
   2  -2   0 1796.69 322.065   2
   2   2   0 1324.59 170.372  10
   2   2   0 1677.06 174.154  21
   2   2   0 1358.96 150.366   3
  -2  -2   0 1936.10 192.938   4
  -2   2   0 1592.14 559.720  25
   2   2   0 1891.82 328.940   2
   2   2   0 1533.21 177.266  17
  -2   2   1 24.4793 284.664  34
   2   2   1-89.5420 292.432  34
  -2   2   1 3.02386 178.020  22
  -2  -2  -1-184.968 171.169   4
   2   2   1-127.871 160.498  17
  -2   2   1-40.1594 160.507  17
  -2   2   1 17.2928 205.720  36
   2   2   1 107.367 127.631   1
  -2  -2  -1 79.7167 114.212   3
   2   2   1-81.5179 113.017   7
  -2   2   1-598.853 668.115  37
  -2   2   1-345.786 476.611  14
  -2   2   1-412.093 250.851   2
   2   2   1 40.0910 121.376   3
  -2   2   1-99.4753 180.992  12
  -2   2   1 65.0186 133.345   7
  -2   2   1 36.4244 159.441  10
  -2   2   1-133.232 169.012   4
   2  -2  -1 29.9437 119.393   3
   2   2   1 75.1699 158.837  10
  -2   2   1-60.8512 160.239  21
   2   2   1 83.7780 159.496  21
   2  -2  -1-6.30207 185.894   2
  -2  -2  -1 68.8615 210.678   2
  -2   2   2 418.930 331.475  34
  -2   2   2 372.621 182.729  23
   2   2   2 518.053 629.518  37
  -2  -2  -2 727.782 150.355   3
  -2   2   2 399.610 182.366   8
   2   2   2 533.875 271.761  22
   2   2   2 245.374 157.612   3
   2  -2  -2 885.698 176.236   4
  -2   2   2 126.798 267.780   2
   2   2   2 104.475 165.412  23
   2   2   2 112.987 158.531   7
  -2   2   2 676.626 238.361  12
  -2   2   2 360.019 188.188   7
  -2  -2  -2 469.943 191.965   4
  -2  -2  -2 757.447 231.841   2
   2   2   2 615.483 266.861   2
  -2  -2  -2 675.828 280.334   5
   2  -2  -2 772.491 212.372   2
   2   2   2 256.019 165.126   8
  -2  -2  -2 54.7157 299.700  24
  -2   2   2 824.334 232.772  22
   2  -2  -2 671.595 152.629   3
   2  -2  -3-22.2980 163.343   4
  -2   2   3 46.2913 283.628   2
  -2  -2  -3 44.2750 224.554   2
  -2  -2  -3-22.2077 200.585   4
   2   2   3-294.377 262.028  10
   2   2   3 246.783 227.296   8
   2   2   3-8.41289 284.912   2
   2   2   3 325.163 642.176  38
  -2   2   3-55.5595 257.660  10
   2  -2  -3-42.1145 177.084   3
  -2   2   3 254.503 239.401  23
  -2  -2  -3 35.9201 183.843   3
   2   2   3 9.85071 264.451  21
  -2   2   3 216.533 242.926   8
   2   2   3 75.8286 339.206  22
  -2  -2  -3 310.803 280.855   5
  -2   2   3-296.698 376.036  34
  -2   2   3 33.0565 261.344  21
   2  -2  -3-7.50722 292.232   5
  -2   2   3 78.2897 201.853   7
   2   2   3-5.38785 340.746  12
  -2  -2  -3-150.405 390.329  24
  -2   2   3-143.287 275.251  17
  -2   2   3 68.8004 520.759  38
   2   2   3-87.5838 282.667  17
   2  -2  -3-80.8911 219.691   2
   2   2   3 110.953 225.046  23
   2   2   4 223.892 310.944  39
   2   2   4 261.506 270.983  23
  -2   2   4-121.091 302.433   2
   2  -2  -4 168.452 252.577   2
   2   2   4 136.208 282.961   8
  -2   2   4 451.437 291.997   8
  -2   2   4 45.0175 226.523   7
  -2   2   4-214.532 323.453  10
   2   2   4-14.9911 425.707  17
  -2   2   4-165.016 629.348  38
   2   2   4-190.219 740.830  38
   2   2   4-366.395 328.525  10
  -2   2   4-152.764 412.053  17
   2   2   4 73.1364 210.028   7
  -2  -2  -4 210.978 287.056   5
   2   2   4 344.708 325.744  21
  -2  -2  -4 196.690 522.846  24
  -2   2   4-45.7080 279.190  23
  -2   2   4-167.203 324.843  21
   2   2   5-101.167 791.476  38
  -2   2   5 363.291 369.327  21
   2   2   5 83.5479 339.077  39
  -2   2   5 287.953 360.717  10
  -2   2   5-690.809 312.685  23
  -2   2   5 481.786 394.151  17
   2   2   5-6.66186 44.4129  23
  -2   2   5 297.110 689.631  38
   2   2   5-39.9283 233.578   7
  -2   2   5-154.597 341.502   8
   2   2   5-81.9654 399.854  17
   2   2   5-14.4816 47.9804   8
   2   2   5-293.857 363.911  10
  -2   2   5 95.5498 245.669   7
   2   2   5 202.969 368.203  21
   2   2   6 143.061 352.571  39
  -2   2   6 32.4429 258.733   7
   2   2   6 53.4799 781.412  38
  -2   2   6-115.553 223.279  10
   2   2   6 43.5885 236.602   7
  -2   2   6-310.781 229.598  21
  -2   2   6 124.814 242.922  17
   2   4   0 554.170 284.746  10
   2   4   0 311.057 294.627  17
   2   4   0 294.013 277.244  21
   2   4   0 396.960 205.890   3
  -2  -4   0 37.3466 205.353   1
  -2   4   0 349.128 208.072   3
  -2   4   0 234.723 283.553  22
  -2  -4   0 542.878 397.862   2
  -2   4   0 363.465 287.415  12
   2  -4   0 561.156 394.571   2
   2   4   1 198.794 256.741  21
   2   4   1-45.1913 262.191  17
   2   4   1-81.8412 284.241  36
  -2   4   1-221.894 331.959  36
   2   4   1-162.215 206.868   7
   2   4   1-177.022 183.888   3
   2  -4  -1-412.149 332.263   2
  -2   4   1 104.277 304.588  22
   2   4   1-37.5275 314.981  22
  -2   4   1-98.9119 254.229  21
  -2  -4  -1-312.003 342.225   2
  -2   4   1-227.843 319.524  12
   2   4   1-36.4225 255.778   4
  -2   4   1-58.4023 441.327   2
  -2   4   1-103.863 208.685   7
  -2   4   1-4.99620 259.599  17
  -2   4   1-256.824 797.848  14
  -2   4   1-9.68410 251.616  10
   2   4   1-77.8214 252.372  10
   2   4   1 53.4820 321.071  12
  -2  -4  -2 220.426 255.213  19
   2  -4  -2 289.324 271.125   2
   2   4   2 127.197 264.562  10
  -2   4   2 57.9389 204.917   7
  -2   4   2 276.430 259.390  21
   2   4   2 15.6343 319.692  22
  -2   4   2 70.2372 281.946  22
   2   4   2 340.041 271.554  17
  -2   4   2 506.523 265.143  17
   2   4   2 445.856 263.621  21
  -2   4   2 584.554 387.430   2
   2   4   2-56.6511 748.065  37
   2   4   2 220.878 189.505   8
  -2   4   2 166.954 289.899  12
  -2   4   2 151.934 231.683   4
   2   4   2 266.172 333.173  12
  -2   4   2-110.205 254.166  10
   2   4   2 71.0691 188.991   7
   2   4   2 200.972 187.278  23
   2   4   3 316.917 286.448  17
  -2   4   3 163.098 318.296  22
   2   4   3 161.972 361.956  12
  -2   4   3 140.555 228.241  23
  -2   4   3-29.8984 215.834   7
   2   4   3 526.777 508.624  34
  -2   4   3-24.3740 274.879  10
  -2   4   3-59.5421 276.302  21
   2   4   3 193.818 280.712  21
  -2   4   3 222.815 327.541  12
  -2   4   3 84.5344 280.346  17
   2   4   3 50.5584 191.187   7
   2   4   3-225.427 279.098  10
   2   4   3 32.9899 213.924   8
   2   4   3 75.8747 347.717  22
   2   4   3 122.643 211.437  23
  -2   4   3 938.502 483.236  34
  -2   4   3 465.966 229.796   8
   2   4   4 216.210 242.821  23
   2   4   4 21.9145 293.089  21
   2   4   4 109.958 191.962   7
  -2   4   4 708.670 360.397  12
   2   4   4-173.103 240.268   8
   2   4   4-750.863 484.293  34
   2   4   4-80.5164 296.384  10
  -2   4   4 705.522 487.655  34
  -2   4   4 53.9165 214.152   7
   2   4   4-759.729 378.995  22
  -2   4   4 186.792 350.435  22
   2   4   4-28.6734 313.992  17
  -2   4   4-4.68776 243.544   8
  -2   4   4-26.6497 297.202  21
  -2   4   4-47.0138 292.332  10
  -2   4   4 55.7933 317.314  17
   2   4   4-17.3165 384.981  12
  -2   4   4-294.809 242.586  23
  -2   4   5-98.2311 274.582  23
  -2   4   5-67.5285 430.301  17
  -2   4   5-123.078 221.538   7
   2   4   5-188.680 404.718  22
  -2   4   5 122.189 329.325  10
   2   4   5 110.041 416.067  12
  -2   4   5 5.41767 379.581  22
  -2   4   5-214.001 277.485   8
   2   4   5 24.3310 200.100   7
  -2   4   5-413.763 389.574  12
   2   4   5-78.5873 501.425  34
  -2   4   5-36.3225 468.566  34
  -2   4   5-326.951 338.027  21
  -2   4   6 193.602 364.723  21
  -2   4   6-24.0427 291.030  23
   2   4   6-528.268 524.751  34
  -2   4   6-213.387 396.941  17
  -2   4   6-156.308 298.893   8
  -2   4   6-143.437 357.631  10
  -2   4   6-103.617 228.924   7
  -2   4   6 526.581 497.126  34
  -2   4   7-57.9153 230.327   7
  -2   4   7-153.084 355.596  21
  -2   4   7-44.0406 385.307  17
  -2  -4   7-281.055 611.253  30
  -2   4   7-305.512 354.096  10
  -2   4   7 628.087 492.448  34
   2   4   7-260.409 528.893  34
  -2   6   1-48.0575 301.638  10
   2   6   1-25.3151 360.228  12
  -2   6   1-113.103 345.021  12
  -2   6   1 489.388 339.146  22
  -2   6   1 200.483 304.439  17
   2   6   1 198.965 306.642  10
  -2   6   1-93.6980 340.480  36
   2   6   1 183.952 347.487  22
   2   6   1 227.741 304.803  21
  -2   6   1 36.7890 304.162  21
   2   6   1 408.703 310.274  17
   2   6   2 41.1587 305.233  17
  -2   6   2-63.3710 298.440  10
  -2   6   2 194.725 331.904  22
  -2   6   2-5.83033 293.288  21
   2   6   2-70.8893 294.006  21
  -2   6   2 39.0595 226.100   7
  -2   6   2-92.0755 333.854  12
   2   6   2-113.313 369.085  12
   2   6   2-59.5706 347.355  22
  -2   6   2-388.769 305.145  17
   2   6   2 285.939 296.391  10
  -2   6   3 4.59226 237.376   8
   2   6   3 23.2988 367.436  12
  -2   6   3-233.586 221.692   7
  -2   6   3-51.8103 343.514  12
   2   6   3 120.143 295.071  10
  -2   6   3-239.997 296.904  21
  -2   6   3-11.4601 304.383  17
   2   6   3-58.2367 299.363  21
  -2   6   3 113.838 332.099  22
  -2   6   3 106.178 233.184  23
  -2   6   3 134.760 302.012  10
   2   6   3-151.252 355.258  22
   2   6   3-93.4429 314.298  17
  -2   6   4-38.4126 361.859  22
  -2   6   4-310.560 252.963   8
  -2   6   4 38.2443 368.107  12
  -2   6   4-430.540 306.975  21
  -2   6   4 114.045 304.943  10
   2   6   4-53.5181 311.475  21
   2   6   4-40.7878 313.293  10
   2   6   4 211.762 332.325  17
  -2   6   4 243.748 326.912  17
  -2   6   4-135.637 246.099  23
   2   6   4 41.9917 390.402  12
  -2   6   4 7.78445 222.559   7
   2   6   4 162.560 374.247  22
  -2   6   5-230.906 345.166  17
  -2   6  -5-1344.74 2147.21  41
  -2   6   5-65.5669 325.291  21
  -2   6   5 156.945 222.440   7
  -2   6   5 186.953 320.605  10
   2   6   5 155.069 414.577  12
   2   6   5 18.6890 400.944  22
  -2   6   6-146.097 347.331  21
   2  -6   6-85.5988 482.459  20
  -2   6   6 160.375 452.492  17
   2  -6   6 539.992 2820.26   6
  -2   6  -6-1183.48 3133.47  41
   2  -6   6 160.792 612.769  38
  -2   6   6 211.365 347.899  10
  -2   6  -6 276.575 1447.16  14
   2   6   6-180.715 565.126  34
  -2   6  -6 103.935 650.126  22
   2  -6   6 896.988 1190.39  18
   2  -6   6-422.229 1061.79  27
  -2  -6   6 22.4587 774.815  28
   2  -6   6-54.8500 293.489  15
   2  -6   6 2969.42 1778.94  29
   2   8   2 66.7225 331.602  22
   2   8   2 58.3545 279.520  21
   2   8   2 19.2188 277.010  10
   2   8   2-141.996 282.741  17
   2   8   2 33.4134 335.594  12
   2   8   3 172.097 329.572  17
  -2   8   3 6.26566 322.052  17
  -2   8   3 199.952 314.526  21
   2   8   3-12.4930 319.468  10
   2   8   3-12.7091 319.323  21
  -2   8   3 65.3734 357.155  22
  -2   8   3 165.833 368.222  12
  -2   8   3-116.653 306.158  10
   2   8   3 19.8398 386.743  22
   2   8   3-118.615 396.196  12
  -3  -1   0 28.1941 67.1155   3
  -3   1   0-10.2711 68.7287   3
   3   1   0 22.4353 90.1282   4
   3   1   0-39.4918 62.0602   3
   3   1   0 122.075 150.850   2
  -3  -1   0-4.82149 97.3254   1
  -3   1   1 18798.2 899.096  17
  -3  -1  -1 19455.2 897.452   3
  -3  -1  -1 19858.9 918.699  19
   3  -1  -1 17852.3 902.936   2
   3   1   1 20067.0 903.462  21
  -3  -1  -1 18561.9 931.816  24
   3   1   1 18870.9 899.285   3
  -3   1   1 18377.7 899.139   3
  -3   1   1 19225.8 898.792  10
   3   1   1 20081.2 903.593  17
   3   1   1 19408.5 902.863  10
  -3   1   1 19308.6 899.079  21
   3  -1  -1 19364.4 928.706   5
   3   1   1 20855.9 938.582  34
   3  -1  -1 19775.8 898.511   3
  -3   1   1 19455.0 908.737   2
  -3   1   1 23313.7 897.389   4
   3   1   1 19984.3 935.095   2
   3   1   2-284.324 188.384  23
  -3   1   2-116.702 241.595  12
  -3   1   2-53.6188 180.293   2
   3  -1  -2 66.1428 90.6595   4
  -3   1   2-119.214 180.183  23
   3   1   2-12.4814 181.469  39
   3   1   2-331.157 196.379   8
   3  -1  -2-114.168 174.250   2
  -3  -1  -2-125.133 193.473   5
  -3  -1  -2-591.325 884.529  41
  -3   1   2 49.0684 235.822  39
   3   1   2 56.8179 522.606  38
  -3   1   2-106.363 255.315  17
  -3   1   2-303.826 184.431   8
  -3   1   2-269.099 294.357   5
  -3  -1  -2 184.257 145.247   3
   3  -1  -2-264.123 289.249  44
   3  -1  -2-63.3180 145.716   3
  -3   1   2-144.436 207.678  21
   3   1   2-134.372 269.508  17
   3   1   2 8.87606 215.752  21
  -3   1   2-28.1421 232.828  22
   3   1   2 125.925 209.223  10
  -3   1   2-196.581 196.919  10
   3  -1  -3 7004.52 357.013   5
   3   1   3 9835.89 338.324  39
   3  -1  -3 7383.68 210.796   4
  -3   1   3 8944.82 346.565   2
   3   1   3 8996.87 417.586  17
  -3   1   3 9861.25 588.515  18
   3   1   3-26.2754 176.575   8
   3   1   3 8368.90 681.347  38
  -3  -1  -3 7783.11 328.475   5
  -3   1   3 8615.04 381.402  39
  -3  -1  -3 132.820 1216.76  41
  -3   1   3 10118.0 600.540  38
  -3  -1  -3 7910.03 302.960   3
   3   1   3 8726.76 388.363  10
   3   1   3-24.1722 169.854  23
   3   1   3 8025.00 387.050  21
  -3   1   3 8551.29 270.598  20
   3  -1  -3 7129.72 292.532   3
  -3   1   3 8948.34 438.377   5
   3  -1  -3 7387.74 327.627   2
  -3   1   3 8445.53 342.359  23
  -3   1   3 8118.19 347.793   8
  -3  -1  -3 7497.41 341.998   2
  -3   1   4 319.448 374.068   8
   3   1   4 555.267 384.586  10
  -3   1   4 471.627 681.393  38
  -3   1   4 24.6037 302.589   2
  -3   1   4-55.9744 329.603  23
   3   1   4 742.219 392.627  21
  -3  -1  -4-104.134 192.871  13
  -3   1   4-331.035 406.631  17
  -3  -1  -4 141.395 243.220   5
   3  -1  -4 328.548 236.856   5
  -3   1   4-93.2311 177.201  20
  -3   1   4 238.387 638.893  18
   3   1   4 106.344 408.766  17
   3   1   4 539.666 782.309  38
  -3   1   4-279.232 372.251  10
   3   1   4 87.2736 332.754  39
  -3   1   4 453.328 381.916  21
  -3   1   4-20.2891 343.455  39
   3   1   5-42.1216 114.723  17
  -3   1   5-101.985 93.6966  21
  -3   1   5 8.27260 95.9739  17
  -3   1   5-6.18614 396.115  39
   3   1   5-119.895 100.353  21
   3   1   5-116.966 101.015  10
  -3  -3   0-134.201 204.049   1
   3   3   0 23.9955 230.468  10
   3  -3   0-350.095 373.925   2
   3   3   0 145.825 408.246   2
   3   3   0 122.201 176.080   3
   3   3   0 48.0414 221.305  21
  -3   3   0 203.823 740.702  25
   3   3   0-9.97712 239.202  17
  -3   3   0 883.680 709.861  11
  -3   3   1 8947.22 482.828  22
  -3   3   1 9318.79 466.299  21
  -3   3   1 8230.57 574.411   2
   3   3   1 9677.20 469.414  10
  -3   3   1 9088.74 468.082  17
   3  -3  -1 8275.00 514.456   2
   3   3   1 7972.36 467.970   4
  -3   3   1 9974.26 812.248  14
   3  -3  -1 8453.78 442.128   3
  -3  -3  -1 7817.56 523.710   2
  -3  -3  -1 7949.47 437.825   3
  -3  -3  -1 8018.63 475.049   4
  -3   3   1 9574.82 514.788  36
   3   3   1 7919.39 439.526   3
   3   3   1 9315.09 471.614  17
  -3   3   1 8880.36 486.484  12
   3   3   1 9631.63 470.834  21
   3   3   1 8259.73 437.541   7
  -3   3   1 9374.53 462.657  10
   3   3   1 9042.47 456.609  36
  -3   3   1 8029.48 448.858   7
   3   3   2 70.9155 228.110  21
  -3   3   2 50.3792 229.970  17
   3   3   2 197.819 777.045  37
  -3   3   2 188.262 199.007   8
  -3  -3  -2-56.4424 225.722   4
   3   3   2 37.9051 332.765   2
   3   3   2-47.3479 158.178   8
  -3   3   2 156.403 198.919  23
   3   3   2 148.394 154.842  23
  -3   3   2 59.1027 224.550  21
  -3  -3  -2-143.292 247.478  19
   3   3   2 61.2566 231.895  10
  -3   3   2-121.764 195.695   4
   3  -3  -2 112.377 165.053   3
   3   3   2 35.2566 236.138  17
   3   3   2-143.288 430.644  34
   3   3   2 14.1753 170.753   1
   3   3   2-61.0727 174.281   3
   3   3   2-217.603 299.762  12
   3  -3  -2-49.0990 255.609  44
  -3   3   2 49.7820 189.710   7
   3  -3  -2 224.121 321.377   5
  -3  -3  -2 3.63286 156.906   3
  -3   3   2-15.9985 305.497   2
  -3   3   2-391.019 395.687  34
   3   3   2-118.311 164.069   7
   3   3   2-169.066 287.956  22
  -3  -3  -2-51.4382 166.482  31
   3  -3  -2-227.752 240.257   2
  -3  -3  -2 40.1060 269.800   2
  -3   3   2 37.5397 226.598  10
   3   3   3 3948.73 315.853   8
   3   3   3 5264.53 430.522  22
  -3   3   3 5920.12 379.796  21
   3  -3  -3 5187.86 354.198   2
  -3   3   3 5356.53 412.590   2
   3   3   3 5635.99 293.680   7
  -3   3   3 5640.89 377.496  10
  -3  -3  -3 4473.32 407.615   5
  -3   3   3 4912.79 499.820  34
   3   3   3 5047.77 369.083  10
   3   3   3 4917.96 441.670  12
  -3   3   3 5175.92 381.588  17
  -3   3   3 4861.28 352.632   8
  -3   3   3 5015.91 411.378  12
  -3   3   3 5120.61 322.963   7
   3   3   3 4760.12 368.499  21
  -3   3   3 4973.01 348.577  23
  -3   3   3 4948.73 401.774  22
   3   3   3 3862.46 312.793  23
  -3  -3  -3 4537.23 341.599   4
   3   3   3 5229.27 383.265  17
   3   3   4 118.871 324.312  21
  -3   3   4 301.467 282.197  23
  -3   3   4 116.476 309.513  10
  -3   3   4-57.0199 277.804   8
   3   3   4 260.263 320.691  10
   3   3   4-225.129 391.493  22
   3   3   4 159.691 195.912   7
   3   3   4 259.665 264.628  23
  -3   3   4 508.660 436.760  34
  -3   3   4 81.9081 396.553  17
   3   3   4 153.054 276.629   8
  -3   3   4 256.652 361.994  12
   3   3   4 314.254 407.193  17
   3   3   4 107.093 402.636  12
  -3   3   4-38.0026 235.344   7
  -3   3   4 81.1202 311.967  21
  -3   3   4 419.201 352.819  22
   3   3   5 2534.55 232.914   7
  -3   3   5 2012.42 330.021   8
   3   3   5 2447.87 414.674  17
  -3   3   5 1744.72 410.056  17
   3   3   5 3398.22 521.719  34
   3   3   5 2670.78 384.741  10
  -3   3   5 1801.15 375.640  21
   3   3   5 2479.34 330.606   8
  -3   3   5 1726.28 317.264  23
   3   3   5 2572.92 376.894  21
  -3   3   5 695.679 460.315  34
   3   3   5 2086.06 294.001  23
  -3   3   5-27.4929 264.910   7
  -3   3   5 2011.98 375.722  10
   3   3   6-8.82281 835.940  38
  -3   3   6 270.684 399.775  17
   3   3   6 225.942 377.866  21
   3   3   6-248.064 419.123  17
   3   3   6 167.936 519.440  34
  -3   3   6 172.559 459.178  34
  -3   3   6-248.292 366.343  10
  -3   3   6-19.5880 247.534   7
  -3   3   6 264.868 353.895   8
  -3   3   6 40.6108 312.454  23
   3   3   6-427.357 383.125  10
  -3   3   6 343.462 372.196  21
   3   3   6-228.844 219.593   7
  -3   3   7-231.335 139.862  21
  -3   3   7 198.226 149.075  17
  -3   3   7-197.493 133.699  10
  -3   3   7 1063.56 471.588  34
   3   3   7-14.6730 501.994  34
  -3   3   7 1317.61 250.798   7
   3   3  -8 934.009 1959.99  32
   3   5   0 23.4899 263.248  21
   3   5   0-50.8682 296.943  36
   3   5   0 17.5993 262.100  10
   3   5   0 67.0865 271.565  17
  -3   5   1 3548.51 343.818  17
  -3   5   1 3711.23 383.070  12
   3   5   1 3020.45 336.611  21
   3   5   1 3394.05 325.820  36
  -3   5   1 3684.73 333.523  10
  -3   5   1 3369.31 408.254  36
  -3   5   1 3889.48 376.062  22
   3   5   1 3299.53 398.871  12
   3   5   1 3194.13 389.829  22
  -3   5   1 3632.00 331.170  21
  -3   5   1 122.076 294.126   7
   3   5   1 3352.13 338.077  10
   3   5   1 3374.85 345.213  17
  -3   5   1 383.796 767.845  14
   3   5   2-108.418 284.365  17
   3   5   2-231.377 336.522  22
  -3   5   2 52.6563 316.905  12
   3   5   2-182.921 278.989  10
  -3   5   2 5.31882 274.218  21
  -3   5   2-20.1801 222.782   7
   3   5   2-174.585 201.672   7
   3   5   2 56.5032 350.100  12
  -3   5   2 168.200 276.424  10
  -3   5   2-47.6362 281.673  17
  -3   5   2 66.9327 299.295  22
   3   5   2-5.44783 280.416  21
   3   5   3 3192.19 316.415  10
   3   5   3 2608.94 385.686  22
  -3   5   3 2136.78 270.961   8
   3   5   3 2842.90 322.273  17
  -3   5   3 1858.60 262.274  23
   3   5   3 2274.61 397.222  12
   3   5   3 2644.78 320.232  21
  -3   5   3 2252.24 317.098  17
   3   5   3 2907.59 230.865   7
  -3   5   3 2304.30 313.095  21
  -3   5   3 1527.93 331.642  22
  -3   5   3 2114.29 312.732  10
  -3   5   3 1575.83 335.023  12
  -3   5   4 245.946 247.887  23
  -3   5   4 320.592 516.436  34
   3   5   4 200.384 304.388  10
  -3   5   4 5.36997 298.713  10
  -3   5   4 16.4343 304.807  21
   3   5   4 30.6122 385.359  22
  -3   5   4 258.124 322.730  17
  -3   5   4-72.7577 252.326   8
   3   5   4-592.811 525.661  34
  -3   5   4-15.5072 218.010   7
  -3   5   4-399.931 355.547  12
   3   5   4-187.485 305.552  21
   3   5   4-115.777 392.353  12
  -3   5   4 185.776 347.696  22
   3   5   4 124.925 323.176  17
  -3   5   5 1986.53 244.670   7
   3   5   5 50.0601 422.253  12
  -3   5   5 1676.51 334.890  10
   3   5   5 24.1883 345.733  10
  -3   5   5 1336.84 385.552  12
  -3   5   5 2049.45 426.095  17
  -3   5   5 772.262 288.229   8
   3   5   5 67.9922 348.137  21
  -3   5   5 444.098 511.680  34
  -3   5   5 1251.99 372.069  22
   3   5   5 687.301 527.454  34
   3   5   5 405.698 439.225  17
  -3   5   5 1414.30 339.299  21
   3   5   5 6.22754 404.030  22
  -3   5   5 967.972 285.825  23
   3  -5   6 23128.1 2479.83  26
  -3   5   6 4.28096 228.503   7
   3   5   6-172.174 371.400  10
  -3   5   6 315.118 511.821  34
  -3   5  -6 1079.97 3161.56  41
   3  -5   6 1548.62 1140.23  38
   3   5   6 549.528 373.267  21
   3  -5   6 589.587 2043.61  42
   3  -5   6 1902.24 1386.54  27
  -3   5   6 52.5714 365.380  21
   3   5   6-216.826 408.808  17
  -3   5   6-160.460 356.228  10
  -3   5  -6 666.503 2063.28  32
   3   5   6-379.789 547.711  34
  -3   5  -6-864.958 1094.63  25
  -3  -5   6 5601.58 1102.15  35
   3  -5   6 24615.0 1796.50  35
   3  -5   6 1368.18 884.371  30
  -3   5   6-658.409 397.018  17
  -3  -5   7 1363.91 1034.70  38
  -3  -5   7 2570.04 2165.66  42
  -3   5  -7-755.600 2755.17  41
  -3   5   7 876.922 390.917  17
   3  -5   7 492.707 481.727  20
  -3   5   7 631.039 353.557  10
  -3   5   7 361.040 501.978  34
   3   5   7 1150.26 551.011  34
   3   5  -7-49.3611 594.265  22
  -3   5   7 33.9992 361.386  21
   3   5  -7-163.540 610.080  12
   3  -5   7 164.499 935.580  30
   3  -5   7-378.339 1305.97   9
   3   7   1-70.7484 263.637  21
   3   7   1-127.458 264.866  17
   3   7   1 138.608 264.555  10
   3   7   2 179.141 348.520  10
  -3   7   2-12.2727 309.040  21
  -3   7   2 178.229 250.016   8
   3   7   2-337.611 427.258  22
   3   7   2-286.268 351.879  17
   3   7   2-56.2777 353.271  21
  -3   7   2 48.5141 308.968  10
  -3   7   2 6.10777 316.657  17
  -3   7   2-89.1321 335.722  22
  -3   7   2-39.0392 344.227  12
  -3   7   2-81.5507 239.916  23
   3   7   2 86.1925 439.460  12
  -3   7   3-17.6767 313.120  10
   3   7   3 133.040 321.315  10
  -3   7   3 475.030 321.620  17
   3   7   3 350.852 324.380  21
  -3   7   3 121.978 350.591  12
  -3   7   3 131.900 314.533  21
  -3   7   3 1801.17 223.371   7
  -3   7   3 776.118 253.132  23
   3   7   3-105.327 414.809  12
   3   7   3 145.348 399.688  22
   3   7   3-6.17204 330.484  17
  -3   7   3 547.294 256.478   8
  -3   7   3 259.418 333.747  22
  -3   7   4 218.338 316.571  10
   3   7   4 165.225 403.375  12
   3   7   4-43.4412 325.850  21
  -3   7   4-134.147 227.016   7
   3   7   4 231.095 320.894  10
   3   7   4-31.8967 389.770  22
  -3   7  -4-1444.92 1372.82  32
  -3   7   4-466.462 338.604  17
  -3   7   4 150.478 316.903  21
   3   7   4 77.9920 343.241  17
  -3   7   5 47.3514 324.630  10
   3  -7   5 238.608 1366.25   9
   3   7   5 32.0827 423.429  12
   3   7   5 111.022 362.747  17
   3   7   5-90.2258 413.139  22
   3  -7   5 788.658 464.704  20
  -3   7   5-177.076 352.276  17
  -3   7  -5 686.163 2674.78  41
   3   7   5-218.270 336.821  21
   3   7   5 134.442 337.810  10
   3  -7   5-631.140 685.670  30
   3   7  -5-228.328 1468.87  25
  -3   7   5 42.2734 327.960  21
  -4   0   0 9535.30 447.547   2
   4   0   0 10400.2 471.036   1
   4   0   0 9536.52 448.505   2
  -4   0  -1-61.8360 119.172  13
  -4   0  -1-95.4426 70.0442   5
   4   0   1-157.927 330.518  38
   4   0   1 31.6790 125.982   2
  -4   0   1 27.6619 111.678  40
  -4   0  -1-18.3302 737.405  41
   4   0   2 8943.17 248.360   5
  -4   0   2 5228.22 493.532   9
   4   0   2-7.66080 126.700  17
  -4   0   2 8678.72 840.971  35
  -4   0   2 7882.29 532.198  18
   4   0   2-7.09200 118.662  10
  -4   0   2 8237.21 439.537  28
  -4   0   2 234.134 100.053  15
  -4   0  -2 8551.75 205.850   5
   4   0   2 7.26405 119.290  21
   4   0   2 9649.75 351.607   2
  -4   0   2 6532.83 231.346  20
  -4   0  -2 9163.20 248.879  13
  -4   0   3-15.4736 306.267  39
   4   2   0 5972.75 511.578   2
   4   2   0 7226.09 433.934  12
   4  -2   0 6680.45 500.188   2
   4   2   0 6734.13 389.446   3
   4   2   0 8140.30 407.344  10
   4   2   0 7662.21 406.465  21
  -4  -2   0 7828.57 428.730   1
  -4  -2   0 8391.55 401.670  20
  -4   2   0 7111.82 703.107  25
  -4   2   0 8578.20 402.773   3
  -4  -2   0 8694.60 426.531  31
   4   2   0 7734.44 433.085  22
   4   2   0 7957.23 413.257  17
  -4   2   0 7494.97 405.935  21
   4   2   0 8195.02 415.416   4
  -4   2   0 8065.15 406.957  10
  -4   2   0 7967.12 409.924  17
  -4   2   1 381.603 317.904  34
   4   2   1-19.8997 160.178  10
   4  -2  -1-95.4842 127.856   3
  -4   2   1 225.645 122.647  20
  -4   2   1 65.1455 127.018   3
   4  -2  -1 171.041 183.150   2
   4   2   1 36.3685 324.112  34
   4   2   1-3.10341 119.378   3
  -4  -2  -1-75.4548 119.743   3
  -4   2   1 69.9666 178.045  12
  -4  -2  -1 36.0011 174.435  31
   4  -2  -1 179.388 249.646   5
  -4  -2  -1 87.4954 184.251   4
  -4   2   1 153.436 171.979  22
  -4   2   1 106.567 163.071  17
  -4   2   1 12.4147 155.423  10
   4   2   1 392.692 279.893   2
   4   2   1 70.4721 164.873  17
  -4   2   1-63.5630 272.212   2
  -4   2   1 530.246 264.935  36
   4   2   1 427.758 192.130   1
  -4  -2  -1 272.621 157.606  40
  -4   2   1 69.6764 157.152  21
   4   2   1-115.253 167.903  21
  -4  -2  -2 2038.33 234.344   4
  -4   2   2 2635.13 233.519  21
  -4   2   2 2584.02 253.804  12
   4   2   2 756.077 599.847  37
   4  -2  -2 2431.59 188.918   3
  -4   2   2 2441.75 264.422   2
  -4   2   2 2573.28 219.093  23
  -4   2   2 2284.11 181.823   4
  -4   2   2 2478.52 237.670  17
  -4  -2  -2 1921.35 179.475  40
   4   2   2 1948.20 362.414  34
   4   2   2 2115.03 248.019  17
  -4   2   2 2954.76 235.228  10
   4   2   2 1949.60 183.757   8
   4   2   2 2347.06 184.136  23
  -4  -2  -2 2271.06 347.513  24
   4   2   2 2144.92 240.445  10
   4   2   2 1920.26 242.975  21
  -4   2   2 2287.90 247.444  22
  -4   2   2 2561.87 222.534   8
   4   2   2 2059.54 198.378   3
  -4  -2  -2 2201.34 187.360   3
   4   2   2 2076.73 164.472   7
   4  -2  -2 2279.32 230.246   2
   4  -2  -2 2914.36 383.080  44
  -4   2   2 2272.56 337.975  34
  -4   2   3-68.3801 115.216  20
   4   2   3 14.9157 690.672  38
  -4  -2  -3 97.9937 265.404   5
  -4   2   3-192.557 298.582  22
   4  -2  -3 81.7180 210.304   2
  -4  -2  -3-119.224 269.117   2
  -4   2   3-197.603 311.807  12
  -4   2   3-508.702 265.659   2
  -4   2   3-9.35353 228.931   8
  -4   2   3 169.081 366.430   5
  -4  -2  -3-218.373 430.669  24
  -4   2   3-278.162 354.776  34
   4   2   3 8.74800 298.468   2
  -4   2   3-454.460 262.570  10
   4   2   3 121.035 359.423  22
  -4   2   3 3.82432 487.307  38
  -4   2   3-161.348 227.101  23
   4   2   3 293.241 219.025  23
   4   2   3-229.343 370.630  12
   4   2   3 43.1418 158.772   7
  -4   2   3 80.8420 276.460  17
   4   2   3-230.832 284.652  21
   4   2   3 135.492 275.820  10
   4  -2  -3-232.112 171.023   3
   4   2   3 194.209 230.197   8
   4   2   3-58.2521 357.227  17
  -4   2   3 240.794 259.505  21
  -4   2   3 130.789 198.072   7
  -4  -2  -3 43.4478 183.385   3
  -4   2   4 264.437 240.954   7
   4   2   4 713.233 210.451   7
   4   2   4 819.613 296.860  39
  -4   2   4 731.090 346.360  10
   4   2   4 410.515 789.321  38
  -4   2   4 652.811 371.530  17
   4   2   4 945.893 390.126  17
  -4   2   4 683.048 287.815   2
  -4   2   4 742.302 349.066  21
  -4   2   4 887.882 282.070  23
  -4  -2  -4 389.449 281.858   5
   4   2   4 411.867 200.013  23
   4  -2  -4 603.771 250.865   2
  -4  -2  -4 1224.50 557.431  24
   4   2   4 616.667 357.984  10
   4   2   4 1036.52 231.420   8
  -4   2   4 326.120 555.406  38
  -4   2   4 701.823 281.617   8
   4   2   4 1063.39 364.056  21
  -4   2   5 94.0440 254.371   7
  -4   2   5-85.7261 355.961  10
   4   2   5 44.9139 397.977  17
  -4   2   5 165.323 392.437  17
   4   2   5-302.437 822.784  38
   4   2   5 29.7359 322.615  39
  -4   2   5-175.817 302.372  23
   4   2   5 32.3491 221.362   7
  -4   2   5-293.062 313.288   8
   4   2   5 105.468 366.305  21
  -4   2   5-47.2362 365.094  21
   4   2   5 144.144 362.882  10
  -4   2   6-117.757 128.807  23
  -4   2   6 61.7566 184.691  17
   4   2   6 7.34247 230.029  10
   4   2   6-60.2263 232.546  21
   4   2   6 31.7407 255.750  17
  -4   2   6-50.3223 275.101   7
   4   2   6 173.273 823.473  38
  -4   2   6-63.9995 139.886   8
  -4   2   6 171.503 162.523  10
   4   2   6-31.2609 234.467   7
  -4   2   6-73.2006 165.011  21
  -4   4   0 359.054 744.496  25
  -4  -4   0 520.783 232.135   1
  -4   4   0 771.173 267.903  10
   4   4   0 786.168 209.371   3
  -4   4   0 635.008 277.265  17
   4   4   0 758.477 291.598  17
   4   4   0 790.217 365.309  12
   4   4   0 937.642 362.247  22
  -4   4   0 506.988 262.994  21
   4   4   0 571.576 274.381  21
   4  -4   0-1049.46 558.231   2
   4   4   0 46.0585 847.728  14
   4   4   0 882.916 276.358  10
  -4   4   1 214.097 291.240  22
   4   4   1 100.040 262.440  21
  -4   4   1 173.912 352.692  36
  -4   4   1 394.606 226.670   7
   4  -4  -1 400.124 325.339   2
   4   4   1 34.2798 257.342  10
  -4   4   1 174.033 259.933  17
   4   4   1 242.806 264.947  17
  -4   4   1 95.6989 249.863  21
  -4   4   1-51.5522 251.204  10
   4   4   1 143.179 178.989   3
   4   4   1 210.382 254.816  36
  -4   4   1 23.2026 300.373  12
   4   4   2 686.972 350.032  12
  -4  -4  -2 995.107 290.380  19
   4   4   2 773.020 189.619   7
   4   4   2 784.885 273.963  17
  -4   4   2 755.614 255.078  10
   4   4   2 640.722 175.368  23
  -4   4   2 682.617 281.512  12
  -4   4   2 807.324 256.299  17
   4   4   2 1035.52 275.483  10
  -4   4   2 630.227 275.216  22
   4   4   2 472.221 515.153  34
  -4   4   2 788.186 257.763  21
  -4   4   2 774.376 238.783   4
   4   4   2 1072.71 340.759  22
   4   4   2 705.730 273.944  21
  -4   4   2 718.285 217.404   7
   4   4   2 720.810 179.293   8
  -4   4   2 733.565 393.286   2
   4  -4  -2-61.3796 266.669   2
  -4   4   3-198.785 272.676  10
  -4   4   3 11.9467 219.309   7
   4   4   3-233.684 372.788  12
   4   4   3 61.2415 285.767  17
  -4   4   3-308.943 278.308  17
  -4   4   3-182.567 236.582  23
  -4   4   3-10.9113 462.128  34
   4   4   3 285.035 276.908  10
  -4   4   3-190.568 243.210   8
   4   4   3 371.779 280.262  21
  -4   4   3 71.4220 311.473  12
   4   4   3-178.643 179.241   7
  -4   4   3-189.705 301.079  22
   4   4   3-143.072 357.266  22
  -4   4   3-139.685 273.465  21
   4   4   4 383.266 179.023   7
  -4   4   4 132.385 291.001  10
  -4   4   4 546.594 256.267  23
  -4   4   4 179.447 317.677  17
  -4   4   4 337.639 296.107  21
  -4   4   4-147.219 484.808  34
  -4   4   4-34.6044 253.647   8
   4   4   4 500.041 302.674  10
  -4   4   4 295.761 340.551  22
   4   4   4 189.588 319.336  17
  -4   4   4 184.062 351.656  12
   4   4   4 354.488 383.376  22
   4   4   4 316.236 392.295  12
   4   4   4 252.475 300.329  21
  -4   4   4 12.2981 247.309   7
  -4   4   5-58.8399 430.181  17
  -4   4   5 240.670 458.018  34
   4   4   5-13.4106 507.815  34
   4   4   5-254.767 429.148  17
   4   4   5 23.9416 329.558  10
   4   4   5-51.2319 430.553  12
  -4   4   5 306.558 291.761  23
  -4   4   5-216.781 334.366  10
   4   4   5 76.5251 413.938  22
  -4   4   5-128.203 340.489  21
   4   4   5 36.7061 329.077  21
  -4   4   5-44.5117 293.165   8
  -4   4   5 39.2128 229.347   7
   4   4   6-73.4769 369.496  10
  -4   4   6 134.797 361.443  10
  -4   4   6-36.5594 236.846   7
   4   4   6-51.0182 396.506  17
  -4   4   6-218.744 472.738  34
  -4   4   6 350.042 391.670  17
  -4   4   6-92.7212 296.771  23
  -4   4   6 451.360 304.271   8
   4   4   6 136.877 376.280  21
   4   4   6-113.928 522.817  34
  -4   4   6 446.858 362.424  21
  -4   4   7-110.663 211.779   8
   4   4   7-117.660 360.537  10
   4   4   7 85.1437 359.629  21
   4   4   7 104.797 393.193  17
  -4   4   7 40.1999 345.278  10
   4   4   7 488.943 519.610  34
  -4   4   7-13.5730 183.672  23
  -4   4   7 378.967 472.411  34
  -4   4   7-224.542 373.427  17
  -4   4   7-20.5973 347.995  21
  -4   4   7 98.7916 239.979   7
  -4   6   1 45.4002 325.859  22
   4   6   1 60.1701 375.718  22
   4   6   1 53.5552 383.010  12
  -4   6   1 334.075 358.694  36
  -4   6   1 427.729 307.307  17
   4   6   1-257.709 313.081  17
   4   6   1 290.260 304.468  21
  -4   6   1-149.863 295.737  21
  -4   6   1 22.6464 333.274  12
  -4   6   1 158.638 299.308  10
   4   6   1-65.1491 300.400  10
  -4   6   2-4.45051 233.822   7
  -4   6   2-163.214 290.362  10
   4   6   2-93.6201 298.856  21
   4   6   2 57.4411 376.554  12
   4   6   2-173.375 302.089  10
  -4   6   2 25.2993 329.794  12
  -4   6   2 192.696 294.887  17
   4   6   2 75.7024 301.338  17
  -4   6   2-216.409 288.054  21
   4   6   2-184.808 366.851  22
  -4   6   2 126.323 313.586  22
   4   6   3-153.905 301.451  10
  -4   6   3-34.3724 248.247   8
  -4   6   3-46.0260 226.083   7
  -4   6   3-217.753 297.641  21
   4   6   3 6.39604 392.866  12
  -4   6   3-137.178 295.551  10
  -4   6   3-261.642 244.692  23
  -4   6   3 19.1469 315.147  22
   4   6   3 121.974 384.715  22
  -4   6   3 230.061 326.099  12
  -4   6   3 100.776 296.566  17
   4   6   3 174.597 309.749  17
   4   6   3-272.753 304.957  21
   4   6   4 128.244 311.827  10
   4   6   4 124.605 330.897  17
  -4   6   4-161.031 329.899  17
  -4   6   4-289.670 261.376   8
  -4   6   4 309.177 253.680  23
  -4   6   4 195.355 304.826  10
   4   6   4 6.51294 403.410  22
  -4   6   4-11.3888 311.962  21
  -4   6   4 179.593 229.523   7
   4   6   4-130.866 308.129  21
   4   6   4 220.426 413.898  12
  -4   6   5 22.9804 428.962  17
  -4   6   5 198.523 224.963   7
   4   6   5 80.0761 437.449  17
   4   6   5-104.495 416.204  22
  -4   6   5-230.523 339.348  21
  -4   6   5 125.603 284.487   8
  -4   6   5 474.980 332.807  10
   4  -6   5 91.4798 685.709  30
  -4   6   5 306.279 286.120  23
   4   6   5-221.046 426.751  12
   4   6   5 86.8912 339.222  10
   4   6   5 25.3677 334.898  21
  -4   6   6-103.754 343.642  10
  -4   6   6 527.425 452.126  17
   4  -6   6 2222.43 2903.00   6
  -4   6  -6 522.026 2695.68  41
   4  -6   6-342.851 946.236  30
   4   6   6 583.885 564.932  34
   4   6   6-238.161 460.125  17
  -4   6  -6-315.591 670.930  22
   4  -6   6 1159.15 1715.35  27
   4  -6   6 592.053 2183.80  42
   4   6   6 247.150 357.390  21
  -4   6  -6 238.295 1493.33  14
   4  -6   6 1626.07 310.361  15
   4   6   6 165.509 354.994  10
  -4   6  -6 466.010 682.504  12
   4  -6   6 1058.12 1217.87  38
  -4  -6   6 290.892 928.278  28
  -4   6   6 542.307 347.882  21
   4  -6   6-3973.91 1369.11  35
  -4   6  -6 869.141 1844.19  32
   4   8   2 115.201 286.622  17
   4   8   2 20.6341 356.011  12
   4   8   2 171.682 339.207  22
   4   8   2-63.5379 285.726  10
   4   8   2 218.667 279.240  21
  -4   8   3-144.140 302.789  10
   4   8   3 24.8603 318.510  10
  -4   8   3-85.5447 304.403  21
   4   8   3-298.215 325.831  17
   4   8   3 150.515 408.586  12
   4   8   3-13.7290 393.532  22
  -4   8   3 171.594 312.944  17
   4   8   3 6.32553 314.987  21
  -5  -1   0-21.9436 94.8462  20
  -5  -1   0-58.8313 134.186  31
  -5   1   0-70.6494 95.3498   7
  -5   1   0-14.1152 99.0260  20
   5  -1   0-89.8773 120.506   5
   5   1   0-28.6266 66.0353   3
  -5  -1   0 9.15028 136.318  40
   5   1   0 7.76370 129.630  12
   5   1   0-27.6264 181.797   2
  -5  -1   0-23.9769 156.495   2
  -5   1   0 108.590 81.7915   3
  -5   1   0-100.076 774.674  41
  -5  -1   0 12.4888 137.154   1
   5   1   0 12.9742 126.077  22
   5  -1  -1 539318. 18816.1   2
   5   1  -1 546724. 18848.3  44
  -5   1   1 574226. 18855.7   5
   5   1   1 567149. 18855.9   2
  -5   1   1 543736. 18820.0   3
   5   1   1 559648. 18821.0  17
  -5   1   1 549378. 18818.6  20
  -5  -1   1 599533. 18851.7  40
  -5  -1   1 534285. 18853.5  18
   5   1   1 518022. 18854.2  38
   5  -1  -1 582858. 18855.6   5
   5   1   1 554447. 18820.8  21
  -5   1   1 555918. 18832.0   1
  -5   1   1 537599. 18829.1  40
   5   1   1 558585. 18831.3  12
  -5  -1  -1 571938. 18817.3   3
  -5   1   1 564349. 18822.3   2
  -5  -1   1 582072. 18823.2   4
   5   1  -1 555235. 18823.7   4
  -5   1   1 540841. 18822.0   7
   5   1   1 565220. 18853.4  34
  -5  -1  -1 560495. 18848.4  19
  -5  -1  -1 546519. 18855.0  24
   5   1   1 563852. 18831.5  22
   5   1   1 555583. 18820.3  10
   5  -1  -1 559152. 18818.4   3
   5   1   1 540956. 18818.8   3
  -5  -1   1 552751. 18839.5  20
   5   1   2-29.3393 173.656  39
  -5   1   2-47.4774 143.643  20
   5   1   2 17.4271 222.277  10
  -5   1   2 99.3252 249.753  39
  -5  -1  -2-224.662 204.706   5
   5  -1  -2-37.9997 184.908   2
   5  -1  -2 1184.55 445.036  44
  -5  -1  -2 373.126 477.790  24
  -5   1   2-28.5821 268.091  17
   5   1   2-62.3432 223.942  21
   5  -1  -2 272.146 262.518   5
   5   1   2 78.6455 288.242  17
  -5  -1  -2-76.4510 149.935   3
  -5   1   2-88.9972 165.879   2
   5   1   2 22.8389 232.511   2
  -5   1   2-218.772 215.113  21
  -5   1   2-22.1774 209.229  10
   5  -1  -2-142.421 138.988   3
  -5  -1  -3 249999. 1792.70  41
  -5  -1  -3 262401. 901.606   3
  -5   1   3 239746. 911.917   8
  -5   1   3 266774. 1326.50   5
  -5   1   3 263400. 967.520  38
   5   1   3 255548. 1332.25  38
  -5   1   3 240137. 866.006  39
  -5   1   3 239753. 917.973  23
   5   1   3 277686. 1069.44  17
   5   1   3 263238. 724.330  39
  -5  -1  -3 236037. 1021.87   2
   5   1   3 248472. 974.989  21
   5   1   3 260247. 1222.50   2
  -5   1   3 287272. 1051.04   2
  -5  -1  -3 223174. 835.364   5
  -5   1   3 246015. 741.633  20
   5   1   3 247412. 965.456  10
   5  -1  -3 265931. 865.200   3
  -5   1   4-407.473 607.334  38
   5   1   4-38.0463 418.359  17
  -5   1   4-152.341 321.018  23
   5   1   4-564.338 321.340  39
   5   1   4-380.234 385.669  10
  -5   1   4 163.149 374.019  39
   5   1   4-233.619 837.525  38
  -5   1   4-219.172 360.111  21
  -5   1   4 86.1642 659.087  18
  -5   1   4-200.712 352.280  10
  -5  -1  -4-99.7411 223.903   5
  -5   1   4-397.477 336.438   8
  -5  -1  -4-217.381 213.270  13
  -5   1   4-72.2726 386.517  17
   5   1   4-166.044 382.934  21
  -5   1   4 307.643 277.249   2
   5   1   5-23.4187 60.3340  10
   5   1   5-24.0077 62.2893  21
  -5   1   5 52539.8 539.502  23
  -5   1   5 100096. 727.342  39
  -5   1   5 53818.5 574.644   8
  -5   1   5 94758.5 641.229   7
  -5   1   5 404.469 631.220  18
   5   1   5-16.8687 70.9984  17
  -5   3   0-82.5819 184.551   3
   5  -3   0 305.986 353.971   2
   5   3   0-89.8106 410.414   2
   5   3   0 4.25358 170.812   3
  -5   3   0 132.131 773.995  25
   5   3   0 273.867 297.130  12
   5   3   0-143.227 289.786  22
   5   3   0-36.8087 237.438  17
   5   3   0 75.2384 219.972  10
   5   3   0 26.5823 216.883  21
  -5  -3   0 201.459 186.375  20
  -5  -3   0 221.350 216.423   1
  -5  -3  -1 242623. 2076.48   2
  -5   3   1 241150. 1880.67  17
   5   3   1 265688. 1900.00  10
   5   3   1 257102. 1940.37  12
  -5   3   1 246153. 1974.05  36
   5  -3  -1 242187. 2060.81   5
  -5  -3  -1 242643. 1911.22   4
  -5   3   1 252158. 1876.32  22
  -5  -3  -1 254463. 1797.25  20
  -5   3   1 250666. 1876.74  12
   5   3   1 266617. 1904.72  21
  -5   3   1 254006. 2127.90   2
   5   3   1 268730. 1904.35  17
   5  -3  -1 264369. 2020.25   2
  -5   3   1 250953. 1885.51   3
   5   3   1 254866. 1937.03  22
  -5   3   1 243436. 1875.11   7
  -5   3   1 240443. 1875.56  10
   5  -3  -1 254251. 1879.73   3
  -5  -3  -1 254918. 1868.59   3
  -5   3   1 259765. 2187.36  41
   5   3   1 248994. 2144.58   2
  -5   3   1 239477. 1878.42  21
   5   3   1 262558. 1873.67   3
  -5  -3  -1 269580. 1936.58  31
  -5   3   2 38.6493 214.071   8
  -5  -3  -2-108.069 160.240   3
  -5   3   2 77.3883 311.709   2
   5   3   2 4.16354 143.101   7
  -5   3   2-79.6741 231.246  22
  -5   3   2 212.361 222.227  21
  -5   3   2-274.694 387.564  34
  -5  -3  -2-151.104 234.438   4
  -5  -3  -2-15.2637 192.118  31
   5   3   2-62.1065 147.265   8
  -5   3   2-75.6975 224.666  17
   5  -3  -2-494.096 372.431  44
  -5   3   2-94.9304 176.751   3
  -5  -3  -2-113.663 256.048  19
   5   3   2-134.240 234.223  17
   5   3   2-555.787 365.846  37
   5   3   2-27.4843 194.985   1
  -5   3   2 35.6400 222.121  10
  -5   3   2 75.7714 192.685   7
  -5   3   2-244.004 190.691   4
   5  -3  -2-78.8741 327.302   5
  -5   3   2 183.793 133.122  20
   5   3   2-43.9186 140.132  23
  -5   3   2 35.0947 237.068  12
   5   3   2-104.519 228.841  21
   5  -3  -2 225.159 221.214   2
  -5   3   2 176.340 205.629  23
   5   3   2 85.4853 172.366   3
   5   3   2 411.782 424.096  34
   5  -3  -2 154.351 161.774   3
  -5  -3  -2-49.3638 278.625   2
   5   3   2 262.189 227.951  10
  -5  -3  -3 131411. 6392.04   5
   5  -3  -3 143776. 6382.50   2
  -5   3   3 132290. 6373.91   8
   5   3   3 143845. 6379.10  10
  -5   3   3 147013. 6396.81   2
  -5   3   3 133238. 6374.12  23
  -5   3   3 148870. 6372.92   7
   5   3   3 151254. 6436.13  34
  -5   3   3 137934. 6373.63  22
   5   3   3 140477. 6367.95   8
  -5   3   3 133359. 6411.53  34
  -5   3   3 139900. 6374.13  12
   5   3   3 137517. 6387.05  22
  -5   3   3 148734. 6380.30  17
  -5   3   3 142237. 6377.38  21
   5   3   3 137526. 6387.41  12
   5   3   3 145474. 6380.12  21
  -5   3   3 140454. 6375.91  10
   5   3   3 150963. 6384.17  17
  -5  -3  -3 156468. 6391.64  24
   5   3   3 138212. 6368.16  23
  -5   3   4-180.587 416.520  34
  -5   3   4 154.334 292.423  10
  -5   3   4 88.1516 337.097  22
   5   3   4 72.0756 319.607  10
   5   3   4-107.697 327.885  21
   5   3   4 423.329 460.992  34
  -5   3   4-205.536 391.661  17
   5   3   4 143.028 411.848  17
  -5   3   4-275.258 274.226   8
  -5   3   4-5.50544 270.942  23
  -5   3   4-203.829 350.813  12
   5   3   4 18.6469 397.733  22
   5   3   4-24.9696 419.073  12
   5   3   4-130.311 173.591   7
  -5   3   4-13.3843 236.801   7
  -5   3   4-183.838 306.113  21
   5   3   5 68551.4 3033.52  17
   5   3   5 62199.4 3021.34  10
   5   3   5 67902.9 2989.34   7
   5   3   5 63776.9 3023.06  21
   5   3   6-214.173 368.764  10
  -5   3   6 71.9357 356.043  10
   5   3   6-106.037 883.168  38
  -5   3   6-264.649 438.012  34
   5   3   6 148.641 372.366  21
  -5   3   6-6.87861 316.135  23
   5   3   6 211.038 404.140  17
  -5   3   6-456.132 351.026   8
  -5   3   6-176.688 385.405  17
  -5   3   6-542.700 363.189  21
  -5   3   6 25.5527 256.334   7
   5   3   7-51.7172 139.415  21
  -5   3   7-55.7320 79.9580  10
   5   3   7 7.78931 153.260  17
  -5   3   7 49.9585 65.6496  21
  -5   3   7-7.83410 39.7256   8
   5   3   7-223.928 504.979  34
  -5   3   7-112.919 80.3981  17
   5   3   7-7.20479 137.176  10
  -5   3   7-7.20700 31.6540  23
   5  -3   8-187.735 434.679  20
   5   5   0-228.379 289.148  36
   5   5   0 48.5727 292.011  17
   5   5   0-40.7265 358.371  12
   5   5   0-34.0202 343.534  22
   5   5   0-6.00633 283.098  21
   5   5   0 129.383 283.012  10
   5   5   1 96024.8 4485.17  17
  -5   5   1 101780. 4487.54  12
  -5   5   1 103682. 4487.61  22
   5   5   1 95736.0 4485.18  21
   5   5   1 99599.4 4485.35  10
  -5   5   1 97456.5 4503.94  36
  -5  -5  -2-242.882 303.746  19
   5   5   2-218.715 285.487  17
  -5   5   2 114.049 290.958  22
   5   5   2-519.362 372.799  12
  -5   5   2-92.5909 271.766  21
  -5   5   2 20.8791 228.150   7
  -5   5   2-25.5892 269.947  17
  -5   5   2 118.539 298.613  12
   5   5   2 271.376 349.364  22
   5   5   2 160.820 280.652  21
  -5   5   2 122.003 269.343  10
   5   5   2-89.9864 279.041  10
   5   5   3 66737.5 2986.36  17
   5   5   3 68108.1 2999.55  22
  -5   5   3 63935.9 2978.16   8
  -5   5   3 63307.1 2977.54  23
   5   5   3 65959.2 2984.56  10
   5   5   3 67933.9 3000.98  12
   5   5   3 59144.7 3073.11  37
   5   5   3 66811.3 2985.21  21
  -5   5   4-250.964 297.209  10
   5   5   4-172.185 306.202  10
  -5   5   4-12.2420 226.816   7
  -5   5   4 106.120 317.442  17
   5   5   4-124.738 302.299  21
   5   5   4 166.609 396.322  22
  -5   5   4 159.981 298.149  21
  -5   5   4-145.407 256.406  23
  -5   5   4 45.6626 337.453  12
  -5   5   4 105.467 326.543  22
   5   5   4 89.2865 407.396  12
   5   5   4-94.9967 328.579  17
  -5   5   4 261.142 262.623   8
  -5   5   5 35344.9 1695.16  21
  -5   5   5 34259.0 1686.71  23
  -5   5   5 33265.0 1685.06   8
  -5   5   5 39269.5 1673.85   7
  -5   5   5 34282.7 1692.30  10
   5   5   6 232.062 366.042  10
  -5   5   6 164.290 292.022  23
   5  -5   6-724.995 660.004  28
  -5   5   6-694.000 312.921   8
  -5   5   6 298.896 481.839  34
  -5   5   6-248.176 236.368   7
   5   5   6 7.23802 408.361  17
  -5   5   6-89.2969 389.952  17
  -5   5   6-88.1543 359.135  10
   5   5   6-744.037 546.767  34
   5   5   6-142.679 377.155  21
  -5   5   6-180.481 365.506  21
   5   5   7 19113.4 940.833  34
  -5   5   7 13267.0 764.122  21
  -5  -5   7 12022.8 2171.33  35
  -5   5   7 14660.8 786.256  17
  -5   5   7 19238.6 719.715   7
  -5   5   7 12431.1 759.115  10
   5   7   1 151.269 274.388  21
   5   7   1 143.656 272.254  17
   5   7   1 37.0410 269.553  10
   5   7   1-56.1084 325.286  22
   5   7   1 56.1844 338.138  12
  -5   7   2 88.3634 330.644  12
   5   7   2 153.551 328.332  17
  -5   7   2 113.207 254.061  23
  -5   7   2 70.8578 301.681  10
  -5   7   2 416.228 307.013  17
   5   7   2 431.924 320.089  21
   5   7   2-278.672 430.281  12
  -5   7   2 5.19220 327.101  22
   5   7   2-271.516 433.542  22
  -5   7   2 5.38440 255.071   8
   5   7   2 146.275 333.796  10
  -5   7   2 41.8116 298.555  21
  -5   7   3 27490.1 1335.59   8
  -5   7   3 26974.7 1333.97  23
  -5   7   3 29658.6 1353.13  17
  -5   7   3 29112.1 1328.25   7
  -5   7   3 28889.7 1349.32  21
  -5   7   3 29514.6 1349.76  10
   5   7   4-334.179 432.904  12
  -5   7   4-26.3573 265.432   8
  -5   7   4-64.8105 227.575   7
   5   7   4 187.704 348.717  17
  -5   7   4 74.7744 309.290  10
  -5   7   4-92.1972 334.402  17
  -5   7   4 90.9118 260.515  23
   5   7   4 116.431 410.094  22
   5   7   4-284.611 328.171  10
  -5   7   4-46.9393 316.464  21
   5   7   4-98.8489 325.274  21
  -5   7   5 19168.1 663.626  17
   5   7  -5 16300.0 1309.34  43
  -5   7   5 17956.1 647.571  21
   5  -7   5 1188.19 580.907  15
   5   7  -5 323.127 1630.95  25
  -5   7   5 16910.6 640.762  10
  -6   0   0 161901. 7417.89  19
   6   0   0 161494. 7406.76   2
  -6   0   0 168328. 7405.79   2
   6   0   0 168207. 7430.16   1
   6   0   1-85.0793 162.738   2
  -6   0   1 100.110 165.414  40
  -6   0  -1 41.0973 957.106  41
  -6   0  -1 96.9225 115.291  20
  -6   0   1 85.7466 171.920  39
  -6   0   1 183.083 143.363   8
  -6   0   1 141.741 152.946  31
  -6   0   1-138.363 139.746  23
  -6   0  -1 108.231 164.107   2
   6   0   1 147.256 388.168  38
  -6   0  -1 77.9502 376.005  24
  -6   0   2 218081. 9619.87  23
   6   0   2 256299. 9647.29   2
  -6   0  -2 236238. 9599.57   5
  -6   0  -2 223725. 9794.88  41
   6   0  -2 226719. 9644.49  44
   6   0   2 219347. 9658.68  38
  -6   0   2 225430. 9621.24   8
  -6   0   2 227103. 9612.59  28
  -6   0  -2 235530. 9616.26  13
  -6   0   2 223225. 9610.67  39
  -6   0  -2 230229. 9638.60   2
  -6   0   2 221291. 9613.88  20
   6   0   3 361.543 281.953   2
  -6   0   3-122.638 498.412  28
  -6   0   3-179.613 657.325  18
  -6   0  -3-4.94961 24.8306  13
  -6   0   4 451.617 344.587  39
  -6   0   4-53.6707 60.3840   8
  -6  -2   0 236260. 7188.11  40
   6   2   0 218539. 7240.71   2
  -6   2   0 234718. 7174.62  20
  -6   2   0 222819. 7352.77  41
  -6   2   0 258168. 7172.88  17
  -6   2   0 256400. 7171.10  10
   6   2   0 229500. 7167.31  10
  -6   2   0 232475. 7173.15   7
  -6  -2   0 238334. 7232.54   2
  -6  -2   0 244095. 7196.75  31
  -6  -2   0 235283. 7171.90  20
  -6  -2   0 248983. 7183.63  18
   6   2   0 238009. 7180.73  12
   6   2   0 236629. 7180.33  22
   6   2   0 222701. 7168.55  17
  -6   2   0 252172. 7174.89   3
   6   2   0 243187. 7167.08   3
  -6   2   0 254241. 7171.24  21
   6   2   0 227758. 7166.82  21
  -6  -2   0 250926. 7211.16   1
  -6  -2   1-101.773 307.304   2
   6   2  -1 378.581 289.405  12
  -6  -2   1-199.821 204.590  20
  -6  -2  -1 2.80538 123.288   3
   6   2   1 678.180 388.918  34
   6   2   1 311.796 260.616   1
  -6   2   1-40.3260 161.776  20
   6   2   1-32.9101 124.898   3
  -6  -2   1-171.785 650.709   9
  -6  -2  -1 807.534 240.353  31
  -6  -2  -1 1278.82 240.995  40
  -6  -2  -1 486.614 295.530  19
   6   2   1-56.0922 169.665  21
   6  -2  -1 347.493 190.413   2
   6   2  -1-83.7473 178.067   4
  -6   2   1-5.75292 163.126  21
  -6  -2  -1 1373.29 423.380  24
   6   2  -1-31.6858 274.602  22
  -6   2   1-58.2911 168.879  22
  -6   2   1 150.485 175.255  12
   6   2   1 602.333 342.115   2
  -6  -2   1 332.749 234.085   4
   6  -2  -1 588.463 315.666   5
   6   2  -1 428.676 959.135  11
  -6   2   1 54.0925 161.363  17
  -6  -2  -1 310.474 213.727   4
   6   2   1 289.782 249.753  22
   6   2   1 285.666 256.486  12
   6  -2  -1-68.3400 134.670   3
  -6   2   1-35.7447 129.769   3
  -6   2   1 76.8778 337.742   2
  -6   2   1-50.7664 159.256  10
   6   2   1 59.0806 178.931  17
   6   2   1 117.206 172.787  10
  -6  -2  -1 712.570 132.097  20
  -6   2   2 73802.8 3186.82  20
   6  -2  -2 74359.0 3194.53   3
  -6   2   2 72831.6 3197.97  17
  -6   2   2 69481.1 3185.41   4
   6   2   2 71277.1 3201.31  21
   6   2   2 68309.1 3187.07   8
  -6  -2  -2 74972.8 3193.77   3
  -6   2   2 69936.5 3190.61  12
   6   2   2 72876.7 3236.15   2
   6  -2  -2 68308.5 3229.53   5
   6   2   2 70324.8 3244.54  34
  -6   2   2 68515.1 3194.29   1
  -6   2   2 68582.0 3207.26   2
  -6   2   2 71931.3 3189.26  40
  -6  -2  -2 74764.0 3228.95  19
  -6  -2  -2 73310.7 3239.52  24
   6   2   2 70785.8 3201.61  17
   6   2   2 66403.6 3187.17  23
   6  -2  -2 74256.6 3201.25   2
  -6   2   2 66579.3 3223.11  34
  -6   2   2 71887.1 3197.26  21
  -6  -2  -2 73813.2 3201.46  40
   6   2   2 67487.4 3179.99   7
  -6   2   2 69216.9 3190.20  22
  -6   2   2 72027.5 3197.06  10
   6   2   2 71303.8 3200.55  10
   6   2   3-8.41424 196.035  23
  -6  -2  -3 295.934 236.039   2
   6  -2  -3-39.1448 204.650   2
  -6   2   3-89.3092 135.810  20
   6  -2  -3 3.86884 160.344   3
  -6   2   3-286.494 267.303  10
  -6  -2  -3 417.826 269.419   5
   6   2   3 249.431 333.574   2
  -6  -2  -3 146.982 166.220   3
   6  -2  -3-53.6327 402.193  44
  -6   2   3-11.5303 238.749   2
  -6   2   3-130.972 237.525   8
   6  -2  -3-25.7150 316.853   5
  -6   2   3-5.68138 342.842  17
   6   2   3 25.7497 363.258  17
   6   2   3 6.58650 143.701   7
   6   2   3-36.5963 225.592   8
  -6   2   3 215.926 328.112  34
   6   2   3 32.4782 742.597  38
  -6   2   3-39.3781 232.727  23
   6   2   3-131.963 415.094  34
  -6  -2  -3-44.8548 470.166  24
  -6   2   3-35.4588 289.020  22
  -6   2   3-89.1661 300.040  12
  -6   2   3 89.9773 266.691  21
   6   2   3-132.683 284.877  21
   6   2   3 89.8561 279.793  10
  -6   2   4 60444.7 2706.76   8
  -6  -2  -4 57702.5 2773.82  24
  -6   2   4 61629.4 2675.42  20
  -6   2   4 60047.7 2706.67  23
   6   2   4 58881.5 2688.38  39
   6   2   4 60503.7 2716.85  21
  -6   2   4 63551.5 2698.22   7
  -6  -2  -4 53875.1 2697.85   5
   6   2   4 56532.2 2679.94   7
  -6   2   4 65186.0 2723.61  17
   6   2   4 57917.5 2831.96  38
  -6   2   4 56070.1 2706.18   2
   6  -2  -4 53417.9 2701.39   2
   6   2   4 64578.6 2727.16  17
  -6   2   4 58624.7 2711.99  21
   6   2   4 59134.0 2714.33  10
  -6   2   4 60150.6 2711.75  10
   6   2   5-20.6126 358.343  10
  -6   2   5-64.0796 351.359  10
   6   2   5-273.442 862.444  38
  -6   2   5 124.624 385.798  17
  -6   2   5 26.7830 258.312   7
  -6  -2  -5-61.4133 207.778  13
  -6   2   5-361.603 315.252   8
  -6   2   5-52.5889 302.009  23
  -6  -2  -5 11.3929 612.387  24
   6   2   5-59.9505 398.564  17
   6   2   5 212.181 204.299   7
   6   2   5-288.590 365.507  21
  -6   2   5-118.132 355.241  21
  -6   2   6 15520.8 392.819   8
  -6   2   6-127.029 83.2646  10
   6   2   6 684.630 840.799  38
   6   2   6-481.977 173.955  21
   6   2   6-55.5654 194.227  17
   6   2   6 7.34425 169.319  10
  -6   2   6-160.101 95.3955  17
  -6   2   6 14005.0 350.938  23
  -6   2   6 14846.6 353.117   7
  -6   2   6-101.186 77.5109  21
  -6  -4   0 197.706 1036.34  20
   6   4   0 45084.4 1115.77  21
   6  -4   0-73.6263 1076.36   2
  -6   4   0 41018.9 1199.06  36
   6   4   0 45287.0 1119.72  17
   6   4   0 45468.5 1113.71  10
   6   4   0 43103.4 1148.10  12
  -6  -4   0 44535.6 1132.14   1
  -6   4   0 26926.0 1093.26  17
   6   4   0 43934.8 1144.79  22
  -6   4   0 26297.7 1087.82  21
   6   4   0 44627.7 1092.40   3
  -6   4   0 27081.5 1089.94  10
   6   4   1-99.6862 176.137   3
  -6   4   1-477.779 1116.52  41
   6   4   1 150.116 254.894  10
   6  -4  -1 104.517 300.798   2
  -6   4   1-210.939 251.927  17
   6   4   1-118.695 255.789  17
  -6   4   1 152.172 361.537  36
  -6   4   1-252.462 225.710   7
   6   4   1 182.116 340.223  12
  -6   4   1-78.2011 279.183  12
   6   4   1-437.659 330.552  22
  -6   4   1-31.1288 244.851  10
   6   4   1-148.546 256.678  21
  -6   4   1 31.7804 245.138  21
  -6   4   1-12.4460 273.555  22
   6   4   2 58641.9 2731.21  34
  -6   4   2 58142.6 2641.59  17
  -6   4   2 55053.8 2685.80   2
  -6   4   2 59984.8 2638.88  12
   6   4   2 56281.9 2643.76  21
   6   4   2 56629.9 2643.43  10
  -6   4   2 59652.1 2640.03   4
   6  -4  -2 59134.4 2652.83   2
  -6   4   2 59405.8 2638.15  22
   6   4   2 56072.6 2643.82  17
  -6   4   2 59423.2 2641.54  10
  -6   4   2 59493.7 2642.07  21
  -6  -4  -2 52884.7 2669.85  19
  -6   4   3-309.322 262.238  10
   6   4   3 118.760 278.571  10
  -6   4   3 25.1305 222.574   7
  -6   4   3-395.350 286.146  12
   6   4   3 323.284 286.904  17
  -6   4   3 288.230 278.726  22
   6   4   3-310.447 360.637  22
  -6   4   3-96.8400 467.262  34
  -6   4   3 23.9708 242.031   8
  -6   4   3-19.2875 236.898  23
   6   4   3 17.8374 376.836  12
  -6   4   3-139.163 266.235  17
  -6   4   3 18.5144 258.739  21
   6   4   3 231.868 281.335  21
   6   4   3-100.880 491.645  34
   6   4   4 20535.3 1102.08  34
   6   4   4 19787.1 1026.89  12
   6   4   4 20735.7 993.167  17
   6   4   4 20358.7 982.593  21
   6   4   4 19522.1 980.549  10
   6   4   4 20376.2 1023.77  22
  -6   4   5 222.663 323.763  10
   6   4   5-11.9650 337.121  10
   6   4   5-7.71701 433.665  17
   6   4   5 54.3889 523.116  34
  -6   4   5-136.334 428.012  17
  -6   4   5 541.229 302.695   8
   6   4   5-245.340 427.838  22
  -6   4   5 440.529 300.913  23
  -6   4   5 39.7876 325.712  21
  -6   4   5 517.554 469.812  34
   6   4   5 113.207 440.128  12
   6   4   5-140.668 337.776  21
  -6   4   5 18.2832 239.060   7
  -6   4   6 13729.9 811.433  21
  -6   4   6 16375.8 798.588   8
  -6   4   6 14934.1 832.734  17
  -6   4   6 17644.5 768.327   7
  -6   4   6 13683.8 810.807  10
  -6   4   6 15084.3 792.663  23
  -6   4   7-90.0834 296.306   8
  -6  -4   7 489.333 851.068  38
  -6   4   7 165.224 451.814  34
   6   4   7 55.3158 349.506  10
  -6   4   7-401.730 325.343  10
   6   4   7 172.022 386.742  17
  -6   4  -7 965.108 1417.30  25
  -6   4   7 593.643 324.925  21
  -6   4   7 220.967 265.347  23
  -6   4   7 327.504 355.703  17
  -6   4   7-44.1661 242.660   7
   6   4   7 141.833 353.505  21
   6   6   1 244.286 291.281  17
  -6   6   1 10.6319 305.645  22
  -6   6   1-292.104 292.592  17
  -6   6   1 335.468 360.907  36
  -6   6   1 461.180 319.553  12
  -6   6   1-4.91196 48.8871   7
   6   6   1 183.921 292.680  10
  -6   6   1-202.331 290.923  21
   6   6   1-176.070 295.045  21
  -6   6   1 158.649 291.551  10
  -6   6   3-303.024 292.225  10
   6   6   3-62.0143 304.912  10
   6   6   3-103.595 309.530  17
  -6   6   3 82.1852 236.016   7
   6   6   3 120.529 304.074  21
  -6   6   3-171.124 259.697   8
  -6   6   3-43.2710 295.204  21
  -6   6   3 124.741 301.904  17
   6   6   3-33.0718 404.364  12
  -6   6   3 20.8553 252.007  23
   6   6   3-86.2896 390.683  22
  -6   6   4 16690.6 870.579  21
  -6   6   4 17063.9 858.221   8
  -6   6   4 17909.9 881.422  17
  -6   6   4 17011.0 858.035  23
  -6   6   4 19015.2 845.481   7
  -6   6   4 16848.4 869.711  10
  -6   6   5 34.5671 228.281   7
  -6   6   5 75.7023 295.370  23
   6   6   5-100.813 414.361  22
   6  -6   5-526.961 707.611  38
  -6   6   5-268.697 433.907  17
   6   6   5-7.98304 431.241  17
  -6   6   5 46.2713 329.303  10
   6   6   5-47.2779 441.484  12
  -6   6   5-468.330 302.955   8
  -6   6   5 313.182 336.819  21
   6   6   5 322.343 336.188  21
   6   6   5 160.795 334.570  10
   6   6   6 6854.60 554.844  17
   6  -6   6 2644.97 2374.58  42
   6  -6   6 1891.05 1238.01  38
   6   6   6 6317.12 670.235  34
  -6  -6   6 619.716 898.648  28
  -6   6   6 7305.41 551.182  17
  -6   6   6 6187.96 373.156   7
  -6   6   6 5573.35 456.945  21
  -6   6   6 5534.37 453.426  10
   6   6   6 5475.42 459.277  10
   6   6   6 5240.40 459.989  21
   6   8   2-62.8773 288.544  17
   6   8   2-49.0993 362.962  12
   6   8   2 7.00221 348.304  22
   6   8   2-31.5921 283.126  21
   6   8   2 18.7247 286.861  10
  -6   8   3 52.3772 299.039  10
  -6   8   3-253.866 252.541   8
   6   8   3 226.932 312.523  10
  -6   8   3-11.8690 301.267  17
   6   8   3-93.8895 322.572  17
  -6   8   3 281.966 249.366  23
   6   8   3 21.0982 410.984  12
   6   8   3 56.4726 404.324  22
  -6   8   3-65.1119 298.050  21
   6   8   3 249.719 314.050  21
  -7   1   0 38.2072 89.3830   3
  -7  -1   0-122.438 191.455   1
   7   1   0-19.4012 152.449  22
  -7  -1   0 55.5680 123.204  20
   7   1   0-89.2615 64.5858   3
  -7   1   0-61.9937 120.834   7
  -7   1   0 6.54130 132.633  20
   7   1   0-48.9025 211.085   2
  -7   1   0-119.145 213.000  36
   7  -1   0 137.547 154.693   5
  -7  -1   0 34.6118 189.673  40
  -7  -1   0-122.991 169.068   2
   7   1   0-33.2857 160.467  12
   7  -1   0-91.0367 168.060   1
  -7   1   0 161.846 316.466  24
  -7   1   1 80816.1 3702.58  20
  -7  -1  -1 79561.9 3698.75  20
   7  -1   1 81256.0 3739.01  30
  -7  -1   1 91725.4 3752.44  18
   7  -1   1 76360.9 3692.85   5
  -7   1   1 82818.5 3761.06  16
   7  -1  -1 87372.8 3730.80   5
  -7   1   1 86701.4 3706.27   8
  -7  -1   1 89710.8 3762.84   2
   7   1   1 79127.4 3770.53  38
   7   1   1 80414.3 3729.12  34
  -7   1  -1 79139.2 3776.61  25
   7   1  -1 80330.7 3705.22  22
   7   1   1 87650.2 3703.49  17
  -7  -1  -1 81017.1 3750.54  24
  -7   1   1 77591.1 3716.73  40
  -7   1   1 85731.8 3705.55  23
  -7   1   1 81685.4 3729.31   5
  -7   1   1 78512.9 3715.93   1
  -7  -1   1 79742.0 3700.42   4
   7   1  -1 79731.8 3705.49  12
   7   1   1 80925.4 3731.97   2
   7   1   1 81059.2 3715.39  12
  -7   1   1 81997.6 3703.89   7
  -7  -1  -1 79225.7 3721.99   2
   7   1   1 81903.4 3714.87  22
   7   1   1 83222.0 3700.93  10
  -7  -1   1 85643.5 3730.04  40
   7  -1  -1 86259.0 3697.19   3
   7   1   1 83045.3 3701.30  21
  -7  -1  -1 82992.6 3694.85   3
  -7   1   1 81589.0 3698.55   3
  -7  -1   1 86398.2 3717.93  20
   7   1   2-143.039 239.537  10
   7   1  -2 545.224 429.481  14
  -7   1   2-247.505 170.898  20
  -7   1   2-508.880 290.635  17
   7  -1  -2 9.87399 136.638   3
  -7  -1  -2-418.929 161.667  20
  -7  -1  -2-16.2097 191.372   5
   7  -1  -2-1056.91 464.627  44
  -7   1   2-623.609 215.803  40
  -7  -1  -2-37.8615 149.180   3
  -7  -1  -2-564.610 498.401  24
   7   1   2-441.527 270.330   2
   7   1   2-150.653 249.977  21
  -7   1   2-262.543 323.466   5
  -7   1   2-179.747 157.556   2
   7   1  -2-1194.08 479.782  44
   7   1   2-206.776 315.722  17
   7  -1  -2-327.189 272.365   5
   7   1  -2-73.3963 133.349   4
  -7   1   2-286.095 227.871  21
  -7   1   2-207.824 219.894  10
   7  -1  -3 34415.3 1729.86  44
  -7  -1  -3 38884.5 2174.46  41
  -7   1   3 37753.3 1675.39  39
   7  -1  -3 32307.5 1679.88   5
   7   1   3 38888.7 1648.85  39
   7   1   3 37305.8 1694.43  17
   7   1   3 34847.7 1828.28  38
  -7  -1  -3 31438.9 1789.42  24
  -7   1   3 36073.1 1701.25  38
  -7   1   3 39414.6 1672.39  23
  -7  -1  -3 33052.8 1652.00   5
  -7   1   3 36628.6 1656.68   7
   7   1   3 37540.2 1699.46   2
  -7   1   3 38848.8 1662.87   2
   7   1   3 34420.2 1683.48  21
  -7  -1  -3 30050.7 1650.91  13
   7   1   3 34465.7 1680.10  10
   7  -1  -3 36022.9 1650.54   3
  -7  -1  -3 36481.6 1654.44   3
  -7   1   3 36568.4 1646.77  20
  -7   1   3 38843.0 1670.88   8
  -7   1   4 78.9008 265.034  10
  -7   1   4 297.751 205.456  20
  -7  -1  -4 338.389 1466.68  41
   7   1   4 28.9201 274.389  39
   7   1   4 168.826 356.300  10
  -7   1   4 109.774 546.693  38
   7   1   4-304.067 399.504  17
  -7   1   4 200.854 373.944  39
   7   1   4-59.8442 841.630  38
  -7  -1  -4-73.7602 243.107  13
  -7  -1  -4 391.069 202.102   5
  -7   1   4-227.282 296.626  17
  -7   1   4-204.453 323.576   8
  -7   1   4 46.1596 312.173  23
  -7   1   4 114.425 274.778   2
   7   1   4-223.607 361.905  21
  -7   1   4 114.373 274.742  21
  -7   1   5 336.981 211.823  20
   7   1   5 551.014 831.049  38
  -7   1   5 13346.0 455.010  39
  -7   1   5 14134.6 432.575   8
  -7   1   5 12903.6 390.650  23
  -7  -3   0-363.728 191.013  20
   7   3   0-51.7833 212.978  10
   7   3   0-55.8798 160.467   3
  -7  -3   0 96.0484 442.143  18
  -7   3   0-105.994 214.214   7
   7   3   0 124.260 224.241  17
   7   3   0-20.6907 299.631  12
  -7  -3   0-318.750 270.966  31
  -7  -3   0 386.293 331.746   2
   7   3   0 15.5567 295.130  22
  -7   3   0 198.128 1430.59  41
   7  -3   0-22.3673 323.028   2
  -7   3   0 81.1575 179.522   3
   7   3   0-59.8148 206.081  21
  -7  -3   0-268.397 257.710   1
   7   3   0-86.6216 421.329   2
  -7  -3  -1 36581.5 1385.14  40
  -7   3   1 39471.2 1372.98  20
  -7  -3   1 14.6375 1381.26   2
   7  -3  -1 36481.2 1429.87   5
   7   3   1 35256.3 1379.91  17
   7   3  -1-372.784 1364.55  12
  -7  -3  -1 35019.3 1356.05  20
   7   3   1 35577.7 1463.10   2
   7  -3  -1 36653.9 1401.74   2
  -7   3   1 35889.4 1374.54   3
  -7  -3  -1 33773.4 1389.37   4
  -7  -3  -1 37377.1 1397.82  31
   7   3   1 37054.3 1405.13  12
   7   3   1 37524.9 1404.21  22
   7   3  -1-108.678 1364.37  22
  -7  -3  -1 34520.9 1367.99   3
   7  -3  -1 36282.1 1373.17   3
  -7   3   1 39326.1 1378.54  12
   7   3   1 35601.8 1380.17  21
  -7   3   1 38227.3 1378.09  10
   7   3   1 36144.6 1379.13  10
   7   3   1 32765.1 1364.65   3
   7   3  -1 270.690 1498.42  14
  -7   3   1 39324.4 1377.64  22
   7   3   2 175.920 230.971  10
  -7   3   2-14.3343 313.045   2
  -7  -3  -2-138.797 158.072   3
  -7   3   2-142.234 158.931  40
  -7   3   2 97.0507 148.365  20
  -7  -3  -2 89.5213 284.384  19
   7   3   2 97.8957 137.492   7
  -7  -3  -2-67.6299 191.788  40
  -7   3   2 130.778 221.827   8
   7   3   2-76.8443 239.237  21
  -7   3   2-111.254 178.496   3
   7   3   2 454.698 451.026  34
   7   3   2 256.641 245.911  17
   7  -3  -2-99.9638 161.801   3
  -7  -3  -2-97.4602 224.596  31
  -7   3   2 338.782 215.405  23
   7   3   2 276.370 169.874   3
  -7   3   2 6.37024 199.746   4
  -7   3   2 8.03600 220.280  12
  -7  -3  -2-125.810 235.672   4
   7   3   2 78.6380 324.580  12
   7  -3  -2-16.4702 313.927   5
  -7   3   2-58.8651 211.798  22
   7   3   2 172.855 311.596  22
  -7   3   2 3.74481 221.331  21
   7  -3  -2-162.082 188.651   2
   7   3   2-136.423 228.722   1
  -7   3   2 81.9185 221.035  17
  -7   3   2 85.1250 219.850  10
   7   3   3 21570.9 992.423  17
   7   3   3 20210.7 1083.23  34
  -7   3   3 19573.6 975.191   8
  -7   3   3 20666.2 975.904  10
   7  -3  -3 24832.0 1081.57  44
  -7   3   3 23006.7 985.341  17
   7   3   3 15890.5 983.664   1
  -7  -3  -3 17060.4 995.832   5
  -7  -3  -3 22095.2 1036.51  24
  -7   3   3 20293.6 997.216   2
  -7   3   3 21330.4 977.687  21
  -7   3   3 19582.2 974.294  23
  -7   3   3 21717.9 970.796   7
   7   3   3 20629.7 938.937   7
   7   3   3 20683.5 986.097  21
   7   3   3 20036.8 983.402  10
  -7   3   4 84.4958 295.364  10
   7   3   4-287.144 313.227  10
   7   3   4-349.017 410.298  17
  -7   3   4 362.656 272.717   8
  -7   3   4 518.823 388.765  17
   7   3   4-303.698 466.489  34
  -7   3   4 504.508 391.270  34
  -7   3   4-79.6779 277.939  23
   7   3   4 77.9018 421.791  12
   7   3   4 200.387 412.873  22
  -7   3   4 62.5151 230.915   7
  -7   3   4 35.5175 296.238  21
   7   3   4-248.436 326.008  21
   7   3   5 8454.20 583.813  17
   7   3   5 9159.74 668.598  34
   7   3   5 8317.31 553.351  21
   7   3   5 8544.64 553.326  10
   7   3   6 54.6892 365.746  10
  -7   3   6-89.9794 356.680  10
  -7   3   6 599.022 364.613  21
  -7   3   6-22.1541 433.244  34
   7   3   6-429.974 570.970  34
   7   3   6 73.9271 404.919  17
  -7   3   6 270.815 392.402  17
  -7   3   6-132.906 316.219   8
  -7   3   6 59.7972 309.438  23
  -7   3   6-258.457 257.557   7
   7   3   6 182.303 372.742  21
   7   3   7 7.19187 83.0417  10
   7   3   7-318.820 96.2275  17
  -7   3   7-126.463 131.632   8
  -7   3   7-109.064 114.358  23
   7   3   7 22.1265 83.7829  21
   7   5   0 13.2233 346.993  22
   7   5   0 211.744 287.674  17
   7   5   0 96.2174 284.780  21
   7   5   0-19.7880 363.856  12
   7   5   0-88.6645 277.852  10
   7   5   1 14126.8 707.293  17
  -7   5   1 13257.9 769.179  36
  -7   5   1 13795.6 685.609   7
   7   5   1 13300.9 705.141  21
   7   5   1 13742.1 704.906  10
  -7   5   2-17.1634 227.497   7
  -7  -5  -2-197.158 321.675  19
  -7   5   2 136.722 264.933  17
   7   5   2-5.18974 276.254  17
  -7   5   2 3.94752 278.695  12
  -7   5   2-51.2576 267.946  22
  -7   5   2-78.5083 264.916  21
   7   5   2 93.8858 274.081  21
   7   5   2 211.124 278.064  10
  -7   5   2-160.087 261.598  10
   7   5   3 9256.21 533.850  10
   7   5   3 9158.27 539.870  17
   7   5   3 10041.7 608.463  12
   7   5   3 9620.73 595.822  22
   7   5   3 9220.24 537.340  21
  -7   5   4 323.482 290.758  10
  -7   5   4 42.5494 229.841   7
   7   5   4-135.009 307.024  21
  -7   5   4 415.763 310.509  17
   7   5   4-206.176 331.465  17
  -7   5   4 103.115 286.929  21
  -7   5   4 42.8292 266.973   8
  -7   5   4 363.905 265.490  23
   7   5   4-427.693 536.393  34
   7   5   4-99.2687 418.824  12
   7   5   4-226.078 409.813  22
   7   5   4-214.883 306.314  10
   7   5   5 54.2538 480.598  12
  -7   5   5 5099.30 382.285  21
   7   5   5 307.507 390.702  10
   7   5   5 715.820 489.311  17
   7   5   5 714.951 394.127  21
  -7   5   5 1890.80 539.586  34
   7   5   5 4888.38 602.807  34
  -7   5   5 4978.66 354.978  23
  -7   5   5 7075.48 474.521  17
  -7   5   5 5225.23 360.225   8
  -7   5   5 5602.78 383.863  10
  -7   5   5 5411.57 310.083   7
   7   5   5-33.7527 460.742  22
   7   5   6 194.892 405.406  17
  -7   5   6-23.5289 239.583   7
   7   5   6-13.2245 368.056  10
  -7   5   6 24.5823 353.797  10
  -7   5   6 509.609 390.665  17
   7  -5   6-776.520 645.074  28
  -7   5   6 243.888 478.734  34
  -7   5   6-87.7646 316.771   8
  -7   5   6-263.166 305.913  23
  -7   5   6 25.1665 356.571  21
   7   5   6-108.372 372.227  21
  -7   5   7 2768.49 274.388   7
   7   5   7 1487.86 376.637  10
  -7   5   7 2264.91 371.089  10
  -7   5   7 1999.38 335.226  23
  -7   5   7 2680.97 399.921  17
  -7   5   7 2079.44 366.685   8
   7   5   7 2283.87 410.325  17
   7   5   7 2087.58 377.697  21
  -7   5   7 2191.02 367.788  21
   7   7   1 272.521 273.946  17
   7   7   1 79.4434 271.617  21
   7   7   1 131.669 268.422  10
   7   7   2-96.7600 400.168  12
  -7   7   2-4.81280 65.8856   7
   7   7   2 42.0374 310.569  17
  -7   7   2 154.589 297.930  17
  -7   7   2 556.670 264.258   8
  -7   7   2 225.159 255.539  23
   7   7   2 144.912 390.896  22
  -7   7   2 34.5180 291.229  21
   7   7   2-337.860 308.209  21
  -7   7   2-216.097 289.555  10
   7   7   2 77.4610 302.671  10
  -7   7   3 3612.51 334.917  10
   7   7   3 330.680 356.367  10
   7   7   3 216.843 450.285  12
  -7   7   3 4175.90 312.138   8
  -7   7   3 4094.28 282.023   7
   7   7   3 307.473 359.365  17
  -7   7   3 3487.76 302.958  23
  -7   7   3 4012.39 346.645  17
   7   7   3 477.371 445.500  22
   7   7   3 649.123 358.656  21
  -7   7   3 3831.90 334.911  21
  -7   7   4 205.880 303.655  10
  -7   7   4 475.519 324.082  17
  -7   7   4-280.307 230.903   7
  -7   7   4 168.067 268.092  23
   7   7   4-197.577 325.201  10
  -7   7   4-99.4482 267.861   8
   7   7   4-12.8009 341.633  17
   7   7   4-116.075 321.180  21
   7   7   4-211.190 436.119  12
   7   7   4 7.06975 422.240  22
  -7   7   4 255.337 303.322  21
   7  -7   5 1768.74 2808.45   6
   7   7   5 2060.38 365.415  10
   7  -7   5 2152.58 1101.19  38
   7  -7   5 3144.95 318.552  15
  -7   7   5 2842.60 354.707  10
  -7   7   5 1972.27 318.704  23
  -7   7   5 3517.97 451.549  17
   7   7   5 3039.62 470.320  17
  -7   7   5 1985.80 322.282   8
  -7   7   5 3144.80 263.509   7
   7   7   5 173.575 455.507  22
   7   7   5 110.589 470.949  12
  -7   7   5 2358.15 359.494  21
   7   7   5 2074.08 374.578  21
   8   0   0 17948.5 220.080   2
  -8   0   0 18191.8 395.273  24
  -8   0   0 18126.1 230.016  36
  -8   0   0 19135.0 295.831  19
  -8   0   0 19562.0 216.403   2
  -8   0   0 16978.4 265.058  13
   8   0   0 18712.9 332.156   1
  -8   0   1-160.210 135.495   2
   8   0   1-106.848 181.884   2
  -8   0  -1-79.8631 142.892  20
   8   0  -1 45.7272 83.2237   3
   8   0   1-282.952 491.090  38
  -8   0   1-113.875 204.135  40
  -8   0   1 19.6490 189.443  39
  -8   0  -1-147.166 186.720   2
  -8   0   1-151.413 161.823  23
  -8   0   1-159.121 166.864   8
  -8   0   1-135.576 188.389  31
  -8   0   1 333.242 519.227  16
  -8   0   1-168.268 207.937   1
  -8   0   1-94.4616 129.260   7
  -8   0  -2 16171.5 757.049  20
  -8   0  -2 15412.3 1680.21  41
  -8   0   2 15815.0 788.635   8
  -8   0   2 16866.4 782.341  31
  -8   0   2 14798.5 777.663  40
   8   0  -2 14824.7 871.672  44
  -8   0   2 14905.1 760.741  20
   8   0   2 14740.2 1003.00  38
  -8   0   2 15663.5 784.094  39
  -8   0   2 15605.0 785.498  23
  -8   0  -2 15708.4 778.016  13
   8   0   2 18394.8 819.464   2
  -8   0  -2 15521.1 794.986   2
  -8   0   3 97.9225 240.076  20
   8   0   3 278.622 319.209   2
   8   0  -3-169.360 372.783  44
  -8   0   3 63.2482 315.369  39
  -8   0   3 94.0856 311.989   8
   8   0   3 280.718 796.907  38
  -8   0  -3 485.619 1507.04  41
  -8   0   3 147.397 668.771  18
  -8   0  -3-95.1404 101.171  13
  -8   0   3-134.368 308.273  23
  -8   0   4 170.570 216.953  20
  -8   0   4-171.986 672.152  18
  -8   2   0 15539.7 725.316  20
  -8  -2   0 15072.0 755.928  31
  -8   2   0 16364.5 719.862  17
   8   2   0 14867.0 717.389  17
  -8  -2   0 16077.4 783.289   2
  -8   2   0 12739.6 789.210  36
   8   2   0 15549.7 714.848  10
   8   2   0 14363.2 820.824   2
  -8  -2   0 15285.9 728.497   4
  -8  -2   0 14783.4 752.270  40
   8   2   0 15035.9 740.862  22
   8  -2   0 13127.5 831.998  30
  -8   2   0 14608.5 1620.58  41
   8  -2   0 16103.2 753.145   5
  -8   2   0 14760.5 727.219   7
  -8   2   0 12643.4 710.727   3
   8   2   0 14602.5 702.342   3
   8   2   0 15434.3 715.811  21
  -8  -2   0 15772.2 775.038   1
  -8   2   0 16154.4 717.654  21
  -8   2   0 16300.7 717.752  10
  -8  -2   0 15151.6 721.035  20
   8   2   0 14811.4 742.447  12
  -8   2   1-86.2412 172.950   7
  -8  -2   1-44.2602 222.297  20
  -8  -2   1-295.566 360.245   2
  -8  -2  -1 35.8482 129.390  20
  -8   2   1-96.3547 129.352   3
  -8   2   1-90.0551 153.688  20
  -8  -2  -1 133.429 211.567  40
  -8  -2  -1 8.21178 275.037  19
   8   2   1-27.1448 227.726   1
  -8   2   1-173.704 153.160  17
  -8   2  -1-165.253 712.503  25
  -8  -2  -1 24.9616 118.891   3
  -8   2   1-119.575 284.155  36
   8   2   1 35.4036 345.270  34
  -8  -2   1-102.865 267.749  31
   8  -2  -1-195.096 141.903   2
   8   2  -1-302.997 337.915  44
   8  -2  -1-176.286 260.834   5
   8  -2  -1 3.00488 131.810   3
   8   2   1 21.5105 175.281  17
   8   2   1-132.244 290.666   2
  -8  -2   1-132.974 544.021  18
  -8   2   1 240.510 477.529  16
   8   2  -1-336.436 265.662  12
  -8  -2   1 70.3383 183.774   4
   8   2   1-143.206 262.855  12
   8   2  -1 13.3358 257.877  22
   8   2   1-107.316 251.520  22
  -8  -2  -1-95.4846 208.989   4
   8   2   1 34.6919 122.816   3
  -8   2   1 165.341 154.218  21
   8   2   1-114.308 174.824  21
  -8   2   1-14.9698 148.630  10
   8   2   1 60.9419 168.064  10
  -8  -2  -1-15.6296 370.507  24
  -8   2   2 6943.61 391.981  20
  -8  -2  -2 8337.37 595.030  24
  -8  -2  -2 8121.23 384.961  20
   8   2   2 8022.43 498.969  22
  -8   2   2 7170.28 406.799   1
   8   2   2 8258.68 429.715  10
  -8   2   2 6865.25 411.058  17
   8   2   2 8575.60 443.186  17
  -8   2   2 7123.02 512.944   5
  -8   2   2 7477.57 414.480  40
  -8   2   2 8226.04 427.058   2
  -8   2   2 6463.62 476.036  34
   8   2   2 8244.82 547.113  34
  -8  -2  -2 7937.99 442.512  40
   8   2   2 7878.59 507.306   2
  -8  -2  -2 8038.28 389.140   3
  -8   2   2 7976.89 391.042   4
   8  -2  -2 8491.23 501.160   5
  -8   2   2 8302.80 414.395   7
   8   2   2 7729.83 496.437  12
  -8   2   2 7408.16 400.677  22
  -8  -2  -2 7793.55 466.854   2
   8  -2  -2 6871.33 389.854   2
  -8   2   2 6640.50 410.717  21
   8   2   2 7831.26 429.167  21
  -8   2   2 6998.63 410.650  10
   8  -2  -2 8128.83 391.982   3
  -8   2   2 8173.07 390.210  31
  -8   2   2 7242.79 401.895  12
  -8   2   3-125.475 157.309  20
  -8   2   3 12.5523 265.583  10
   8   2   3 64.1776 289.565  10
  -8  -2  -3 161.794 163.771   3
   8  -2  -3 56.1719 206.839   2
  -8   2   3 241.013 304.644  34
   8  -2  -3 1420.52 501.557  44
   8  -2  -3-108.839 165.764   3
  -8   2   3-14.9453 224.521   2
  -8   2   3 469.230 348.427  17
  -8  -2  -3 549.309 254.479   5
  -8  -2  -3 497.811 472.427  24
  -8   2   3 207.230 256.704  23
   8   2   3-86.2656 865.765  38
   8   2   3 216.457 386.635  17
   8   2   3 227.186 418.144  34
   8   2   3 6.19299 381.419  22
   8   2   3-261.480 403.966  12
   8   2   3-36.0684 127.388   7
  -8   2   3-229.110 258.002   8
  -8   2   3-38.4383 270.064  21
   8   2   3 176.661 293.259  21
  -8   2   4 4474.27 385.003   8
   8   2   4 5060.33 460.424  17
   8   2   4 4808.67 425.881  10
  -8   2   4 5421.75 445.500  17
  -8   2   4 3943.08 348.251   2
  -8  -2  -4 4191.23 640.987  24
  -8   2   4 4624.24 384.811  23
   8   2   4 5016.55 892.303  38
  -8  -2  -4 3883.73 327.609   5
   8   2   4 5182.82 426.862  21
  -8   2   4 4375.24 410.973  21
  -8   2   4 4689.34 412.281  10
   8   2   5-33.9079 362.354  10
  -8   2   5 69.0683 347.763  10
   8   2   5-306.959 877.970  38
   8   2   5 432.554 390.408  17
  -8   2   5 169.622 380.284  17
  -8  -2  -5 93.4072 602.678  24
  -8  -2  -5 167.079 226.063  13
  -8   2   5-46.3397 306.828  23
  -8   2   5-46.3472 314.993   8
  -8   2   5-358.155 265.278   7
   8   2   5 13.9096 367.158  21
  -8   2   5 289.242 351.494  21
   8   2   6-21.3793 861.417  38
   8   2   6-80.6550 94.8043  10
  -8   2   6 1972.88 358.668   8
  -8   2   6 1763.30 320.095  23
  -8   2   6 1555.52 287.928   7
   8   2   6-52.6234 87.3619  21
  -8   4   0 3082.87 336.743  17
  -8  -4   0 5491.09 369.212   1
  -8   4   0 2839.96 326.245  10
   8   4   0 5225.97 353.211  17
  -8   4   0 4765.42 485.060  36
   8   4   0 4283.80 413.868  12
   8   4   0 5273.86 346.020  10
   8   4   0 3742.99 281.907   3
   8   4   0 5058.35 411.039  22
   8   4   0 4955.23 348.356  21
  -8   4   0 4630.46 322.326   7
  -8   4   0 2966.01 326.075  21
  -8  -4   0 4925.53 304.044  20
   8   4   1 43.9625 164.376   3
  -8   4   1-136.664 240.798  17
   8  -4  -1 304.027 286.028   2
   8   4   1 152.586 243.124  17
  -8  -4  -1 469.191 275.622  31
  -8   4   1-36.9803 267.094  12
   8   4   1-22.6588 344.034  12
  -8   4   1-160.341 263.071  22
   8   4   1 16.9751 329.515  22
  -8   4   1-12.6863 234.074  21
   8   4   1-131.329 240.608  21
  -8   4   1 239.853 387.826  36
  -8   4   1 227.858 236.871  10
   8   4   1 345.821 245.582  10
   8   4   2 4257.25 340.092  10
   8   4   2 4729.41 349.961  17
  -8   4   2 4873.65 340.961   8
  -8  -4  -2 5020.53 416.115  19
  -8   4   2 5001.47 335.853  17
   8   4   2 5307.83 611.723  34
  -8   4   2 5100.13 335.921  21
  -8   4   2 4190.83 336.271  23
  -8   4   2 5134.98 333.466   4
  -8   4   2 4808.19 334.118  10
   8   4   2 1354.39 429.018  12
   8   4   2 1220.97 413.992  22
  -8   4   2 4947.11 327.568   7
   8   4   2 4837.51 347.166  21
   8   4   3 417.951 279.472  10
  -8   4   3-17.4174 227.579   7
  -8   4   3-60.0128 248.951   8
   8   4   3 555.200 492.770  34
  -8   4   3 8.66103 252.941  10
   8   4   3 173.664 282.360  17
  -8   4   3 167.419 259.045  21
  -8   4   3 251.523 236.843  23
  -8   4   3-30.9088 258.654  17
   8   4   3 103.986 280.054  21
  -8   4   4 2267.31 259.984   7
  -8   4   4 1058.68 298.392  10
   8   4   4 2425.33 319.985  10
  -8   4   4 1236.94 326.888  17
   8   4   4 2301.75 522.317  34
  -8   4   4 2154.54 287.428  23
   8   4   4 2699.60 343.812  17
  -8   4   4 1683.46 462.264  34
  -8   4   4 2043.27 292.088   8
   8   4   4 13.2148 423.150  22
   8   4   4 203.803 436.175  12
  -8   4   4 2144.26 303.407  21
   8   4   4 2314.54 326.414  21
  -8   4   5 173.014 318.256  10
   8   4   5-71.4779 334.224  10
  -8   4   5 458.956 444.990  34
   8   4   5-1051.65 508.216  34
   8   4   5 199.806 436.812  17
  -8   4   5 132.434 415.205  17
  -8   4   5 260.747 291.475   8
  -8   4   5-56.9000 243.203   7
  -8   4   5 30.2239 290.355  23
   8   4   5-13.7046 434.377  22
   8   4   5-61.9476 446.643  12
  -8   4   5 259.508 320.306  21
   8   4   5-152.244 339.019  21
  -8   4   6-110.272 460.532  34
   8   4   6 159.921 370.760  10
  -8   4   6 1125.72 352.509  10
   8   4   6 1045.10 537.449  34
  -8   4   6 1495.41 317.552  23
   8   4   6 232.691 409.209  17
  -8   4   6 1556.83 394.194  17
  -8   4   6 1249.80 326.984   8
  -8   4   6 1164.75 358.866  21
  -8   4   6 1513.28 260.430   7
   8   4   6 1139.96 376.927  21
   8   4   7 41.3084 327.828  10
  -8   4   7-406.346 264.383  10
  -8  -4   7 2584.34 1485.76  42
   8   4   7-662.608 360.388  17
  -8  -4   7 550.011 523.447  38
   8   4   7 1627.89 573.059  34
  -8   4   7 174.322 285.161  17
  -8   4   7 472.023 334.120   8
  -8   4   7 343.133 299.860  23
  -8   4   7 308.810 246.718   7
   8   4   7 409.418 330.757  21
  -8   4   7 277.441 263.237  21
  -8   6   1-87.1554 287.704  17
  -8   6   1 138.142 377.884  36
   8   6   1-284.736 283.098  17
  -8   6   1 39.0300 292.366  12
   8   6   1-46.9334 382.771  12
  -8   6   1 122.334 286.943  22
   8   6   1 6.69686 374.418  22
  -8   6   1-38.4893 277.908  21
   8   6   1 101.400 282.989  21
  -8   6   1-86.2401 277.433  10
   8   6   1 104.806 283.033  10
  -8  -6  -2 1317.74 359.284  19
   8   6   2 1792.09 305.227  17
  -8   6   2 830.763 298.494  17
  -8   6   2 1667.57 263.116   7
  -8   6   2 1417.33 294.316  21
   8   6   2 1605.51 305.777  21
  -8   6   2 1069.25 294.076  10
   8   6   2 1365.05 303.308  10
  -8   6   3-132.638 280.915  10
   8   6   3-154.843 298.760  10
  -8   6   3-231.107 235.197   7
  -8   6   3 5.41200 263.014   8
  -8   6   3-109.278 287.908  17
   8   6   3-265.419 308.729  17
  -8   6   3-54.4323 262.907  23
   8   6   3-107.012 303.883  21
   8   6   3-61.0338 415.755  12
   8   6   3-156.534 395.581  22
  -8   6   3 306.109 285.013  21
  -8   6   4 1583.92 302.337  10
   8   6   4 1418.71 325.115  10
  -8   6   4 1410.40 255.778   7
  -8   6   4 1405.69 284.141   8
  -8   6   4 1217.70 325.742  17
   8   6   4 1590.64 348.339  17
  -8   6   4 1273.13 282.595  23
   8   6   4 55.5741 438.187  12
   8   6   4 132.593 435.274  22
  -8   6   4 1460.83 305.611  21
   8   6   4 1273.36 322.000  21
  -8   6   5-128.796 328.935  10
   8   6   5 245.248 335.945  10
  -8   6   5 44.7620 234.806   7
   8   6   5 371.906 430.618  17
  -8   6   5-100.735 307.641   8
  -8   6   5-563.462 434.930  17
   8   6   5 6.93866 428.662  22
   8   6   5-132.458 442.579  12
  -8   6   5 145.010 300.612  23
  -8   6   5 154.452 329.010  21
   8   6   5 94.0115 339.404  21
  -8   6   6 1070.68 243.238   7
  -8   6   6 700.207 358.522  10
   8   6   6 1157.64 370.703  10
  -8   6   6 342.110 320.102   8
   8   6   6-50.2737 405.521  17
  -8   6   6 566.455 389.447  17
  -8   6  -6 281.390 683.530  12
  -8   6   6 677.554 310.575  23
  -8   6  -6-254.708 687.938  22
  -8   6   6 1211.04 365.488  21
   8   6   6 1152.51 384.643  21
   8   8   2-159.031 276.907  17
   8   8   2-113.447 364.765  12
   8   8   2-77.9030 353.486  22
   8   8   2-202.833 276.471  21
   8   8   2-340.149 279.757  10
  -8   8   3-106.005 291.810  10
   8   8   3 330.059 308.201  10
  -8   8   3 66.4692 251.920  23
   8   8   3-110.260 317.203  17
  -8   8   3-153.674 298.823  17
  -8   8   3 275.310 255.812   8
   8   8   3 100.347 415.866  12
   8   8   3-136.657 396.476  22
  -8   8   3 221.342 290.292  21
   8   8   3-287.124 312.885  21
  -9   1   0-342.605 277.598  36
  -9  -1   0 91.0453 161.663  20
  -9   1   0 55.0001 90.3395   3
  -9   1   0-98.4672 151.116   7
   9   1   0-27.9115 256.778   2
   9   1   0-56.9399 59.3818   3
  -9  -1   0-67.3996 251.178   1
   9  -1   0-20.2957 122.515   2
   9  -1   0-436.061 383.299  38
  -9   1   0-53.8857 170.363   5
  -9  -1   0 215.245 257.823  40
  -9  -1   0-169.678 195.889   2
  -9   1   0-218.238 398.580  24
   9   1   0 157.114 188.922  12
   9   1   0-50.3539 183.378  22
   9  -1   0-70.8435 228.683   1
  -9   1   1 60390.0 2781.16  20
  -9  -1  -1 60841.9 2776.57  20
  -9   1  -1 55965.6 2894.60  25
  -9   1   1 62831.7 2780.97  23
  -9   1   1 63521.9 2805.28   1
  -9  -1   1 57613.0 2810.07  40
  -9   1   1 62065.5 2805.54  40
  -9  -1  -1 59227.8 2810.52  40
   9   1   1 67270.4 2827.58   1
   9   1   1 65515.9 2777.69  17
  -9  -1   1 57830.7 2776.54  39
  -9  -1   1 61534.9 2775.69   4
   9  -1   1 60707.4 2858.29  38
  -9   1   1 56062.5 2805.49   5
   9   1   1 61716.3 2775.01  21
   9   1   1 58175.6 2803.68  34
  -9  -1   1 60440.0 2818.04   2
  -9   1   1 58721.1 2769.49   3
  -9  -1  -1 63294.9 2854.45  24
  -9   1  -1 54115.3 2888.54  24
   9   1  -1 64073.4 2774.83  22
   9   1   1 59537.4 2807.31   2
   9   1   1 59930.8 2893.90  38
   9   1  -1 64683.8 2775.30  12
  -9   1   1 62544.8 2781.05   8
   9   1   1 61427.9 2796.57  12
  -9   1   1 60686.3 2778.99   7
   9   1   1 62324.5 2796.15  22
  -9  -1  -1 63043.1 2800.68   2
  -9  -1  -1 60437.6 2764.67   3
   9  -1  -1 64850.6 2769.66   3
   9   1   1 60361.2 2774.30  10
   9  -1  -1 61243.0 2803.05   5
  -9   1   2-118.801 168.697  20
   9   1  -2 137.886 402.492  44
  -9   1   2-10.2362 229.429  10
   9   1   2 193.364 258.739  10
  -9   1   2 91.1301 208.078  40
  -9  -1  -2 139.531 157.774  20
   9   1   2-426.845 289.464  17
  -9   1   2-123.196 202.507  31
  -9   1  -2-304.550 1581.88  41
  -9  -1  -2 41.8398 140.657   3
   9  -1  -2 225.337 127.001   3
  -9  -1   2 39.2160 262.013  39
   9   1   2-49.5107 697.865  38
  -9   1   2 56.8338 200.100  34
  -9   1   2 402.689 213.220   8
  -9   1   2 189.895 252.092  17
  -9  -1   2 88.2711 266.968  31
  -9   1   2-425.099 229.632   1
  -9   1   2-107.980 322.435   5
  -9  -1  -2-127.472 186.418   5
  -9   1   2-18.1349 130.484   2
   9  -1  -2 61.6794 235.601   5
  -9  -1  -2-90.0454 516.979  24
  -9   1   2-242.527 208.188  23
   9   1   2-56.3245 263.902   2
  -9  -1   2-142.087 603.927  18
   9   1   2 110.424 345.936  22
   9   1   2-209.993 350.782  12
   9   1   2-73.7349 268.420  21
  -9   1   2 3.88485 184.884   7
  -9   1   2 90.6904 236.269  21
  -9  -1   3-134.992 212.360  20
   9  -1  -3 29450.0 611.461  44
  -9   1   3 28419.8 597.806   5
   9   1   3 29753.9 307.149  39
   9   1   3 30967.8 499.840  17
  -9  -1  -3 24419.1 296.206   5
  -9  -1  -3 27299.5 775.073  24
  -9  -1  -3 23305.8 350.118  13
   9  -1  -3-8.14648 31.2815   5
  -9  -1   3 308.859 602.922  18
   9   1   3 27059.1 473.817   2
   9   1   3 28944.4 457.851  21
  -9  -1  -3 24673.8 414.192   2
   9  -1  -3 27979.3 304.218   3
   9   1   3 28451.0 452.561  10
  -9  -1  -3 27475.1 324.316   3
  -9   1   3 26303.2 311.395   2
  -9   1   3 28732.8 355.085   7
  -9   1   3 27054.1 314.518  20
  -9   1   4 62.8562 210.912  20
   9   1   4-49.1558 273.840  10
  -9   1   4-32.4123 83.8036  10
   9   1   4-373.725 855.061  38
   9   1   4-91.0577 316.302  17
  -9   1   4-21.0218 83.3290  17
  -9  -1  -4-189.784 725.385  24
  -9  -1  -4-217.267 255.150  13
  -9   1   4-265.703 257.938   7
  -9   1   4-72.1667 239.668   2
   9   1   4-208.777 276.105  21
  -9   1   4-26.5369 80.2279  21
  -9   1   5 9550.07 395.245  23
  -9   1   5 10220.4 440.374  39
  -9   1   5 10077.7 435.253   8
   9   1   5 142.190 832.207  38
  -9  -1  -5-4.35977 23.0146  13
  -9   1   5 11205.5 273.766  20
   9  -3   0-207.113 298.197   2
  -9  -3   0-258.478 193.521  20
  -9   3   0 57.2111 175.256   3
   9   3   0-177.870 148.664   3
  -9   3   0 658.742 1458.78  41
  -9  -3   0-34.3699 269.074   1
  -9   3   0-135.889 214.399   7
  -9  -3   0 692.188 329.290   2
   9   3   0-618.634 269.095  44
  -9   3   0-245.766 385.265  36
   9  -3   0-68.2993 250.421   5
  -9  -3   0-142.801 279.389  31
   9   3   0 15.2473 218.139  17
  -9  -3   0 132.541 221.351   4
   9   3   0-226.056 285.270  22
   9   3   0-156.868 291.842  12
   9   3   0 124.393 212.412  21
   9   3   0-151.289 211.892  10
   9   3   0-453.228 427.220   2
  -9  -3  -1 22708.0 900.762  40
  -9   3   1 29863.4 877.797  22
   9   3  -1 286.427 845.618  17
   9   3   1 27233.2 920.101  22
   9  -3  -1 25541.0 938.135   5
   9   3   1 27859.5 997.310   2
  -9  -3  -1 26849.5 916.614  31
  -9  -3  -1 27700.4 956.719   2
  -9   3   1 27482.5 885.288  24
   9  -3  -1 26692.3 898.222   2
  -9  -3   1 127.127 952.684  18
   9   3   1 25599.5 883.743  17
  -9  -3   1 28750.1 898.430   4
  -9  -3   1 26148.5 1009.94   2
   9   3  -1 27630.4 932.303  12
  -9   3   1 29218.1 878.009  12
  -9  -3  -1 25101.5 898.801   4
  -9  -3   1 25363.4 969.174   1
   9   3  -1 27950.9 929.924  22
   9   3   1 27421.2 925.219  12
   9   3   1 26201.5 883.589  21
  -9   3   1 28198.8 886.864   7
   9  -3  -1 27906.0 876.420   3
  -9  -3  -1 28509.8 872.242   3
   9   3  -1 202.901 844.764  21
  -9   3   1 26416.4 874.603   3
   9   3  -1 353.789 842.997  10
  -9  -3   1 14947.5 888.615  20
   9   3   1 25238.7 862.573   3
  -9  -3  -1 26839.7 861.301  20
   9  -3  -2 60.0389 154.363   3
   9   3   2 80.6599 236.510  10
  -9   3   2-114.571 220.348   7
  -9  -3  -2 46.5706 155.067   3
   9   3   2-135.637 239.835  21
  -9   3   2 111.828 166.061  20
  -9   3   2 90.7409 197.323  12
  -9  -3  -2-133.892 232.496  40
  -9  -3  -2 154.233 311.432  19
  -9   3   2-175.190 216.796  17
   9   3   2-20.6919 163.872   3
  -9   3   2 51.2527 233.712   8
   9   3   2-214.202 246.374  17
   9   3   2 76.5795 456.151  34
  -9  -3  -2-348.779 249.225  31
   9  -3  -2 421.310 337.655   5
  -9   3   2-988.505 533.086  16
  -9   3   2 6.61827 194.844  40
  -9   3   2-116.691 221.321  23
  -9   3   2 126.818 207.583   4
   9   3   2 43.2426 256.863   1
  -9   3   2-98.2684 171.112   3
   9   3   2-28.1913 359.386  12
  -9   3   2 2.15798 188.889  22
   9   3   2 73.6054 350.081  22
  -9   3   2-24.1872 212.443  21
  -9   3   2 563.179 326.481   2
  -9   3   2 3.41573 209.488  10
   9   3   3 14076.1 797.109   1
  -9   3   3 16242.4 741.893  20
   9  -3  -3 17018.2 913.747  44
   9   3   3 17101.7 799.224  17
  -9   3   3 17630.3 786.125  17
  -9  -3  -3 13258.7 802.288   5
   9   3   3 15456.4 900.438  34
  -9   3   3 15118.9 796.940   2
  -9  -3  -3 15838.3 867.602  24
  -9   3   3 15075.0 778.027  23
  -9   3   3 15320.4 780.724   8
  -9   3   3 16123.1 775.673  21
   9   3   3 16139.8 787.728  21
  -9   3   3 16200.9 777.165  10
   9   3   3 16570.8 789.430  10
  -9   3   4-81.2688 294.012  10
   9   3   4 180.712 319.235  10
  -9   3   4-163.572 281.770  23
  -9   3   4 215.181 374.808  34
  -9   3   4 251.972 283.027   8
   9   3   4 554.728 472.853  34
  -9  -3  -4 154.791 428.898  24
   9   3   4 459.155 413.694  17
  -9   3   4-264.980 390.294  17
  -9   3   4 161.014 291.068  21
   9   3   4 369.551 320.811  21
  -9   3   4-128.625 230.899   7
  -9   3   5 7259.53 445.563   8
  -9   3   5 6510.24 470.678  10
   9   3   5 6274.35 513.723  17
  -9   3   5 7131.24 495.901  17
  -9   3   5 6895.85 445.539  23
   9   3   5 6470.35 606.672  34
  -9   3   5 7134.58 409.509   7
   9   3   5 6711.73 488.786  21
  -9   3   5 6368.85 475.995  21
   9   3   5 6492.77 485.020  10
  -9   3   6-107.073 327.102  10
   9   3   6 34.0760 358.060  10
  -9   3   6-170.759 413.898  34
   9   3   6-299.601 535.071  34
   9   3   6 479.067 398.621  17
  -9   3   6 95.3031 361.616  17
  -9   3   6-618.700 319.566   8
  -9   3   6-302.617 310.331  23
  -9   3   6 199.369 258.020   7
   9   3   6 838.833 375.501  21
  -9   3   6 548.328 336.051  21
  -9   3   7 270.574 215.947   8
  -9   3   7 519.754 192.947  23
   9   5   0-12.7439 362.199  12
   9   5   0-38.3212 348.810  22
   9   5   0-106.340 281.063  17
   9   5   0 383.844 276.724  21
   9   5   0 66.9400 268.334  10
   9   5   1 9769.87 551.953  10
  -9   5   1 11662.5 650.329  36
   9   5   1 9707.29 557.504  17
  -9   5   1 10882.1 547.052   7
   9   5   1 9814.62 556.783  21
  -9   5   2 258.801 232.102   7
  -9  -5  -2-147.661 331.176  19
  -9   5   2 198.651 253.148   8
  -9   5   2-299.313 259.299  17
   9   5   2-210.335 272.755  17
  -9   5   2-64.5171 251.969  23
   9   5   2 31.1376 372.302  12
   9   5   2 18.6572 359.218  22
  -9   5   2 9.25455 256.216  21
   9   5   2 306.969 269.941  21
  -9   5   2-137.271 257.986  10
   9   5   2 193.722 271.973  10
   9   5   3 7255.21 454.294  17
   9   5   3 6806.16 450.013  21
   9   5   3 7442.66 450.942  10
  -9   5   4 330.004 283.390  10
   9   5   4-163.064 301.764  10
  -9   5   4 21.9909 231.330   7
   9   5   4-262.497 528.602  34
   9   5   4 162.734 326.839  17
  -9   5   4 38.8524 270.240   8
  -9   5   4 456.033 269.436  23
  -9   5   4-171.068 302.805  17
   9   5   4-677.929 414.933  22
   9   5   4-34.0792 422.614  12
  -9   5   4 386.076 287.420  21
   9   5   4-72.1567 303.458  21
  -9   5   5 4071.84 371.492  10
   9   5   5 3802.98 389.415  10
   9   5   5 4091.08 586.935  34
   9   5   5 4668.62 485.098  17
  -9   5   5 4670.94 363.622   8
  -9   5   5 3875.89 357.980  23
  -9   5   5 4656.13 320.116   7
   9   5   5-125.250 468.683  22
   9   5   5-83.8791 488.344  12
  -9   5   5 4453.74 376.311  21
   9   5   5 3655.61 389.432  21
  -9   5   5 4917.07 458.350  17
  -9   5   6-170.085 245.644   7
   9   5   6-157.590 369.551  10
  -9   5   6-155.224 346.278  10
  -9   5   6 273.571 379.647  17
   9   5   6 301.227 567.477  34
  -9   5   6 359.586 318.632   8
   9  -5   6-612.103 675.863  28
   9   5   6-64.5109 402.753  17
  -9   5   6 77.0172 310.449  23
   9   5   6-470.835 369.287  21
  -9   5   6 195.507 351.646  21
   9   7   1 323.220 278.354  17
   9   7   1 498.923 274.724  21
   9   7   1-213.774 273.231  10
  -9   7   2-185.741 265.595   8
   9   7   2 64.0179 300.443  17
  -9   7   2 226.681 261.672  23
  -9   7   2-38.1669 282.332  17
  -9   7   2 619.120 282.939  21
   9   7   2-52.6264 293.096  21
  -9   7   2 287.071 278.193  10
   9   7   2 271.387 299.701  10
  -9   7   3 3039.71 330.727  10
   9   7   3 2583.48 348.250  10
  -9   7   3 3344.66 316.923   8
   9   7   3 2772.97 353.553  17
  -9   7   3 3255.99 311.424  23
  -9   7   3 3132.26 336.235  17
   9   7   3 371.871 450.932  22
   9   7   3 64.1377 458.238  12
  -9   7   3 3578.59 286.932   7
  -9   7   3 3458.17 334.411  21
   9   7   3 3341.34 353.815  21
  -9   7   4 45.5107 229.807   7
  -9   7   4-202.765 300.124  10
   9   7   4 176.384 330.968  10
   9  -7   4 378.155 809.593  38
  -9   7   4-307.850 323.835  17
  -9   7   4 80.2463 281.615   8
  -9   7   4-23.2502 271.017  23
   9   7   4-427.385 350.794  17
   9   7   4 72.0795 465.420  12
   9   7   4-7.24013 457.453  22
  -9   7   4-212.244 299.260  21
   9   7   4-570.031 329.596  21
  -9  -7   5-134.907 425.845  28
 -10   0   0 393844. 17937.4   8
 -10   0   0 417453. 17966.4  19
 -10   0   0 396695. 17945.2  36
 -10   0   0 399655. 17956.4  13
 -10   0   0 408148. 17955.4   5
  10   0   0 388938. 17947.4   2
 -10   0   0 401144. 17977.4  24
 -10   0   0 395610. 17937.4  23
 -10   0   0 397237. 17937.0   7
  10   0   0 412178. 17978.2   1
 -10   0   0 413377. 17943.9   2
  10   0   1-185.857 633.161  38
 -10   0   1 345.691 204.912   8
 -10   0  -1-271.311 186.891  20
 -10   0   1-133.663 286.504  40
  10   0  -1-107.933 71.1784   3
 -10   0  -1-464.672 240.662   2
 -10   0   1-70.0517 116.983   2
  10   0   1-187.136 193.899   2
 -10   0   1 58.4350 176.243   5
 -10   0   1 5.54048 255.557  31
 -10   0   1 197.372 236.837  13
 -10   0   1 141.054 199.978  23
 -10   0   1-260.991 300.278   1
 -10   0   1 81.0978 166.466   7
 -10   0  -2 137409. 6133.68  20
 -10   0   2 130195. 6134.61  39
  10   0   2 141897. 6200.29  38
 -10   0   2 141874. 6146.57  31
 -10   0  -2 140162. 6162.42  25
 -10   0  -2 129187. 6216.93  24
 -10   0  -2 141707. 6146.15  13
 -10   0   2 144468. 6151.80  40
 -10   0   2 128176. 6112.20   4
 -10   0   2 131655. 6130.75   7
  10   0   2 151767. 6161.32   2
  10   0  -2 142018. 6124.93   3
 -10   0   2 146416. 6139.91  20
  10   0   3-169.205 312.057   2
 -10   0   3 10.3514 224.743  20
  10   0  -3 557.307 459.453  44
 -10   0  -3-33.9992 97.3899   2
 -10   0  -3-158.113 1681.03  41
  10   0   3 297.922 785.762  38
 -10   0   3-30.2622 342.684  39
 -10   0   3-456.327 303.245   8
 -10   0  -3-161.738 133.333  13
 -10   0   3-293.282 296.343  23
 -10   0   4 95763.6 4601.70  39
 -10   0   4 101326. 4606.70  23
 -10   0   4 98450.4 4591.97  20
  10   2   0 141123. 6353.59  17
 -10  -2   0 138382. 6379.73  40
 -10  -2   0 135567. 6398.50   1
 -10   2   0 153912. 6356.80  17
  10  -2   0 150480. 6376.64  38
 -10   2   0 128061. 6384.05  36
  10   2   0 141922. 6409.34   2
 -10  -2   0 140474. 6383.72  31
 -10   2   0 106618. 6387.69  24
  10  -2   0 145094. 6381.50   1
  10   2   0 142213. 6366.04  12
 -10  -2   0 138991. 6363.15   4
 -10   2   0 150824. 6355.57  21
  10  -2   0 158358. 6378.98   5
  10   2   0 143703. 6365.73  22
 -10   2   0 152885. 6355.87  10
 -10   2   0 140509. 6361.98   7
 -10   2   0 140020. 6356.79   3
  10   2   0 141027. 6353.18  21
  10   2   0 125449. 6348.80   3
  10   2   0 142254. 6352.92  10
 -10  -2   0 141622. 6363.62  20
 -10  -2   1 68.4960 259.471  40
 -10   2   1-18.3555 186.326   7
 -10  -2   1 62.0083 213.762  20
 -10  -2  -1 193.959 144.833  20
  10   2  -1-177.952 377.121  44
 -10  -2   1-324.572 334.276   2
 -10   2  -1-144.226 212.822  20
 -10  -2  -1-411.788 282.743  19
 -10   2  -1-192.758 1676.25  41
 -10   2   1-131.888 128.554   3
 -10  -2   1 49.2130 530.473  18
  10   2  -1 37.2209 183.381  17
  10   2   1-61.9390 121.741   3
  10   2  -1 99.1756 235.074  22
 -10   2   1 2.24233 156.369  17
 -10   2   1 52.6540 301.256  36
  10   2   1-42.8782 351.182  34
 -10   2  -1-136.527 817.494  25
  10  -2  -1-183.482 283.261   5
  10   2   1-25.9650 302.671   2
 -10  -2  -1 180.839 419.827  24
 -10   2   1 85.6353 275.962  24
 -10  -2   1-209.445 273.842  31
  10  -2  -1-90.2891 111.188   2
  10   2  -1-98.5095 239.411  12
 -10  -2  -1 154.517 260.160  40
 -10  -2   1 134.495 187.673   4
 -10  -2   1 242.750 290.540   1
  10   2   1 329.283 280.324  12
 -10  -2  -1-108.647 254.516   2
  10   2   1-2.91310 179.021  17
  10   2   1 157.768 274.404  22
  10   2  -1 57.7485 179.792  21
 -10   2   1-19.8053 147.778  21
  10   2   1-165.632 174.358  21
  10   2  -1-99.1264 178.691  10
 -10   2   1 8.63486 146.004  10
  10   2   1 171.136 257.516   1
  10  -2  -1-87.3941 140.692   3
 -10  -2  -1-93.8219 121.596   3
  10   2   1 51.2936 172.860  10
 -10  -2  -2 167442. 7220.50  20
 -10   2   2 153512. 7243.20  34
 -10  -2  -2 169585. 7247.11  40
  10  -2  -2 166059. 7255.68   5
 -10   2   2 166670. 7234.63   1
 -10   2   2 157658. 7232.24  40
 -10   2   2 170715. 7225.10  17
  10   2   2 180887. 7233.31  17
 -10   2   2 168792. 7230.20   2
  10   2   2 172688. 7273.07  34
 -10   2   2 164321. 7223.48  31
  10   2   2 173881. 7269.14   2
 -10   2   2 164749. 7264.41   5
 -10  -2  -2 170406. 7271.23  24
  10   2   2 168688. 7247.25  12
 -10   2   2 169358. 7229.70   7
  10   2   2 168283. 7246.74  22
  10   2   2 170897. 7229.95  21
 -10  -2  -2 161706. 7248.59   2
  10   2   2 169702. 7259.50   1
  10  -2  -2 167794. 7221.28   3
 -10   2   2 160860. 7222.76  21
 -10  -2  -2 172445. 7220.39   3
  10  -2  -2 173432. 7219.83   2
 -10   2   2 162403. 7222.39  10
  10   2   2 172129. 7229.69  10
 -10   2   3-248.174 171.609  20
 -10   2   3-27.7901 263.793  10
  10   2   3-306.880 294.944  10
  10  -2  -3-73.4156 483.689  44
  10  -2  -3-69.8171 155.347   3
 -10  -2  -3-13.1621 155.889   3
 -10   2   3-209.586 212.181  40
 -10   2   3-187.578 200.410   2
 -10   2   3 495.136 299.477  34
  10   2   3-483.180 409.911  34
 -10   2   3 266.003 336.324  17
  10   2   3-464.823 372.945  17
 -10  -2  -3 276.712 509.254  24
 -10   2   3-158.120 220.780   1
  10   2   3 209.916 393.935  22
  10   2   3-280.963 420.829  12
 -10   2   3 230.670 226.880   7
 -10   2   3-340.177 265.475  21
  10   2   3-24.9101 295.831  21
  10   2   4 45783.9 2304.31  38
 -10   2   4 45480.7 2134.87   8
  10   2   4 48556.6 2153.35  17
 -10   2   4 48932.1 2147.12  17
 -10  -2  -4 42995.1 2113.33   5
 -10  -2  -4 52332.6 2239.48  24
 -10   2   4 45770.8 2135.60  23
 -10   2   4 49591.3 2123.70   7
  10   2   4 53441.5 2215.17  34
  10   2   4 43869.1 2142.08  21
 -10   2   4 42650.3 2134.73  21
  10   2   4 44752.7 2141.27  10
 -10   2   4 43033.2 2134.20  10
 -10   2   4 48545.6 2105.37  20
  10   2   5 263.501 355.379  10
 -10   2   5-24.6262 279.019  10
  10   2   5 328.062 879.275  38
 -10   2   5-320.683 368.858  34
  10   2   5-343.292 397.630  17
 -10   2   5 53.2125 305.046  17
 -10  -2  -5 267.594 235.176  13
 -10   2   5 73.2495 322.776   8
 -10  -2  -5-430.550 618.416  24
 -10   2   5 226.373 315.173  23
  10   2   5-311.808 364.318  21
 -10   2   5 25.2054 279.676  21
 -10   2   6 30049.1 1302.41   8
 -10   2   6 29225.4 1280.81  23
 -10   2   6 28608.7 1257.27   7
 -10   4   0 85953.6 4193.86  17
 -10  -4   0 100741. 4229.08   1
  10   4   0 100382. 4199.23  17
  10   4   0 97328.3 4212.37  12
  10   4   0 97538.7 4210.39  22
 -10   4   0 104207. 4201.95   7
 -10   4   0 83699.7 4191.95  21
  10   4   0 99898.9 4197.94  21
  10   4   0 94205.1 4187.43   3
 -10   4   0 85642.3 4192.27  10
  10   4   0 100579. 4197.49  10
 -10  -4   0 89626.0 4188.69  20
 -10   4   1-203.828 234.143   7
 -10   4   1 3.96242 234.339  17
  10   4   1 146.965 238.950  17
 -10  -4  -1-69.9461 285.405  31
  10   4   1-33.2032 157.395   3
 -10   4   1 216.925 247.773  12
  10   4  -1 406.548 299.899  12
  10   4   1-84.0779 346.392  12
 -10   4   1 133.860 242.598  22
  10   4  -1 628.852 296.548  22
  10   4   1 251.959 333.289  22
 -10   4   1-180.075 236.189  21
  10   4   1 21.1874 230.583  21
 -10   4   1 58.8537 230.009  10
  10   4   1 253.018 231.529  10
 -10   4   2 51445.3 1552.99   8
  10   4   2 51611.5 1548.17  17
 -10  -4  -2 50182.6 1606.21  19
 -10  -4  -2 48721.7 1560.86  31
 -10   4   2 48523.2 1537.95  17
 -10   4   2 50346.7 1551.16  23
 -10   4   2 49006.1 1537.23  21
  10   4   2 51918.0 1547.12  21
 -10   4   2 46801.1 1536.23  10
  10   4   2 51776.8 1546.49  10
 -10   4   3-384.203 250.806  10
  10   4   3 325.826 285.725  10
 -10   4   3-13.4435 230.051   7
 -10   4   3-180.599 253.842   8
 -10   4   3-195.850 255.245  17
  10   4   3-212.948 503.222  34
  10   4   3 245.998 304.889  17
 -10   4   3-98.6247 247.205  23
  10   4   3 6.28793 409.228  12
  10   4   3-12.6291 392.030  22
 -10   4   3-103.905 249.926  21
  10   4   3-156.635 287.722  21
 -10   4   4 41925.1 2029.25   8
 -10   4   4 55891.8 2059.97  17
  10   4   4 52520.6 2071.82  17
  10   4   4 43483.2 2125.53  34
 -10   4   4 43095.9 2030.03  23
 -10   4   4 44598.6 2022.71   7
 -10   4   4 44035.1 2030.30  21
  10   4   4 40868.2 2036.66  21
 -10   4   4 42028.9 2028.28  10
  10   4   4 40390.6 2034.69  10
 -10   4   5-204.067 310.606  10
  10   4   5-325.149 341.335  10
  10   4   5 299.296 514.384  34
 -10   4   5 715.113 409.793  17
  10   4   5-427.062 447.469  17
 -10   4   5 30.3559 296.353   8
 -10   4   5-68.1230 295.115  23
  10   4   5-35.2183 440.367  22
  10   4   5-28.2976 454.804  12
 -10   4   5 170.973 316.510  21
  10   4   5-120.896 340.615  21
 -10   4   5-39.0077 250.087   7
 -10   4   6 12352.1 684.906   8
  10   4   6 14424.7 734.817  17
  10   4   6 13008.5 831.621  34
  10   4   6 12265.8 707.070  21
 -10   4   6 12141.5 712.367  17
 -10   4   6 12192.3 679.273  23
 -10   4   6 14312.0 653.654   7
 -10   4   6 11263.6 690.216  21
  10   4   6 12065.9 705.377  10
 -10   4   6 11926.6 689.826  10
 -10   4   7-220.082 142.236  10
  10   4   7-74.9039 522.769  34
 -10   4   7 63.6831 310.673  23
 -10   4  -7 50.5713 1672.48  33
  10   4   7 66.4610 294.588  17
 -10   4   7-183.535 157.165  17
  10   4   7-6.82636 265.603  10
 -10   4   7-100.010 338.090   8
  10   4   7 238.046 264.638  21
 -10   4   7-206.098 143.839  21
 -10   4   7-20.6844 250.890   7
  10   6   0 578.270 237.508  17
  10   6   0 148.513 227.496  21
  10   6   0-37.6958 222.349  10
 -10   6   1-94.3082 154.590   7
 -10   6   1-76.6456 267.160  17
  10   6   1 68.9560 276.925  17
 -10   6   1 517.498 391.374  36
  10   6   1-39.8510 384.846  12
  10   6   1 6.63324 370.745  22
 -10   6   1 397.225 268.108  21
  10   6   1 128.480 278.219  21
 -10   6   1 141.602 266.324  10
  10   6   1 83.8589 273.765  10
 -10   6   2 31459.3 1433.05  17
 -10  -6  -2 28018.2 1475.50  19
  10   6   2 29344.9 1435.72  17
 -10   6   2 32649.3 1437.16   8
 -10   6   2 31144.1 1435.15  23
 -10   6   2 32783.4 1426.41   7
 -10   6   2 30348.5 1431.67  21
  10   6   2 29539.0 1435.30  21
 -10   6   2 30441.1 1430.52  10
  10   6   2 29408.9 1435.33  10
 -10   6   3 276.374 273.249  10
  10   6   3-156.255 298.963  10
 -10   6   3 299.816 240.597   7
 -10   6   3-151.015 266.957   8
 -10   6   3 751.674 284.316  17
  10   6   3-154.120 305.858  17
 -10   6   3 298.104 261.749  23
 -10   6   3 138.098 271.283  21
  10   6   3-93.3079 300.597  21
  10   6   4 15023.5 757.474  17
 -10   6   4 15362.1 741.334  17
 -10   6   4 13863.1 731.575   8
 -10   6   4 12984.3 727.035  23
 -10   6   4 14844.8 711.793   7
 -10   6   4 13922.2 728.988  21
  10   6   4 14854.5 744.752  21
 -10   6   4 14305.5 729.525  10
  10   6   4 13740.0 742.238  10
  10   6   5 257.489 434.485  17
 -10   6   5-145.383 317.242  10
  10   6   5 380.862 335.031  10
 -10   6   5 22.9911 245.068   7
 -10   6   5-90.2667 411.048  17
 -10   6   5 97.6091 305.906   8
 -10   6   5-336.028 303.988  23
  10   6   5 298.745 434.563  22
  10   6   5 243.018 449.579  12
 -10   6   5-120.960 319.763  21
  10   6   5 234.864 336.318  21
  10   8   2 205.732 276.494  10
  10   8   2 198.025 285.589  17
  10   8   2 106.657 375.068  12
  10   8   2 203.429 278.871  21
  10   8   2-92.3310 358.393  22
 -11  -1   0-124.400 173.600  20
 -11  -1   0 184.952 272.422  40
  11   1   0-6.89934 254.889   2
 -11   1   0 40.4829 89.0617   3
 -11   1   0-63.5575 155.996   7
  11  -1   0-142.379 224.822   1
  11  -1   0-103.178 414.424  38
 -11   1   0-10.0271 256.700  36
 -11   1   0 245.756 183.376   5
 -11   1   0 156.425 385.450  24
 -11  -1   0 104.198 193.765   2
  11   1   0 90.0269 222.742  12
  11   1   0 61.3638 216.949  22
  11  -1   0 35.9798 113.550   2
 -11  -1  -1 95645.7 4563.59  20
 -11  -1   1 98889.8 4560.87  39
 -11  -1   1 97162.5 4587.55  40
  11  -1   1 103544. 4610.54  38
 -11   1   1 101534. 4589.86  40
 -11  -1   1 98822.6 4560.60   4
  11   1   1 97742.4 4586.51  34
 -11  -1   1 92036.0 4578.23   2
 -11  -1   1 93237.4 4559.61  28
 -11  -1  -1 102421. 4615.85  24
 -11   1  -1 85302.0 4636.88  24
 -11   1   1 99171.9 4586.90   5
 -11  -1  -1 91285.3 4592.27  40
  11   1   1 104454. 4592.29   2
  11   1  -1 99523.9 4558.71  12
  11   1   1 98068.3 4577.92  12
  11   1  -1 99679.1 4558.41  22
 -11   1   1 100306. 4562.62   7
  11   1   1 97051.4 4577.32  22
  11  -1  -1 101992. 4553.42   3
 -11  -1  -1 100263. 4579.18   2
 -11  -1  -1 102613. 4550.30   3
  11   1   1 106022. 4561.84  21
  11  -1   1 111723. 4582.56   2
  11   1   1 106916. 4561.31  10
 -11  -1   1 104171. 4575.38  20
 -11  -1   2-214.888 294.453  31
 -11   1   2 19.8756 189.608  20
  11  -1  -2 12.1525 122.747   3
  11   1   2 58.3814 282.514  10
 -11  -1   2-242.951 272.823  40
 -11   1   2 78.8081 237.331  10
 -11  -1  -2 179.839 170.079  20
  11   1  -2-581.521 467.301  44
 -11  -1  -2-43.4016 226.167   2
 -11   1   2-18.9008 190.199   7
 -11   1  -2-721.811 1772.71  41
 -11  -1   2-11.0173 275.296  39
 -11   1   2 484.788 262.444  40
 -11  -1  -2 5.09156 134.064   3
  11   1   2 25.1458 718.519  38
  11  -1   2-246.418 719.755  38
 -11   1   2-66.8508 224.950   8
 -11   1   2 107.576 262.774  17
 -11   1  -2-45.4870 203.509  20
 -11   1   2 147.709 223.335  31
 -11   1   2 34.8862 343.853   5
 -11  -1   2 312.147 425.808  28
 -11   1   2-104.817 296.658  16
 -11  -1  -2 21.5001 502.451  24
  11   1   2 23.0129 265.723   2
 -11   1   2 167.376 223.993  23
  11   1   2 73.4890 309.971  17
  11   1  -2-36.0699 206.316  12
 -11  -1   2 222.864 155.667   4
  11   1  -2-235.268 199.541  22
  11   1   2 71.2639 370.927  22
  11   1   2 95.3531 381.941  12
  11   1   2 101.290 280.316  21
 -11   1   2-107.439 239.169  21
  11  -1  -3 58158.8 2482.30  44
 -11   1   3 59263.7 2416.82  40
 -11   1   3 58690.8 2418.45   8
  11   1   3 69286.5 2444.64  17
 -11  -1  -3 53283.7 2388.93   5
 -11  -1  -3 54473.2 2525.46  24
  11   1   3 58320.2 2569.83  38
 -11  -1  -3 52455.6 2410.37  13
 -11   1   3 58660.3 2419.28  23
 -11   1   3 50928.5 2389.17   2
 -11   1   3 55142.4 2405.09   7
  11   1   3 63264.5 2432.28  21
  11  -1  -3 60264.0 2393.08   3
  11   1   3 63431.5 2431.21  10
 -11  -1  -3 62675.0 2397.57   3
 -11  -1   3 57124.8 2425.15  20
 -11   1   3 59046.5 2400.99  20
 -11  -1   3 62706.6 2535.71  18
 -11   1   4 385.697 216.612  20
 -11  -1  -4 352.979 267.235  13
  11   1   4-30.3213 125.018  17
 -11  -1  -4-460.275 725.565  24
 -11   1   4 41.6487 251.194   7
  11   1   4-79.1130 104.196  21
  11   1   5 76.7273 820.100  38
 -11  -1  -5-4.63817 27.3659  13
 -11   1   5 26545.1 398.814   7
 -11   1   5 28023.3 339.916  20
 -11   1   6-8.59490 36.1287   8
 -11   1   6 7.90683 28.9286  23
  11  -3   0-33.3807 280.853   2
 -11  -3   0 325.662 197.428  20
 -11   3   0 251.959 477.323  24
 -11   3   0-50.9590 169.392   3
 -11  -3   0 96.6594 291.601  31
  11   3   0 228.683 141.372   3
  11  -3   0-141.256 223.710   1
 -11   3   0 380.289 221.760  20
  11   3   0-73.4710 208.175  17
 -11   3   0 91.3473 223.765   7
 -11  -3   0 336.740 328.843   2
 -11   3   0-236.419 402.228  36
  11  -3   0 55.0318 218.400   5
 -11  -3   0 90.5020 307.157   1
  11   3   0 72.2763 315.407  44
 -11  -3   0 234.888 275.860  40
  11   3   0-102.104 296.021  12
  11   3   0-29.1366 297.700  22
  11   3   0-171.669 199.513  21
  11   3   0 184.152 196.375  10
  11   3   0-230.015 441.647   2
 -11   3   1 57416.0 2563.33  20
 -11  -3  -1 55241.9 2611.15  19
  11  -3  -1 61198.5 2599.66   5
 -11  -3   1 58988.3 2602.72  31
 -11  -3  -1 56979.7 2582.16  40
 -11  -3   1 55548.4 2640.93  18
  11   3  -1 47155.2 2564.06  17
  11   3   1 57910.1 2562.83  17
 -11   3   1 61651.9 2605.31  36
 -11  -3  -1 53067.6 2583.60  31
 -11  -3   1 56679.7 2633.73   2
 -11   3   1 59928.6 2568.56  24
 -11  -3   1 58659.4 2567.25   4
 -11   3   1 57731.3 2554.35  12
  11   3  -1 59170.0 2580.65  12
  11   3   1 57249.8 2584.66  12
 -11  -3  -1 56598.0 2596.82   2
  11   3   1 58956.0 2563.28  21
 -11   3   1 57661.1 2553.80  22
  11   3  -1 58670.4 2580.49  22
  11   3   1 56861.8 2583.32  22
 -11  -3   1 53657.5 2617.16   1
 -11   3   1 60689.2 2567.67   7
  11  -3  -1 59341.4 2561.66   3
 -11  -3  -1 56255.7 2556.77   3
  11   3  -1 45443.4 2561.53  21
  11   3  -1 46390.8 2562.37  10
  11   3   1 58618.5 2562.82  10
 -11   3   1 56467.8 2557.88   3
  11   3   1 57437.9 2553.97   3
 -11  -3   1 61175.7 2583.34  20
 -11  -3  -1 55915.2 2555.55  20
  11  -3  -2-173.603 159.189   3
 -11   3   2-90.8767 207.822  10
 -11  -3  -2 58.9442 144.479   3
  11   3   2-7.73193 232.968  10
 -11   3   2 142.089 217.421   7
  11   3   2 13.5062 265.695   1
 -11   3   2-125.364 187.098  20
 -11   3   2 352.210 226.335  40
 -11  -3  -2 390.072 321.117  19
 -11   3   2 64.5735 169.558   3
 -11   3   2 102.179 210.288  17
  11   3   2 177.670 240.350  17
  11   3   2 289.203 451.404  34
 -11  -3  -2 46.9652 268.753  31
 -11  -3  -2 126.329 255.723  40
 -11   3   2-197.834 138.877   4
  11   3   2 211.586 361.418  12
  11   3   2 189.524 347.156  22
 -11   3   2 101.934 205.016  21
  11   3   2 118.251 234.908  21
 -11   3   3 42039.8 1817.85  20
  11   3   3 43295.5 1846.75  17
  11  -3  -3 44800.4 1917.05  44
 -11   3   3 38752.5 1842.32   8
 -11   3   3 41178.3 1835.94  17
  11   3   3 34002.5 1901.74  34
 -11  -3  -3 45995.4 1906.74  24
 -11   3   3 39498.1 1842.54  23
 -11   3   3 39489.7 1832.94   7
 -11  -3  -3 31134.9 1843.27   5
 -11   3   3 39279.7 1830.80  21
  11   3   3 41459.7 1840.47  21
 -11   3   3 39101.1 1830.15  10
  11   3   3 41169.5 1839.81  10
  11  -3  -4 429.833 420.984  44
 -11   3   4 430.367 287.656  10
  11   3   4-27.0368 318.680  10
 -11   3   4-378.133 361.391  34
  11   3   4-198.012 474.487  34
 -11   3   4 454.457 380.110  17
  11   3   4 801.969 408.423  17
 -11  -3  -4 68.1794 457.018  24
 -11   3   4-261.880 289.004  23
 -11   3   4 75.8434 284.061   8
  11   3   4 20.4820 422.141  22
  11   3   4-6.85567 443.761  12
 -11   3   4 528.120 298.596  21
  11   3   4-160.322 316.251  21
 -11   3   5 16875.3 902.091   8
  11   3   5 18976.6 936.871  17
 -11   3   5 19877.7 928.507  17
  11   3   5 22329.3 1029.58  34
 -11  -3  -5 15253.3 867.059  13
 -11   3   5 20167.5 878.668   7
  11   3   5 17793.9 917.963  21
 -11   3   5 18134.6 911.829  21
  11   3   5 17119.8 917.689  10
 -11   3   5 17462.8 906.660  10
 -11   3   5 18902.4 902.253  23
  11   3   6-298.187 335.578  10
  11   3   6-477.876 500.401  34
 -11   3   6-221.750 224.310  10
  11   3   6 542.345 370.550  17
 -11   3   6-66.5896 241.202  17
 -11   3   6-33.9468 323.317   8
 -11   3   6 339.404 308.853  23
 -11   3   6-190.980 261.827   7
  11   3   6-132.042 333.203  21
 -11   3   6-410.083 228.579  21
 -11   3   7 9729.04 490.655   8
 -11   3   7 8170.50 465.043  23
 -11   3   7 9530.91 475.851   7
 -11   5   0-5.15817 21.0161   7
  11   5   0 380.239 268.909  17
  11   5   0-51.1190 366.677  12
  11   5   0 12.7613 349.422  22
  11   5   0-9.64083 259.751  21
  11   5   0 198.190 255.981  10
  11   5   1 25703.9 1306.78  17
 -11   5   1 30087.3 1309.31  17
 -11   5   1 31788.1 1372.51  36
 -11   5   1 31254.3 1309.07  21
  11   5   1 24120.1 1305.33  21
 -11   5   1 30274.9 1308.48  10
  11   5   1 25227.0 1305.00  10
  11   5   2-239.116 267.401  17
 -11  -5  -2-176.415 359.597  19
 -11   5   2-87.7698 259.445   8
 -11   5   2-8.57829 246.110  17
 -11   5   2-16.4814 251.777  23
  11   5   2-118.902 385.482  12
  11   5   2 50.0002 365.826  22
 -11   5   2 73.2965 242.581  21
  11   5   2-214.039 263.498  21
 -11   5   2-144.986 247.079  10
  11   5   2 33.4269 263.505  10
 -11   5   3 20582.8 982.987   8
 -11   5   3 20556.4 976.505  17
  11   5   3 19312.7 987.294  17
 -11   5   3 21996.4 981.749  23
 -11   5   3 22066.0 970.657   7
 -11   5   3 20584.9 974.619  21
  11   5   3 18779.6 984.675  21
 -11   5   3 20336.1 972.281  10
  11   5   3 18493.2 981.371  10
 -11   5   4 27.7822 273.390  10
  11   5   4 181.498 299.566  10
 -11   5   4-239.255 232.514   7
  11   5   4-472.746 541.460  34
 -11   5   4-89.0220 297.514  17
  11   5   4 342.507 324.725  17
 -11   5   4 262.763 270.513   8
 -11   5   4-208.609 270.358  23
 -11   5   4-377.627 279.962  21
  11   5   4-169.045 305.101  21
 -11   5   5 13431.8 696.396   8
 -11   5   5 17009.8 756.927  17
  11   5   5 16659.5 778.290  17
  11   5   5 10819.4 844.114  34
 -11   5   5 13096.9 695.870  23
 -11   5   5 13320.3 668.091   7
 -11   5   5 12967.1 695.685  21
  11   5   5 12115.0 711.427  21
 -11   5   5 12340.7 693.385  10
  11   5   5 11674.6 703.806  10
 -11   5   6-293.424 251.129   7
  11   5   6 188.249 356.298  10
 -11   5   6 98.0767 336.978  10
  11   5   6 778.247 553.462  34
  11  -5   6-280.584 724.442  28
 -11   5   6-189.703 318.360   8
 -11   5   6-276.884 374.189  17
 -11   5   6-326.922 315.793  23
  11   5   6-503.119 394.537  17
  11   5   6 312.548 356.303  21
 -11   5   6 135.774 340.448  21
 -11  -7  -1-449.419 357.627  19
  11   7   1-136.517 270.804  17
  11   7   1-35.9860 368.162  12
  11   7   1 14.3744 359.435  22
  11   7   1 131.386 265.126  21
  11   7   1 372.401 266.298  10
  11   7   2 33.4424 293.708  10
 -11   7   2 94.9014 268.143   8
 -11   7   2 482.435 271.642  17
  11   7   2 284.618 299.525  17
 -11   7   2-215.706 142.861   7
 -11   7   2-190.123 264.519  23
  11   7   2 300.505 404.048  12
  11   7   2 202.353 388.580  22
 -11   7   2 118.648 267.554  21
  11   7   2-73.7388 289.945  21
 -11   7   2-35.7063 264.797  10
 -11   7   3 10197.1 551.169   8
 -11   7   3 9767.14 552.816  17
  11   7   3 9720.83 568.544  17
 -11   7   3 10236.3 547.465  23
 -11   7   3 10749.1 530.360   7
 -11   7   3 10083.3 552.700  21
  11   7   3 9244.59 565.154  21
 -11   7   3 9335.44 549.738  10
  11   7   3 9498.28 565.518  10
 -11   7   4 23.1391 229.424   7
 -11   7   4 126.727 284.017  10
  11   7   4-235.059 306.218  10
 -11   7   4-254.586 314.277  17
  11   7   4-141.000 333.977  17
 -11   7   4-253.283 281.516   8
 -11   7   4 280.820 276.754  23
  11   7   4 73.2553 449.023  12
  11   7   4-80.9419 432.194  22
 -11   7   4 336.000 289.800  21
  11   7   4 204.821 313.943  21
 -12   0   0 199876. 8880.85  36
 -12   0   0 200090. 8872.28   8
 -12   0   0 213743. 8906.63  19
 -12   0   0 203290. 8887.81   5
  12   0   0 194682. 8882.71   2
 -12   0   0 211757. 8896.61  13
 -12   0   0 199703. 8872.38  23
 -12   0   0 195009. 8919.82  24
 -12   0   0 186989. 8870.74   7
  12   0   0 200647. 8914.91   1
 -12   0   0 189429. 8877.89   2
  12   0  -1-4.14795 65.5893   3
 -12   0  -1-36.0374 183.659  20
 -12   0   1 20.6275 185.138   8
 -12   0   1-212.887 224.725  19
 -12   0  -1-136.922 218.703   2
 -12   0   1-351.579 284.486  40
  12   0   1-157.117 273.958   1
 -12   0   1-294.758 263.549   1
 -12   0   1 133.828 256.322   5
 -12   0   1-16.8515 236.690  13
 -12   0  -1-41.2204 277.551  13
 -12   0   1-13.9610 184.895  23
  12   0   1 276.923 201.435   2
  12   0   1 39.9553 597.864  38
 -12   0  -1 206.309 116.351   5
 -12   0   1 127.151 99.3482   2
 -12   0   1 26.4488 142.985   7
 -12   0  -2 96431.9 3895.67  20
 -12   0   2 103724. 3919.06  40
 -12   0   2 104137. 3907.98   8
  12   0   2 95453.1 3981.95  38
 -12   0   2 77376.9 3888.05   2
 -12   0   2 97361.7 3914.34  31
 -12   0  -2 92243.7 3996.57  24
 -12   0  -2 93249.1 3911.41  13
 -12   0   2 103151. 3907.71  23
 -12   0   2 92774.9 3872.01   4
 -12   0   2 98665.9 3892.49   7
 -12   0   2 98688.9 3939.19   1
  12   0   2 104162. 3923.78   2
 -12   0  -2 105891. 3924.13   2
  12   0  -2 100378. 3879.64   3
 -12   0   2 108108. 3904.93  20
 -12   0   3-209.809 237.002  20
  12   0  -3 82.9639 169.871   3
  12   0  -3-1458.48 511.740  44
 -12   0   3-132.878 332.186  39
  12   0   3-29.7649 830.438  38
 -12   0   3-718.769 319.701   8
 -12   0  -3-15.7931 744.467  24
 -12   0  -3 41.0616 48.8213   2
 -12   0  -3-239.259 131.336  13
 -12   0   3-89.0189 301.711  23
 -12   0   3-95.6571 225.473   7
 -12   0   4 64651.7 3106.93  39
 -12   0   4 76993.9 3129.91   8
 -12   0   4 67541.3 3113.75  23
 -12   0   4 64466.5 3092.85   7
 -12   0   4 69416.4 3094.21  20
 -12   0   5 53.5382 230.426   7
 -12   2   0 98003.2 4424.24  20
  12  -2   0 102357. 4449.45   1
 -12   2   0 100200. 4450.16  36
 -12  -2   0 99370.9 4449.76  40
 -12   2   0 103444. 4411.68  17
  12   2   0 92820.2 4409.74  17
  12  -2   0 99264.0 4434.96  38
  12   2   0 93829.6 4469.30   2
 -12  -2   0 94713.5 4463.36   1
 -12  -2   0 96585.0 4448.03  31
 -12   2   0 101508. 4470.61  24
  12   2   0 101999. 4428.42  12
 -12  -2   0 103255. 4424.95   4
  12   2   0 103506. 4427.96  22
 -12   2   0 104482. 4423.33   7
 -12   2   0 101974. 4410.76  21
  12   2   0 93801.0 4409.89  21
 -12   2   0 105605. 4413.77   3
 -12   2   0 102684. 4410.86  10
  12   2   0 92873.2 4409.57  10
  12   2   0 86296.4 4404.52   3
 -12  -2   0 100268. 4426.19  20
  12   2   1-18.6173 177.196  10
 -12  -2   1 25.8714 225.590  20
 -12   2   1-129.982 195.887   7
 -12  -2  -1-143.546 171.585  20
 -12   2   1 92.5687 135.003   3
 -12   2   1 37.7245 187.609  20
  12   2  -1-571.505 385.485  44
 -12  -2  -1 156.107 316.809  19
 -12   2  -1 94.6334 1691.66  41
 -12   2   1-371.095 312.610  24
 -12  -2   1 27.3682 267.090  40
  12   2   1 67.4476 313.722   2
 -12  -2  -1 244.475 276.361  40
 -12  -2   1-248.665 293.668   1
 -12   2   1 65.0300 287.327  40
 -12  -2   1-205.727 199.543  39
  12   2  -1 139.787 174.196  17
  12  -2   1 120.448 539.373  38
 -12   2   1-32.3338 149.426  17
 -12   2   1 65.0771 308.122  36
  12   2   1-70.7053 184.065  17
 -12   2  -1 25.7989 899.565  33
 -12  -2   1 180.756 301.149  31
  12  -2  -1-336.564 237.705   5
 -12  -2  -1 166.557 450.402  24
 -12   2  -1 168.610 607.755  24
  12   2   1 148.910 352.716  34
  12   2  -1 104.925 235.397  12
 -12  -2   1 60.0666 194.537   4
  12   2  -1-10.5177 228.781  22
  12   2   1-247.919 313.942  12
  12   2   1-167.606 305.461  22
 -12  -2  -1-44.5105 232.689   2
  12   2   1 118.505 275.613   1
 -12   2   1-158.697 143.324  21
  12   2   1 238.773 183.146  21
  12   2  -1-188.503 170.971  10
  12  -2  -1-125.315 147.718   3
 -12  -2  -1 92.6825 127.813   3
  12   2  -1-10.2561 132.615   3
 -12   2   1 100.396 144.236  10
 -12   2   2 105037. 3917.54  20
 -12  -2  -2 100267. 3912.53  20
  12   2   2 87641.2 3953.43   1
  12   2  -2 96589.5 3965.05  44
 -12   2   2 98839.8 3930.72  40
 -12  -2  -2 102467. 3951.26  40
 -12   2   2 103828. 3926.74   8
 -12  -2   2 109587. 4017.63  18
 -12   2   2 102619. 3961.59   5
 -12   2   2 98346.9 3932.16   1
  12   2   2 101754. 3970.50  34
  12  -2  -2 99971.4 3958.02   5
 -12   2   2 106542. 3920.94  31
 -12   2   2 108637. 3914.91  17
  12   2   2 103197. 3965.77   2
 -12  -2   2 108203. 3917.51   4
 -12   2   2 106214. 3927.86  23
  12   2   2 102489. 3946.61  12
 -12   2   2 103616. 3921.47   7
  12   2   2 104565. 3946.26  22
 -12  -2  -2 105488. 3987.28  24
 -12  -2  -2 100454. 3943.83   2
  12  -2  -2 101121. 3908.85   3
 -12  -2  -2 98286.7 3906.10   3
 -12   2   2 101310. 3911.33  21
  12   2   2 107871. 3924.34  21
 -12   2   2 103366. 3911.23  10
  12   2   2 106418. 3923.18  10
 -12  -2   2 103749. 3946.78  20
 -12   2   3-163.617 226.584  40
 -12   2   3-86.3796 186.402  20
  12  -2  -3 156.841 148.620   3
 -12   2   3-307.767 283.661  10
  12   2   3-101.013 300.034  10
 -12   2   3 42.5660 216.118   1
 -12  -2  -3-172.288 150.527   3
 -12  -2  -3 171.823 298.219  40
 -12   2   3-141.150 277.629  34
  12   2   3-313.049 412.550  34
 -12   2   3-82.2030 262.872   8
 -12   2   3-167.838 306.921  17
  12   2   3-117.885 393.260  17
  12  -2  -3-224.266 499.806  44
 -12  -2  -3-370.981 538.639  24
 -12   2   3-83.4222 257.893  23
  12   2   3 162.363 408.645  22
  12   2   3-13.0378 427.216  12
 -12   2   3-151.574 229.473   7
 -12   2   3 262.210 279.091  21
  12   2   3 314.909 300.921  21
  12   2   4 38013.7 2112.76  38
  12   2   4 46704.7 1895.00  17
 -12   2   4 40592.3 1882.86  17
  12   2   4 43851.9 1943.51  34
  12  -2  -4 40635.6 1942.47  44
 -12  -2  -4 39841.3 1958.21  24
 -12  -2  -4 32753.8 1854.88  13
 -12   2   4 44366.2 1861.20   7
  12   2   4 42163.3 1881.25  21
 -12   2   4 36403.2 1870.72  21
  12   2   4 42071.7 1880.50  10
 -12   2   4 36555.8 1869.36  10
 -12   2   4 43336.5 1844.91  20
  12   2   5 53.7778 283.517  10
 -12   2   5-60.3884 86.6181  10
  12   2   5 151.581 892.590  38
  12   2   5 173.164 489.491  34
  12   2   5-109.004 322.930  17
 -12   2   5-52.2274 98.6215  17
 -12   2   5 380.881 320.486   8
 -12  -2  -5-630.135 623.769  24
 -12  -2  -5-328.440 253.925  13
 -12   2   5 153.668 316.277  23
 -12   2   5-101.099 254.763   7
  12   2   5 130.989 294.031  21
  12   2   6 553.722 862.864  38
  12   2   6 870.768 500.808  34
 -12  -2  -6-549.956 577.914  24
 -12  -2  -6-8.30848 42.6668  13
 -12   4   0 65761.7 2985.94  36
  12   4   0 67089.5 2932.39  17
 -12   4   0 70196.6 2933.04  17
 -12  -4   0 56740.9 2956.75  31
  12   4   0 57337.7 2948.27  12
  12   4   0 57537.8 2946.73  22
 -12   4   0 70242.0 2939.08   7
 -12   4   0 68997.9 2930.53  21
  12   4   0 66525.3 2931.01  21
 -12   4   0 69762.9 2930.73  10
  12   4   0 67479.1 2930.90  10
 -12  -4   0 54079.6 2923.91  20
 -12  -4   1 187.101 213.564  20
 -12   4   1-65.5892 234.034   7
 -12  -4  -1-41.4471 357.501  19
  12   4  -1 305.221 223.907  17
 -12   4   1 10.7080 220.767  17
  12   4   1-144.559 235.842  17
 -12  -4  -1 52.6902 288.139  31
  12   4  -1-39.3227 316.210  12
  12   4   1 85.9659 344.966  12
  12   4  -1 439.243 314.755  22
  12   4   1 165.988 339.885  22
  12   4  -1 293.686 211.860  21
 -12   4   1-14.4197 215.945  21
  12   4   1-108.930 232.552  21
  12   4  -1 217.069 207.392  10
 -12   4   1 7.07057 218.524  10
  12   4   1-19.9076 231.363  10
 -12   4   2 45288.7 1947.47  20
 -12   4   2 41533.1 1949.29  17
 -12  -4  -2 38114.8 1994.20  19
 -12   4   2 43218.1 1962.86   8
  12   4   2 43783.6 1958.32  17
 -12  -4  -2 40341.6 1970.74  31
 -12   4   2 43168.1 1962.19  23
 -12   4   2 42592.5 1954.93   7
 -12   4   2 42986.4 1950.15  21
  12   4   2 43892.9 1957.32  21
 -12   4   2 41752.3 1948.28  10
  12   4   2 42803.9 1955.79  10
 -12   4   3 15.4466 241.868  10
  12  -4  -3 69.5020 475.745  44
 -12   4   3-126.466 254.758   8
 -12   4   3 218.534 264.656  17
 -12   4   3-5.30135 251.830  23
 -12   4   3 70.8615 245.322  21
  12   4   4 39056.8 1570.02  17
  12   4   4 29596.3 1624.40  34
 -12   4   4 39694.0 1554.24  17
 -12   4   4 33713.5 1525.30  23
 -12   4   4 32404.8 1520.71  21
  12   4   4 28933.8 1529.40  21
 -12   4   4 31344.9 1519.32  10
  12   4   4 29551.9 1527.52  10
  12   4   5-195.412 356.617  10
 -12   4   5 147.501 322.403  10
  12   4   5-60.0011 387.429  17
 -12   4   5 356.380 360.162  17
 -12   4   5 61.8498 302.426   8
 -12   4   5-138.805 296.995  23
  12   4   5 269.110 353.579  21
 -12   4   5 242.626 330.333  21
 -12   4   5-24.5067 243.921   7
  12   4   6 10679.8 678.880  17
 -12   4   6 12385.6 669.439  17
  12   4   6 11681.2 787.324  34
 -12   4   6 11533.8 636.048  23
 -12   4   6 14119.4 614.725   7
  12   4   6 9717.03 651.581  21
 -12   4   6 10808.8 646.680  21
  12   4   6 9921.76 650.926  10
 -12   4   6 11297.1 646.761  10
  12   4   7-383.154 516.729  34
  12   4   7-134.804 144.147  10
  12   4   7-349.978 171.976  17
 -12   4   7-7.74009 345.667   8
 -12   4   7 448.493 308.490  23
  12   4   7-89.8356 146.829  21
 -12   4   7 41.8663 248.968   7
  12   6   0 417.051 243.082  17
  12   6   0 6.76441 323.753  12
  12   6   0-6.75433 316.088  22
  12   6   0 231.333 239.287  21
  12   6   0 41.1997 235.119  10
 -12   6   1-122.914 255.095  17
 -12  -6  -1-355.216 380.582  19
  12   6   1 20.5781 274.640  17
 -12   6   1-204.059 394.137  36
  12   6   1 95.0638 394.626  12
  12   6   1 54.2353 376.329  22
 -12   6   1-243.412 255.543  21
  12   6   1-144.647 271.844  21
 -12   6   1-131.037 251.365  10
  12   6   1-20.4053 270.074  10
 -12  -6  -2 19071.2 1103.72  19
 -12   6   2 20440.6 1059.86  17
  12   6   2 21774.1 1068.72  17
 -12   6   2 23603.2 1073.10   8
 -12   6   2 25642.5 1072.48  23
 -12   6   2 25204.6 1059.65   7
 -12   6   2 20925.5 1059.11  21
  12   6   2 23147.8 1068.60  21
 -12   6   2 19906.1 1057.95  10
  12   6   2 22017.9 1066.41  10
 -12   6   3-9.12979 267.511  10
  12   6   3-36.5232 289.774  10
  12   6   3 447.580 298.936  17
 -12   6   3 96.9799 241.742   7
 -12   6   3 326.478 274.225   8
 -12   6   3 246.640 270.935  17
 -12   6   3 328.344 265.518  23
  12   6   3 363.079 423.540  12
  12   6   3 35.0427 407.506  22
 -12   6   3 194.931 267.253  21
  12   6   3-148.821 290.690  21
 -12   6   4 13240.5 688.862  17
  12   6   4 12697.3 701.666  17
 -12   6   4 13868.5 686.270   8
 -12   6   4 14408.7 685.167  23
 -12   6   4 14523.8 669.686   7
 -12   6   4 12754.7 679.003  21
  12   6   4 11374.2 688.389  21
 -12   6   4 12445.7 675.679  10
  12   6   4 12059.5 688.076  10
 -12   6   5 195.205 306.763  10
  12   6   5 148.154 325.637  10
 -12   6   5-117.238 242.114   7
 -12   6   5 26.5014 404.164  17
  12   6   5-160.681 434.841  17
 -12   6   5-105.999 299.225   8
 -12   6   5 50.8852 299.041  23
  12   6   5 108.662 430.999  22
  12   6   5 72.7796 450.317  12
 -12   6   5 167.832 310.318  21
  12   6   5 6.06123 337.721  21
  13   1   0 33.9531 279.772   2
 -13  -1   0 150.795 197.522  20
 -13   1   0 64.7220 169.339   7
 -13   1   0 40.8394 81.4702   3
 -13  -1   0-97.8299 291.401  19
 -13  -1   0-15.1584 301.945  40
  13  -1   0 63.8497 442.045  38
 -13   1   0 199.220 279.678  36
 -13   1   0 67.2868 193.169   5
  13   1   0 288.863 293.809   1
  13  -1   0 15.1899 112.654   2
 -13   1   0 143.648 442.904  24
  13   1   0 79.6508 247.212  12
  13   1   0 190.182 242.280  22
 -13  -1   0-109.884 182.518   2
  13  -1   0-7.95440 260.310   1
  13  -1   1 149.066 197.283   2
 -13  -1   1 49.2963 208.643  20
 -13   1   1 97.3760 199.223  20
 -13  -1  -1 56.0799 178.419  20
  13   1   1 22.3028 214.362  10
 -13   1  -1 562.020 204.144  20
 -13  -1   1 7.57347 298.438  40
 -13  -1  -1 154.049 322.720  40
  13   1   1-6.72046 256.582   2
  13  -1   1 6.06887 577.862  38
 -13   1   1 301.159 189.848   8
 -13  -1   1-44.9003 196.969   2
  13   1   1 143.022 256.687  34
  13   1   1 88.2992 237.484  17
 -13  -1   1 175.690 289.403  31
 -13  -1  -1 105.496 459.683  24
 -13   1  -1 174.488 561.623  24
 -13   1   1-13.4875 284.175  40
 -13  -1   1-27.4927 227.212   8
 -13  -1  -1 440.876 299.428  19
 -13   1   1 371.745 189.244  23
 -13  -1   1 283.049 201.270  23
  13   1  -1 230.584 187.914  12
  13   1  -1 154.246 181.878  22
 -13  -1   1 96.0753 172.523   4
  13   1   1 329.253 318.198  22
  13   1   1 14.2262 332.694  12
 -13   1   1-71.4805 265.051   5
 -13  -1   1 169.123 139.055   7
  13   1   1 140.294 218.154  21
  13   1  -1 24.0645 89.9202   3
  13  -1  -1 174.208 115.178   3
 -13  -1  -1 93.7983 79.7409   3
 -13   1   1 233.029 174.186   7
 -13   1   2-441.888 257.052   1
 -13   1   2-257.695 215.530  20
  13  -1   2-145.749 275.806   2
 -13  -1   2 91.0880 279.915   2
 -13   1   2-559.670 764.195  16
  13  -1  -2 51.0440 115.619   3
 -13   1   2-32.2989 124.759  10
 -13  -1  -2-219.895 188.024  20
  13   1   2-385.700 289.306  10
 -13   1  -2 24.8099 228.201  20
 -13  -1  -2 37.8317 114.823   3
  13   1   2-459.271 835.660  38
 -13  -1  -2 110.087 237.614   2
 -13  -1   2 380.065 280.151  40
 -13   1   2-372.916 284.164  40
 -13  -1   2 130.675 279.583  39
  13  -1   2-48.2456 723.165  38
  13   1   2-504.569 330.148  34
 -13   1   2-53.6402 236.904   8
 -13  -1   2 91.9454 288.177  31
  13   1  -2-450.262 446.839  44
 -13   1   2-182.077 184.183  19
  13   1   2-440.405 326.968  17
 -13   1   2-8.29175 346.006   5
 -13   1   2-199.535 233.558  31
  13   1   2 23.5299 287.607   2
 -13  -1  -2-404.183 534.356  24
 -13   1  -2-133.337 676.516  24
 -13  -1   2-265.400 81.1762   8
 -13   1   2-81.6596 232.629  23
 -13  -1   2-317.924 319.420   1
 -13  -1   2-166.338 154.009   4
 -13  -1   2-203.326 72.4992  23
  13   1   2-96.7866 394.348  22
  13   1   2-127.436 420.487  12
 -13   1   2-108.475 204.377   7
  13   1   2-158.141 297.069  21
 -13   1   2-62.8433 118.447  21
 -13  -1   3 640.093 264.080  20
 -13   1   3 402.496 213.769  20
 -13  -1  -3 61.3933 187.255  20
  13  -1  -3 99.9221 140.156   3
  13   1   3 83.1223 248.093  10
 -13   1   3 286.281 269.139  40
 -13  -1  -3 120.469 164.898   3
 -13  -1   3 200.183 311.991  39
 -13   1   3 371.206 265.134  31
  13  -1  -3 820.008 532.480  44
  13   1   3 115.480 272.983  17
 -13  -1   3 160.263 422.165  28
 -13   1   3 309.123 285.003   8
 -13  -1  -3 311.040 645.322  24
 -13  -1  -3-76.1187 290.911  13
  13   1  -3 349.258 503.130  44
 -13   1   3 78.8594 283.902  23
 -13   1   3 196.385 278.410   1
 -13   1   3 204.863 221.394   7
  13   1   3 127.855 244.571  21
  13   1   3 264.013 840.790  38
 -13   1   4 54.5091 214.753  20
  13  -1  -4-313.113 481.814  44
  13   1   4-318.683 898.877  38
 -13   1   4 208.005 316.906   8
 -13  -1  -4 597.903 698.600  24
 -13  -1  -4-80.9704 256.243  13
 -13   1   4 129.976 310.822  23
 -13   1   4 71.0983 241.011   7
 -13   1   5 338.573 220.072  20
 -13   1   5-104.973 368.675   8
 -13   1   5 222.854 329.632  23
 -13  -1  -5 122.522 620.366  24
 -13   1   5-27.9987 265.190   7
 -13   1   6 59.8768 261.139   7
 -13  -3   0 29.4833 200.973  20
 -13   3   0-163.124 159.424   3
 -13   3   0-115.322 221.357  20
 -13  -3   0 220.241 281.911  40
 -13   3   0-323.892 222.576   7
  13   3   0-365.637 198.850  17
 -13   3   0-326.341 403.154  36
 -13  -3   0-356.159 303.210   2
 -13  -3   0-272.770 314.782  31
 -13   3   0 387.963 461.137  24
  13   3   0-534.617 302.746  12
  13   3   0-23.2161 288.589  22
  13   3   0-112.975 190.752  21
  13   3   0 261.904 190.358  10
 -13   3   1 339.131 367.795  36
 -13  -3   1 101.005 243.617  20
 -13  -3  -1 117.982 171.182  20
 -13   3   1-16.1578 220.443   7
 -13   3   1 387.658 207.634  20
  13   3  -1 388.906 388.123  44
 -13  -3  -1-188.897 363.478  19
 -13   3  -1-342.011 1589.24  41
 -13   3   1 175.387 147.420   3
 -13  -3  -1 115.576 278.039  40
 -13  -3   1 86.4740 314.732  31
 -13  -3   1 205.298 327.076   2
  13   3  -1 179.500 212.908  17
  13   3   1-79.6967 205.228  17
 -13  -3  -1-131.488 309.219  31
  13  -3  -1 300.010 263.869   5
 -13   3  -1-93.5600 549.574  24
  13   3  -1-67.0215 294.193  12
  13   3   1-96.3420 329.143  12
  13   3  -1 165.678 277.845  22
  13   3   1-25.3265 318.827  22
  13   3  -1 147.529 200.453  21
  13   3   1 28.8399 204.527  21
  13   3  -1 144.457 198.254  10
  13   3   1-120.074 202.119  10
 -13   3   2 19.8591 200.257  10
  13   3   2-179.491 237.098  10
 -13  -3   2 280.625 242.805  20
 -13   3   2 182.174 226.208   7
 -13  -3   2 417.187 530.191  18
 -13   3   2 363.871 201.894  20
 -13   3   2 134.107 248.255  40
 -13   3   2 90.9087 171.020   3
 -13   3   2 26.0175 207.768  17
  13   3   2 406.886 440.575  34
  13   3   2 100.049 259.732  17
 -13  -3  -2 281.372 293.773  31
 -13  -3  -2 187.318 284.311  40
 -13  -3  -2 429.085 344.004  19
 -13   3   2 235.645 243.522  23
  13   3   2-80.8153 375.738  12
  13   3   2 336.279 363.197  22
 -13   3   2 9.75758 243.664   8
 -13   3   2 198.972 203.742  21
  13   3   2 91.7372 242.776  21
 -13  -3  -2 2.61554 145.844   3
 -13   3   3 248.268 243.781  10
  13   3   3 18.4015 282.453  10
 -13   3   3-74.7591 179.389  20
  13   3   3 575.684 433.607  34
 -13   3   3-171.632 314.469  17
  13   3   3 11.8796 371.628  17
 -13   3   3-52.0895 638.111  16
  13  -3  -3 433.686 494.018  44
 -13  -3  -3-320.538 468.395  24
  13   3   3 52.1157 410.661  22
  13   3   3 64.7905 424.061  12
 -13   3   3 165.248 247.722  21
  13   3   3 216.551 285.317  21
 -13   3   3 214.108 223.635   7
  13   3   4-245.030 333.726  10
 -13   3   4 100.684 302.309  10
  13   3   4 337.415 484.260  34
  13   3   4 595.825 368.533  17
 -13   3   4 444.231 330.476  17
 -13   3   4-201.100 286.243   8
 -13  -3  -4-129.098 472.473  24
  13  -3  -4-282.050 477.579  44
 -13   3   4 295.682 292.631  23
  13   3   4 6.95681 429.151  22
  13   3   4-20.9558 454.339  12
  13   3   4-34.2554 337.334  21
 -13   3   4 177.867 301.525  21
 -13   3   4-254.825 231.488   7
  13   3   5-600.375 355.009  10
 -13   3   5 208.024 322.043  10
  13   3   5-597.386 503.675  34
 -13  -3  -5-13.6298 251.789  13
  13   3   5-484.504 384.030  17
 -13   3   5-207.551 350.013  17
 -13   3   5 281.435 303.016   8
 -13   3   5-146.760 303.999  23
  13   3   5-583.180 359.957  21
 -13   3   5-5.46079 329.747  21
  13   3   6 174.774 228.798  10
  13   3   6 200.771 517.300  34
  13   3   6-370.740 261.650  17
 -13   3   6-34.1666 328.251   8
 -13   3   6 683.208 316.917  23
  13   3   6 117.214 232.062  21
 -13   3   7 431.637 282.224   8
 -13   3   7 242.549 247.485  23
 -13   3   7-173.238 249.307   7
 -13   5   0-5.11429 23.0703   7
  13   5   0-237.686 257.346  17
  13   5   0 147.166 356.873  12
  13   5   0-30.6172 345.656  22
  13   5   0-67.8323 253.134  21
  13   5   0 137.295 246.383  10
 -13   5   1 198.800 236.567   7
 -13   5   1-172.828 233.774  17
  13   5   1-196.566 258.437  17
 -13  -5  -1 230.507 376.046  19
  13   5   1 6.24774 364.793  12
  13   5   1-24.9539 357.816  22
 -13   5   1-73.0546 232.030  21
  13   5   1 130.093 250.533  21
 -13   5   1 238.901 230.763  10
  13   5   1 30.9974 247.222  10
  13   5   2 72.6810 262.533  10
 -13  -5  -2-468.402 357.970  19
 -13   5   2-49.9850 255.421   8
 -13   5   2 134.270 237.119  17
  13   5   2 422.515 268.253  17
 -13   5   2-333.764 257.698  23
  13   5   2 39.5084 400.122  12
  13   5   2-33.0448 382.811  22
 -13   5   2 51.6076 234.956  21
  13   5   2 249.944 259.782  21
 -13   5   2 47.1235 232.438  10
 -13   5   3-93.1074 250.843  10
  13   5   3-53.4062 281.199  10
 -13   5   3-33.3375 267.412   8
 -13   5   3 94.9297 255.092  17
  13   5   3 145.465 298.509  17
 -13   5   3-27.9458 263.022  23
  13   5   3-26.7940 417.838  12
  13   5   3 33.6270 405.962  22
 -13   5   3-74.0787 250.078  21
  13   5   3-84.3198 284.394  21
 -13   5   4 162.231 264.084  10
  13   5   4-319.163 305.964  10
 -13   5   4-73.5906 235.995   7
  13   5   4 708.304 530.998  34
 -13   5   4 440.191 287.814  17
  13   5   4 510.054 399.750  17
 -13   5   4-52.5114 280.858   8
 -13   5   4-224.932 277.765  23
  13   5   4 249.680 429.767  22
  13   5   4-35.4936 435.567  12
 -13   5   4 17.8852 271.914  21
  13   5   4 293.342 312.495  21
 -13   5   5 231.917 300.869   8
 -13   5   5 104.375 246.897   7
  13   5   5 214.631 328.046  10
  13   5   5 497.508 527.068  34
  13   5   5 262.049 431.936  17
 -13   5   5 332.444 304.292  23
  13   5   5 71.1828 335.312  21
 -13   5   6-95.8903 254.745   7
  13   5   6 6.38472 346.380  10
  13   5   6 147.483 542.300  34
  13   5   6-446.209 394.736  17
  13  -5   6 814.508 811.235  28
 -13   5   6-298.111 329.196   8
 -13   5   6 39.7301 315.348  23
  13   5   6-137.407 354.460  21
 -13  -7  -1 214.710 360.557  19
  13   7   1-21.4083 262.311  17
  13   7   1 42.4724 360.345  12
  13   7   1 176.738 353.840  22
  13   7   1 69.8954 257.811  21
  13   7   1 164.609 257.419  10
  13   7   2-15.9324 284.641  10
 -13  -7  -2-58.1046 340.137  19
 -13   7   2-211.558 148.043   7
 -13   7   2-84.0731 265.405   8
 -13   7   2-176.554 256.843  17
  13   7   2 347.071 292.598  17
 -13   7   2 240.524 263.522  23
  13   7   2 783.604 417.847  12
  13   7   2 73.4890 407.090  22
 -13   7   2-292.578 256.326  21
  13   7   2 432.427 286.586  21
 -13   7   2 156.477 252.024  10
  13   7   3-271.676 301.625  10
 -13   7   3 182.042 234.323   7
 -13   7   3 29.4672 275.092   8
  13   7   3-197.592 323.867  17
 -13   7   3-47.4198 270.144  23
  13   7   3-188.163 436.915  12
  13   7   3-276.018 418.850  22
  13   7   3 38.8261 302.150  21
  13   7   4 22.2017 305.917  10
 -13   7   4 233.738 230.958   7
  13   7   4 130.548 327.632  17
 -13   7   4-185.868 285.996   8
 -13   7   4-109.514 285.979  23
  13   7   4 243.655 305.996  21
 -14   0   0 46811.7 2054.35  20
 -14   0   0 43676.8 2035.36   8
 -14   0   0 47024.3 2056.49   5
  14   0   0 44526.1 2048.54   2
 -14   0   0 46420.2 2123.54  24
 -14   0   0 49173.7 2075.88  13
 -14   0   0 43043.8 2035.27  23
  14   0   0 39930.5 2084.21   1
 -14   0   0 44310.4 2033.11   7
 -14   0   0 47882.1 2044.48   2
 -14   0   1 25.2776 99.6130   2
 -14   0  -1-18.0519 66.7734   3
 -14   0  -1-155.399 198.220  20
 -14   0   1-204.665 307.978  40
  14   0   1 125.715 679.010  38
 -14   0  -1-79.6107 237.915  36
  14   0   1 168.594 293.030   1
 -14   0   1 124.800 211.028   8
 -14   0  -1 71.6100 226.906   2
 -14   0  -1-54.1099 134.841   5
 -14   0   1 71.1908 272.630   5
 -14   0  -1 203.028 507.879  24
  14   0   1 154.793 215.457   2
 -14   0   1 461.851 271.204  13
 -14   0  -1 124.252 295.908  13
 -14   0   1 382.158 209.474  23
 -14   0   1-349.455 272.927   1
 -14   0   1-30.4979 151.278   7
 -14   0  -2 18791.0 590.359  20
 -14   0   2 19318.0 646.577  40
  14   0   2 18591.9 961.872  38
 -14   0   2 211.840 520.502   2
 -14   0   2 19933.3 640.295  31
 -14   0   2 21460.4 637.577   8
 -14   0   2 117.135 749.925  16
 -14   0   2 20784.8 632.320  23
 -14   0   2 18046.9 539.091   4
 -14   0   2 18355.5 579.116   7
  14   0   2 19177.3 624.424   2
 -14   0   2 16808.2 665.254   1
 -14   0  -2 21384.5 639.621   2
 -14   0   2 20409.0 606.312  20
 -14   0   3-147.753 237.763  20
 -14   0   3-380.344 278.542  40
 -14   0   3 45.3188 323.792  39
  14   0   3-66.8520 810.584  38
 -14   0   3-114.384 282.935  31
 -14   0   3-386.813 309.712   8
 -14   0  -3-605.806 695.367  24
 -14   0  -3-42.4723 76.3201  13
 -14   0   3-405.501 306.307  23
 -14   0   3-148.546 217.038   7
 -14   0   4 16117.1 860.796  39
 -14   0   4 18197.5 857.186  23
 -14   0   4 16626.5 818.350   7
 -14   0   4 16934.0 822.784  20
 -14   0   5-95.9694 222.224  20
 -14   0   5 11.7734 353.819  39
 -14   0   5 50.9331 239.790   7
 -14   2   0 19876.4 878.981  20
 -14  -2   0 19495.1 925.990  31
 -14  -2   0 16082.2 937.750  19
 -14  -2   0 20734.2 935.295  40
 -14   2   0 19315.3 931.670  36
 -14   2   0 18131.5 847.362  17
  14   2   0 19885.7 970.231   2
 -14   2   0 17936.0 978.615  24
  14   2   0 17614.2 890.924  12
 -14  -2   0 14082.0 888.708   2
 -14  -2   0 19732.2 876.348   4
  14   2   0 18701.9 889.354  22
 -14   2   0 20572.1 876.832   7
 -14   2   0 18051.0 846.706  21
 -14   2   0 18276.2 846.612   3
 -14   2   0 17809.1 845.928  10
  14  -2   0 17960.8 909.961   1
 -14  -2   0 18930.6 876.445  20
 -14  -2   1-108.464 222.809  20
 -14   2   1 14.9560 206.290   7
 -14  -2  -1 91.9764 185.425  20
 -14   2   1 192.291 315.287  40
 -14   2   1-254.148 204.533  20
 -14  -2  -1 182.875 315.456  40
  14   2   1-376.871 317.011   2
 -14   2   1 16.6884 132.555   3
 -14  -2   1 53.0954 210.612  39
 -14  -2   1-214.579 270.933   2
 -14   2   1-20.6152 217.137   8
  14  -2   1-128.150 586.975  38
 -14   2   1-225.290 328.717  36
  14   2   1-780.856 380.634  34
 -14  -2   1-254.702 313.424  40
 -14  -2   1 30.3136 306.518  31
 -14  -2  -1-391.627 491.577  24
 -14   2   1-571.116 368.385  24
 -14   2  -1 404.349 606.546  24
 -14   2   1-95.0394 211.739  23
  14   2  -1-36.8020 239.933  12
 -14  -2   1 48.3333 193.907   4
  14   2  -1 113.579 231.967  22
  14   2   1-670.501 329.024  12
  14   2   1 154.024 312.561  22
 -14  -2  -1-18.5609 241.620   2
 -14   2   2 27433.9 1154.15  20
 -14  -2  -2 23820.2 1146.16  20
 -14  -2  -2 24582.7 1192.22  40
 -14   2   2 25673.9 1162.45   8
  14   2  -2 25840.1 1251.28  44
  14   2   2 32733.0 1195.36  17
 -14  -2   2 23996.9 1163.24  39
  14   2   2 24909.1 1219.25  34
 -14  -2   2 25841.2 1207.85  31
 -14   2   2 25869.9 1161.94  31
 -14  -2   2 22817.2 1205.75   2
 -14   2   2 22347.4 1354.04  16
 -14  -2  -2 27136.4 1282.71  24
 -14   2   2 24367.4 1175.73  40
 -14  -2   2 23782.0 1147.54   4
 -14   2   2 26263.6 1163.17  23
  14   2   2 27181.5 1214.96  12
  14   2   2 27107.0 1211.90  22
 -14   2   2 27163.2 1157.75   7
 -14  -2  -2 24808.8 1131.23   3
  14   2   2 24705.6 1162.29  21
  14   2   2 25673.1 1162.82  10
 -14  -2   2 26436.2 1182.03  20
 -14  -2   3 233.158 235.280  20
 -14   2   3-34.2296 196.575  20
 -14  -2  -3-138.406 140.934   3
  14   2   3 54.7493 315.874  10
  14  -2  -3-696.145 539.266  44
 -14  -2  -3 160.312 314.846  40
 -14   2   3-11.3677 235.565   1
  14   2   3-655.476 394.005  34
 -14   2   3-93.1931 266.924   8
  14   2   3 10.8648 358.002  17
 -14   2   3 652.329 496.426  16
 -14  -2  -3 179.442 542.575  24
 -14   2   3-355.855 264.009  40
 -14   2   3-331.070 266.166  23
  14   2   3-52.8375 422.945  22
  14   2   3-72.9217 449.082  12
 -14   2   3-265.420 223.394   7
  14   2   3 96.9675 320.471  21
 -14   2   4 8997.65 468.929  20
  14  -2  -4 9913.70 683.095  44
  14   2   4 10499.4 581.881  17
 -14   2   4 8987.93 530.592   8
  14   2   4 8743.95 638.395  34
 -14  -2  -4 9415.93 744.340  24
 -14  -2  -4 8085.37 510.661  13
 -14   2   4 8964.11 531.471  23
 -14   2   4 9182.55 497.561   7
  14   2   4 8888.03 561.131  21
  14   2   4 9248.73 558.990  10
  14   2   5-256.124 995.651  38
  14   2   5 216.859 464.317  34
  14   2   5-93.9240 137.270  17
 -14  -2  -5 398.126 582.740  24
 -14  -2  -5-276.967 245.253  13
 -14   2   5-326.931 258.496   7
  14   2   6 216.307 941.422  38
  14   2   6-390.372 488.406  34
 -14  -2  -6 183.158 521.907  24
 -14  -2  -6-4.39065 18.4561  13
 -14  -4   0 15882.5 873.179  31
  14   4   0 16386.7 822.579  17
 -14   4   0 18758.2 826.986  17
 -14   4   0 17555.9 918.330  36
  14   4   0 17015.5 869.633  12
  14   4   0 16062.0 866.460  22
 -14   4   0 19088.0 838.284   7
 -14   4   0 19264.5 825.828  21
  14   4   0 16577.5 824.018  21
 -14   4   0 18888.6 825.070  10
  14   4   0 16562.9 822.569  10
 -14  -4   0 14153.0 817.565  20
 -14  -4   1-111.188 231.557  20
 -14  -4  -1 175.745 269.887  40
 -14   4   1 343.102 196.142  20
 -14   4   1 88.5121 200.315  17
 -14   4   1-164.727 381.998  36
 -14  -4  -1-10.6737 371.300  19
 -14  -4  -1-252.434 290.416  31
 -14   4   1 30.7376 228.091   7
  14   4  -1 93.4836 310.815  12
  14   4   1 259.257 346.745  12
  14   4  -1 109.299 300.682  22
  14   4   1 180.107 337.240  22
 -14   4   1-19.1565 200.325  21
 -14   4   1-206.778 201.449  10
 -14   4   2 8497.16 470.934  20
 -14  -4  -2 7679.59 568.953  19
 -14   4   2 9281.46 477.896  17
  14   4   2 9365.68 497.988  17
 -14  -4  -2 8138.41 526.460  31
 -14   4   2 9556.32 489.485   7
 -14   4   2 9050.11 475.884  21
  14   4   2 9552.26 495.615  21
 -14   4   2 9175.80 474.727  10
  14   4   2 9257.50 494.459  10
 -14   4   3-68.1785 234.575  10
  14   4   3-112.544 272.710  10
 -14   4   3-41.6534 236.812   7
  14  -4  -3 327.221 500.035  44
  14   4   3-749.065 476.500  34
 -14   4   3-168.512 250.892  17
  14   4   3 130.036 291.412  17
  14   4   3 33.3113 431.276  12
  14   4   3-6.69559 415.073  22
 -14   4   3-127.969 239.148  21
  14   4   3 41.4077 272.253  21
 -14   4   4 7848.20 488.209   8
  14   4   4 8080.71 666.713  34
 -14   4   4 8423.06 484.918  23
  14   4   4 8201.09 509.278  21
  14   4   5 355.244 344.711  10
  14   4   5 593.464 520.671  34
  14   4   5-230.079 383.501  17
 -14   4   5 25.0767 305.065   8
 -14   4   5-6.39581 299.683  23
  14   4   5-55.5435 347.825  21
  14   4   6 2900.36 388.491  10
  14   4   6 2162.09 528.872  34
  14   4   6 3372.63 417.701  17
 -14   4   6 3192.07 366.862   8
 -14   4   6 2733.32 358.976  23
  14   4   6 2948.40 391.300  21
 -14   4   6 3306.21 300.750   7
  14   6   0 100.283 233.913  17
  14   6   0-6.52026 326.744  12
  14   6   0 6.51312 318.674  22
  14   6   0 91.5343 233.252  21
  14   6   0-84.9301 228.577  10
 -14  -6  -1 194.034 383.006  19
 -14   6   1-313.435 165.319   7
 -14   6   1 457.158 243.863  17
 -14   6   1 8.28236 387.447  36
  14   6   1-96.0879 266.375  17
  14   6   1-100.001 384.397  12
  14   6   1 66.5651 370.984  22
 -14   6   1-126.289 237.076  21
  14   6   1 236.396 261.524  21
 -14   6   1-140.918 239.751  10
  14   6   1-4.76479 259.443  10
 -14  -6  -2 5433.54 484.936  19
 -14   6   2 6379.18 436.131   8
  14   6   2 5632.40 417.718  17
 -14   6   2 6776.12 432.019  23
  14   6   2 7175.19 526.101  12
 -14   6   2 6131.21 408.787  17
  14   6   2 6997.15 518.310  22
 -14   6   2 6643.91 409.730  21
  14   6   2 6797.33 418.999  21
 -14   6   2 6142.57 409.061  10
  14   6   2 5774.08 411.420  10
  14   6   3 71.0123 286.970  10
 -14   6   3-406.366 242.835   7
 -14   6   3 104.698 272.628   8
  14   6   3-21.7053 306.305  17
 -14   6   3 292.515 269.762  23
  14   6   3 498.534 426.264  12
  14   6   3-148.022 413.233  22
  14   6   3-36.2634 287.422  21
  14   6   4 2616.29 352.300  10
 -14   6   4 3097.42 289.093   7
  14   6   4 3499.58 442.027  17
 -14   6   4 2922.04 332.563   8
 -14   6   4 2360.26 326.869  23
  14   6   4 2697.74 472.705  22
  14   6   4 3175.32 485.144  12
  14   6   4 3002.52 355.014  21
  14   6   5 34.6663 327.944  10
 -14   6   5-4.74299 242.148   7
  14   6   5 193.900 424.880  17
 -14   6   5-752.805 310.593   8
 -14   6   5 729.018 302.756  23
  14   6   5-11.8163 330.857  21
  15   1   0-33.4368 287.795   2
 -15  -1   0 105.306 200.197  20
  15  -1   0-206.739 275.509   1
 -15   1   0-152.323 182.039   7
 -15  -1   0 148.885 281.780  19
 -15   1   0-33.4138 81.8553   3
 -15  -1   0 39.8357 325.949  40
 -15   1   0 24.6129 292.717  36
 -15   1   0 162.579 194.852   5
 -15   1   0-271.449 429.170  24
 -15  -1   0-129.727 204.862   8
 -15  -1   0 11.9315 184.819  23
  15   1   0-3.55241 284.111  12
  15   1   0 350.225 278.201  22
 -15  -1   0 108.712 196.919   2
 -15  -1  -1 12483.5 671.748  40
 -15   1   1 12457.3 584.419  20
 -15  -1  -1 11901.1 574.346  20
 -15   1  -1 11964.1 583.166  20
 -15   1   1 11615.3 637.765  40
 -15   1   1 12243.1 575.571   8
 -15  -1   1 15763.3 614.966   8
  15  -1   1 11505.4 840.561  38
  15  -1   1 11832.2 651.222   1
 -15   1   1 10324.9 608.620   5
 -15   1  -1 10651.5 637.922  36
  15   1   1 11379.7 621.820  34
 -15  -1   1 11536.5 653.321  40
 -15  -1   1 11331.4 636.465  31
  15   1   1 12670.8 620.206   2
 -15  -1  -1 12092.9 774.112  24
 -15   1  -1 12178.4 832.181  24
 -15   1   1 12202.9 572.810  23
 -15  -1   1 13533.5 596.337  23
 -15  -1   1 10056.8 565.610   2
  15   1   1 9842.11 648.112  12
 -15  -1   1 11385.3 560.938   4
 -15  -1   1 10253.0 547.430   7
  15  -1   1 11260.5 575.071   2
  15   1   1 11072.6 648.192  22
 -15   1   1 12198.7 565.846   7
 -15   1  -1 10255.4 537.058   3
 -15  -1   1 11901.8 591.254  20
  15  -1   2-103.158 245.558   2
 -15   1   2-99.2566 295.960  40
 -15  -1   2 27.7214 241.829  20
 -15   1   2-48.4602 214.253  20
 -15  -1  -2 19.3455 105.672   3
 -15  -1  -2 163.691 206.254  20
 -15   1  -2-172.546 227.501  20
  15   1  -2 250.473 489.864  44
 -15  -1   2-294.217 319.225  40
 -15  -1   2-239.851 229.262   2
 -15  -1  -2-84.6481 252.656   2
 -15  -1   2-59.7447 269.465  39
  15   1   2-281.605 858.118  38
  15  -1   2 305.541 725.278  38
  15   1   2-6.97102 317.372  34
 -15   1   2 89.5461 239.999   8
 -15  -1   2-770.910 311.037  31
 -15   1   2-202.178 339.410   5
 -15   1   2-127.332 265.216  31
  15   1   2-296.709 289.975   2
 -15  -1  -2 104.734 570.909  24
 -15   1  -2-56.3027 652.549  24
 -15   1   2-599.841 236.446  23
 -15  -1   2 225.816 160.053   4
 -15  -1   2-16.0447 182.104   7
 -15   1   2 85.3494 191.356   7
 -15   1   2 313.780 268.213   1
 -15  -1  -3 8109.30 419.123  20
  15   1  -3 8277.06 641.291  44
  15  -1  -3 6864.18 649.055  44
 -15   1   3 6911.04 458.341  40
 -15   1   3 8090.65 476.196   8
 -15  -1   3 6020.49 477.906  39
  15   1   3 6270.74 926.845  38
 -15   1   3 9019.18 465.949  31
 -15  -1  -3 8715.32 732.771  24
 -15  -1  -3 7612.52 473.979  13
 -15   1   3 7676.01 472.041  23
 -15  -1   3 6260.04 424.148   7
 -15   1   3 7648.99 423.677   7
 -15  -1   3 6536.69 450.758  20
 -15   1   3 7358.17 423.902  20
 -15  -1   4 69.8446 239.642  20
 -15   1   4 78.2640 215.853  20
  15  -1  -4 329.979 503.978  44
 -15  -1   4-5.27065 320.282  39
  15   1   4 250.081 882.032  38
 -15   1   4 148.416 315.877   8
 -15  -1  -4-14.7709 682.045  24
 -15  -1  -4-58.4439 252.061  13
 -15   1   4 232.301 311.933  23
 -15   1   4-28.9934 231.558   7
 -15  -1  -5 61.6829 644.268  24
 -15   1   5 3434.81 390.338   8
 -15  -1  -5-5.11712 3.74694  13
 -15   1   5 2820.37 342.196  23
 -15   1   5 2969.56 279.319   7
 -15   1   5 3567.54 246.132  20
 -15   1   6-7.76290 45.7968  23
 -15   1   6 378.536 264.513   7
 -15  -3   0 77.1081 218.355  20
 -15   3   0 5.78861 146.111   3
 -15   3   0 412.064 239.333   7
 -15   3   0 214.939 234.349  20
 -15  -3   0 670.313 327.216  40
 -15   3   0-252.480 389.650  36
 -15  -3   0 467.903 332.811  31
 -15   3   0 467.216 427.143  24
  15   3   0 9.28366 310.634  12
  15   3   0-361.635 301.881  22
 -15  -3  -1 7439.65 386.409  20
 -15   3   1 7747.14 408.657  20
 -15  -3  -1 6781.37 522.497  19
 -15  -3  -1 7037.47 461.977  40
  15   3  -1 7049.54 530.942  44
 -15  -3   1 7281.02 477.587  40
 -15   3   1 8104.34 515.623  36
 -15  -3   1 5664.16 482.138  31
 -15  -3  -1 6324.88 479.833  31
 -15   3  -1 6586.34 714.489  24
  15   3  -1 7691.60 450.127  12
  15   3   1 7852.50 491.053  12
  15   3  -1 7533.76 442.655  22
  15   3   1 7236.29 484.232  22
 -15   3   1 8323.60 412.638   7
 -15   3   1 7287.67 367.984   3
 -15  -3   1 7188.86 425.346  20
 -15  -3   2-43.4648 247.626  20
  15   3   2 207.749 233.607  10
 -15   3   2-17.0794 221.847   7
 -15   3   2-228.881 202.903  20
 -15  -3  -2 390.075 344.528  19
 -15  -3  -2-414.981 289.049  40
 -15   3   2 205.251 260.509  40
 -15   3   2 69.2330 167.013   3
 -15   3   2 102.965 246.946   8
  15   3   2 101.217 413.904  34
  15   3   2 107.358 250.377  17
 -15  -3  -2 13.7133 290.147  31
 -15   3   2 444.080 245.318  23
  15   3  -2 191.319 250.939  12
  15   3  -2 283.462 249.392  22
  15   3   2-227.589 384.021  12
  15   3   2-6.01976 375.173  22
  15   3   2-87.9093 231.482  21
 -15   3   3 5324.45 314.437  20
  15  -3  -3 5901.09 578.739  44
 -15   3   3 5717.21 370.256   8
  15   3   3 6953.09 458.272  17
  15   3   3 5590.46 530.559  34
 -15   3   3 2697.79 678.513  16
 -15  -3  -3 5716.78 562.890  24
 -15   3   3 5406.16 368.380  23
 -15   3   3 5469.72 340.534   7
  15   3   3 1173.20 486.840  22
  15   3   3 1238.95 502.336  12
  15   3   3 5507.01 386.042  21
  15   3   3 5299.62 380.523  10
  15   3   4-323.826 330.265  10
  15   3   4 58.2324 449.260  34
  15   3   4-119.853 366.570  17
  15  -3  -4 61.0382 501.852  44
 -15  -3  -4 255.675 493.049  24
  15   3   4-120.005 441.702  22
  15   3   4 28.3431 455.216  12
  15   3   4-101.304 335.105  21
 -15   3   4 9.46862 235.607   7
  15   3   5 2193.97 376.879  10
  15   3   5 3314.76 526.357  34
  15   3   5 2073.91 403.214  17
 -15  -3  -5 2850.24 523.502  24
 -15  -3  -5 2959.94 294.803  13
 -15   3   5 2859.83 289.988   7
  15   3   5 2488.91 379.576  21
  15   3   6-39.8749 67.7621  10
  15   3   6-27.7322 496.861  34
  15   3   6-28.7472 84.1645  17
 -15   3   6 219.374 323.979   8
 -15  -3  -6 295.106 216.605  13
 -15   3   6-212.419 312.969  23
  15   3   6-74.9860 72.9972  21
 -15   3   7 1417.63 296.860   8
 -15   3   7 952.016 261.161  23
  15   5   0-41.1538 355.192  12
  15   5   0-223.081 337.779  22
 -15  -5  -1 3171.15 438.391  19
  15   5   1 3391.21 303.281  17
 -15  -5  -1 2879.51 357.601  31
  15   5   1 3372.01 411.463  12
  15   5   1 3715.84 400.991  22
 -15   5   1 4289.61 308.961   7
 -15   5   1 3284.58 277.626  10
  15   5   1 3888.75 300.114  10
  15   5   1 3359.84 300.954  21
  15   5   2-146.163 252.894  10
  15   5   2-8.78696 263.936  17
 -15   5   2-31.8026 240.124   7
 -15  -5  -2-69.6121 352.848  19
  15   5   2-39.3345 397.826  12
  15   5   2 85.5568 392.552  22
  15   5   2-223.388 258.469  21
  15   5   3 2628.72 309.526  10
 -15   5   3 3106.39 278.564   7
 -15   5   3 2149.53 298.775   8
  15   5   3 3007.69 330.523  17
 -15   5   3 3005.91 298.607  23
  15   5   3 347.772 449.882  12
  15   5   3 160.743 442.495  22
  15   5   3 2752.36 313.184  21
  15   5   4 63.2031 305.419  10
 -15   5   4 59.1815 281.987   8
  15   5   4-496.386 399.947  17
 -15   5   4 72.0533 276.246  23
  15   5   4 64.9760 437.870  22
  15   5   4 380.714 439.175  12
  15   5   4 70.0532 310.309  21
 -15   5   5 1958.49 260.874   7
  15   5   5 1796.27 358.616  10
  15   5   5 1626.26 545.803  34
  15   5   5 2894.61 402.268  17
 -15   5   5 1624.15 323.386   8
 -15   5   5 1837.84 322.258  23
  15   5   5 757.135 449.119  22
  15   5   5 1624.73 471.621  12
  15   5   5 1798.85 366.760  21
 -15   5   6 223.342 255.883   7
  15   5   6 49.9774 335.673  10
  15   5   6-201.586 529.859  34
  15   5   6 122.723 378.110  17
 -15   5   6 293.358 326.180   8
 -15   5   6-13.3285 318.246  23
  15   5   6-531.115 345.451  21
 -15  -7  -1-577.957 367.854  19
  15   7   1 228.495 359.701  12
  15   7   1-20.7473 344.421  22
 -15  -7  -2 120.529 351.332  19
 -15   7   2-329.446 133.592   7
 -15   7   2-48.1946 259.450   8
 -15   7   2-205.123 255.133  23
  15   7   2 746.382 419.803  12
  15   7   2 152.759 415.047  22
  15   7   3 1130.08 301.593  10
 -15   7   3 1210.19 246.042   7
 -15   7   3 1461.39 282.536   8
  15   7   3 1741.58 330.973  17
 -15   7   3 1135.56 280.318  23
  15   7   3 1592.67 452.924  12
  15   7   3 1367.92 448.884  22
  15   7   3 799.389 304.590  21
 -16   0   0 24330.5 1162.32  20
 -16   0   0 24561.9 1146.79   8
 -16   0   0 21692.4 1160.91   5
 -16   0   0 25709.1 1274.17  24
 -16   0   0 26474.1 1197.83  13
 -16   0   0 24147.5 1146.81  23
 -16   0   0 29451.6 1160.21   2
 -16   0  -1 4.37276 212.344  20
 -16   0   1-147.560 265.211  19
 -16   0   1-317.382 333.227  40
  16   0   1-613.046 717.437  38
 -16   0  -1 33.8193 131.111   8
 -16   0  -1-65.0171 239.939  36
 -16   0   1 45.2599 77.8589   2
  16   0   1-19.9642 216.035   2
 -16   0  -1 7.90348 128.331   5
 -16   0   1-138.949 291.465  31
 -16   0  -1 85.8605 225.813   2
 -16   0   1 44.5355 273.923   5
 -16   0  -1-198.275 541.780  24
 -16   0   1 60.4038 270.869  13
 -16   0  -1-202.188 294.467  13
 -16   0  -1-142.415 128.207  23
 -16   0   1-137.682 155.674   7
 -16   0  -2 39507.1 1828.59  20
 -16   0   2 33517.6 1838.46  19
 -16   0   2 39174.1 1857.19  40
 -16   0   2 46361.0 1849.80   8
  16   0   2 36211.8 1984.74  38
 -16   0   2 40225.0 1854.27  31
 -16   0   2 43949.1 1846.79  23
 -16   0   2 39010.5 1805.04   4
  16   0   2 41574.4 1850.01   2
 -16   0   2 40275.3 1819.37   7
 -16   0   2 40178.1 1835.87  20
 -16   0   3-140.232 241.843  20
 -16   0   3-26.9081 286.473  40
 -16   0  -3 178.527 172.063  20
  16   0   3 90.2678 846.737  38
 -16   0   3-188.707 296.591  31
 -16   0  -3-618.682 696.241  24
 -16   0   3-344.135 320.436   8
 -16   0  -3 6.27657 12.9932  13
 -16   0   3-405.601 315.293  23
 -16   0   3 174.583 214.753   7
  16   0  -4 10317.2 698.883  44
 -16   0   4 12336.9 607.540   8
  16   0   4-367.994 916.533  38
 -16   0  -4 146.855 800.266  24
 -16   0   4 10720.8 580.089  23
 -16   0   4 10617.2 537.921   7
 -16   0   4 11185.0 545.651  20
 -16   0   5-195.711 231.103  20
 -16   0   5 305.058 242.666   7
 -16   2   0 38871.2 1807.95  20
 -16  -2   0 37166.7 1856.83  19
 -16  -2   0 41075.8 1846.20  40
 -16   2   0 38616.5 1838.58  36
  16   2   0 39678.1 1865.51   2
 -16  -2   0 39030.4 1840.17  31
 -16   2   0 40406.1 1880.65  24
  16   2   0 42637.4 1818.32  12
 -16  -2   0 40817.0 1821.76   2
  16   2   0 42824.8 1817.78  22
  16  -2   0 35800.1 1835.22   1
 -16   2   0 44095.1 1804.44   7
 -16   2   0 36502.6 1782.58   3
 -16  -2   0 39427.9 1808.81  20
 -16   2  -1 157.962 133.272   3
 -16  -2   1-84.1197 235.616  20
 -16   2   1-42.5850 202.579   7
 -16  -2  -1-124.565 188.894  20
 -16   2   1-59.6818 207.667  20
 -16  -2   1 121.618 308.579  40
  16   2   1-95.4680 310.943   2
 -16  -2  -1 365.478 327.116  40
 -16   2   1 421.219 329.733  40
 -16   2   1-36.6814 129.901   3
  16  -2   1-101.860 584.046  38
 -16   2   1-53.2954 214.924   8
 -16   2  -1-357.188 374.744  36
 -16  -2   1 29.4256 247.005   2
 -16   2  -1 103.569 577.834  24
 -16   2   1-123.241 210.784  23
 -16  -2   1 109.687 192.819   4
  16   2   1-169.211 353.712  12
  16   2   1-135.106 331.283  22
 -16  -2  -1 6.03268 245.580   2
 -16   2   2 16307.5 525.017  20
 -16  -2  -2 15839.0 514.067  20
  16   2  -2 15455.0 688.043  44
 -16   2   2 15820.3 572.611  40
 -16  -2   2 12984.5 595.479  40
 -16  -2  -2 15651.3 601.791  40
 -16   2  -2-253.185 460.892  20
 -16   2   2 16325.1 538.418   8
 -16  -2   2 14199.9 539.774  39
  16   2   2 16398.9 642.491  34
 -16  -2   2 15788.4 611.490  31
 -16   2   2 15694.4 545.952  31
 -16  -2   2 12863.5 569.561   2
 -16  -2  -2 17038.6 753.168  24
 -16   2  -2-58.5073 795.523  24
 -16  -2   2 14191.8 504.230   4
 -16   2   2 17126.7 538.298  23
  16   2   2 15857.0 633.386  12
  16   2   2 16744.3 626.372  22
 -16   2   2 16530.4 528.251   7
 -16  -2   2 15687.1 564.203  20
 -16  -2   3 339.281 251.904  20
 -16   2   3 217.774 210.707  20
  16  -2  -3 476.433 527.950  44
 -16   2   3 142.960 267.980  40
 -16  -2  -3 133.977 333.260  40
 -16  -2   3 226.810 255.105  39
  16   2   3-9.55564 381.277  34
 -16   2   3-270.221 261.361   8
 -16   2   3 477.232 712.143  16
 -16  -2  -3-75.2420 526.172  24
 -16   2   3 326.984 258.772  23
  16   2   3 6.69541 422.270  22
  16   2   3-268.787 439.594  12
 -16   2   3-153.224 222.503   7
 -16   2   4 18740.1 888.486  20
  16  -2  -4 18208.5 1037.82  44
 -16   2   4 19967.0 930.273   8
  16   2   4 17063.1 1313.04  38
  16   2   4 19975.6 999.209  34
 -16  -2  -4 16965.8 911.532  13
 -16   2   4 19794.1 927.375  23
 -16   2   4 18778.5 898.040   7
  16   2   5 423.895 449.100  34
 -16   2   5-80.2528 320.639   8
 -16  -2  -5-149.396 600.493  24
 -16  -2  -5 63.1131 242.119  13
 -16   2   5-106.987 311.730  23
 -16   2   5-166.428 252.269   7
 -16   2   6 4218.67 394.238   8
  16   2   6 204.596 938.779  38
  16   2   6-212.245 450.937  34
 -16  -2  -6 576.393 527.921  24
 -16   2   6 5026.79 360.865  23
 -16  -2  -6 59.8095 17.3403  13
 -16   2   6 4563.83 292.868   7
 -16   4   0 11894.2 693.346  36
 -16  -4   0 10806.5 635.550  31
  16   4   0 11706.5 636.076  12
  16   4   0 11669.2 631.867  22
 -16   4   0 12555.3 588.904   7
 -16  -4   0 10328.5 570.441  20
 -16  -4   1-73.0150 231.859  20
 -16   4   1 232.688 231.188   7
 -16  -4  -1-200.459 275.712  40
 -16   4   1-376.901 218.276  20
 -16  -4  -1-349.176 371.282  19
 -16   4   1-156.884 380.057  36
 -16  -4  -1 58.8994 309.555  31
  16   4  -1-75.3897 312.567  12
  16   4   1-193.489 352.586  12
  16   4  -1 245.878 299.005  22
  16   4   1-242.929 340.346  22
 -16   4   2 20828.0 928.544  20
 -16  -4  -2 19008.5 1003.58  19
 -16  -4  -2 16375.1 962.909  31
 -16   4   2 19556.8 947.022  23
  16   4   2 19932.3 993.252  12
  16   4   2 20519.3 991.394  22
 -16   4   2 19859.3 935.291   7
 -16   4   2 20119.5 947.279   8
 -16   4   3-30.8180 227.594   7
  16  -4  -3 302.739 533.674  44
  16   4   3-380.291 497.855  34
 -16   4   3-188.551 265.027   8
 -16   4   3 130.088 257.809  23
  16   4   3-6.74601 415.501  22
  16   4   3-46.9757 424.216  12
  16  -4  -4 7090.42 582.679  44
  16   4   4 7208.34 494.054  17
  16   4   4 6431.66 575.882  34
  16   4   4 156.129 521.520  12
  16   4   4 628.988 514.028  22
 -16   4   4 6457.59 352.023   7
  16   4   4 5358.49 406.442  10
 -16   4   5 59.8047 248.363   7
  16   4   5-710.079 342.838  10
  16   4   5-348.917 495.140  34
  16   4   5 142.085 368.128  17
 -16   4   5-360.460 306.633   8
 -16  -4  -5-145.015 254.215  13
 -16   4   5 19.3489 302.115  23
  16   4   5-48.5106 340.133  21
 -16   4   6 6134.02 443.618   8
  16   4   6 7031.30 453.179  17
  16   4   6 7041.62 631.112  34
 -16  -4  -6 5483.71 377.005  13
 -16   4   6 4693.72 435.955  23
  16   4   6 6415.98 430.334  21
  16   4   6 6406.25 426.836  10
  16   6   0 422.558 337.066  12
  16   6   0-116.854 331.670  22
 -16  -6  -1 186.501 393.020  19
 -16   6   1-257.928 134.925   7
  16   6   1-286.822 383.529  12
  16   6   1-123.682 369.668  22
 -16  -6  -2 5009.37 451.107  19
 -16   6   2 5627.59 370.981  23
  16   6   2 4977.15 486.669  12
  16   6   2 5323.72 481.201  22
 -16   6   2 5330.41 350.532   7
 -16   6   3-193.377 275.333   8
 -16   6   3-330.082 268.870  23
  16   6   3 28.9644 437.829  12
  16   6   3-356.438 427.650  22
 -16   6   4 6582.88 438.103   8
 -16   6   4 6770.24 437.464  23
 -16   6   4 6948.12 403.739   7
  16   6   4 5848.89 555.130  22
  16   6   4 6053.92 558.032  12
 -17  -1   0-146.308 193.646   2
 -17  -1   0 59.7999 218.734  20
 -17   1   0 538.281 188.837   7
 -17  -1   0 145.468 304.493  19
 -17  -1   0 274.335 348.080  40
 -17   1   0-306.813 362.584  40
 -17   1   0 45.4202 183.089   8
 -17   1   0 254.688 284.756  36
 -17   1   0-193.369 192.482   5
 -17   1   0 138.506 455.203  24
 -17   1   0 36.4303 175.706  23
 -17   1   1 135075. 5663.09  20
 -17  -1  -1 134099. 5661.18  20
 -17   1  -1 131031. 5663.03  20
 -17   1   1 135138. 5689.23  40
 -17  -1  -1 142223. 5704.84  40
 -17   1   1 137451. 5657.23   8
 -17  -1   1 118239. 5685.42  19
  17  -1   1 120933. 5702.38  38
 -17  -1   1 85109.9 5658.19   8
 -17   1   1 113448. 5666.37   5
 -17   1  -1 125837. 5671.88  36
 -17  -1   1 123239. 5682.96  31
 -17   1  -1 133779. 5728.31  24
 -17  -1  -1 125621. 5673.51  13
 -17   1   1 137593. 5657.15  23
  17   1   1 130248. 5674.44  12
 -17  -1   1 125287. 5650.09   4
 -17  -1   1 116662. 5650.28   2
  17   1   1 133336. 5673.93  22
 -17   1   1 133388. 5652.89   7
 -17  -1  -1 109802. 5660.05   2
 -17  -1   1 135930. 5668.53  20
 -17  -1   2-218.967 274.278  20
 -17   1   2-78.9309 222.916  20
 -17  -1  -2 397.357 225.265  20
 -17   1  -2 276.293 231.423  20
 -17  -1   2 351.036 336.575  40
 -17   1   2 216.515 314.465  40
 -17  -1  -2 36.4090 377.007  40
  17  -1   2 591.007 715.459  38
 -17  -1  -2 165.417 251.576   2
 -17   1   2 502.161 255.166   8
 -17  -1   2 14.2530 323.648  31
 -17   1   2 616.504 280.944  31
 -17  -1  -2 120.883 532.430  24
 -17   1  -2-111.655 677.821  24
 -17   1   2 191.136 251.764  23
 -17  -1   2-158.747 60.7661  23
 -17  -1   2 142.191 191.501   7
 -17   1   2 352.019 200.983   7
 -17   1   3 91614.3 3613.13  20
 -17  -1  -3 90691.1 3608.74  20
  17   1  -3 87148.7 3662.47  44
 -17   1   3 89560.8 3631.01  40
 -17   1   3 88235.7 3621.97   8
 -17  -1   3 75222.1 3612.02  39
  17   1   3 86799.7 3762.82  38
  17  -1   3 272.808 3647.11  38
  17   1   3 83690.7 3647.92  34
 -17  -1   3 90509.8 3639.39  31
 -17   1   3 95245.4 3624.72  31
  17  -1  -3 97221.7 3681.60  44
 -17  -1  -3 96360.1 3716.38  24
 -17  -1  -3 89206.3 3626.82  13
 -17   1  -3-616.901 3632.75  24
 -17   1   3 87195.5 3622.43  23
 -17  -1   3 83573.4 3606.33   7
 -17   1   3 91568.7 3608.51   7
 -17  -1   3 78352.9 3619.77  20
 -17  -1   4-136.436 250.253  20
 -17   1   4 229.781 222.241  20
  17  -1  -4-501.552 514.082  44
 -17  -1   4 252.729 321.122  39
  17   1   4 107.177 866.345  38
 -17   1   4 525.303 303.759   8
 -17  -1  -4-175.443 611.945  24
 -17  -1  -4-221.479 239.703  13
 -17   1   4 108.912 300.763  23
 -17  -1   4-300.344 217.650   7
 -17   1   4 356.266 232.095   7
 -17   1   5 50181.5 1772.99   8
  17   1   5-150.599 1872.64  38
 -17  -1  -5 232.672 1779.90  24
 -17   1   5 44766.3 1752.39  23
 -17   1   5 45000.6 1722.65   7
 -17   1   5 44653.9 1715.30  20
 -17   1   6-8.34693 50.3698   8
 -17   1   6-15.3541 42.7869  23
 -17   1   6-160.160 243.849   7
 -17  -3   0 286.341 206.416  20
 -17   3   0 123.030 229.554  20
 -17  -3   0-253.652 361.998  19
 -17  -3   0 140.458 307.104  40
 -17   3   0 158.782 226.905   7
 -17   3   0-290.060 372.420  36
 -17  -3   0-108.081 315.847  31
 -17   3   0-188.451 432.039  24
  17   3   0-197.811 305.750  12
  17   3   0-8.98220 287.702  22
 -17  -3  -1 82347.2 3486.56  20
 -17   3   1 91267.5 3493.16  20
 -17   3  -1 77035.6 3493.33  20
  17   3  -1 86986.4 3519.85  44
 -17  -3  -1 77984.3 3535.55  19
 -17  -3   1 82101.4 3519.70  40
 -17  -3  -1 84356.9 3514.62  40
 -17   3   1 74391.3 3515.13  40
 -17   3   1 94050.4 3525.56  36
 -17  -3   1 81184.7 3522.21  31
 -17  -3  -1 77445.0 3517.45  31
 -17   3  -1 87679.2 3579.91  24
 -17   3   1 95928.1 3498.29  23
 -17   3   1 95781.3 3498.88   8
  17   3  -1 82958.8 3495.52  12
  17   3   1 84016.1 3508.85  12
  17   3  -1 85525.1 3495.49  22
  17   3   1 84473.4 3507.60  22
 -17   3   1 96136.4 3493.64   7
 -17  -3   1 83145.2 3500.40  20
 -17  -3   2 307.877 253.092  20
 -17   3   2 52.5115 212.908   7
 -17   3   2-320.458 210.465  20
  17   3  -2 548.888 336.578  44
 -17  -3  -2-82.1017 298.230  40
 -17   3   2 82.9775 275.210  40
 -17   3   2 205.544 249.985   8
  17   3   2 559.979 440.708  34
 -17  -3  -2 130.498 303.430  31
 -17   3   2 64.0283 239.145  23
  17   3   2 48.3069 389.196  22
  17   3   2 120.110 385.704  12
 -17   3   3 63814.9 2900.19  20
 -17   3   3 67046.5 2916.77   8
  17   3   3 58344.0 2963.77  34
 -17   3   3 66378.7 2916.47  23
  17   3   3 59336.7 2939.01  12
  17   3   3 59575.7 2935.72  22
 -17   3   3 67258.7 2907.80   7
  17   3   4-167.744 442.338  34
  17  -3  -4-730.354 522.377  44
 -17   3   4-161.919 296.220   8
 -17  -3  -4-155.427 509.989  24
 -17   3   4-30.5922 293.020  23
 -17   3   4-207.913 237.196   7
  17   3   5 31196.0 1647.82  34
 -17  -3  -5 30089.8 1562.78  13
 -17   3   5 33755.2 1583.47  23
 -17   3   5 36100.7 1565.06   7
  17   3   6-371.662 475.832  34
 -17  -3  -6 67.1472 204.964  13
 -17   3   6-119.918 250.359   7
  17   5   0 263.038 357.278  12
  17   5   0 402.722 340.821  22
 -17  -5   1-75.2639 594.505  20
 -17  -5  -1 33732.0 836.049  19
 -17   5   1 51011.6 837.293  36
 -17  -5  -1 34457.8 751.399  31
  17   5   1 42288.9 773.604  12
  17   5  -1 211.153 628.207  12
  17   5   1 41207.9 765.145  22
  17   5  -1-221.982 623.415  22
 -17   5   1 48227.3 708.766   7
 -17  -5  -2 760.200 361.308  19
 -17   5   2-164.206 243.286   7
 -17   5   2-11.1533 259.844   8
 -17   5   2 256.981 258.791  23
  17   5   2 130.238 398.284  12
  17   5   2-307.223 392.318  22
  17   5   3 34478.2 1716.98  12
  17   5   3 33779.2 1715.43  22
 -17   5   3 38221.2 1669.60   7
 -17   5   4 84.2825 235.366   7
 -17   5   4-17.8936 283.488   8
 -17   5   4-453.884 285.445  23
  17   5   4 561.088 439.257  22
  17   5   4 245.643 447.837  12
 -17   5   5 22340.2 1012.21   8
  17   5   5 17869.5 1138.15  34
 -17   5   5 21824.8 1012.62  23
  17   5   5 18665.7 1071.56  12
  17   5   5 19201.3 1064.82  22
 -17  -7  -1 692.544 371.570  19
  17   7   1 444.457 350.201  12
  17   7   1 551.603 346.446  22
 -17  -7  -2 505.241 351.725  19
 -17   7   2 72.8443 256.612   8
 -17   7   2-42.7352 253.356  23
  17   7   2 85.4917 418.718  12
  17   7   2-236.025 407.491  22
 -18   0   0 13991.9 685.539  20
 -18   0   0 14615.2 664.075   8
 -18   0   0 15102.5 846.480  24
 -18   0   0 15877.1 728.739  13
 -18   0   0 14553.9 664.159  23
 -18   0  -1-190.338 226.145  20
 -18   0   1 273.052 276.544  19
 -18   0   1-310.011 324.359  40
 -18   0  -1 67.4086 378.687  40
 -18   0   1-365.416 304.140  31
 -18   0   1 188.218 234.295   8
 -18   0   1-285.930 304.264   5
 -18   0  -1 41.4847 504.714  24
 -18   0  -1-402.922 282.748  13
 -18   0   1 60.4796 217.789  13
 -18   0   1-172.880 233.596  23
 -18   0   1 70.8451 160.809   7
 -18   0  -2 12140.4 572.129  20
 -18   0   2 10688.6 587.862  19
 -18   0   2 12410.8 626.952  40
 -18   0   2 14193.9 612.026   8
  18   0   2 13171.1 988.166  38
 -18   0   2 13120.6 624.469  31
 -18   0   2 13549.5 606.312  23
 -18   0   2 13572.6 555.080   7
 -18   0   2 12280.4 585.471  20
 -18   0   3 16.0436 233.822  20
 -18   0  -3 193.222 219.052  20
 -18   0   3 299.540 291.480  40
  18   0   3 29.0669 816.380  38
 -18   0   3-115.007 285.996  31
 -18   0  -3-75.3020 684.155  24
 -18   0   3-169.951 307.196   8
 -18   0   3 297.360 303.132  23
 -18   0   3 143.818 202.729   7
 -18   0   4 7656.15 456.103   8
  18   0   4-297.346 891.418  38
 -18   0  -4 209.811 737.634  24
 -18   0   4 7238.65 430.769  23
 -18   0   4 6271.03 392.627   7
 -18   0   4 6926.94 407.621  20
 -18   0   5-123.876 235.345  20
 -18   0   5-113.870 238.545   7
 -18  -2   0 12444.3 622.760  20
 -18   2   0 12874.9 628.210  20
 -18  -2   0 12470.9 712.797  19
 -18  -2   0 12493.8 692.877  40
 -18   2   0 12346.3 683.616  36
 -18  -2   0 12268.4 679.687  31
 -18   2   0 13190.0 751.995  24
  18   2   0 13190.2 657.287  12
 -18  -2   0 11016.5 623.525   2
  18   2   0 12550.1 652.003  22
 -18   2   0 12636.3 614.096   7
 -18  -2   1 41.6560 229.255  20
 -18  -2  -1-192.972 198.687  20
 -18   2   1-281.368 204.478   7
 -18   2   1-129.459 212.615  20
 -18  -2   1-122.860 331.880  19
 -18  -2  -1-121.587 335.774  19
 -18  -2   1-131.420 306.989  40
 -18  -2  -1 184.272 317.777  40
 -18   2   1-32.4918 349.837  40
 -18   2   1-82.4644 217.433   8
 -18   2  -1 411.196 360.243  36
 -18   2  -1 220.087 527.986  24
 -18   2   1-190.933 219.725  23
  18   2   1 318.471 349.734  22
  18   2   1 492.714 359.829  12
 -18   2   2 9878.03 492.425  20
 -18  -2  -2 9409.41 481.773  20
 -18   2  -2 8586.83 485.270  20
 -18  -2   2 8302.75 547.143  40
 -18   2   2 9163.03 542.292  40
 -18   2   2 10166.1 515.766   8
 -18  -2   2 9025.93 558.608  31
 -18   2   2 10021.3 520.210  31
  18   2  -2 9494.07 637.851  44
 -18  -2  -2 10742.0 711.636  24
 -18   2  -2 9047.15 799.864  24
 -18   2   2 10983.4 516.230  23
 -18  -2  -2 8901.59 562.085  40
  18   2   2 8483.83 605.862  12
  18   2   2 8571.21 595.138  22
 -18   2   2 10390.3 489.253   7
 -18  -2   2 8029.75 512.044  20
 -18  -2   3 272.587 250.357  20
 -18   2   3-223.971 206.867  20
  18   2  -3 837.629 433.291  44
 -18   2   3-261.258 272.949  40
 -18  -2  -3-276.583 343.770  40
 -18  -2   3-11.3194 278.648  39
  18   2   3-287.924 379.759  34
 -18   2   3-60.2649 281.052   8
 -18  -2  -3 233.782 532.178  24
 -18  -2  -3-289.990 287.691  13
 -18   2   3 229.189 280.124  23
 -18   2   3 336.850 216.662   7
 -18   2   4 6477.08 359.264  20
  18  -2  -4 6424.92 622.139  44
 -18   2   4 6393.55 426.769   8
  18   2   4 5909.58 529.578  34
 -18  -2  -4 4931.30 408.263  13
 -18   2   4 6165.34 427.055  23
 -18   2   4 6366.48 371.726   7
  18   2   5 376.682 441.898  34
 -18  -2  -5-204.488 596.919  24
 -18   2   5 166.840 318.136   8
 -18  -2  -5-30.4178 237.978  13
 -18   2   5-53.3802 313.519  23
 -18   2   5-294.736 237.574   7
 -18   2   6 3519.90 394.851   8
 -18   2   6 2408.44 358.111  23
 -18   2   6 2954.69 302.643   7
 -18   4   0 7480.62 522.136  36
 -18  -4   0 5437.39 455.183  31
  18   4   0 5961.35 454.797  12
  18   4   0 6787.65 453.773  22
 -18   4   0 7665.99 383.366   7
 -18  -4   0 5593.06 376.185  20
 -18  -4   1 62.8801 228.620  20
 -18   4   1-49.8135 218.530  20
 -18   4   1-65.7242 221.393   7
 -18  -4  -1-244.368 386.652  19
 -18   4   1 190.429 311.884  40
 -18   4   1 82.6307 242.272   8
 -18   4   1-496.335 379.373  36
 -18  -4   1 163.903 312.923  31
 -18  -4  -1 273.004 323.757  31
 -18  -4  -1-168.174 277.200  40
 -18   4   1-124.161 234.861  23
  18   4  -1-384.490 303.974  12
  18   4  -1-126.449 290.788  22
  18   4   1 182.771 371.474  12
  18   4   1 223.656 358.587  22
 -18   4   2 7002.94 385.421  20
 -18  -4  -2 5739.81 510.348  19
 -18  -4  -2 5417.24 445.791  31
 -18   4   2 6800.31 412.694   8
 -18   4   2 6482.30 411.732  23
  18   4   2 7197.61 516.051  12
  18   4   2 6541.78 508.812  22
 -18   4   2 6655.12 396.854   7
 -18   4   3-136.936 226.947   7
  18  -4  -3 342.681 512.996  44
 -18   4   3-129.468 273.547   8
 -18   4   3 365.557 273.798  23
  18   4   3-359.282 427.550  22
  18   4   3-667.668 436.685  12
  18  -4  -4 4878.19 561.705  44
  18   4   4 3083.16 525.034  34
 -18   4   4 2618.88 337.903   8
 -18   4   4 3767.77 338.804  23
 -18   4   4 4327.65 313.857   7
  18   4   4 3583.70 488.941  22
  18   4   4 3240.71 493.094  12
 -18   4   5-233.823 241.949   7
  18   4   5 25.8906 486.434  34
 -18  -4  -5 146.205 261.856  13
 -18   4   6 2233.79 276.830   7
  18   4   6 2134.16 521.063  34
 -18  -4  -6 1807.13 265.392  13
 -18  -6   0-309.862 390.713  19
  18   6   0 373.840 332.338  12
  18   6   0 392.027 319.692  22
 -18  -6  -1-295.850 389.836  19
 -18   6   1 202.239 254.718   8
 -18   6   1 417.031 245.670  23
  18   6   1-33.4251 397.528  12
  18   6   1 93.9302 382.470  22
 -18  -6  -2 2824.79 405.192  19
 -18   6   2 3347.60 285.137   7
  18   6   2 2336.01 447.093  12
  18   6   2 1878.38 423.315  22
 -18   6   3 103.361 231.430   7
  18   6   3-123.010 432.103  22
  18   6   3 482.376 436.442  12
 -18   6   4 2561.99 319.756   8
 -18   6   4 2420.51 312.808  23
  18   6   4 2091.91 456.816  22
  18   6   4 1669.50 470.943  12
 -19  -1   0 4.79195 227.786  20
 -19  -1   0-132.987 326.450  19
 -19  -1   0 60.3844 341.969  40
 -19   1   0 74.8105 376.660  40
 -19   1   0 69.7249 285.390  36
 -19   1   0 113.007 188.252   8
 -19   1   0-9.04056 476.302  24
 -19  -1   0-146.013 307.406  13
 -19   1   0 39.9663 182.373  23
 -19  -1   1 12951.3 665.703  20
 -19   1   1 12767.8 655.924  20
 -19  -1  -1 13161.6 650.258  20
 -19  -1   1 13089.8 717.712  19
 -19   1  -1 12313.6 653.071  20
 -19   1   1 13859.6 721.649  40
 -19   1   1 14615.9 652.115   8
  19  -1   1 12214.1 918.486  38
 -19   1  -1 11098.4 685.760  36
 -19  -1   1 11602.4 706.991  31
 -19   1  -1 14850.1 864.492  24
 -19  -1   1 12480.2 685.867  13
 -19  -1  -1 12738.0 700.967  13
 -19  -1  -1 13457.9 726.766  40
 -19   1   1 13958.1 650.120  23
 -19   1   1 13806.0 637.480   7
 -19  -1   2 381.429 241.789  20
 -19   1   2-164.892 225.935  20
 -19  -1  -2 191.521 222.332  20
 -19   1  -2-108.998 221.540  20
 -19  -1   2 122.143 299.076  19
 -19  -1   2-255.272 310.625  40
 -19   1   2 65.7630 308.246  40
 -19  -1  -2 322.349 382.401  40
  19  -1   2-423.363 709.828  38
 -19  -1   2 7.52943 310.621  31
 -19   1   2 160.916 259.239   8
 -19   1   2 296.236 281.437  31
 -19  -1  -2-78.8885 534.449  24
 -19   1  -2-37.6870 580.659  24
 -19  -1  -2 211.563 308.940  13
 -19   1   2-24.1482 255.853  23
 -19   1   2 250.820 195.576   7
 -19   1   3 8436.75 454.067  20
 -19  -1  -3 8581.21 441.143  20
  19   1  -3 8574.16 635.847  44
  19  -1  -3 8654.15 668.235  44
 -19   1   3 8522.54 501.564  40
 -19   1   3 8122.73 485.602   8
  19   1   3 9051.78 997.388  38
  19  -1   3-185.719 813.713  38
 -19  -1   3 9417.85 515.222  31
 -19   1   3 8339.76 484.718  31
 -19  -1  -3-51.9243 745.161  24
 -19  -1  -3 8595.77 491.854  13
 -19   1  -3 2231.89 759.891  24
 -19   1   3 8992.94 489.232  23
 -19  -1   3 7599.45 434.683   7
 -19   1   3 9149.62 442.517   7
 -19  -1   3 7662.23 473.131  20
 -19  -1   4 333.017 255.828  20
 -19   1   4-431.044 250.047  20
  19  -1  -4-499.071 576.281  44
  19   1   4 362.782 968.516  38
 -19  -1  -4-299.650 632.227  24
 -19   1   4-349.619 322.730   8
 -19  -1  -4 355.501 186.224  13
 -19   1   4-247.948 313.491  23
 -19  -1   4 114.509 213.843   7
 -19   1   4-168.098 248.353   7
 -19   1   5 5464.35 423.840   8
  19   1   5-189.603 969.268  38
  19   1   5-167.082 445.878  34
 -19  -1  -5 14.0755 595.566  24
 -19   1   5 4534.73 387.971  23
 -19   1   5 4465.16 320.533   7
 -19   1   5 4786.24 305.487  20
 -19   1   6-143.767 237.024   7
 -19  -3   0 13.9334 218.698  20
 -19   3   0-100.691 224.877  20
 -19  -3   0-403.531 364.882  19
 -19   3   0-230.038 224.243   7
 -19   3   0 98.6276 364.620  36
 -19  -3   0 650.339 311.254  40
 -19  -3   0-204.696 317.321  31
 -19   3   0 115.335 407.586  24
  19   3   0 197.887 318.951  12
  19   3   0-110.860 307.081  22
 -19  -3  -1 7522.35 446.729  20
 -19   3   1 8706.43 465.222  20
 -19   3  -1 9807.64 471.941  20
  19   3  -1 8314.59 569.676  44
 -19  -3   1 7542.89 517.536  40
 -19   3   1 8727.33 470.890   8
 -19  -3  -1 8257.33 518.370  40
 -19   3   1 9711.05 542.382  40
 -19   3  -1 6092.83 562.458  36
 -19  -3   1 7594.77 535.824  31
 -19  -3  -1 8108.02 533.673  31
 -19   3  -1 10089.9 718.543  24
 -19   3   1 9041.11 469.162  23
  19   3   1 9120.63 552.782  12
  19   3   1 9432.02 546.427  22
 -19   3   1 9441.70 461.783   7
 -19  -3   1 7562.37 472.313  20
 -19  -3   2 221.600 257.301  20
 -19   3   2-286.441 221.919   7
 -19   3   2-29.8742 217.974  20
  19   3  -2-643.538 393.956  44
 -19  -3  -2 333.381 306.302  40
 -19   3   2-274.535 293.021  40
 -19   3   2 462.317 245.424   8
 -19  -3  -2-68.3110 315.306  31
 -19   3   2 200.829 242.777  23
  19   3   2-387.317 390.272  22
  19   3   2-252.760 391.652  12
 -19   3   3 6505.18 371.555  20
 -19   3   3 6664.52 416.079   8
 -19   3   3 6721.33 415.741  23
  19   3   3 6374.81 528.506  22
 -19   3   3 6790.25 385.804   7
  19   3   3 6200.20 542.513  12
 -19   3   4-199.264 233.360   7
  19  -3  -4-228.735 522.192  44
  19   3   4 302.121 442.916  34
 -19   3   4-276.320 296.025   8
 -19  -3  -4-64.5642 524.385  24
 -19  -3  -4-21.9268 276.589  13
 -19   3   4 122.595 297.815  23
  19   3   5 3483.93 506.279  34
 -19   3   5 3895.19 386.809   8
 -19  -3  -5 4117.63 577.236  24
 -19  -3  -5 3922.06 334.845  13
 -19   3   5 2852.42 373.199  23
 -19   3   5 3949.44 312.970   7
  19   3   6 566.187 456.176  34
 -19   3   6-435.586 317.573   8
 -19  -3  -6 222.835 179.093  13
 -19   3   6 81.6516 305.394  23
 -19   3   6-128.238 245.597   7
 -19  -5   0-180.277 410.150  19
  19   5   0-16.8247 357.250  12
  19   5   0-28.0019 339.825  22
 -19   5   1 5242.35 328.245   8
 -19  -5  -1 4072.33 452.573  19
 -19   5   1 4785.98 445.241  36
 -19  -5  -1 4661.35 376.414  31
 -19   5   1 4592.06 318.346  23
  19   5  -1-187.599 317.464  12
  19   5   1 5303.08 431.264  22
  19   5  -1-98.9029 309.867  22
  19   5   1 3995.32 431.065  12
 -19   5   1 5247.82 307.495   7
 -19   5   2-150.480 231.557   7
 -19  -5  -2-21.0726 362.420  19
 -19   5   2 78.5754 265.477   8
 -19   5   2 124.231 259.513  23
  19   5   2-1185.79 439.646  12
  19   5   2-498.280 419.563  22
 -19   5   3 3931.00 328.416  23
 -19   5   3 3852.33 302.646   7
  19   5   3 4034.42 471.592  22
  19   5   3 4487.24 482.922  12
 -19   5   4-84.2384 237.434   7
  19   5   4-576.141 431.303  22
  19   5   4 426.845 445.016  12
 -19   5   5 2469.99 269.474   7
 -19  -5  -5 1698.83 284.691  13
 -19  -7  -1-10.9837 336.505  19
  19   7   1 438.388 356.451  12
  19   7   1 130.668 345.273  22
 -20   0   0 2193.92 253.069  20
 -20   0   0 1765.47 234.269  13
 -20   0   1 5.05483 230.125  20
 -20   0  -1-359.963 221.932  20
 -20   0   1-417.109 320.128  40
 -20   0  -1 307.299 382.276  40
 -20   0   1 178.544 300.745  31
 -20   0   1 60.9547 234.996   8
 -20   0  -1 106.256 509.991  24
 -20   0  -1-425.297 170.819  13
 -20   0   1 299.400 234.262  23
 -20   0   2 216.297 230.766  20
 -20   0  -2 344.809 219.726  20
 -20   0   2-104.950 259.376  19
 -20   0   2-510.409 303.795  40
  20   0   2-8.85565 788.190  38
 -20   0   2-102.870 295.779  31
 -20   0   2 30.2993 283.013   8
 -20   0  -2 87.9672 587.434  24
 -20   0  -2-6.72218 28.2583  13
 -20   0   2-232.297 271.591  23
 -20   0   2-60.3323 174.814   7
 -20   0   3-228.740 240.108  20
 -20   0  -3 174.289 220.842  20
 -20   0   3-323.775 291.934  40
  20   0   3-608.049 793.055  38
 -20   0   3 163.340 288.546  31
 -20   0   3-130.097 344.004   8
 -20   0   3-31.4949 303.999  23
 -20   0   3 63.2030 195.423   7
 -20   0   4 865.772 251.712  20
  20   0   4 328.587 827.574  38
 -20   0  -4 15.9888 679.501  24
 -20   0   4 546.825 239.009   8
 -20   0   4 573.804 215.219  23
 -20   0   4 1329.50 230.668   7
 -20   0   5 225.792 230.613  20
 -20   0   5-235.698 226.690   7
 -20  -2   0 99.3556 219.389  20
 -20   2   0 93.3079 224.064  20
 -20  -2   0 191.637 335.155  19
 -20   2   0 77.6246 206.032   7
 -20  -2   0-99.6839 337.249  40
 -20   2   0-289.879 376.034  40
 -20   2   0 77.8490 204.660   8
 -20   2   0 378.469 317.198  36
 -20  -2   0-55.9517 324.243  31
 -20   2   0 266.591 445.064  24
 -20   2   0 29.7174 196.486  23
 -20  -2   1 21.2148 233.274  20
 -20  -2  -1 109.911 204.485  20
 -20   2   1-115.740 225.576  20
 -20   2   1 192.412 200.948   7
 -20  -2   1 226.748 331.622  19
 -20  -2   1 70.6569 320.931  40
 -20  -2  -1-727.526 330.878  40
 -20   2   1 7.73872 319.929  40
 -20   2  -1-134.793 331.763  36
 -20   2   1-195.700 220.444   8
 -20  -2  -1-7.90890 316.397  31
 -20   2  -1-740.233 532.512  24
 -20   2   1 143.663 216.148  23
  20   2   1 470.004 352.460  22
  20   2   1 25.3673 372.539  12
 -20   2   2 1237.94 222.290   7
 -20  -2   2 1157.00 255.171  20
 -20   2   2 1243.95 231.327  20
 -20  -2  -2 1357.55 215.115  20
 -20   2  -2 1911.60 234.407  20
  20   2  -2 1087.84 443.962  44
 -20  -2   2 386.039 304.571  40
 -20   2   2 1193.95 313.652  40
 -20  -2  -2 882.938 351.229  40
 -20   2   2 1473.64 269.675   8
 -20  -2   2 1031.50 316.434  31
 -20   2   2 1360.43 276.673  31
 -20  -2  -2-44.4894 532.386  24
 -20   2  -2 1591.78 643.519  24
 -20   2   2 1552.87 269.853  23
  20   2   2 1071.51 400.944  22
  20   2   2 913.186 419.352  12
 -20   2   3 90.2544 218.547   7
 -20  -2   3 18.8413 257.398  20
 -20   2   3-161.464 211.142  20
  20   2  -3 150.381 442.739  44
 -20   2   3 371.320 284.760  40
 -20  -2  -3 184.476 331.796  40
 -20   2   3-267.614 282.023   8
 -20  -2  -3-11.4570 527.161  24
 -20  -2  -3-112.344 295.831  13
 -20   2   3-340.033 286.022  23
 -20   2   4 146.420 219.198  20
  20  -2  -4 20.7297 522.770  44
 -20   2   4-446.496 301.968   8
 -20  -2  -4-164.541 552.681  24
 -20  -2  -4 121.878 293.523  13
 -20   2   4 54.6828 296.950  23
 -20   2   4-107.586 229.007   7
 -20  -2  -5-11.9382 555.331  24
 -20   2   5 165.945 318.609   8
 -20  -2  -5 267.902 206.259  13
 -20   2   5-484.359 314.155  23
 -20   2   5 216.195 232.520   7
 -20   2   6 868.766 339.948   8
 -20   2   6 152.507 297.155  23
 -20   2   6 35.3567 239.217   7
 -20  -4   0 553.154 214.893  20
 -20   4   0-286.756 117.066  20
 -20  -4   0 909.350 312.343  40
 -20   4   0-171.965 136.601   7
 -20   4   0 598.749 395.486  36
 -20  -4   0 924.064 329.831  31
  20   4   0 631.267 343.719  12
  20   4   0 789.540 338.753  22
 -20  -4   1-71.7927 231.068  20
 -20   4   1-120.099 226.764  20
 -20   4   1 4.36368 226.527   7
 -20  -4  -1-282.482 360.221  19
 -20  -4  -1 346.540 287.255  40
 -20   4   1-133.580 324.048  40
 -20   4   1-55.6691 245.613   8
 -20  -4   1 147.302 327.216  31
 -20  -4  -1 140.150 323.749  31
 -20   4   1 268.770 239.219  23
  20   4   1-269.242 367.411  12
  20   4   1-270.280 348.887  22
 -20  -4   2-83.0039 217.879  20
 -20   4   2-143.068 214.860  20
 -20   4   2 158.442 228.383   7
 -20   4   2-5.22923 253.745   8
 -20  -4  -2-556.509 314.248  31
 -20   4   2-210.453 247.400  23
  20   4   2-44.1171 392.973  22
  20   4   2-163.019 397.331  12
 -20   4   3 61.7698 228.860   7
 -20   4   3 50.5546 276.093   8
 -20  -4  -3 169.665 302.781  31
 -20   4   3-302.094 274.482  23
  20   4   3 356.050 421.637  22
  20   4   3-384.468 432.927  12
 -20   4   4 439.124 228.619   7
  20  -4  -4 736.405 513.522  44
 -20   4   4 595.568 300.908   8
 -20   4   4 519.728 294.584  23
  20   4   4 836.680 438.446  22
  20   4   4 1005.47 466.818  12
 -20   4   5 138.076 247.877   7
  20   4   5-235.132 481.568  34
 -20   4   5 701.921 304.596   8
 -20  -4  -5 114.697 266.312  13
 -20   4   5 148.387 300.027  23
 -20  -6   0-234.713 373.822  19
  20   6   0-89.3089 315.292  12
  20   6   0-350.872 312.691  22
 -20  -6  -1-155.282 366.933  19
 -20   6   1 4.87800 23.1335   7
 -20   6   1-17.4473 242.083   8
 -20   6   1-46.5956 238.555  23
  20   6   1 441.202 393.027  12
  20   6   1 279.962 377.902  22
 -20  -6  -2 332.680 371.753  19
 -20   6   2 275.768 232.456   7
 -20   6   2 23.3481 266.940   8
 -20   6   2 968.836 270.883  23
  20   6   2 165.881 419.807  12
  20   6   2 208.364 410.811  22
 -20   6   3 107.368 226.494   7
 -20   6   3-278.251 281.681   8
 -20   6   3-208.645 281.032  23
  20   6   3-92.9326 430.358  22
  20   6   3-135.171 437.893  12
 -21  -1   0 32.9509 224.229  20
 -21  -1   0 225.472 335.260  40
 -21   1   0-173.406 377.725  40
 -21   1   0-370.150 186.262   8
 -21   1   0 121.134 473.772  24
 -21  -1   0 178.382 315.271  13
 -21   1   0-3.05413 181.211  23
 -21  -1   1 711.372 234.741  20
 -21   1   1 299.740 225.635  20
 -21  -1  -1 617.119 220.656  20
 -21   1  -1 616.999 227.392  20
 -21  -1   1 1414.22 307.243  19
 -21   1   1 614.427 344.343  40
 -21  -1  -1 780.586 356.512  40
 -21   1   1 1125.75 221.044   8
 -21  -1   1 846.388 322.768  31
 -21   1  -1 1009.87 506.551  24
 -21  -1   1-102.831 294.410  13
 -21  -1  -1 849.245 327.165  13
 -21   1   1 667.546 220.306  23
 -21   1   2 244.321 192.066   7
 -21  -1   2-436.567 242.415  20
 -21   1   2 81.0081 219.108  20
 -21  -1  -2-25.6701 209.490  20
 -21   1  -2-363.061 227.811  20
 -21  -1   2-291.831 299.962  19
 -21  -1   2 352.303 319.899  40
 -21   1   2-424.272 319.781  40
 -21  -1  -2-313.132 369.859  40
  21  -1   2-82.3617 679.642  38
 -21  -1   2 114.026 313.588  31
 -21   1   2-185.813 280.608  31
 -21   1   2 113.262 263.007   8
 -21  -1  -2 57.4286 547.462  24
 -21   1  -2-488.404 577.606  24
 -21  -1  -2-45.1561 318.276  13
 -21   1   2 125.219 258.840  23
 -21   1   3 586.568 240.713  20
 -21  -1  -3 687.196 217.803  20
  21  -1  -3 774.983 522.184  44
 -21  -1   3 439.600 306.814  40
 -21   1   3-227.431 304.135  40
  21   1  -3 259.444 481.772  44
 -21  -1  -3 1108.80 386.985  40
  21  -1   3-90.9537 753.021  38
 -21  -1   3 551.329 316.715  31
 -21   1   3 403.381 275.297  31
 -21   1   3 1013.12 303.937   8
 -21  -1  -3 48.1809 557.526  24
 -21   1  -3 198.337 668.108  24
 -21   1   3 758.407 295.082  23
 -21   1   3 457.194 210.170   7
 -21  -1   4-393.833 262.449  20
 -21   1   4-177.190 227.619  20
  21   1  -4 264.294 391.936  44
  21  -1  -4 710.777 510.515  44
  21   1   4 240.918 958.170  38
 -21  -1  -4-233.312 715.702  24
 -21   1   4-485.738 311.439   8
 -21  -1  -4-29.5468 69.7501  13
 -21   1   4-359.540 300.940  23
 -21   1   4-71.9375 217.729   7
 -21   1   5 101.272 221.718  20
  21   1   5-296.436 917.842  38
 -21  -1  -5 56.3696 576.737  24
 -21   1   5 240.956 330.189   8
 -21   1   5 278.790 293.360  23
 -21   1   5-153.922 231.919   7
 -21   1   6 86.8042 225.888   7
 -21  -3   0-171.109 214.661  20
 -21   3   0 174.860 232.950  20
 -21  -3   0 138.643 376.884  19
 -21  -3   0-185.381 320.961  40
 -21   3   0-397.587 222.846   7
 -21   3   0 119.354 355.782  36
 -21  -3   0-152.286 327.734  31
 -21  -3   1 709.080 235.646  20
 -21  -3  -1 774.029 203.783  20
 -21   3   1 575.805 231.757  20
 -21   3  -1 634.305 233.625  20
  21   3  -1 205.252 397.953  44
 -21  -3   1-21.0852 373.748  19
 -21  -3   1 450.885 299.328  40
 -21  -3  -1 663.940 358.365  19
 -21  -3  -1 897.734 306.858  40
 -21   3   1 269.740 345.945  40
 -21   3   1 753.573 237.986   8
 -21   3  -1 462.505 358.853  36
 -21  -3   1 341.363 324.384  31
 -21  -3  -1 16.1462 333.636  31
 -21   3  -1 176.919 500.078  24
 -21   3   1 372.641 226.473   7
 -21   3   1 928.314 236.702  23
  21   3   1-80.2779 355.633  22
  21   3   1 31.9402 366.617  12
 -21  -3   2-232.684 257.898  20
 -21   3   2-44.2145 225.352   7
 -21   3   2 240.390 231.833  20
  21   3  -2-230.377 421.351  44
 -21  -3  -2 129.228 321.582  40
 -21   3   2-222.699 294.339  40
 -21   3   2-144.719 246.410   8
 -21  -3  -2-741.073 338.073  31
 -21   3   2 87.3799 241.782  23
  21   3   2 209.889 396.767  22
  21   3   2-228.822 421.058  12
 -21   3   3 753.794 231.745   7
 -21   3   3 275.499 214.766  20
 -21   3   3 486.757 271.051   8
 -21   3   3 450.568 268.767  23
  21   3   3 19.9950 428.991  22
  21   3   3 80.2632 435.375  12
 -21   3   4 13.7594 232.103   7
  21  -3  -4 202.187 525.661  44
 -21   3   4 65.9022 299.138   8
 -21  -3  -4-233.786 552.930  24
 -21  -3  -4 516.776 282.433  13
 -21   3   4 415.742 296.717  23
 -21   3   5 81.5701 238.345   7
 -21  -3  -5 33.1990 529.589  24
 -21   3   5-445.725 335.974   8
 -21  -3  -5-10.2356 252.525  13
 -21   3   5-222.743 319.162  23
 -21   3   6 177.913 247.795   7
 -21   3   6 188.299 309.664   8
 -21   3   6 813.169 303.855  23
 -21  -5   0 623.606 398.297  19
  21   5   0 28.2887 370.071  12
  21   5   0-715.606 369.974  22
 -21  -5   1-134.365 359.951  19
 -21  -5  -1-261.985 384.401  19
 -21   5   1 196.161 230.865   7
 -21   5   1 201.198 254.934   8
 -21  -5  -1 467.038 314.733  31
 -21   5   1 315.831 249.915  23
  21   5   1 228.073 381.739  12
  21   5   1 84.3587 375.405  22
 -21   5   2 363.049 227.042   7
 -21   5   2 60.9356 265.492   8
 -21   5   2 66.8858 260.318  23
  21   5   2 498.181 418.282  12
  21   5   2-184.478 408.928  22
 -21   5   3 406.919 233.558   7
 -21   5   3 227.907 280.252   8
 -21   5   3-160.105 278.522  23
  21   5   3 229.163 421.524  22
  21   5   3 34.5512 440.447  12
 -21   5   4-120.743 239.839   7
 -21   5   4-189.764 282.350   8
 -21   5   4-138.336 278.242  23
  21   5   4 480.290 442.164  22
  21   5   4-215.945 456.106  12
 -22   0   0 71242.2 494.773  20
 -22   0   0-19.9715 12.9045  13
 -22   0   1-280.876 227.218  20
 -22   0  -1 129.371 224.803  20
 -22   0  -1 354.879 390.486  40
 -22   0   1 234.963 307.896  31
 -22   0  -1 238.176 516.505  24
 -22   0   1-189.598 325.390  40
 -22   0  -1 6.85827 8.69763  13
 -22   0   2 53912.2 2482.81  20
 -22   0  -2 52472.2 2476.09  20
 -22   0   2 52780.3 2502.38  40
 -22   0  -2 54356.3 2533.12  40
 -22   0   2 57915.6 2488.42   8
 -22   0   2 53835.2 2499.16  31
 -22   0  -2 58210.2 2575.95  24
 -22   0   2 54181.6 2485.63  23
 -22   0   3-21.3519 240.618  20
 -22   0  -3 316.032 224.024  20
  22   0  -3 254.439 518.011  44
 -22   0   3-432.506 293.963  40
  22   0   3-180.973 856.508  38
 -22   0   3-171.609 296.457  31
 -22   0   3 386.102 349.377   8
 -22   0   3 398.830 309.023  23
  22   0   4 170.083 877.533  38
 -22   0  -4 57.2996 604.809  24
 -22   0   4-174.579 169.488   8
 -22   0   4 43110.2 402.736   7
 -22   0   4-230.424 156.848  23
 -22   0   4 40722.0 451.556  20
 -22   0   5 199.474 228.984  20
 -22   0   5-45.5755 217.073   7
 -22  -2   0 51220.6 2394.09  20
 -22   2   0 52257.8 2392.58  20
 -22  -2   0 52069.8 2434.90  19
 -22  -2   0 50677.4 2428.68  40
 -22   2   0 58781.8 2446.49  40
 -22   2   0 53448.4 2410.04  36
 -22  -2   0 45613.6 2419.96  31
 -22   2   0 58585.7 2457.72  24
 -22   2   0 52552.9 2383.82  23
 -22   2   0 53188.9 2384.53   8
 -22  -2   1 155.943 231.897  20
 -22  -2  -1 321.692 212.674  20
 -22   2   1-324.452 230.509  20
 -22   2   1-24.4179 199.421   7
 -22  -2   1-270.870 336.501  40
 -22  -2  -1-256.311 338.587  40
 -22   2   1-24.1131 327.413  40
 -22  -2   1 255.445 340.701  19
 -22   2  -1 174.419 322.260  36
 -22   2   1 36.2330 218.532   8
 -22  -2  -1 81.2869 327.628  31
 -22   2  -1-10.6774 532.317  24
 -22   2   1-117.506 214.175  23
 -22   2   2 60419.5 2553.46  20
 -22  -2  -2 55089.4 2547.09  20
 -22   2  -2 57076.5 2554.08  20
  22   2  -2 53361.4 2597.91  44
 -22  -2   2 44207.1 2580.99  19
 -22  -2   2 45637.3 2571.22  40
 -22   2   2 61128.4 2579.54  40
 -22  -2  -2 59491.5 2591.78  40
 -22   2   2 59295.0 2554.24   8
 -22  -2   2 49702.8 2576.10  31
 -22   2   2 59139.8 2564.81  31
 -22   2  -2 63356.6 2656.32  24
 -22  -2  -2 52254.1 2567.49  13
 -22   2   2 58739.8 2554.09  23
 -22   2   2 61870.5 2544.15   7
 -22  -2   2 50801.6 2557.71  20
 -22   2   3-60.6708 213.280   7
 -22  -2   3 200.029 249.725  20
 -22   2   3-163.823 217.769  20
  22   2  -3-256.534 441.540  44
 -22   2   3 323.176 287.671  40
 -22  -2  -3-183.944 340.696  40
 -22   2   3-59.7786 283.648   8
 -22  -2  -3-11.7283 536.703  24
 -22   2   3 177.506 282.120  23
 -22   2   4 31037.4 1435.20  20
  22  -2  -4 30110.8 1547.61  44
 -22   2   4 32676.2 1465.50   8
 -22  -2  -4 27716.9 1448.81  13
 -22   2   4 31777.8 1462.73  23
 -22   2   4 32429.9 1436.94   7
  22  -2  -5-388.320 336.553  44
 -22  -2  -5 48.3887 551.105  24
 -22   2   5 111.795 316.327   8
 -22   2   5-13.1465 308.970  23
 -22   2   5-42.1040 231.534   7
 -22   2   6 20913.6 1004.38   8
 -22   2   6 18929.1 987.980  23
 -22   2   6 20931.4 971.501   7
 -22  -4   0 36846.9 630.170  19
 -22  -4   0 37398.0 503.838  40
 -22  -4   0 36698.4 527.523  31
 -22  -4   1-108.763 224.660  20
 -22   4   1-37.6197 224.354  20
 -22  -4   1-388.367 387.920  19
 -22  -4  -1-27.3851 287.219  40
 -22   4   1 364.566 221.445   7
 -22   4   1 480.385 327.811  40
 -22   4   1 29.6827 241.486   8
 -22  -4   1-329.400 322.146  31
 -22  -4  -1-247.087 325.570  31
 -22   4   1-232.935 234.498  23
  22   4   1-284.189 377.604  12
  22   4   1 57.1187 366.806  22
 -22   4   2 31451.5 976.499  20
 -22   4   2 32079.2 992.351   8
 -22  -4  -2 28215.2 1028.87  31
 -22   4   2 32193.8 991.330  23
  22   4   2 29795.2 1050.41  12
  22   4   2 29843.4 1046.18  22
 -22   4   2 31227.2 977.929   7
 -22   4   3-206.082 230.597   7
 -22   4   3 334.517 275.891   8
 -22  -4  -3-345.899 308.852  31
 -22   4   3 107.487 269.148  23
  22   4   3 261.481 421.467  22
  22   4   3-612.518 436.415  12
  22  -4  -4 27767.7 1326.13  44
 -22   4   4 27551.0 1227.26   8
 -22   4   4 27220.0 1228.10  23
 -22   4   4 27758.9 1203.77   7
 -22   4   5-237.710 245.086   7
 -22   4   5-488.269 302.708   8
 -22  -4  -5-90.8368 266.280  13
 -22   4   5 229.883 297.626  23
 -22  -6   0 416.359 377.663  19
 -22  -6  -1-77.8159 363.540  19
 -22   6   1-191.879 229.234   8
 -22   6   1-107.387 225.327  23
  22   6   1 219.149 379.344  12
  22   6   1-245.279 368.943  22
 -22   6   2 20007.2 1018.27   8
 -22   6   2 21129.0 1016.21  23
  22   6   2 19866.3 1073.24  12
  22   6   2 19973.1 1070.90  22
 -22   6   2 23201.7 1005.91   7
 -23  -1   0-116.052 226.102  20
 -23  -1   0-307.954 338.516  40
 -23   1   0 8.96453 345.275  40
 -23  -1   0-343.831 326.030  31
 -23   1   0-287.512 484.811  24
 -23  -1   0-168.505 329.570  13
 -23  -1   1 22153.7 918.730  20
 -23   1   1 25840.2 918.374  20
 -23  -1  -1 23566.2 910.751  20
 -23   1  -1 23158.3 912.017  20
 -23  -1   1 23393.4 962.228  19
 -23   1   1 27189.2 984.169  40
 -23  -1  -1 24346.7 988.187  40
 -23  -1   1 21884.8 955.786  31
 -23   1  -1 23658.6 1063.65  24
 -23  -1  -1 23714.8 960.802  13
 -23  -1   2 518.606 237.483  20
 -23   1   2 112.852 225.152  20
 -23  -1  -2 127.511 216.948  20
 -23   1  -2-324.843 226.067  20
 -23  -1   2-230.271 288.179  19
 -23  -1   2 15.8501 324.240  40
 -23   1   2 312.571 323.268  40
 -23  -1  -2 18.2798 364.797  40
 -23  -1   2-330.201 324.072  31
 -23   1   2 6.40552 285.391  31
 -23   1   2 183.306 263.944   8
 -23   1  -2 137.557 593.591  24
 -23  -1  -2 294.538 288.434  13
 -23   1   2 57.5629 263.458  23
 -23   1   3 16859.8 804.312  20
 -23  -1  -3 16995.7 793.327  20
  23   1  -3 16769.3 927.656  44
  23  -1  -3 17415.1 955.317  44
 -23  -1   3 15269.9 838.542  40
 -23   1   3 16238.8 838.193  40
 -23  -1  -3 17815.9 888.490  40
 -23   1   3 19315.9 832.379   8
  23  -1   3 293.212 1017.85  38
 -23  -1   3 16976.6 844.356  31
 -23   1   3 16191.4 826.200  31
 -23   1  -3-40.8109 975.831  24
 -23   1   3 18364.7 827.976  23
 -23   1   3 18395.0 787.382   7
 -23  -1   4-423.488 263.864  20
 -23   1   4 277.638 230.468  20
  23   1  -4 195.460 432.198  44
  23  -1  -4 748.652 506.706  44
 -23  -1  -4-338.823 418.640  40
 -23  -1  -4 113.625 618.956  24
 -23   1   4 231.131 306.119   8
 -23  -1  -4-6.05504 6.27165  13
 -23   1   4 193.639 297.659  23
 -23   1   4-106.433 214.209   7
 -23   1   5 10141.6 550.880  20
 -23   1   5 11677.9 583.110   8
 -23   1   5 10361.9 564.655  23
 -23   1   5 10186.8 545.434   7
 -23   1   6 9.35374 209.763   7
 -23  -3   0 42.8517 221.188  20
 -23   3   0 348.781 236.519  20
 -23  -3   0-59.6334 343.462  19
 -23  -3   0 212.570 323.514  40
 -23   3   0 100.736 168.504   7
 -23   3   0-159.337 373.414  40
 -23   3   0 389.093 221.018   8
 -23   3   0 269.218 336.724  36
 -23  -3   0-81.4446 332.058  31
 -23   3   0-234.719 213.724  23
 -23  -3   1 14611.4 813.992  20
 -23  -3  -1 15390.5 800.031  20
 -23   3   1 17965.5 811.683  20
 -23   3  -1 18487.1 816.224  20
  23   3  -1 14900.8 880.365  44
 -23  -3   1 15792.4 888.483  19
 -23  -3   1 14824.3 851.060  40
 -23  -3  -1 16604.8 853.842  40
 -23   3   1 17969.3 857.376  40
 -23   3   1 18329.0 811.105   8
 -23   3  -1 16395.3 867.160  36
 -23  -3   1 14607.9 859.287  31
 -23  -3  -1 16059.1 858.196  31
 -23   3  -1 20778.1 967.675  24
 -23   3   1 18417.2 809.489  23
 -23   3   1 16173.8 800.442   7
 -23  -3   2 127.328 247.104  20
 -23   3   2-207.498 234.947  20
 -23   3   2-71.9500 217.881   7
  23   3  -2-635.040 403.253  44
 -23  -3   2-71.4500 345.041  19
 -23  -3  -2 261.066 323.566  40
 -23   3   2 447.986 296.211  40
 -23   3   2-243.406 254.899   8
 -23  -3  -2-317.267 329.300  31
 -23   3   2-237.020 251.108  23
  23   3   2-342.308 399.486  22
  23   3   2 626.927 413.940  12
 -23   3   3 15173.9 536.710  20
 -23   3   3 13706.3 561.437   8
 -23  -3  -3 13337.3 609.206  31
 -23   3   3 13080.8 559.455  23
 -23   3   3 15343.8 533.836   7
 -23   3   4-225.708 233.033   7
  23  -3  -4-320.645 531.246  44
 -23   3   4 255.678 297.011   8
 -23  -3  -4 68.5364 542.846  24
 -23  -3  -4-29.2246 285.979  13
 -23   3   4 151.662 296.123  23
 -23   3   5 7559.86 459.457   8
 -23  -3  -5 6918.79 408.004  13
 -23   3   5 7652.50 455.838  23
 -23   3   5 8333.33 404.112   7
 -23  -5   0-377.954 301.210  31
 -23   5   1 10629.7 510.901   8
 -23   5   1 10967.1 509.435  23
 -23   5   1 11641.1 484.311   7
 -23   5   2 283.061 225.773   7
 -23   5   2 92.3307 260.364   8
 -23   5   2 169.413 257.391  23
  23   5   2-135.943 406.151  22
  23   5   2 386.471 418.519  12
 -23   5   3 8524.55 464.952   8
 -23   5   3 8578.58 465.195  23
 -23   5   3 8780.31 436.652   7
 -24   0   0 233.884 227.313  20
 -24   0   1 473.855 227.034  20
 -24   0  -1-137.018 230.514  20
 -24   0   1-253.130 336.198  40
 -24   0  -1-122.196 366.097  40
 -24   0   1 75.1724 312.913  31
 -24   0  -1-328.105 530.913  24
 -24   0   2 101.988 239.870  20
 -24   0  -2 146.887 226.983  20
 -24   0   2-60.8114 310.154  40
 -24   0  -2 339.706 416.811  40
 -24   0   2 593.100 314.537  31
 -24   0  -2 151.820 560.754  24
 -24   0   3 135.613 240.381  20
 -24   0  -3-48.8496 220.944  20
  24   0  -3 443.327 499.777  44
 -24   0   3-70.6540 287.495  40
 -24   0  -3-140.868 410.946  40
 -24   0   3 270.205 295.538  31
 -24   0   4 54.3545 236.943  20
  24   0  -4 48.5178 473.179  44
  24   0   4-348.589 822.296  38
 -24   0  -4-70.9457 583.651  24
 -24   0   5-205.645 234.341  20
 -24  -2   0 61.8221 220.708  20
 -24   2   0-125.649 231.986  20
 -24  -2   0 394.070 326.084  40
 -24   2   0 683.543 387.211  40
 -24  -2   0 48.0460 327.240  31
 -24   2   0 247.208 469.115  24
 -24  -2   0 158.641 305.885  13
 -24  -2   1-169.021 234.938  20
 -24  -2  -1 209.801 218.107  20
 -24   2   1-146.781 233.974  20
 -24  -2   1 105.692 321.212  19
 -24  -2   1 161.481 324.729  40
 -24  -2  -1-739.735 345.124  40
 -24   2   1 373.187 335.463  40
 -24   2  -1 105.157 401.750  40
 -24   2   1 346.991 232.138   8
 -24  -2   1-330.606 341.816  31
 -24  -2  -1-49.8828 329.858  31
 -24   2  -1 394.857 499.295  24
 -24  -2   1-449.524 257.293  13
 -24  -2  -1-111.128 315.098  13
 -24   2   1 134.176 227.645  23
 -24  -2   2-63.6275 249.112  20
 -24   2   2-132.635 201.415   7
 -24   2   2-198.780 224.415  20
 -24  -2  -2 100.003 218.603  20
 -24   2  -2 335.042 217.236  20
  24   2  -2 417.864 446.821  44
 -24  -2   2-125.445 336.373  19
 -24   2   2 111.079 309.767  40
 -24  -2  -2 41.6129 335.444  40
 -24  -2   2-352.946 316.384  31
 -24   2   2 18.4788 246.445   8
 -24   2  -2 903.486 563.804  24
 -24  -2  -2-271.510 309.974  13
 -24   2   2-136.040 244.270  23
 -24   2   3 47.7646 213.776   7
 -24  -2   3-36.2397 256.151  20
 -24   2   3 136.649 218.778  20
  24   2  -3-648.488 457.844  44
 -24  -2   3-101.033 316.369  19
 -24   2   3 58.9930 287.544  40
 -24  -2  -3 8.65233 344.049  40
 -24   2   3-53.9477 279.442   8
 -24  -2  -3 261.420 554.099  24
 -24   2   3 269.838 277.956  23
 -24   2   4 630.162 223.126   7
 -24   2   4-54.5257 217.142  20
  24  -2  -4 158.006 519.546  44
 -24  -2  -4 72.8736 563.489  24
 -24   2   4 12.2224 304.965   8
 -24  -2  -4 144.634 246.534  13
 -24   2   4 220.048 301.499  23
  24  -2  -5-415.414 370.858  44
 -24  -2  -5-24.3422 544.142  24
 -24   2   5-19.4343 305.295   8
 -24  -2  -5-5.50549 12.0885  13
 -24   2   5 142.448 296.414  23
 -24   2   5-165.272 224.768   7
 -24   4   0-419.791 131.397  20
 -24  -4   0 95.0701 360.734  19
 -24  -4   0 746.596 302.669  40
 -24   4   0-224.903 353.357  40
 -24   4   0 88.6954 231.330   8
 -24   4   0-106.002 353.687  36
 -24  -4   0-136.042 323.167  31
 -24   4   0-191.722 228.289  23
 -24  -4   1 36.5504 226.849  20
 -24   4   1-176.332 223.435  20
 -24  -4   1-371.637 380.858  19
 -24  -4  -1 104.951 291.561  40
 -24   4   1 280.952 223.739   7
 -24   4   1 51.0136 308.283  40
 -24   4   1 63.4338 239.150   8
 -24  -4   1 107.033 316.395  31
 -24  -4  -1 129.933 335.415  31
 -24   4   1 4.90926 235.156  23
 -24  -4   2 56.7340 215.903  20
 -24   4   2 338.180 219.313  20
 -24   4   2 439.265 219.024   7
 -24  -4   2-376.594 336.471  19
 -24   4   2-274.634 259.735   8
 -24  -4  -2 385.411 323.431  31
 -24   4   2 16.0771 257.381  23
 -24   4   3-168.987 224.474   7
  24  -4  -3-1136.38 538.076  44
 -24   4   3 241.941 264.864   8
 -24  -4  -3-7.58627 313.074  31
 -24   4   3-27.8981 266.143  23
  24   4   3-652.843 424.795  22
  24   4   3-722.210 435.255  12
 -24   4   4 185.014 228.713   7
  24  -4  -4 912.571 512.471  44
 -24   4   4-30.0730 294.051   8
 -24  -4  -4 247.318 288.752  13
 -24   4   4 24.5340 294.642  23
 -24  -6   0-22.4019 335.141  19
 -24  -6  -1 342.572 363.123  19
 -25  -1   0 351.488 230.054  20
 -25  -1   0 445.538 345.675  40
 -25   1   0 585.286 360.960  40
 -25  -1   0 146.602 330.161  31
 -25  -1   0 300.158 301.438  13
 -25  -1   1 852.194 244.766  20
 -25   1   1 1018.42 240.032  20
 -25  -1  -1 794.928 233.375  20
 -25   1  -1 878.361 233.285  20
 -25   1   1 568.389 336.617  40
 -25  -1  -1 755.126 373.911  40
 -25  -1   1 666.120 321.246  31
 -25   1   1 347.446 304.221  31
 -25   1  -1 613.287 516.945  24
 -25  -1  -1 1349.08 293.806  13
 -25  -1   2-44.1931 239.453  20
 -25   1   2-80.4708 232.616  20
 -25  -1  -2-368.998 219.514  20
 -25   1  -2 20.0911 228.084  20
  25   1  -2 632.257 474.342  44
 -25  -1   2 697.531 325.384  40
 -25   1   2-112.305 326.400  40
 -25  -1  -2 196.302 366.505  40
 -25   1  -2-551.314 417.299  40
 -25  -1   2 66.7469 313.163  31
 -25   1   2 111.999 287.479  31
 -25   1  -2 57.2407 535.344  24
 -25  -1  -2 406.127 242.833  13
 -25   1   3 482.402 227.959  20
 -25  -1  -3 933.602 220.817  20
  25   1  -3 621.820 479.423  44
  25  -1  -3 1593.60 524.641  44
 -25  -1   3 7.49351 300.981  40
 -25   1   3 663.306 311.981  40
 -25  -1  -3-225.532 386.956  40
 -25  -1   3 595.364 313.554  31
 -25  -1  -3 49.0605 553.463  24
 -25   1  -3 241.997 571.431  24
 -25   1   3 953.251 302.377   8
 -25  -1  -3 6.37465 36.7350  13
 -25   1   3 847.404 293.550  23
 -25  -1   4-53.5392 252.200  20
 -25   1   4-288.230 231.810  20
  25   1  -4 568.735 415.282  44
  25  -1  -4-120.730 495.526  44
 -25  -1  -4 535.602 385.420  40
 -25  -1  -4-63.1460 572.761  24
 -25   1   4 175.992 344.831   8
 -25   1   4 796.605 311.789  23
 -25   1   5 124.498 227.539  20
 -25   1   5-60.0305 142.493   8
 -25   1   5-296.734 126.798  23
 -25  -3   0-23.1663 212.434  20
 -25   3   0 338.171 233.889  20
 -25  -3   0-308.777 347.963  19
 -25  -3   0-72.0541 332.500  40
 -25   3   0 190.591 363.958  40
 -25   3   0-277.693 217.226   8
 -25  -3   0-528.378 337.405  31
 -25   3   0-123.269 213.187  23
 -25  -3   1-47.0257 227.296  20
 -25  -3  -1 436.332 213.420  20
 -25   3   1 161.023 229.487  20
 -25   3  -1 1193.82 239.569  20
 -25  -3   1 520.847 340.421  19
 -25  -3   1 473.135 307.988  40
 -25  -3  -1 393.321 322.051  40
 -25   3   1 349.950 333.606  40
 -25   3  -1 920.751 329.178  36
 -25   3   1 384.346 232.930   8
 -25  -3   1 489.864 325.038  31
 -25  -3  -1 521.075 329.574  31
 -25   3  -1 1034.91 463.124  24
 -25   3   1 593.340 231.299  23
 -25  -3   2 127.192 240.809  20
 -25   3   2 49.6254 223.414  20
 -25   3   2-151.330 217.488   7
  25   3  -2-529.346 392.110  44
 -25  -3   2 390.158 351.073  19
 -25  -3  -2 48.9722 334.514  40
 -25   3   2 97.2846 299.099  40
 -25   3   2 14.6702 250.738   8
 -25  -3   2 610.314 315.312  31
 -25  -3  -2-258.388 336.340  31
 -25  -3  -2 277.159 299.327  13
 -25   3   2-129.035 249.341  23
 -25  -3   3-60.7094 215.415  20
 -25   3   3 625.693 221.809   7
 -25   3   3 436.435 231.701  20
 -25  -3   3 123.965 291.700  19
 -25   3   3 331.854 276.714   8
 -25  -3  -3 426.691 326.905  31
 -25   3   3 519.053 276.330  23
 -25   3   4-458.682 223.157   7
  25  -3  -4 619.025 535.185  44
 -25  -3  -4-63.9837 322.456  31
 -25   3   4-140.711 287.441   8
 -25  -3  -4-167.009 287.324  13
 -25   3   4-502.314 288.725  23
 -25   3   5 417.980 230.789   7
  25  -3  -5 106.704 374.798  44
 -25   3   5 76.1928 303.930   8
 -25   3   5 272.842 299.223  23
 -25  -5   0 427.203 361.081  19
 -25  -5   0 337.327 300.253  31
 -25  -5   1-621.929 370.437  19
 -25  -5  -1 21.8852 382.616  19
 -25   5   1 485.459 248.100   8
 -25  -5  -1 632.659 315.052  31
 -25   5   1 166.191 240.652  23
 -25   5   2-270.763 218.668   7
 -25   5   2-79.2207 253.234   8
 -25  -5  -2-404.429 310.538  31
 -25   5   2 244.392 250.224  23
 -25   5   3 341.537 216.894   7
 -25   5   3 230.285 270.357   8
 -25   5   3-5.69630 268.808  23
 -26   0   0 4072.44 310.434  20
 -26   0   1-51.4110 233.332  20
 -26   0  -1 224.183 237.151  20
 -26   0   1 344.346 345.698  40
 -26   0  -1-200.671 368.248  40
 -26   0   1 406.351 323.301  31
 -26   0  -1-144.134 535.296  24
 -26   0   2 559.805 239.806  20
 -26   0  -2 1136.99 234.512  20
 -26   0   2 1314.61 324.350  40
 -26   0  -2 365.192 400.795  40
 -26   0   2 1511.08 315.928  31
 -26   0  -2 1303.44 551.207  24
 -26   0   3-131.816 241.814  20
 -26   0  -3 58.7630 212.097  20
  26   0  -3-376.671 489.155  44
 -26   0   3 470.720 291.169  40
 -26   0  -3 348.635 407.619  40
 -26   0   3 244.217 299.452  31
 -26   0  -3-12.3564 565.247  24
 -26   0   4 2198.14 265.983  20
  26   0  -4 3003.35 486.771  44
 -26   0   5-117.453 223.387  20
 -26  -2   0 1109.03 235.142  20
 -26   2   0 1352.54 244.428  20
 -26  -2   0 457.569 327.988  40
 -26   2   0 1047.56 365.792  40
 -26  -2   0 1471.60 336.952  31
 -26  -2   0 1408.58 317.097  13
 -26  -2   1-80.3549 241.034  20
 -26  -2  -1-27.3784 214.136  20
 -26   2   1-379.690 241.939  20
 -26  -2   1-132.373 330.910  19
 -26  -2   1-65.3701 329.616  40
 -26  -2  -1-78.3418 346.830  40
 -26   2   1 348.828 343.820  40
 -26   2  -1 401.986 416.347  40
 -26  -2   1-146.583 335.183  31
 -26  -2  -1 372.619 329.654  31
 -26   2   1 145.643 285.437  31
 -26   2  -1-49.7522 512.218  24
 -26  -2  -1 376.094 312.933  13
 -26   2  -2 3081.13 248.010  20
 -26  -2   2 2580.00 287.588  20
 -26   2   2 2978.91 275.658  20
 -26  -2  -2 2163.25 256.120  20
  26   2  -2 2969.68 474.290  44
 -26  -2   2 2178.88 352.868  19
 -26   2   2 2660.10 358.330  40
 -26  -2  -2 3791.18 383.390  40
 -26  -2   2 2749.19 358.520  31
 -26   2   2 2893.62 299.646   8
 -26  -2  -2 2685.31 374.249  31
 -26   2  -2 2669.05 541.647  24
 -26  -2  -2 2491.19 346.212  13
 -26   2   2 3085.58 302.487  23
 -26  -2   3-228.404 251.785  20
 -26   2   3-371.576 224.090  20
  26   2  -3-585.150 425.265  44
  26  -2  -3-564.725 546.566  44
 -26   2   3 127.782 292.122  40
 -26  -2  -3 337.192 356.495  40
 -26   2   3 42.6354 280.919   8
 -26  -2  -3 72.1556 564.547  24
 -26  -2  -3 103.126 280.359  13
 -26   2   3-636.186 282.690  23
 -26   2   4 997.340 222.803   7
 -26   2   4 823.670 224.634  20
  26  -2  -4 691.561 508.065  44
 -26  -2  -4-12.1496 551.873  24
 -26   2   4 896.589 303.495   8
 -26  -2  -4-288.365 129.133  13
 -26   2   4 824.096 296.152  23
 -26   2   5 394.458 219.103   7
  26  -2  -5-156.881 355.517  44
 -26  -2  -5-36.3865 526.256  24
 -26   2   5 122.960 340.294   8
 -26   2   5-565.319 306.019  23
 -26  -4   0 1325.02 318.820  40
 -26  -4   0 1763.27 382.448  19
 -26   4   0 2723.91 382.541  40
 -26   4   0 2272.21 248.072   8
 -26  -4   0 1713.71 349.622  31
 -26   4   0 2262.68 247.510  23
 -26  -4   1 121.264 221.122  20
 -26   4   1 4.80345 224.097  20
 -26  -4   1-185.157 346.405  19
 -26  -4  -1-120.796 290.145  40
 -26   4   1-17.0390 209.211   7
 -26   4   1 33.0489 235.225   8
 -26  -4   1-146.892 310.112  31
 -26  -4  -1 23.5943 317.669  31
 -26   4   1 118.711 231.158  23
 -26  -4   2 118.060 212.592  20
 -26   4   2 652.416 217.330  20
 -26  -4   2 322.672 325.075  19
 -26   4   2 702.899 213.927   7
 -26   4   2 638.519 259.214   8
 -26  -4  -2 224.167 325.860  31
 -26   4   2 1123.36 258.640  23
 -26   4   3-87.4665 223.527   7
  26  -4  -3 303.566 529.753  44
 -26   4   3-119.232 279.536   8
 -26  -4  -3-108.305 318.898  31
 -26   4   3-196.918 280.031  23
 -27  -1   0-50.4877 229.843  20
 -27   1   0-158.077 242.583  20
 -27  -1   0 231.173 344.834  40
 -27   1   0 27.8859 353.047  40
 -27  -1   0-33.0823 331.156  31
 -27  -1   0-133.203 178.100  13
 -27  -1   1 18687.9 977.337  20
 -27   1   1 21062.7 980.760  20
 -27  -1  -1 17628.3 973.130  20
 -27   1  -1 21549.9 979.129  20
 -27   1   1 20341.2 1026.96  40
 -27  -1  -1 21205.7 1034.68  40
 -27  -1   1 21263.5 1021.58  31
 -27   1   1 22430.3 1013.75  31
 -27  -1   2 128.201 242.398  20
 -27   1   2 205.017 226.398  20
 -27  -1  -2-105.329 221.243  20
 -27   1  -2-186.263 224.189  20
  27   1  -2-346.601 468.412  44
 -27  -1   2 493.318 326.332  40
 -27   1   2-267.179 307.828  40
 -27  -1  -2-95.0397 367.794  40
 -27   1  -2-463.853 409.287  40
 -27  -1   2 261.434 309.382  31
 -27   1   2 114.453 292.199  31
 -27  -1  -2 83.0195 547.491  24
 -27   1  -2 354.058 530.276  24
 -27  -1  -2-13.1740 38.8636  13
 -27   1   3 14250.2 614.268  20
 -27  -1  -3 17214.0 611.922  20
  27   1  -3 15341.8 760.247  44
 -27   1   3 13876.4 651.686  40
 -27   1  -3-271.695 653.807  40
 -27  -1   3 15194.3 660.556  31
 -27   1  -3-400.791 734.770  24
 -27  -1   4 307.419 237.338  20
 -27   1   4 662.786 227.609  20
  27   1  -4 342.423 383.017  44
  27  -1  -4 438.047 488.189  44
 -27  -1  -4 110.992 348.854  40
 -27  -1  -4 50.2299 558.302  24
 -27   1   5 9873.80 518.904  20
 -27  -3   0-42.4948 218.600  20
 -27   3   0 99.9785 228.902  20
 -27  -3   0 16.2008 331.600  40
 -27   3   0 394.305 345.556  40
 -27  -3   0-41.6562 339.792  31
 -27  -3   0 390.076 281.586  13
 -27  -3   1 14537.1 778.575  20
 -27   3   1 17660.8 776.272  20
 -27   3  -1 17590.6 769.439  20
 -27  -3   1 14650.0 840.412  19
 -27  -3   1 14293.7 811.809  40
 -27  -3  -1 13218.9 818.455  40
 -27   3   1 16900.9 847.353  40
 -27   3  -1 18895.7 870.809  40
 -27  -3   1 14080.2 821.285  31
 -27  -3  -1 15504.2 810.188  13
 -27  -3   2 5.54882 236.466  20
 -27   3   2-220.708 221.363  20
 -27  -3   2-218.255 317.300  19
 -27  -3  -2 461.578 307.983  40
 -27  -3   2 105.062 301.878  31
 -27   3   2-28.7067 247.119   8
 -27  -3  -2 406.823 335.171  31
 -27  -3  -2 50.2577 301.909  13
 -27   3   2 738.062 247.476  23
 -27   3   3 14517.8 496.996  20
 -27  -3   3-17.9482 447.931  20
  27  -3  -3 14008.8 718.240  44
 -27  -3   3 321.879 489.005  19
 -27   3   3 14857.2 522.317   8
 -27  -3  -3 14563.8 542.646  13
 -27   3   3 14513.1 522.758  23
 -27   3   3 13934.9 480.309   7
 -27   3   4 101.105 216.199   7
  27  -3  -4-260.476 519.635  44
 -27  -3  -4-97.1775 326.174  31
 -27   3   4 179.223 303.039   8
 -27  -3  -4 68.0875 254.611  13
 -27   3   4 495.566 293.260  23
 -27  -5   0 118.382 361.429  19
 -27   5   1 8861.74 413.609   8
 -27   5   1 10019.5 412.806  23
 -28   0   0 18927.7 911.050  20
 -28   0   0 18857.8 951.470  31
 -28   0   1-193.084 236.008  20
 -28   0  -1-168.278 234.380  20
 -28   0   1 332.111 339.047  40
 -28   0  -1-232.041 370.566  40
 -28   0   1-202.538 302.891  31
 -28   0  -2 19023.1 882.590  20
 -28   0   2 17711.4 928.945  40
 -28   0  -2 17420.4 959.269  40
 -28   0   2 16988.7 922.855  31
 -28   0   3-430.488 234.340  20
 -28   0  -3 655.039 182.442  20
  28   0  -3-468.065 484.483  44
 -28   0   3 93.1797 282.622  40
 -28   0  -3-675.606 398.704  40
 -28   0   3 237.689 287.136  31
 -28   0  -3-85.8253 546.329  24
 -28   0   4 10464.8 543.952  20
  28   0  -4 8853.94 682.820  44
 -28  -2   0 15579.2 639.364  20
 -28  -2   0 15756.3 701.023  40
 -28  -2   1 25.6691 232.788  20
 -28  -2  -1-265.527 223.964  20
 -28   2   1-101.321 227.105  20
 -28  -2   1 370.503 325.611  40
 -28  -2  -1-256.603 346.682  40
 -28   2   1-260.224 325.649  40
 -28   2  -1 265.001 399.812  40
 -28  -2   1 147.347 324.841  31
 -28  -2  -1 240.075 332.462  31
 -28   2   1 351.278 287.722  31
 -28   2  -1 178.611 499.261  24
 -28  -2  -1-276.651 301.940  13
 -28  -2   2 12662.6 627.824  20
 -28   2   2 15477.3 624.410  20
 -28  -2  -2 12571.1 608.403  20
  28   2  -2 11951.4 735.983  44
 -28  -2   2 10328.4 667.475  19
 -28   2   2 14656.0 680.840  40
 -28   2  -2 8424.07 696.176  40
 -28  -2   2 12112.7 670.130  31
 -28  -2  -2 14508.7 648.903  13
 -28  -2   3 51.6668 239.078  20
 -28   2   3-133.921 229.825  20
  28   2  -3 560.580 414.281  44
  28  -2  -3 337.771 521.543  44
 -28   2   3-430.566 294.553  40
 -28  -2  -3-329.807 347.249  40
 -28  -2  -3 55.3851 203.443  13
 -28   2   4 12101.4 618.692  20
  28  -2  -4 12838.2 791.894  44
 -28   4   0 10180.7 597.299  40
 -28  -4   1 252.244 225.866  20
 -28   4   1-211.311 220.312  20
 -28  -4   1-161.056 345.687  19
 -28  -4   1 32.3571 299.466  31
 -28   4   2 11979.2 391.703  20
 -28  -4   2-96.0662 346.489  20
 -28  -4   2 202.754 401.357  19
 -28   4   2 12136.8 417.440   8
 -28  -4  -2 8925.15 448.045  13
 -28   4   2 12678.8 418.070  23
 -29  -1   0 74.6664 227.121  20
 -29   1   0 4.90568 228.363  20
 -29  -1   0-215.901 349.747  40
 -29   1   0 272.374 358.762  40
 -29  -1   0-392.308 336.041  31
 -29  -1   1 2233.50 274.805  20
 -29   1   1 2979.51 281.333  20
 -29  -1  -1 2485.08 274.732  20
 -29   1  -1 2806.06 271.777  20
 -29   1   1 3367.54 381.896  40
 -29  -1  -1 2877.23 390.965  40
 -29   1  -1 2304.56 407.613  40
 -29  -1   1 2790.88 363.430  31
 -29   1   1 2874.04 343.796  31
 -29  -1   2-85.0202 231.638  20
 -29   1   2 15.1366 230.477  20
 -29  -1  -2 286.886 216.828  20
 -29   1  -2 95.4435 222.102  20
  29   1  -2-775.199 465.823  44
 -29  -1   2-590.728 304.055  40
 -29   1   2 270.613 298.448  40
 -29  -1  -2 153.505 365.527  40
 -29   1  -2-297.185 394.650  40
 -29  -1   2 396.581 308.227  31
 -29   1   2-279.696 296.623  31
 -29   1  -2-204.103 521.469  24
 -29   1   3 1464.86 252.280  20
 -29  -1  -3 2256.19 239.645  20
  29   1  -3 2162.22 466.576  44
 -29   1   3 1812.69 305.863  40
 -29  -1  -3 1404.31 381.523  40
 -29  -1   3 1807.55 310.570  31
 -29  -1   4 370.716 232.224  20
 -29   1   4-173.458 225.241  20
  29   1  -4 237.344 328.273  44
  29  -1  -4-508.346 488.865  44
 -29  -1  -4 433.085 344.303  40
 -29  -1  -4-24.6220 536.077  24
 -29  -3   0 114.498 218.647  20
 -29   3   0 324.571 225.058  20
 -29  -3   0 705.057 306.342  40
 -29   3   0-8.79099 335.500  40
 -29  -3   0 175.338 332.090  31
 -29  -3   1 2102.27 243.094  20
 -29   3   1 1301.99 234.109  20
 -29  -3   1 1345.76 303.292  40
 -29  -3  -1 1506.63 342.116  40
 -29   3   1 2030.82 331.396  40
 -29   3  -1 2244.37 387.499  40
 -29  -3  -1 1370.19 347.615  31
 -29  -3  -1 1635.51 318.595  13
 -29  -3   2 203.447 236.373  20
 -29   3   2 579.857 227.297  20
 -29  -3   2 496.254 320.209  19
 -29  -3  -2-298.703 312.377  40
 -29  -3   2 303.317 294.980  31
 -29  -3  -2-189.271 327.089  31
 -29  -3  -2-781.431 304.984  13
 -29   3   3 1670.13 231.072  20
  29  -3  -3 1608.30 536.877  44
 -29  -3  -3 1198.43 349.581  31
 -29  -3  -3 1404.48 284.312  13
 -30   0   0 1055.03 246.686  20
 -30   0   0 656.317 321.162  31
 -30   0   1-158.600 230.600  20
 -30   0  -1 624.419 230.975  20
 -30   0   1-207.666 317.217  40
 -30   0  -1-29.1553 364.806  40
 -30   0   1 204.057 302.145  31
 -30   0  -2 121.205 218.353  20
 -30   0   2-149.407 311.521  40
 -30   0  -2-216.376 369.994  40
 -30   0   2-141.058 292.131  31
 -30   0   3 146.868 233.923  20
 -30   0  -3-285.688 116.357  20
  30   0  -3 323.238 476.500  44
 -30   0   3-464.637 286.730  40
 -30   0  -3-167.182 361.280  40
 -30   0   3-13.9000 283.750  31
 -30   0  -3-60.0525 525.773  24
 -30  -2   0 363.944 220.346  20
 -30   2   0 262.639 224.575  20
 -30  -2   0-179.976 325.626  40
 -30   2   0-375.739 355.589  40
 -30  -2   1-61.7801 228.904  20
 -30  -2  -1-127.268 225.385  20
 -30   2   1-14.5667 230.891  20
  30   2  -1 204.471 422.679  44
 -30  -2   1-37.9743 307.371  40
 -30  -2  -1 299.110 335.147  40
 -30   2   1 582.574 325.774  40
 -30   2  -1 115.139 354.609  40
 -30  -2   1 148.600 314.501  31
 -30  -2  -1-258.307 352.034  31
 -30   2   1-347.940 289.889  31
 -30  -2  -1-193.432 258.969  13
 -30  -2   2 350.895 240.844  20
 -30   2   2 54.6803 234.153  20
  30   2  -2 76.4626 423.440  44
 -30   2   2 363.243 298.251  40
 -30  -2  -2 350.186 346.833  40
 -30   2  -2-109.406 365.360  40
 -30  -2   2 69.9698 297.978  31
 -30  -2  -2 121.125 336.982  31
 -30  -2  -2 125.737 173.138  13
 -30  -2   3 197.829 235.097  20
 -30   2   3 331.740 227.046  20
  30   2  -3 414.971 408.065  44
  30  -2  -3 181.954 506.721  44
 -30  -2  -3 93.3464 342.539  40
 -30  -2  -3-51.6834 346.900  31
 -30  -2  -3 18.5208 16.9314  13
 -31  -1   0-95.0758 231.838  20
 -31   1   0-24.5891 227.619  20
 -31  -1   0 81.8585 320.967  40
 -31   1   0-44.1734 340.871  40
 -31  -1   0-435.242 326.216  31
 -31   1   0 7.75202 311.952  31
 -31  -1   1 4282.56 326.636  20
 -31   1   1 4584.23 327.434  20
 -31  -1  -1 4226.32 312.121  20
 -31   1  -1 4324.49 317.398  20
 -31   1   1 4411.58 410.662  40
 -31  -1  -1 4479.74 438.543  40
 -31   1  -1 4158.38 439.196  40
 -31   1   1 4486.22 377.735  31
 -31  -1   1 4195.40 400.430  31
 -31  -1   2-127.017 229.372  20
 -31   1   2-55.6369 231.784  20
 -31  -1  -2-37.0418 216.205  20
 -31   1  -2-144.234 220.896  20
  31   1  -2-333.049 447.007  44
 -31  -1   2-268.126 301.428  40
 -31   1   2 550.376 310.713  40
 -31  -1  -2-18.0110 346.256  40
 -31   1  -2 1039.51 369.741  40
 -31  -1   2-617.144 316.878  31
 -31   1  -2 444.361 510.050  24
 -31   1   3 4163.86 295.552  20
  31   1  -3 2502.75 475.755  44
 -31   1   3 2940.65 336.910  40
 -31  -1  -3 3157.90 418.362  40
 -31  -3   0-88.1163 214.984  20
 -31   3   0-192.638 220.658  20
 -31  -3   0-104.497 296.671  40
 -31   3   0 348.997 333.905  40
 -31  -3   0-221.962 316.463  31
 -31   3   1 3812.34 261.383  20
 -31  -3   1 2433.33 260.139  20
 -31  -3  -1 2486.29 355.078  40
 -31   3   1 3619.55 349.300  40
 -31   3  -1-9.20673 330.251  40
 -31  -3  -1 283.671 292.809  13
 -32   0   0 3887.28 312.048  20
 -32   0   0 3813.89 389.437  31
 -32   0   1-168.694 237.241  20
 -32   0  -1-125.509 221.271  20
 -32   0   1 311.131 310.318  40
 -32   0   1-316.614 309.252  31
 -32   0  -1-685.243 329.333  31
 -32   0  -2 1984.05 239.660  20
  32   0  -2 1186.09 490.212  44
 -32   0   2 1509.84 333.628  40
 -32   0  -2 1626.06 379.510  40
 -32   0   2 2150.90 316.801  31
 -32  -2   0 1772.14 253.318  20
 -32   2   0 2276.23 254.300  20
 -32  -2   0 2874.49 360.091  40
 -32   2   0 2520.58 356.937  40
 -32   2   0 2220.14 325.083  31
 -32  -2   1-148.210 222.691  20
 -32  -2  -1 18.8408 223.473  20
 -32   2   1 62.8046 228.199  20
 -32  -2  -1 475.510 328.618  40
 -32   2   1-98.2077 321.878  40
 -32   2  -1 47.2925 352.433  40
 -32  -2   1 69.6371 304.632  31
 -32  -2  -1 6.24396 28.1668  13
 -33  -1   0 353.062 229.648  20
 -33   1   0 126.725 223.856  20
 -33   1   0 283.866 314.522  31
   0   0   0    0.00    0.00   0

TITL HW_HD_Zhou_La2222_S2_P7_050724_oC_corr1 in Cmcm
REM Cmcm (#63, found as Ccmm in ba-c setting)
CELL 0.71073  19.998722   5.286782   5.292820  90.0000  90.0000  90.0000
ZERR    4.00   0.001779   0.000546   0.000656   0.0000   0.0000   0.0000
LATT  7
SYMM -x,-y, z+1/2
SYMM -x, y,-z+1/2
SYMM  x,-y,-z
SFAC O Ni La
UNIT 28.00 8.00 12.00
REM  CrysAlisPro recorded range (K): Min=299.9; max=300.0; aver:300.0
TEMP 27
TREF
HKLF 4
END
;
_shelx_hkl_checksum                93183
_olex2_submission_special_instructions  'No special instructions were received'
