# Supplementary material for: Pressure-Induced Phase Transitions in Bilayer La3Ni2O7
Source: J Phys Chem C Nanomater Interfaces. 2025 Dec 11;130(13):4911–8. doi: 10.1021/acs.jpcc.5c07252 (PMC13051444; doi:10.1021/acs.jpcc.5c07252)
Supplement: Supplementary file 2 [file jp5c07252_si_002.zip › XRD_CIf/12p53GPa_oF.cif]

 
data_HW_HD_Zhou_La2222_S2_P7_050724_oF_corr1
 
_audit_creation_method            'SHELXL-2019/1'
_shelx_SHELXL_version_number      '2019/1'
_chemical_name_systematic         ?
_chemical_name_common             ?
_chemical_melting_point           ?
_chemical_formula_moiety          ?
_chemical_formula_sum
 'La3 Ni2 O7' 
_chemical_formula_weight          646.15

loop_
 _atom_type_symbol
 _atom_type_description
 _atom_type_scat_dispersion_real
 _atom_type_scat_dispersion_imag
 _atom_type_scat_source
 'O'  'O'   0.0106   0.0060
 'International Tables Vol C Tables 4.2.6.8 and 6.1.1.4'
 'Ni'  'Ni'   0.3393   1.1124
 'International Tables Vol C Tables 4.2.6.8 and 6.1.1.4'
 'La'  'La'  -0.2871   2.4523
 'International Tables Vol C Tables 4.2.6.8 and 6.1.1.4'
 
_space_group_crystal_system       orthorhombic
_space_group_IT_number            69
_space_group_name_H-M_alt         'F m m m'
_space_group_name_Hall            '-F 2 2'
 
_shelx_space_group_comment
;
The symmetry employed for this shelxl refinement is uniquely defined
by the following loop, which should always be used as a source of
symmetry information in preference to the above space-group names.
They are only intended as comments.
;
 
loop_
 _space_group_symop_operation_xyz
 'x, y, z'
 '-x, -y, z'
 '-x, y, -z'
 'x, -y, -z'
 'x, y+1/2, z+1/2'
 '-x, -y+1/2, z+1/2'
 '-x, y+1/2, -z+1/2'
 'x, -y+1/2, -z+1/2'
 'x+1/2, y, z+1/2'
 '-x+1/2, -y, z+1/2'
 '-x+1/2, y, -z+1/2'
 'x+1/2, -y, -z+1/2'
 'x+1/2, y+1/2, z'
 '-x+1/2, -y+1/2, z'
 '-x+1/2, y+1/2, -z'
 'x+1/2, -y+1/2, -z'
 '-x, -y, -z'
 'x, y, -z'
 'x, -y, z'
 '-x, y, z'
 '-x, -y+1/2, -z+1/2'
 'x, y+1/2, -z+1/2'
 'x, -y+1/2, z+1/2'
 '-x, y+1/2, z+1/2'
 '-x+1/2, -y, -z+1/2'
 'x+1/2, y, -z+1/2'
 'x+1/2, -y, z+1/2'
 '-x+1/2, y, z+1/2'
 '-x+1/2, -y+1/2, -z'
 'x+1/2, y+1/2, -z'
 'x+1/2, -y+1/2, z'
 '-x+1/2, y+1/2, z'
 
_cell_length_a                    5.2942(6)
_cell_length_b                    5.2871(5)
_cell_length_c                    19.9979(15)
_cell_angle_alpha                 90
_cell_angle_beta                  90
_cell_angle_gamma                 90
_cell_volume                      559.76(9)
_cell_formula_units_Z             4
_cell_measurement_temperature     300(2)
_cell_measurement_reflns_used     ?
_cell_measurement_theta_min       ?
_cell_measurement_theta_max       ?
 
_exptl_crystal_description        ?
_exptl_crystal_colour             ?
_exptl_crystal_density_meas       ?
_exptl_crystal_density_method     ?
_exptl_crystal_density_diffrn     7.667          
_exptl_crystal_F_000              1132
_exptl_transmission_factor_min    ?
_exptl_transmission_factor_max    ?
_exptl_crystal_size_max           ?
_exptl_crystal_size_mid           ?
_exptl_crystal_size_min           ?
_exptl_absorpt_coefficient_mu     28.989
_shelx_estimated_absorpt_T_min    ?
_shelx_estimated_absorpt_T_max    ?
_exptl_absorpt_correction_type    ?
_exptl_absorpt_correction_T_min   ?
_exptl_absorpt_correction_T_max   ?
_exptl_absorpt_process_details    ?
_exptl_absorpt_special_details    ?
_diffrn_ambient_temperature       300(2)
_diffrn_radiation_wavelength      0.71073
_diffrn_radiation_type            MoK\a
_diffrn_source                    ?
_diffrn_measurement_device_type   ?
_diffrn_measurement_method        ?
_diffrn_detector_area_resol_mean  ?
_diffrn_reflns_number             3462
_diffrn_reflns_av_unetI/netI      0.0369
_diffrn_reflns_av_R_equivalents   0.0637
_diffrn_reflns_limit_h_min        -7
_diffrn_reflns_limit_h_max        7
_diffrn_reflns_limit_k_min        -8
_diffrn_reflns_limit_k_max        7
_diffrn_reflns_limit_l_min        -32
_diffrn_reflns_limit_l_max        32
_diffrn_reflns_theta_min          2.037
_diffrn_reflns_theta_max          36.845
_diffrn_reflns_theta_full         25.242
_diffrn_measured_fraction_theta_max   0.842
_diffrn_measured_fraction_theta_full  0.928
_diffrn_reflns_Laue_measured_fraction_max    0.842
_diffrn_reflns_Laue_measured_fraction_full   0.928
_diffrn_reflns_point_group_measured_fraction_max   0.842
_diffrn_reflns_point_group_measured_fraction_full  0.928
_reflns_number_total              358
_reflns_number_gt                 265
_reflns_threshold_expression      'I > 2\s(I)'
_reflns_Friedel_coverage          0.000
_reflns_Friedel_fraction_max      .
_reflns_Friedel_fraction_full     .
 
_reflns_special_details
;
 Reflections were merged by SHELXL according to the crystal
 class for the calculation of statistics and refinement.
 
 _reflns_Friedel_fraction is defined as the number of unique
 Friedel pairs measured divided by the number that would be
 possible theoretically, ignoring centric projections and
 systematic absences.
;
 
_computing_data_collection        ?
_computing_cell_refinement        ?
_computing_data_reduction         ?
_computing_structure_solution     ?
_computing_structure_refinement 'SHELXL-2019/1 (Sheldrick, 2019)'
_computing_molecular_graphics     ?
_computing_publication_material   ?
_refine_special_details           ?
_refine_ls_structure_factor_coef  Fsqd
_refine_ls_matrix_type            full
_refine_ls_weighting_scheme       calc
_refine_ls_weighting_details
'w=1/[\s^2^(Fo^2^)+(0.1000P)^2^] where P=(Fo^2^+2Fc^2^)/3'
_atom_sites_solution_primary      ?
_atom_sites_solution_secondary    ?
_atom_sites_solution_hydrogens    .
_refine_ls_hydrogen_treatment     undef
_refine_ls_extinction_method      none
_refine_ls_extinction_coef        .
_refine_ls_number_reflns          358
_refine_ls_number_parameters      17
_refine_ls_number_restraints      0
_refine_ls_R_factor_all           0.2052
_refine_ls_R_factor_gt            0.1392
_refine_ls_wR_factor_ref          0.5384
_refine_ls_wR_factor_gt           0.4109
_refine_ls_goodness_of_fit_ref    4.732
_refine_ls_restrained_S_all       4.732
_refine_ls_shift/su_max           0.000
_refine_ls_shift/su_mean          0.000
 
loop_
 _atom_site_label
 _atom_site_type_symbol
 _atom_site_fract_x
 _atom_site_fract_y
 _atom_site_fract_z
 _atom_site_U_iso_or_equiv
 _atom_site_adp_type
 _atom_site_occupancy
 _atom_site_site_symmetry_order  
 _atom_site_calc_flag
 _atom_site_refinement_flags_posn
 _atom_site_refinement_flags_adp
 _atom_site_refinement_flags_occupancy
 _atom_site_disorder_assembly
 _atom_site_disorder_group
La1 La 0.000000 0.000000 0.000000 0.0273(14) Uani 1 8 d S T P . .
La2 La 0.000000 0.000000 0.17938(16) 0.0284(13) Uani 1 4 d S T P . .
Ni3 Ni -0.500000 0.000000 0.0971(4) 0.0259(18) Uani 1 4 d S T P . .
O1 O -0.750000 0.250000 0.0972(15) 0.027(6) Uiso 1 2 d S . P . .
O2 O -0.500000 0.000000 0.204(2) 0.026(8) Uiso 1 4 d S . P . .
O3 O -0.500000 0.000000 0.000000 0.023(10) Uiso 1 8 d S . P . .
 
loop_
 _atom_site_aniso_label
 _atom_site_aniso_U_11
 _atom_site_aniso_U_22
 _atom_site_aniso_U_33
 _atom_site_aniso_U_23
 _atom_site_aniso_U_13
 _atom_site_aniso_U_12
La1 0.025(3) 0.038(3) 0.018(2) 0.000 0.000 0.000
La2 0.034(2) 0.034(2) 0.0173(16) 0.000 0.000 0.000
Ni3 0.018(4) 0.040(5) 0.019(3) 0.000 0.000 0.000
 
_geom_special_details
;
 All esds (except the esd in the dihedral angle between two l.s. planes)
 are estimated using the full covariance matrix.  The cell esds are taken
 into account individually in the estimation of esds in distances, angles
 and torsion angles; correlations between esds in cell parameters are only
 used when they are defined by crystal symmetry.  An approximate (isotropic)
 treatment of cell esds is used for estimating esds involving l.s. planes.
;
 
loop_
 _geom_bond_atom_site_label_1
 _geom_bond_atom_site_label_2
 _geom_bond_distance
 _geom_bond_site_symmetry_2
 _geom_bond_publ_flag
La1 O3 2.6435(2) 13 ?
La1 O3 2.6435(2) 13_545 ?
La1 O3 2.6471(3) 1_655 ?
La1 O3 2.6471(3) . ?
La1 O1 2.70(2) 17_455 ?
La1 O1 2.70(2) 1_655 ?
La1 O1 2.70(2) 31 ?
La1 O1 2.70(2) 19_655 ?
La1 O1 2.70(2) 15_445 ?
La1 O1 2.70(2) 3_455 ?
La1 O1 2.70(2) 29_455 ?
La1 O1 2.70(2) 13_545 ?
La2 O2 2.33(4) 25_455 ?
La2 O1 2.49(2) 13_545 ?
La2 O1 2.49(2) 31 ?
La2 O1 2.49(2) 19_655 ?
La2 O1 2.49(2) 1_655 ?
La2 O2 2.689(8) 13 ?
La2 O2 2.689(8) 13_545 ?
La2 O2 2.693(8) 1_655 ?
La2 O2 2.693(8) . ?
La2 Ni3 3.114(4) 13_545 ?
La2 Ni3 3.114(4) 13 ?
La2 Ni3 3.117(4) 1_655 ?
Ni3 O1 1.87053(17) 31 ?
Ni3 O1 1.87053(16) 19 ?
Ni3 O1 1.87053(16) 13_545 ?
Ni3 O1 1.87053(16) . ?
Ni3 O3 1.941(8) . ?
Ni3 O2 2.14(4) . ?
 
loop_
 _geom_angle_atom_site_label_1
 _geom_angle_atom_site_label_2
 _geom_angle_atom_site_label_3
 _geom_angle
 _geom_angle_site_symmetry_1
 _geom_angle_site_symmetry_3
 _geom_angle_publ_flag
O3 La1 O3 180.0 13 13_545 ?
O3 La1 O3 90.0 13 1_655 ?
O3 La1 O3 90.0 13_545 1_655 ?
O3 La1 O3 90.0 13 . ?
O3 La1 O3 90.0 13_545 . ?
O3 La1 O3 180.0 1_655 . ?
O3 La1 O1 119.3(3) 13 17_455 ?
O3 La1 O1 60.7(3) 13_545 17_455 ?
O3 La1 O1 119.4(3) 1_655 17_455 ?
O3 La1 O1 60.6(3) . 17_455 ?
O3 La1 O1 60.7(3) 13 1_655 ?
O3 La1 O1 119.3(3) 13_545 1_655 ?
O3 La1 O1 60.6(3) 1_655 1_655 ?
O3 La1 O1 119.4(3) . 1_655 ?
O1 La1 O1 180.0(9) 17_455 1_655 ?
O3 La1 O1 60.7(3) 13 31 ?
O3 La1 O1 119.3(3) 13_545 31 ?
O3 La1 O1 119.4(3) 1_655 31 ?
O3 La1 O1 60.6(3) . 31 ?
O1 La1 O1 121.2(5) 17_455 31 ?
O1 La1 O1 58.8(5) 1_655 31 ?
O3 La1 O1 119.3(3) 13 19_655 ?
O3 La1 O1 60.7(3) 13_545 19_655 ?
O3 La1 O1 60.6(3) 1_655 19_655 ?
O3 La1 O1 119.4(3) . 19_655 ?
O1 La1 O1 121.3(5) 17_455 19_655 ?
O1 La1 O1 58.7(5) 1_655 19_655 ?
O1 La1 O1 87.8(9) 31 19_655 ?
O3 La1 O1 119.3(3) 13 15_445 ?
O3 La1 O1 60.7(3) 13_545 15_445 ?
O3 La1 O1 60.6(3) 1_655 15_445 ?
O3 La1 O1 119.4(3) . 15_445 ?
O1 La1 O1 58.8(5) 17_455 15_445 ?
O1 La1 O1 121.2(5) 1_655 15_445 ?
O1 La1 O1 180.0(9) 31 15_445 ?
O1 La1 O1 92.2(9) 19_655 15_445 ?
O3 La1 O1 60.7(3) 13 3_455 ?
O3 La1 O1 119.3(3) 13_545 3_455 ?
O3 La1 O1 119.4(3) 1_655 3_455 ?
O3 La1 O1 60.6(3) . 3_455 ?
O1 La1 O1 58.7(5) 17_455 3_455 ?
O1 La1 O1 121.3(5) 1_655 3_455 ?
O1 La1 O1 92.2(9) 31 3_455 ?
O1 La1 O1 180.0(9) 19_655 3_455 ?
O1 La1 O1 87.8(9) 15_445 3_455 ?
O3 La1 O1 60.7(3) 13 29_455 ?
O3 La1 O1 119.3(3) 13_545 29_455 ?
O3 La1 O1 60.6(3) 1_655 29_455 ?
O3 La1 O1 119.4(3) . 29_455 ?
O1 La1 O1 87.8(9) 17_455 29_455 ?
O1 La1 O1 92.2(9) 1_655 29_455 ?
O1 La1 O1 121.3(5) 31 29_455 ?
O1 La1 O1 121.2(5) 19_655 29_455 ?
O1 La1 O1 58.7(5) 15_445 29_455 ?
O1 La1 O1 58.8(5) 3_455 29_455 ?
O3 La1 O1 119.3(3) 13 13_545 ?
O3 La1 O1 60.7(3) 13_545 13_545 ?
O3 La1 O1 119.4(3) 1_655 13_545 ?
O3 La1 O1 60.6(3) . 13_545 ?
O1 La1 O1 92.2(9) 17_455 13_545 ?
O1 La1 O1 87.8(9) 1_655 13_545 ?
O1 La1 O1 58.7(5) 31 13_545 ?
O1 La1 O1 58.8(5) 19_655 13_545 ?
O1 La1 O1 121.3(5) 15_445 13_545 ?
O1 La1 O1 121.2(5) 3_455 13_545 ?
O1 La1 O1 180.0(9) 29_455 13_545 ?
O2 La2 O1 131.3(5) 25_455 13_545 ?
O2 La2 O1 131.3(5) 25_455 31 ?
O1 La2 O1 64.1(6) 13_545 31 ?
O2 La2 O1 131.3(5) 25_455 19_655 ?
O1 La2 O1 64.2(6) 13_545 19_655 ?
O1 La2 O1 97.4(11) 31 19_655 ?
O2 La2 O1 131.3(5) 25_455 1_655 ?
O1 La2 O1 97.4(11) 13_545 1_655 ?
O1 La2 O1 64.2(6) 31 1_655 ?
O1 La2 O1 64.1(6) 19_655 1_655 ?
O2 La2 O2 79.4(9) 25_455 13 ?
O1 La2 O2 130.0(7) 13_545 13 ?
O1 La2 O2 66.4(8) 31 13 ?
O1 La2 O2 130.0(7) 19_655 13 ?
O1 La2 O2 66.4(8) 1_655 13 ?
O2 La2 O2 79.4(9) 25_455 13_545 ?
O1 La2 O2 66.4(8) 13_545 13_545 ?
O1 La2 O2 130.0(7) 31 13_545 ?
O1 La2 O2 66.4(8) 19_655 13_545 ?
O1 La2 O2 130.0(7) 1_655 13_545 ?
O2 La2 O2 158.8(18) 13 13_545 ?
O2 La2 O2 79.4(9) 25_455 1_655 ?
O1 La2 O2 130.1(7) 13_545 1_655 ?
O1 La2 O2 130.1(7) 31 1_655 ?
O1 La2 O2 66.3(8) 19_655 1_655 ?
O1 La2 O2 66.3(8) 1_655 1_655 ?
O2 La2 O2 88.1(3) 13 1_655 ?
O2 La2 O2 88.1(3) 13_545 1_655 ?
O2 La2 O2 79.4(9) 25_455 . ?
O1 La2 O2 66.3(8) 13_545 . ?
O1 La2 O2 66.3(8) 31 . ?
O1 La2 O2 130.1(7) 19_655 . ?
O1 La2 O2 130.1(7) 1_655 . ?
O2 La2 O2 88.1(3) 13 . ?
O2 La2 O2 88.1(3) 13_545 . ?
O2 La2 O2 158.8(18) 1_655 . ?
O2 La2 Ni3 121.91(12) 25_455 13_545 ?
O1 La2 Ni3 36.92(6) 13_545 13_545 ?
O1 La2 Ni3 95.8(4) 31 13_545 ?
O1 La2 Ni3 36.92(6) 19_655 13_545 ?
O1 La2 Ni3 95.8(4) 1_655 13_545 ?
O2 La2 Ni3 158.7(9) 13 13_545 ?
O2 La2 Ni3 42.5(9) 13_545 13_545 ?
O2 La2 Ni3 95.6(5) 1_655 13_545 ?
O2 La2 Ni3 95.6(5) . 13_545 ?
O2 La2 Ni3 121.91(13) 25_455 13 ?
O1 La2 Ni3 95.8(4) 13_545 13 ?
O1 La2 Ni3 36.92(6) 31 13 ?
O1 La2 Ni3 95.8(4) 19_655 13 ?
O1 La2 Ni3 36.92(6) 1_655 13 ?
O2 La2 Ni3 42.5(9) 13 13 ?
O2 La2 Ni3 158.7(9) 13_545 13 ?
O2 La2 Ni3 95.6(5) 1_655 13 ?
O2 La2 Ni3 95.6(5) . 13 ?
Ni3 La2 Ni3 116.2(2) 13_545 13 ?
O2 La2 Ni3 121.88(13) 25_455 1_655 ?
O1 La2 Ni3 95.9(4) 13_545 1_655 ?
O1 La2 Ni3 95.9(4) 31 1_655 ?
O1 La2 Ni3 36.87(6) 19_655 1_655 ?
O1 La2 Ni3 36.87(6) 1_655 1_655 ?
O2 La2 Ni3 95.6(5) 13 1_655 ?
O2 La2 Ni3 95.6(5) 13_545 1_655 ?
O2 La2 Ni3 42.5(9) 1_655 1_655 ?
O2 La2 Ni3 158.7(9) . 1_655 ?
Ni3 La2 Ni3 73.79(12) 13_545 1_655 ?
Ni3 La2 Ni3 73.79(12) 13 1_655 ?
O1 Ni3 O1 179.8(19) 31 19 ?
O1 Ni3 O1 89.923(8) 31 13_545 ?
O1 Ni3 O1 90.077(9) 19 13_545 ?
O1 Ni3 O1 90.077(9) 31 . ?
O1 Ni3 O1 89.923(8) 19 . ?
O1 Ni3 O1 179.8(19) 13_545 . ?
O1 Ni3 O3 90.1(10) 31 . ?
O1 Ni3 O3 90.1(10) 19 . ?
O1 Ni3 O3 90.1(10) 13_545 . ?
O1 Ni3 O3 90.1(10) . . ?
O1 Ni3 O2 89.9(10) 31 . ?
O1 Ni3 O2 89.9(10) 19 . ?
O1 Ni3 O2 89.9(10) 13_545 . ?
O1 Ni3 O2 89.9(10) . . ?
O3 Ni3 O2 180.0 . . ?
O1 Ni3 La2 53.1(6) 31 13_455 ?
O1 Ni3 La2 126.8(7) 19 13_455 ?
O1 Ni3 La2 126.8(7) 13_545 13_455 ?
O1 Ni3 La2 53.1(6) . 13_455 ?
O3 Ni3 La2 121.91(12) . 13_455 ?
O2 Ni3 La2 58.09(12) . 13_455 ?
O1 Ni3 La2 126.8(7) 31 13_445 ?
O1 Ni3 La2 53.1(6) 19 13_445 ?
O1 Ni3 La2 53.1(6) 13_545 13_445 ?
O1 Ni3 La2 126.8(7) . 13_445 ?
O3 Ni3 La2 121.91(12) . 13_445 ?
O2 Ni3 La2 58.09(12) . 13_445 ?
La2 Ni3 La2 116.2(2) 13_455 13_445 ?
O1 Ni3 La2 126.9(7) 31 1_455 ?
O1 Ni3 La2 53.0(6) 19 1_455 ?
O1 Ni3 La2 126.9(7) 13_545 1_455 ?
O1 Ni3 La2 53.0(6) . 1_455 ?
O3 Ni3 La2 121.88(12) . 1_455 ?
O2 Ni3 La2 58.12(12) . 1_455 ?
La2 Ni3 La2 73.79(12) 13_455 1_455 ?
La2 Ni3 La2 73.79(12) 13_445 1_455 ?
O1 Ni3 La2 53.0(6) 31 . ?
O1 Ni3 La2 126.9(7) 19 . ?
O1 Ni3 La2 53.0(6) 13_545 . ?
O1 Ni3 La2 126.9(7) . . ?
O3 Ni3 La2 121.88(12) . . ?
O2 Ni3 La2 58.12(12) . . ?
La2 Ni3 La2 73.79(12) 13_455 . ?
La2 Ni3 La2 73.79(12) 13_445 . ?
La2 Ni3 La2 116.2(2) 1_455 . ?
O1 Ni3 La1 124.8(7) 31 13_445 ?
O1 Ni3 La1 55.3(7) 19 13_445 ?
O1 Ni3 La1 55.3(7) 13_545 13_445 ?
O1 Ni3 La1 124.8(7) . 13_445 ?
O3 Ni3 La1 53.71(11) . 13_445 ?
O2 Ni3 La1 126.29(11) . 13_445 ?
La2 Ni3 La1 175.6(2) 13_455 13_445 ?
La2 Ni3 La1 68.20(5) 13_445 13_445 ?
La2 Ni3 La1 108.21(3) 1_455 13_445 ?
La2 Ni3 La1 108.21(3) . 13_445 ?
O1 Ni3 La1 55.3(7) 31 13_455 ?
O1 Ni3 La1 124.8(7) 19 13_455 ?
O1 Ni3 La1 124.8(7) 13_545 13_455 ?
O1 Ni3 La1 55.3(7) . 13_455 ?
O3 Ni3 La1 53.71(11) . 13_455 ?
O2 Ni3 La1 126.29(11) . 13_455 ?
La2 Ni3 La1 68.20(5) 13_455 13_455 ?
La2 Ni3 La1 175.6(2) 13_445 13_455 ?
La2 Ni3 La1 108.21(3) 1_455 13_455 ?
La2 Ni3 La1 108.21(3) . 13_455 ?
La1 Ni3 La1 107.4(2) 13_445 13_455 ?
Ni3 O1 Ni3 179.8(19) 13_455 . ?
Ni3 O1 La2 90.1(6) 13_455 13_455 ?
Ni3 O1 La2 90.0(6) . 13_455 ?
Ni3 O1 La2 90.0(6) 13_455 1_455 ?
Ni3 O1 La2 90.1(6) . 1_455 ?
La2 O1 La2 97.4(11) 13_455 1_455 ?
Ni3 O1 La1 89.9(7) 13_455 1_455 ?
Ni3 O1 La1 90.0(7) . 1_455 ?
La2 O1 La1 175.2(10) 13_455 1_455 ?
La2 O1 La1 87.40(10) 1_455 1_455 ?
Ni3 O1 La1 90.0(7) 13_455 13_455 ?
Ni3 O1 La1 89.9(7) . 13_455 ?
La2 O1 La1 87.40(10) 13_455 13_455 ?
La2 O1 La1 175.2(10) 1_455 13_455 ?
La1 O1 La1 87.8(9) 1_455 13_455 ?
Ni3 O2 La2 180.0 . 25_455 ?
Ni3 O2 La2 79.4(9) . 13_445 ?
La2 O2 La2 100.6(9) 25_455 13_445 ?
Ni3 O2 La2 79.4(9) . 13_455 ?
La2 O2 La2 100.6(9) 25_455 13_455 ?
La2 O2 La2 158.8(18) 13_445 13_455 ?
Ni3 O2 La2 79.4(9) . . ?
La2 O2 La2 100.6(9) 25_455 . ?
La2 O2 La2 88.1(3) 13_445 . ?
La2 O2 La2 88.1(3) 13_455 . ?
Ni3 O2 La2 79.4(9) . 1_455 ?
La2 O2 La2 100.6(9) 25_455 1_455 ?
La2 O2 La2 88.1(3) 13_445 1_455 ?
La2 O2 La2 88.1(3) 13_455 1_455 ?
La2 O2 La2 158.8(18) . 1_455 ?
Ni3 O3 Ni3 180.0 . 17_455 ?
Ni3 O3 La1 90.0 . 13_455 ?
Ni3 O3 La1 90.0 17_455 13_455 ?
Ni3 O3 La1 90.0 . 13_445 ?
Ni3 O3 La1 90.0 17_455 13_445 ?
La1 O3 La1 180.0 13_455 13_445 ?
Ni3 O3 La1 90.0 . . ?
Ni3 O3 La1 90.0 17_455 . ?
La1 O3 La1 90.0 13_455 . ?
La1 O3 La1 90.0 13_445 . ?
Ni3 O3 La1 90.0 . 1_455 ?
Ni3 O3 La1 90.0 17_455 1_455 ?
La1 O3 La1 90.0 13_455 1_455 ?
La1 O3 La1 90.0 13_445 1_455 ?
La1 O3 La1 180.0 . 1_455 ?
 
_refine_diff_density_max   21.209
_refine_diff_density_min  -18.495
_refine_diff_density_rms    2.725

_shelx_res_file
;
TITL HW_HD_Zhou_La2222_S2_P7_050724_oF_corr1 in Fmmm
    HW_HD_Zhou_La2222_S2_P7_050724_oF_corr1.res
    created by SHELXL-2019/1 at 16:24:27 on 13-May-2024
REM Fmmm (#69 in standard setting)
CELL 0.71073   5.294208   5.287081  19.997926  90.0000  90.0000  90.0000
ZERR    4.00   0.000584   0.000478   0.001524   0.0000   0.0000   0.0000
LATT  4
SYMM -x,-y, z
SYMM -x, y,-z
SYMM  x,-y,-z
SFAC O Ni La
UNIT 28.00 8.00 12.00
REM  CrysAlisPro recorded range (K): Min=299.9; max=300.0; aver:300.0
TEMP 27
ACTA

L.S. 10

WGHT    0.100000
FVAR       1.17952
LA1   3    0.000000    0.000000    0.000000    10.12500    0.02534    0.03833 =
         0.01810    0.00000    0.00000    0.00000
LA2   3    0.000000    0.000000    0.179376    10.25000    0.03434    0.03361 =
         0.01730    0.00000    0.00000    0.00000
NI3   2   -0.500000    0.000000    0.097052    10.25000    0.01847    0.04037 =
         0.01899    0.00000    0.00000    0.00000
O1    1   -0.750000    0.250000    0.097199    10.50000    0.02746
O2    1   -0.500000    0.000000    0.204117    10.25000    0.02583
O3    1   -0.500000    0.000000    0.000000    10.12500    0.02283
HKLF 4


REM  HW_HD_Zhou_La2222_S2_P7_050724_oF_corr1 in Fmmm
REM wR2 = 0.5384, GooF = S = 4.732, Restrained GooF = 4.732 for all data
REM R1 = 0.1392 for 265 Fo > 4sig(Fo) and 0.2052 for all 358 data
REM 17 parameters refined using 0 restraints

END

WGHT      0.2000      0.0000

REM Highest difference peak 21.209,  deepest hole-18.495,  1-sigma level  2.725
Q1    1  -0.1212  0.0862  0.0000  10.50000  0.05    9.74
Q2    1   0.1186 -0.0889  0.1805  11.00000  0.05    9.70
Q3    1  -0.5000  0.0000  0.1308  10.25000  0.05    7.97
Q4    1   0.0997  0.0000  0.1498  10.50000  0.05    7.45
Q5    1  -0.7500  0.0000  0.2500  10.25000  0.05    7.10
Q6    1   0.1527  0.2311  0.1771  11.00000  0.05    6.91
Q7    1  -0.6726  0.0000  0.2054  10.50000  0.05    6.88
Q8    1   0.1470  0.2315  0.0000  10.50000  0.05    6.48
Q9    1  -0.7299  0.0000  0.0737  10.50000  0.05    6.15
Q10   1   0.2478  0.0000  0.1592  10.50000  0.05    5.83
Q11   1   0.2250  0.0000  0.0275  10.50000  0.05    5.65
Q12   1  -0.0857  0.0000 -0.0281  10.50000  0.05    5.64
Q13   1  -0.7029  0.0000  0.1501  10.50000  0.05    5.44
Q14   1   0.1704  0.0000  0.2103  10.50000  0.05    5.40
Q15   1  -0.7232  0.0000  0.1009  10.50000  0.05    5.36
Q16   1  -0.6619  0.0000  0.0217  10.50000  0.05    4.98
Q17   1  -0.7402 -0.2209  0.2222  11.00000  0.05    4.90
Q18   1  -0.7688  0.1684  0.0703  11.00000  0.05    4.50
Q19   1  -0.7109 -0.1195  0.1855  11.00000  0.05    4.34
Q20   1   0.0000  0.0000  0.2152  10.25000  0.05    4.33
;
_shelx_res_checksum   18051

_shelx_hkl_file
;
   0   0  -2 3415.68 144.192   1
   0   0  -4 9816.53 268.464   2
   0   0   4 9485.52 260.442   2
   0   0  -4 10430.3 354.136   1
   0   0  -6 170835. 3477.62   1
   0   0  -6 166663. 3341.54   2
   0   0   6 165107. 3406.54  19
   0   0   6 171433. 3332.04   2
   0   0   8 19461.1 489.939  19
   0   0  -8 18998.5 549.137   1
   0   0   8 18573.6 656.589  24
   0   0  -8 18396.3 367.942   2
   0   0   8 18489.0 381.982  36
   0   0   8 19687.9 352.110   2
   0   0 -10 398811. 7905.36   2
   0   0  10 402010. 7888.86  36
   0   0  10 394156. 7949.10  13
   0   0  10 423370. 8019.84  19
   0   0  10 399757. 7840.59  23
   0   0  10 409487. 8090.90  24
   0   0  10 398824. 7840.48   8
   0   0 -10 418357. 8092.17   1
   0   0  10 398919. 7938.05   5
   0   0  10 402047. 7838.00   7
   0   0  10 422571. 7883.57   2
   0   0  12 199221. 4218.07  24
   0   0  12 216139. 4134.28  19
   0   0  12 208204. 4061.13  13
   0   0  12 189445. 3919.43   7
   0   0 -12 200058. 3997.04   2
   0   0  12 206783. 4026.33   5
   0   0  12 201313. 3928.89  23
   0   0  12 202898. 3929.42   8
   0   0  12 202321. 3981.31  36
   0   0 -12 203617. 4184.79   1
   0   0  12 189441. 3959.62   2
   0   0 -14 45654.8 1061.83   2
   0   0  14 47971.6 1166.01  13
   0   0  14 46272.4 1087.73   5
   0   0  14 43880.0 984.519   8
   0   0  14 44655.8 973.975   7
   0   0  14 47534.8 1411.57  24
   0   0 -14 40516.3 1234.20   1
   0   0  14 48085.2 1094.15  20
   0   0  14 47485.7 1030.24   2
   0   0  14 42982.6 982.827  23
   0   0  16 24465.5 631.772   8
   0   0  16 26184.7 836.305  13
   0   0  16 23905.8 630.127  23
   0   0  16 28076.4 677.630   2
   0   0  16 22401.3 708.812   5
   0   0  16 26248.2 1121.01  24
   0   0  16 24769.4 710.677  20
   0   0  18 15458.6 991.336  24
   0   0  18 14230.8 453.200  23
   0   0  18 14267.4 543.801  20
   0   0  18 14373.9 454.676   8
   0   0  18 15511.0 654.190  13
   0   0  20 2246.63 396.161  20
   0   0  20 1740.97 346.711  13
   0   0  22 72594.1 821.695  20
   0   0  22-6.44296 20.3183  13
   0   0  24 239.513 379.217  20
   0   0  26 4170.88 426.864  20
   0   0  28 19286.5 809.977  31
   0   0  28 19375.1 670.148  20
   0   0  30 628.870 527.413  31
   0   0  30 1090.42 408.342  20
   0   0  32 3989.68 441.380  20
   0   0  32 3935.74 586.782  31
   0  -2   0 813028. 2444.48   7
   0   2   0 869254. 4041.66   2
   0  -2  -2 1327.60 270.190  10
   0  -2  -2 1553.09 282.554  17
   0   2  -2 1707.49 504.419   2
   0   2   2 1945.52 301.865   4
   0  -2  -2 1904.86 531.798   2
   0  -2   2 2395.32 1224.45  43
   0  -2  -2 1686.94 275.758  21
   0  -2  -2 1312.49 224.373   3
   0  -2   2 1598.04 911.810  25
   0  -2  -4 8370.67 403.119   4
   0   2   4 8629.56 363.339  20
   0  -2   4 8328.07 350.188   3
   0  -2  -4 6561.82 309.885   3
   0  -2   4 7863.28 376.625  17
   0  -2  -4 7275.67 456.820  12
   0  -2   4 7935.91 366.653  10
   0  -2  -4 6039.76 634.646   2
   0  -2  -4 7776.06 444.335  22
   0  -2  -4 7966.41 392.041  17
   0  -2  -4 7771.35 374.361  21
   0   2  -4 6162.30 571.414   2
   0  -2   4 7477.39 366.087  21
   0   2   4 8993.17 437.782  31
   0  -2   4 7184.02 1014.59  25
   0   2   4 7864.36 431.432   1
   0  -2  -4 8089.29 371.065  10
   0  -2   6 253176. 3078.17  10
   0  -2  -6 234326. 3069.22  21
   0   2   6 250609. 3320.62   1
   0  -2   6 231172. 4091.29  41
   0  -2  -6 222572. 3507.15   2
   0  -2   6 246656. 3095.96   3
   0  -2  -6 240801. 3145.60  22
   0   2   6 240722. 3098.42  20
   0   2   6 241359. 3456.14   2
   0  -2  -6 230242. 3060.35  10
   0  -2  -6 240212. 3053.97   3
   0   2   6 240572. 3197.78  40
   0  -2  -6 226258. 3075.52  17
   0  -2   6 256791. 3091.11  17
   0   2   6 250000. 3255.08  31
   0   2   6 255637. 3183.78  18
   0  -2   6 239352. 3114.35  20
   0  -2  -6 242483. 3151.87  12
   0  -2   6 235731. 3100.96   7
   0  -2   6 254146. 3083.98  21
   0  -2   8 16376.3 491.960  21
   0  -2  -8 14695.0 426.775   3
   0  -2  -8 14668.5 831.303   2
   0  -2   8 15281.8 2359.04  41
   0   2   8 15563.5 508.416  20
   0  -2   8 12571.9 459.260   3
   0  -2   8 12933.5 726.352  36
   0  -2  -8 15246.3 595.601  12
   0   2  -8 17079.7 653.603   5
   0   2   8 15028.6 618.913  40
   0  -2  -8 15689.5 486.458  21
   0  -2   8 14954.8 531.925   7
   0  -2  -8 15729.8 483.105  10
   0  -2   8 16526.7 498.792  17
   0  -2   8 16371.1 490.245  10
   0   2  -8 13757.7 877.089  30
   0   2   8 16394.2 725.485   2
   0   2   8 15637.5 675.680   1
   0   2   8 15358.9 632.583  31
   0  -2  -8 15269.2 579.606  22
   0   2   8 15661.1 531.388   4
   0  -2   8 15807.0 523.280  20
   0  -2  -8 15097.6 494.103  17
   0  -2 -10 145512. 2941.21  12
   0  -2  10 141099. 2881.38   3
   0  -2  10 151044. 2871.72  10
   0  -2 -10 145821. 2867.73  17
   0   2  10 140553. 2918.79   4
   0  -2  10 141437. 2914.08   7
   0  -2 -10 144768. 3189.94   2
   0   2 -10 163202. 3021.67   5
   0  -2  10 129297. 3040.85  36
   0  -2  10 109277. 3070.48  24
   0   2  10 134251. 3108.92   1
   0  -2 -10 144635. 2864.31  21
   0  -2  10 154800. 2881.90  17
   0  -2 -10 144663. 2861.80  10
   0   2  10 144823. 2927.10  20
   0   2 -10 156705. 3007.88  38
   0   2  10 142600. 3042.55  31
   0  -2 -10 127070. 2835.64   3
   0   2  10 139597. 3017.59  40
   0   2 -10 144680. 3020.17   1
   0  -2  10 153223. 2876.88  21
   0  -2 -10 146627. 2938.94  22
   0   2 -12 101846. 2239.00   1
   0  -2 -12 95950.0 2360.42   2
   0  -2  12 105627. 2104.54   7
   0  -2  12 101531. 2254.20  36
   0  -2  12 103734. 2031.30  10
   0   2  12 100240. 2248.65  40
   0   2  12 102378. 2123.95  20
   0   2  12 98037.2 2242.04  31
   0  -2 -12 106061. 2137.23  22
   0  -2  12 105279. 2035.01  21
   0  -2 -12 96277.6 2028.85  21
   0  -2  12 104034. 2371.18  24
   0  -2  12 105887. 2039.18  17
   0  -2 -12 89201.6 1997.30   3
   0  -2  12 99426.1 2110.34  20
   0   2  12 93967.4 2308.51   1
   0  -2 -12 105066. 2142.50  12
   0  -2 -12 96365.9 2026.98  10
   0   2 -12 105970. 2186.74  38
   0   2  12 104404. 2108.11   4
   0  -2 -12 96996.3 2032.26  17
   0  -2  12 107138. 2050.10   3
   0   2  14 19560.5 618.872  20
   0  -2  14 18656.9 489.748  17
   0   2  14 16635.2 835.947  19
   0   2  14 19593.9 600.533   4
   0  -2  14 20156.4 621.273  20
   0   2 -14 18074.6 728.781   1
   0   2  14 19829.4 785.772  31
   0  -2  14 18403.1 485.499  21
   0   2  14 20845.0 810.648  40
   0  -2  14 20798.3 613.665   7
   0  -2  14 18739.7 486.076   3
   0  -2 -14 19110.5 664.820  22
   0   2  14 14875.2 672.248   2
   0  -2 -14 20425.9 935.547   2
   0  -2 -14 18150.3 678.240  12
   0  -2  14 18465.3 955.696  24
   0  -2  14 19632.0 805.727  36
   0  -2  14 18111.8 482.318  10
   0  -2 -16 44174.2 1055.87  12
   0   2 -16 35978.0 1117.88   1
   0  -2 -16 43882.3 1050.53  22
   0  -2  16 44258.4 977.178   7
   0  -2  16 39356.4 1141.08  36
   0   2  16 41258.1 1165.70  40
   0   2  16 42297.5 1072.44   2
   0  -2  16 38009.3 865.572   3
   0  -2  16 39502.1 995.953  20
   0   2  16 40737.4 1006.72  20
   0  -2 -16 40156.0 1250.76   2
   0  -2  16 41717.7 1326.35  24
   0   2  16 38359.1 1228.98  19
   0   2  16 39497.3 1143.65  31
   0  -2  18 12746.5 490.347   7
   0  -2  18 13059.6 536.277  20
   0   2  18 12845.6 784.585  19
   0  -2  18 13503.3 875.163  24
   0  -2  18 12604.6 702.543  36
   0   2  18 11551.1 539.282   2
   0   2  18 12818.3 527.101  20
   0   2  18 12546.1 717.002  40
   0   2  18 12421.4 686.176  31
   0  -2 -18 12711.3 613.309  22
   0  -2 -18 13523.5 637.725  12
   0  -2  20-308.314 630.924  40
   0  -2  20 22.9419 330.982  23
   0  -2  20 90.2342 370.533  20
   0  -2  20 281.146 739.142  24
   0   2  20-100.130 549.924  40
   0  -2  20 384.765 525.940  36
   0  -2  20 73.7018 339.175   7
   0   2  20 107.263 367.442  20
   0   2  20-48.4610 533.524  31
   0   2  20 197.930 563.688  19
   0  -2  20 76.4321 343.748   8
   0  -2  22 53249.8 1257.66  20
   0   2  22 50901.3 1425.65  40
   0  -2  22 60647.9 1526.64  40
   0  -2  22 59880.6 1568.95  24
   0   2  22 52667.2 1269.94  20
   0   2  22 53648.1 1472.52  19
   0  -2  22 53999.9 1213.32  23
   0   2  22 46275.0 1390.73  31
   0  -2  22 54345.4 1345.44  36
   0  -2  22 54527.6 1217.12   8
   0   2  24 63.0856 366.640  20
   0   2  24 32.3802 538.719  31
   0  -2  24-123.324 385.641  20
   0  -2  24 252.633 779.086  24
   0  -2  24 675.811 651.604  40
   0   2  24 149.389 513.025  13
   0   2  24 396.042 533.593  40
   0   2  26 1549.60 520.848  13
   0   2  26 1137.33 381.759  20
   0   2  26 460.066 530.703  40
   0   2  26 1496.94 552.298  31
   0  -2  26 1069.55 602.419  40
   0  -2  26 1387.90 399.261  20
   0   2  28 15837.4 571.923  20
   0   2  28 15852.5 736.566  40
   0   2  30-172.988 533.865  40
   0  -2  30 269.555 375.217  20
   0   2  30 387.895 367.842  20
   0  -2  30-384.932 593.151  40
   0  -2  32 2336.27 394.424  20
   0   2  32 2889.27 569.471  40
   0   2  32 1768.22 389.209  20
   0  -2  32 2305.15 519.187  31
   0  -2  32 2579.61 572.672  40
   0  -4   0 375907. 2108.09   3
   0  -4   0 396016. 2264.19  17
   0  -4   0 399793. 2234.50  21
   0  -4   0 305.702 1331.78  12
   0   4   0 351529. 2926.78   2
   0  -4   0 417.948 1314.96  22
   0  -4   0 391130. 2200.53  10
   0  -4   2 265.074 443.767  22
   0  -4  -2 527.404 446.889  10
   0  -4  -2 384.626 321.838   3
   0   4   2 36.0350 321.911   1
   0   4  -2 544.082 630.358   2
   0   4   2 510.797 635.129   2
   0  -4  -2 290.872 447.806  21
   0  -4   2 333.754 323.411   3
   0  -4   2 332.735 456.625  12
   0  -4  -2 287.263 472.161  17
   0  -4  -4 736.230 467.727  17
   0  -4  -4 916.703 569.401  22
   0   4   4 502.185 361.922   1
   0  -4   4 354.133 1195.10  25
   0  -4   4 509.452 420.890  21
   0  -4  -4 585.388 445.055  21
   0  -4   4 628.303 439.901  17
   0  -4   4 742.231 420.999  10
   0  -4  -4 755.517 326.350   3
   0  -4  -4 64.8993 1360.91  14
   0  -4  -4 790.068 607.290  12
   0   4  -4-1108.85 875.118   2
   0  -4  -4 865.119 437.528  10
   0  -4  -6 44956.4 865.713  17
   0  -4  -6 43303.1 753.862   3
   0  -4  -6 44703.9 837.316  10
   0   4   6 43114.8 887.100   1
   0  -4   6 26455.0 761.632  17
   0  -4  -6 42962.2 939.038  22
   0  -4  -6 45340.2 857.385  21
   0  -4   6 39862.3 1085.95  36
   0  -4  -6 42719.8 971.214  12
   0   4   6 212.932 524.417  20
   0  -4   6 25909.7 746.756  10
   0  -4   6 26014.1 747.857  21
   0   4  -6-11.6118 690.291   2
   0  -4   8 4609.02 439.194   7
   0  -4  -8 5201.74 486.649  17
   0  -4  -8 4992.55 591.979  22
   0  -4  -8 4259.82 614.821  12
   0   4   8 4959.60 395.995  20
   0  -4   8 4661.79 714.880  36
   0  -4   8 2953.80 433.867  21
   0  -4  -8 4887.63 475.149  21
   0   4   8 5263.34 498.922   1
   0  -4  -8 5203.40 473.422  10
   0  -4   8 3088.29 455.090  17
   0  -4   8 2734.43 428.359  10
   0  -4  -8 3657.94 339.753   3
   0  -4 -10 100250. 1991.63  10
   0  -4  10 84324.9 1964.03  21
   0  -4  10 85642.3 1970.06  17
   0  -4 -10 100652. 2003.06  17
   0  -4 -10 97483.5 2081.09  12
   0  -4  10 103748. 2017.17   7
   0  -4 -10 93103.6 1933.07   3
   0   4  10 96832.2 2136.07   1
   0  -4  10 83031.0 1956.36  10
   0  -4 -10 99581.3 1994.30  21
   0   4  10 90702.1 1947.43  20
   0  -4 -10 97602.6 2064.69  22
   0  -4  12 68947.3 1445.77  10
   0  -4  12 70197.2 1453.62  21
   0  -4  12 70557.7 1465.74  17
   0  -4  12 65201.4 1715.73  36
   0  -4 -12 67585.8 1451.69  10
   0   4  12 57486.0 1590.62  31
   0  -4 -12 57509.7 1549.66  12
   0  -4  12 69867.8 1494.12   7
   0   4  12 54797.3 1415.61  20
   0  -4 -12 66664.0 1453.02  21
   0  -4 -12 57717.8 1536.39  22
   0  -4 -12 67607.9 1462.08  17
   0  -4  14 18619.1 597.596  17
   0  -4 -14 16286.6 732.510  22
   0  -4 -14 16784.9 583.185  21
   0  -4 -14 17197.3 755.443  12
   0  -4 -14 16670.4 581.899  10
   0  -4 -14 16900.3 587.702  17
   0  -4  14 19058.4 635.822   7
   0  -4  14 17485.1 878.326  36
   0  -4  14 18698.4 585.841  10
   0   4  14 14319.9 561.535  20
   0   4  14 16034.3 753.553  31
   0  -4  14 19260.5 587.372  21
   0   4  16 10888.6 659.646  31
   0  -4 -16 11982.9 661.508  22
   0  -4 -16 12042.8 685.929  12
   0  -4  16 12550.9 532.229   7
   0  -4  16 11916.0 797.405  36
   0   4  16 10555.2 478.189  20
   0   4  18 5701.58 418.837  20
   0  -4  18 7612.51 429.040   7
   0  -4 -18 6139.20 615.683  12
   0   4  18 5494.81 590.179  31
   0  -4  18 7527.78 723.081  36
   0  -4 -18 6936.77 594.758  22
   0   4  20 920.716 502.435  40
   0  -4 -20 817.703 575.650  22
   0   4  20 925.801 538.524  31
   0  -4 -20 705.491 596.857  12
   0  -4  20 597.428 650.993  36
   0  -4  20-241.558 190.109  20
   0  -4  20-175.009 218.351   7
   0   4  20 587.730 356.819  20
   0   4  22 37759.7 1051.76  19
   0   4  22 36725.8 860.141  31
   0   4  22 34483.6 605.816  20
   0   4  22 36920.9 809.781  40
   0  -4  24-426.113 214.594  20
   0  -4  24-212.569 385.632  23
   0  -4  24-107.288 583.319  36
   0  -4  24-231.436 592.005  40
   0   4  24 97.8768 604.650  19
   0   4  24 743.370 485.790  40
   0  -4  24 96.6025 389.698   8
   0   4  24-136.034 527.645  31
   0  -4  26 2834.29 625.273  40
   0  -4  26 2292.56 383.677  23
   0  -4  26 2342.77 390.332   8
   0   4  26 1312.34 491.790  40
   0   4  26 1813.49 622.969  19
   0   4  26 1696.64 550.371  31
   0  -4  28 10373.2 670.110  40
   0  -6 -10 165.518 360.983  21
   0  -6 -10 579.475 377.459  17
   0  -6 -10-74.6710 493.033  12
   0  -6 -10 13.5875 468.356  22
   0  -6 -10-57.2573 351.372  10
   0  -6 -12 80.1032 378.917  10
   0  -6 -12-13.2122 535.640  12
   0  -6 -12 220.318 379.432  21
   0  -6 -12 420.182 394.652  17
   0  -6 -12 6.61064 502.674  22
   0  -6 -14 12.8174 511.825  22
   0  -6 -14-38.4197 548.575  12
   0  -6 -14 18.9241 371.947  21
   0  -6 -14 95.8029 383.282  17
   0  -6 -14-138.714 374.256  10
   0  -6 -16 369.227 570.149  12
   0  -6 -16-110.249 540.010  22
   0   6  18-309.680 635.742  19
   0  -6 -18 280.163 556.858  12
   0  -6 -18 442.567 524.120  22
   0   6  20-234.997 609.281  19
   0  -6 -20-17.8646 532.153  12
   0  -6 -20-339.967 511.676  22
   0   6  22 417.401 615.848  19
   0   6  24-22.5879 550.293  19
   1   1  -1 41359.9 1001.43   2
  -1  -1  -1 46077.3 1098.57  34
   1   1  -1 45023.1 953.435   3
  -1  -1   1 43175.9 942.539  23
  -1  -1   1 44224.2 945.022   8
  -1  -1  -1 42764.8 956.374   3
   1   1   1 42463.7 949.476   4
   1   1  -1 44819.9 936.900   4
  -1  -1   1 45739.2 1043.50   2
  -1  -1   1 46274.5 1075.06  34
  -1  -1   1 44613.1 928.661   4
   1   1   1 46019.5 1064.90   2
  -1  -1   3 19745.9 502.827  21
   1   1  -3 20047.1 645.518   5
   1   1  -3 20420.9 502.218   3
  -1  -1   3 20258.7 513.994  17
  -1  -1  -3 21384.7 675.365  34
  -1  -1   3 22861.5 486.612   4
  -1  -1  -3 19560.5 506.743   3
  -1  -1   3 18905.1 504.862   3
  -1  -1  -3 20035.7 522.911  10
  -1  -1   3 20114.6 552.256   2
   1   1  -3 18308.3 523.561   2
  -1  -1  -3 20761.8 526.564  21
   1   1   3 20375.5 594.490  19
   1   1   3 18900.0 645.823  24
   1   1   3 19793.0 495.349   3
  -1  -1   3 19718.9 501.906  10
  -1  -1  -3 20336.6 659.407   2
  -1  -1  -3 23768.8 565.230  17
  -1  -1  -5 536495. 11249.0  38
  -1  -1   5 558176. 11092.3   7
  -1  -1  -5 654167. 11117.6  17
   1  -1  -5 569281. 11101.5   4
  -1  -1  -5 565520. 11085.2  21
   1  -1  -5 566234. 11219.6  44
  -1   1   5 617346. 11232.7  40
  -1  -1  -5 554934. 11075.5   3
   1   1  -5 586236. 11238.3   5
  -1  -1   5 561543. 11073.8  20
  -1  -1  -5 569592. 11133.2  12
   1   1  -5 572448. 11073.7   3
  -1   1   5 569935. 11175.9  20
  -1  -1   5 573753. 11236.9   5
  -1   1   5 544953. 11243.1  18
  -1  -1  -5 574318. 11134.4  22
   1   1  -5 556414. 11064.0   2
  -1  -1  -5 568404. 11082.8  10
   1   1   5 575046. 11215.7  19
  -1   1   5 587472. 11092.4   4
  -1  -1   5 553158. 11125.4  40
  -1  -1   5 570382. 11138.7   1
   1   1   5 582924. 11067.8   3
   1   1   5 557122. 11243.0  24
  -1  -1   5 578726. 11093.2   2
  -1  -1  -5 576806. 11247.6   2
  -1  -1   5 560070. 11081.7   3
  -1  -1  -5 580409. 11239.5  34
  -1  -1   7 82185.2 1739.04  20
   1   1   7 85010.4 1694.59   3
  -1   1   7 93136.1 2019.44  18
  -1   1   7 88730.6 1830.26  20
  -1  -1  -7 85165.0 1734.39  17
  -1  -1  -7 82818.7 1894.78  34
   1   1  -7 88692.2 1900.61   5
  -1   1   7 87508.7 2035.09   2
  -1  -1  -7 82396.5 1812.83  12
  -1  -1  -7 83502.2 2094.90  38
   1   1   7 82612.7 2002.95  24
   1  -1  -7 80492.5 1757.44  12
  -1   1  -7 83402.6 1947.03  30
   1  -1   7 80899.5 2136.19  25
   1  -1  -7 80731.5 1752.13  22
  -1  -1   7 82379.6 1887.27   5
   1   1   7 80885.9 1716.69  20
   1   1   7 81719.4 1853.96   2
  -1  -1  -7 83304.1 1728.65  21
  -1  -1   7 80055.7 1816.54   1
  -1  -1  -7 83796.6 1726.50  10
   1   1  -7 88864.8 1709.42   3
  -1   1  -7 80464.5 1686.38   5
  -1   1   7 82758.4 1729.56   4
  -1  -1  -7 83288.3 1807.13  22
  -1  -1   7 87798.4 1758.35  23
  -1  -1  -7 83076.6 1907.45   2
  -1  -1   7 84531.8 1719.12   3
  -1  -1   7 79658.4 1824.38  40
  -1  -1   7 85043.3 1751.42   7
  -1   1   7 88121.9 1898.66  40
  -1  -1   7 88912.1 1762.91   8
   1   1   9 64517.9 1475.31   2
   1  -1  -9 67130.0 1339.73  12
   1  -1   9 55223.7 1882.55  24
  -1  -1   9 63723.8 1503.01  40
  -1  -1  -9 62525.3 1889.99  38
  -1   1   9 62899.0 1334.13   4
  -1   1   9 61632.3 1353.47  39
  -1  -1   9 60198.9 1301.77   3
  -1  -1  -9 60139.4 1495.90  34
   1   1  -9 66640.4 1302.51   3
  -1  -1  -9 62255.0 1451.79  12
  -1  -1   9 56173.7 1492.33   5
  -1   1   9 60985.0 1566.24   2
  -1  -1   9 61466.4 1366.85  20
  -1  -1  -9 62262.0 1331.34  17
   1   1   9 59992.9 1520.31  40
  -1  -1   9 64018.7 1367.75   8
   1   1  -9 63825.2 1501.79   5
  -1   1  -9 61575.7 1745.10  38
  -1  -1  -9 67575.3 1598.04   1
   1  -1  -9 65406.8 1333.38  22
  -1   1   9 58885.4 1522.83  40
  -1  -1  -9 60894.4 1324.24  21
  -1  -1   9 64401.6 1367.63  23
   1  -1   9 57258.5 1912.92  25
  -1  -1   9 62275.0 1357.85   7
  -1  -1  -9 62929.6 1445.90  22
  -1  -1  -9 60653.8 1511.83   2
   1   1   9 61887.1 1340.82  20
  -1  -1   9 63941.8 1490.20   1
  -1  -1  -9 59709.0 1320.59  10
   1   1   9 64640.9 1734.35  24
   1   1   9 61881.5 1271.95   3
   1  -1 -11 102077. 2074.60  22
   1   1  11 92489.1 2266.39  40
  -1  -1 -11 106219. 2269.43   2
  -1   1  11 103294. 2094.03  39
  -1   1 -11 109869. 2379.32  38
  -1  -1 -11 97040.8 2177.06  22
  -1  -1 -11 102949. 2082.64  21
  -1  -1 -11 101894. 2249.20  34
  -1   1 -11 110575. 2204.14   2
   1   1 -11 103230. 2041.59   3
  -1  -1 -11 97981.1 2185.39  12
  -1  -1 -11 103638. 2079.73  10
  -1   1  11 94421.6 2192.39   2
  -1  -1  11 98797.3 2229.21   5
   1   1  11 97525.5 2103.87  20
  -1  -1 -11 104421. 2082.68  17
  -1   1  11 100246. 2083.59   4
  -1  -1  11 104423. 2261.19  40
   1  -1 -11 102469. 2076.86  12
  -1   1  11 98996.8 2243.11  40
   1   1  11 104805. 2024.08   3
  -1   1  11 106819. 2176.25  20
   1   1  11 103873. 2393.48  24
   1  -1  11 87130.3 2508.49  24
  -1  -1  11 102945. 2100.61   7
   1   1  11 103773. 2201.73   2
  -1   1  13 259.322 300.981  23
  -1  -1  13-20.5433 469.816  40
  -1  -1  13 239.058 294.841   7
  -1   1  13 179.225 241.046   7
  -1  -1 -13 6.84678 426.524   2
   1  -1 -13 25.6402 137.133   3
   1  -1  13 178.613 934.112  24
  -1   1  13-14.0027 337.089   2
   1   1  13 57.0765 295.949  20
  -1   1  13 7.69910 493.969  40
   1   1 -13 166.090 184.974   3
  -1  -1 -13 89.6505 335.775  17
  -1  -1 -13 135.997 338.047  21
  -1   1  13 179.115 480.379  31
   1  -1 -13 148.741 304.111  22
  -1  -1 -13 161.393 436.478  34
   1   1  13 450.117 497.741  19
   1   1  13 107.095 758.714  24
   1  -1 -13 254.666 323.248  12
  -1   1 -13 124.561 321.934   2
  -1  -1  13 389.621 311.170  23
  -1   1  13 50.4928 347.887  20
   1  -1  13 576.333 340.779  20
  -1  -1 -13 15.8823 333.538  10
  -1  -1 -13 315.983 510.912  22
   1   1  13 156.113 533.398  40
  -1  -1  13-59.3538 448.267   5
  -1  -1 -13 46.9850 556.565  12
  -1   1 -13-12.8641 933.840  38
  -1  -1  13 309.195 317.150   8
  -1   1  13 100.038 275.361   4
   1   1  13 94.9259 131.727   3
  -1  -1  13 99.3305 330.809  20
  -1   1  13-20.9233 351.334   8
  -1  -1  15 12367.8 472.648  23
  -1   1 -15 11879.7 1099.94  38
  -1   1  15 11715.3 701.937  40
  -1  -1  15 12705.5 510.151  20
   1   1  15 12121.2 478.883  20
  -1  -1  15 10427.1 585.379   5
   1   1  15 12657.4 746.943  40
  -1   1 -15 11935.0 692.395   1
  -1   1  15 12244.4 537.527  20
   1  -1  15 10104.7 332.399   3
  -1  -1  15 11808.8 663.005  40
  -1   1  15 10650.1 390.075   7
   1  -1  15 12480.6 1113.87  24
  -1  -1 -15 11791.6 629.479  34
  -1  -1  15 12509.4 483.119   8
  -1  -1 -15 10925.6 672.719  22
  -1   1  15 11558.0 660.760  31
   1  -1  15 10872.8 665.126  36
  -1  -1 -15 9753.50 700.401  12
  -1   1  15 11366.2 420.943   4
  -1   1  15 10545.2 458.978   2
   1  -1  15 12249.1 508.005  20
  -1  -1  15 12448.7 454.944   7
   1   1  15 12278.7 981.929  24
  -1   1 -15 11459.1 478.777   2
  -1   1  15 14945.9 565.361   8
  -1  -1 -15 12992.6 621.366   2
  -1   1  15 12356.4 501.683  23
  -1  -1  17 116106. 2674.14   5
  -1  -1  17 136363. 2650.08  20
   1  -1  17 134373. 2655.34  20
  -1  -1 -17 126841. 2701.36  12
  -1   1  17 140798. 2692.67  20
  -1   1  17 124850. 2570.29   4
  -1  -1  17 138869. 2615.00  23
   1   1  17 144321. 2885.66  40
   1   1  17 136417. 2641.47  20
  -1  -1  17 139668. 2617.78   8
  -1  -1 -17 129729. 2692.93  22
  -1   1 -17 128980. 2890.98  38
   1  -1  17 128678. 2707.10  36
   1   1  17 132426. 2731.41  13
   1  -1  17 138047. 3026.93  24
  -1  -1  17 137581. 2801.43  40
  -1   1  17 121913. 2789.02  19
   1   1  17 115586. 2647.44   2
  -1   1  17 125632. 2768.01  31
  -1  -1  17 136381. 2592.95   7
  -1   1  17 122420. 2582.43   2
  -1   1  19 13388.1 584.493  20
   1  -1  19 12679.6 537.796  20
  -1   1 -19 13036.9 1175.66  38
  -1   1  19 12498.1 626.380  13
  -1   1  19 11845.3 699.880  31
   1  -1  19 11364.4 641.454  36
   1   1  19 13295.3 689.289  13
   1   1  19 13404.5 526.928  20
   1  -1  19 15346.9 1090.57  24
   1   1  19 13485.0 742.126  40
  -1  -1  19 14103.0 518.745  23
  -1  -1  19 14792.1 530.273   8
  -1  -1  19 12893.9 542.309  20
  -1  -1  19 14058.0 484.972   7
  -1   1  19 13439.7 733.751  19
  -1  -1  19 14111.6 739.593  40
  -1   1  21 730.088 390.656  20
   1   1  21 888.453 539.267  13
  -1  -1  21 323.458 368.767  20
   1   1  21 635.261 362.315  20
  -1   1  21-70.0487 465.827  13
  -1   1  21 1452.71 511.495  19
  -1  -1  21 625.844 568.999  40
  -1   1  21 909.502 526.742  31
  -1  -1  21 1126.71 357.665   8
  -1  -1  21 665.396 353.379  23
   1  -1  21 633.689 376.456  20
   1  -1  21 1045.87 838.827  24
   1   1  21 782.799 580.155  40
  -1  -1  23 26140.3 684.867  20
   1   1  23 24078.7 660.576  20
   1  -1  23 23794.0 668.390  20
  -1  -1  23 27734.0 904.909  40
  -1   1  23 22915.6 696.425  20
   1   1  23 24438.8 904.801  40
  -1   1  23 23917.2 839.110  19
  -1   1  23 22309.9 816.072  31
   1  -1  23 24262.7 1129.61  24
   1   1  23 24303.6 826.414  13
  -1   1  25 882.208 407.192  20
   1  -1  25 619.363 867.471  24
  -1  -1  25 1037.65 393.427  20
   1   1  25 823.396 384.140  20
   1   1  25 768.167 608.359  40
  -1  -1  25 354.251 501.554  31
   1   1  25 1410.76 492.106  13
   1  -1  25 899.109 385.830  20
  -1   1  25 686.955 530.999  31
  -1  -1  25 578.607 554.878  40
  -1   1  27 19114.8 681.703  20
   1   1  27 18072.3 665.985  20
   1  -1  27 22162.3 691.919  20
  -1  -1  27 21460.9 694.903  20
   1   1  27 21271.4 872.714  40
  -1   1  27 21679.8 841.579  31
  -1  -1  27 22904.3 815.705  31
  -1  -1  27 20770.7 860.704  40
  -1   1  29 2298.27 415.519  20
  -1  -1  29 3046.53 425.595  20
   1   1  29 2533.92 413.424  20
   1  -1  29 2886.70 412.045  20
  -1  -1  29 2960.07 537.771  31
   1   1  29 2890.01 610.145  40
  -1  -1  29 3447.05 604.318  40
   1  -1  29 2348.74 648.576  40
  -1   1  29 2858.72 575.572  31
  -1  -1  31 4597.49 546.921  31
   1  -1  31 4246.17 659.924  40
  -1  -1  31 4696.80 446.601  20
   1   1  31 4351.87 417.963  20
  -1   1  31 4386.32 446.391  20
  -1  -1  31 4503.36 607.977  40
  -1   1  31 4282.34 589.759  31
   1   1  31 4497.22 649.096  40
   1  -1  31 4472.24 430.258  20
  -1  -3  -1 18096.4 536.063   3
  -1  -3   1 20489.1 899.088   2
   1   3   1 18302.8 872.592   9
  -1  -3   1 20224.2 665.819  36
  -1  -3  -1 20514.4 622.925  36
  -1  -3   1 15540.7 1162.96  14
   1   3  -1 19525.0 763.866   2
   1   3  -1 19631.8 529.596   3
  -1  -3  -1 17303.2 854.219   2
   1   3   1 21079.8 805.449   2
  -1  -3  -1 20170.6 529.424   7
  -1  -3   3 8177.71 416.742   7
  -1  -3  -3 8365.45 379.592   7
  -1  -3  -3 8089.28 388.404   3
  -1  -3   3 9953.08 1151.89  14
  -1  -3  -3 9729.06 475.301  10
  -1  -3  -3 7944.24 464.321   4
  -1  -3  -3 9687.17 486.360  17
  -1  -3   3 8821.25 518.953  12
  -1  -3   3 9603.13 581.978  36
   1   3   3 8066.38 472.415   4
  -1  -3   3 9465.12 463.473  21
  -1  -3   3 8978.42 500.275  22
   1   3  -3 8430.80 583.750   2
  -1  -3   3 8497.07 731.176   2
   1   3   3 8070.42 617.626   2
  -1  -3  -3 9750.37 475.435  21
   1   3  -3 8497.09 392.655   3
   1   3   3 8018.89 378.836   3
  -1  -3   3 9438.94 456.026  10
  -1  -3  -3 9079.62 432.853  36
  -1  -3   3 9289.26 471.176  17
  -1  -3   5 254565. 1458.00   3
   1   3  -5 255430. 1428.59   3
  -1  -3   5 246973. 1735.40  36
  -1  -3  -5 257761. 1629.16  22
  -1  -3   5 265548. 2337.68  41
  -1  -3  -5 255471. 2258.95   2
  -1  -3   5 245267. 1447.88  17
   1   3  -5 254976. 1877.45   2
  -1  -3   5 244037. 1435.73  21
   1   3   5 274945. 1640.08  31
  -1  -3  -5 268716. 1427.37   3
  -1  -3  -5 259621. 1642.40  12
  -1  -3  -5 269348. 1509.43  10
   1   3   5 243307. 1530.23   4
  -1  -3  -5 271645. 1527.59  21
  -1  -3   5 250428. 1422.06  12
  -1  -3   5 252204. 1409.14  22
  -1  -3  -5 275867. 1551.34  17
   1   3   5 255971. 1389.80   3
   1   3   5 247760. 2065.89   2
  -1  -3   5 243229. 1422.30  10
  -1  -3   5 247312. 1427.97   7
   1   3  -5 257211. 2086.64   5
   1   3   5 257510. 1115.06  20
   1   3   7 35579.7 712.556  20
   1   3   7 36804.5 848.377  40
  -1  -3   7 39090.9 809.665  22
  -1  -3   7 39247.6 820.480  12
  -1  -3  -7 37362.4 940.818  12
  -1  -3   7 38925.5 822.598  21
   1   3  -7 39131.9 1083.57   5
   1  -3  -7-379.967 764.228  12
   1   3   7 34700.5 769.043   3
  -1  -3  -7 36626.3 1167.70   2
   1  -3  -7 272.690 1264.83  14
  -1   3   7 14.1187 813.105   2
  -1  -3   7 36776.1 807.809   3
   1   3   7 34769.8 870.794   4
  -1  -3  -7 36285.1 840.295  17
  -1  -3  -7 38005.3 931.682  22
  -1  -3  -7 33686.0 761.593   3
  -1  -3   7 39461.6 790.759  20
   1  -3  -7-142.403 746.332  22
   1   3  -7 36206.4 792.397   3
  -1  -3  -7 36110.1 831.361  21
   1   3  -7 37240.1 924.900   2
  -1  -3   7 38687.9 821.517  10
  -1  -3  -7 36048.2 827.474  10
   1   3   7 37865.9 905.843  31
   1   3   9 27445.0 543.555  20
   1  -3  -9 357.812 449.156  10
  -1  -3  -9 25916.0 551.215   3
   1   3   9 27147.3 745.796  31
  -1  -3  -9 26632.3 632.708  21
  -1   3   9 28818.4 672.094   4
  -1   3   9 132.091 897.513  18
   1   3   9 28476.6 888.764   2
  -1  -3  -9 27710.9 781.974  12
   1   3   9 25361.4 680.420   4
   1   3  -9 27545.7 867.325   5
   1  -3  -9 273.954 461.647  17
  -1  -3   9 27144.7 601.455   3
   1  -3  -9 27317.3 801.974  12
  -1  -3  -9 28731.7 1005.25   2
  -1   3   9 25999.0 1002.52   2
   1  -3  -9 206.823 457.548  21
   1  -3  -9 27498.7 781.069  22
  -1  -3   9 29487.6 600.286  22
  -1  -3  -9 26593.7 643.264  17
  -1  -3  -9 27502.7 760.038  22
   1   3  -9 27731.2 596.108   3
   1   3  -9 27251.1 688.106   2
  -1   3   9 25142.7 894.261   1
   1   3   9 28379.6 580.151   3
   1   3   9 22823.4 689.499  40
  -1  -3   9 28631.6 648.116   7
  -1   3   9 15355.3 656.496  20
  -1  -3  -9 26378.3 627.566  10
  -1  -3   9 27972.5 639.271  24
  -1  -3   9 29085.1 610.817  12
  -1  -3  11 58182.6 1251.83   3
   1   3  11 57257.8 1237.02  20
   1   3  11 56906.7 1369.62  40
  -1  -3 -11 59430.2 1230.52   3
  -1   3  11 60395.8 1485.23  31
  -1   3  11 56623.2 1681.33  18
  -1  -3  11 62282.9 1488.35  36
   1   3  11 53293.1 1379.54  31
  -1  -3 -11 62614.1 1298.13  17
   1   3  11 58387.8 1463.38   2
  -1  -3 -11 60639.0 1282.25  21
   1  -3 -11 46575.7 1272.77  17
  -1  -3  11 60465.9 1304.22  24
  -1  -3  11 57578.4 1224.99  12
   1   3  11 56666.6 1527.91  19
  -1   3  11 58504.9 1291.27   4
   1  -3 -11 60127.0 1379.15  12
  -1  -3  11 57287.5 1272.50  20
  -1  -3 -11 58238.3 1398.07  12
  -1  -3  11 57347.3 1220.21  22
  -1  -3 -11 58015.1 1386.82  22
   1  -3 -11 58209.9 1365.13  22
   1  -3 -11 45381.4 1262.75  21
  -1   3  11 53126.0 1528.74   1
  -1   3  11 57203.9 1612.65   2
   1  -3 -11 44982.1 1258.71  10
  -1  -3  11 61704.3 1302.88   7
   1   3 -11 58326.9 1259.58   3
  -1  -3 -11 60356.8 1280.18  10
   1   3  11 55468.8 1234.74   3
   1   3 -11 64304.9 1489.39   5
  -1   3  11 62647.4 1388.51  20
   1   3  13-117.781 504.483  31
  -1  -3 -13-110.009 339.422  10
  -1   3  13 216.020 550.563   2
  -1   3  13 103.425 404.195  20
   1   3  13 120.425 283.895  20
  -1  -3  13 394.831 337.011  20
   1  -3 -13 171.501 350.834  17
   1  -3 -13 398.707 647.935  44
   1  -3  13-307.340 2577.91  41
  -1   3  13 88.2234 522.851  31
  -1  -3 -13-128.805 557.569  12
   1  -3 -13 190.976 468.048  22
   1  -3  13-96.4541 920.825  24
  -1  -3  13 193.053 249.210   3
   1   3  13 115.004 450.486  40
  -1  -3 -13-79.1880 370.039  17
   1  -3 -13 144.383 335.780  21
  -1  -3  13 340.846 601.931  36
   1  -3 -13 134.052 324.430  10
   1   3  13-193.772 607.144  19
  -1  -3 -13-5.15965 530.430  22
  -1  -3 -13 52.6208 342.974  21
   1   3 -13 320.769 450.811   5
  -1  -3  13-12.3046 373.594   7
   1  -3 -13-18.1717 502.980  12
  -1  -3  15 8156.06 673.218  36
  -1   3  15 7358.20 481.931  20
   1   3  15 7587.37 377.794  20
   1  -3  15-150.594 209.127  20
  -1   3  15 7354.38 595.461  40
  -1  -3  15 7756.73 428.718  20
   1  -3  15-179.023 623.671  36
  -1  -3  15 7546.60 329.243   3
   1  -3 -15 7213.32 715.567  44
  -1   3  15 5773.41 610.367  31
   1   3  15 6985.58 550.767  40
   1   3  15 6952.17 698.511  19
   1   3  15 6328.16 593.991  31
  -1  -3 -15 7458.82 622.712  22
   1  -3  15 6784.71 1079.24  24
  -1  -3 -15 8129.28 652.239  12
   1  -3 -15 7850.66 552.811  12
   1  -3 -15 7708.72 527.689  22
  -1  -3  15 8478.00 451.300   7
  -1   3  17 85221.4 1768.57  20
  -1  -3  17 98838.2 1760.38  23
  -1  -3  17 91162.8 1718.76  20
   1   3  17 83596.1 1825.70  40
  -1  -3  17 94937.5 1892.81  36
  -1  -3  17 98658.7 1763.40   8
  -1   3  17 82629.5 1881.96  31
  -1   3  17 82637.8 1861.68  40
  -1  -3  17 97100.4 1728.79   7
   1  -3  17 90547.4 2174.44  24
   1  -3 -17 84516.8 1745.00  12
   1   3  17 80087.4 1957.80  19
   1   3  17 77889.4 1847.99  31
   1  -3 -17 88057.1 1865.49  44
  -1  -3 -17 86013.9 1822.23  12
   1  -3 -17 87485.2 1742.49  22
  -1  -3 -17 86289.3 1810.52  22
  -1  -3  17 76272.4 1849.15  40
   1   3  17 83949.5 1689.68  20
   1  -3  17 78273.0 1726.09  20
  -1   3  19 7813.89 498.107  20
  -1   3  19 7578.28 596.100  40
   1   3  19 7622.47 415.384  20
  -1  -3  19 8728.53 464.443  20
  -1  -3  19 9325.17 487.666  23
  -1  -3  19 8982.70 491.630   8
  -1  -3  19 9974.92 665.757  40
   1  -3  19 10419.7 1035.45  24
   1   3  19 8087.59 629.273  31
  -1   3  19 7739.74 643.398  31
   1  -3  19 9949.71 485.941  20
  -1  -3 -19 9366.02 704.324  12
   1  -3 -19 8406.53 715.901  44
  -1  -3 -19 9779.22 677.669  22
   1   3  19 8172.19 589.269  40
   1  -3  19 6197.13 704.529  36
  -1  -3  19 9649.05 466.199   7
  -1   3  21 445.311 489.752  40
  -1   3  21 354.201 536.073  31
  -1   3  21 739.674 394.198  20
   1  -3  21 471.803 594.563  36
   1   3  21 772.938 331.853  20
  -1  -3  21 577.547 375.536  20
   1  -3  21 172.896 845.531  24
   1   3  21 681.936 598.205  19
   1  -3  21 640.936 385.059  20
  -1  -3  21 786.233 400.725   8
   1   3  21 24.1500 541.026  31
  -1  -3  21 386.168 375.644   7
  -1  -3 -21 86.7856 624.627  12
  -1  -3 -21-92.4796 585.652  22
  -1  -3  21 954.900 395.004  23
   1   3  21 887.736 492.802  40
  -1  -3  21 285.534 577.565  40
  -1   3  21-10.9215 629.349  19
   1  -3 -21 207.312 653.496  44
  -1  -3  23 18897.4 611.821  23
  -1   3  23 15023.6 630.629  20
   1   3  23 15525.7 568.608  20
  -1  -3  23 18003.2 609.144  20
  -1   3  23 14876.2 738.968  40
   1  -3  23 16803.4 800.502  36
   1  -3  23 21504.4 1083.25  24
   1   3  23 16024.1 756.559  31
  -1  -3  23 18928.8 620.464   8
   1   3  23 16411.3 738.352  40
  -1  -3  23 18250.1 765.427  40
  -1  -3  23 16448.4 575.146   7
  -1   3  23 14821.9 770.232  31
  -1   3  23 16325.5 870.842  19
   1  -3  23 18803.8 631.425  20
   1  -3 -23 15037.4 829.514  44
  -1   3  25-48.5478 384.437  20
  -1  -3  25 157.310 373.725  20
   1  -3  25 939.673 546.223  36
  -1  -3  25 561.648 384.379  23
   1  -3  25 1213.50 395.256  20
   1   3  25 444.696 349.366  20
   1   3  25 381.012 517.103  40
   1  -3  25 1053.43 772.644  24
   1   3  25 519.541 536.051  31
  -1   3  25 474.551 501.885  40
  -1  -3  25 355.719 551.130  40
  -1  -3  25 400.506 389.054   8
  -1   3  25 540.418 574.100  19
  -1   3  25 504.547 536.935  31
  -1   3  27 15011.0 623.517  20
  -1   3  27 14269.2 751.051  31
  -1  -3  27 17801.9 604.407  20
   1  -3  27 17984.6 586.092  20
   1   3  27 13068.2 727.258  40
  -1   3  27 15154.7 820.594  19
  -1  -3  27 17285.9 830.164  40
   1   3  27 16721.4 750.352  13
  -1   3  27 14317.9 716.263  40
   1  -3  27 19596.5 907.956  40
  -1   3  29 2147.80 397.591  20
  -1  -3  29 1325.66 377.240  20
   1  -3  29-57.7109 232.546  20
  -1   3  29 1349.55 489.749  40
   1   3  29 1465.24 545.045  40
  -1  -3  29 2056.19 543.670  40
   1  -3  29 2329.88 650.567  40
   1   3  29 1359.32 560.384  31
   1   3  29 1740.32 538.142  13
  -1  -3  31 3862.22 401.715  20
  -1   3  31 2492.17 403.951  20
   1   3  31 291.966 484.771  13
  -1  -3  31 3676.94 557.067  40
   1   3  31 2457.57 552.515  40
   1  -3  31-9.44935 528.843  40
  -1  -5  -1 7792.08 552.948  17
  -1  -5  -1 7321.37 582.535  36
  -1  -5   1 9026.75 612.423  22
  -1  -5   1 8641.11 632.131  12
  -1  -5  -1 8284.49 646.488  12
  -1  -5   1 7615.90 623.610  36
  -1  -5  -1 8582.11 618.084  22
  -1  -5  -1 8134.60 536.991  21
  -1  -5  -1 8137.66 540.805  10
  -1  -5   3 166.122 431.389   7
  -1  -5  -3 3377.59 522.941  17
  -1  -5  -3 3244.84 621.381  12
  -1  -5  -3 3311.58 473.939  36
  -1  -5   3 366.375 1176.28  14
  -1  -5  -3 3106.71 587.697  22
  -1  -5   3 3542.29 509.654  17
  -1  -5   3 3677.68 581.804  12
  -1  -5   3 3749.65 557.108  22
  -1  -5   3 3596.34 489.509  21
  -1  -5   3 3642.93 495.279  10
  -1  -5  -3 3277.73 506.421  10
  -1  -5  -3 2964.86 497.271  21
  -1  -5   3 3277.62 613.473  36
  -1  -5  -5 96080.7 2125.74  17
  -1  -5   5 95109.5 2208.81  36
  -1  -5   5 98119.0 2124.17  12
  -1  -5   5 99573.1 2118.53  22
  -1  -5  -5 94449.6 2115.09  21
  -1  -5  -5 97996.1 2113.68  10
  -1  -5  -7 14229.9 632.998  17
  -1  -5   7 12966.0 783.855  36
  -1  -5  -7 13176.1 617.498  21
  -1  -5  -7 13520.8 616.299  10
  -1  -5   7 13771.2 564.571   7
  -1  -5  -9 9793.07 548.996  21
  -1  -5  -9 9849.63 560.054  17
  -1  -5  -9 9777.72 544.230  10
  -1  -5   9 11446.5 763.155  36
  -1  -5   9 10865.6 528.468   7
  -1  -5 -11 24142.5 798.062  21
  -1  -5  11 31300.1 1044.26  36
  -1  -5 -11 26191.6 814.874  17
  -1  -5  11 30395.8 820.581  17
  -1  -5  11 31159.9 813.140  21
  -1  -5  11 30045.5 809.308  10
  -1  -5 -11 25129.8 798.403  10
  -1  -5  13 258.456 378.099  10
   1   5  13 232.117 616.650  19
  -1  -5  13 203.096 391.023   7
  -1  -5 -13 117.917 412.389  21
  -1  -5  13-168.452 389.546  17
  -1  -5 -13-213.875 448.805  17
  -1  -5 -13 66.9830 412.791  10
  -1  -5 -13-43.9136 624.404  12
  -1  -5 -13-12.5596 586.641  22
  -1  -5  13-69.0798 378.334  21
  -1  -5  15 3304.09 381.959  10
  -1  -5 -15 3607.45 454.074  17
   1   5  15 3196.82 674.176  19
  -1  -5 -15 3345.31 636.559  12
  -1  -5 -15 3749.77 611.627  22
  -1  -5 -15 3408.91 427.044  21
  -1  -5 -15 3906.09 433.725  10
   1   5  15 2844.05 522.011  31
  -1  -5  15 4300.23 440.806   7
   1   5  17 34031.9 842.811  31
  -1  -5 -17 42416.2 919.105  12
  -1   5  17-80.9269 409.578  20
   1   5  17 34031.3 1049.23  19
  -1  -5 -17 41510.4 890.673  22
  -1  -5  17 50394.9 1033.20  36
   1  -5 -17-212.053 513.417  22
   1  -5 -17 144.934 537.971  12
  -1  -5  17 48232.1 753.402   7
  -1  -5  19 5217.16 443.681   7
  -1  -5  19 4699.63 473.066  23
   1   5  19 4608.61 554.205  31
  -1  -5 -19 5394.30 674.841  22
   1  -5 -19-183.790 450.259  22
  -1  -5  19 5364.55 486.741   8
   1   5  19 4110.34 702.235  19
  -1  -5 -19 4171.48 687.779  12
  -1  -5  19 4760.55 678.889  36
   1  -5 -19-183.571 475.897  12
  -1  -5 -21 225.962 657.298  12
   1   5  21-265.779 634.924  19
  -1  -5  21 218.869 379.953   7
  -1  -5 -21 153.677 622.278  22
  -1  -5  21 306.264 414.871  23
  -1  -5  21 211.572 424.775   8
   1   5  21 451.067 505.892  31
  -1   5  21-137.279 597.822  19
  -1  -5  23 11626.1 458.865   7
  -1  -5  23 11271.8 537.077  23
  -1  -5  23 10904.8 541.101   8
   1   5  25 22.1884 631.515  19
  -1  -5  25 496.685 416.683   8
  -1  -5  25-67.5980 125.020   7
  -1  -5  25 170.516 401.733  23
   1   5  25 642.229 505.529  31
  -1   5  25-636.327 617.009  19
  -1  -5  27 10410.8 499.677  23
  -1  -5  27 9127.40 501.954   8
  -1  -7  -3 149.740 413.279  10
  -1  -7  -3-73.5541 409.541  21
  -1  -7  -3-80.6158 421.583  17
  -1  -7  -5 64.6891 416.232  10
  -1  -7  -5 150.499 428.066  21
  -1  -7  -5 73.0922 433.545  17
  -1  -7  -5 80.0135 543.140  12
  -1  -7  -5-46.7088 505.135  22
  -1  -7  -7 171.560 414.010  10
  -1  -7  -7 248.806 437.669  17
  -1  -7  -7 81.9645 425.454  21
  -1  -7  -9-195.573 441.038  10
  -1  -7  -9 324.192 463.931  17
  -1  -7  -9 490.386 432.552  21
  -1  -7 -11 351.219 425.101  10
  -1  -7 -11 139.259 421.006  21
  -1  -7 -11-140.084 453.316  17
   1   7  11-436.234 565.720  19
  -1  -7 -11 6.98869 569.400  22
  -1  -7 -11-69.8179 606.468  12
  -1  -7 -13 171.119 416.843  10
   1   7  13 208.800 570.652  19
  -1  -7 -13-16.5429 440.495  17
  -1  -7 -13 172.376 561.230  22
  -1  -7 -13 52.6415 411.241  21
  -1  -7 -13 41.3265 594.914  12
   1   7  15-562.961 583.429  19
  -1  -7 -15-74.3748 550.705  22
  -1  -7 -15 317.317 589.490  12
   1   7  17 675.500 588.945  19
  -1  -7 -17 540.179 552.982  22
  -1  -7 -17 374.897 572.589  12
  -1  -7 -19 102.856 562.322  22
   1   7  19-10.7782 537.595  19
  -1  -7 -19 585.784 602.058  12
  -2   0   0 67874.0 915.615  28
   2   0   0-12.4454 62.9393   5
  -2   0  -2 54.0087 189.731  10
  -2   0   2-34.4459 96.5043  10
  -2   0  -2-47.9488 272.614   5
  -2   0  -2 165.202 569.407  28
  -2   0  -2 35.8373 194.264  17
  -2   0   2-11.4332 93.1523  17
   2   0   2 560.829 217.605   5
  -2   0  -2-18.4823 189.311  21
  -2   0  -2 391.715 335.623   2
  -2   0  -4 12.3584 137.491  21
  -2   0   4 5328.10 808.218   9
  -2   0   4 7682.56 679.124  28
  -2   0  -4 9125.76 535.312   2
   2   0   4 9165.29 339.823   5
  -2   0  -4-6.02244 139.072  10
  -2   0   4 7982.07 894.354  18
  -2   0  -4 8881.49 398.324   5
  -2   0   4 1018.13 1283.35  26
  -2   0  -4-5.99272 141.334  17
  -2   0   4 6717.88 371.611  20
   2   0   4 9321.97 393.164  13
   2   0   6 243694. 4733.64  13
   2   0   6 228325. 5605.64  41
  -2   0   6 233001. 4705.01  39
  -2   0  -6 219883. 4939.60  38
   2   0  -6 236773. 4901.25  44
  -2   0   6 230140. 4756.82   8
  -2   0   6 235652. 4708.68  28
  -2   0  -6 250326. 4871.24   2
   2   0   6 250087. 4642.72   5
  -2   0   6 220631. 4745.54  23
   2   0   6 231799. 4843.16   2
  -2   0   6 226146. 4715.89  20
   2   0  -8 15233.8 907.385  44
  -2   0   8 15097.9 621.178  40
   2   0   8 15739.5 2400.87  41
  -2   0   8 16226.8 660.823   8
  -2   0  -8 17644.7 720.615   2
   2   0   8 15816.1 674.876   2
  -2   0   8 15995.3 642.871  39
   2   0   8 16311.4 626.667  13
  -2   0   8 15847.4 648.090  23
  -2   0   8 17141.4 636.289  31
   2   0   8 16817.6 552.072  20
  -2   0  -8 15313.0 1159.38  38
  -2   0   8 15201.4 559.152  20
  -2   0  10 144539. 2940.26  31
   2   0  10 141825. 2869.79  20
   2   0 -10 140673. 2807.24   3
  -2   0  10 148245. 2973.19  40
  -2   0  10 134764. 2876.48  39
  -2   0 -10 144781. 3217.75  38
   2   0  10 143948. 3035.58  25
   2   0  10 129983. 3310.61  24
   2   0  10 147338. 2946.80  13
  -2   0  10 134488. 2737.87   4
  -2   0  10 135407. 2851.57   7
  -2   0  10 148823. 2901.05  20
  -2   0 -10 149263. 3003.82   2
  -2   0  12 110227. 2129.92  20
   2   0  12 99430.8 2087.06  20
  -2   0 -12 102319. 2203.54   2
   2   0 -12 101545. 1997.11   3
  -2   0  12 106173. 2202.87  40
  -2   0  12 102281. 2128.45   8
  -2   0  12 95750.2 1957.84   4
  -2   0 -12 97623.5 2470.43  38
  -2   0  12 99249.0 2177.34  31
   2   0  12 93477.4 2549.05  24
   2   0  12 96654.8 2172.32  13
  -2   0  12 101845. 2072.27   7
  -2   0  12 101615. 2304.84   1
   2   0  12 107070. 2225.50   2
  -2   0  12 101102. 2126.57  23
  -2   0  14 20754.8 587.037  20
  -2   0 -14 19284.0 631.713   2
  -2   0  14 17208.8 745.768   1
   2   0  14 19330.5 544.852  20
  -2   0  14 20323.4 679.407  31
  -2   0  14 21974.6 675.510   8
  -2   0  14 18199.9 358.836   4
  -2   0  14 945.871 1294.16  16
  -2   0  14 21139.8 656.581  23
  -2   0  14 19299.8 519.760   7
  -2   0  14 19750.3 696.606  40
  -2   0 -14 18872.7 1332.55  38
   2   0  14 21629.3 668.763   2
  -2   0  14 191.672 267.113   2
  -2   0  16 41366.4 1043.21  20
  -2   0  16 41021.5 1124.58  31
   2   0  16 40664.2 1005.48  20
  -2   0  16 34282.7 1051.98  19
  -2   0  16 39953.5 1137.99  40
  -2   0 -16 37399.7 1591.70  38
  -2   0  16 47260.3 1104.22   8
  -2   0  16 44449.8 1084.96  23
  -2   0  16 41777.9 961.713   7
  -2   0  16 39407.1 873.665   4
  -2   0 -16 41973.5 1100.19   2
  -2   0  18 12637.3 561.850  20
   2   0  18 12482.4 520.657  20
  -2   0  18 14383.5 626.917   8
  -2   0 -18 13563.8 1386.45  38
  -2   0  18 12654.4 669.931  40
  -2   0  18 13612.6 608.311  23
  -2   0  18 13378.3 663.957  31
  -2   0  18 14126.7 473.485   7
  -2   0  18 10895.5 563.685  19
  -2   0  20-74.6887 299.707   7
  -2   0  20 222.555 386.097  20
   2   0  20 369.021 366.741  20
  -2   0  20-520.472 504.471  40
   2   0  20-6.94630 46.0857  13
  -2   0  20-97.8151 490.001  31
  -2   0  20-100.201 426.239  19
   2   0  20 77.2756 977.636  24
  -2   0  20 25.3662 462.533   8
  -2   0  20-236.205 446.939  23
  -2   0 -20-111.690 1262.64  38
  -2   0  22 55473.6 1320.17  20
   2   0  22 54022.7 1283.83  20
  -2   0  22 57557.0 1331.65   8
  -2   0  22 54937.6 1398.03  31
   2   0  22 59303.4 1740.21  24
  -2   0  22 53301.1 1313.24  23
   2   0  22 55147.8 1554.05  40
  -2   0  22 53849.3 1414.38  40
  -2   0  24 105.114 400.847  20
   2   0  24 156.188 380.647  20
  -2   0  24-69.8337 515.388  40
   2   0  24 345.345 689.898  40
   2   0  24 143.084 931.813  24
  -2   0  24 597.494 522.054  31
  -2   0  26 582.181 391.604  20
   2   0  26 1162.26 386.461  20
   2   0  26 1345.35 914.374  24
  -2   0  26 1343.10 534.827  40
   2   0  26 371.828 660.668  40
  -2   0  26 1541.90 520.038  31
   2   0  28 19615.5 643.271  20
  -2   0  28 18114.8 801.087  40
   2   0  28 17475.0 875.431  40
  -2   0  28 17356.8 780.386  31
   2   0  30 124.988 366.130  20
  -2   0  30-144.952 519.329  40
   2   0  30-218.176 607.525  40
  -2   0  30-158.435 486.802  31
   2   0  32 2038.71 379.848  20
   2   0  32 1642.76 610.915  40
  -2   0  32 2255.23 511.138  31
   2   0 -32 1216.01 807.886  44
  -2   0  32 1548.54 542.029  40
  -2  -2   0 751298. 14581.2  23
   2   2   0 753248. 14602.1   3
   2   2   0 734863. 14706.0   2
  -2  -2   0 746424. 14580.5   8
  -2  -2   0 754386. 14569.7   7
  -2  -2   0 759724. 14806.6  34
  -2  -2   0 742166. 14617.7  22
  -2  -2   0 749380. 14618.2  12
   2   2   0 778622. 14595.7   4
  -2  -2   0 743409. 14740.8   2
  -2  -2  -2 107.315 262.981   7
  -2  -2   2 373.174 312.318   7
  -2  -2  -2 109.863 273.752  23
  -2  -2  -2-306.375 823.002  37
  -2  -2   2 127.977 447.508   2
  -2  -2   2 412.505 304.484   8
   2   2  -2 691.868 253.989   3
  -2  -2   2 374.080 304.877  23
   2   2   2 700.753 492.267   5
  -2  -2  -2 263.710 275.243   8
   2   2  -2 798.807 357.483   2
   2   2   2 786.543 397.570   2
   2   2   2 55.1664 490.998  24
  -2  -2   2 432.436 556.203  34
  -2  -2  -2 547.743 454.797  22
  -2  -2  -2 615.704 449.223   2
  -2  -2   2 850.098 389.900  22
  -2  -2   2 682.273 410.958  12
   2   2   2 479.317 303.608   4
  -2  -2  -2 262.292 264.674   3
   2   2   2 741.837 247.285   3
   2   2  -2 934.359 285.707   4
   2   2  -4 2460.48 268.644   3
   2   2   4 2235.85 265.263   3
  -2  -2   4 3021.72 362.634  10
  -2  -2  -4 2203.11 372.135  10
  -2  -2   4 2521.45 407.386   2
   2   2  -4 2972.02 615.178  44
   2   2   4 1905.65 243.542  40
  -2  -2   4 2902.85 416.297  17
  -2  -2  -4 2476.82 437.653  17
  -2  -2  -4 1987.95 579.967  34
  -2  -2  -4 1992.59 258.895   8
  -2  -2  -4 2239.76 731.989  37
  -2  -2   4 2632.35 328.629  23
  -2  -2  -4 2370.80 257.963  23
  -2  -2   4 2356.75 546.390  34
   2   2  -4 2322.50 351.347   2
  -2  -2   4 2267.02 243.118   4
  -2  -2  -4 2096.44 219.114   7
  -2  -2   4 2354.22 381.047  22
  -2  -2   4 2647.72 393.104  12
   2   2   4 2008.19 330.957   4
  -2  -2   4 2716.63 356.206  21
  -2  -2  -4 2125.35 290.873   3
   2   2   4 2295.66 548.031  24
  -2  -2  -4 1982.32 375.013  21
  -2  -2   4 2641.86 335.860   8
  -2  -2   6 73865.7 1494.61  20
   2   2   6 76084.5 1537.68   3
   2   2   6 76439.8 1731.04  19
   2   2  -6 76716.0 1587.37   2
   2   2   6 73950.7 1575.91  40
  -2  -2   6 72919.7 1511.28  40
  -2  -2  -6 82854.0 1640.20  17
  -2  -2  -6 69461.6 1499.23   8
  -2  -2   6 69380.4 1711.40  34
   2   2  -6 71362.5 1749.17   5
  -2  -2   6 71363.2 1522.73  12
   2   2   6 73769.9 1775.44  24
  -2  -2   6 85325.5 1615.30  17
  -2  -2  -6 71800.1 1808.94  34
  -2  -2   6 69659.1 1616.11   2
  -2  -2  -6 66932.7 1499.18  23
  -2  -2   6 70183.7 1487.86   4
  -2  -2   6 70332.0 1543.65   1
  -2  -2   6 70337.9 1518.30  22
  -2  -2  -6 68549.5 1457.03   7
  -2  -2  -6 73945.8 1762.48   2
  -2  -2   6 73832.7 1562.07  21
  -2  -2  -6 72839.8 1583.95  21
  -2  -2   6 74225.9 1559.76  10
  -2  -2  -6 72652.1 1578.90  10
   2   2  -6 75589.9 1542.42   3
   2   2   8 8117.47 337.124   3
  -2  -2   8 7640.12 323.435   4
  -2  -2   8 6953.38 343.597  20
   2   2   8 8263.70 326.129  20
  -2  -2   8 8210.49 340.297  31
  -2  -2  -8 8363.53 473.723  17
  -2  -2   8 7299.93 392.346   1
  -2  -2   8 6699.05 576.926  34
   2   2   8 7833.45 550.348   2
   2   2  -8 8696.33 638.949   5
  -2  -2   8 7565.04 411.122  40
  -2  -2   8 7410.84 385.338  12
  -2  -2   8 7033.87 639.898   5
   2   2  -8 7295.34 356.478   2
  -2  -2   8 7532.68 374.068  22
  -2  -2   8 8025.95 457.696  17
  -2  -2  -8 7829.91 637.429   2
  -2  -2   8 7997.51 456.275   2
   2   2   8 8413.60 813.278  24
   2   2   8 7933.08 479.322  40
  -2  -2   8 8431.98 412.891   7
  -2  -2  -8 7772.05 634.116  12
  -2  -2  -8 8210.48 617.211  22
  -2  -2  -8 8473.21 728.918  34
  -2  -2   8 6803.62 405.210  21
  -2  -2  -8 7910.97 448.533  21
  -2  -2   8 7129.30 408.030  10
  -2  -2  -8 8338.69 456.460  10
   2   2  -8 8292.63 349.432   3
  -2  -2 -10 175866. 3296.58  17
   2   2  10 169477. 3384.17  40
   2   2  10 170236. 3233.89  20
   2   2 -10 175857. 3472.18   5
  -2  -2  10 157466. 3374.63  34
  -2  -2  10 166946. 3251.47  17
  -2  -2  10 165668. 3249.86  31
  -2  -2  10 162761. 3474.96   5
  -2  -2  10 159086. 3302.92  40
   2   2  10 170738. 3520.44  24
   2   2  10 169505. 3419.16   2
  -2  -2  10 171947. 3290.09   7
  -2  -2 -10 171644. 3400.48  12
  -2  -2 -10 171674. 3392.49  22
  -2  -2 -10 174670. 3512.56   2
  -2  -2 -10 177894. 3552.88  34
  -2  -2  10 162333. 3245.23  21
  -2  -2 -10 171320. 3287.00  21
  -2  -2  10 167302. 3314.39   1
   2   2 -10 171984. 3240.31   3
  -2  -2  10 162399. 3242.62  10
  -2  -2 -10 172892. 3285.06  10
   2   2 -10 169653. 3233.17   2
  -2  -2 -10 169220. 3452.36   1
   2   2  10 174646. 3232.42   3
  -2  -2  10 168455. 3295.39   2
  -2  -2  12 104569. 1875.56  20
  -2  -2  12 101742. 2103.83   5
   2   2  12 102372. 2055.74  40
  -2   2  12 112525. 2422.57  18
  -2  -2  12 106943. 1941.08   8
  -2  -2  12 104880. 1852.09  17
   2   2  12 104396. 2045.25   2
  -2  -2  12 99811.3 1954.24  40
  -2  -2  12 107456. 1899.64  31
  -2  -2 -12 109212. 1916.34  17
   2  -2 -12 100218. 2154.92  44
   2   2 -12 102873. 2116.87   5
   2   2  12 106025. 2236.28  24
  -2   2  12 107243. 1874.77   4
  -2  -2  12 108305. 1943.65  23
  -2  -2  12 98656.2 1958.41   1
  -2  -2 -12 103642. 2046.50  12
  -2  -2 -12 104198. 2136.82   2
  -2  -2 -12 106031. 2038.47  22
   2   2  12 101753. 1854.00  20
  -2  -2  12 105767. 1908.20   7
  -2  -2  12 100451. 1840.61  21
  -2  -2 -12 108575. 1917.98  21
   2   2 -12 103717. 1835.59   3
   2   2  12 99472.5 1817.24   3
  -2  -2 -12 105112. 2179.58  34
  -2  -2  12 101655. 1840.08  10
  -2  -2 -12 87416.3 2065.87   1
  -2  -2 -12 107143. 1911.82  10
  -2   2  12 106844. 2051.46  20
  -2  -2  14 27336.2 697.539  20
   2   2  14 24133.8 667.792  20
  -2   2  14 26517.1 926.298  31
   2  -2 -14 26737.3 1082.09  44
  -2  -2  14 24633.0 793.958  40
   2   2  14 24235.8 843.047  40
  -2  -2  14 26338.8 746.567   8
  -2  -2 -14 25355.3 735.060  17
  -2  -2 -14 25801.0 973.152  34
  -2  -2  14 26095.0 736.344  31
  -2  -2  14 25031.4 1622.42  16
  -2   2  14 23045.0 905.264   2
  -2   2  14 23473.1 664.429   4
  -2  -2  14 26844.1 745.991  23
  -2  -2 -14 27274.4 927.786  22
  -2  -2 -14 27366.3 954.776  12
   2   2  14 27223.4 1150.63  24
  -2  -2  14 27883.4 724.675   7
  -2  -2 -14 24456.3 729.881  21
   2   2  14 25273.5 596.103   3
  -2   2  14 25879.5 771.846  39
  -2  -2 -14 25433.9 734.819  10
  -2   2  14 27138.8 828.302  20
  -2   2  16 16168.5 615.838  20
  -2  -2  16 16229.2 494.810  20
   2   2  16 16096.9 470.791  20
  -2   2  16 13216.6 686.478  40
  -2  -2  16 15996.1 626.971  40
   2   2  16 15418.0 684.239  40
  -2  -2  16 16737.7 545.377   8
  -2   2  16 16155.7 727.002  31
  -2  -2  16 15803.3 554.344  31
  -2  -2 -16 16869.2 755.790  22
   2  -2 -16 15813.9 897.598  44
   2   2  16 17144.2 1012.00  24
  -2  -2  16 17432.5 542.773  23
   2  -2  16-90.2453 1119.98  24
  -2   2  16 13929.2 426.964   4
  -2   2  16 13065.6 629.485   2
  -2   2  16 14936.6 561.312  39
  -2  -2 -16 16088.1 797.372  12
   2  -2  16-260.897 285.042  20
  -2  -2 -16 16859.4 802.724  34
  -2  -2  16 16798.3 516.159   7
  -2   2  18 8300.12 532.618  20
  -2  -2  18 9864.84 464.280  20
   2   2  18 9542.35 440.321  20
   2  -2  18 8824.40 455.506  20
   2  -2 -18 9700.90 824.789  44
  -2   2  18 8437.03 615.500  40
  -2  -2  18 9309.81 601.684  40
   2   2  18 8783.00 634.596  40
  -2  -2  18 10389.6 539.081   8
  -2  -2  18 11192.5 538.887  23
  -2   2  18 9225.77 645.342  31
  -2  -2  18 10103.7 544.612  31
   2   2  18 10817.9 962.318  24
   2  -2  18 9339.22 1162.47  24
  -2  -2 -18 8531.72 759.191  12
  -2  -2 -18 8517.68 706.346  22
  -2  -2  18 10590.7 466.664   7
   2  -2 -20 1110.49 732.561  44
  -2   2  20 1199.67 422.653  20
  -2  -2  20 1243.00 365.201  20
   2   2  20 1377.27 344.363  20
  -2  -2  20 1260.82 362.564   7
   2  -2  20 1967.67 382.366  20
  -2   2  20 391.848 495.495  40
  -2  -2  20 1215.80 509.471  40
   2   2  20 870.689 558.217  40
  -2  -2  20 1379.16 446.990  31
  -2  -2  20 1494.39 438.919   8
  -2  -2 -20 912.644 703.237  12
   2   2  20-44.7766 867.268  24
   2  -2  20 1641.48 1076.34  24
  -2  -2  20 1582.80 437.159  23
  -2   2  20 1060.75 523.524  31
  -2  -2 -20 1020.71 645.776  22
  -2   2  22 52858.2 1369.22  20
  -2  -2  22 60421.6 1329.94  20
   2   2  22 55834.7 1302.06  20
   2  -2  22 58715.0 1345.06  20
   2   2  22 56478.3 1440.67  13
   2  -2 -22 54440.1 1556.64  44
  -2  -2  22 61994.4 1466.05  40
   2   2  22 58650.9 1504.09  40
  -2  -2  22 60232.3 1341.02   8
  -2   2  22 45910.0 1488.81  19
  -2   2  22 50744.5 1453.56  31
  -2  -2  22 59708.4 1392.53  31
  -2   2  22 46301.4 1425.79  40
   2  -2  22 65479.4 1825.60  24
  -2  -2  22 59222.1 1337.76  23
  -2  -2  22 63491.9 1291.50   7
  -2  -2  24-221.107 397.576  23
  -2   2  24-72.2892 422.302  20
  -2  -2  24-199.715 367.735  20
   2   2  24 97.0695 359.678  20
   2  -2  24 339.759 364.434  20
  -2  -2  24-124.622 340.425   7
   2  -2 -24 426.175 742.103  44
  -2   2  24-129.790 566.744  19
  -2  -2  24 97.6353 510.508  40
   2   2  24 73.7223 537.289  40
  -2   2  24-336.099 528.689  31
  -2  -2  24 28.0051 404.753   8
   2  -2  24 949.924 949.940  24
   2   2  24-285.440 525.581  13
   2  -2  26 3171.57 364.645  20
  -2   2  26 2680.34 441.410  20
   2  -2  26 2762.92 887.441  24
  -2  -2  26 2998.44 405.833  20
   2   2  26 2195.45 375.362  20
   2  -2 -26 3028.38 762.140  44
  -2   2  26 2255.79 559.571  19
   2   2  26 3725.65 584.367  40
  -2  -2  26 2702.03 559.009  40
  -2   2  26 2813.55 562.431  31
   2   2  26 2650.62 572.513  31
   2   2  26 2586.67 550.689  13
  -2  -2  26 3155.17 459.801  23
  -2  -2  26 2930.82 453.888   8
  -2   2  28 13149.7 594.030  20
  -2  -2  28 15570.0 568.330  20
   2   2  28 12790.1 524.356  20
  -2  -2  28 14914.7 729.184  40
   2  -2  28 8708.37 778.660  40
  -2   2  28 12390.0 695.840  31
   2  -2 -28 12188.0 865.328  44
   2   2  28 15506.0 673.702  13
  -2   2  28 10641.1 701.752  19
  -2   2  30 364.983 407.488  20
  -2  -2  30 65.3164 384.582  20
   2  -2 -30 77.9864 703.201  44
  -2  -2  30 377.394 494.771  40
   2   2  30 354.154 558.015  40
   2  -2  30-90.6362 618.815  40
  -2   2  30 87.3592 496.365  31
   2   2  30 86.2128 547.384  31
   2   2  30 129.775 296.614  13
  -2  -4   0 193300. 3918.49  12
  -2  -4   0 192620. 3917.54  22
  -2  -4   0 199032. 4115.35  37
  -2  -4   0 190985. 3852.21   7
  -2  -4   2-102.063 427.206  10
  -2  -4  -2 128.989 440.706  10
  -2  -4  -2 77.8763 315.317   7
   2   4   2 223.648 421.455  19
  -2  -4   2 251.568 428.615  21
   2   4  -2 310.418 454.881   2
  -2  -4  -2 369.126 473.416  17
  -2  -4   2 562.811 464.943  17
  -2  -4  -2 224.731 313.734   8
  -2  -4  -2 458.386 437.201  21
  -2  -4  -2 204.190 309.817  23
  -2  -4   2 80.1063 341.994   7
  -2  -4   2 162.128 487.539  12
  -2  -4  -2 273.607 559.082  12
  -2  -4   2 70.1802 460.676  22
  -2  -4  -2 21.0688 528.574  22
  -2  -4   2 271.381 369.385   4
  -2  -4  -2-77.0849 945.210  37
  -2  -4   2 576.019 644.949   2
  -2  -4   4 771.567 423.855  10
  -2  -4  -4 1045.42 454.445  10
  -2  -4  -4 733.915 292.989   8
   2   4   4 1016.58 477.391  19
  -2  -4  -4 807.438 306.191   7
  -2  -4   4 854.637 444.174  17
  -2  -4  -4 490.016 843.422  34
  -2  -4  -4 850.438 476.655  17
  -2  -4  -4 712.737 450.655  21
  -2  -4  -4 642.697 287.590  23
   2   4  -4-69.6517 443.849   2
  -2  -4   4 700.796 470.462  12
  -2  -4  -4 709.224 593.624  12
  -2  -4   4 629.762 445.285  22
  -2  -4  -4 1084.39 557.863  22
  -2  -4   4 717.193 365.032   4
  -2  -4   4 811.717 427.751  21
  -2  -4   4 761.240 654.256   2
  -2  -4   4 745.558 358.876   7
  -2  -4   6 60339.0 1348.27  12
   2   4   6 53636.9 1506.83  19
  -2  -4  -6 59955.7 1401.13  17
  -2  -4   6 56487.5 1589.15   2
  -2  -4  -6 59207.8 1777.66  34
  -2  -4   6 62369.3 1389.15  17
  -2  -4   6 59460.0 1340.93  22
  -2  -4   6 60704.5 1368.64  21
  -2  -4  -6 57230.2 1376.24  21
  -2  -4   6 60386.9 1365.19  10
  -2  -4  -6 57464.4 1375.16  10
   2   4  -6 60676.9 1427.87   2
  -2  -4  -8 5062.25 505.353  17
  -2  -4   8 4978.55 464.411   8
  -2  -4  -8 5355.04 952.921  34
   2   4   8 5091.17 607.490  19
  -2  -4   8 4266.24 449.926  23
  -2  -4   8 5356.65 477.978  17
  -2  -4   8 4118.60 438.816  12
  -2  -4  -8 1637.09 640.621  12
  -2  -4  -8 1372.78 601.942  22
  -2  -4   8 5221.01 452.935  21
  -2  -4  -8 4925.20 477.613  21
  -2  -4   8 5003.03 438.366   7
  -2  -4   8 4887.74 452.542  10
  -2  -4  -8 4551.20 467.163  10
  -2  -4 -10 53927.9 946.243  21
  -2  -4 -10 53374.5 942.844  10
  -2  -4  10 52489.6 964.423   8
  -2  -4  10 52084.4 922.386  17
   2   4  10 48196.0 980.936  31
  -2  -4  10 51482.2 956.582  23
  -2  -4  10 50012.9 891.759  21
  -2  -4  10 47756.3 887.449  10
   2   4  10 50878.9 1175.89  19
   2   4  12 39989.7 1130.58  31
  -2  -4  12 43869.6 1012.97  20
  -2  -4 -12 44099.2 1078.48  10
  -2  -4  12 44620.9 1059.11  17
  -2  -4  12 44163.8 1108.42   8
   2   4  12 38825.0 1251.81  19
  -2  -4  12 44001.8 1104.79  23
  -2  -4  12 43762.7 1044.28  21
  -2  -4 -12 45293.1 1085.72  21
  -2  -4  12 42752.1 1065.96   7
  -2  -4  12 42377.4 1034.39  10
  -2  -4  14 8235.42 419.229  20
  -2  -4  14 10987.4 521.126  17
   2   4  14 8040.39 569.600  31
   2   4  14 7819.97 686.217  19
  -2  -4 -14 11045.5 583.424  17
  -2  -4  14 9379.04 458.843  21
  -2  -4 -14 9821.35 511.413  21
  -2  -4  14 9662.44 488.273   7
  -2  -4  14 9409.98 455.307  10
  -2  -4 -14 9496.83 511.587  10
  -2  -4  16 20295.8 599.959  20
  -2  -4  16 20752.4 696.921   8
  -2  -4 -16 20233.3 866.342  12
  -2  -4  16 20020.0 692.205  23
   2   4  16 19347.2 881.505  19
  -2  -4 -16 20919.8 844.309  22
  -2  -4  16 20046.5 644.014   7
  -2  -4  18 6820.59 416.550  20
   2   4  18 5838.77 703.121  19
  -2  -4  18 7009.20 502.627   8
   2   4  18 5350.12 551.019  31
  -2  -4  18 6692.27 499.667  23
  -2  -4 -18 7420.79 739.197  12
  -2  -4 -18 6707.40 703.924  22
  -2  -4  18 6742.79 463.004   7
  -2   4  20-97.2049 363.202  20
  -2  -4  20-152.100 341.391  20
  -2  -4  20 152.067 383.925   7
  -2  -4  20-5.39203 425.523   8
   2   4  20-544.584 499.973  31
  -2  -4  20-215.249 412.541  23
  -2  -4 -20-38.4600 650.100  22
  -2  -4 -20-198.151 680.917  12
  -2  -4  22 30774.0 684.088  20
  -2  -4  22 33010.5 767.778   8
   2   4  22 27569.4 857.515  31
  -2  -4  22 33003.4 761.432  23
  -2  -4 -22 30217.5 962.110  12
  -2  -4 -22 30043.1 931.545  22
  -2  -4  22 31740.6 708.544   7
  -2   4  24 58.7538 363.458  20
  -2  -4  24 322.989 348.668  20
  -2   4  24-390.619 568.265  19
  -2  -4  24 411.227 367.662   7
   2   4  24 391.918 515.491  31
  -2  -4  24-277.477 436.165   8
  -2  -4  24-10.9597 430.922  23
  -2   4  26 116.368 354.981  20
  -2  -4  26 644.627 344.794  20
  -2   4  26 334.392 547.096  19
  -2  -4  26 754.247 355.879   7
   2   4  26 211.105 515.493  31
  -2  -4  26 656.261 431.795   8
  -2  -4  26 1130.03 429.517  23
  -2  -4  28 11750.4 460.172  20
  -2   4  28-93.6119 371.795  20
  -2   4  28 210.837 507.732  19
  -2  -4  28 12419.1 536.314   8
   2   4  28 9759.49 635.084  13
  -2  -4  28 12825.5 532.623  23
  -2  -6   2-62.5700 488.771  10
  -2  -6  -2 293.682 480.767  10
  -2  -6   2 34.0590 365.051   7
  -2  -6  -2 67.3389 518.330  17
  -2  -6   2-332.471 520.722  17
  -2  -6   2-89.2886 548.940  12
  -2  -6  -2-162.099 602.384  12
  -2  -6   2 131.381 526.838  22
  -2  -6  -2-57.9393 552.583  22
  -2  -6   2-11.5445 473.847  21
  -2  -6  -2-105.209 476.313  21
  -2  -6   4-172.483 474.638  10
  -2  -6  -4-194.016 489.011  10
  -2  -6   4 17.4922 378.824   7
  -2  -6   4 218.741 501.457  17
  -2  -6  -4 60.6647 514.059  17
  -2  -6   4 4.90800 537.700  12
  -2  -6  -4 144.138 618.505  12
  -2  -6   4 98.2159 497.119  22
  -2  -6  -4-169.382 589.940  22
  -2  -6   4-146.785 472.874  21
  -2  -6  -4-63.7201 482.394  21
  -2  -6   8 1046.03 463.379  10
  -2  -6  -8 1362.00 484.339  10
   2   6   8 1301.22 568.998  19
  -2  -6   8 1638.17 418.068   7
  -2  -6   8 881.298 499.576  17
  -2  -6  -8 1877.19 507.904  17
  -2  -6   8 1411.16 466.793  21
  -2  -6  -8 1648.55 484.397  21
  -2  -6 -10 30674.4 923.124  17
  -2  -6  10 32471.5 902.919   8
  -2  -6  10 33132.1 913.325  17
   2   6  10 27675.5 1047.17  19
  -2  -6  10 31000.3 894.412  23
  -2  -6  10 30329.8 880.662  21
  -2  -6 -10 29348.0 895.990  21
  -2  -6  10 30438.1 879.107  10
  -2  -6 -10 29149.8 893.965  10
  -2  -6  10 32559.6 857.122   7
  -2  -6  12 21641.0 759.068  17
  -2  -6 -12 25190.3 850.965  17
  -2  -6  12 25596.9 780.159  23
   2   6  12 18937.2 883.938  19
  -2  -6  12 20965.3 731.763  21
  -2  -6 -12 23465.2 773.036  21
  -2  -6  12 20074.4 728.029  10
  -2  -6 -12 22261.8 765.666  10
  -2  -6  12 25201.8 729.249   7
  -2  -6  14 6377.77 555.328   8
  -2  -6 -14 6585.60 593.748  17
  -2  -6  14 6612.24 526.716  17
   2   6  14 5396.73 648.775  19
  -2  -6  14 6765.55 547.393  23
  -2  -6 -14 7239.96 757.882  12
  -2  -6 -14 7030.27 724.099  22
  -2  -6  14 6668.81 500.886  21
  -2  -6 -14 6970.49 525.786  21
  -2  -6  14 6181.46 501.778  10
  -2  -6 -14 5821.38 509.441  10
   2   6  16 4976.19 643.557  19
  -2  -6  16 5659.22 496.909  23
  -2  -6  16 3436.44 496.412   8
  -2  -6 -16 5351.80 709.081  22
  -2  -6 -16 5040.57 739.089  12
  -2  -6  16 5237.75 451.773   7
   2   6  18 2806.10 625.282  19
  -2  -6  18 3312.40 420.479   7
  -2  -6 -18 1872.20 663.951  22
  -2  -6 -18 2387.33 717.698  12
   2   6  20 330.424 600.763  19
  -2  -6  20 282.405 381.859   7
  -2  -6  20 29.6760 441.726   8
  -2  -6  20 983.095 446.489  23
  -2  -6 -20 231.070 675.312  22
  -2  -6 -20 174.590 707.230  12
  -2  -6  22 23052.1 682.599   7
  -2  -6  22 20338.5 739.005   8
  -2  -6  22 21382.4 730.117  23
  -2  -6 -22 20592.7 938.565  12
  -2  -6 -22 19853.7 909.816  22
  -2  -8   0 133.407 512.376  12
  -2  -8   0 91.0297 490.302  22
  -2  -8  -2 18.2511 435.021  10
  -2  -8  -2-116.404 462.420  17
  -2  -8  -2 56.7426 534.776  12
  -2  -8  -2 69.4443 515.402  22
  -2  -8  -2 80.2580 433.788  21
  -2  -8  -4-102.597 448.185  10
  -2  -8  -4 70.5522 468.831  17
  -2  -8  -4 12.9856 559.196  12
  -2  -8  -4 168.987 523.391  22
  -2  -8  -4 165.374 434.062  21
  -2  -8  -6 23.7243 442.775  10
  -2  -8  -6-56.7560 473.114  17
  -2  -8  -6 13.2549 570.955  12
  -2  -8  -6 13.2665 540.557  22
  -2  -8  -6-6.02202 437.491  21
  -2  -8  -8-410.240 433.018  10
  -2  -8  -8-190.469 458.645  17
  -2  -8  -8-160.967 577.491  12
  -2  -8  -8-94.0295 545.649  22
  -2  -8  -8-205.283 429.775  21
  -2  -8 -10 153.770 442.530  10
  -2  -8 -10 186.328 516.771  17
  -2  -8 -10 134.722 602.385  12
  -2  -8 -10-101.151 553.751  22
  -2  -8 -10 250.021 442.835  21
   3   1  -1 19138.7 637.942   3
  -3  -1  -1 17695.3 763.241   2
  -3  -1   1 19448.9 1048.95  18
  -3  -1   1 20907.1 767.745   2
  -3  -1   1 20893.5 702.114  39
  -3  -1  -1 20741.1 689.338  39
  -3  -1  -1 20617.3 1130.86  38
  -3  -1   1 21673.9 1072.93  38
  -3  -1   1 21413.7 882.219   5
  -3  -1   1 18930.0 739.309  17
  -3  -1   1 21077.3 722.742   8
  -3  -1  -1 21931.6 801.157   8
  -3  -1  -1 19164.0 833.565   5
  -3  -1   1 21413.2 761.255  30
   3   1  -1 19011.8 511.193  13
  -3  -1   1 20889.4 716.511  23
  -3  -1  -1 19243.0 723.701  23
   3   1   1 18856.5 734.556   2
   3   1  -1 19303.3 749.266   2
  -3  -1   1 19819.5 743.666  21
  -3  -1   1 20097.8 744.107  10
  -3  -1  -3 8472.88 574.252  10
   3   1   3-153.789 1856.56  41
   3   1   3 7515.61 417.002   3
  -3  -1   3 9737.95 930.715  18
  -3  -1   3 8635.94 500.245   2
  -3  -1   3 8552.94 573.549  39
  -3  -1  -3 8357.33 1034.81  38
  -3  -1   3 9819.80 869.977  38
  -3  -1  -3 7928.64 567.462  17
  -3  -1   3 8534.71 545.157   8
  -3  -1   3 8644.07 662.417   5
   3   1   3 8055.41 510.706   5
   3   1  -3 7325.63 566.588   5
  -3  -1  -3-27.5632 181.993   8
  -3  -1   3 8751.72 530.611  23
   3   1   3 7844.99 536.525   2
   3   1  -3 7590.62 252.896   4
  -3  -1  -3-24.4119 158.603  23
   3   1  -3 7742.23 503.662   2
  -3  -1  -3 7785.78 569.395  21
   3   1  -3 6919.34 408.712   3
  -3  -1  -3 9741.21 496.723  39
  -3  -1   3 8595.84 378.618  20
  -3  -1  -5 238619. 1512.71  10
  -3  -1  -5 249784. 1909.62   2
   3   1  -5 261062. 1384.91   3
   3   1   5 245965. 2842.55  41
   3   1   5 249397. 1394.40   3
  -3  -1   5 269726. 1626.00   2
  -3  -1  -5 258605. 1158.75  39
  -3  -1  -5 256370. 2140.42  38
  -3  -1   5 252484. 1497.22  38
  -3  -1   5 242075. 1499.13   8
  -3  -1  -5 242196. 1533.85  17
  -3  -1   5 249215. 2038.28   5
   3   1   5 230606. 1409.93   5
  -3  -1   5 241304. 1417.06  39
  -3  -1   5 241262. 1506.17  23
   3   1   5 245857. 1758.75   2
  -3  -1  -5 240088. 1534.34  21
  -3  -1   5 247758. 1211.90  20
  -3  -1  -7 33131.8 1020.94  10
  -3  -1  -7 37699.6 880.618  39
  -3  -1  -7 36577.2 1095.33   2
   3   1  -7 35378.2 892.278   3
   3   1  -7 35793.2 1267.56  44
   3   1   7 38624.5 2352.16  41
  -3  -1   7 38349.9 1023.17  39
  -3  -1  -7 34633.8 1513.16  38
  -3  -1   7 34040.9 1064.04  38
  -3  -1   7 39295.7 1001.16   8
  -3  -1  -7 32384.0 1013.78  17
   3   1   7 34609.3 926.450   5
   3   1  -7 35006.3 1089.59   5
   3   1   7 30911.6 1422.45  24
   3   1   7 32398.2 928.761  13
  -3  -1   7 39823.8 1005.99  23
   3   1   7 34880.4 901.009   3
  -3  -1   7 36912.7 936.096   7
  -3  -1   7 37488.9 940.416   2
  -3  -1  -7 33005.6 1024.38  21
  -3  -1   7 36638.8 881.854  20
  -3  -1   9 27153.3 513.833  20
  -3  -1  -9 26985.8 701.733  10
  -3  -1  -9 26553.4 757.603   2
  -3  -1   9 26240.0 502.346   2
  -3   1   9-139.496 357.289  20
   3   1  -9 27964.5 494.130   3
   3   1  -9 30442.3 1029.27  44
   3   1   9 26480.8 508.208   3
  -3   1   9 363.957 1035.69  18
  -3  -1  -9 28553.3 479.992  39
  -3  -1  -9 26524.7 702.798  17
  -3  -1   9 26447.8 911.682   5
   3   1   9 25678.9 511.953   5
   3   1   9 26999.9 1251.22  24
   3   1   9 25143.5 607.274  13
   3   1  -9-8.59970 55.2243   5
  -3  -1   9 29097.8 588.194   7
   3   1   9 26102.2 714.741   2
  -3  -1  -9 27466.5 710.397  21
  -3  -1  11 52071.5 1173.34   2
  -3  -1  11 59288.4 1237.29  20
  -3  -1 -11 60034.4 1349.15  10
   3   1 -11 61145.5 1198.34   3
   3   1  11 61036.0 1209.19   3
   3   1 -11 59318.8 1625.07  44
  -3  -1 -11 59337.3 1893.88  38
  -3  -1  11 59955.8 1321.99  40
  -3   1  11 63185.5 1858.56  18
  -3  -1 -11 59517.2 1348.92  17
   3   1  11 55876.2 1185.37   5
   3   1  11 54117.7 1768.55  24
  -3  -1  11 56436.1 1268.99   7
  -3  -1  11 59395.3 1329.10   8
   3   1  11 56507.9 1317.46  13
  -3  -1 -11 59535.4 1351.40  21
  -3  -1  11 59437.2 1333.25  23
  -3   1  11 58681.4 1370.03  20
  -3  -1  13 208.966 373.814   7
  -3   1  13 657.711 439.763  20
  -3  -1  13 409.301 354.118  20
   3   1 -13 834.041 881.854  44
  -3  -1 -13 310.861 1321.23  38
  -3  -1 -13 76.5745 373.117  10
   3   1  13 54.7063 313.255  20
   3  -1 -13 363.449 852.499  44
  -3  -1  13 289.601 443.720  40
  -3   1  13 213.804 542.667  39
  -3  -1  13 371.486 432.608  31
  -3  -1 -13 97.9591 381.029  17
  -3   1  13 154.587 733.148  28
  -3  -1  13 312.419 469.427   8
   3   1  13 310.152 1042.23  24
   3   1  13-87.5061 491.902  13
  -3  -1  13 79.4604 466.137  23
  -3  -1  13 202.835 468.061   1
   3   1  13 126.576 261.551   3
   3   1 -13 104.842 233.079   3
  -3  -1 -13 112.340 368.572  21
  -3   1  15 6706.37 530.480  20
  -3  -1  15 7497.69 461.304  20
   3   1  15 8330.04 452.518  20
   3  -1 -15 8591.83 939.113  44
   3   1 -15 6969.72 933.900  44
  -3   1  15 6265.01 600.928  39
  -3  -1  15 8141.11 580.540   8
  -3  -1  15 9080.47 554.687  31
   3   1  15 8757.78 1075.69  24
  -3  -1  15 7710.62 570.616  23
   3   1  15 8159.47 591.245  13
  -3   1  15 6469.46 467.531   7
  -3  -1  15 6986.33 540.682  40
  -3  -1  15 7857.05 467.690   7
  -3  -1 -15 6479.36 1377.36  38
  -3   1  17 80456.5 1785.25  20
  -3  -1  17 93280.4 1742.81  20
   3   1  17 92924.1 1720.23  20
   3   1 -17 98628.4 2096.60  44
  -3  -1  17 91070.7 1841.51  40
  -3   1 -17 264.544 1885.59  38
  -3  -1  17 88480.8 1785.41   8
  -3  -1 -17 84441.4 1924.92  34
  -3   1  17 79124.3 1752.07  39
  -3  -1  17 95638.7 1800.15  31
  -3  -1 -17 87958.0 2412.58  38
  -3  -1  17-29.9612 1868.28  16
   3   1  17 96942.2 2246.02  24
   3   1  17 95318.6 1844.39  13
   3  -1  17-626.772 1850.54  24
  -3   1  17 92295.1 1888.06  31
  -3  -1  17 87507.1 1787.30  23
  -3   1  17 87275.5 1714.65   7
   3  -1 -17 90305.2 2022.31  44
  -3  -1  17 94981.1 1724.65   7
  -3   1  19 7847.51 531.878  20
  -3  -1  19 8548.63 477.320  20
   3   1  19 8783.59 446.700  20
   3  -1 -19 8874.70 894.267  44
   3   1 -19 8777.25 940.256  44
   3  -1  19 2323.01 1123.16  24
  -3  -1  19 8699.39 594.581  40
  -3   1 -19-149.318 1184.74  38
  -3  -1  19 8129.57 549.942   8
  -3  -1 -19 8978.39 1468.87  38
   3   1  19-52.4138 1078.97  24
   3   1  19 9372.26 601.097  13
  -3  -1  19 9011.76 558.012  23
  -3   1  19 8019.28 442.151   7
  -3   1  19 9621.12 628.216  31
  -3  -1  19 8369.47 550.482  31
  -3  -1  19 9365.18 453.006   7
  -3  -1  21 478.027 354.011   7
  -3   1 -21-9.56531 1189.98  38
  -3  -1  21 591.230 394.759  20
   3   1  21 716.256 360.254  20
   3   1 -21 786.224 861.864  44
   3  -1 -21 265.914 803.206  44
  -3   1  21 447.904 507.659  40
  -3  -1  21-231.314 502.302  40
   3   1  21 1114.47 627.841  40
  -3   1  21 569.153 525.548  31
  -3  -1  21 399.652 450.440  31
  -3  -1  21 1054.54 513.096   8
   3   1  21 36.2855 908.625  24
   3  -1  21 202.856 1111.03  24
  -3  -1  21 758.370 496.046  23
  -3  -1  23 17180.2 628.686  20
   3   1  23 17327.4 590.876  20
   3  -1 -23 17183.5 997.273  44
   3   1 -23 17680.3 1058.54  44
  -3   1  23 15525.1 742.298  40
  -3  -1  23 16532.3 740.581  40
   3   1  23 17753.0 872.770  40
  -3   1 -23 448.899 1189.40  38
  -3   1  23 17299.4 760.572  31
  -3  -1  23 16289.3 696.760  31
   3  -1  23-55.9645 1122.52  24
  -3  -1  23 18808.8 711.802  23
  -3  -1  23 19024.4 575.687   7
  -3  -1  23 20013.6 731.893   8
  -3  -1  25 486.503 374.711  20
   3   1  25 954.321 368.541  20
   3  -1 -25 637.243 800.086  44
   3   1 -25 1619.60 868.295  44
  -3   1  25 7.63479 499.375  40
  -3  -1  25 675.518 518.657  40
   3   1  25-235.536 630.427  40
  -3   1  25 606.607 520.252  31
   3   1  25 49.5009 907.586  24
   3  -1  25 235.677 959.132  24
  -3  -1  25 984.162 504.591   8
   3   1  25 6.89513 62.0319  13
  -3  -1  25 838.571 489.202  23
  -3  -1  27 14394.0 560.321  20
   3   1  27 17541.4 558.588  20
   3  -1 -27 15873.1 947.215  44
  -3  -1  27 14039.6 667.062  40
   3  -1  27-277.413 677.562  40
  -3   1  27 15515.3 695.758  31
   3  -1  27-423.496 881.813  24
  -3  -1  29 1477.09 399.514  20
   3   1  29 2316.53 380.310  20
   3  -1 -29 2238.40 777.376  44
  -3  -1  29 1824.48 488.143  40
   3   1  29 1388.52 603.616  40
   3  -1  29-160.114 615.763  40
  -3   1  29 1882.74 505.338  31
  -3  -1  31 4215.82 423.179  20
  -3  -1  31 2993.69 500.611  40
   3   1  31 3192.76 630.763  40
   3  -1 -31 2593.04 762.750  44
  -3  -3   1 13185.1 538.439   8
  -3  -3  -1 12354.8 519.102   8
  -3  -3   1 15511.5 675.265  17
   3   3   1 12160.0 614.571   2
   3   3  -1 12108.5 597.787   2
  -3  -3   1 12825.5 873.105  34
  -3  -3  -1 12160.2 885.227  34
   3   3  -1 12603.5 518.889   4
  -3  -3   1 12766.1 531.463  23
  -3  -3  -1 12286.4 515.810  23
   3   3   1 11641.9 506.398   4
  -3  -3   1 12615.9 715.567   2
  -3  -3   1 12493.8 678.216  12
  -3  -3  -1 13177.0 696.942  12
  -3  -3   1 12982.7 650.582  22
  -3  -3  -1 13051.4 669.753  22
  -3  -3   1 13284.2 487.042   7
  -3  -3  -1 12252.7 460.836   7
  -3  -3   1 13921.5 604.455  21
  -3  -3   1 13604.7 594.424  10
  -3  -3   3 4995.40 469.308   8
  -3  -3  -3 4041.02 387.506   8
  -3  -3   3 6052.39 597.107  17
  -3  -3  -3 5109.36 512.814  17
   3   3   3 4766.66 616.507   5
   3   3  -3 5409.08 483.618   2
  -3  -3   3 5041.68 754.844  34
  -3  -3   3 5086.69 457.805  23
  -3  -3  -3 3908.83 377.889  23
  -3  -3   3 5541.20 581.203   2
   3   3   3 4615.38 428.480   4
  -3  -3  -3 4984.21 652.891  12
  -3  -3   3 5132.92 594.969  12
  -3  -3  -3 5315.36 612.892  22
  -3  -3   3 5085.67 566.137  22
  -3  -3   3 5126.29 396.701   7
  -3  -3  -3 5651.06 332.080   7
  -3  -3   3 6065.92 523.970  21
  -3  -3  -3 4827.74 496.514  21
  -3  -3   3 5779.57 520.392  10
  -3  -3  -3 5110.70 502.902  10
  -3  -3   5 135782. 2947.16   8
  -3  -3   5 146349. 2969.13  17
  -3  -3  -5 144238. 2911.22   8
   3   3   5 139758. 3077.56   5
  -3  -3  -5 147987. 2987.19  17
  -3  -3   5 137447. 3170.00  34
  -3  -3  -5 153766. 3293.91  34
   3   3  -5 148251. 3000.02   2
   3   3   5 154964. 3033.02  24
  -3  -3   5 135635. 2945.46  23
  -3  -3   5 149781. 3077.19   2
  -3  -3  -5 141428. 2912.18  23
  -3  -3  -5 138914. 3025.43  12
  -3  -3   5 141192. 2949.32  12
  -3  -3  -5 139917. 3020.46  22
  -3  -3   5 140803. 2942.84  22
  -3  -3   5 148794. 2932.48   7
  -3  -3   5 144458. 2962.95  21
  -3  -3  -5 146976. 2978.51  21
  -3  -3   5 141695. 2954.73  10
  -3  -3  -5 145515. 2972.20  10
   3   3   7 18214.7 798.358   5
  -3  -3   7 20089.2 686.027   8
  -3  -3   7 22636.7 704.972  17
  -3  -3  -7 20549.2 1036.57  34
   3   3  -7 25099.9 1026.64  44
   3   3   7 21845.3 877.044  24
  -3  -3   7 21160.9 777.305   2
  -3  -3   7 19970.8 679.067  23
  -3  -3  -7 21144.1 731.283  17
  -3  -3   7 21779.9 660.952   7
  -3  -3  -7 20583.2 520.956   7
  -3  -3   7 21618.7 690.119  21
  -3  -3  -7 20889.2 718.594  21
  -3  -3   7 20787.5 683.779  10
  -3  -3  -7 20192.7 710.125  10
  -3  -3  -7 15546.4 697.551   1
  -3  -3   9 15761.4 453.717  20
   3   3   9 13921.3 716.762   5
   3   3  -9 16945.0 979.848  44
  -3  -3   9 15730.7 620.800   8
  -3  -3   9 17292.3 623.276  17
  -3  -3  -9 15729.3 965.635  34
  -3  -3   9 15653.3 681.963   2
  -3  -3  -9 13841.6 653.216   1
   3   3   9 15668.6 858.226  24
  -3  -3   9 15354.7 607.387  23
  -3  -3   9 16237.9 594.233  21
  -3  -3  -9 16239.0 636.008  21
  -3  -3   9 16232.0 600.173  10
  -3  -3  -9 16682.1 643.496  10
  -3  -3  -9 16728.3 658.366  17
  -3  -3  11 40810.4 905.298  20
   3   3  11 32641.4 1067.00   5
   3   3 -11 44441.5 1340.20  44
  -3  -3  11 39817.6 1047.68   8
  -3  -3  11 40104.1 993.133  17
  -3  -3 -11 42120.9 1042.32  17
  -3  -3 -11 34656.0 1304.69  34
   3   3  11 45434.3 1297.97  24
  -3  -3  11 40292.3 1046.44  23
  -3  -3  11 39863.6 993.244   7
  -3  -3  11 39246.5 979.216  21
  -3  -3 -11 41604.0 1026.51  21
  -3  -3  11 39102.8 975.789  10
  -3  -3 -11 41074.7 1023.34  10
  -3  -3  13 252.457 402.919  10
  -3  -3  13 207.099 376.569   7
  -3  -3 -13 37.0461 465.613  10
  -3  -3  13-66.6584 284.178  20
   3   3 -13 429.264 796.263  44
  -3  -3 -13 587.912 721.082  34
  -3  -3  13-145.672 405.677  17
  -3  -3 -13 4.67812 477.099  17
  -3  -3  13 446.592 1300.43  16
   3   3  13-316.795 754.911  24
  -3  -3 -13 59.2901 680.964  22
  -3  -3 -13 85.3678 722.146  12
  -3  -3  13 155.011 404.871  21
  -3  -3 -13 208.851 470.376  21
  -3  -3  15 5194.45 355.034  20
   3   3 -15 5834.68 861.309  44
  -3  -3  15 5860.25 494.803   8
  -3  -3 -15 5395.85 513.685  17
  -3  -3  15-139.172 1373.15  16
   3   3  15 5638.60 832.230  24
  -3  -3  15 5511.50 490.589  23
  -3  -3 -15 1101.47 710.710  22
  -3  -3  15 5557.38 430.563   7
  -3  -3 -15 1336.18 768.562  12
  -3  -3 -15 5672.29 796.747  34
  -3  -3 -15 5540.06 515.733  21
  -3  -3 -15 5220.76 507.078  10
  -3  -3  17 62263.7 1402.48  20
  -3  -3  17 68692.9 1510.01   8
  -3  -3 -17 59225.3 1739.43  34
  -3  -3  17 67720.2 1505.23  23
  -3  -3 -17 60324.1 1633.74  12
  -3  -3 -17 60537.6 1607.89  22
  -3  -3  17 67748.2 1455.81   7
  -3  -3  19 6363.83 402.490  20
  -3  -3  19 6811.44 522.108   8
  -3  -3  19 6835.59 520.092  23
  -3  -3 -19 6477.28 744.719  22
  -3  -3 -19 6310.17 786.285  12
  -3  -3  19 6901.13 455.160   7
  -3  -3  21 269.836 340.426  20
  -3  -3  21 758.713 385.134   7
  -3  -3  21 496.784 449.447   8
  -3  -3  21 478.463 442.751  23
  -3  -3 -21 46.6698 698.173  22
  -3  -3 -21 60.3011 725.964  12
  -3  -3  23 14855.9 503.173  20
  -3  -3  23 13922.2 586.587   8
   3   3  23 12957.0 678.559  31
  -3  -3  23 13247.1 579.039  23
  -3  -3  23 15904.5 519.714   7
  -3   3  25-57.0993 364.743  20
  -3  -3  25 429.120 370.043  20
  -3  -3  25 633.974 370.899   7
  -3   3  25 129.347 495.029  19
   3   3  25 406.830 518.938  31
  -3  -3  25 340.241 461.122   8
  -3  -3  25 513.463 467.571  23
  -3  -3  27 14277.2 522.260  20
  -3   3  27-12.5007 410.152  20
   3   3 -27 13944.8 992.534  44
  -3   3  27 334.760 527.024  19
  -3  -3  27 15165.9 601.480   8
   3   3  27 15727.5 676.598  13
  -3  -3  27 14807.0 599.471  23
  -3  -3  27 14430.3 499.330   7
  -3   3  29 5.88053 344.538  20
  -3  -3  29 1642.45 366.214  20
   3   3 -29 1605.00 869.817  44
   3   3  29 1142.67 552.567  31
   3   3  29 1607.82 501.545  13
  -3  -5   1 5793.61 433.343   8
  -3  -5  -1 5735.92 417.950   8
  -3  -5   1 5769.13 427.825  23
  -3  -5  -1 5935.17 412.916  23
  -3  -5   1 5451.80 601.869  12
  -3  -5  -1 6880.93 670.372  12
  -3  -5   1 6429.40 574.968  22
  -3  -5  -1 6784.89 642.471  22
  -3  -5   1 5914.13 538.403  21
  -3  -5  -1 5598.60 387.126   7
  -3  -5   3 2152.23 499.196  10
  -3  -5  -3 3250.74 507.813  10
  -3  -5   3 2618.49 576.797  17
  -3  -5  -3 3289.13 588.268  17
  -3  -5   3 2158.44 419.332   8
  -3  -5   3 1884.24 403.160  23
  -3  -5   3 1627.66 536.586  12
  -3  -5   3 1487.07 520.136  22
  -3  -5  -3 2649.40 620.554  22
  -3  -5  -3 2305.07 650.219  12
  -3  -5   3 50.2833 385.180   7
  -3  -5   3 2369.24 497.888  21
  -3  -5  -3 2696.93 509.681  21
  -3  -5  -3 2891.01 346.769   7
  -3  -5   5 64842.5 1522.95   8
  -3  -5  -5 77514.6 1644.87  17
  -3  -5  -5 58704.5 1795.24  37
  -3  -5   5 63820.7 1516.74  23
  -3  -5  -5 68973.6 1644.76  12
  -3  -5  -5 69019.4 1632.89  22
  -3  -5  -5 68050.8 1563.08  21
  -3  -5  -5 66819.1 1558.25  10
  -3  -5  -7 10626.2 665.856  17
  -3  -5  -7 10117.3 764.400  12
  -3  -5  -7 9722.65 721.636  22
  -3  -5  -7 9402.11 584.944  21
  -3  -5  -7 9346.96 578.950  10
  -3  -5  -9 8454.87 627.322  17
  -3  -5  -9 6914.96 543.770  21
  -3  -5  -9 7525.33 545.323  10
  -3  -5  11 20925.4 728.731   8
  -3  -5  11 24112.0 775.150  17
  -3  -5 -11 22579.1 819.911  17
  -3  -5  11 22210.5 720.582  23
  -3  -5  11 21026.3 696.535  21
  -3  -5 -11 19208.4 734.666  21
  -3  -5  11 21946.9 675.161   7
  -3  -5  11 20800.6 691.524  10
  -3  -5 -11 18649.8 729.841  10
  -3  -5  13-98.7479 420.130  10
  -3  -5 -13-38.9281 461.068  10
  -3  -5  13 105.673 485.227  17
  -3  -5 -13 172.512 476.987  17
  -3  -5  13-33.9268 443.113   8
  -3  -5  13-33.8528 432.431  23
  -3  -5 -13 33.8957 667.501  22
  -3  -5 -13-20.2060 703.163  12
  -3  -5  13-67.1556 416.050  21
  -3  -5 -13-59.8118 464.748  21
  -3  -5 -15 2582.88 475.275  10
  -3  -5  15 3087.73 423.092   7
  -3  -5 -15 2956.32 498.750  17
  -3  -5  15 2183.27 462.803   8
  -3  -5  15 3025.00 460.433  23
  -3  -5 -15 134.389 707.575  22
  -3  -5 -15 345.722 744.572  12
  -3  -5 -15 2847.03 481.616  21
  -3  -5 -17 35128.8 1178.74  12
  -3  -5 -17 34053.9 1155.21  22
  -3  -5  19 2564.30 483.408   8
  -3  -5  19 3985.53 476.305  23
  -3  -5 -19 4021.65 728.434  22
  -3  -5 -19 4508.57 769.545  12
  -3  -5  19 3890.57 427.182   7
  -3  -5  21 404.030 387.086   7
  -3  -5  21 232.622 465.107   8
  -3  -5  21-168.221 462.034  23
  -3  -5 -21 243.304 687.187  22
  -3  -5 -21 180.271 736.527  12
  -3  -5  23 8685.58 549.766   8
  -3  -5  23 8705.68 547.243  23
  -3  -5  23 8848.53 479.651   7
  -3  -5  25 352.364 361.940   7
  -3  -5  25 234.749 449.278   8
  -3  -5  25 23.0556 443.914  23
  -3  -7   1 224.961 527.726  10
  -3  -7   1 414.980 628.211  17
  -3  -7   1 257.056 600.943  12
  -3  -7  -1 185.375 671.470  12
  -3  -7   1-10.9457 568.246  22
  -3  -7  -1 242.436 636.573  22
  -3  -7   1 338.407 530.148  21
  -3  -7   3-11.6497 509.012  10
  -3  -7  -3 125.250 519.641  10
  -3  -7   3 1787.25 352.129   7
  -3  -7   3 510.327 592.696  17
  -3  -7  -3 27.8701 606.052  17
  -3  -7   3 538.016 409.066   8
  -3  -7   3 756.815 401.577  23
  -3  -7   3 148.582 564.611  12
  -3  -7   3 215.310 526.503  22
  -3  -7  -3 136.369 640.274  22
  -3  -7  -3-167.823 679.149  12
  -3  -7   3 130.799 508.411  21
  -3  -7  -3 347.086 520.705  21
  -3  -7   5 28090.5 785.090   7
  -3  -7   5 27028.7 823.963   8
  -3  -7   5 26384.2 815.504  23
  -3  -7   5 28705.9 886.377  21
  -3  -7   5 29239.3 886.947  10
  -3  -7   7 3930.54 409.962   7
  -3  -7   7 3620.07 511.655  10
  -3  -7  -7 320.115 540.117  10
  -3  -7   7 4118.05 464.951   8
  -3  -7   7 4561.66 608.546  17
  -3  -7  -7 333.359 630.138  17
  -3  -7   7 3396.61 446.445  23
  -3  -7  -7 462.040 689.473  22
  -3  -7  -7 281.029 715.701  12
  -3  -7  -7 689.456 545.697  21
  -3  -7   7 3811.29 510.011  21
  -3  -7   9 3479.93 412.195   7
  -3  -7   9 3018.65 497.629  10
  -3  -7  -9 2592.38 527.798  10
  -3  -7   9 3536.54 574.981  17
  -3  -7  -9 3122.11 605.511  17
  -3  -7   9 3298.69 467.220   8
  -3  -7   9 3174.27 454.531  23
  -3  -7  -9 365.196 693.605  22
  -3  -7  -9 83.7729 725.198  12
  -3  -7   9 3413.13 501.642  21
  -3  -7  -9 3292.19 531.822  21
  -3  -7  11 10073.3 558.819   8
  -3  -7  11 11214.6 640.912  17
  -3  -7 -11 11041.9 681.814  17
  -3  -7  11 10064.8 545.736  23
  -3  -7  11 10025.7 566.766  21
  -3  -7 -11 9115.36 594.028  21
  -3  -7  11 9344.55 563.503  10
  -3  -7 -11 9388.60 601.332  10
  -3  -7  11 10401.0 497.860   7
  -3  -7 -13-281.254 487.686  10
  -3  -7  13 162.265 381.706   7
  -3  -7 -13-210.177 502.973  17
  -3  -7  13 40.8262 443.264   8
  -3  -7  13-52.3683 431.110  23
  -3  -7 -13-306.383 670.687  22
  -3  -7 -13-155.787 716.088  12
  -3  -7 -13 43.4529 482.741  21
  -3  -7 -15 1112.26 477.050  10
  -3  -7  15 1186.77 382.506   7
  -3  -7 -15 1649.89 507.621  17
  -3  -7  15 1448.91 447.111   8
  -3  -7  15 1110.90 441.610  23
  -3  -7 -15 1326.68 715.626  22
  -3  -7 -15 1478.33 743.103  12
  -3  -7 -15 833.245 475.815  21
  -4   0   6 455.324 565.741  39
  -4   0   6-92.8375 101.996   8
  -4   0   6-16.4449 83.1429  23
  -4   0   8 173.539 359.667  20
  -4   0   8-145.252 1123.11  18
  -4   0  10 95977.3 2274.52  39
  -4   0  10 101535. 2302.31  23
  -4   0  10 99795.7 2226.31  20
  -4   0  12 65706.6 1660.43  39
  -4   0  12 65177.8 1586.31   7
  -4   0  12 67869.8 1687.72  23
  -4   0  12 70340.1 1592.22  20
  -4   0  14 17130.1 652.197  20
  -4   0  14 16577.3 785.073  39
  -4   0  14 18285.9 759.614  23
  -4   0  14 17127.2 650.317   7
  -4   0  16 11358.1 546.616  20
   4   0 -16 10692.3 923.692  44
  -4   0 -16-408.931 1238.79  38
  -4   0  16 12810.5 719.406   8
   4   0  16 146.274 1091.28  24
  -4   0  16 10732.9 629.959  23
  -4   0  16 10914.3 535.260   7
  -4   0  18 7015.67 494.140  20
  -4   0  18 7927.39 610.761   8
  -4   0 -18-292.218 1302.91  38
   4   0  18 209.955 1112.69  24
  -4   0  18 7230.73 537.587  23
  -4   0  18 6512.69 472.429   7
  -4   0  20 1347.96 391.670   7
  -4   0  20 878.082 416.889  20
  -4   0 -20 349.847 1295.32  38
   4   0  20 16.0662 1106.02  24
  -4   0  20 547.665 396.390   8
  -4   0  20 562.305 339.514  23
  -4   0  22 41806.8 735.144  20
  -4   0 -22 128.133 1358.45  38
   4   0  22 57.9514 979.191  24
  -4   0  22-178.845 226.249   8
  -4   0  22-364.992 186.600  23
  -4   0  22 44918.3 664.390   7
  -4   0  24 72.4633 393.625  20
   4   0 -24 50.1505 796.482  44
  -4   0 -24-519.475 1310.76  38
   4   0  24-71.9998 967.012  24
  -4   0  26 2267.47 423.249  20
   4   0 -26 3105.70 808.619  44
  -4   0  28 10737.1 547.757  20
   4   0 -28 9162.39 887.415  44
  -4  -2   0 193987. 4036.56  38
  -4  -2   0 205229. 3916.68   8
  -4  -2   0 197386. 3904.31  23
  -4  -2  -2 52.4853 342.555   7
  -4  -2   2 39.8801 369.874   7
  -4  -2   2-220.812 519.494  10
  -4  -2  -2-359.137 526.696  10
  -4  -2  -2 220.763 499.263  39
  -4  -2   2-73.6938 935.888  38
  -4  -2  -2-204.204 1109.56  38
  -4  -2   2-148.544 482.910   2
  -4  -2   2-116.963 516.651  17
  -4  -2  -2-23.0082 536.071  17
   4   2   2 240.067 502.839   5
  -4  -2   2 473.313 504.707   8
   4   2   2 187.838 812.461  24
  -4  -2  -2 143.221 485.786   8
   4   2  -2 184.931 437.468   2
  -4  -2   2-54.0762 478.791  23
  -4  -2  -2 260.953 466.576  23
  -4  -2   2-163.870 521.566  21
  -4  -2  -2 338.594 522.608  21
  -4  -2  -4 695.965 332.810   7
  -4  -2   4 247.954 393.977   7
  -4  -2   4 732.062 562.587  10
  -4  -2  -4 615.879 585.014  10
  -4  -2  -4 805.253 472.687  39
  -4  -2   4 331.154 827.437  38
  -4  -2  -4 342.146 1191.60  38
  -4  -2   4 779.366 462.067   2
  -4  -2  -4 856.340 580.911  17
  -4  -2   4 569.496 545.246  17
   4   2   4 458.015 493.778   5
  -4  -2   4 714.763 465.064   8
   4   2   4 1214.53 870.406  24
  -4  -2  -4 1112.76 401.353   8
   4   2  -4 596.117 430.687   2
  -4  -2   4 895.713 464.179  23
  -4  -2  -4 414.020 335.300  23
  -4  -2   4 738.761 563.426  21
  -4  -2  -4 1057.21 590.021  21
  -4  -2   6 60321.8 1246.40  20
  -4  -2  -6 57765.1 1316.25  39
  -4  -2  -6 57508.3 1902.42  38
  -4  -2   6 61655.7 1429.66   8
  -4  -2  -6 58586.1 1459.74  17
  -4  -2   6 58777.7 1436.49  17
   4   2   6 56783.0 1401.16   5
   4   2   6 55747.5 1695.52  24
  -4  -2   6 61060.5 1428.12  23
  -4  -2  -6 54840.5 1269.90   7
  -4  -2   6 63409.0 1375.02   7
   4   2  -6 56773.2 1419.98   2
  -4  -2  -6 60278.4 1467.30  21
  -4  -2   6 58140.7 1438.93  21
  -4  -2   6 56586.1 1411.28   2
  -4  -2  -6 58869.3 1456.87  10
  -4  -2   6 59355.1 1438.36  10
  -4  -2  -8 4765.12 620.361  10
  -4  -2   8 4595.18 587.663  10
  -4  -2   8 3998.24 475.475   2
  -4  -2  -8 4823.67 1322.16  38
  -4  -2   8 4561.34 557.920   8
  -4  -2  -8 4594.57 623.161  17
  -4  -2   8 4877.84 587.095  17
  -4  -2   8 2390.32 649.420  34
   4   2   8 4069.39 471.764   5
   4   2   8 4068.54 972.136  24
  -4  -2   8 4718.28 554.266  23
  -4  -2  -8 5166.76 619.834  21
  -4  -2   8 4291.03 581.300  21
  -4  -2 -10 44106.6 1213.16  10
  -4  -2  10 41627.7 1166.46  10
  -4  -2  10 48180.4 1037.05  20
  -4  -2 -10 45605.7 1785.05  38
  -4  -2  10 46368.9 1200.04   8
  -4  -2 -10 43658.6 1206.39  17
  -4  -2  10 43075.8 1173.79  17
  -4  -2 -10 52093.9 1505.18  34
   4   2  10 45436.3 1107.63   5
   4   2  10 50984.6 1591.22  24
  -4  -2  10 46480.4 1201.33  23
  -4  -2  10 49473.9 1136.66   7
  -4  -2 -10 43384.4 1214.35  21
  -4  -2  10 41180.3 1170.43  21
  -4  -2 -12 41154.0 1105.90  10
  -4  -2  12 34785.2 1042.21  10
  -4  -2  12 42983.0 944.636  20
   4   2 -12 41438.2 1388.87  44
  -4  -2 -12 37392.3 1840.99  38
  -4  -2 -12 41601.0 1105.96  17
  -4  -2  12 35259.9 1048.89  17
  -4  -2 -12 43088.0 1357.33  34
   4   2  12 39187.0 1408.89  24
   4   2  12 35877.7 1037.17  13
  -4  -2  12 44572.5 1034.69   7
  -4  -2 -12 41276.8 1105.59  21
  -4  -2  12 34306.3 1046.07  21
  -4  -2 -14 8966.17 633.541  10
  -4  -2  14 8905.25 416.487  20
   4   2 -14 10083.7 926.522  44
  -4  -2  14 9148.55 593.237   8
  -4  -2 -14 9499.93 635.065  17
  -4  -2 -14 8642.10 812.914  34
   4   2  14 9265.10 1015.80  24
   4   2  14 8912.67 564.350  13
  -4  -2  14 9139.69 596.538  23
  -4  -2  14 9352.97 507.972   7
  -4  -2 -14 8722.72 636.955  21
  -4  -2  16 18562.4 587.427  20
   4   2 -16 18490.9 1068.77  44
  -4  -2 -16 16639.9 1597.09  38
  -4  -2  16 20318.2 751.765   8
  -4  -2 -16 19918.8 948.039  34
   4   2  16 18645.9 719.471  13
  -4  -2  16 20074.8 740.422  23
  -4  -2  16 18930.2 633.499   7
  -4  -2  18 6430.07 412.894  20
   4   2 -18 6519.17 939.016  44
  -4  -2  18 6516.23 567.464   8
  -4  -2 -18 5967.55 765.383  34
   4   2  18 5352.51 558.276  13
  -4  -2  18 6247.28 568.788  23
  -4  -2  18 6498.18 455.935   7
  -4  -2  20-118.505 386.339   7
  -4  -2  20 154.371 353.462  20
   4   2 -20 21.0299 863.636  44
  -4  -2  20-446.099 498.095   8
   4   2  20-161.965 889.245  24
   4   2  20 145.418 505.222  13
  -4  -2  20 85.8700 488.595  23
  -4  -2  22 30548.3 836.420  20
   4   2 -22 30288.8 1269.62  44
  -4  -2  22 34473.5 1002.39   8
   4   2  22 30753.1 954.730  13
  -4  -2  22 33346.9 985.961  23
  -4  -2  22 33202.8 860.340   7
  -4  -2  24-58.2808 347.997  20
  -4  -2  24 581.024 373.768   7
   4   2 -24 159.013 851.331  44
   4   2  24 72.0751 906.669  24
  -4  -2  24 12.8411 521.555   8
   4   2  24 225.545 431.127  13
  -4  -2  24 248.003 509.453  23
  -4  -2  26 804.883 360.591  20
  -4  -2  26 1088.73 374.665   7
   4   2 -26 703.228 841.150  44
   4   2  26-12.0344 887.837  24
  -4  -2  26 943.540 516.781   8
   4   2  26-307.197 223.903  13
  -4  -2  26 772.075 498.068  23
  -4  -2  28 12014.0 516.622  20
   4   2 -28 13075.5 974.949  44
  -4  -4   0 142685. 2842.31   8
  -4  -4   0 142424. 2844.20  23
  -4  -4   0 129894. 2888.28  12
  -4  -4   0 128527. 2875.76  22
  -4  -4   2-36.5854 482.128  10
  -4  -4  -2-85.9060 487.161  10
  -4  -4   2 52.6043 347.740   7
  -4  -4  -2 132.576 310.376   7
  -4  -4   2 707.998 796.913  34
  -4  -4  -2-755.613 793.641  34
  -4  -4   2 54.4193 504.842  17
  -4  -4  -2-27.9557 499.947  17
  -4  -4   2-9.52844 403.669   8
  -4  -4  -2-177.302 400.758   8
  -4  -4   2-33.5803 400.346  23
  -4  -4  -2 234.285 404.654  23
  -4  -4  -2-767.733 626.333  22
  -4  -4   2 188.471 575.415  22
  -4  -4  -2-76.0237 662.442  12
  -4  -4   2 701.467 611.428  12
  -4  -4   2-10.6970 486.795  21
  -4  -4  -2 16.4866 481.168  21
  -4  -4   4 132.344 476.461  10
  -4  -4  -4 505.152 497.118  10
  -4  -4   4 12.0123 397.395   7
  -4  -4  -4 365.884 288.795   7
  -4  -4   4-148.295 795.054  34
  -4  -4   4 180.193 504.572  17
  -4  -4  -4 179.074 507.076  17
  -4  -4   4-35.1964 420.198   8
  -4  -4   4 562.005 421.360  23
  -4  -4  -4 358.013 635.221  22
  -4  -4   4 311.664 559.284  22
  -4  -4  -4 344.788 668.614  12
  -4  -4   4 199.639 592.961  12
  -4  -4   4 354.181 484.489  21
  -4  -4  -4 253.032 489.520  21
  -4  -4  -6 20125.6 756.503  17
  -4  -4  -6 20604.7 1098.36  34
  -4  -4  -6 19876.3 903.916  12
  -4  -4  -6 20618.6 879.157  22
  -4  -4  -6 20396.7 734.091  21
  -4  -4  -6 19490.6 729.060  10
  -4  -4   8 1053.79 468.017  10
  -4  -4  -8 2392.48 513.099  10
  -4  -4   8 2223.59 399.260   7
  -4  -4   8 1708.98 753.425  34
  -4  -4  -8 2275.50 835.761  34
  -4  -4   8 1210.32 502.523  17
  -4  -4  -8 2612.48 529.303  17
  -4  -4   8 2074.43 464.919   8
  -4  -4   8 2199.10 452.868  23
  -4  -4  -8 166.506 687.596  22
  -4  -4  -8 239.105 722.655  12
  -4  -4   8 2145.90 477.990  21
  -4  -4  -8 2303.99 514.314  21
  -4  -4  10 42625.8 1102.86   8
  -4  -4  10 44068.1 1100.66  17
  -4  -4 -10 41549.6 1134.88  17
  -4  -4 -10 43252.4 1497.63  34
  -4  -4  10 43603.9 1104.14  23
  -4  -4  10 43777.4 1057.75   7
  -4  -4  10 44579.8 1105.28  21
  -4  -4 -10 41248.2 1132.06  21
  -4  -4  10 42435.1 1095.58  10
  -4  -4 -10 40889.8 1130.83  10
  -4  -4  12 31140.0 895.360  17
  -4  -4 -12 30780.3 940.390  17
  -4  -4 -12 29464.9 1287.08  34
  -4  -4  12 34110.2 923.771  23
  -4  -4  12 32555.0 898.084  21
  -4  -4 -12 29189.3 938.186  21
  -4  -4  12 31364.5 890.360  10
  -4  -4 -12 29796.3 930.928  10
  -4  -4  14 7993.68 554.809   8
  -4  -4 -14 8042.25 916.168  34
  -4  -4  14 8521.93 543.807  23
  -4  -4 -14 8280.32 594.277  21
   4   4 -16 6931.76 858.369  44
  -4  -4 -16 5564.44 561.357  17
  -4  -4 -16 6433.35 864.355  34
  -4  -4 -16 179.411 796.844  12
  -4  -4 -16 706.605 760.958  22
  -4  -4  16 6460.97 451.788   7
  -4  -4 -16 5458.13 552.330  10
   4   4 -18 4767.99 858.659  44
  -4  -4 -18 3082.53 814.681  34
  -4  -4  18 2662.46 496.012   8
  -4  -4  18 3808.35 493.626  23
  -4  -4 -18 3561.07 753.278  22
  -4  -4 -18 3378.94 794.201  12
  -4  -4  18 4354.56 445.000   7
  -4  -4  20 444.938 376.282   7
   4   4 -20 720.075 816.695  44
  -4  -4  20 611.511 502.039   8
  -4  -4  20 570.441 493.565  23
  -4  -4 -20 772.844 713.006  22
  -4  -4 -20 942.717 781.644  12
   4   4 -22 27178.1 1163.19  44
  -4  -4  22 28186.2 869.002   8
  -4  -4  22 27924.2 871.529  23
  -4  -4  22 28105.7 767.042   7
  -4  -4  24 164.262 379.468   7
   4   4 -24 894.499 817.930  44
  -4  -4  24-36.9334 490.743   8
   4   4  24 266.941 504.601  13
  -4  -4  24 50.0613 488.406  23
  -4  -6   0 49047.3 1126.42   7
  -4  -6   2 107.155 494.571  10
  -4  -6  -2-40.2921 509.038  10
  -4  -6   2 3.77467 357.124   7
  -4  -6   2 240.870 517.423  17
  -4  -6  -2 203.893 521.206  17
  -4  -6   2-314.462 410.863   8
  -4  -6   2-134.270 397.247  23
  -4  -6  -2 173.222 607.173  22
  -4  -6   2-32.9027 588.030  22
  -4  -6  -2 23.7521 650.507  12
  -4  -6   2 21.8969 617.457  12
  -4  -6   2-461.689 497.754  21
  -4  -6  -2-70.6894 503.937  21
  -4  -6   4 187.765 497.392  10
  -4  -6  -4 86.2845 498.163  10
  -4  -6   4 174.349 368.020   7
  -4  -6   4-155.317 517.560  17
  -4  -6  -4 101.892 519.358  17
  -4  -6   4-294.094 424.714   8
  -4  -6   4 285.812 410.457  23
  -4  -6  -4 6.49706 655.963  22
  -4  -6  -4 188.013 690.849  12
  -4  -6   4-5.65083 504.970  21
  -4  -6  -4-100.092 496.792  21
  -4  -6   6 17041.2 655.774   8
  -4  -6   6 17244.3 712.690  17
  -4  -6   6 16901.6 652.448  23
  -4  -6   6 16577.2 694.037  21
  -4  -6   6 18427.2 601.445   7
  -4  -6   6 16656.5 692.167  10
  -4  -6   8 1567.07 486.453  10
  -4  -6  -8 1436.55 520.116  10
  -4  -6   8 1364.09 397.592   7
  -4  -6   8 1179.92 506.142  17
  -4  -6  -8 1532.23 538.879  17
  -4  -6   8 1409.88 453.368   8
  -4  -6   8 1256.94 450.246  23
  -4  -6  -8 152.852 699.988  22
  -4  -6  -8 117.850 727.011  12
  -4  -6   8 1439.13 485.250  21
  -4  -6  -8 1257.39 510.108  21
  -4  -6  10 13859.5 634.675   8
  -4  -6  10 14775.7 644.997  17
  -4  -6 -10 14439.1 684.377  17
  -4  -6  10 12926.2 618.061  23
  -4  -6  10 13806.1 623.254  21
  -4  -6 -10 14597.1 666.113  21
  -4  -6  10 14519.1 563.233   7
  -4  -6  10 14275.9 627.643  10
  -4  -6 -10 13529.7 662.650  10
  -4  -6  12 13863.3 631.303   8
  -4  -6  12 12770.4 618.031  17
  -4  -6 -12 12157.7 650.040  17
  -4  -6  12 14327.7 624.987  23
  -4  -6  12 12628.0 605.252  21
  -4  -6 -12 11157.3 627.503  21
  -4  -6  12 14165.5 572.390   7
  -4  -6  12 12349.0 596.574  10
  -4  -6 -12 11792.4 627.085  10
  -4  -6 -14 2568.80 534.097  10
  -4  -6  14 3039.94 419.876   7
  -4  -6 -14 2718.67 536.881  17
  -4  -6  14 2925.57 502.787   8
  -4  -6  14 2345.77 491.434  23
  -4  -6 -14 2686.80 738.379  22
  -4  -6 -14 3174.35 778.512  12
  -4  -6 -14 2980.39 539.242  21
  -4  -6  16 6595.27 541.469   8
  -4  -6  16 6727.03 538.319  23
  -4  -6 -16 5866.47 769.094  22
  -4  -6 -16 6048.33 801.554  12
  -4  -6  16 6830.25 460.401   7
  -4  -6  18 2568.25 495.498   8
  -4  -6  18 2377.94 479.943  23
  -4  -6 -18 2021.09 722.032  22
  -4  -6 -18 1623.55 768.672  12
  -5  -1   1-100.854 149.917  10
  -5  -1   1 271.295 568.229  39
  -5  -1  -1 151.185 523.519  39
  -5  -1   1-14.3421 152.859  17
  -5  -1   1 22.1862 153.143  21
  -5  -1   3-5.92556 617.859  39
  -5  -1  -3-36.3879 165.226  17
  -5  -1   3-7.06791 134.230  17
  -5  -1  -3-105.096 153.902  21
  -5  -1  -5-21.9363 89.0653  10
  -5  -1   5 355.409 1022.41  18
  -5  -1   5 97101.2 1148.72  39
  -5  -1   5 57438.0 997.754   8
  -5  -1  -5-21.8388 98.7103  17
  -5  -1   5 91171.9 1009.79   7
  -5  -1   5 53948.7 902.374  23
  -5  -1  -5-22.5276 91.8919  21
  -5  -1   7 328.463 340.030  20
  -5  -1   7 13106.8 727.684  39
  -5  -1  -7 533.150 1219.69  38
  -5  -1   7 15122.8 752.284   8
  -5  -1   7 13246.0 657.044  23
  -5  -1   9 10155.6 712.585  39
  -5  -1  -9 171.158 1246.60  38
  -5  -1   9 10781.1 758.266   8
   5   1   9-9.57700 37.4170  13
  -5  -1   9 9821.61 663.961  23
  -5  -1   9 11076.0 440.409  20
  -5  -1  11 27780.0 548.407  20
  -5  -1 -11 75.8406 1257.07  38
   5   1  11-5.10457 46.7219  13
  -5  -1  11 26381.4 650.234   7
  -5  -1  13-16.8731 439.542   7
  -5  -1  13 349.405 354.749  20
   5   1  13 118.525 978.667  24
  -5  -1  13-120.912 641.463   8
  -5  -1  13 237.151 551.870  23
  -5  -1  15 3523.94 396.790  20
  -5  -1  15 3077.51 469.608   7
   5   1  15 75.0090 1017.21  24
  -5  -1  15 3669.39 679.291   8
   5   1  15-5.64248 6.72387  13
  -5  -1  15 2908.57 576.725  23
  -5  -1  17 44889.0 988.103  20
  -5  -1 -17-23.2387 1496.45  38
  -5  -1  17 53516.4 1281.91   8
   5   1  17 227.487 1231.80  24
  -5  -1  17 45898.7 1166.19  23
  -5  -1  17 45807.2 1031.81   7
  -5  -1  19 4815.96 419.035  20
  -5  -1 -19-252.385 1454.58  38
  -5  -1  19 5803.20 674.784   8
  -5  -1 -19-152.737 660.121  34
   5   1  19 27.7238 915.971  24
  -5  -1  19 4695.26 587.183  23
  -5  -1  19 4547.60 459.717   7
  -5  -1  21-177.809 396.868   7
  -5  -1  21 101.605 361.340  20
  -5  -1 -21-136.790 1402.09  38
   5   1  21 55.7431 930.226  24
  -5  -1  21 255.417 570.031   8
  -5  -1  21 299.110 491.299  23
  -5  -1  23 10116.1 510.169  20
  -5  -1  23 10617.0 557.320  23
  -5  -1  23 10453.0 508.016   7
  -5  -1  25 592.035 365.291   7
  -5  -1  25 115.171 371.915  20
  -5  -1  25-63.0583 242.943   8
  -5  -1  25-293.098 210.868  23
  -5  -1  27 9833.82 478.389  20
  -5  -3   1 5003.70 634.603  17
  -5  -3   1 4718.90 811.930  34
  -5  -3   1 6359.88 583.650   8
  -5  -3  -1 5915.83 558.613   8
  -5  -3  -1 3585.76 812.809  34
  -5  -3   1 6084.76 559.787  23
  -5  -3  -1 5552.48 530.006  23
  -5  -3  -1 5947.02 413.657   7
  -5  -3   1 4856.38 640.992  21
  -5  -3  -3 2442.30 346.023   7
  -5  -3   3-22.2485 401.324   7
  -5  -3  -3 2676.35 618.562  10
  -5  -3   3 2028.20 606.333  10
  -5  -3   3 693.936 723.594  34
  -5  -3  -3 3283.82 813.667  34
  -5  -3  -3 2238.53 608.689  17
  -5  -3   3 1602.44 601.519  17
  -5  -3   3 2137.37 552.576   8
  -5  -3  -3 2670.43 561.848   8
  -5  -3   3 1803.15 523.578  23
  -5  -3  -3 2156.15 478.678  23
  -5  -3  -3 2581.61 601.553  21
  -5  -3   3 1813.96 599.763  21
  -5  -3  -5 62839.5 1570.57  17
  -5  -3  -5 65342.9 1384.98   7
  -5  -3  -5 63943.6 1577.07  21
  -5  -3  -5 62244.8 1570.64  10
  -5  -3  -7 7721.56 676.042  17
  -5  -3  -7 8883.78 879.668  34
  -5  -3  -7 8339.41 671.599  21
  -5  -3  -7 8524.04 674.363  10
  -5  -3  -9 6389.83 648.429  10
  -5  -3   9 6448.33 610.368  10
  -5  -3   9 7384.69 572.728   8
  -5  -3  -9 5727.36 642.789  17
  -5  -3   9 6473.30 602.859  17
  -5  -3  -9 6287.29 848.817  34
  -5  -3   9 7024.21 570.208  23
  -5  -3   9 7062.54 480.883   7
  -5  -3  -9 6711.56 648.729  21
  -5  -3   9 6286.64 616.958  21
  -5  -3 -11 17128.6 785.261  10
  -5  -3  11 17089.2 740.190  10
  -5  -3  11 17183.6 743.754   8
  -5  -3 -11 17318.2 775.589  17
  -5  -3  11 17850.0 744.554  17
   5   3  11 16776.1 647.839  13
  -5  -3  11 19184.2 744.174  23
  -5  -3  11 19750.8 647.779   7
  -5  -3 -11 17737.7 779.558  21
  -5  -3  11 17712.7 752.048  21
  -5  -3 -13-566.824 575.328  10
  -5  -3  13 212.102 519.760  10
  -5  -3 -13-587.450 806.803  34
  -5  -3 -13-484.625 565.093  17
  -5  -3  13-190.722 511.149  17
  -5  -3  13 293.070 503.362   8
   5   3  13-5.04031 442.911  13
  -5  -3  13-142.570 503.784  23
  -5  -3 -13-530.903 579.276  21
  -5  -3  13-10.6182 522.992  21
  -5  -3  15 2830.11 437.281   7
  -5  -3 -15 2344.67 579.084  10
  -5  -3 -15 3287.66 826.243  34
  -5  -3 -15 1968.64 571.937  17
   5   3  15 2758.30 795.488  24
   5   3  15 3265.57 473.351  13
  -5  -3 -15 2507.31 579.931  21
  -5  -3 -17 31079.0 1253.89  34
   5   3  17 39367.0 1297.62  24
   5   3  17 32943.6 970.631  13
  -5  -3  17 35587.3 1049.40  23
  -5  -3  17 36044.4 940.077   7
  -5  -3 -19 3431.73 779.540  34
   5   3  19 3967.78 868.891  24
  -5  -3  19 4135.30 608.535   8
   5   3  19 4149.92 507.591  13
  -5  -3  19 3068.07 581.881  23
  -5  -3  19 3954.03 442.148   7
  -5  -3  21 52.6776 391.508   7
   5   3  21 31.9382 829.351  24
  -5  -3  21-472.318 578.898   8
   5   3  21-5.78177 451.729  13
  -5  -3  21-233.734 545.597  23
  -5  -3  23 7999.10 623.021   8
   5   3  23 7790.85 526.843  13
  -5  -3  23 8018.07 608.776  23
  -5  -3  23 8367.51 475.909   7
  -5  -3  25 379.477 382.437   7
   5   3 -25 106.559 609.237  44
  -5  -3  25 66.9346 521.086   8
  -5  -3  25 225.204 509.514  23
  -5  -5   1-35.5693 556.732  10
  -5  -5   1 2005.33 879.164  34
  -5  -5  -1 1167.79 870.384  34
  -5  -5   1 311.358 567.932  17
  -5  -5  -1 94.9599 649.415  22
  -5  -5   1 128.423 642.552  22
  -5  -5  -1-149.328 694.871  12
  -5  -5   1 33.7172 670.211  12
  -5  -5   1 570.735 571.415  21
  -5  -5   3 1666.41 546.704  10
  -5  -5  -3 54.2579 562.898  10
  -5  -5   3 1932.68 380.058   7
  -5  -5   3 438.876 820.521  34
  -5  -5  -3 673.039 838.300  34
  -5  -5   3 1583.03 542.191  17
  -5  -5  -3 304.468 556.958  17
  -5  -5   3 780.879 469.556   8
  -5  -5   3 986.777 465.431  23
  -5  -5  -3 43.7734 661.604  22
  -5  -5   3 1195.49 608.598  22
  -5  -5  -3 37.7512 697.469  12
  -5  -5   3 1381.28 647.469  12
  -5  -5   3 1431.85 549.154  21
  -5  -5  -3 86.4570 562.329  21
  -5  -5   5 33629.8 981.697   8
  -5  -5   5 34189.6 1010.46  17
  -5  -5   5 37608.7 907.028   7
  -5  -5   5 35265.7 1020.48  21
  -5  -5   5 34101.9 1009.61  10
  -5  -5  -7 287.637 582.701  10
  -5  -5   7 5286.72 535.190   8
  -5  -5   7 5521.72 569.782  17
  -5  -5   7 1878.65 831.506  34
  -5  -5  -7 4770.88 925.385  34
  -5  -5  -7 514.504 587.892  17
  -5  -5   7 5093.25 525.236  23
  -5  -5  -7-40.6277 709.862  22
  -5  -5  -7 108.984 766.757  12
  -5  -5   7 5216.24 425.019   7
  -5  -5   7 5089.32 566.297  21
  -5  -5  -7 779.510 587.897  21
  -5  -5   7 5577.62 572.120  10
  -5  -5   9 4053.77 544.811  10
  -5  -5  -9 3769.01 568.492  10
  -5  -5   9 4733.72 534.749   8
  -5  -5  -9 3975.41 895.785  34
  -5  -5   9 3823.98 544.766  17
  -5  -5  -9 3604.50 578.885  17
  -5  -5   9 3909.69 524.457  23
  -5  -5  -9-153.359 718.707  22
  -5  -5  -9-28.0463 776.498  12
  -5  -5   9 4497.80 435.276   7
  -5  -5   9 4421.98 546.392  21
  -5  -5  -9 3618.88 572.703  21
  -5  -5  11 13617.4 651.216   8
  -5  -5  11 13195.2 643.063  17
  -5  -5 -11 12923.3 681.679  17
  -5  -5 -11 10547.6 985.463  34
  -5  -5  11 13275.0 650.345  23
  -5  -5  11 12990.6 548.858   7
  -5  -5  11 12820.5 637.131  21
  -5  -5 -11 11983.3 673.357  21
  -5  -5  11 12205.7 632.059  10
  -5  -5 -11 11470.2 662.960  10
  -5  -5 -13 205.422 539.447  10
  -5  -5  13 125.023 396.545   7
  -5  -5 -13 485.069 836.727  34
  -5  -5 -13 213.258 542.983  17
  -5  -5  13 203.393 495.336   8
  -5  -5  13 342.535 501.956  23
  -5  -5 -13 93.5346 537.480  21
  -5  -5 -15 1768.90 576.394  10
  -5  -5  15 1933.16 399.626   7
  -5  -5 -15 1573.23 850.895  34
  -5  -5 -15 2653.83 586.995  17
  -5  -5  15 1634.16 517.550   8
  -5  -5  15 1864.52 515.325  23
  -5  -5 -15 746.115 720.450  22
  -5  -5 -15 1618.84 778.135  12
  -5  -5 -15 1778.97 582.887  21
  -5  -5  17 22658.3 793.628   8
  -5  -5 -17 17296.4 1122.89  34
  -5  -5  17 21988.5 796.275  23
  -5  -5 -17 18617.9 986.523  12
  -5  -5 -17 19125.0 946.479  22
  -5  -5  19 2438.21 412.373   7
   5   5  19 1805.65 475.327  13
  -5  -7   1 329.713 537.874  10
   5  -7   1 3075.63 4835.71  41
  -5   7  -1-77.8640 1882.87  18
   5  -7   1 1630.69 1675.57  37
   5  -7  -1 578.186 1421.44  37
  -5  -7   1 72.3026 556.337  17
  -5  -7  -1 11.8667 637.314  22
  -5  -7  -1 76.9895 676.271  12
  -5  -7   1 372.930 533.077  21
  -5   7  -3 807.062 765.018  20
  -5  -7   3 45.5089 515.263  10
  -5  -7  -3 99.6165 530.355  10
  -5   7  -3 281.051 2183.20   9
   5  -7   3 1215.83 4422.70  41
  -5  -7   3-148.132 539.896  17
  -5  -7  -3 48.8325 552.559  17
  -5   7  -3-670.153 1185.67  30
  -5   7  -3 489.958 626.525  27
  -5  -7  -3-18.7149 653.438  22
  -5  -7  -3 130.774 694.007  12
  -5  -7   3 23.2851 514.999  21
  -5  -7  -3-203.896 528.564  21
  -5  -7   5 18000.6 739.712  17
  -5   7  -5 15346.0 1951.39  15
  -5  -7   5 17254.6 719.768  21
  -5  -7   5 16199.0 707.146  10
  -5  -7   7 2790.21 544.170  10
  -5  -7  -7 2060.37 563.751  10
   5  -7  -7-2888.50 2009.67  43
  -5  -7   7 2904.53 377.464   7
  -5   7  -7 14473.0 2567.25   6
  -5   7  -7 2195.71 1738.11  38
  -5  -7   7 2767.68 550.749  17
  -5  -7  -7 2321.95 570.492  17
  -5  -7   7 1945.46 489.111   8
  -5   7  -7 12234.6 1921.31  15
  -5  -7   7 1926.07 483.058  23
  -5  -7  -7 201.199 700.029  22
  -5  -7  -7 46.8491 743.911  12
  -5  -7   7 2294.48 548.614  21
  -5  -7  -7 1992.48 569.448  21
  -5   7   9-255.993 716.605  28
  -6  -2   0 74383.7 1798.51  39
  -6  -2   0 88795.1 2145.03  38
  -6  -2  -2 27.2480 371.976   7
  -6  -2   2 51.3191 406.648   7
  -6  -2   2-83.3815 355.935  10
  -6  -2  -2 135.840 545.161  39
  -6  -2  -2 93.6215 1137.73  38
  -6  -2   2 89.9325 354.656  17
  -6  -2   2-299.639 360.776  21
  -6  -2  -4-29.2040 360.106   7
  -6  -2   4 486.592 435.331   7
  -6  -2  -4-7.09812 364.387  10
  -6  -2   4 143.694 255.509  10
  -6  -2  -4 193.366 1188.44  38
  -6  -2  -4 28.2766 374.637  17
  -6  -2   4 34.0662 268.039  17
  -6  -2   4-77.4780 244.909   8
  -6  -2   4-129.631 218.828  23
  -6  -2  -4-72.9127 365.321  21
  -6  -2   4-70.2431 257.714  21
  -6  -2  -6 7.09078 268.952  10
  -6  -2   6-100.679 127.776  10
  -6  -2  -6 588.408 1233.01  38
  -6  -2   6 16745.7 687.304   8
  -6  -2  -6-42.3717 283.152  17
  -6  -2   6-140.353 137.305  17
  -6  -2   6 14587.2 593.654  23
  -6  -2   6 14336.7 561.589   7
  -6  -2  -6-488.027 272.711  21
  -6  -2   6-75.7808 119.590  21
  -6  -2   8 1501.32 460.907   7
  -6  -2  -8-63.5438 147.411  10
  -6  -2  -8 41.2100 1272.50  38
  -6  -2  -8-91.3927 150.090  17
  -6  -2   8 2128.54 629.890   8
  -6  -2   8 1839.39 543.481  23
  -6  -2  -8-43.5084 136.349  21
  -6  -2  10 32340.0 1069.27   8
  -6  -2  10 30428.0 960.537  23
  -6  -2 -12 506.450 1281.87  38
  -6  -2 -12 807.860 770.144  34
   6   2  12-519.594 886.092  24
   6   2  12-9.29832 72.2321  13
  -6  -2 -14-61.5269 1408.72  38
  -6  -2 -14-357.978 753.056  34
   6   2  14 174.321 808.187  24
   6   2  14-4.91623 32.0865  13
  -6  -2 -16 199.140 1388.42  38
  -6  -2  16 4538.71 693.371   8
  -6  -2 -16-216.351 704.479  34
   6   2  16 562.891 818.695  24
   6   2  16 61.8254 30.7585  13
  -6  -2  16 5193.89 608.538  23
  -6  -2  16 4548.54 478.891   7
  -6  -2  18 2949.41 452.899   7
  -6  -2  18 3780.28 654.773   8
  -6  -2  18 2473.19 565.429  23
  -6  -2  20 75.5693 396.568   7
  -6  -2  20 933.402 595.132   8
  -6  -2  20 150.242 501.948  23
  -6  -2  22 22408.4 845.549   8
  -6  -2  22 21022.4 692.707   7
  -6  -4   0 44799.6 1057.56   7
  -6  -4   2-89.8601 357.199   7
  -6  -4   2-181.799 598.544  10
  -6  -4   2 502.028 792.355  34
  -6  -4  -2-511.974 828.166  34
  -6  -4   2-187.533 587.051  17
  -6  -4   2-157.826 511.262   8
  -6  -4   2-12.5008 493.034  23
  -6  -4   2 233.013 592.068  21
  -6  -4   4-86.6752 371.029   7
  -6  -4  -4-93.1522 605.592  10
  -6  -4   4 121.172 588.455  10
  -6  -4   4-214.985 755.371  34
  -6  -4  -4-110.148 823.110  34
  -6  -4  -4-19.8849 589.576  17
  -6  -4   4 336.648 580.539  17
  -6  -4   4 481.364 521.703   8
  -6  -4   4-128.841 508.903  23
  -6  -4  -4 191.157 614.188  21
  -6  -4   4 431.646 587.340  21
  -6  -4   6 13594.9 740.833  10
  -6  -4   6 13512.3 739.729  17
  -6  -4   6 17251.3 738.586   8
  -6  -4   6 15769.5 714.387  23
  -6  -4   6 16754.5 591.215   7
  -6  -4   6 13601.4 740.065  21
  -6  -4   8 1445.22 403.229   7
  -6  -4  -8 79.3296 605.097  10
  -6  -4   8 1158.12 570.497  10
  -6  -4   8-108.928 737.040  34
  -6  -4  -8 1008.88 841.735  34
  -6  -4  -8 144.879 599.447  17
  -6  -4   8 1383.32 575.292  17
  -6  -4   8 1317.81 556.071   8
  -6  -4   8 1561.47 534.418  23
  -6  -4  -8 1146.01 606.627  21
  -6  -4   8 1125.28 569.863  21
  -6  -4 -10 11975.0 729.933  10
  -6  -4  10 11792.0 679.218  10
  -6  -4 -10 13010.3 730.798  17
  -6  -4  10 13031.2 704.339   8
  -6  -4 -10 12567.2 988.403  34
  -6  -4  10 10961.4 673.939  17
  -6  -4  10 12737.8 683.844  23
  -6  -4  10 13790.7 568.110   7
  -6  -4 -10 12155.3 724.100  21
  -6  -4  10 11069.7 677.058  21
  -6  -4 -12 9738.45 678.943  10
  -6  -4  12 11054.7 666.982  10
  -6  -4 -12 11303.5 964.235  34
  -6  -4 -12 9592.37 685.380  17
  -6  -4  12 11257.2 667.149  17
  -6  -4  12 12129.3 676.275  23
  -6  -4  12 13670.5 576.390   7
  -6  -4 -12 9607.32 677.386  21
  -6  -4  12 10608.6 662.963  21
  -6  -4  14 3165.62 427.579   7
  -6  -4 -14 2888.39 594.317  10
  -6  -4 -14 2097.20 808.666  34
  -6  -4 -14 3066.54 586.161  17
  -6  -4  14 3396.51 589.793   8
  -6  -4  14 2848.98 568.829  23
  -6  -4 -14 2908.96 591.352  21
  -6  -4 -16 6331.68 543.112  10
  -6  -4 -16 6791.59 903.821  34
  -6  -4  16 6462.86 616.258   8
  -6  -4 -16 6369.73 552.321  17
   6   4  16 5972.99 479.633  13
  -6  -4  16 4867.40 595.013  23
  -6  -4 -16 6302.53 548.351  21
  -6  -4  18 2199.92 421.488   7
  -6  -4 -18 2078.53 809.608  34
   6   4  18 1916.39 438.366  13
  -6   6   0 178.191 2037.65  18
   6  -6   0 4391.59 2521.61  33
  -6   6   0-338.906 884.550  28
   6  -6   2 80.3022 667.747  10
  -6   6  -2-114.903 808.460  20
  -6  -6   2 187.372 557.777  10
   6  -6   2-305.066 5190.70  41
  -6   6  -2 656.164 2049.89  18
  -6   6  -2-24.8036 980.609  38
  -6  -6  -2-157.056 871.698  34
  -6  -6   2 140.411 561.203  17
  -6   6  -2 1785.62 937.686  29
  -6   6   2 322.034 1186.49  28
  -6   6  -2-102.591 839.647  27
  -6   6  -2 4053.69 2013.17  15
   6  -6   2 291.523 2208.02  14
  -6  -6   2-185.703 552.055  21
  -6  -6   4-112.667 548.269  10
  -6  -6  -4 166.775 561.874  10
  -6   6  -4 881.014 2509.37  42
   6  -6   4 698.403 4466.06  41
  -6   6  -4 7574.77 2748.40   6
  -6   6  -4 1005.83 1876.05  38
  -6  -6  -4 552.089 869.292  34
   6  -6   4 1652.63 3283.55  32
  -6  -6   4 413.259 559.117  17
  -6  -6  -4-137.305 572.281  17
  -6   6  -4-352.714 1618.15  30
  -6   6  -4 3014.36 1758.89  29
  -6   6   4 459.697 1396.89  28
  -6   6  -4-395.342 1482.86  27
  -6   6  -4 5172.06 1490.02  26
   6  -6   4 237.092 2252.09  14
   6  -6   4 332.705 975.852  12
   6  -6   4-341.050 928.796  22
   6  -6   4-82.7285 2059.43  11
  -6  -6   4 528.140 549.217  21
  -6  -6  -4 221.443 564.355  21
   6  -6   6 32.5187 670.957  10
  -6  -6  -6 5295.30 600.292  10
  -6   6  -6 1630.42 2731.15  42
  -6   6  -6 2042.28 1889.99  38
  -6  -6   6 5544.50 603.966  17
  -6  -6  -6 5195.07 606.518  17
   6  -6   6-162.173 701.089  17
  -6  -6  -6 5960.09 949.210  34
  -6   6  -6 899.562 1515.26  30
  -6   6  -6 5673.90 2126.79  29
   6  -6   6-8.99434 2074.06  11
  -6  -6   6 5832.89 411.077   7
  -6  -6   6 5443.79 597.761  21
   6  -6   6 120.189 672.875  21
  -6  -6  -6 5090.34 598.620  21
  -6  -6   6 5432.97 590.236  10
   6  -6   8-151.196 653.264  10
  -6  -6   8 721.235 581.208  10
  -6  -6  -8 129.743 599.406  10
  -6  -6   8 991.898 371.102   7
   6  -6   8 98.2149 681.998  17
  -6  -6  -8-58.1986 592.610  17
  -6  -6   8 493.024 570.312  17
  -6  -6   8 340.849 535.049   8
  -6  -6   8 700.063 521.936  23
   6  -6   8 213.506 965.367  12
   6  -6   8-39.5916 935.214  22
   6  -6   8 1238.42 2017.35  11
   6  -6   8 38.8093 650.670  21
  -6  -6   8 1216.31 588.360  21
  -6  -6  -8 1138.28 616.336  21
  -7  -3  -1 134.987 348.149   7
  -7  -3   1 1212.17 377.859   7
  -7  -3  -1-20.9388 300.916  10
  -7  -3   1 20.7657 269.561  10
  -7  -3  -1 347.517 736.099  34
  -7  -3  -1-34.7643 324.079  17
  -7  -3   1-62.0536 289.671  17
  -7  -3  -1-107.538 292.342  21
  -7  -3   1 35.5438 278.388  21
  -7  -3   3 1191.36 387.606   7
  -7  -3   3-191.381 213.788  10
  -7  -3   3 1008.16 728.549  34
  -7  -3  -3-13.7162 764.171  34
  -7  -3   3 177.057 218.494  17
  -7  -3   3-224.651 221.645  21
  -7  -3  -5-7.01295 222.356  10
  -7  -3   5-60.5061 126.919  10
  -7  -3  -5-222.999 765.045  34
  -7  -3  -5 6.98719 224.183  17
  -7  -3   5-8.41545 69.4773   8
  -7  -3   5-7.45373 53.2942  23
  -7  -3  -5-57.6402 222.893  21
  -7  -3   5 48.3286 104.064  21
  -7  -3  -7 6.98953 135.069  10
  -7  -3  -7-292.490 142.045  17
  -7  -3   7-136.013 229.653   8
  -7  -3   7-105.406 192.837  23
  -7  -3  -7 21.5434 132.565  21
  -7  -3  -9-601.263 761.209  34
  -7  -3   9 299.802 372.671   8
  -7  -3   9 553.803 321.129  23
  -7  -3  11 8516.36 529.994  23
  -7  -3  11 9143.02 522.703   7
  -7  -3  13-139.654 390.498   7
  -7  -3  13 464.812 494.575   8
  -7  -3  13 243.851 418.102  23
  -7  -3  15 1526.15 512.588   8
  -7  -3  15 994.339 433.548  23
  -7   5  -1-113.389 772.607  20
  -7  -5  -1 73.1051 602.256  10
  -7  -5   1 26.3427 590.053  10
  -7   5  -1 249.672 2139.37   9
  -7   5   1 991.991 2831.91  42
   7  -5   1 115.391 5092.50  41
  -7   5  -1 1222.26 1899.55  38
  -7   5   1 839.122 1936.22  38
  -7  -5   1 2036.69 818.616  34
  -7  -5  -1 1663.42 841.742  34
   7  -5   1 5635.45 3572.07  32
  -7  -5  -1 165.564 598.008  17
  -7  -5   1 19.6787 583.854  17
  -7   5  -1 920.607 1602.44  30
  -7   5   1 849.941 1389.65  30
  -7   5  -1 524.402 1344.21  27
  -7   5   1-399.668 928.988  27
   7  -5   1 746.838 2109.88  14
   7  -5  -1 28.6712 2044.41  14
   7  -5   1-449.788 738.116  12
   7  -5  -1 2346.39 979.620  12
   7  -5   1 830.544 704.231  22
   7  -5  -1 2819.80 935.580  22
   7  -5   1 881.994 1897.43  11
   7  -5  -1 667.423 2083.50  11
  -7  -5  -1 381.738 605.597  21
  -7  -5   1 162.035 576.186  21
  -7   5  -3 416.983 810.475  20
  -7  -5   3 570.893 566.429  10
  -7   5  -3-362.566 2166.18   9
   7  -5   3 8959.67 3014.35  43
  -7   5   3 1380.16 2406.11  42
   7  -5   3-735.497 4524.35  41
  -7   5   3 1523.46 1544.72  38
  -7  -5   3 344.737 779.875  34
  -7  -5  -3 1070.20 845.896  34
  -7   5  -3 168.919 1564.10  30
  -7  -5   3 788.693 567.747  17
  -7   5  -3 2876.69 2005.39  29
  -7   5   3 2843.95 2158.22  29
   7  -5  -3-154.285 920.585  12
   7  -5  -3 139.666 863.821  22
  -7  -5   3 26.6132 576.016  21
  -7  -5   5 12197.8 698.822  10
  -7   5   5-596.209 1727.87  42
  -7   5   5 622.023 925.821  38
  -7  -5  -5 17955.4 1084.02  34
  -7  -5   5 13086.2 709.773  17
  -7  -5   5 17762.8 555.880   7
  -7  -5   5 12945.4 707.887  21
   7  -5  -7 1659.35 681.614  10
  -7  -5   7 2768.07 393.670   7
  -7  -5  -7 1483.94 587.026  10
  -7  -5   7 2245.53 575.587  10
   7  -5  -7 1767.10 710.958  17
  -7  -5  -7 2026.64 581.152  17
  -7  -5   7 2428.98 572.067  17
  -7   5  -7 235.472 1297.33  28
  -7  -5   7 2219.96 612.158   8
  -7  -5   7 2034.08 535.852  23
   7  -5  -7 1427.85 683.702  21
  -7  -5  -7 2052.10 581.668  21
  -7  -5   7 2147.28 567.209  21
   0   0   0    0.00    0.00   0

TITL HW_HD_Zhou_La2222_S2_P7_050724_oF_corr1 in Fmmm
REM Fmmm (#69 in standard setting)
CELL 0.71073   5.294208   5.287081  19.997926  90.0000  90.0000  90.0000
ZERR    4.00   0.000584   0.000478   0.001524   0.0000   0.0000   0.0000
LATT  4
SYMM -x,-y, z
SYMM -x, y,-z
SYMM  x,-y,-z
SFAC O Ni La
UNIT 28.00 8.00 12.00
REM  CrysAlisPro recorded range (K): Min=299.9; max=300.0; aver:300.0
TEMP 27
TREF
HKLF 4
END
;
_shelx_hkl_checksum    6308
