# Supplementary material for: Pressure-Induced Phase Transitions in Bilayer La3Ni2O7
Source: J Phys Chem C Nanomater Interfaces. 2025 Dec 11;130(13):4911–8. doi: 10.1021/acs.jpcc.5c07252 (PMC13051444; doi:10.1021/acs.jpcc.5c07252)
Supplement: Supplementary file 2 [file jp5c07252_si_002.zip › XRD_CIf/12p53GPa_tI.cif]

 
data_HW_HD_Zhou_La2222_S2_P7_050724_tI_corr1
 
_audit_creation_method            'SHELXL-2019/1'
_shelx_SHELXL_version_number      '2019/1'
_chemical_name_systematic         ?
_chemical_name_common             ?
_chemical_melting_point           ?
_chemical_formula_moiety          ?
_chemical_formula_sum
 'La3 Ni2 O7' 
_chemical_formula_weight          646.15

loop_
 _atom_type_symbol
 _atom_type_description
 _atom_type_scat_dispersion_real
 _atom_type_scat_dispersion_imag
 _atom_type_scat_source
 'O'  'O'   0.0106   0.0060
 'International Tables Vol C Tables 4.2.6.8 and 6.1.1.4'
 'Ni'  'Ni'   0.3393   1.1124
 'International Tables Vol C Tables 4.2.6.8 and 6.1.1.4'
 'La'  'La'  -0.2871   2.4523
 'International Tables Vol C Tables 4.2.6.8 and 6.1.1.4'
 
_space_group_crystal_system       tetragonal
_space_group_IT_number            139
_space_group_name_H-M_alt         'I 4/m m m'
_space_group_name_Hall            '-I 4 2'
 
_shelx_space_group_comment
;
The symmetry employed for this shelxl refinement is uniquely defined
by the following loop, which should always be used as a source of
symmetry information in preference to the above space-group names.
They are only intended as comments.
;
 
loop_
 _space_group_symop_operation_xyz
 'x, y, z'
 '-x, -y, z'
 '-y, x, z'
 'y, -x, z'
 '-x, y, -z'
 'x, -y, -z'
 'y, x, -z'
 '-y, -x, -z'
 'x+1/2, y+1/2, z+1/2'
 '-x+1/2, -y+1/2, z+1/2'
 '-y+1/2, x+1/2, z+1/2'
 'y+1/2, -x+1/2, z+1/2'
 '-x+1/2, y+1/2, -z+1/2'
 'x+1/2, -y+1/2, -z+1/2'
 'y+1/2, x+1/2, -z+1/2'
 '-y+1/2, -x+1/2, -z+1/2'
 '-x, -y, -z'
 'x, y, -z'
 'y, -x, -z'
 '-y, x, -z'
 'x, -y, z'
 '-x, y, z'
 '-y, -x, z'
 'y, x, z'
 '-x+1/2, -y+1/2, -z+1/2'
 'x+1/2, y+1/2, -z+1/2'
 'y+1/2, -x+1/2, -z+1/2'
 '-y+1/2, x+1/2, -z+1/2'
 'x+1/2, -y+1/2, z+1/2'
 '-x+1/2, y+1/2, z+1/2'
 '-y+1/2, -x+1/2, z+1/2'
 'y+1/2, x+1/2, z+1/2'
 
_cell_length_a                    3.74222(19)
_cell_length_b                    3.74222(19)
_cell_length_c                    19.9965(16)
_cell_angle_alpha                 90
_cell_angle_beta                  90
_cell_angle_gamma                 90
_cell_volume                      280.04(4)
_cell_formula_units_Z             2
_cell_measurement_temperature     300(2)
_cell_measurement_reflns_used     ?
_cell_measurement_theta_min       ?
_cell_measurement_theta_max       ?
 
_exptl_crystal_description        ?
_exptl_crystal_colour             ?
_exptl_crystal_density_meas       ?
_exptl_crystal_density_method     ?
_exptl_crystal_density_diffrn     7.663          
_exptl_crystal_F_000              566
_exptl_transmission_factor_min    ?
_exptl_transmission_factor_max    ?
_exptl_crystal_size_max           ?
_exptl_crystal_size_mid           ?
_exptl_crystal_size_min           ?
_exptl_absorpt_coefficient_mu     28.973
_shelx_estimated_absorpt_T_min    ?
_shelx_estimated_absorpt_T_max    ?
_exptl_absorpt_correction_type    ?
_exptl_absorpt_correction_T_min   ?
_exptl_absorpt_correction_T_max   ?
_exptl_absorpt_process_details    ?
_exptl_absorpt_special_details    ?
_diffrn_ambient_temperature       300(2)
_diffrn_radiation_wavelength      0.71073
_diffrn_radiation_type            MoK\a
_diffrn_source                    ?
_diffrn_measurement_device_type   ?
_diffrn_measurement_method        ?
_diffrn_detector_area_resol_mean  ?
_diffrn_reflns_number             3698
_diffrn_reflns_av_unetI/netI      0.0616
_diffrn_reflns_av_R_equivalents   0.0990
_diffrn_reflns_limit_h_min        -6
_diffrn_reflns_limit_h_max        5
_diffrn_reflns_limit_k_min        -6
_diffrn_reflns_limit_k_max        6
_diffrn_reflns_limit_l_min        -32
_diffrn_reflns_limit_l_max        32
_diffrn_reflns_theta_min          2.037
_diffrn_reflns_theta_max          37.472
_diffrn_reflns_theta_full         25.242
_diffrn_measured_fraction_theta_max   0.882
_diffrn_measured_fraction_theta_full  0.963
_diffrn_reflns_Laue_measured_fraction_max    0.882
_diffrn_reflns_Laue_measured_fraction_full   0.963
_diffrn_reflns_point_group_measured_fraction_max   0.882
_diffrn_reflns_point_group_measured_fraction_full  0.963
_reflns_number_total              240
_reflns_number_gt                 189
_reflns_threshold_expression      'I > 2\s(I)'
_reflns_Friedel_coverage          0.000
_reflns_Friedel_fraction_max      .
_reflns_Friedel_fraction_full     .
 
_reflns_special_details
;
 Reflections were merged by SHELXL according to the crystal
 class for the calculation of statistics and refinement.
 
 _reflns_Friedel_fraction is defined as the number of unique
 Friedel pairs measured divided by the number that would be
 possible theoretically, ignoring centric projections and
 systematic absences.
;
 
_computing_data_collection        ?
_computing_cell_refinement        ?
_computing_data_reduction         ?
_computing_structure_solution     ?
_computing_structure_refinement 'SHELXL-2019/1 (Sheldrick, 2019)'
_computing_molecular_graphics     ?
_computing_publication_material   ?
_refine_special_details           ?
_refine_ls_structure_factor_coef  Fsqd
_refine_ls_matrix_type            full
_refine_ls_weighting_scheme       calc
_refine_ls_weighting_details
'w=1/[\s^2^(Fo^2^)+(0.1000P)^2^] where P=(Fo^2^+2Fc^2^)/3'
_atom_sites_solution_primary      ?
_atom_sites_solution_secondary    ?
_atom_sites_solution_hydrogens    .
_refine_ls_hydrogen_treatment     undef
_refine_ls_extinction_method      none
_refine_ls_extinction_coef        .
_refine_ls_number_reflns          240
_refine_ls_number_parameters      18
_refine_ls_number_restraints      0
_refine_ls_R_factor_all           0.1574
_refine_ls_R_factor_gt            0.1164
_refine_ls_wR_factor_ref          0.4936
_refine_ls_wR_factor_gt           0.3862
_refine_ls_goodness_of_fit_ref    4.445
_refine_ls_restrained_S_all       4.445
_refine_ls_shift/su_max           0.000
_refine_ls_shift/su_mean          0.000
 
loop_
 _atom_site_label
 _atom_site_type_symbol
 _atom_site_fract_x
 _atom_site_fract_y
 _atom_site_fract_z
 _atom_site_U_iso_or_equiv
 _atom_site_adp_type
 _atom_site_occupancy
 _atom_site_site_symmetry_order  
 _atom_site_calc_flag
 _atom_site_refinement_flags_posn
 _atom_site_refinement_flags_adp
 _atom_site_refinement_flags_occupancy
 _atom_site_disorder_assembly
 _atom_site_disorder_group
La1 La 0.000000 0.000000 0.000000 0.0294(15) Uani 1 16 d S T P . .
La2 La 0.000000 0.000000 0.17934(17) 0.0289(14) Uani 1 8 d S T P . .
Ni3 Ni -0.500000 -0.500000 -0.0969(4) 0.030(2) Uani 1 8 d S T P . .
O1 O -1.000000 -0.500000 -0.0967(16) 0.023(5) Uani 1 4 d S T P . .
O2 O -0.500000 -0.500000 -0.204(2) 0.038(12) Uani 1 8 d S T P . .
O3 O -0.500000 -0.500000 0.000000 0.05(2) Uani 1 16 d S T P . .
 
loop_
 _atom_site_aniso_label
 _atom_site_aniso_U_11
 _atom_site_aniso_U_22
 _atom_site_aniso_U_33
 _atom_site_aniso_U_23
 _atom_site_aniso_U_13
 _atom_site_aniso_U_12
La1 0.033(2) 0.033(2) 0.021(2) 0.000 0.000 0.000
La2 0.0329(17) 0.0329(17) 0.0208(18) 0.000 0.000 0.000
Ni3 0.035(3) 0.035(3) 0.020(3) 0.000 0.000 0.000
O1 0.023(13) 0.018(12) 0.029(12) 0.000 0.000 0.000
O2 0.045(18) 0.045(18) 0.03(2) 0.000 0.000 0.000
O3 0.06(3) 0.06(3) 0.03(3) 0.000 0.000 0.000
 
_geom_special_details
;
 All esds (except the esd in the dihedral angle between two l.s. planes)
 are estimated using the full covariance matrix.  The cell esds are taken
 into account individually in the estimation of esds in distances, angles
 and torsion angles; correlations between esds in cell parameters are only
 used when they are defined by crystal symmetry.  An approximate (isotropic)
 treatment of cell esds is used for estimating esds involving l.s. planes.
;
 
loop_
 _geom_bond_atom_site_label_1
 _geom_bond_atom_site_label_2
 _geom_bond_distance
 _geom_bond_site_symmetry_2
 _geom_bond_publ_flag
La1 O3 2.64615(13) 1_665 ?
La1 O3 2.64615(13) . ?
La1 O3 2.64615(14) 1_565 ?
La1 O3 2.64615(14) 1_655 ?
La1 O1 2.69(2) 19_645 ?
La1 O1 2.69(2) 3_465 ?
La1 O1 2.69(2) 17_455 ?
La1 O1 2.69(2) 1_655 ?
La1 O1 2.69(2) 19_545 ?
La1 O1 2.69(2) 3_565 ?
La1 O1 2.69(2) 17_445 ?
La1 O1 2.69(2) 1_665 ?
La2 O2 2.32(5) 9 ?
La2 O1 2.50(2) 19_545 ?
La2 O1 2.50(2) 17_445 ?
La2 O1 2.50(2) 19_645 ?
La2 O1 2.50(2) 17_455 ?
La2 O2 2.693(9) 17 ?
La2 O2 2.693(9) 17_445 ?
La2 O2 2.693(9) 17_455 ?
La2 O2 2.693(9) 17_545 ?
La2 Ni3 3.118(5) 17_445 ?
La2 Ni3 3.118(5) 17 ?
La2 Ni3 3.118(5) 17_545 ?
Ni3 O1 1.87111(12) 3_465 ?
Ni3 O1 1.87111(13) 3_455 ?
Ni3 O1 1.87111(11) 1_655 ?
Ni3 O1 1.87111(14) . ?
Ni3 O3 1.937(9) . ?
Ni3 O2 2.15(5) . ?
 
loop_
 _geom_angle_atom_site_label_1
 _geom_angle_atom_site_label_2
 _geom_angle_atom_site_label_3
 _geom_angle
 _geom_angle_site_symmetry_1
 _geom_angle_site_symmetry_3
 _geom_angle_publ_flag
O3 La1 O3 180.0 1_665 . ?
O3 La1 O3 90.0 1_665 1_565 ?
O3 La1 O3 90.0 . 1_565 ?
O3 La1 O3 90.0 1_665 1_655 ?
O3 La1 O3 90.0 . 1_655 ?
O3 La1 O3 180.0 1_565 1_655 ?
O3 La1 O1 60.6(3) 1_665 19_645 ?
O3 La1 O1 119.4(3) . 19_645 ?
O3 La1 O1 119.4(3) 1_565 19_645 ?
O3 La1 O1 60.6(3) 1_655 19_645 ?
O3 La1 O1 119.4(3) 1_665 3_465 ?
O3 La1 O1 60.6(3) . 3_465 ?
O3 La1 O1 60.6(3) 1_565 3_465 ?
O3 La1 O1 119.4(3) 1_655 3_465 ?
O1 La1 O1 180.0(9) 19_645 3_465 ?
O3 La1 O1 60.6(3) 1_665 17_455 ?
O3 La1 O1 119.4(3) . 17_455 ?
O3 La1 O1 60.6(3) 1_565 17_455 ?
O3 La1 O1 119.4(3) 1_655 17_455 ?
O1 La1 O1 58.9(6) 19_645 17_455 ?
O1 La1 O1 121.1(6) 3_465 17_455 ?
O3 La1 O1 119.4(3) 1_665 1_655 ?
O3 La1 O1 60.6(3) . 1_655 ?
O3 La1 O1 119.4(3) 1_565 1_655 ?
O3 La1 O1 60.6(3) 1_655 1_655 ?
O1 La1 O1 121.1(6) 19_645 1_655 ?
O1 La1 O1 58.9(6) 3_465 1_655 ?
O1 La1 O1 180.0(9) 17_455 1_655 ?
O3 La1 O1 119.4(3) 1_665 19_545 ?
O3 La1 O1 60.6(3) . 19_545 ?
O3 La1 O1 60.6(3) 1_565 19_545 ?
O3 La1 O1 119.4(3) 1_655 19_545 ?
O1 La1 O1 88.1(9) 19_645 19_545 ?
O1 La1 O1 91.9(9) 3_465 19_545 ?
O1 La1 O1 58.9(6) 17_455 19_545 ?
O1 La1 O1 121.1(6) 1_655 19_545 ?
O3 La1 O1 60.6(3) 1_665 3_565 ?
O3 La1 O1 119.4(3) . 3_565 ?
O3 La1 O1 119.4(3) 1_565 3_565 ?
O3 La1 O1 60.6(3) 1_655 3_565 ?
O1 La1 O1 91.9(9) 19_645 3_565 ?
O1 La1 O1 88.1(9) 3_465 3_565 ?
O1 La1 O1 121.1(6) 17_455 3_565 ?
O1 La1 O1 58.9(6) 1_655 3_565 ?
O1 La1 O1 180.0(9) 19_545 3_565 ?
O3 La1 O1 119.4(3) 1_665 17_445 ?
O3 La1 O1 60.6(3) . 17_445 ?
O3 La1 O1 119.4(3) 1_565 17_445 ?
O3 La1 O1 60.6(3) 1_655 17_445 ?
O1 La1 O1 58.9(6) 19_645 17_445 ?
O1 La1 O1 121.1(6) 3_465 17_445 ?
O1 La1 O1 88.1(9) 17_455 17_445 ?
O1 La1 O1 91.9(9) 1_655 17_445 ?
O1 La1 O1 58.9(6) 19_545 17_445 ?
O1 La1 O1 121.1(6) 3_565 17_445 ?
O3 La1 O1 60.6(3) 1_665 1_665 ?
O3 La1 O1 119.4(3) . 1_665 ?
O3 La1 O1 60.6(3) 1_565 1_665 ?
O3 La1 O1 119.4(3) 1_655 1_665 ?
O1 La1 O1 121.1(6) 19_645 1_665 ?
O1 La1 O1 58.9(6) 3_465 1_665 ?
O1 La1 O1 91.9(9) 17_455 1_665 ?
O1 La1 O1 88.1(9) 1_655 1_665 ?
O1 La1 O1 121.1(6) 19_545 1_665 ?
O1 La1 O1 58.9(6) 3_565 1_665 ?
O1 La1 O1 180.0(9) 17_445 1_665 ?
O2 La2 O1 131.4(5) 9 19_545 ?
O2 La2 O1 131.4(5) 9 17_445 ?
O1 La2 O1 64.0(6) 19_545 17_445 ?
O2 La2 O1 131.4(6) 9 19_645 ?
O1 La2 O1 97.1(11) 19_545 19_645 ?
O1 La2 O1 64.0(6) 17_445 19_645 ?
O2 La2 O1 131.4(6) 9 17_455 ?
O1 La2 O1 64.0(6) 19_545 17_455 ?
O1 La2 O1 97.1(11) 17_445 17_455 ?
O1 La2 O1 64.0(6) 19_645 17_455 ?
O2 La2 O2 79.3(10) 9 17 ?
O1 La2 O2 130.1(7) 19_545 17 ?
O1 La2 O2 130.1(7) 17_445 17 ?
O1 La2 O2 66.6(9) 19_645 17 ?
O1 La2 O2 66.6(9) 17_455 17 ?
O2 La2 O2 79.3(10) 9 17_445 ?
O1 La2 O2 66.6(9) 19_545 17_445 ?
O1 La2 O2 66.6(9) 17_445 17_445 ?
O1 La2 O2 130.1(7) 19_645 17_445 ?
O1 La2 O2 130.1(7) 17_455 17_445 ?
O2 La2 O2 159(2) 17 17_445 ?
O2 La2 O2 79.3(10) 9 17_455 ?
O1 La2 O2 66.6(9) 19_545 17_455 ?
O1 La2 O2 130.1(7) 17_445 17_455 ?
O1 La2 O2 130.1(7) 19_645 17_455 ?
O1 La2 O2 66.6(9) 17_455 17_455 ?
O2 La2 O2 88.0(4) 17 17_455 ?
O2 La2 O2 88.0(4) 17_445 17_455 ?
O2 La2 O2 79.3(10) 9 17_545 ?
O1 La2 O2 130.1(7) 19_545 17_545 ?
O1 La2 O2 66.6(9) 17_445 17_545 ?
O1 La2 O2 66.6(9) 19_645 17_545 ?
O1 La2 O2 130.1(7) 17_455 17_545 ?
O2 La2 O2 88.0(4) 17 17_545 ?
O2 La2 O2 88.0(4) 17_445 17_545 ?
O2 La2 O2 159(2) 17_455 17_545 ?
O2 La2 Ni3 121.94(14) 9 17_445 ?
O1 La2 Ni3 36.88(6) 19_545 17_445 ?
O1 La2 Ni3 36.88(6) 17_445 17_445 ?
O1 La2 Ni3 95.7(4) 19_645 17_445 ?
O1 La2 Ni3 95.7(4) 17_455 17_445 ?
O2 La2 Ni3 158.8(10) 17 17_445 ?
O2 La2 Ni3 42.7(10) 17_445 17_445 ?
O2 La2 Ni3 95.6(5) 17_455 17_445 ?
O2 La2 Ni3 95.6(5) 17_545 17_445 ?
O2 La2 Ni3 121.94(14) 9 17 ?
O1 La2 Ni3 95.7(4) 19_545 17 ?
O1 La2 Ni3 95.7(4) 17_445 17 ?
O1 La2 Ni3 36.88(6) 19_645 17 ?
O1 La2 Ni3 36.88(6) 17_455 17 ?
O2 La2 Ni3 42.7(10) 17 17 ?
O2 La2 Ni3 158.8(10) 17_445 17 ?
O2 La2 Ni3 95.6(5) 17_455 17 ?
O2 La2 Ni3 95.6(5) 17_545 17 ?
Ni3 La2 Ni3 116.1(3) 17_445 17 ?
O2 La2 Ni3 121.94(14) 9 17_545 ?
O1 La2 Ni3 95.7(4) 19_545 17_545 ?
O1 La2 Ni3 36.88(6) 17_445 17_545 ?
O1 La2 Ni3 36.88(6) 19_645 17_545 ?
O1 La2 Ni3 95.7(4) 17_455 17_545 ?
O2 La2 Ni3 95.6(5) 17 17_545 ?
O2 La2 Ni3 95.6(5) 17_445 17_545 ?
O2 La2 Ni3 158.8(10) 17_455 17_545 ?
O2 La2 Ni3 42.7(10) 17_545 17_545 ?
Ni3 La2 Ni3 73.75(13) 17_445 17_545 ?
Ni3 La2 Ni3 73.75(13) 17 17_545 ?
O1 Ni3 O1 180(2) 3_465 3_455 ?
O1 Ni3 O1 90.000(4) 3_465 1_655 ?
O1 Ni3 O1 90.000(3) 3_455 1_655 ?
O1 Ni3 O1 90.000(4) 3_465 . ?
O1 Ni3 O1 90.000(4) 3_455 . ?
O1 Ni3 O1 180(2) 1_655 . ?
O1 Ni3 O3 89.9(10) 3_465 . ?
O1 Ni3 O3 89.9(10) 3_455 . ?
O1 Ni3 O3 89.9(10) 1_655 . ?
O1 Ni3 O3 89.9(10) . . ?
O1 Ni3 O2 90.1(10) 3_465 . ?
O1 Ni3 O2 90.1(10) 3_455 . ?
O1 Ni3 O2 90.1(10) 1_655 . ?
O1 Ni3 O2 90.1(10) . . ?
O3 Ni3 O2 180.0 . . ?
O1 Ni3 La2 126.9(7) 3_465 17_445 ?
O1 Ni3 La2 53.2(7) 3_455 17_445 ?
O1 Ni3 La2 126.9(7) 1_655 17_445 ?
O1 Ni3 La2 53.2(7) . 17_445 ?
O3 Ni3 La2 121.94(14) . 17_445 ?
O2 Ni3 La2 58.06(14) . 17_445 ?
O1 Ni3 La2 53.2(7) 3_465 17 ?
O1 Ni3 La2 126.9(7) 3_455 17 ?
O1 Ni3 La2 53.2(7) 1_655 17 ?
O1 Ni3 La2 126.9(7) . 17 ?
O3 Ni3 La2 121.94(14) . 17 ?
O2 Ni3 La2 58.06(14) . 17 ?
La2 Ni3 La2 116.1(3) 17_445 17 ?
O1 Ni3 La2 53.2(7) 3_465 17_455 ?
O1 Ni3 La2 126.9(7) 3_455 17_455 ?
O1 Ni3 La2 126.9(7) 1_655 17_455 ?
O1 Ni3 La2 53.2(7) . 17_455 ?
O3 Ni3 La2 121.94(14) . 17_455 ?
O2 Ni3 La2 58.06(14) . 17_455 ?
La2 Ni3 La2 73.75(13) 17_445 17_455 ?
La2 Ni3 La2 73.75(13) 17 17_455 ?
O1 Ni3 La2 126.9(7) 3_465 17_545 ?
O1 Ni3 La2 53.2(7) 3_455 17_545 ?
O1 Ni3 La2 53.2(7) 1_655 17_545 ?
O1 Ni3 La2 126.9(7) . 17_545 ?
O3 Ni3 La2 121.94(14) . 17_545 ?
O2 Ni3 La2 58.06(14) . 17_545 ?
La2 Ni3 La2 73.75(13) 17_445 17_545 ?
La2 Ni3 La2 73.75(13) 17 17_545 ?
La2 Ni3 La2 116.1(3) 17_455 17_545 ?
O1 Ni3 La1 55.2(7) 3_465 . ?
O1 Ni3 La1 124.7(8) 3_455 . ?
O1 Ni3 La1 55.2(7) 1_655 . ?
O1 Ni3 La1 124.7(8) . . ?
O3 Ni3 La1 53.80(12) . . ?
O2 Ni3 La1 126.20(12) . . ?
La2 Ni3 La1 175.7(3) 17_445 . ?
La2 Ni3 La1 68.14(5) 17 . ?
La2 Ni3 La1 108.21(3) 17_455 . ?
La2 Ni3 La1 108.21(3) 17_545 . ?
O1 Ni3 La1 55.2(7) 3_465 1_455 ?
O1 Ni3 La1 124.7(8) 3_455 1_455 ?
O1 Ni3 La1 124.7(8) 1_655 1_455 ?
O1 Ni3 La1 55.2(7) . 1_455 ?
O3 Ni3 La1 53.80(12) . 1_455 ?
O2 Ni3 La1 126.20(12) . 1_455 ?
La2 Ni3 La1 108.21(3) 17_445 1_455 ?
La2 Ni3 La1 108.21(3) 17 1_455 ?
La2 Ni3 La1 68.14(5) 17_455 1_455 ?
La2 Ni3 La1 175.7(3) 17_545 1_455 ?
La1 Ni3 La1 69.58(12) . 1_455 ?
Ni3 O1 Ni3 180(2) 1_455 . ?
Ni3 O1 La2 90.0(7) 1_455 17_445 ?
Ni3 O1 La2 90.0(7) . 17_445 ?
Ni3 O1 La2 90.0(7) 1_455 17_455 ?
Ni3 O1 La2 90.0(7) . 17_455 ?
La2 O1 La2 97.1(11) 17_445 17_455 ?
Ni3 O1 La1 90.0(7) 1_455 1_455 ?
Ni3 O1 La1 90.0(7) . 1_455 ?
La2 O1 La1 175.5(10) 17_445 1_455 ?
La2 O1 La1 87.39(9) 17_455 1_455 ?
Ni3 O1 La1 90.0(7) 1_455 1_445 ?
Ni3 O1 La1 90.0(7) . 1_445 ?
La2 O1 La1 87.39(9) 17_445 1_445 ?
La2 O1 La1 175.5(10) 17_455 1_445 ?
La1 O1 La1 88.1(9) 1_455 1_445 ?
Ni3 O2 La2 180.0 . 9_444 ?
Ni3 O2 La2 79.3(10) . 17 ?
La2 O2 La2 100.7(10) 9_444 17 ?
Ni3 O2 La2 79.3(10) . 17_445 ?
La2 O2 La2 100.7(10) 9_444 17_445 ?
La2 O2 La2 159(2) 17 17_445 ?
Ni3 O2 La2 79.3(10) . 17_545 ?
La2 O2 La2 100.7(10) 9_444 17_545 ?
La2 O2 La2 88.0(4) 17 17_545 ?
La2 O2 La2 88.0(4) 17_445 17_545 ?
Ni3 O2 La2 79.3(10) . 17_455 ?
La2 O2 La2 100.7(10) 9_444 17_455 ?
La2 O2 La2 88.0(4) 17 17_455 ?
La2 O2 La2 88.0(4) 17_445 17_455 ?
La2 O2 La2 159(2) 17_545 17_455 ?
Ni3 O3 Ni3 180.0 17_445 . ?
Ni3 O3 La1 90.0 17_445 . ?
Ni3 O3 La1 90.0 . . ?
Ni3 O3 La1 90.0 17_445 1_445 ?
Ni3 O3 La1 90.0 . 1_445 ?
La1 O3 La1 180.0 . 1_445 ?
Ni3 O3 La1 90.0 17_445 1_545 ?
Ni3 O3 La1 90.0 . 1_545 ?
La1 O3 La1 90.0 . 1_545 ?
La1 O3 La1 90.0 1_445 1_545 ?
Ni3 O3 La1 90.0 17_445 1_455 ?
Ni3 O3 La1 90.0 . 1_455 ?
La1 O3 La1 90.0 . 1_455 ?
La1 O3 La1 90.0 1_445 1_455 ?
La1 O3 La1 180.0 1_545 1_455 ?
 
_refine_diff_density_max   12.874
_refine_diff_density_min  -10.877
_refine_diff_density_rms    1.671

_shelx_res_file
;
TITL HW_HD_Zhou_La2222_S2_P7_050724_tI_corr1 in I4/mmm
    HW_HD_Zhou_La2222_S2_P7_050724_tI_corr1.res
    created by SHELXL-2019/1 at 16:50:10 on 13-May-2024
REM I4/mmm (#139 in standard setting)
CELL 0.71073   3.742219   3.742219  19.996539  90.0000  90.0000  90.0000
ZERR    2.00   0.000191   0.000191   0.001639   0.0000   0.0000   0.0000
LATT  2
SYMM -x,-y, z
SYMM -y, x, z
SYMM  y,-x, z
SYMM -x, y,-z
SYMM  x,-y,-z
SYMM  y, x,-z
SYMM -y,-x,-z
SFAC O Ni La
UNIT 14.00 4.00 6.00
REM  CrysAlisPro recorded range (K): Min=299.9; max=300.0; aver:300.0
TEMP 27
ACTA

L.S. 10

WGHT    0.100000
FVAR       2.47117
LA1   3    0.000000    0.000000    0.000000    10.06250    0.03340    0.03340 =
         0.02128    0.00000    0.00000    0.00000
LA2   3    0.000000    0.000000    0.179342    10.12500    0.03287    0.03287 =
         0.02085    0.00000    0.00000    0.00000
NI3   2   -0.500000   -0.500000   -0.096856    10.12500    0.03540    0.03540 =
         0.02021    0.00000    0.00000    0.00000
O1    1   -1.000000   -0.500000   -0.096747    10.25000    0.02284    0.01844 =
         0.02899    0.00000    0.00000    0.00000
O2    1   -0.500000   -0.500000   -0.204400    10.12500    0.04455    0.04455 =
         0.02602    0.00000    0.00000    0.00000
O3    1   -0.500000   -0.500000    0.000000    10.06250    0.05843    0.05843 =
         0.02902    0.00000    0.00000    0.00000
HKLF 4


REM  HW_HD_Zhou_La2222_S2_P7_050724_tI_corr1 in I4/mmm
REM wR2 = 0.4936, GooF = S = 4.445, Restrained GooF = 4.445 for all data
REM R1 = 0.1164 for 189 Fo > 4sig(Fo) and 0.1574 for all 240 data
REM 18 parameters refined using 0 restraints

END

WGHT      0.2000      0.0000

REM Highest difference peak 12.874,  deepest hole-10.877,  1-sigma level  1.671
Q1    1   0.1014  0.0000  0.1821  10.50000  0.05    9.72
Q2    1   0.3327  0.1254  0.0000  10.50000  0.05    8.46
Q3    1   0.3347  0.1245  0.1800  11.00000  0.05    7.59
Q4    1  -0.5000  0.0000  0.0000  10.12500  0.05    5.80
Q5    1   0.0000  0.0000  0.2159  10.12500  0.05    5.78
Q6    1  -0.5000 -0.5000 -0.1315  10.12500  0.05    5.56
Q7    1  -1.0000 -0.5000 -0.1830  10.25000  0.05    5.37
Q8    1  -0.5000 -0.2645  0.0000  10.25000  0.05    5.13
Q9    1  -1.1638 -0.3770 -0.0978  11.00000  0.05    4.16
Q10   1  -0.5000 -0.2624 -0.1805  10.50000  0.05    3.91
Q11   1   0.1535  0.2525  0.1779  11.00000  0.05    3.86
Q12   1   0.1599  0.1599  0.0294  10.50000  0.05    3.71
Q13   1   0.0000  0.0000  0.1546  10.12500  0.05    3.36
Q14   1   0.1511  0.1511  0.1536  10.50000  0.05    3.35
Q15   1   0.0000  0.1966  0.0000  10.25000  0.05    3.27
Q16   1  -1.0000 -0.2384 -0.0916  10.50000  0.05    3.23
Q17   1  -1.0000 -0.3392 -0.0391  10.50000  0.05    3.20
Q18   1  -1.0000 -0.3278 -0.1444  10.50000  0.05    2.91
Q19   1   0.0000  0.1918  0.1872  10.50000  0.05    2.88
Q20   1  -1.0000 -0.5000 -0.2278  10.25000  0.05    2.74
;
_shelx_res_checksum   55050

_shelx_hkl_file
;
   0   0   2 3285.27 137.816   1
   0   0   4 9473.14 291.986   2
   0   0  -4 9948.72 293.598   2
   0   0   4 10028.1 354.774   1
   0   0   6 168398. 4203.56   1
   0   0  -6 168694. 4108.81   2
   0   0  -6 166810. 4163.30  19
   0   0   6 159232. 4110.99   2
   0   0  -8 17378.3 397.726  13
   0   0  -8 17698.8 313.847  36
   0   0   8 18258.7 327.118   2
   0   0  -8 19445.6 313.773   2
   0   0  -8 18793.5 515.632  24
   0   0   8 18652.0 489.236   1
   0   0  -8 19605.9 445.617  19
   0   0 -10 417154. 10282.0   5
   0   0 -10 406131. 10212.5   8
   0   0  10 390548. 10247.4   2
   0   0 -10 414635. 10211.1   7
   0   0 -10 418707. 10245.2  36
   0   0 -10 403181. 10284.0  13
   0   0 -10 416872. 10369.3  24
   0   0  10 408067. 10360.4   1
   0   0 -10 429547. 10329.4  19
   0   0 -10 407745. 10212.6  23
   0   0 -12 202532. 5013.91   8
   0   0  12 198255. 5168.93   1
   0   0 -12 191149. 5008.57   7
   0   0 -12 216125. 5149.62  19
   0   0 -12 212301. 5104.36  13
   0   0 -12 201324. 5190.75  24
   0   0 -12 215325. 5085.62   5
   0   0  12 203650. 5059.46   2
   0   0 -12 193951. 5037.75   2
   0   0 -12 207782. 5049.81  36
   0   0 -12 202028. 5013.74  23
   0   0  14 45596.0 1254.38   2
   0   0 -14 43132.9 1203.00  23
   0   0 -14 50649.4 1299.33   5
   0   0 -14 47406.9 1433.32  24
   0   0  14 39346.8 1366.36   1
   0   0 -14 47053.9 1201.63   7
   0   0 -14 43666.0 1203.18   8
   0   0 -14 46941.9 1325.31  13
   0   0 -14 50029.6 1244.60   2
   0   0 -14 47900.8 1275.20  20
   0   0 -16 26564.9 911.901  13
   0   0 -16 24563.8 801.143  20
   0   0 -16 23956.3 822.449   5
   0   0 -16 24549.9 754.520  23
   0   0 -16 26307.0 1009.36  24
   0   0 -16 25047.8 753.078   8
   0   0 -18 14584.2 482.557  23
   0   0 -18 13978.2 538.608  20
   0   0 -18 15239.2 760.339  24
   0   0 -18 14617.4 479.327   8
   0   0 -18 15636.6 641.367  13
   0   0 -20 2182.04 343.988  20
   0   0 -20 1666.80 309.589  13
   0   0 -20 2148.94 583.562  24
   0   0 -22 71213.2 731.346  20
   0   0 -22-12.7940 22.9071  13
   0   0 -24 229.822 326.216  20
   0   0 -26 4148.92 379.572  20
   0   0 -28 18470.7 660.688  20
   0   0 -28 18313.6 767.132  31
   0   0 -30 1054.98 343.376  20
   0   0 -30 604.293 452.632  31
   0   0 -32 3679.26 502.543  31
   0   0 -32 3696.38 373.241  20
   1   0   1 45020.9 1149.91   3
  -1   0   1 45780.7 1248.62  34
  -1   0  -1 44030.9 1144.91  23
   1   0   1 46256.4 1143.28   4
  -1   0  -1 44129.7 1130.76   4
   1   0  -1 42592.9 1207.92   2
  -1   0  -1 46771.5 1232.86  34
   1   0   1 41882.7 1185.03   2
  -1   0   1 42096.1 1149.57   3
  -1   0  -1 45297.4 1206.26   2
  -1   0  -1 44954.0 1146.07   8
   1   0  -1 42425.0 1146.97   4
  -1   0  -1 42804.4 1138.64   7
  -1   0   3 21296.1 689.539  34
  -1   0   3 19938.2 673.487   2
   1   0  -3 20448.8 626.391  19
  -1   0  -3 18417.5 559.533   3
  -1   0  -3 18845.8 553.153  10
   1   0   3 20319.5 560.299   3
   1   0  -3 19038.6 641.435  24
  -1   0  -3 19074.0 555.542  21
   1   0  -3 19802.4 555.320   3
  -1   0   3 19719.5 569.152  21
  -1   0   3 19827.5 568.401  17
  -1   0   3 19278.0 565.269  10
  -1   0   3 18945.2 560.119   3
  -1   0  -3 18891.6 554.687  17
   1   0   3 18527.7 578.809   2
  -1   0  -3 21152.6 607.556   2
   1   0   3 19435.8 655.086   5
  -1   0  -3 21924.3 542.997   4
  -1   0   5 555854. 13795.2  10
  -1   0  -5 546314. 13793.7   3
   1   0   5 529081. 13781.3   2
  -1   0   5 572231. 13898.7  34
  -1   0  -5 531337. 13817.5  40
  -1   0  -5 570501. 13834.5   1
   1   0  -5 579556. 13886.3  19
  -1   0  -5 587448. 13909.2   5
   0  -1  -5 571668. 13800.4   4
   1   0   5 566344. 13890.2   5
  -1   0   5 528155. 13886.3  38
  -1   0   5 557064. 13796.2  21
   0   1   5 553204. 13882.6  44
  -1   0   5 544681. 13790.6   3
  -1   0  -5 553709. 13790.5  20
   1   0  -5 577646. 13916.1  24
   0  -1  -5 609005. 13892.4  40
   0  -1  -5 543169. 13895.2  18
   0  -1  -5 562619. 13856.7  20
  -1   0   5 587600. 13835.2  22
   1   0  -5 581404. 13787.2   3
  -1   0   5 558193. 13796.3  17
  -1   0   5 581374. 13834.5  12
   0   1   5 562911. 13806.2   4
  -1   0   5 564044. 13897.5   2
  -1   0  -5 546710. 13800.9   7
  -1   0  -5 556495. 13798.7   2
   1   0   5 576619. 13792.4   3
  -1   0  -7 88381.7 1955.65  23
  -1   0  -7 83497.2 2048.98   5
   0   1   7 80648.9 1943.42  12
  -1   0   7 83049.1 1928.45  10
   0   1  -7 79468.6 2236.67  25
   1   0  -7 79287.6 1919.66  20
  -1   0  -7 81119.0 1918.39   3
  -1   0   7 78627.6 2075.66  38
  -1   0  -7 75814.1 1987.13  40
  -1   0   7 83903.9 1932.83  21
   0  -1   7 76450.3 1895.88   5
  -1   0  -7 82741.6 2120.14  16
  -1   0   7 83494.3 1932.21  17
   0  -1  -7 91242.0 2072.09  18
   0  -1   7 83484.6 2051.76  30
  -1   0   7 82152.3 2048.11  34
   0  -1  -7 90238.2 2008.90  20
   0  -1  -7 83975.1 1933.47   4
   0  -1   7 82556.2 2047.97  27
  -1   0   7 83883.4 1986.08  22
  -1   0  -7 84635.7 1943.12  20
   0  -1  -7 87173.5 2154.43   2
  -1   0  -7 81181.6 2000.94   1
   1   0   7 95520.2 2089.30   5
   1   0  -7 83757.1 2034.30   2
  -1   0  -7 82212.5 1941.48   7
   1   0  -7 83826.2 1905.15   3
  -1   0   7 83402.8 1985.93  12
   0  -1  -7 87581.1 2058.50  40
   0   1   7 80827.8 1943.79  22
  -1   0   7 81045.1 2052.45   2
   1   0  -7 84068.4 2116.71  24
  -1   0  -7 87458.7 1957.36   8
   1   0   7 88156.6 1917.07   3
  -1   0   9 61335.1 1595.61  21
  -1   0  -9 63565.6 1625.27  20
  -1   0   9 61543.6 1594.47  17
   1   0  -9 66794.7 1709.05   2
  -1   0  -9 57748.4 1573.07   3
  -1   0  -9 60154.5 1697.27  40
  -1   0   9 64507.9 1765.33   1
  -1   0   9 61391.8 1655.90  22
   0   1   9 65834.7 1595.16  22
   0   1  -9 61845.3 2018.74  25
   0  -1  -9 58190.3 1591.53  39
  -1   0   9 58865.8 1708.20   2
  -1   0   9 56992.1 1773.48  38
  -1   0  -9 63751.4 1623.25   8
  -1   0   9 59222.3 1588.66  10
   0  -1  -9 59077.4 1747.14   2
   1   0  -9 60906.4 1556.76   3
   0   1  -9 61911.3 1795.64  33
   0   1   9 65981.4 1596.61  12
  -1   0  -9 65808.9 1974.01  16
   1   0  -9 59636.8 1783.75  24
  -1   0  -9 63007.1 1616.17   7
   1   0  -9 60850.6 1599.99  20
  -1   0  -9 64659.8 1625.24  23
  -1   0  -9 62767.0 1704.61   1
   0  -1   9 61659.7 1745.97  38
   1   0   9 66367.8 1578.67   3
   1   0   9 65108.8 1721.43   5
  -1   0   9 60842.8 1655.37  12
   0   1  -9 53354.8 1872.52  24
   0  -1  -9 59112.3 1731.23  40
   0  -1  -9 62232.4 1597.83   4
  -1   0  -9 56788.7 1707.44   5
  -1   0   9 58352.6 1700.50  34
   1   0  -9 57484.9 1712.12  40
   1   0  11 105536. 2554.88   3
   0  -1 -11 93750.9 2651.29   2
   0  -1 -11 99873.4 2578.89   4
  -1   0  11 95516.4 2630.44  22
  -1   0  11 93543.4 2662.32  34
   0   1  11 103477. 2571.47  22
   1   0 -11 102119. 2653.89   2
   0  -1 -11 109245. 2649.34  20
  -1   0  11 105727. 2702.75   2
   0   1 -11 86514.0 2810.30  24
  -1   0 -11 98726.4 2679.21  40
   1   0 -11 95668.6 2589.89  20
   0  -1  11 111603. 2659.48   2
  -1   0  11 109471. 2584.67  10
   0  -1 -11 99332.3 2688.34  40
  -1   0 -11 104487. 2592.21   7
  -1   0 -11 100202. 2679.98   5
  -1   0  11 108980. 2584.47  17
   0  -1  11 104923. 2690.49  38
  -1   0  11 109737. 2587.96  21
   1   0 -11 106834. 2776.36  24
  -1   0  11 96319.2 2631.35  12
   1   0 -11 100495. 2537.95   3
   0   1  11 101818. 2571.67  12
   0  -1 -11 100212. 2576.70  39
   1   0 -11 88743.6 2686.85  40
   0  -1 -13 246.994 304.928  23
   0   1 -13 249.729 552.721  24
   0  -1 -13 111.856 231.417   4
   0   1 -13 631.053 294.760  20
  -1   0  13-14.4776 396.064  12
   0  -1 -13 169.675 200.365   7
   1   0  13 165.154 164.865   3
   1   0 -13 413.141 433.597  19
   0   1  13 14.0481 120.211   3
   0  -1 -13 65.1464 292.432  20
  -1   0  13 284.780 384.203  22
  -1   0  13 82.7200 265.598  10
  -1   0 -13 375.905 279.056  23
   0  -1 -13 198.836 425.167  31
   0   1  13 251.859 238.466  12
   0  -1 -13-44.1698 312.954   2
  -1   0  13 112.343 284.374  21
   0  -1 -13-35.9132 302.650   8
  -1   0  13 29.1883 274.881  17
  -1   0 -13-84.7600 379.079   5
  -1   0  13-6.76214 370.490   2
   0   1  13 241.536 243.244  22
   1   0 -13 20.2843 515.131  24
   1   0 -13 157.897 451.370  40
   1   0 -13 95.6738 115.066   3
  -1   0 -13 235.852 244.972   7
   0  -1  13 65.3305 441.517  38
  -1   0 -13 277.231 278.140   8
  -1   0  13 63.7584 386.844  34
  -1   0 -13 106.569 287.863  20
   0  -1  13 128.419 271.462   2
   1   0 -13 68.0027 247.692  20
   0  -1 -13 21.0208 397.380  40
  -1   0 -13-14.4024 430.939  40
  -1   0  15 12629.5 579.187   2
  -1   0 -15 13031.1 450.124   7
  -1   0 -15 12342.7 641.878  40
  -1   0  15 10707.4 575.900  22
   0  -1  15 10764.3 602.933  38
   0   1 -15 12172.1 491.455  20
   1   0 -15 12058.6 667.916  40
   0  -1 -15 10566.8 607.700  40
   1   0 -15 11763.5 457.255  20
   0  -1 -15 10818.2 395.207   7
  -1   0  15 9821.88 573.570  12
   0  -1 -15 14704.3 534.051   8
  -1   0 -15 12265.4 471.212   8
   0  -1  15 11288.9 468.403   2
   0   1 -15 10572.4 552.348  36
   0   1 -15 9276.04 345.953   3
  -1   0 -15 10510.0 554.064   5
   0   1 -15 11136.7 740.186  24
   0  -1 -15 11318.6 420.697   4
   0  -1 -15 11212.1 468.159   2
   0  -1  15 10938.6 612.654   1
   1   0 -15 12344.4 740.059  24
   0  -1 -15 13920.1 534.179  23
   0  -1 -15 12123.2 510.117  20
   0  -1 -15 11434.9 621.787  31
  -1   0  15 10920.9 548.649  34
  -1   0 -15 12053.8 475.100  20
  -1   0 -15 12196.2 464.801  23
  -1   0  17 127503. 3189.38  22
  -1   0  17 126305. 3189.38  12
   1   0 -17 138102. 3309.65  40
   0  -1 -17 77579.4 3129.66   8
   0  -1 -17 77170.5 3129.34  23
   0  -1  17 125781. 3245.44  38
   1   0 -17 133903. 3230.46  13
   0  -1 -17 124340. 3113.66   4
  -1   0 -17 138499. 3145.53  23
  -1   0 -17 116394. 3185.37   5
   0  -1 -17 138203. 3196.51  20
   0   1 -17 136160. 3378.66  24
   0  -1 -17 123712. 3245.82  31
   0   1 -17 135921. 3178.02  20
   1   0 -17 117013. 3172.27   2
  -1   0 -17 140614. 3137.59   7
  -1   0 -17 137692. 3144.92   8
   1   0 -17 133259. 3159.12  20
   0   1 -17 125119. 3184.87  36
   0  -1 -17 126341. 3284.63  19
  -1   0 -17 143628. 3296.49  40
  -1   0 -17 136737. 3170.78  20
   0  -1 -17 124785. 3129.05   2
   0   1 -19 13274.5 748.143  24
   0  -1 -19 12549.5 650.954  19
  -1   0 -19 12938.6 654.549  40
  -1   0 -19 14158.4 484.031   7
   1   0 -19 12891.4 506.886  20
   1   0 -19 14263.9 732.518  40
  -1   0 -19 12615.1 528.738  20
   1   0 -19 13398.7 668.213  13
   0  -1 -19 12759.9 553.416  20
  -1   0 -19 14067.2 523.204  23
  -1   0 -19 14622.0 522.360   8
   0   1 -19 12690.7 528.783  20
   0  -1  19 11703.1 648.780  38
   0   1 -19 11363.1 558.647  36
   0  -1 -19 12505.3 610.315  13
   0  -1 -19 11598.8 660.273  31
   1   0 -21 757.907 485.928  40
  -1   0 -21 660.722 325.931  23
  -1   0 -21 1075.36 321.654   8
   1   0 -21 400.517 587.458  24
   0  -1 -21 1391.41 454.230  19
   1   0 -21 602.470 314.282  20
   0  -1 -21 872.331 461.511  31
  -1   0 -21 366.042 320.874  20
   0  -1 -21-111.659 420.231  13
   1   0 -21 861.523 477.192  13
  -1   0 -21 539.991 462.635  40
   0   1 -21 657.828 332.298  20
   0  -1 -21 708.909 337.658  20
   0   1 -21 1068.92 544.907  24
   0   1 -23 23952.3 678.162  20
   0  -1 -23 22128.4 691.213  20
   1   0 -23 22942.0 834.906  40
  -1   0 -23 25306.6 816.707  40
   0   1 -23 22869.1 896.798  24
   0  -1 -23 22489.0 807.126  31
  -1   0 -23 25228.5 677.720  20
   0  -1 -23 24121.0 816.047  19
   1   0 -23 23175.0 662.583  20
   1   0 -23 23350.3 791.865  13
  -1   0 -25 1009.67 339.066  20
   1   0 -25 1377.67 444.220  13
   0   1 -25 671.448 542.782  24
   0  -1 -25 859.683 332.784  20
   1   0 -25 731.733 503.972  40
   0   1 -25 920.807 339.587  20
   1   0 -25 714.066 321.379  20
   0  -1 -25 680.697 483.147  31
  -1   0 -25 633.346 477.989  40
  -1   0 -25 322.519 432.337  31
   1   0 -27 16958.3 672.212  20
   1   0 -27 20774.2 851.735  40
  -1   0 -27 20094.9 829.005  40
   0  -1 -27 18171.5 687.154  20
   0   1 -27 22004.5 704.975  20
  -1   0 -27 20871.5 700.055  20
   0  -1 -27 20501.2 804.164  31
   0   1 -27 25607.7 942.750  24
  -1   0 -27 21530.5 780.606  31
   1   0 -29 2857.57 541.210  40
   0  -1 -29 2178.91 355.221  20
  -1   0 -29 3314.44 520.200  40
   0   1 -29 2930.66 368.190  20
  -1   0 -29 2912.84 363.380  20
   1   0 -29 2301.75 349.013  20
   0  -1 -29 2704.83 491.601  31
   0   1 -29 2459.15 588.368  40
  -1   0 -29 2756.42 458.682  31
  -1   0 -31 3668.87 474.383  40
  -1   0 -31 4420.94 381.995  20
   0   1 -31 4489.11 391.316  20
   0   1 -31 3898.79 540.257  40
   1   0 -31 4324.78 373.409  20
  -1   0 -31 4396.50 482.346  31
   0  -1 -31 3918.95 498.846  31
   1   0 -31 4177.85 571.742  40
   0  -1 -31 3978.37 380.899  20
  -1   1   0 839537. 1968.46   7
  -1   1   0-155.608 188.463  14
   1  -1   0 102.955 170.930   6
   1  -1   0 887876. 3549.30   2
   1   1   0-13.0873 57.1532   5
  -1  -1  -2-37.4024 85.4884  21
  -1  -1   2 128.860 348.175  38
  -1  -1   2 428.827 308.234   2
  -1  -1   2-51.3465 241.874   5
   1  -1   2 1669.55 435.904   2
  -1   1  -2 1240.59 800.832  25
   1   1  -2 563.586 200.693   5
  -1   1   2 1884.51 474.879   2
  -1  -1   2 44.7443 155.901  10
  -1   1   2 1787.26 246.357  21
  -1  -1   2 25.1033 159.243  17
   1  -1  -2 1811.45 238.960   4
  -1   1  -2 2103.51 979.192  43
  -1  -1   2-26.1242 165.865  21
   1   1  -2-25.9524 82.8074  13
  -1   1  -2-105.343 693.277  11
  -1  -1  -2-52.7784 278.115  18
  -1   1   2 1288.34 198.872   3
  -1  -1  -2-11.9864 78.0155  17
  -1   1   2 1405.34 229.607  10
  -1   1   2 1691.85 243.276  17
   1   1  -4 9450.17 376.420  13
  -1   1  -4 6929.15 913.006  25
  -1   1   4 7782.09 351.615  22
  -1   1   4 8184.42 311.162  10
  -1   1  -4 33.9398 971.423  41
  -1  -1   4-6.54647 164.425  21
  -1  -1   4 12.5783 161.529  17
  -1  -1   4 9743.46 573.904  30
  -1  -1  -4 7862.75 508.365  18
  -1   1  -4 7355.19 300.788  21
  -1  -1   4 9214.48 499.012   2
   1  -1  -4 9120.68 390.908  31
   1  -1  -4 7739.87 375.349   1
  -1  -1   4 6.40673 161.562  10
  -1   1  -4 7651.09 302.805  17
  -1   1   4 6516.46 265.544   3
  -1   1   4 7845.43 316.808  21
  -1   1   4 8267.13 333.857   4
  -1   1   4 7972.10 321.816  17
  -1   1   4 7342.21 348.977  12
   1  -1  -4 7875.93 1208.08   9
   1  -1   4 6038.51 477.701   2
  -1  -1  -4 6828.46 1126.54   9
  -1   1   4 5999.62 561.957   2
   1   1  -4 9484.89 326.269   5
  -1   1  -4 7083.77 605.856  33
  -1   1  -4 7790.49 294.830  10
  -1  -1   4 8333.75 347.676   5
   1  -1  -4 8471.23 304.175  20
  -1  -1  -4 6681.35 329.190  20
  -1   1  -4 8047.52 295.879   3
  -1   1  -6 238125. 4060.65   3
   1   1  -6 242680. 4245.53   2
  -1   1  -6 234786. 4074.16  20
   1   1  -6 231940. 4722.07  41
   1   1   6 233891. 4267.59  44
  -1  -1   6 221178. 4245.67  38
  -1   1  -6 251771. 4059.93  21
   1  -1  -6 245282. 4162.73  31
  -1   1   6 231437. 4058.33  17
  -1   1  -6 253888. 4061.08  17
   1  -1  -6 243238. 4083.33  18
  -1  -1  -6 221551. 4130.69   8
  -1   1  -6 302333. 4167.21   7
  -1   1   6 239403. 4095.46  22
  -1   1   6 223189. 4328.67   2
  -1   1   6 233259. 4057.11  21
  -1   1   6 234174. 4053.99  10
   1   1  -6 263881. 4046.74   5
  -1  -1  -6 220378. 4137.08  23
   1  -1  -6 240136. 4133.56  40
   1   1  -6 246054. 4126.14  13
  -1   1  -6 221334. 4534.85  41
  -1  -1   6 270630. 4301.99   2
   1  -1  -6 228531. 4260.68   2
  -1   1   6 241054. 4096.52  12
   1  -1  -6 248510. 4207.84   1
  -1   1   6 233604. 4036.84   3
   1  -1  -6 244684. 4074.12  20
  -1  -1  -6 229722. 4108.24  20
  -1  -1  -6 246430. 4107.42  39
  -1   1  -6 251887. 4056.22  10
   1   1  -8 16640.4 1763.10  41
  -1   1  -8 16795.9 513.618  21
  -1  -1  -8 14828.4 612.711  40
   1   1  -8 16595.4 673.136   2
   1  -1  -8 15121.3 653.809   1
   1  -1  -8 15780.7 526.791  20
  -1   1   8 15440.7 498.627  10
  -1   1   8 15541.6 508.045  21
  -1  -1  -8 16097.2 642.332  23
  -1   1   8 15739.5 568.560  12
  -1   1  -8 13043.2 627.897  36
  -1  -1  -8 17281.9 634.158  31
  -1   1  -8 16842.2 507.920  10
  -1   1  -8 16476.2 1628.72  41
  -1   1  -8 16994.5 516.582  17
   1   1  -8 16441.0 626.811  13
   1  -1  -8 16455.8 698.883   2
   1  -1  -8 15958.4 646.647  31
  -1   1   8 14462.0 464.891   3
  -1  -1  -8 15606.0 563.711  20
  -1  -1   8 17481.0 680.397   2
   1  -1  -8 16082.1 550.474   4
  -1  -1  -8 15784.5 631.557   8
   1  -1   8 14338.8 680.106  30
  -1   1   8 15599.9 567.282  22
   1   1   8 14931.4 827.550  44
  -1  -1  -8 15518.4 557.582  39
  -1   1   8 14560.1 773.539   2
  -1   1  -8 11743.5 479.234   3
   1  -1  -8 15307.4 620.972  40
  -1   1   8 14827.7 502.542  17
  -1   1  -8 19267.4 624.000   7
   1   1  -8 15819.8 534.987  20
   1  -1   8 16154.8 613.084   5
  -1   1  -8 15789.5 533.577  20
  -1  -1   8 15415.7 734.892  38
   1   1 -10 138208. 3578.43  20
   1   1  10 139631. 3542.47   3
  -1   1  10 147443. 3585.41  22
  -1   1 -10 148797. 3540.23  10
   1  -1 -10 141614. 3645.40  40
   1   1 -10 143696. 3696.95  25
  -1  -1 -10 152175. 3610.76  20
  -1   1 -10 109536. 3654.52  24
   1   1 -10 131334. 3831.96  24
  -1  -1  10 145821. 3663.92   2
  -1  -1 -10 145720. 3634.80  31
  -1   1  10 142732. 3753.56   2
  -1   1  10 146501. 3540.75  21
  -1   1  10 146081. 3537.77  10
  -1  -1 -10 138663. 3575.99   7
  -1   1 -10 148603. 3541.95  21
  -1   1 -10 132694. 3541.58   3
  -1   1  10 146402. 3541.00  17
   1  -1  10 149563. 3589.35  38
  -1  -1 -10 147004. 3650.07  40
  -1  -1  10 145824. 3738.24  38
  -1   1  10 125268. 3518.96   3
   1  -1  10 155293. 3628.86   5
   1  -1 -10 140401. 3575.58   4
   1   1 -10 149281. 3641.19  13
  -1   1  10 145948. 3585.58  12
   1  -1 -10 129970. 3691.16   1
  -1  -1 -10 131161. 3576.21  39
  -1   1 -10 186309. 3642.87   7
   1  -1  10 133602. 3619.07   1
  -1   1 -10 124878. 3633.36  36
  -1  -1 -10 134320. 3499.55   4
   1  -1 -10 143916. 3578.04  20
  -1   1 -10 148149. 3543.20  17
   1  -1 -10 143193. 3660.26  31
   1   1 -12 97913.6 2552.22  20
  -1   1 -12 100785. 2554.30  20
  -1   1  12 95563.7 2493.02  10
  -1   1 -12 96689.8 2616.73  36
  -1  -1 -12 101578. 2542.73   7
  -1  -1 -12 97506.6 2471.72   4
  -1  -1 -12 83869.1 2531.83   2
   1   1 -12 98098.1 2619.42  13
  -1  -1  12 98613.5 2700.03  38
  -1   1  12 95158.8 2494.67  17
   1  -1  12 98128.8 2539.50  38
  -1   1 -12 100939. 2495.38  17
  -1  -1 -12 105213. 2630.88  40
   1  -1 -12 98031.1 2641.56  31
  -1   1 -12 101799. 2493.14  10
   1   1 -12 96540.8 2836.53  24
   1  -1 -12 91362.8 2612.47  40
  -1  -1 -12 108748. 2580.65  20
  -1   1  12 94204.5 2708.94   2
  -1  -1 -12 107580. 2599.17   8
   1  -1 -12 90785.7 2672.31   1
   1  -1 -12 104639. 2547.84   4
  -1  -1  12 104933. 2643.44   2
  -1   1 -12 138321. 2624.13   7
  -1   1  12 106612. 2565.91  12
  -1   1  12 108441. 2568.22  22
  -1   1 -12 99364.7 2499.65   3
   1  -1  12 94263.5 2610.74   1
  -1   1 -12 90362.5 2637.44  24
  -1   1 -12 102272. 2494.87  21
  -1   1  12 96671.5 2495.16  21
   1   1  12 100892. 2495.85   3
   1  -1 -12 101474. 2554.07  20
  -1  -1 -12 101033. 2702.81   1
   1   1 -12 111418. 2664.65   2
  -1   1  12 88039.7 2474.03   3
  -1  -1 -12 107456. 2603.89  23
  -1  -1 -12 95911.0 2605.08  31
  -1   1 -14 20420.5 578.497  20
  -1  -1 -14 17801.0 440.590   4
  -1  -1  14 19472.1 647.061   2
  -1  -1 -14 20960.1 668.376  23
  -1   1 -14 18261.5 733.031  24
  -1  -1 -14 17347.2 745.073   1
  -1  -1 -14 19100.0 542.586   7
   1   1 -14 22416.6 693.183   2
  -1  -1 -14 19433.3 667.200  31
  -1  -1 -14 19471.6 691.967  40
   1  -1  14 17178.7 654.061   1
  -1  -1 -14 20965.9 665.421   8
  -1   1 -14 19258.2 680.565  36
  -1   1 -14 16566.5 441.350  10
  -1   1 -14 17023.9 447.772  21
   1   1 -14 18791.0 565.854  20
  -1  -1  14 17448.5 795.968  38
   1  -1 -14 16787.9 770.413  19
   1  -1 -14 15626.9 639.947   2
   1  -1 -14 18938.8 689.316  40
  -1  -1 -14 265.203 393.123   2
  -1   1  14 19204.1 591.867  22
  -1   1 -14 17528.7 452.466   3
  -1   1  14 18925.2 590.022  12
  -1   1 -14 27324.6 674.947   7
   1  -1 -14 19003.3 567.569  20
  -1   1  14 19566.1 819.376   2
  -1  -1 -14 387.362 657.711  16
  -1   1 -14 16903.9 448.594  17
   1  -1 -14 19282.3 550.973   4
   1  -1 -14 19525.6 724.661  31
  -1  -1 -14 20383.3 597.149  20
   1   1 -16 39906.0 1124.13  20
   1  -1 -16 37415.7 1208.32  40
  -1   1 -16 35463.1 1028.09   3
  -1  -1 -16 45443.3 1185.57   8
   1  -1 -16 39509.1 1314.50  19
  -1  -1 -16 42103.0 1097.00   7
   1  -1  16 34002.4 1194.80   1
  -1   1 -16 37547.0 1185.18  36
  -1   1 -16 40454.2 1128.98  20
  -1  -1 -16 35873.8 1176.42  19
  -1  -1 -16 44324.5 1192.40  23
   1  -1 -16 39816.2 1156.65   2
   1  -1 -16 39042.0 1122.89  20
  -1  -1  16 43074.8 1209.19   2
  -1   1  16 42335.6 1131.93  12
  -1   1  16 42015.6 1132.27  22
  -1   1  16 38355.3 1291.09   2
  -1  -1  16 39498.0 1319.56  38
  -1  -1 -16 38773.7 1033.63   4
  -1   1 -16 36595.8 1224.56  24
   1  -1 -16 39242.0 1234.45  31
  -1  -1 -16 39311.0 1201.45  31
  -1  -1 -16 41022.6 1152.73  20
  -1  -1 -16 39022.1 1216.39  40
  -1   1 -18 13313.9 524.524  20
   1   1 -18 12360.2 504.785  20
  -1   1  18 12543.5 539.616  22
  -1  -1 -18 12184.1 534.716  20
   1  -1 -18 11326.8 613.961  40
  -1  -1 -18 13370.8 454.747   7
  -1  -1 -18 11013.5 548.373  19
   1  -1 -18 12323.5 644.687  31
  -1  -1 -18 13330.9 592.700  23
   1  -1 -18 12015.1 686.271  19
  -1   1 -18 14033.5 508.051   7
  -1   1 -18 12962.4 655.476  24
  -1   1  18 13205.1 544.252  12
  -1  -1 -18 13568.2 584.387   8
  -1  -1 -18 12024.5 629.835  40
  -1  -1 -18 12675.3 613.147  31
  -1  -1  18 12731.8 754.555  38
   1  -1 -18 12576.9 506.123  20
   1  -1 -18 11783.0 527.749   2
  -1   1 -18 12133.7 594.355  36
  -1  -1 -20 11.9921 368.205  19
  -1  -1 -20 316.229 339.538  20
  -1   1 -20 128.486 326.553  20
   1   1 -20 358.331 313.898  20
  -1   1 -20 412.324 400.453  36
   1  -1 -20-113.869 443.418  40
   1  -1 -20 266.710 501.717  19
  -1  -1 -20-66.4673 420.285  31
  -1  -1 -20-66.5784 255.716   7
  -1   1 -20 135.803 469.329  24
   1   1 -20 225.513 584.719  24
  -1  -1 -20-480.792 436.634  40
  -1  -1 -20 9.74774 389.931   8
  -1  -1 -20-235.575 399.098  23
  -1   1 -20-308.013 511.227  40
  -1  -1  20-193.480 574.358  38
  -1   1 -20 86.8801 285.018   8
  -1   1 -20 32.6876 284.314  23
  -1   1 -20 120.283 315.890   7
   1  -1 -20 123.974 315.204  20
   1  -1 -20-47.9888 477.056  31
   1   1 -20-6.99547 42.0521  13
  -1   1 -22 54183.9 1469.33  20
  -1  -1 -22 63777.1 1547.97   8
   1  -1 -22 45333.8 1550.54  31
  -1  -1 -22 51316.6 1544.65  40
  -1   1 -22 54259.4 1503.86  36
   1  -1 -22 53103.7 1614.04  19
  -1  -1 -22 51896.0 1526.11  31
   1   1 -22 53526.6 1461.69  20
  -1   1 -22 52160.8 1426.85  23
   1  -1 -22 45548.5 1535.33  40
  -1  -1 -22 55226.1 1493.70  20
  -1   1 -22 52913.8 1428.06   8
  -1   1 -22 55139.2 1603.09  40
   1   1 -22 51347.7 1619.16  40
   1  -1 -22 51008.2 1466.65  20
   1   1 -22 56969.2 1710.47  24
  -1  -1 -22 61914.7 1551.29  23
  -1   1 -22 57346.3 1601.84  24
  -1   1 -24-61.5524 339.068  20
   1   1 -24 108.792 322.012  20
  -1   1 -24 643.701 524.623  40
   1   1 -24 292.180 567.750  40
  -1  -1 -24 555.504 444.841  31
   1   1 -24 156.549 607.205  24
  -1  -1 -24-60.2221 442.351  40
   1  -1 -24 116.490 308.814  20
  -1  -1 -24 118.377 341.714  20
  -1   1 -24 400.878 498.213  24
   1  -1 -24 32.9758 496.466  31
   1  -1 -24 165.061 464.492  13
   1  -1 -24 362.734 465.479  40
  -1  -1 -26 1318.71 455.934  40
  -1  -1 -26 537.626 330.689  20
   1  -1 -26 1062.63 318.666  20
   1   1 -26 1118.24 337.576  20
   1   1 -26 469.125 555.875  40
   1  -1 -26 1500.33 503.434  31
   1  -1 -26 1387.34 467.066  13
   1   1 -26 1245.95 598.932  24
  -1  -1 -26 1428.55 438.577  31
  -1   1 -26 1388.87 352.606  20
  -1   1 -26 1074.84 540.390  40
   1  -1 -26 471.987 467.380  40
   1   1 -28 19499.2 598.095  20
   1   1 -28 17909.1 822.688  40
  -1  -1 -28 17027.4 706.710  40
   1  -1 -28 15409.8 713.596  40
  -1   1 -28 19745.2 606.822  20
  -1  -1 -28 16038.7 682.781  31
  -1   1 -28 19434.8 749.766  40
   1  -1 -28 14765.2 569.344  20
   1   1 -28 21183.3 885.524  24
  -1  -1 -28 15538.4 592.127  20
   1  -1 -30 361.580 316.017  20
  -1   1 -30 261.018 333.922  20
   1   1 -30 117.853 314.026  20
   1  -1 -30-40.4083 460.140  40
  -1   1 -30-337.301 468.761  40
   1   1 -30-192.097 492.229  40
  -1  -1 -30-159.928 425.740  31
  -1  -1 -30-122.766 437.339  40
   1   1 -30-166.550 572.396  24
   1   1  32 1191.59 671.108  44
  -1  -1 -32 1442.23 457.319  40
   1  -1 -32 1583.99 328.772  20
   1   1 -32 1998.53 333.162  20
  -1  -1 -32 2112.87 444.417  31
   1  -1 -32 2561.80 493.086  40
  -1   1 -32 2357.27 486.928  40
   1   1 -32 1492.56 501.701  40
  -1   1 -32 2111.06 434.065  31
  -1   1 -32 2284.78 351.237  20
  -2   0   0 787722. 18531.8   2
   2   0   0 747114. 18414.7   3
   2   0   0 778741. 18413.1   4
  -2   0   0 733983. 18392.1   7
  -2   0   0 749080. 18403.2   8
   2   0   0 736020. 18487.5   2
  -2   0   0 723776. 18417.1  12
  -2   0   0 768151. 18551.1  34
  -2   0   0 720362. 18417.6  22
  -2   0   0 756926. 18403.8  23
  -2   0   2 249.961 229.007   3
  -2   0   2 147.158 210.693   7
  -2   0  -2 368.828 249.848   7
   2   0   2 812.289 316.799   2
   2   0  -2 463.036 259.246   4
  -2   0   2 294.888 247.661   8
   2   0   2 671.681 222.842   3
  -2   0   2 122.481 257.062  23
  -2   0  -2 431.562 270.064   8
  -2   0  -2 397.628 274.146  23
  -2   0  -2 843.696 278.626  22
   2   0  -2 206.910 314.676  24
  -2   0   2 895.077 343.636  12
  -2   0   2 629.180 388.301   2
   2   0  -2 734.445 345.019   2
  -2   0  -2 726.444 280.895  12
  -2   0  -2 321.775 470.590  34
   2   0  -2 728.244 217.808   3
   2   0   2 839.879 219.857   4
  -2   0   2 520.047 338.952  22
  -2   0  -2 152.836 400.462   2
   2   0  -2 654.465 381.445   5
  -2   0   4 2064.28 303.199  17
   2   0   4 2493.85 244.483   3
   2   0   4 2638.36 517.998  44
  -2   0  -4 2522.64 374.591   2
  -2   0   4 2064.50 258.783   3
   2   0  -4 2093.61 240.172  40
  -2   0  -4 2639.38 295.428  23
  -2   0  -4 2623.73 297.276   8
   2   0  -4 2041.95 290.657   4
  -2   0   4 2436.29 244.071  23
  -2   0   4 1911.16 305.109  21
  -2   0  -4 2469.60 284.663  17
  -2   0   4 2241.69 542.464  37
   2   0   4 2157.49 284.742   2
  -2   0  -4 2451.33 277.546  12
  -2   0   4 2005.62 516.576  34
  -2   0  -4 2581.61 289.727  21
  -2   0  -4 2173.49 267.731  22
  -2   0   4 2139.58 192.289   7
  -2   0  -4 2250.39 212.607   4
  -2   0  -4 2941.35 284.944  10
   2   0  -4 2132.44 345.040  24
  -2   0   4 2070.35 241.369   8
  -2   0  -4 2235.20 450.001  34
   2   0  -4 2209.91 239.114   3
  -2   0   4 2109.88 292.950  10
  -2   0   6 70473.1 1836.85  23
   2   0   6 72607.7 2008.34   5
  -2   0  -6 70438.5 1834.84  12
  -2   0   6 78087.8 2039.59   2
   2   0   6 73222.8 1875.90   2
  -2   0   6 71174.1 1873.54  10
  -2   0  -6 72039.9 1835.00  40
  -2   0   6 71070.2 1876.39  17
   2   0  -6 74552.6 1851.47   3
   2   0  -6 70527.7 1963.28  24
  -2   0  -6 71626.4 1859.47  17
  -2   0   6 71505.1 1877.07  21
  -2   0  -6 70606.6 1857.20  10
  -2   0  -6 69752.0 1834.26  22
  -2   0  -6 70662.5 1821.39   4
  -2   0   6 72293.4 1834.69   8
   2   0  -6 72338.9 1875.40  40
  -2   0  -6 70518.5 1911.34   2
  -2   0   6 71077.9 2039.17  34
  -2   0  -6 70440.4 1858.43  21
   2   0  -6 77605.9 1982.41  19
  -2   0   6 68601.9 1800.18   7
  -2   0  -6 70625.9 1977.01  34
  -2   0  -6 70792.2 1860.62   1
  -2   0  -6 75708.0 1827.89  20
   2   0   6 76399.1 1860.35   3
   2   0  -8 7613.50 298.465  20
  -2   0  -8 7434.54 314.995  12
   2   0   8 7593.35 352.774   2
  -2   0  -8 6944.12 564.105   5
  -2   0  -8 7850.01 318.663   4
  -2   0  -8 8847.69 441.930   2
   2   0  -8 8261.31 521.852   2
  -2   0  -8 6772.82 351.784  10
  -2   0   8 8234.52 409.260  17
  -2   0   8 8353.34 610.981   2
  -2   0   8 7965.72 617.379  34
  -2   0   8 8013.46 505.202  12
  -2   0  -8 7659.93 392.567  40
  -2   0  -8 6695.53 358.924  17
   2   0  -8 7745.14 439.569  40
  -2   0  -8 6458.73 362.458  21
  -2   0  -8 7091.34 315.110  22
  -2   0  -8 8687.56 389.663   7
  -2   0  -8 7417.81 383.233   1
  -2   0   8 8005.70 410.869  21
  -2   0   8 8116.15 509.667  22
   2   0  -8 7465.97 535.520  24
  -2   0  -8 6701.43 502.806  34
  -2   0   8 8295.80 400.330  10
   2   0   8 8258.00 541.105   5
  -2   0  -8 7855.99 323.337  31
   2   0   8 8365.93 342.379   3
  -2   0  -8 7105.27 336.502  20
   2   0  -8 8065.55 330.182   3
  -2   0 -10 159429. 3695.40  21
   2   0 -10 162544. 3681.58  20
  -2   0 -10 160221. 3740.96  40
  -2   0 -10 172144. 3734.34   2
   2   0 -10 165853. 3812.83   2
  -2   0  10 166003. 3884.39  34
  -2   0 -10 162797. 3858.21   5
  -2   0 -10 161313. 3694.87  17
   2   0 -10 165605. 3790.83  40
  -2   0 -10 153402. 3776.65  34
  -2   0  10 163030. 3832.86   1
  -2   0 -10 176240. 3735.71   7
   2   0  10 184568. 3886.32   5
  -2   0  10 167917. 3788.20  22
  -2   0 -10 161544. 3697.44  31
   2   0 -10 171861. 3896.10  24
  -2   0 -10 159321. 3691.08  10
   2   0  10 177359. 3689.63   2
  -2   0  10 176676. 3896.46   2
  -2   0  10 168729. 3789.66  12
  -2   0  10 173842. 3731.66  21
   2   0  10 174222. 3698.04   3
  -2   0 -10 165163. 3747.33   1
  -2   0  10 174754. 3731.11  17
  -2   0  10 173515. 3726.62  10
   2   0 -10 172153. 3687.56   3
  -2   0 -12 99623.5 2082.23  40
   2   0 -12 99242.9 2148.03  40
  -2   0 -12 103990. 2033.26  31
  -2   0  12 103566. 2221.33   2
  -2   0 -12 104482. 2065.92   8
  -2   0  12 100728. 2029.83  10
  -2   0 -12 105486. 2024.94  20
   2   0 -12 106653. 2274.65  24
   2   0 -12 97085.0 1974.54   3
   0  -2 -12 100598. 2005.86   4
   2   0 -12 102076. 2138.83   2
  -2   0 -12 98612.4 2337.02  16
  -2   0 -12 106205. 2070.24  23
   0  -2 -12 109219. 2274.53  18
   2   0  12 94259.7 2159.14   5
  -2   0  12 102062. 2117.59  12
  -2   0  12 102995. 2120.41  22
  -2   0 -12 97675.7 2083.61   1
  -2   0 -12 100799. 2190.14   5
  -2   0 -12 106799. 2049.90   7
  -2   0 -12 100465. 1993.02  17
  -2   0 -12 98447.2 1992.24  21
  -2   0  12 104288. 2042.43  21
  -2   0  12 105336. 2041.46  17
   0   2  12 99105.6 2230.00  44
  -2   0  12 103693. 2245.47  34
   2   0  12 104056. 1994.15   3
  -2   0 -12 98717.5 1987.54  10
   0  -2 -12 100465. 2130.94  20
  -2   0  12 83987.6 2150.55   1
   2   0 -12 95576.3 1994.40  20
  -2   0 -14 25225.6 779.032  31
  -2   0 -14 24318.2 826.840  40
   0  -2 -14 22024.0 714.546   4
   0  -2 -14 23581.1 930.052   2
   2   0 -14 27220.2 1020.95  24
  -2   0  14 25842.1 784.367  17
  -2   0 -14 26371.5 792.113  23
  -2   0  14 25486.6 791.208  21
   2   0 -14 24517.4 680.355   3
   0   2  14 26521.3 1051.67  44
   0  -2 -14 26086.8 851.643  20
   2   0 -14 26000.1 909.409  40
  -2   0  14 27559.7 890.602  12
  -2   0  14 27079.6 886.154  22
  -2   0  14 25272.7 959.069  34
  -2   0 -14 27919.0 775.586   7
   0  -2 -14 26802.8 943.041  31
   0   2  14 25023.6 751.862  22
  -2   0 -14 25800.8 790.392   8
  -2   0  14 25963.6 782.115  10
   0  -2 -14 25257.5 770.030  39
  -2   0 -14 27305.0 757.571  20
   2   0 -14 22979.3 723.266  20
   0  -2 -16 15983.3 575.092  20
   0  -2 -16 13719.6 407.991   4
  -2   0 -16 15788.6 582.620  40
   0   2 -16-210.612 301.602  20
  -2   0 -16 15172.0 512.574  31
  -2   0 -16 17091.5 514.092  23
   0  -2 -16 14763.3 455.967  39
   0  -2 -16 12961.1 631.392  40
   0  -2 -16 16281.3 684.804  31
  -2   0  16 15597.6 689.722  34
   2   0 -16 17407.0 784.331  24
   2   0 -16 16603.2 675.363  40
   0   2 -16-88.9002 720.099  24
   0  -2 -16 13087.1 578.039   2
  -2   0  16 16193.9 638.082  12
  -2   0  16 16611.3 635.028  22
  -2   0 -16 17645.5 497.081   7
   0   2  16 15587.0 802.301  44
  -2   0 -16 16401.2 471.007  20
  -2   0 -16 16476.9 512.674   8
   2   0 -16 15279.9 434.656  20
   2   0 -18 9047.14 402.988  20
   2   0 -18 8338.40 569.208  40
  -2   0 -18 10205.6 501.026   8
  -2   0 -18 9083.97 549.179  40
  -2   0 -18 9617.18 489.746  31
  -2   0 -18 10911.6 443.898   7
  -2   0 -18 11076.0 506.355  23
  -2   0  18 8354.44 584.754  22
   0  -2 -18 9302.99 606.066  31
   0   2 -18 8750.16 425.010  20
  -2   0  18 8356.51 590.268  12
  -2   0 -18 9708.46 432.209  20
   0  -2 -18 8227.82 561.335  40
   0   2  18 9648.88 745.712  44
   2   0 -18 10807.9 731.588  24
   0  -2 -18 7934.22 479.315  20
   0   2 -18 9287.82 836.629  24
  -2   0 -20 1167.97 445.120  40
  -2   0 -20 1528.75 390.805  23
   0  -2 -20 1057.05 353.767  20
  -2   0 -20 1354.58 313.566  20
   2   0 -20 1249.32 287.882  20
   0  -2 -20 1075.26 476.520  31
  -2   0 -20 1308.45 318.856   7
  -2   0 -20 1456.91 385.408   8
   0  -2 -20 402.709 431.894  40
   2   0 -20 743.374 473.027  40
  -2   0 -20 1333.63 385.965  31
   0   2  20 1161.88 637.375  44
   0   2 -20 1456.44 626.506  24
   0   2 -20 1873.77 327.529  20
  -2   0  20 1050.37 498.524  12
   2   0 -20 781.125 586.065  24
  -2   0  20 989.784 494.222  22
   0  -2 -22 48437.6 1661.12  19
   2   0 -22 55084.7 1641.79  40
   0  -2 -22 50821.3 1629.64  31
   0   2 -22 62685.8 1792.12  24
   2   0 -22 61927.4 1799.56  24
  -2   0 -22 56441.4 1566.28  31
  -2   0 -22 59789.7 1624.37  40
   2   0 -22 56299.5 1622.24  13
   2   0 -22 52821.3 1507.69  20
   0  -2 -22 45107.6 1600.59  40
  -2   0 -22 68106.9 1531.79   7
  -2   0 -22 58187.9 1543.97  23
   0   2  22 53445.9 1688.90  44
  -2   0 -22 58779.9 1543.74   8
   0   2 -22 59230.1 1554.64  20
   0  -2 -22 50686.3 1556.94  20
  -2   0 -22 59564.2 1539.42  20
   0  -2 -24 11.7617 342.865  20
  -2   0 -24-249.988 319.643  20
   2   0 -24 98.2899 300.685  20
   0   2  24 362.231 635.836  44
   0  -2 -24-129.695 455.128  19
   0   2 -24 336.308 318.720  20
   0  -2 -24-311.298 473.435  31
  -2   0 -24-214.918 355.509  23
  -2   0 -24 101.451 355.381   8
  -2   0 -24 7.31175 446.216  40
   2   0 -24 25.1155 484.060  40
  -2   0 -24-260.759 378.117   7
   2   0 -24-263.703 482.482  13
   0   2 -24 368.812 553.743  24
  -2   0 -26 2224.28 432.988  40
   0  -2 -26 2644.61 384.259  20
   2   0 -26 2049.41 324.327  20
  -2   0 -26 2888.55 384.911  23
   2   0 -26 2852.58 511.394  31
   0  -2 -26 2241.21 488.464  19
   0   2 -26 3144.78 325.611  20
  -2   0 -26 2715.66 377.990   8
   0   2  26 2959.65 654.655  44
   2   0 -26 3520.39 526.968  40
   0   2 -26 2671.48 565.736  24
   2   0 -26 2480.04 487.498  13
   0  -2 -26 2783.43 505.074  31
  -2   0 -26 2904.94 348.242  20
  -2   0 -28 14888.9 530.284  20
   0  -2 -28 10628.6 643.609  19
   2   0 -28 12844.5 663.592  31
   2   0 -28 15090.5 709.024  40
   0   2 -28 7709.67 663.706  40
  -2   0 -28 12491.4 592.598  40
   2   0 -28 15302.7 633.500  13
   0  -2 -28 12179.0 648.247  31
   0   2  28 11433.5 767.562  44
   2   0 -28 12248.3 495.512  20
   0  -2 -28 12513.0 547.213  20
   0  -2 -30 269.672 319.688  20
  -2   0 -30 60.0454 325.672  20
   0   2 -30-81.9419 493.695  40
  -2   0 -30 353.539 408.369  40
   2   0 -30 134.650 480.959  31
   0   2  30-7.50321 589.535  44
   0  -2 -30 101.395 437.402  31
   2   0 -30 93.4845 265.479  13
   2   0 -30 8.72846 495.982  40
   0   2 -30-65.0107 122.274  20
  -2   1   1 17531.3 603.322   3
  -2   1  -1 20198.3 707.250  14
  -2  -1  -1 21393.5 764.106  18
   2  -1  -1 20653.2 805.979   2
  -2  -1  -1 22263.2 668.951  39
  -2  -1   1 21677.8 662.063  39
   2   1   1 19059.9 654.317   3
  -2  -1   1 20764.5 785.369  38
  -2   1  -1 19787.4 666.794  36
  -2  -1   1 18961.3 795.892   5
  -2   1   1 18102.2 878.379   2
  -2  -1   1 18721.4 778.801   2
  -2  -1  -1 19319.1 708.752  17
  -2  -1  -1 21844.9 852.327   5
  -2  -1   1 21407.2 770.370   8
  -2  -1  -1 21738.2 675.566  30
  -2   1  -1 20698.1 894.803   2
   2   1   1 18893.6 559.492  13
  -2  -1   1 21567.2 776.002  23
  -2  -1  -1 19891.8 725.512  21
  -2  -1  -1 20339.5 706.091   8
  -2  -1  -1 20962.3 720.621  23
   2   1  -1 19378.5 747.062   2
   2  -1   1 18937.4 765.790   2
   2   1   1 18999.6 740.457   2
  -2  -1  -1 21653.7 759.634  38
   2  -1   1 19719.3 605.367   3
  -2  -1  -1 20077.7 708.195  10
  -2  -1  -1 19494.3 734.051   2
  -2   1   1 19955.5 639.051  36
  -2   1   1 26125.0 670.746   7
  -2   1   3 7751.10 331.924   3
  -2   1  -3 8405.11 388.673  12
  -2   1  -3 10577.8 450.805   7
   2   1   3 6861.70 382.786   3
   2   1   3 7155.51 249.971   4
  -2  -1   3 9500.65 381.969  39
  -2  -1  -3 9959.06 547.941  18
   2   1  -3-349.318 1283.57  41
  -2  -1  -3 8449.11 426.681  39
  -2  -1   3 8590.68 574.844  38
  -2  -1  -3 9822.96 496.628  38
   2   1  -3 7457.95 394.876   3
  -2  -1   3-33.5608 201.844  23
  -2   1  -3 8471.35 655.555   2
  -2  -1  -3 8532.74 595.352   5
  -2  -1   3 7951.01 489.217  17
  -2   1  -3 9142.05 458.731  36
  -2   1   3 9353.78 358.826  36
   2   1  -3 7739.61 447.079   5
  -2  -1   3-26.2717 199.788   8
  -2  -1  -3 8815.49 498.660  23
  -2   1   3 9249.14 393.802  17
   2  -1  -3 7551.18 403.988   4
   2  -1   3 8259.90 503.127   2
  -2   1  -3 8490.51 389.317  22
   2   1  -3 8124.46 509.156   2
  -2   1  -3 9228.06 387.226  21
  -2   1   3 9449.89 394.167  21
  -2   1   3 8012.19 395.071   4
  -2   1  -3 8224.38 1070.66  41
  -2  -1  -3 8502.65 458.407   2
   2  -1  -3 8214.48 564.645   2
  -2   1  -3 9281.83 379.280  10
  -2  -1   3 7772.25 500.572  21
  -2   1   3 9407.15 385.511  10
   2   1   3 7751.52 464.710   2
   2  -1   3 8579.09 350.793   3
   2  -1  -3 7961.36 334.689   3
  -2   1  -3 9002.97 387.253  17
  -2  -1  -3 8302.88 482.423   8
   2   1   3 6851.05 477.894   5
  -2  -1   3 8433.03 489.117  10
  -2   1   3 8902.00 343.725   7
  -2  -1  -3 8441.35 350.821  20
  -2   1  -5 243714. 1106.24   3
  -2   1   5 258586. 1080.72   3
  -2   1   5 257752. 1307.71  22
  -2   1  -5 238548. 1085.51  10
  -2  -1  -5 284198. 1536.80   2
  -2   1  -5 261962. 1814.79  41
  -2   1  -5 326027. 1477.50   7
  -2  -1  -5 280156. 1323.59  38
  -2   1  -5 241278. 1387.48  36
  -2   1   5 264678. 1205.36  21
  -2  -1  -5 255363. 1452.94  23
  -2   1  -5 250530. 1090.12  12
  -2  -1   5 245338. 1380.60  17
  -2  -1   5 262301. 1796.47   2
   2  -1  -5 279435. 1364.94  31
   2   1  -5 257024. 1651.38   2
  -2  -1  -5 254746. 1863.23   5
  -2   1  -5 239497. 1101.16  17
   2   1  -5 247588. 1255.32   3
  -2  -1   5 272418. 1091.73  39
  -2   1   5 265387. 1189.83  10
   2   1  -5 251352. 2341.34  41
  -2   1   5 259528. 1314.34  12
   2  -1  -5 253352. 1070.28   3
  -2   1  -5 251478. 1087.29  22
   2  -1  -5 257984. 1304.24   4
  -2   1   5 250929. 1909.88   2
  -2   1  -5 255104. 1860.07   2
  -2  -1  -5 240858. 1250.87  39
   2  -1   5 258943. 1531.65   2
  -2   1   5 267872. 1212.06  17
  -2   1  -5 238026. 1101.11  21
  -2  -1   5 263411. 1828.13  38
  -2  -1   5 241505. 1392.36  21
   2  -1   5 257802. 1129.06   3
  -2  -1  -5 255054. 1429.69   8
   2   1   5 257268. 1238.75   3
   2  -1  -5 236428. 1679.95   2
   2  -1   5 231006. 1583.36   5
  -2  -1  -5 251816. 1115.74  20
   2  -1  -5 256921. 784.452  20
  -2  -1   5 239928. 1364.59  10
   2   1  -5 224926. 1245.33   5
   1  -2  -7 40.8476 890.422   2
  -2   1   7 35837.0 901.583  10
  -2   1   7 32902.8 862.337   3
  -1   2   7 461.620 862.981  14
   2   1  -7 41427.3 1846.95  41
  -1   2   7-66.1073 821.869  22
   2   1   7 35390.1 906.563   3
  -2  -1  -7 38460.9 956.663   2
  -2  -1  -7 39697.7 964.570  39
  -2   1   7 35655.0 906.162  17
   2  -1   7 35011.1 906.611  30
  -2   1  -7 37265.7 899.085  17
  -2  -1   7 32461.0 986.425  17
  -2  -1   7 37516.5 1083.19   2
  -2  -1   7 35699.0 1148.41  38
   2  -1   7 35785.0 968.063   2
   2  -1  -7 37377.1 970.539  31
  -2   1   7 37506.4 963.419  22
  -2  -1  -7 37502.3 900.982  20
   2   1  -7 30452.5 1220.17  24
   2   1  -7 32521.8 940.556  13
  -2   1   7 35866.6 1165.51   2
  -2   1  -7 38899.2 881.859  20
   2   1   7 35483.5 1068.39   5
   2  -1   7 36569.4 1064.05   5
  -2   1  -7 38107.6 884.588  12
  -2   1  -7 37931.6 898.500  21
  -2  -1   7 39205.8 879.116  39
  -2   1  -7 38351.2 884.344  22
   2  -1  -7 35108.4 952.280   4
   2   1  -7 33484.9 918.951   5
  -1   2   7-341.851 825.108  12
  -2  -1  -7 41204.0 1014.88   8
  -2  -1  -7 36340.8 915.645  38
  -2   1   7 35729.2 908.092  21
   2   1   7 34510.7 1187.01  44
  -2   1  -7 34295.6 882.385   3
   2  -1  -7 36819.8 928.294  40
   2  -1   7 36428.5 891.002   3
  -2  -1  -7 42060.2 1029.12  23
  -2   1  -7 37570.8 889.641  10
  -2  -1   7 32667.7 994.579  21
   2  -1  -7 33801.5 867.120   3
  -2   1   7 36844.1 961.771  12
  -2  -1  -7 37326.2 939.303   7
   2   1  -7 34416.2 910.186   3
   2  -1  -7 34292.3 825.700  20
  -2  -1   7 32742.3 985.426  10
  -1   2   9 325.161 229.028  10
  -1  -2  -9-124.469 301.664  20
  -2   1  -9 25258.1 409.166   3
  -2  -1   9 27322.6 697.002   2
   2  -1   9 28025.2 727.386  27
  -2  -1  -9 26414.1 465.486   2
   2   1   9 29551.2 901.450  44
   2  -1  -9 23030.3 536.226  40
  -2   1   9 29506.1 598.082  12
   2   1  -9 24844.2 441.890   5
  -1  -2  -9 238.718 508.397  18
   2   1  -9 25954.2 452.760   3
  -2   1   9 26160.3 453.999  17
  -2  -1   9 29596.0 396.678  39
   2  -1  -9 27742.1 704.827   2
   2  -1  -9 26971.9 590.625  31
  -2  -1  -9 26930.5 814.731   5
   2   1   9-8.78839 50.2219   5
   2  -1  -9 27449.5 401.521   3
   2   1  -9 27880.6 963.781  24
   2   1  -9 25295.3 556.971  13
   1  -2  -9 24774.9 733.441   1
   2  -1  -9 27011.1 359.802  20
  -2   1   9 27984.3 817.326   2
   1  -2  -9 27030.9 869.427   2
  -1   2   9 28066.7 588.472  12
   2  -1   9 25228.2 647.528   5
   1  -2  -9 27461.0 481.440   4
  -2  -1  -9 29144.4 516.208   7
  -1   2   9 27300.6 583.491  22
  -2   1  -9 28823.4 397.918  22
   2  -1  -9 26464.7 530.852   4
  -2  -1   9 27615.2 623.295  17
   2   1  -9 27488.9 670.095   2
  -2   1  -9 24929.0 365.917  24
  -2   1   9 26507.2 457.735  21
  -2   1   9 25540.0 374.845   3
  -1   2   9 258.888 242.311  17
   2  -1   9 27744.5 431.556   3
  -2  -1   9 28493.9 643.129  21
  -1   2   9 239.903 239.767  21
  -2   1   9 29572.3 598.478  22
  -2   1   9 26106.3 446.789  10
   1  -2  -9-7.05890 403.607  18
  -2   1  -9 37760.0 632.824   7
  -2   1  -9 28204.6 396.219  12
   2   1   9 26613.2 427.806   3
   2  -1   9 25955.4 504.762   2
   1  -2  -9 15470.9 481.848  20
  -2  -1  -9 28243.6 473.130  20
  -2  -1   9 27759.1 619.389  10
  -2  -1  11 62048.5 1564.89  10
  -2  -1 -11 47575.2 1432.84   2
   2  -1 -11 57759.7 1669.73  19
  -2   1 -11 54796.0 1445.83   3
  -2  -1 -11 62057.3 1566.61   8
   2   1  11 57490.7 1737.47  44
   2   1 -11 59614.6 1463.08   3
  -1   2  11 46551.4 1465.12  17
   2  -1 -11 55671.6 1565.94  31
  -2   1  11 60128.6 1544.18  22
  -2   1 -11 59984.8 1587.65  36
   2   1  11 57322.4 1448.70   3
  -2  -1 -11 58279.2 1533.26  40
  -2  -1  11 57068.5 1682.50  38
   2   1 -11 54499.6 1446.19   5
   1  -2 -11 57958.0 1606.50  18
  -2   1 -11 58841.6 1463.44  24
   2   1 -11 57480.9 1816.29  24
   2   1 -11 56922.0 1545.99  13
   1  -2 -11 58972.2 1738.11   2
  -2  -1 -11 62586.4 1575.67  23
  -1   2  11 60229.7 1527.65  12
  -1  -2 -11 59304.6 1722.07  18
  -2   1 -11 56204.5 1423.63  22
  -1   2  11 59069.7 1525.18  22
  -2  -1 -11 56109.5 1501.79   7
  -2  -1  11 61844.4 1562.48  17
   1  -2 -11 57411.1 1478.53   4
  -2   1  11 58208.7 1465.21  17
  -2   1 -11 56848.1 1424.70  12
  -1   2  11 46103.6 1462.77  21
  -2   1  11 58751.0 1466.09  21
  -2  -1 -11 58415.1 1482.70  20
  -1   2  11 46184.1 1458.80  10
   2  -1  11 57921.3 1460.06   3
   2  -1 -11 52749.5 1435.82   3
   1  -2 -11 61655.7 1638.77  31
  -2  -1  11 61932.4 1574.10  21
  -2   1  11 58182.4 1461.87  10
  -2   1 -11 81781.9 1585.93   7
  -2   1  11 55402.8 1430.41   3
  -1  -2 -11 57497.5 1572.53  20
   1  -2 -11 58356.1 1531.08  20
   1  -2 -11 52882.3 1657.22   1
   2  -1 -11 54856.3 1438.21  20
   2  -1  11 59982.2 1590.39   5
   2  -1 -11 61002.7 1628.92   2
  -2   1  11 59888.9 1542.65  12
   2  -1 -11 57649.4 1545.17  40
  -2   1 -11 58194.1 1472.08  20
  -1   2  13 153.356 268.197  10
   1  -2 -13 195.589 479.112   2
  -1  -2 -13 671.495 372.503  20
   1  -2 -13 82.9790 342.390  20
  -2  -1 -13 254.736 379.051  40
  -2  -1 -13 405.907 302.001  20
   2  -1 -13 131.875 243.037  20
  -2  -1 -13 196.757 317.851   7
   1   2  13 463.030 738.254  44
  -2   1 -13 399.140 296.465  20
  -1   2 -13-403.724 1746.48  41
   2  -1 -13-125.879 543.759  19
  -2  -1  13 407.344 671.175  38
  -2   1 -13-43.9823 410.441   7
  -1   2  13 178.754 359.223  22
  -2  -1  13 69.0427 315.239  10
  -1   2  13 474.773 570.821  44
   2   1  13 840.629 762.249  44
   2   1 -13 116.173 232.392   3
  -1   2  13 134.815 284.971  17
  -2  -1 -13 390.764 385.996  31
   2  -1 -13-153.985 463.208  31
  -1  -2 -13 188.319 784.643  28
  -2  -1  13 67.7749 320.199  17
  -2   1 -13 360.108 450.737  36
   2   1 -13 367.455 642.399  24
  -1   2 -13-245.191 564.044  24
  -2  -1 -13 349.822 438.578   8
   2   1 -13-94.1732 456.492  13
   2  -1  13 270.671 356.789   5
   1  -2 -13 123.481 484.626  31
  -2   1  13-103.546 267.254  10
  -1  -2 -13 153.560 374.655  39
  -1   2  13 95.9836 355.114  12
  -2   1  13-86.7485 420.218  22
  -2   1  13-48.4602 424.353  12
  -2  -1 -13 71.8756 443.825  23
  -2   1  13-78.5846 279.056  17
   2   1  13 96.8208 210.088   3
   2   1 -13 64.3245 253.082  20
  -1   2  13 122.731 289.575  21
  -2   1  13 55.7395 289.544  21
   2  -1 -13 117.255 405.307  40
  -2  -1 -13 201.706 421.317   1
  -2  -1  13 123.541 324.881  21
  -2   1 -13 176.819 210.913   3
  -2   1 -15 7902.97 410.029  20
   2   1 -15 8060.91 395.846  20
  -2  -1 -15 7847.38 421.539   7
  -1   2  15 7699.90 450.035  12
   1   2  15 8440.52 828.386  44
  -1   2  15 7254.63 657.261  44
   2  -1 -15 6962.46 523.876  40
   2   1  15 6766.36 811.730  44
  -2  -1 -15 7419.20 523.011  40
  -1   2  15 7423.20 441.691  22
  -2  -1 -15 8052.01 552.786  23
  -2  -1 -15 8467.87 549.012   8
   1  -2 -15 5831.72 582.462  31
   2  -1 -15 6286.75 560.597  31
   1  -2 -15 7292.94 555.562  40
   2  -1 -15 6481.61 607.606  19
   2   1 -15 8613.26 770.505  24
  -1   2 -15 5945.22 700.906  24
  -1  -2 -15 6258.93 440.394  39
   2   1 -15 7937.35 541.068  13
  -1  -2 -15 6443.68 416.973   7
  -2   1  15 7808.78 499.448  12
  -2   1  15 7208.07 496.126  22
  -2   1 -15 6640.25 307.088   3
  -2  -1 -15 9031.25 508.959  31
  -2  -1  15 7215.34 752.467  38
  -2   1 -15 11143.7 533.340   7
  -1  -2 -15 6686.61 482.137  20
   1  -2 -15 7041.07 447.748  20
  -2  -1 -15 7392.33 414.917  20
   2  -1 -15 7449.92 365.551  20
  -2   1 -15 8005.31 557.823  36
  -2   1 -17 92994.2 1916.86  20
   2   1 -17 90361.4 1907.99  20
   2  -1 -17 84171.1 1994.25  40
  -1   2 -17 78589.5 1915.82  20
  -1   2  17 87202.7 2009.23  44
   1  -2 -17 82361.8 2015.17  40
  -2  -1  17 86045.4 2161.62  38
  -2   1 -17 69593.0 1966.63  40
  -2  -1  17 83375.5 2052.26  34
   2  -1 -17 80497.7 2086.99  19
  -2   1  17 85906.3 1963.27  12
   1   2  17 88197.9 2127.61  44
  -1  -2 -17 92701.3 2046.06  31
  -2  -1 -17 91319.9 1979.09   8
  -1   2  17 83405.3 1908.65  12
   1  -2 -17 84059.8 2040.90  31
   2  -1 -17 77052.6 2005.04  31
   2   1  17 93922.2 2167.30  44
   2   1 -17 92688.2 2000.37  13
   2   1 -17 94759.3 2254.30  24
  -1   2 -17 77301.3 2075.78  24
  -2   1 -17 92564.5 1920.73  23
  -2   1 -17 92719.3 1921.76   8
   1   2 -17-699.945 1907.64  24
  -1   2  17 84534.0 1906.17  22
  -2   1  17 85816.7 1962.16  22
  -1  -2 -17 85474.7 1906.73   7
  -2  -1 -17 91781.4 1909.66   7
  -2  -1 -17 94155.3 1970.80  31
  -2  -1 -17 88094.0 1992.19  40
  -1  -2  17 228.531 1839.07  38
  -1   2 -17 1252.01 1811.91  36
  -2   1 -17 127716. 2022.33   7
  -2   1 -17 95173.3 2021.04  36
  -1  -2 -17 76910.8 1951.45  20
   1  -2 -17 80591.4 1930.06  20
  -1  -2 -17 80286.3 1914.93  39
  -2  -1 -17 90057.3 1925.58  20
   2  -1 -17 82003.1 1884.06  20
  -2  -1 -17 90884.8 1987.37  23
  -2   1 -19 8741.21 438.429  20
   2   1 -19 8543.55 413.215  20
  -1   2 -19 10039.8 455.160  20
   1   2  19 8512.33 788.144  44
  -2  -1 -19 8417.46 533.585  40
   2  -1 -19 7991.88 548.903  40
  -2   1 -19 9044.00 563.719  40
  -1  -2 -19 7565.21 398.350   7
  -1  -2  19 65.9330 583.654  38
  -1   2 -19 5775.12 539.384  36
   2   1 -19 8929.23 723.336  24
  -2  -1 -19 8158.23 507.812  31
  -2  -1 -19 8329.06 524.967   8
  -1  -2 -19 9407.00 582.326  31
   1  -2 -19 7884.86 607.764  31
   2  -1 -19 7932.61 582.523  31
  -2   1  19 9012.66 547.175  22
  -1   2 -19 8921.59 656.201  24
   1  -2 -19 7539.84 544.937  40
   1   2 -19 1818.19 707.354  24
  -2   1 -19 8920.62 448.517  23
   2   1 -19 9391.85 565.432  13
  -2   1  19 8736.51 548.011  12
  -2  -1  19 8581.34 764.628  38
  -2  -1 -19 9286.82 543.785  23
   2   1  19 8331.31 811.617  44
  -2  -1 -19 9438.24 422.758   7
  -1   2  19 8229.00 649.763  44
  -2   1 -19 8650.78 448.577   8
  -2   1 -19 12719.2 539.691   7
  -1  -2 -19 7219.01 468.693  20
   1  -2 -19 7432.85 447.081  20
  -2  -1 -19 8522.47 446.128  20
   2  -1 -19 7273.23 382.267  20
  -1  -2 -21 312.127 359.583  20
   1  -2 -21 673.457 331.368  20
  -2  -1 -21 482.328 336.293  20
   2  -1 -21 753.169 278.480  20
  -2   1 -21 583.802 330.395  20
   2   1 -21 640.426 303.564  20
  -1   2 -21 703.337 339.205  20
  -1   2  21 137.172 569.839  44
   2  -1 -21 623.628 533.388  19
   1  -2 -21 474.811 428.982  40
  -1  -2 -21 421.104 437.713  40
   2  -1 -21 862.154 440.094  40
  -1  -2 -21 631.984 467.020  31
  -1  -2  21 19.6787 579.170  38
  -2   1 -21 742.588 341.954   8
  -1   2 -21 479.633 446.585  36
   1  -2 -21 344.080 491.514  31
  -2  -1 -21 384.288 396.976  31
   2  -1 -21 16.0963 486.140  31
   1   2  21 338.452 692.142  44
   2   1 -21 286.027 612.770  24
  -1   2 -21 269.759 526.172  24
   1  -2 -21 11.2024 549.490  19
  -2  -1 -21 941.019 436.515   8
  -2   1 -21 891.267 341.255  23
  -2   1 -21 244.559 463.858  40
   2   1  21 676.523 733.560  44
  -2  -1 -21-182.407 421.660  40
  -2   1  21 53.8755 436.898  22
   1   2 -21 537.737 658.504  24
  -2   1  21 155.608 448.654  12
   2   1 -21 1050.26 525.799  40
  -2  -1 -21 760.983 441.120  23
  -2   1 -21 482.339 419.766   7
  -2  -1 -21 438.104 299.599   7
  -2  -1 -23 15642.7 694.517  40
  -2   1 -23 18210.4 614.959  20
   2   1 -23 16891.2 585.616  20
   1   2 -23 9876.02 842.400  24
  -1   2 -23 18959.5 628.475  20
  -2  -1 -23 15712.8 671.395  31
   1   2  23 16479.0 904.693  44
  -1   2  23 14739.7 779.186  44
   2   1  23 16465.1 940.862  44
  -1  -2 -23 14573.6 699.838  40
   1  -2 -23 14542.5 709.523  40
   2  -1 -23 16011.8 712.076  40
  -2   1 -23 18425.3 746.482  40
   2   1 -23 16573.2 794.948  40
  -2  -1 -23 18455.6 681.195   8
   1  -2 -23 14919.3 753.405  31
   2  -1 -23 16473.9 751.977  31
  -2  -1 -23 18904.9 579.465   7
   2   1 -23 18011.2 909.878  24
  -1   2 -23 18114.2 774.274  24
  -2   1 -23 18043.3 600.615  23
  -2  -1 -23 18071.4 686.541  23
  -2   1 -23 17734.0 599.412   8
  -1  -2 -23 16927.6 728.967  31
  -1   2 -23 15367.9 675.598  36
   1  -2 -23 14990.4 776.760  19
   1  -2 -23 13799.2 601.946  20
  -2   1 -23 21248.8 671.219   7
  -2  -1 -23 16677.3 619.591  20
   2  -1 -23 14474.6 563.402  20
  -2   1 -25 575.283 330.336  23
   1  -2 -25-65.4336 331.727  20
  -2  -1 -25 479.992 320.273  20
   2  -1 -25 423.559 291.414  20
  -2   1 -25 94.3415 327.893  20
   2   1 -25 941.246 312.116  20
  -1   2 -25 1206.40 345.577  20
   1   2  25 630.950 680.623  44
   1  -2 -25 419.770 493.669  19
   2   1  25 1486.02 723.587  44
  -1  -2 -25-29.4496 429.095  40
   2  -1 -25 459.619 458.252  40
  -2   1 -25 319.648 432.531  40
   2   1 -25-252.705 529.802  40
  -1   2 -25 959.964 408.811  36
  -2  -1 -25 899.499 421.198   8
   1  -2 -25 447.739 440.541  40
   2  -1 -25 659.815 499.879  31
  -2   1 -25 442.098 332.208   8
   2   1 -25 481.169 602.924  24
  -1   2 -25 1001.23 480.431  24
   1   2 -25 50.1662 550.024  24
   2   1 -25 6.87881 56.5664  13
  -2  -1 -25 726.506 427.060  23
   1  -2 -25 509.194 488.736  31
  -2  -1 -25 636.813 434.093  40
  -1  -2 -25 639.752 460.040  31
  -2   1 -27 18432.0 584.966  20
   2   1 -27 16783.6 560.212  20
  -1   2 -27 18173.6 565.770  20
   1   2  27 15204.6 851.316  44
   1  -2 -27 15324.7 749.755  19
  -2   1 -27 15477.7 703.402  40
  -2  -1 -27 14205.5 668.519  40
   2   1 -27 17826.0 790.339  40
  -1   2 -27 17410.3 762.636  40
  -1  -2 -27 15174.7 673.396  31
   1  -2 -27 14318.8 709.502  31
   2  -1 -27 15238.8 724.563  31
   2   1 -27 19925.5 888.971  24
   2  -1 -27 16062.5 698.299  13
   1   2 -27-458.137 635.223  24
   1   2 -27-296.955 615.282  40
   2  -1 -27 13656.7 678.551  40
   1  -2 -27 14452.6 582.184  20
   1  -2 -27 14077.7 664.024  40
  -2  -1 -27 13848.2 558.694  20
   1  -2 -29 2002.47 335.124  20
  -2  -1 -29 1366.19 336.386  20
  -2   1 -29 1408.28 339.891  20
   2   1 -29 2199.59 323.524  20
   1   2  29 2007.69 657.922  44
   1  -2 -29 1475.49 428.565  40
  -2  -1 -29 1661.94 406.135  40
   2  -1 -29 1803.39 478.832  40
  -2   1 -29 1899.17 460.608  40
   2   1 -29 1999.66 504.541  40
   1   2 -29-104.951 492.076  40
  -1   2 -29 1970.10 514.153  40
   2  -1 -29 1716.41 490.127  31
   2  -1 -29 1747.31 480.578  13
  -1  -2 -29 1830.32 441.594  31
  -1   2 -29-10.8639 203.367  20
  -2   1 -31 3818.46 363.273  20
   1  -2 -31 2373.77 342.103  20
  -2  -1 -31 2796.58 417.334  40
   2  -1 -31 3436.43 486.300  40
   2   1 -31 4003.16 524.355  40
  -1   2 -31-28.2137 466.615  40
   2  -1 -31 230.925 430.839  13
   1   2  31 2416.82 637.920  44
  -2   1 -31 3455.85 473.053  40
  -2  -1 -31 3761.87 363.414  20
  -2   2   0 363.905 1006.39  22
  -2   2   0 194.257 1011.92  12
  -2   2   0 394018. 1943.24  17
   2  -2   0 358838. 2616.70   2
  -2   2   0-19.0608 1158.80  33
  -2   2   0 395004. 1933.04  21
  -2   2   0 392996. 1914.99  10
  -2   2   0 358960. 1757.02   3
  -2   2   2 573.134 356.839  10
   2  -2   2 509.927 550.919   2
   2  -2  -2 493.742 580.479   2
   2  -2  -2 30.1306 284.560   1
  -2   2   2 326.930 377.821  17
  -2   2  -2 6.71919 736.494  33
  -2   2   2-11.7647 606.681  33
  -2   2   2 364.267 277.217   3
  -2   2  -2 311.577 274.820   3
  -2   2  -2 326.441 327.813  12
  -2   2  -2 117.170 316.458  22
  -2   2   2 271.792 373.190  21
  -2   2  -4 582.354 333.207  10
  -2   2   4 897.797 359.053  10
   2  -2   4-1072.29 730.972   2
  -2   2   4-7.85534 526.504  14
  -2   2  -4 497.288 350.888  17
  -2   2   4 796.321 378.668  17
  -2   2  -4 528.728 1044.32  25
  -2   2   4 729.862 282.658   3
  -2   2   4 873.995 435.029  22
  -2   2   4 804.692 433.508  12
  -2   2  -4 1233.36 792.825  33
   2  -2  -4 494.332 322.939   1
  -2   2  -4 403.284 342.972  21
  -2   2   4 563.563 376.894  21
   2  -2   6-10.9176 452.671   2
   2  -2  -6 220.717 259.640  20
   2  -2  -6-150.772 1488.49   9
  -2   2  -6 25178.6 527.947  17
  -2   2   6 45512.6 663.641  17
  -2   2   6 43244.5 722.396  12
  -2  -2  -6-30.1702 921.633  28
  -2   2  -6 38911.3 778.807  36
   2  -2  -6 42596.5 696.740   1
  -2  -2  -6 444.433 357.000  39
  -2  -2  -6-17.9965 95.6301   8
  -2  -2  -6-9.20512 92.2654  23
  -2   2   6 43570.6 719.652  22
  -2   2   6 41987.9 545.739   3
  -2   2  -6 25222.7 526.690  21
  -2   2   6 46649.0 668.980  21
  -2   2  -6 25851.5 517.933  10
  -2   2   6 45621.4 649.954  10
  -2   2  -8 2708.95 344.267  10
  -2   2  -8 4966.25 403.457   7
  -2  -2  -8 154.619 309.839  20
  -2  -2  -8-118.058 574.144  18
  -2   2  -8 2877.50 372.292  17
  -2   2   8 5106.46 401.499  17
  -2   2   8 4862.30 401.566  21
  -2   2  -8 4471.00 530.540  36
  -2   2   8 4329.52 446.574  12
  -2   2   8 4877.09 458.486  22
   2  -2  -8 5007.28 436.639   1
  -2   2   8 5084.56 386.197  10
  -2   2  -8 2850.14 367.850  21
   2  -2  -8 4956.58 347.745  20
  -2   2   8 3549.05 305.437   3
  -2  -2 -10 95271.4 2463.07  39
  -2   2 -10 114212. 2469.30   7
  -2   2 -10 82358.9 2393.00  17
  -2   2  10 99285.0 2421.93  17
  -2  -2 -10 115513. 2573.34   8
   2  -2 -10 92859.8 2502.53   1
  -2   2  10 102118. 2475.38  12
  -2   2  10 102132. 2470.43  22
  -2   2 -10 81499.6 2393.77  21
  -2   2  10 99188.3 2419.75  21
  -2   2 -10 81513.7 2388.59  10
  -2   2  10 100107. 2415.53  10
  -2  -2 -10 114033. 2576.46  23
  -2  -2 -10 98439.0 2456.13  20
   2  -2 -10 90422.4 2392.37  20
  -2   2  10 90592.2 2376.75   3
  -2   2 -12 77257.4 1794.57   7
  -2   2 -12 67638.6 1724.91  17
  -2   2  12 65634.4 1730.14  17
  -2   2 -12 62425.1 1859.13  36
  -2   2  12 56909.9 1768.59  22
   2  -2 -12 58538.8 1844.19  31
  -2  -2 -12 78032.0 1917.16   8
  -2  -2 -12 75764.1 1919.42  23
  -2   2  12 56273.4 1771.66  12
  -2  -2 -12 65108.4 1775.81   7
  -2   2 -12 68755.8 1723.82  21
  -2   2  12 65407.3 1730.54  21
  -2  -2 -12 65450.9 1783.31  39
  -2   2 -12 66799.4 1715.77  10
  -2   2  12 66352.5 1725.63  10
  -2  -2 -12 69156.1 1779.02  20
   2  -2 -12 54537.7 1708.02  20
  -2   2 -14 21026.3 658.115   7
  -2  -2 -14 16736.6 667.614  39
  -2   2 -14 17207.5 560.872  17
  -2   2  14 15705.1 569.268  17
  -2  -2 -14 20456.0 802.200  23
  -2   2 -14 16791.8 749.553  36
   2  -2 -14 16448.8 753.099  31
  -2  -2 -14 20732.9 792.859   8
  -2   2  14 16687.3 663.872  12
  -2  -2 -14 16811.1 629.050   7
  -2   2 -14 18049.1 563.697  21
  -2   2  14 16047.6 571.692  21
  -2   2  14 15679.8 657.051  22
  -2   2 -14 17201.4 549.699  10
  -2   2  14 15911.7 566.072  10
  -2  -2 -14 16511.6 633.376  20
   2  -2 -14 13629.9 555.470  20
  -2   2 -16 13806.5 524.538   7
   2   2  16 10314.3 813.914  44
  -2  -2  16-310.610 661.194  38
   2  -2 -16 11082.5 630.258  31
  -2  -2 -16 12518.4 649.760   8
  -2   2  16 12021.4 567.121  12
   2   2 -16 34.3109 779.654  24
  -2  -2 -16 11847.2 652.706  23
  -2  -2 -16 10677.8 488.904   7
  -2   2  16 11936.9 569.320  22
  -2   2 -16 11103.7 626.704  36
  -2  -2 -16 10308.8 505.313  20
   2  -2 -16 10229.2 445.350  20
  -2   2 -18 8427.19 420.058   7
  -2  -2  18-182.813 633.419  38
   2  -2 -18 5508.52 553.735  31
  -2  -2 -18 7587.35 532.309   8
   2   2 -18 148.802 677.574  24
  -2  -2 -18 7783.06 545.470  23
  -2   2 -18 6993.57 546.292  36
  -2   2  18 5581.25 484.871  12
  -2   2  18 6598.89 493.216  22
  -2  -2 -18 6205.98 409.860   7
  -2  -2 -18 6572.88 424.474  20
   2  -2 -18 5372.79 369.096  20
  -2  -2  20 251.591 646.074  38
  -2  -2 -20 685.987 348.283  20
   2  -2 -20 550.678 297.102  20
  -2  -2 -20 1310.94 328.443   7
   2  -2 -20 739.935 448.896  40
   2  -2 -20 953.327 501.238  31
  -2   2 -20-145.480 210.499   7
  -2   2 -20 621.616 470.758  36
  -2  -2 -20 563.378 336.645   8
  -2  -2 -20 646.924 344.022  23
  -2   2  20 496.305 416.747  22
  -2   2  20 985.236 415.166  12
   2   2 -20 133.268 637.011  24
   2  -2 -22 34650.5 880.781  19
  -2   2 -22 41954.5 756.910  36
  -2  -2  22-55.2733 627.613  38
  -2   2 -22-5.12017 55.9047   7
   2  -2 -22 36181.4 727.158  40
   2  -2 -22 37478.0 799.582  31
  -2  -2 -22 41683.5 555.044   7
   2   2 -22-206.360 642.044  24
  -2  -2 -22-170.536 186.114   8
  -2  -2 -22-417.337 176.736  23
  -2  -2 -22 38963.1 623.608  20
   2  -2 -22 33256.7 534.041  20
  -2  -2  24-490.104 602.692  38
  -2  -2 -24 141.106 336.118  20
   2  -2 -24 65.1974 542.980  19
   2  -2 -24 679.359 433.789  40
  -2   2 -24-189.857 463.361  40
   2   2  24 77.1493 691.675  44
  -2   2 -24-241.304 430.889  36
   2  -2 -24-163.774 488.993  31
  -2   2 -24 75.7430 317.793   8
   2   2 -24 198.559 562.677  24
  -2   2 -24-174.328 320.937  23
  -2   2 -24-363.552 187.231  20
  -2  -2 -26 2113.02 363.178  20
   2   2  26 2893.91 685.637  44
   2  -2 -26 1776.97 541.840  19
   2  -2 -26 1735.63 437.092  40
   2  -2 -26 2171.49 507.944  31
  -2   2 -26 2195.14 334.338   8
  -2   2 -26 2138.34 335.799  23
   2   2 -26 355.852 497.461  40
  -2   2 -26 2434.63 497.177  40
   2   2  28 8447.00 763.049  44
  -2   2 -28 10095.3 613.867  40
   2  -2 -28 9925.29 626.142  31
  -2  -2 -28 9896.67 498.756  20
  -3   0   1 12970.7 587.943  22
  -3   0   1 12509.0 827.405  34
  -3   0  -1 13437.9 536.870   8
  -3   0   1 12555.8 520.102   8
   3   0  -1 11528.9 571.735   2
   3   0   1 11552.6 561.629   2
  -3   0  -1 13133.1 537.085  23
  -3   0  -1 13513.4 557.398  17
  -3   0  -1 13186.7 803.844  34
   3   0   1 11655.2 483.381   4
  -3   0  -1 12507.4 576.893  12
  -3   0   1 13128.4 588.610  12
  -3   0  -1 12771.1 571.378  22
  -3   0  -1 12992.5 685.811   2
  -3   0  -1 13550.9 487.216   7
  -3   0   1 12740.2 465.252   7
   3   0  -1 12255.2 512.846   4
  -3   0  -1 13770.2 563.935  21
  -3   0   1 12604.9 522.262  23
  -3   0  -1 13455.9 543.175  10
  -3   0  -3 5322.54 677.156  34
  -3   0  -3 5177.69 433.406  17
  -3   0   3 5037.46 426.154  17
  -3   0  -3 5026.12 424.270   8
   3   0  -3 4533.06 523.608   5
  -3   0   3 4154.13 363.999   8
   3   0   3 5065.74 412.722   2
  -3   0  -3 5173.32 427.913  23
  -3   0   3 4020.07 362.524  23
  -3   0   3 4966.39 485.901  12
  -3   0  -3 4854.49 449.210  12
   3   0  -3 4745.59 386.809   4
  -3   0   3 5418.89 481.165  22
  -3   0  -3 4800.04 446.200  22
  -3   0  -3 5469.24 533.683   2
  -3   0  -3 5242.56 358.139   7
  -3   0   3 5658.87 299.700   7
  -3   0  -3 5871.47 449.612  21
  -3   0   3 4807.03 436.911  21
  -3   0  -3 5617.28 431.531  10
  -3   0   3 5009.66 418.870  10
  -3   0   5 150278. 3634.33  23
  -3   0  -5 142111. 3657.89   8
  -3   0  -5 141553. 3648.49  17
  -3   0   5 146682. 3663.83  17
  -3   0   5 154778. 3881.95  34
   3   0  -5 134843. 3718.05   5
   3   0  -5 161003. 3704.72  24
   3   0   5 140675. 3665.37   2
  -3   0   5 150583. 3630.83   8
  -3   0  -5 144316. 3661.01  23
  -3   0  -5 143829. 3718.92   2
  -3   0   5 139920. 3685.38  12
  -3   0  -5 134907. 3626.11  12
  -3   0   5 140649. 3685.65  22
  -3   0  -5 133896. 3625.77  22
   3   0  -5 142723. 3652.96   4
  -3   0  -5 139867. 3798.47  34
  -3   0  -5 153008. 3641.08   7
  -3   0  -5 142311. 3650.71  21
  -3   0   5 147228. 3665.36  21
  -3   0  -5 139650. 3642.67  10
  -3   0   5 144528. 3656.82  10
   3   0   7 23848.9 956.369  44
  -3   0  -7 19879.1 705.070   8
  -3   0  -7 21679.4 692.105  17
  -3   0   7 20487.1 716.904  17
  -3   0  -7 19118.8 869.689  34
  -3   0   7 20623.9 983.676  34
   3   0  -7 17345.8 765.648   5
   3   0  -7 22286.7 794.639  24
  -3   0  -7 19769.9 705.186  23
  -3   0  -7 21746.9 797.778   2
  -3   0  -7 22043.4 689.008   7
  -3   0  -7 21207.8 695.214  21
  -3   0   7 20829.3 723.757  21
  -3   0   7 20886.4 583.507   7
  -3   0   7 15273.3 713.753   1
  -3   0  -7 20327.9 678.907  10
  -3   0   7 19974.8 704.869  10
   3   0   9 16154.5 876.067  44
  -3   0  -9 16284.1 632.733   8
  -3   0   9 16306.9 623.053  17
  -3   0  -9 16548.5 584.457  17
   3   0  -9 12862.2 649.883   5
   3   0  -9 16241.0 726.772  24
  -3   0  -9 15286.7 663.596   2
  -3   0   9 13607.9 645.869   1
  -3   0  -9 16184.4 633.441  23
  -3   0   9 15671.8 901.124  34
  -3   0   9 15607.7 699.053  12
  -3   0   9 16820.6 704.862  22
  -3   0  -9 15172.5 753.781  34
  -3   0  -9 16022.7 584.874  21
  -3   0   9 16197.0 623.537  21
  -3   0  -9 15748.7 571.847  10
  -3   0   9 16655.5 612.699  10
  -3   0  -9 15982.3 490.705  20
   3   0  11 42316.6 1340.35  44
  -3   0 -11 39185.5 1140.67   8
  -3   0 -11 38320.3 1083.54  17
  -3   0  11 40871.3 1124.90  17
   3   0 -11 47196.1 1279.90  24
  -3   0 -11 40059.4 1144.42  23
  -3   0  11 34457.7 1337.10  34
   3   0 -11 30432.2 1130.87   5
  -3   0  11 33953.8 1175.71  12
  -3   0  11 33238.1 1171.31  22
  -3   0 -11 40428.8 1106.32   7
  -3   0 -11 38223.1 1084.49  21
  -3   0  11 41232.3 1128.17  21
  -3   0 -11 36844.5 1226.32  34
  -3   0 -11 37499.4 1074.53  10
  -3   0  11 40639.7 1114.95  10
  -3   0 -11 41893.1 1046.59  20
  -3   0 -13-62.9204 249.330  20
  -3   0 -13 170.616 298.749  10
  -3   0  13-44.7456 356.683  10
  -3   0  13 593.385 626.665  34
  -3   0 -13-140.669 307.883  17
  -3   0  13-22.9717 378.976  17
  -3   0 -13 43.0947 761.524  16
   3   0 -13-280.574 507.023  24
  -3   0  13 584.959 507.124  22
  -3   0 -13 203.350 323.691   7
  -3   0  13 33.2516 507.815  12
  -3   0 -13 141.354 315.415  21
  -3   0  13 198.618 382.088  21
   3   0  13 377.969 681.714  44
   3   0  15 5773.90 742.750  44
  -3   0 -15 5708.48 447.043   8
  -3   0  15 5392.23 451.574  17
   3   0 -15 5618.45 606.010  24
  -3   0 -15 3491.15 792.323  16
  -3   0 -15 5469.49 454.427  23
  -3   0  15 4826.30 571.556  12
  -3   0  15 5354.02 551.242  22
  -3   0 -15 5802.58 403.215   7
  -3   0  15 5533.59 473.968  21
  -3   0  15 5435.99 667.330  34
  -3   0  15 5341.62 445.799  10
  -3   0 -15 5271.01 330.271  20
  -3   0 -17 67517.0 1738.84   8
  -3   0  17 55715.5 1868.50  34
   3   0 -17 60174.2 1894.67  24
  -3   0 -17 66954.1 1740.72  23
  -3   0  17 58088.9 1782.51  12
  -3   0  17 58976.3 1783.69  22
  -3   0 -17 70599.5 1717.69   7
  -3   0 -17 63347.5 1675.85  20
  -3   0 -19 6605.09 477.022   8
   3   0 -19 7579.13 683.609  24
  -3   0 -19 6739.99 470.544  23
  -3   0  19 5718.44 595.961  12
  -3   0  19 5912.24 585.299  22
  -3   0 -19 7009.84 419.012   7
  -3   0 -19 6398.59 375.587  20
  -3   0 -21 260.542 291.518  20
  -3   0 -21 776.682 335.543   7
  -3   0 -21 459.857 395.719   8
  -3   0 -21 438.722 392.425  23
  -3   0  21 276.651 525.848  22
  -3   0  21 242.926 521.009  12
  -3   0 -23 14187.0 467.895  20
   3   0 -23 12941.6 634.173  31
  -3   0 -23 12728.6 529.038  23
  -3   0 -23 13266.0 535.365   8
   0  -3 -25-74.3195 301.609  20
  -3   0 -25 381.695 315.865  20
   0  -3 -25 100.259 428.167  19
  -3   0 -25 951.692 417.956   7
   3   0 -25 654.193 466.955  31
  -3   0 -25 419.070 378.938  23
  -3   0 -25 330.933 373.595   8
  -3   0 -27 13515.8 470.724  20
   0  -3 -27 42.0627 361.564  20
   3   0  27 11741.7 829.503  44
   0  -3 -27 52.5529 444.370  19
  -3   0 -27 14720.1 547.875   8
   3   0 -27 12851.0 627.338  31
   3   0 -27 14635.5 608.933  13
  -3   0 -27 14598.8 560.974  23
  -3   0 -27 18253.7 571.205   7
   0  -3 -29 52.6818 294.083  20
  -3   0 -29 1622.94 322.543  20
   3   0  29 1113.79 702.729  44
   3   0 -29 1562.54 493.308  31
   3   0 -29 1560.96 451.442  13
  -3  -1   0 189815. 4827.68  39
  -3  -1   0 188691. 4890.55  38
   3  -1   0 166761. 4836.29  19
  -3   1   0 189584. 4833.34  12
  -3  -1   0 175387. 4809.91   7
  -3   1   0 189319. 4833.57  22
  -3  -1   0 196475. 4868.03   8
  -3  -1   0 195758. 4871.40  23
  -3   1  -2-69.3247 327.112  10
  -3   1   2 157.255 331.819  10
  -3  -1   2 92.2986 286.463   7
  -3  -1  -2 62.9100 313.352   7
  -3  -1   2 360.060 486.517  23
  -3  -1  -2-250.385 434.396  10
  -3  -1   2-356.950 441.202  10
   3  -1  -2 187.257 369.569  19
  -3  -1   2 191.288 368.490  18
  -3   1  -2 67.9259 380.766   7
   3  -1   2 299.147 408.590   2
  -3   1  -2 478.989 342.354  17
  -3   1   2 242.156 346.988  17
  -3  -1  -2-117.394 453.312   2
  -3  -1  -2-75.2467 428.813  17
  -3  -1   2 18.0458 450.856  17
  -3   1   2 218.818 273.505   8
   3   1  -2 309.460 539.983  24
  -3  -1  -2 460.721 429.150   8
  -3  -1   2-75.3723 520.825  38
   3   1  -2 265.336 410.810   5
  -3  -1   2 176.157 486.160   8
   3   1   2 179.787 394.644   2
  -3  -1  -2-53.8799 430.949  23
  -3   1  -2 113.567 340.582  22
  -3   1   2 43.3473 399.968  22
  -3   1  -2 179.553 339.861  12
  -3   1   2 274.563 407.678  12
  -3  -1   2 309.667 336.791  39
  -3   1   2 212.787 274.184  23
  -3   1  -2 234.094 301.867   4
  -3   1  -2 248.955 344.545  21
  -3   1   2 426.315 354.379  21
  -3   1   2 77.8644 347.823   7
  -3  -1  -2-244.594 451.205  21
  -3  -1   2 365.808 467.691  21
  -3  -1  -2 107.454 427.262  38
  -3   1  -2 610.661 612.797   2
  -3   1  -4 681.619 315.750  10
  -3  -1   4 741.257 280.768   7
  -3   1   4 1042.70 346.181  10
  -3  -1  -4 274.376 328.820   7
  -3  -1   4 438.628 468.756  10
  -3  -1  -4 705.662 442.773  10
   3  -1  -4 1299.45 424.274  19
  -3   1  -4 939.800 401.558   7
  -3  -1   4 813.618 322.335  39
  -3   1   4 999.028 331.844   7
  -3  -1  -4 448.424 435.847  38
  -3  -1   4 374.229 628.553  38
  -3   1   4 523.376 711.883  34
   3  -1   4-35.1350 394.174   2
  -3  -1  -4 766.366 438.770   2
  -3   1  -4 760.384 329.148  17
  -3   1   4 693.720 358.375  17
  -3  -1   4 878.336 476.356  17
  -3  -1  -4 566.731 442.555  17
  -3   1   4 745.654 265.512   8
   3   1  -4 1157.48 585.587  24
  -3  -1  -4 718.093 432.170   8
   3   1  -4 370.399 401.524   5
  -3   1   4 639.267 261.071  23
  -3  -1   4 1069.43 340.524   8
  -3  -1  -4 958.448 444.186  23
  -3  -1   4 462.722 338.675  23
   3   1   4 610.680 373.680   2
  -3   1  -4 588.859 332.324  22
  -3   1  -4 721.138 336.569  12
  -3   1   4 1137.32 420.875  22
  -3   1   4 700.469 428.200  12
  -3   1  -4 687.632 302.314   4
  -3   1  -4 728.907 329.386  21
  -3   1   4 674.708 364.168  21
  -3  -1   4 1011.54 495.661  21
  -3  -1  -4 682.411 464.985  21
  -3   1  -4 847.570 596.844   2
   3  -1  -6 57366.2 1695.12  19
  -3   1  -6 55603.4 1572.65  17
  -3   1   6 54982.1 1587.58  17
  -3  -1   6 63334.8 1809.80  38
  -3   1   6 57452.0 1853.70  34
  -3  -1   6 58214.1 1645.37  17
  -3  -1  -6 64455.2 1662.29   8
  -3  -1   6 58694.7 1547.77  39
  -3   1  -6 56412.5 1760.16   2
   3   1  -6 54377.7 1608.49   5
   3   1  -6 61036.9 1804.80  24
  -3  -1  -6 64556.0 1668.15  23
  -3   1  -6 60123.0 1560.05  12
  -3  -1  -6 57845.3 1629.27  17
  -3  -1   6 55649.7 1535.44   7
  -3   1  -6 59510.8 1558.51  22
  -3  -1  -6 63358.7 1603.04   7
  -3   1  -6 58750.3 1573.45   4
  -3   1  -6 56835.7 1573.62  21
  -3   1   6 55750.9 1589.77  21
  -3  -1   6 59150.3 1657.41  21
  -3  -1  -6 56931.4 1635.67  21
  -3   1  -6 56286.1 1568.37  10
  -3   1   6 55427.9 1582.42  10
   3   1   6 55034.5 1629.74   2
  -3  -1  -6 60123.8 1518.49  20
  -3  -1  -6 59444.4 1658.97   2
  -3  -1   6 58239.7 1646.51  10
  -3  -1  -6 58306.9 1629.30  10
   3  -1   6 61418.0 1640.90   2
  -3  -1   8 4569.60 513.193  17
   3  -1  -8 4495.11 503.136  19
  -3   1  -8 4732.96 397.943   8
  -3  -1   8 5230.87 744.980  38
  -3   1   8 4613.03 400.348  17
  -3  -1  -8 3826.04 428.797   2
  -3   1   8 4829.08 779.360  34
  -3  -1  -8 4563.64 584.412  34
  -3  -1  -8 4745.94 478.216  17
   3   1  -8 3927.89 401.467   5
  -3   1  -8 4077.31 401.176  23
   3   1  -8 3844.84 609.907  24
  -3  -1  -8 4910.05 533.659  23
  -3   1  -8 4785.97 364.040  17
  -3   1  -8 4352.28 333.870  12
  -3  -1  -8 4743.89 519.632   8
  -3   1   8 5468.87 498.154  12
  -3   1  -8 4460.77 326.902  22
  -3   1   8 4932.76 493.104  22
  -3   1  -8 4823.02 367.116   4
  -3   1  -8 4904.59 372.202  21
  -3   1   8 4761.73 404.904  21
  -3  -1   8 4984.28 535.590  21
  -3  -1  -8 4208.11 492.343  21
  -3   1  -8 4457.61 356.055  10
  -3   1   8 4454.04 383.766  10
  -3   1  -8 6612.68 502.633   7
  -3  -1   8 4625.74 508.952  10
  -3  -1  -8 4431.06 473.002  10
  -3   1 -10 49747.7 1118.15   8
  -3  -1  10 50789.2 1410.06  38
  -3   1  10 50272.5 1102.59  17
  -3  -1 -10 45718.7 1222.91  34
  -3  -1  10 44400.0 1159.82  17
  -3  -1 -10 42223.6 1120.52  17
  -3  -1  10 52958.3 1430.23  34
  -3  -1 -10 48005.9 1190.20   8
   3  -1 -10 47762.7 1150.80  31
   3   1 -10 47425.9 1111.06   5
   3   1 -10 48229.6 1345.85  24
  -3   1 -10 48539.0 1116.29  23
  -3  -1 -10 49050.3 1202.08  23
  -3   1 -10 47097.1 1066.91  17
  -3   1  10 47252.7 1168.31  12
  -3   1  10 47149.4 1169.63  22
  -3  -1 -10 50922.2 1124.66   7
  -3   1 -10 47192.9 1067.71  21
  -3   1  10 51175.8 1105.57  21
   3  -1 -10 46338.8 1238.55  19
  -3  -1  10 44532.1 1173.16  21
  -3  -1 -10 39998.0 1126.00  21
  -3   1 -10 44636.7 1058.44  10
  -3   1  10 51045.3 1098.84  10
  -3  -1 -10 47999.9 1040.87  20
  -3  -1  10 45280.2 1161.13  10
  -3  -1 -10 40112.5 1118.63  10
  -3   1 -12 44123.0 1125.69  20
  -3  -1  12 37775.1 1427.06  38
   3   1  12 39371.5 1424.91  44
   3  -1 -12 37999.3 1295.55  19
  -3   1 -12 42809.5 1183.85   8
  -3   1 -12 39896.4 1121.21  17
  -3   1  12 42380.1 1157.76  17
  -3  -1  12 43009.0 1421.12  34
  -3  -1  12 41230.8 1227.29  17
  -3  -1 -12 35395.6 1178.20  17
   3  -1 -12 39760.1 1211.23  31
   3   1 -12 40280.3 1390.48  24
   3   1 -12 36041.0 1192.82  13
  -3   1 -12 42532.8 1184.47  23
  -3   1  12 40773.2 1233.41  12
  -3   1  12 41123.2 1237.32  22
  -3  -1 -12 45197.8 1185.99   7
  -3   1 -12 40796.9 1125.29  21
  -3   1  12 42532.6 1158.91  21
  -3  -1  12 41787.9 1242.29  21
  -3  -1 -12 34523.0 1185.28  21
  -3   1 -12 39347.5 1117.39  10
  -3   1  12 41474.8 1149.64  10
  -3  -1 -12 42277.3 1119.28  20
  -3  -1  12 41580.0 1229.09  10
  -3  -1 -12 34107.2 1173.73  10
  -3  -1  14 9904.71 566.295  10
  -3   1 -14 8311.52 403.894  20
   3   1  14 9589.24 817.382  44
   3  -1 -14 7695.05 619.909  19
  -3  -1 -14 9364.79 569.304   8
  -3   1 -14 8709.83 395.006  17
  -3   1  14 8839.99 450.017  17
  -3  -1  14 8436.37 736.832  34
  -3  -1  14 10008.9 568.784  17
   3  -1 -14 7980.35 536.071  31
   3   1 -14 9204.00 748.499  24
   3   1 -14 8848.52 547.026  13
  -3  -1 -14 9427.48 577.779  23
  -3   1  14 9939.90 598.245  12
  -3   1  14 10066.0 594.823  22
  -3  -1 -14 9051.78 461.136   7
  -3   1 -14 8462.10 399.085  21
  -3   1  14 9180.12 455.961  21
  -3  -1  14 9753.43 585.364  21
  -3   1 -14 8522.62 391.615  10
  -3   1  14 9077.26 444.287  10
  -3  -1 -14 8709.27 405.851  20
  -3  -1  16 19110.6 702.004  10
  -3   1 -16 20901.0 640.977  20
   3   1  16 17369.2 981.930  44
   3  -1 -16 18628.3 853.217  19
  -3   1 -16 19568.7 687.842   8
  -3  -1  16 16773.6 975.970  38
  -3  -1 -16 20924.0 769.631   8
  -3  -1  16 19329.8 703.000  17
   3  -1 -16 16035.4 736.948  31
   3   1 -16 17313.5 896.028  24
   3   1 -16 18646.1 740.430  13
  -3   1 -16 19060.4 690.741  23
  -3  -1 -16 20803.1 768.931  23
  -3  -1  16 19797.0 910.811  34
  -3   1  16 20493.7 778.560  12
  -3   1  16 20779.9 777.733  22
  -3  -1 -16 19138.3 664.686   7
  -3  -1  16 18985.3 710.512  21
  -3  -1 -16 18743.3 633.137  20
  -3   1 -18 6914.90 390.778  20
   3   1  18 6120.15 808.329  44
   3  -1 -18 5748.89 623.936  19
  -3   1 -18 6575.18 439.884   8
  -3  -1  18 5470.05 634.940  34
  -3  -1 -18 6518.12 530.102   8
   3  -1 -18 5219.85 507.475  31
   3   1 -18 6001.02 652.771  24
   3   1 -18 5205.44 507.285  13
  -3   1 -18 6262.46 441.951  23
  -3  -1 -18 6404.63 539.167  23
  -3   1  18 6661.16 553.281  12
  -3   1  18 6039.68 541.793  22
  -3  -1 -18 6402.91 408.527   7
  -3  -1 -18 6285.48 384.887  20
   1  -3 -20-29.5039 296.026  20
  -3  -1 -20 185.312 286.331  20
  -3   1 -20-160.092 302.139  20
  -3  -1 -20-111.322 321.605   7
  -3   1 -20 160.411 433.772   7
   3  -1 -20-534.979 450.624  31
  -3   1 -20-30.6813 360.220   8
   3   1 -20-60.5070 591.133  24
   3   1 -20 153.045 449.010  13
  -3  -1 -20-423.271 447.487   8
  -3   1 -20-214.805 355.980  23
  -3  -1 -20 100.842 453.014  23
  -3   1  20 31.6623 479.514  22
  -3   1  20-220.839 479.826  12
   3   1  20 20.0728 738.358  44
  -3   1 -22 31369.6 772.770  20
   3   1  22 27982.7 1096.51  44
  -3  -1 -22 31714.0 877.775   8
   3  -1 -22 27216.7 893.913  31
   3   1 -22 31151.4 1083.51  24
   3   1 -22 30898.3 880.670  13
  -3   1 -22 31118.1 804.488  23
  -3  -1 -22 31333.1 880.231  23
  -3   1  22 27301.5 893.745  12
  -3   1  22 27291.3 894.115  22
  -3  -1 -22 33643.2 793.245   7
  -3   1 -22 30866.0 803.117   8
  -3  -1 -22 29244.5 764.199  20
   1  -3 -24-5.76407 302.394  20
  -3  -1 -24-81.1134 297.426  20
  -3   1 -24 229.642 311.420  20
   1  -3 -24-616.656 506.234  19
  -3  -1 -24 531.013 323.203   7
  -3   1 -24 579.574 417.850   7
   3  -1 -24-144.487 460.517  31
   3   1  24 218.863 703.753  44
  -3   1 -24-265.503 366.428   8
   3   1 -24-87.5270 596.298  24
   3   1 -24 192.613 396.216  13
  -3  -1 -24 41.5272 428.090   8
  -3   1 -24-57.9907 369.888  23
  -3  -1 -24 249.972 443.975  23
   1  -3 -26 129.267 291.560  20
  -3  -1 -26 702.459 303.674  20
  -3   1 -26 695.324 310.948  20
   3   1  26 551.121 696.099  44
   1  -3 -26 326.785 483.848  19
  -3  -1 -26 927.828 320.659   7
  -3   1 -26 809.838 339.332   7
   3  -1 -26 192.685 460.799  31
   3   1 -26 373.628 590.807  24
  -3   1 -26 611.958 368.620   8
   3   1 -26-305.144 204.604  13
  -3  -1 -26 854.601 420.091   8
  -3   1 -26 1081.20 372.407  23
  -3  -1 -26 741.808 427.770  23
  -3   1 -28 11870.7 439.850  20
   1  -3 -28 33.0327 341.346  20
   3   1  28 11952.4 805.904  44
   1  -3 -28 98.8075 457.196  19
   3  -1 -28 9961.41 593.243  31
   3   1 -28 14192.9 773.424  24
   3  -1 -28 9358.86 584.609  13
  -3   1 -28 11941.8 481.406  23
  -3   1 -28 11565.0 478.042   8
  -3  -1 -28 11409.5 441.571  20
  -3  -2  -1-82.6167 124.878  10
  -3   2   1 7741.67 444.655  17
  -3  -2  -1 259.472 387.942  39
  -3   2   1 8160.24 446.021  36
  -3   2  -1 7801.70 477.927  36
  -3  -2  -1-22.1189 118.186  17
  -3   2  -1 8457.66 466.241  12
  -3   2   1 8039.61 493.889  12
  -3  -2   1 187.414 371.687  39
  -3   2  -1 8856.89 471.887  22
  -3   2   1 8766.55 496.851  22
  -3   2   1 8061.45 448.755  21
  -3   2   1 7813.21 427.812  10
  -3  -2  -1 30.6895 130.676  21
  -3   2  -3 4333.70 393.823   7
  -3  -2   3-122.626 131.718  10
  -3   2  -3 3654.64 397.210  17
  -3  -2  -3-48.3083 406.815  39
  -3   2   3 3628.50 372.285  36
  -3   2  -3 3332.50 457.349  36
  -3   2   3 3150.39 405.249  17
  -3  -2   3-30.0975 132.844  17
  -3  -2  -3-115.868 131.399  17
  -3   2  -3 549.488 457.892  14
  -3   2  -3 3521.83 415.934  12
  -3   2   3 3227.03 462.068  12
  -3  -2  -3-52.8224 144.556  23
  -3   2  -3 3600.53 406.982  22
  -3   2   3 3086.32 455.000  22
  -3   2  -3 3878.42 397.609  21
  -3   2   3 2913.80 406.336  21
  -3   2  -3 3844.58 380.295  10
  -3   2   3 3091.92 386.259  10
  -3  -2   3-258.425 131.084  21
  -3  -2  -3-30.1426 130.277  21
  -3   2  -5 111017. 918.138   7
  -3  -2   5-23.0424 83.4072  10
  -3  -2  -5 526.714 515.110  18
  -3   2  -5 98347.3 869.220  17
  -3   2   5 92453.9 876.569  17
  -3  -2  -5 98026.3 958.101  39
  -3   2  -5 94046.9 1004.13  36
  -3  -2  -5 55125.4 865.383   8
  -3  -2   5-15.0813 89.0980  17
  -3  -2  -5 59250.7 908.740  23
  -3  -2  -5 92604.9 919.274   7
  -3   2  -5 95630.2 847.191  22
  -3   2  -5 94486.4 845.018  12
  -3   2  -5 98480.9 868.308  21
  -3   2   5 91226.2 870.560  21
  -3   2  -5 97219.6 847.956  10
  -3   2   5 94162.7 861.453  10
  -3  -2   5-7.84876 88.6650  21
  -3  -2  -7 149.858 279.093  20
  -3   2  -7 13888.1 458.493  17
  -3  -2  -7 12977.8 535.945  39
  -3   2   7 13628.8 474.957  17
  -3  -2   7 508.574 630.502  38
  -3   2  -7 12755.2 572.616  36
  -3  -2  -7 14627.1 650.611   8
  -3  -2  -7 14768.3 655.796  23
  -3   2  -7 14043.0 447.663  12
  -3   2   7 11819.6 535.564  12
  -3   2  -7 13090.0 442.014  22
  -3   2   7 12478.0 542.719  22
  -3   2  -7 13692.5 456.399  21
  -3   2   7 12842.1 475.244  21
  -3   2  -7 13713.3 442.902  10
  -3   2   7 13271.8 461.691  10
  -3   2  -7 15316.6 484.925   7
  -3   2  -9 10366.3 416.668  17
  -3  -2  -9 10597.5 508.143  39
  -3   2   9 9485.82 430.858  17
  -3  -2   9 135.457 633.276  38
  -3   2  -9 10834.0 566.601  36
  -3  -2  -9 10491.9 646.631   8
   3   2  -9-4.72409 36.5025  13
  -3  -2  -9 10993.3 662.926  23
  -3   2  -9 10143.3 406.681  12
  -3   2   9 10218.8 522.147  12
  -3   2  -9 10241.0 400.148  22
  -3   2   9 10426.6 517.192  22
  -3   2  -9 10366.5 417.164  21
  -3   2   9 9585.49 432.639  21
  -3   2  -9 10069.9 398.500  10
  -3   2   9 9465.19 418.378  10
  -3  -2  -9 10878.8 386.519  20
  -3   2  -9 12194.6 473.412   7
  -3   2 -11 28220.7 499.793  17
  -3   2  11 25923.9 521.534  17
  -3  -2  11 171.003 624.949  38
  -3   2 -11 29808.1 712.335  36
   3   2 -11-5.05229 42.6546  13
  -3   2  11 26322.7 626.743  12
  -3  -2 -11 26241.0 568.692   7
  -3   2  11 26356.3 628.593  22
  -3   2 -11 29074.0 504.243  21
  -3   2  11 23786.2 512.006  21
  -3   2 -11 28464.2 492.331  10
  -3   2  11 24954.1 503.549  10
  -3  -2 -11 27416.9 491.517  20
  -3   2 -13 287.362 284.425  10
  -3   2  13 30.3890 316.970  10
  -3  -2 -13 317.321 291.892  20
  -3  -2 -13 38.9765 361.756   7
   3  -2 -13 191.731 541.425  19
  -3   2 -13 265.580 369.087   7
  -3   2 -13-145.974 294.418  17
  -3   2  13-308.986 330.049  17
   3   2 -13 271.033 660.640  24
  -3  -2 -13 41.5743 540.731   8
  -3  -2 -13 229.674 547.134  23
  -3   2  13 267.777 455.793  22
  -3   2  13 110.260 454.687  12
  -3   2 -13-49.9353 299.784  21
  -3   2  13 167.799 336.955  21
  -3  -2 -15 2872.09 387.101   7
   3  -2 -15 3126.04 600.533  19
  -3   2 -15 3003.00 300.434  17
  -3   2  15 3169.73 350.424  17
   3  -2 -15 2939.40 487.212  31
   3   2 -15-28.1762 599.992  24
   3   2 -15-5.61030 6.05870  13
  -3  -2 -15 3487.23 572.686   8
  -3  -2 -15 3232.01 584.092  23
  -3   2  15 3749.21 480.416  22
  -3   2  15 3027.73 475.503  12
  -3   2  15 3159.62 351.169  21
  -3   2 -15 3017.92 287.079  10
  -3   2  15 3693.00 338.731  10
  -3  -2 -15 3301.31 331.706  20
  -3   2 -15 4801.97 414.913   7
   2  -3 -17-103.756 448.147  20
   3  -2 -17 31375.2 928.002  19
  -3   2 -17 49312.5 914.999  36
   3  -2 -17 35112.2 837.683  31
  -3  -2 -17 50993.4 983.273   8
   3   2 -17-170.962 706.254  24
  -3  -2 -17 50412.1 987.637  23
  -3  -2  17-161.053 773.106  38
  -3   2  17 40716.7 810.471  12
  -3   2  17 39644.4 806.395  22
  -3  -2 -17 44977.6 748.480   7
  -2   3  17-56.1998 490.732  22
  -2   3  17 123.790 496.101  12
  -3  -2 -17 42412.5 693.493  20
  -3   2 -17 54316.1 798.936   7
  -3   2 -19 5802.27 424.887   7
   2  -3 -19 172.745 287.117  20
   3  -2 -19 3872.30 590.722  19
  -3   2 -19 4841.72 402.026   8
  -3  -2  19-183.228 683.626  38
  -3   2 -19 4692.07 523.392  36
  -3  -2  19-279.266 563.380  34
   3  -2 -19 4685.88 519.353  31
  -3  -2 -19 5509.29 578.841   8
   3   2 -19 158.095 613.111  24
  -3   2 -19 4325.92 395.092  23
  -3  -2 -19 5035.29 577.049  23
  -3   2  19 4425.57 496.140  22
  -3  -2 -19 4438.62 382.307   7
  -2   3  19-221.624 361.262  22
  -2   3  19-45.1009 362.359  12
  -3   2  19 3545.65 487.926  12
  -3  -2 -19 4485.46 349.931  20
  -3  -2 -21 68.8564 311.326  20
  -3   2 -21 235.128 355.999   7
  -3  -2 -21-190.194 315.932   7
   2  -3 -21-165.198 542.768  19
   3  -2 -21-353.515 544.374  19
  -3  -2  21-143.772 658.320  38
   3  -2 -21 600.766 473.090  31
  -3   2 -21 279.520 357.565   8
   3   2 -21 28.8752 601.096  24
  -3   2 -21 342.853 360.503  23
  -3  -2 -21 241.391 478.109   8
  -3  -2 -21 310.821 475.607  23
  -3   2  21 225.056 467.537  22
  -3   2  21 112.077 471.834  12
  -3   2 -23 12896.5 476.057   7
   3  -2 -23 8418.08 684.740  19
   2  -3 -23 174.650 576.130  19
  -3   2 -23 10181.7 486.546   8
   3  -2 -23 9868.82 615.953  31
  -3  -2 -23 11432.3 546.330   8
  -3   2 -23 10452.4 489.105  23
  -3  -2 -23 10740.0 543.228  23
  -3  -2 -23 9930.38 454.916   7
  -3  -2  23-81.7431 664.307  38
  -3  -2 -23 9650.64 466.547  20
  -3  -2 -25 85.4515 315.146  20
  -3  -2 -25 420.032 297.754   7
   2  -3 -25-621.838 488.761  19
   3  -2 -25 110.517 544.979  19
   3  -2 -25 560.611 468.876  31
  -3   2 -25 490.789 344.851   8
  -3   2 -25 148.734 342.790  23
  -3  -2 -25-66.0876 192.091   8
  -3  -2 -25-293.033 203.948  23
  -3   2 -25-123.359 116.555   7
  -3   2 -27 8389.29 439.414   8
   3  -2 -27 10046.7 594.433  31
  -3   2 -27 9352.95 440.467  23
  -3  -2 -27 8944.62 417.380  20
  -3   3  10-31.5712 282.252  10
  -3   3  10 444.177 299.717  17
  -3   3  10 59.2099 297.093  21
  -3   3  12 50.0814 295.419  10
  -3   3  12 453.278 316.786  17
  -3   3  12 466.440 376.348  22
  -3   3  12-180.277 384.683  12
  -3   3  12 300.436 318.017  21
  -3   3  14-181.318 295.392  10
  -3   3  14 51.9846 307.164  17
  -3   3  14 427.265 382.510  22
  -3   3  14 123.207 388.931  12
  -3   3  14 75.6041 309.572  21
  -3   3  16-94.0508 413.179  22
  -3   3  16 306.780 414.766  12
   3  -3 -18-328.538 569.746  19
  -3   3  18 226.321 404.395  22
  -3   3  18 314.474 410.705  12
   3  -3 -20-289.981 533.161  19
  -3   3  20-241.449 398.453  22
  -3   3  20-86.0252 386.977  12
   3  -3 -22 478.593 489.478  19
   3  -3 -24 302.880 473.799  19
  -4   0   0 138137. 3668.15  34
  -4   0   0 138243. 3439.44   8
  -4   0   0 136228. 3440.23  23
  -4   0   0 123282. 3454.28  12
  -4   0   0 121211. 3451.66  22
  -4   0   0 149617. 3420.85   7
  -4   0  -2 20.5892 366.532  10
  -4   0   2-31.9812 378.114  10
  -4   0  -2 144.946 311.898   7
  -4   0   2 96.9697 272.370   7
  -4   0  -2 619.435 669.376  34
  -4   0   2-853.491 695.218  34
  -4   0  -2 89.7908 391.406  17
  -4   0   2-49.2387 403.699  17
  -4   0  -2 57.7438 360.841   8
  -4   0   2-202.632 373.442   8
  -4   0  -2-4.87197 368.356  23
  -4   0   2 170.127 382.189  23
  -4   0   2-686.348 449.115  22
  -4   0  -2 14.6614 414.260  22
  -4   0   2-101.731 449.149  12
  -4   0  -2 540.561 410.047  12
  -4   0  -2-244.181 404.443  21
  -4   0   2 38.4871 402.566  21
  -4   0  -4 139.826 372.594  10
  -4   0   4 514.237 387.720  10
  -4   0  -4 4.30075 346.366   7
  -4   0   4 345.077 250.366   7
  -4   0  -4 121.933 685.450  34
  -4   0  -4 343.290 396.317  17
  -4   0   4 219.934 405.518  17
  -4   0  -4 121.380 377.860   8
  -4   0  -4 291.823 384.814  23
  -4   0   4 281.907 455.117  22
  -4   0  -4 221.400 398.980  22
  -4   0   4 322.716 454.105  12
  -4   0  -4 366.248 409.867  12
  -4   0  -4 602.484 402.089  21
  -4   0   4 298.408 416.033  21
  -4   0  -6 20704.8 718.656  17
  -4   0   6 19710.0 733.804  17
  -4   0  -6 21475.7 731.704   8
  -4   0   6 20489.4 1038.85  34
  -4   0  -6 21214.2 733.217  23
  -4   0  -6 18518.2 999.585  34
  -4   0   6 19078.8 785.519  12
  -4   0  -6 19051.6 701.148  12
  -4   0   6 19368.4 786.796  22
  -4   0  -6 18573.2 701.550  22
  -4   0  -6 24043.5 717.473   7
  -4   0  -6 21240.4 724.004  21
  -4   0   6 20505.3 737.061  21
  -4   0  -6 20634.7 708.316  10
  -4   0   6 19275.3 718.319  10
  -4   0  -8 1845.52 368.593  10
  -4   0   8 2371.60 408.077  10
  -4   0  -8 2379.35 363.589   7
  -4   0  -8 3111.32 666.606  34
  -4   0   8 2114.70 704.629  34
  -4   0  -8 2001.74 391.704  17
  -4   0   8 2521.87 427.608  17
  -4   0  -8 2504.08 417.718   8
  -4   0  -8 2370.10 412.430  23
  -4   0   8 2075.78 520.903  22
  -4   0   8 2037.10 523.690  12
  -4   0  -8 2082.33 394.380  21
  -4   0   8 2310.74 439.009  21
  -4   0 -10 40746.2 1172.79  17
  -4   0  10 41210.1 1206.23  17
  -4   0 -10 42362.6 1210.18   8
  -4   0  10 41459.2 1470.97  34
  -4   0 -10 42937.6 1209.99  23
  -4   0 -10 40919.3 1175.74  21
  -4   0  10 40645.5 1207.30  21
  -4   0 -10 39956.2 1356.37  34
  -4   0 -10 38474.4 1160.60  10
  -4   0  10 39710.2 1193.03  10
  -4   0 -12 28654.1 909.157  17
  -4   0  12 32590.8 976.905  17
  -4   0  12 28408.8 1226.03  34
  -4   0 -12 32985.1 969.522  23
  -4   0  12 28104.5 1034.45  12
  -4   0  12 28452.8 1038.65  22
  -4   0 -12 29693.6 913.740  21
  -4   0  12 32282.8 990.091  21
  -4   0 -12 28364.4 898.736  10
  -4   0  12 32803.3 974.555  10
  -4   0  14 8646.92 538.226  17
  -4   0 -14 7767.61 512.376   8
  -4   0 -14 8291.49 514.881  23
  -4   0  14 7561.37 785.027  34
  -4   0  14 8149.65 635.183  12
  -4   0  14 8429.17 631.800  22
  -4   0  14 8977.78 560.385  21
  -4   0  14 8539.23 531.375  10
   4   0  16 6419.05 738.519  44
  -4   0  16 6105.19 733.565  34
  -4   0  16 7165.58 501.355  17
  -4   0  16 6010.57 599.934  12
  -4   0  16 6387.63 592.733  22
  -4   0  16 6982.65 520.599  21
  -4   0 -16 6713.58 424.342   7
  -4   0  16 6758.98 493.597  10
   4   0  18 4393.40 714.677  44
  -4   0  18 2896.92 694.004  34
  -4   0 -18 2703.82 439.633   8
  -4   0 -18 3334.84 435.293  23
  -4   0  18 3265.41 575.449  22
  -4   0  18 3296.62 584.065  12
  -4   0 -18 4380.12 398.226   7
   4   0  20 582.208 675.401  44
  -4   0 -20 457.000 345.386   7
  -4   0 -20 568.736 407.155   8
  -4   0 -20 459.537 402.481  23
  -4   0  20 792.918 545.074  22
  -4   0  20 879.823 562.831  12
   4   0  22 24165.0 1072.53  44
  -4   0 -22 25084.1 843.767   8
   4   0 -22 21781.8 872.148  13
  -4   0 -22 24893.5 849.044  23
   4   0  24 592.656 679.755  44
  -4   0 -24 311.134 423.728   7
  -4   0 -24-145.447 424.917   8
   4   0 -24 264.197 455.557  13
  -4   0 -24 74.7005 436.518  23
  -4   1  -1 5988.81 400.510   8
  -4   1   1 5837.19 387.034   8
  -4   1  -1 6401.19 447.805  17
  -4  -1  -1 6081.88 528.128  17
  -4  -1  -1 6204.64 724.148  34
  -4  -1   1 5270.24 726.912  34
  -4  -1  -1 6537.69 512.022   8
  -4  -1   1 6911.12 576.564   8
  -4   1  -1 5918.91 401.348  23
  -4   1   1 5908.15 387.422  23
  -4  -1  -1 6248.81 514.677  23
  -4  -1   1 6637.46 570.814  23
  -4   1  -1 6155.96 472.125  12
  -4   1   1 6818.00 490.703  12
  -4   1  -1 6531.02 474.361  22
  -4   1   1 6752.73 485.358  22
  -4  -1   1 6373.62 384.221   7
  -4  -1  -1 6433.06 394.886   7
  -4   1  -1 6309.21 448.694  21
  -4  -1  -1 6130.17 541.874  21
  -4   1  -1 6177.02 430.684  10
  -4   1  -1 9285.03 479.944   7
  -4   1   1 7396.13 449.159   7
  -4  -1  -1 6468.91 524.254  10
  -4   1  -3 2483.21 380.973  10
  -4   1   3 2986.93 394.032  10
  -4  -1  -3 2578.70 350.249   7
  -4  -1  -3 2431.95 472.773  10
  -4   1  -3 2401.14 368.461   8
  -4  -1   3 1739.29 592.391  38
  -4  -1   3 2535.03 486.456  10
  -4  -1  -3 2203.48 640.372  34
  -4  -1   3 3501.85 712.895  34
  -4   1  -3 2768.22 391.380  17
  -4   1   3 2639.91 402.379  17
  -4  -1   3 2181.09 489.302  17
  -4  -1  -3 2411.48 487.359  17
  -4  -1  -3 2202.25 468.806   8
  -4  -1   3 2634.72 481.479   8
  -4   1  -3 2359.65 365.354  23
  -4  -1  -3 2198.90 471.209  23
  -4  -1   3 2382.20 486.901  23
  -4  -1   3 2505.39 304.326   7
  -4   1  -3 2615.21 402.717  22
  -4   1   3 2378.08 453.744  22
  -4   1  -3 2394.40 395.762  12
  -4   1   3 2123.11 450.045  12
  -4   1  -3 2851.52 395.383  21
  -4   1   3 2536.68 407.739  21
  -4  -1   3 2565.76 502.959  21
  -4  -1  -3 2386.35 496.958  21
  -4   1  -3 3707.87 434.366   7
  -4   1   3 3774.03 381.604   7
  -4   1  -5 64708.9 1711.27   8
  -4  -1   5 59964.4 1863.87  38
  -4   1  -5 60953.6 1705.46  17
  -4   1   5 64213.9 1726.32  17
  -4  -1   5 62630.6 1768.23  17
  -4  -1  -5 59762.8 1752.36  17
  -4  -1  -5 66309.0 1772.31   8
  -4   1  -5 63760.5 1708.93  23
  -4  -1  -5 65561.7 1777.08  23
  -4   1  -5 59291.8 1689.93  12
  -4   1   5 65699.1 1756.84  12
  -4   1  -5 57892.5 1688.59  22
  -4   1   5 65240.1 1757.77  22
  -4  -1   5 64860.2 1655.36   7
  -4  -1  -5 65538.7 1705.50   7
  -4   1  -5 62487.6 1708.31  21
  -4   1   5 64624.1 1726.85  21
  -4  -1   5 62798.8 1778.36  21
  -4  -1  -5 59575.7 1757.63  21
  -4   1  -5 60662.2 1703.86  10
  -4   1   5 64212.6 1722.96  10
  -4  -1   5 61291.4 1766.24  10
  -4  -1  -5 59792.5 1749.70  10
  -4  -1  -5 62303.7 1898.65  34
  -4   1  -7 8545.64 486.587   8
  -4   1  -7 8996.49 471.256  17
  -4  -1   7 7659.83 569.107  17
  -4  -1  -7 9147.61 686.781  34
  -4  -1  -7 7782.89 547.203  17
  -4  -1   7 8396.94 800.947  34
  -4  -1  -7 8422.15 563.820   8
  -4   1   7 8897.33 498.997  17
  -4   1  -7 8772.51 483.173  23
  -4  -1  -7 8731.89 573.866  23
  -4   1  -7 8509.13 446.626  12
  -4   1   7 9890.17 590.324  12
  -4   1  -7 8447.72 445.542  22
  -4   1   7 9553.80 584.345  22
  -4  -1  -7 9750.27 468.191   7
  -4   1  -7 9622.97 475.842  21
  -4   1   7 8880.50 500.974  21
  -4  -1   7 8260.85 589.250  21
  -4  -1  -7 8207.37 561.702  21
  -4   1  -7 9232.91 464.387  10
  -4   1  -7 11931.3 558.832   7
  -4   1   7 8960.88 487.036  10
  -4  -1   7 8242.39 569.836  10
  -4  -1  -7 7570.35 534.932  10
  -4   1  -9 6965.08 454.860   8
  -4   1  -9 7281.54 430.355  17
  -4   1   9 6964.27 456.514  17
  -4  -1  -9 6311.17 652.865  34
  -4  -1   9 6137.76 767.903  34
  -4  -1   9 5739.80 534.567  17
  -4  -1  -9 6176.70 496.265  17
  -4  -1  -9 7534.86 539.317   8
  -4   1  -9 7177.78 453.634  23
  -4  -1  -9 7231.85 550.405  23
  -4  -1  -9 6869.35 424.738   7
  -4   1  -9 7156.50 433.952  21
  -4   1   9 6599.24 456.721  21
  -4  -1   9 6428.52 552.800  21
  -4  -1  -9 5964.78 516.053  21
  -4   1  -9 7178.33 420.631  10
  -4   1   9 7106.86 445.820  10
  -4  -1   9 6106.31 532.711  10
  -4  -1  -9 6176.89 493.311  10
  -4   1 -11 20210.5 706.881   8
  -4   1 -11 18936.9 658.737  17
  -4   1  11 20763.2 710.085  17
  -4  -1  11 21087.8 1006.13  34
  -4  -1  11 17765.9 754.772  17
  -4  -1 -11 17810.2 730.652  17
  -4  -1 -11 17621.4 773.074   8
   4   1 -11 16738.4 692.289  13
  -4   1 -11 20898.0 703.566  23
  -4  -1 -11 19246.0 782.274  23
  -4   1  11 22162.2 811.762  12
  -4   1  11 20844.4 802.765  22
  -4  -1 -11 20403.1 684.932   7
  -4   1 -11 19253.3 659.693  21
  -4   1  11 20560.3 713.611  21
  -4  -1  11 18259.9 765.658  21
  -4  -1 -11 17424.9 742.533  21
  -4   1 -11 19149.5 647.979  10
  -4   1  11 19508.7 691.724  10
  -4  -1  11 17434.2 750.909  10
  -4  -1 -11 17097.7 725.452  10
  -4   1 -13-61.2535 309.890  10
  -4   1  13-102.331 363.131  10
  -4  -1  13-550.093 470.420  10
  -4  -1 -13 175.113 402.757  10
  -4  -1  13-568.706 661.370  34
  -4   1 -13 15.4731 312.314  17
  -4   1  13 20.0183 382.756  17
  -4  -1  13-182.156 471.896  17
  -4  -1 -13-116.257 407.549  17
  -4   1 -13-113.685 379.061   8
   4   1 -13-5.00001 403.434  13
  -4  -1 -13 338.206 462.713   8
  -4   1 -13-16.2423 375.292  23
  -4  -1 -13-100.204 472.183  23
  -4   1  13-303.393 506.890  22
  -4   1  13 645.874 513.692  12
  -4   1 -13-54.1955 321.143  21
  -4   1  13 35.2084 392.086  21
  -4  -1  13-137.353 501.877  21
  -4  -1 -13 42.0828 431.861  21
  -4   1  15 2721.94 386.388  10
  -4  -1 -15 2913.73 379.479   7
  -4  -1  15 2737.72 484.880  10
  -4   1 -15 4169.32 479.625   7
  -4  -1  15 3239.39 712.613  34
  -4   1  15 3214.98 402.402  17
  -4  -1  15 2459.44 483.792  17
  -4   1 -15 2105.36 397.686   8
   4   1 -15 2499.48 555.889  24
   4   1 -15 3236.97 434.672  13
  -4   1 -15 2586.96 404.567  23
  -4   1  15 2577.13 528.493  22
  -4   1  15 2927.66 532.301  12
  -4   1  15 3110.25 414.711  21
  -4  -1  15 3011.57 515.166  21
  -4  -1  17 30719.2 1279.12  34
   4   1 -17 32810.1 1075.21  13
  -4  -1 -17 32852.0 1111.37  23
  -4   1  17 31668.9 1134.05  12
  -4   1  17 31340.9 1131.44  22
  -4  -1 -17 35620.9 1044.72   7
  -4  -1  19 3299.08 664.910  34
  -4   1 -19 2685.70 434.575   8
   4   1 -19 3833.59 617.277  24
   4   1 -19 4108.20 457.324  13
  -4   1 -19 3783.08 443.923  23
  -4  -1 -19 3707.16 498.902   8
  -4  -1 -19 2912.40 505.678  23
  -4   1  19 3636.59 560.593  22
  -4   1  19 3984.58 565.639  12
  -4  -1 -19 3799.88 382.880   7
  -4   1 -19 5057.81 489.670   7
  -4  -1 -21 80.6532 343.822   7
  -4   1 -21 565.861 441.317   7
  -4   1 -21 153.943 392.915   8
   4   1 -21 398.022 565.857  24
   4   1 -21-17.2162 411.317  13
  -4  -1 -21-306.017 466.744   8
  -4   1 -21-173.270 400.697  23
  -4  -1 -21-268.547 467.539  23
  -4   1  21 174.378 513.863  22
  -4   1  21 41.8785 521.552  12
  -4   1 -23 8215.12 486.885   8
  -4  -1 -23 7134.75 525.731   8
   4   1 -23 9456.57 702.064  24
   4   1 -23 7741.02 496.691  13
  -4   1 -23 8113.60 485.169  23
  -4  -1 -23 7367.27 542.957  23
  -4   1  23 6381.75 598.233  12
  -4   1  23 6233.66 594.108  22
  -4  -1 -23 8230.09 440.594   7
   4   1  25 158.105 503.518  44
  -4  -1 -25 387.623 326.786   7
  -4   1 -25 465.114 405.192   7
  -4   1 -25 282.766 377.954   8
  -4  -1 -25 200.196 422.608   8
  -4   1 -25 115.610 380.973  23
  -4  -1 -25 230.536 435.808  23
  -4  -2   0 73265.6 2112.30  10
  -4  -2   0 74889.6 2082.44  39
  -4  -2   0 85647.9 2191.51  38
  -4  -2   0 75312.9 2113.04  17
  -4   2   0 80434.2 2094.65  12
  -4  -2   0 85131.9 2087.19   7
  -4   2   0 80051.3 2093.62  22
  -4  -2   0 71626.3 2111.85  21
  -4   2  -2-69.6205 357.413  10
  -4   2   2-208.191 361.986  10
  -4  -2   2 50.9880 312.453   7
  -4  -2  -2 196.443 338.905   7
  -4  -2  -2 49.9462 285.553  10
  -4  -2   2 155.942 373.684  39
  -4  -2   2 118.285 539.045  38
  -4   2  -2 176.168 345.417   7
  -4   2  -2-141.503 372.280  17
  -4   2   2 267.296 374.407  17
  -4  -2  -2 189.098 290.604  17
  -4   2  -2-88.2860 386.029  22
  -4   2   2 51.9978 415.411  22
  -4   2  -2 166.627 388.727  12
  -4   2   2-214.279 424.676  12
  -4   2  -2-419.138 371.833  21
  -4   2   2-111.393 378.410  21
  -4  -2  -2-109.335 301.112  21
  -4   2  -4 5.21261 349.064  10
  -4  -2   4-51.1743 304.195   7
  -4   2   4-141.919 375.694  10
  -4  -2  -4 203.970 360.005   7
  -4  -2   4 81.0394 302.780  10
  -4  -2  -4 230.859 209.725  10
  -4  -2   4 210.293 578.140  38
  -4   2  -4-79.1765 353.269   7
  -4   2  -4 222.465 362.002  17
  -4   2   4 94.3275 388.057  17
  -4  -2   4 72.3277 309.515  17
  -4  -2  -4 6.86636 212.158  17
  -4  -2  -4-32.9294 206.161   8
  -4  -2  -4-101.011 216.215  23
  -4   2  -4 333.311 368.491  22
  -4   2  -4 232.486 374.472  12
  -4   2   4 289.468 448.751  22
  -4   2   4-172.501 446.182  12
  -4   2  -4 137.741 364.902  21
  -4   2   4-233.080 388.672  21
  -4  -2   4-7.52851 308.767  21
  -4  -2  -4-121.482 219.174  21
  -4  -2   6-140.212 238.480  10
  -4  -2  -6-40.9684 108.745  10
  -4   2  -6 14054.2 471.269  17
  -4   2   6 13886.0 493.151  17
  -4  -2   6 513.019 656.659  38
  -4  -2  -6 15956.9 592.408   8
  -4  -2   6-253.577 251.768  17
  -4  -2  -6 15843.3 594.374  23
  -4   2  -6 14239.6 454.851  12
  -4   2   6 14269.1 574.622  12
  -4   2  -6 14737.1 454.472  22
  -4   2   6 14776.3 578.792  22
  -4  -2  -6 14147.1 480.050   7
  -4   2  -6 14296.7 474.760  21
  -4   2   6 13515.7 494.144  21
  -4   2  -6 14083.2 460.580  10
  -4   2   6 14226.5 481.962  10
  -4  -2   6-113.127 244.647  21
  -4  -2  -6-41.8467 106.288  21
  -4   2  -6 18038.1 500.110   7
  -4   2  -8 1488.15 345.776  10
  -4   2   8 1291.97 375.161  10
  -4  -2  -8 1427.24 382.131   7
   4  -2  -8 1077.87 456.892  19
  -4  -2   8 22.4287 659.533  38
  -4   2  -8 1862.19 393.417   7
  -4   2  -8 1288.26 356.691  17
  -4   2   8 1620.43 392.644  17
  -4  -2   8-93.9347 126.008  17
  -4  -2  -8 2053.05 540.103   8
  -4  -2  -8 1929.68 539.092  23
  -4   2  -8 1619.17 362.321  21
  -4   2   8 1546.07 394.693  21
   4  -2 -10 24882.9 975.006  19
  -4   2 -10 30401.1 890.573   8
  -4   2 -10 28786.4 861.378  17
  -4   2  10 27983.4 886.108  17
  -4  -2 -10 27845.6 1039.20  34
  -4  -2 -10 30991.9 1054.29   8
  -4   2 -10 29896.6 887.925  23
  -4  -2 -10 32515.6 1061.99  23
  -4   2  10 30325.4 965.188  12
  -4   2  10 29695.3 965.608  22
  -4  -2 -10 28069.0 897.693   7
  -4   2 -10 27669.5 860.111  21
  -4   2  10 28121.8 886.408  21
  -4   2 -10 28211.2 849.039  10
  -4   2  10 28085.2 880.946  10
  -4   2 -10 37130.7 920.748   7
   4  -2 -12 18635.0 666.711  19
  -4   2 -12 22096.3 552.716   8
  -4   2 -12 18844.7 467.992  17
  -4   2  12 20523.3 517.833  17
  -4  -2  12 596.901 679.506  38
  -4  -2  12 936.640 680.118  34
   4   2 -12-592.474 557.128  24
  -4   2 -12 23209.9 545.730  23
   4   2 -12 4.55586 71.1333  13
  -4   2  12 22030.7 644.617  12
  -4   2  12 21532.1 641.939  22
  -4   2 -12 19262.8 473.158  21
  -4   2  12 21832.5 531.168  21
  -4   2 -12 18257.5 457.357  10
  -4   2  12 20770.1 511.923  10
  -4   2 -12 28588.2 588.290   7
   4  -2 -14 5188.54 553.454  19
  -4   2 -14 6211.68 466.532   8
  -4   2 -14 5476.08 374.064  17
  -4   2  14 5178.44 405.860  17
  -4  -2  14-48.5406 668.196  38
  -4  -2  14-477.736 655.009  34
   4   2 -14 122.908 550.821  24
  -4   2 -14 6261.97 452.983  23
   4   2 -14-4.83077 29.5174  13
  -4   2  14 6261.78 530.214  12
  -4   2  14 5942.42 527.574  22
  -4  -2 -14 6851.00 434.960   7
  -4   2 -14 6039.02 381.877  21
  -4   2  14 6430.52 416.536  21
  -4   2 -14 5610.40 364.091  10
  -4   2  14 5374.00 388.742  10
   4  -2 -16 4763.54 545.157  19
  -4   2 -16 3398.41 417.490   8
  -4  -2  16 48.9271 662.830  38
  -4  -2  16-202.477 608.133  34
  -4  -2 -16 4122.65 590.276   8
   4   2 -16 708.957 555.740  24
  -4   2 -16 5017.03 422.654  23
   4   2 -16 55.7975 27.7663  13
  -4  -2 -16 5588.61 594.597  23
  -4  -2 -16 4303.98 392.725   7
  -4   2  16 4885.18 539.200  22
  -4   2  16 4548.98 541.437  12
  -4   2 -16 5903.06 433.658   7
  -4  -2 -18 2684.72 370.192   7
   4  -2 -18 2966.94 547.300  19
  -4   2 -18 3637.21 406.914   7
  -4  -2 -18 3365.89 550.048   8
  -4  -2 -18 2641.87 547.262  23
  -4   2  18 1546.24 514.202  22
  -4   2  18 2091.43 528.759  12
  -4  -2 -20 60.9447 332.384   7
   4  -2 -20 348.843 520.839  19
  -4   2 -20 343.800 367.859   7
  -4   2 -20 44.2406 368.106   8
  -4   2 -20 918.204 371.421  23
  -4  -2 -20 871.455 484.310   8
  -4  -2 -20 129.652 488.836  23
  -4   2  20 390.958 496.618  22
  -4   2  20 191.361 498.892  12
  -4   2 -22 18730.8 705.972   8
  -4  -2 -22 20479.2 782.187   8
  -4   2 -22 19624.4 703.380  23
  -4  -2 -22 20381.3 792.395  23
  -4   2  22 16512.6 791.834  12
  -4   2  22 16335.8 786.140  22
  -4  -2 -22 19849.9 685.809   7
  -4   3   3 201.216 317.132  10
  -4   3   3 48.1311 334.851  17
  -4   3   3 246.659 338.343  21
  -4   3   5-134.397 328.337  10
  -4   3   5 130.697 343.347  17
  -4   3   5 220.501 375.165  22
  -4   3   5 207.635 387.841  12
  -4   3   5 588.104 348.443  21
  -4   3   7 131.382 332.301  10
  -4   3   7 139.358 340.164  17
  -4   3   7 29.0308 341.869  21
  -4   3   9-176.985 338.227  10
  -4   3   9 191.124 343.817  17
  -4   3   9 135.613 406.631  12
  -4   3   9 371.066 346.274  21
  -4   3  11 355.183 322.612  10
   4  -3 -11-269.698 485.153  19
  -4   3  11-188.679 337.380  17
  -4   3  11 267.567 434.153  22
  -4   3  11-71.8045 446.360  12
  -4   3  11 161.713 340.305  21
  -4   3  13 120.771 318.618  10
   4  -3 -13 356.976 503.276  19
  -4   3  13-35.8102 331.729  17
  -4   3  13 264.605 436.170  22
  -4   3  13 71.0052 429.930  12
  -4   3  13 71.6400 333.244  21
   4  -3 -15-469.263 501.650  19
  -4   3  15 7.02617 428.118  22
  -4   3  15 209.279 436.515  12
   4  -3 -17 668.153 478.427  19
  -4   3  17 568.990 433.549  22
  -4   3  17 626.171 428.498  12
   4  -3 -19 32.0863 459.303  19
  -4   3  19 39.8160 402.063  22
  -4   3  19 289.889 403.778  12
  -5   0  -1 3018.51 425.338  10
  -5   0  -1 4499.04 787.445  34
  -5   0   1 3420.06 742.284  34
  -5   0  -1 3925.76 451.243  17
  -5   0   1 2841.20 482.352  22
  -5   0  -1 3289.31 474.457  22
  -5   0   1 3655.70 500.261  12
  -5   0  -1 2751.56 473.380  12
  -5   0  -1 3586.35 458.300  21
  -5   0  -1 4084.79 348.825   7
  -5   0  -3 1563.30 404.713  10
  -5   0   3 1344.09 414.148  10
  -5   0  -3 1973.12 335.707   7
  -5   0  -3 1487.80 724.083  34
  -5   0   3 841.553 716.754  34
  -5   0  -3 1498.59 417.383  17
  -5   0   3 1664.74 437.036  17
  -5   0  -3 1268.11 425.212   8
  -5   0  -3 1233.21 436.060  23
  -5   0   3 994.478 476.798  22
  -5   0  -3 1347.35 438.046  22
  -5   0   3 1165.91 489.846  12
  -5   0  -3 1657.70 443.306  12
  -5   0  -3 1372.03 429.142  21
  -5   0   3 1193.43 445.721  21
  -5   0  -5 31385.0 1014.31  17
  -5   0   5 35070.1 1042.60  17
  -5   0  -5 32538.4 1273.56  34
  -5   0  -5 34275.0 1047.06   8
  -5   0  -5 35431.8 1053.52  23
  -5   0   5 29518.7 1064.63  12
  -5   0   5 28639.2 1061.68  22
  -5   0  -5 32573.8 1020.41  21
  -5   0   5 33650.1 1039.56  21
  -5   0  -5 39702.4 990.447   7
  -5   0  -5 30990.4 1003.25  10
  -5   0   5 32333.3 1021.69  10
  -5   0  -7 5456.96 478.116  17
  -5   0   7 4817.27 505.447  17
  -5   0  -7 5421.07 493.039   8
  -5   0  -7 4925.47 714.062  34
  -5   0   7 4778.13 787.954  34
  -5   0  -7 5061.12 503.843  23
  -5   0   7 3632.49 545.813  22
  -5   0   7 3834.44 557.264  12
  -5   0  -7 5196.45 491.905  21
  -5   0   7 5028.68 524.408  21
  -5   0  -7 5462.54 395.788   7
  -5   0  -7 5445.87 473.755  10
  -5   0   7 4737.71 498.504  10
  -5   0   9 3712.02 485.072  10
  -5   0  -9 4360.71 450.616   8
  -5   0   9 3954.64 772.361  34
  -5   0  -9 3767.85 452.177  17
  -5   0   9 3604.05 485.683  17
  -5   0  -9 3602.08 440.523  23
  -5   0   9 2527.19 539.439  22
  -5   0   9 3892.66 555.922  12
  -5   0  -9 4741.48 396.576   7
  -5   0  -9 4454.55 467.972  21
  -5   0   9 3728.77 506.777  21
  -5   0  -9 4130.03 447.484  10
  -5   0  11 10621.8 907.029  34
  -5   0 -11 12588.0 569.174  17
  -5   0  11 12725.9 621.743  17
  -5   0 -11 12432.1 582.760   8
  -5   0 -11 12121.1 582.007  23
  -5   0  11 11102.1 680.212  12
  -5   0  11 10121.0 674.077  22
  -5   0 -11 12662.3 585.685  21
  -5   0  11 12197.7 634.729  21
  -5   0 -11 13574.4 540.112   7
  -5   0 -11 11998.8 566.733  10
  -5   0  11 11999.6 605.640  10
  -5   0  13 270.016 442.939  10
  -5   0 -13 91.7045 346.928   7
  -5   0  13 973.598 733.683  34
  -5   0  13 131.304 452.481  17
  -5   0 -13 216.226 405.026   8
  -5   0 -13 278.128 414.832  23
  -5   0  13 153.831 474.188  21
  -5   0  15 1731.15 450.888  10
  -5   0 -15 2032.49 371.465   7
  -5   0  15 1587.51 723.463  34
  -5   0  15 2478.21 471.247  17
  -5   0 -15 1541.07 458.958   8
  -5   0 -15 1846.53 471.418  23
  -5   0  15 1013.99 542.518  22
  -5   0  15 1540.02 556.971  12
  -5   0  15 1762.95 474.849  21
  -5   0  17 17184.5 1012.53  34
  -5   0 -17 22174.6 774.421   8
  -5   0 -17 21692.2 781.588  23
  -5   0  17 16439.0 828.221  12
  -5   0  17 17838.7 832.500  22
  -5   0 -19 3193.95 466.022   7
   5   0 -19 1897.42 435.237  13
  -5   1   0 46923.4 1313.86  17
  -5  -1   0 43154.3 1574.25  34
  -5  -1   0 39314.9 1328.87  17
  -5   1   0 44232.6 1314.66  12
  -5   1   0 43627.7 1312.62  22
  -5  -1   0 45694.3 1244.48   7
  -5   1   0 46427.1 1312.00  21
  -5  -1   0 39929.9 1340.28  21
  -5   1   0 45389.2 1300.03  10
  -5  -1   0 38851.1 1326.29  10
  -5   1  -2 87.3895 382.713  10
  -5   1   2 472.614 395.035  10
  -5  -1  -2-93.0603 307.621   7
  -5  -1  -2 50.2474 453.841  10
  -5   1  -2 10.2500 398.588   7
  -5  -1  -2 1094.43 682.163  34
  -5  -1   2-301.467 727.201  34
  -5   1  -2 134.510 405.333  17
  -5   1   2 317.642 405.541  17
  -5  -1  -2 181.058 464.624  17
  -5   1  -2-337.355 362.457   8
  -5  -1  -2-177.077 504.320   8
  -5   1  -2-105.816 357.901  23
  -5  -1  -2-434.424 514.216  23
  -5   1   2-160.030 444.964  22
  -5   1  -2 5.19077 416.796  22
  -5   1   2 70.8983 454.201  12
  -5   1  -2 144.843 417.052  12
  -5   1  -2 298.447 400.982  21
  -5   1   2 17.4117 408.942  21
  -5  -1  -2-212.376 478.730  21
  -5   1  -4 202.202 380.705  10
  -5   1   4-56.5178 398.003  10
  -5  -1  -4-62.8335 320.012   7
  -5  -1   4 149.934 466.394  10
  -5  -1  -4 165.808 449.598  10
  -5   1  -4 265.644 421.563   7
  -5  -1  -4 132.797 660.262  34
  -5  -1   4-196.048 744.837  34
  -5   1  -4-141.971 403.666  17
  -5   1   4 324.907 412.541  17
  -5  -1   4 155.557 474.425  17
  -5  -1  -4 317.397 454.867  17
  -5   1  -4-206.251 370.497   8
  -5  -1  -4 875.506 523.644   8
  -5   1  -4 275.009 367.631  23
  -5  -1  -4 186.413 530.063  23
  -5   1   4 224.538 470.045  22
  -5   1   4 55.9530 471.688  12
  -5   1  -4-361.214 405.819  12
  -5   1  -4 43.9006 399.482  21
  -5   1   4 262.323 411.860  21
  -5  -1   4 547.881 496.660  21
  -5  -1  -4 465.587 470.247  21
  -5   1  -6 15748.6 628.401  17
  -5   1   6 17380.5 661.317  17
  -5   1  -6 16935.7 631.451   8
  -5  -1  -6 15557.6 866.756  34
  -5  -1   6 14159.6 686.585  17
  -5  -1  -6 13219.7 660.608  17
  -5  -1  -6 16148.8 688.764   8
  -5   1  -6 16757.1 637.390  23
  -5  -1  -6 15257.3 688.061  23
  -5   1   6 15283.8 715.727  12
  -5   1   6 15532.6 711.265  22
  -5  -1  -6 17169.3 597.044   7
  -5   1  -6 15779.3 635.825  21
  -5   1   6 15838.1 661.340  21
  -5  -1   6 13022.6 661.994  21
  -5  -1  -6 12794.5 674.607  21
  -5   1  -6 15738.1 618.056  10
  -5   1   6 16591.2 643.734  10
  -5  -1   6 13488.7 677.057  10
  -5  -1  -6 12751.9 657.825  10
  -5   1  -8 1422.36 369.145  10
  -5   1   8 1307.14 405.000  10
  -5  -1  -8 1501.05 346.626   7
  -5  -1   8 1134.74 477.355  10
  -5  -1  -8 1003.36 451.417  10
  -5   1  -8 1774.03 448.453   7
  -5  -1  -8 881.217 611.467  34
  -5  -1   8 1037.31 743.574  34
  -5   1  -8 1064.07 386.955  17
  -5   1   8 1381.99 422.369  17
  -5  -1   8 843.037 479.007  17
  -5  -1  -8 1320.71 456.503  17
  -5   1  -8 1346.55 400.497   8
  -5  -1  -8 1206.70 461.296   8
  -5   1  -8 1246.75 396.829  23
  -5  -1  -8 1533.95 468.948  23
  -5   1   8 1156.70 507.433  22
  -5   1   8 1112.44 506.746  12
  -5   1  -8 1323.62 392.553  21
  -5   1   8 1233.47 424.710  21
  -5  -1   8 1122.84 491.880  21
  -5  -1  -8 1166.10 474.364  21
  -5   1 -10 13238.5 554.225  17
  -5   1  10 13813.2 601.564  17
  -5   1 -10 13340.8 588.162   8
  -5  -1  10 12863.0 918.796  34
  -5  -1  10 13014.8 660.529  17
  -5  -1 -10 10685.9 595.032  17
  -5  -1 -10 11990.4 634.922   8
  -5   1 -10 12584.7 590.642  23
  -5  -1 -10 12106.0 640.549  23
  -5   1  10 12354.7 679.011  12
  -5   1  10 12225.6 677.693  22
  -5  -1 -10 13931.3 552.608   7
  -5   1 -10 13118.2 556.121  21
  -5   1  10 14197.3 610.936  21
  -5  -1  10 12370.0 674.185  21
  -5  -1 -10 10822.1 614.709  21
  -5   1 -10 13132.4 544.178  10
  -5   1  10 12911.4 582.247  10
  -5  -1  10 12176.9 653.810  10
  -5  -1 -10 11291.9 600.863  10
  -5  -1 -12 10467.3 577.435  10
  -5   1 -12 11362.2 523.926  17
  -5   1 -12 13310.0 577.005   8
  -5   1  12 11506.9 566.721  17
  -5  -1  12 11691.5 878.742  34
  -5  -1  12 9594.26 616.237  17
  -5  -1 -12 10704.6 577.529  17
  -5   1 -12 13385.2 583.454  23
  -5  -1 -12 10928.3 624.558  23
  -5  -1 -12 13495.2 547.915   7
  -5   1 -12 11825.8 532.427  21
  -5   1  12 10754.9 570.896  21
  -5  -1  12 9669.95 629.607  21
  -5  -1 -12 10189.6 591.083  21
  -5   1 -12 11416.0 510.466  10
  -5   1  12 11098.7 549.835  10
  -5  -1  12 9750.38 613.257  10
  -5   1  14 2389.58 410.585  10
  -5  -1  14 2910.31 492.549  10
  -5   1 -14 4019.04 487.978   7
  -5  -1  14 2170.34 704.756  34
  -5   1  14 2458.54 424.537  17
  -5  -1  14 2947.61 487.644  17
  -5   1 -14 2744.46 437.110   8
  -5  -1 -14 3134.12 483.501   8
  -5   1 -14 2247.50 429.876  23
  -5  -1 -14 2653.04 489.369  23
  -5   1  14 2382.09 555.525  22
  -5   1  14 3050.30 569.710  12
  -5  -1 -14 3152.40 380.682   7
  -5   1  14 2675.56 433.621  21
  -5  -1  14 2674.80 507.797  21
  -5  -1  16 6001.99 469.266  10
  -5   1 -16 6243.13 474.915   8
  -5  -1  16 6737.02 777.445  34
  -5  -1  16 6249.76 474.982  17
  -5  -1 -16 5881.72 520.967   8
   5   1 -16 5646.42 430.832  13
  -5   1 -16 6521.95 478.750  23
  -5  -1 -16 4508.67 524.636  23
  -5   1  16 5251.33 594.048  22
  -5   1  16 5385.72 598.959  12
  -5  -1  16 6421.67 485.040  21
  -5  -1 -18 2122.91 370.440   7
  -5  -1  18 1917.01 676.967  34
  -5   1 -18 2404.61 427.678   8
   5   1 -18 1813.88 383.184  13
  -5   1 -18 2369.33 423.821  23
  -5   1  18 1732.12 544.694  22
  -5   1  18 1305.31 542.766  12
  -5   2  -1 2680.08 389.735  10
  -5  -2   1 177.866 299.293   7
  -5  -2  -1 1268.49 320.818   7
  -5  -2   1-199.212 251.286  10
  -5  -2  -1-42.1449 221.525  10
  -5  -2  -1 2043.77 664.255  34
  -5  -2   1 349.477 651.137  34
  -5   2  -1 3308.75 412.091  17
  -5  -2   1-153.649 248.984  17
  -5  -2  -1-103.420 227.182  17
  -5   2  -1 2559.43 439.766  22
  -5   2   1 2455.52 457.142  22
  -5   2  -1 2719.31 438.989  12
  -5   2   1 2889.24 462.237  12
  -5   2  -1 2854.00 415.614  21
  -5  -2   1-50.8868 251.888  21
  -5  -2  -1 28.7052 233.352  21
  -5   2  -3 1175.14 375.746  10
  -5   2   3 1119.73 393.323  10
  -5  -2  -3 1240.87 331.373   7
  -5  -2  -3-172.544 167.460  10
  -5   2  -3 1823.78 332.006   7
  -5  -2  -3 1032.97 642.613  34
  -5  -2   3-82.8558 662.170  34
  -5   2  -3 1039.04 387.226  17
  -5   2   3 845.071 407.710  17
  -5   2  -3 1012.70 352.360   8
  -5  -2  -3 162.620 175.440  17
  -5   2  -3 1110.52 353.019  23
  -5   2  -3 820.889 400.625  22
  -5   2   3 499.202 455.325  22
  -5   2  -3 636.146 400.516  12
  -5   2   3 1353.25 461.527  12
  -5   2  -3 1194.89 393.972  21
  -5   2   3 937.918 407.945  21
  -5  -2  -3-190.417 182.260  21
  -5   2  -5 31416.2 559.940   7
  -5  -2   5-216.108 179.444  10
  -5  -2  -5-54.0100 98.7431  10
  -5   2  -5 26045.3 533.452   8
  -5   2  -5 26669.8 558.597  17
  -5   2   5 25993.7 587.285  17
  -5  -2  -5 23832.9 866.559  34
  -5  -2   5-140.345 683.606  34
  -5  -2   5-49.5047 184.264  17
  -5  -2  -5-185.573 90.1068  17
  -5   2  -5 25140.4 529.019  23
  -5  -2  -5-7.94603 60.1101   8
  -5   2   5 24583.5 641.774  12
  -5  -2  -5-8.12419 52.6616  23
  -5   2   5 24359.7 638.929  22
  -5  -2  -5 26639.3 525.201   7
  -5   2  -5 25749.8 561.097  21
  -5   2   5 26063.0 588.171  21
  -5   2  -5 26775.5 550.931  10
  -5   2   5 25715.4 571.193  10
  -5  -2   5-110.426 194.572  21
  -5  -2  -5 41.3886 85.0628  21
  -5   2  -7 4429.26 392.495   7
  -5   2  -7 3338.34 377.129  10
  -5  -2   7-21.6022 109.220  10
  -5   2  -7 3989.10 391.251   8
  -5   2  -7 3550.48 397.571  17
  -5  -2  -7 2855.29 609.866  34
  -5   2   7 3163.11 422.378  17
  -5  -2   7-56.5561 113.585  17
  -5   2  -7 3252.80 387.931  23
  -5  -2  -7-120.362 188.197   8
  -5  -2  -7-123.072 198.441  23
  -5  -2  -7 4224.47 372.451   7
  -5   2   7 3670.08 498.402  22
  -5   2   7 2721.45 496.309  12
  -5   2  -7 3465.15 397.689  21
  -5   2   7 3744.68 436.470  21
  -5   2   7 3537.08 418.596  10
  -5  -2   7 7.35938 113.560  21
  -5   2  -9 2749.05 373.663  10
  -5   2   9 2265.67 405.093  10
  -5  -2   9-547.567 650.503  34
  -5   2  -9 2744.56 384.562  17
  -5   2   9 2520.10 417.477  17
  -5   2  -9 3112.81 397.819   8
  -5   2  -9 3038.19 396.598  23
  -5  -2  -9 274.349 310.703   8
  -5  -2  -9 552.850 313.478  23
  -5   2   9 2765.29 528.251  22
  -5  -2  -9 2932.17 366.544   7
  -5   2   9 2790.62 529.780  12
  -5   2  -9 3031.85 389.263  21
  -5   2   9 2946.14 426.916  21
  -5   2  -9 3924.08 400.895   7
  -5   2 -11 9423.25 496.215   8
  -5   2 -11 8643.03 458.320  17
  -5   2  11 8947.35 505.707  17
  -5  -2 -11 9803.06 544.406   8
  -5   2 -11 9496.48 489.378  23
  -5  -2 -11 8956.32 535.497  23
  -5  -2 -11 8628.53 468.969   7
  -5   2 -11 9048.01 465.112  21
  -5   2  11 8337.63 505.956  21
  -5   2 -11 8491.18 450.986  10
  -5   2  11 8378.36 495.331  10
  -5   2  13-195.188 375.651  10
  -5  -2 -13-205.923 330.346   7
  -5   2 -13 248.368 362.411   7
  -5   2  13-140.779 397.223  17
  -5   2 -13-11.0603 372.536   8
  -5   2 -13-22.1206 372.536  23
  -5  -2 -13 386.597 405.635   8
  -5  -2 -13 189.458 408.618  23
  -5   2  13-129.624 510.670  22
  -5   2  13-186.572 510.335  12
  -5   2  13-130.614 397.911  21
  -5   2  15 958.256 373.793  10
  -5   2 -15 1318.35 373.018   7
  -5   2  15 1532.26 403.327  17
  -5   2 -15 1368.80 380.006   8
  -5   2 -15 1006.77 376.678  23
  -5  -2 -15 1461.26 422.635   8
  -5  -2 -15 1094.38 420.091  23
  -5   2  15 1042.97 523.259  22
  -5   2  15 1390.44 520.016  12
  -5   2  15 702.452 399.681  21
  -5   3   0 98.5906 361.691  22
  -5   3   0 373.489 367.509  12
  -5   3   2-5.87421 333.712  10
  -5   3   2 249.549 340.394  17
  -5   3   2 444.263 392.778  22
  -5   3   2 70.3364 382.109  12
  -5   3   2 321.081 345.625  21
  -5   3   4 421.767 337.885  10
  -5   3   4-71.1053 345.652  17
  -5   3   4 19.9685 394.936  22
  -5   3   4 310.847 405.582  12
  -5   3   4-118.594 346.848  21
  -5   3   6-133.134 338.145  10
  -5   3   6 76.0951 350.081  17
  -5   3   6 654.870 416.458  22
  -5   3   6-6.77573 412.429  12
  -5   3   6 474.476 351.645  21
  -5   3   8-277.683 333.008  10
  -5   3   8-166.197 348.056  17
  -5   3   8 200.939 422.072  22
  -5   3   8-68.8214 422.697  12
  -5   3   8-212.200 351.544  21
  -5   3  10 214.305 334.250  10
  -5   3  10 138.946 346.747  17
  -5   3  10-523.402 428.886  22
  -5   3  10 408.946 435.786  12
  -5   3  10 161.331 350.183  21
   0   6   0-698.591 1845.76  41
   0  -6   0-359.820 1132.60  18
  -6   0   0 30857.2 892.417  17
   0   6   0 896.801 2030.59  25
  -6   0   0 31922.3 910.864  21
  -6   0   0 31106.2 891.298  10
   0   6  -2-114.529 566.809  10
   0  -6   2 176.361 601.572  20
  -6   0  -2 116.506 445.592  10
   0   6  -2 394.714 3578.69  41
   0  -6   2 446.659 999.355  18
   0  -6   2 101.602 427.283  38
  -6   0   2-41.9988 742.326  34
  -6   0  -2 304.789 457.068  17
   0  -6   2-540.724 704.630  27
   0   6  -2 229.926 872.477  14
   0   6  -2-488.463 602.092  21
  -6   0  -2 43.9841 467.510  21
  -6   0  -4-125.665 433.258  10
  -6   0   4 279.852 455.337  10
   0  -6   4 556.250 2244.65  42
   0   6  -4-252.865 3100.60  41
   0  -6   4 967.429 917.459  38
   0  -6   4 98.5581 637.864  35
   0  -6   4 135.262 853.885   6
  -6   0   4 541.572 751.357  34
  -6   0  -4 446.123 448.223  17
  -6   0   4-50.5940 463.495  17
   0  -6   4-383.975 1094.49  30
   0  -6   4-146.859 715.411  28
   0  -6   4-427.198 1160.31  27
   0   6  -4 876.169 879.818  14
   0   6  -4 88.4622 2052.74  11
  -6   0  -4 545.593 464.952  21
  -6   0   4 482.226 482.842  21
   0   6  -6 228.796 571.045  10
   0  -6   6 1593.79 2434.72  42
   0  -6   6 1303.80 958.432  38
   0  -6   6 1067.93 1002.34  35
  -6   0  -6 5129.83 490.303  17
  -6   0   6 5171.52 509.123  17
   0  -6   6 3815.46 758.598   6
  -6   0   6 5857.43 814.883  34
   0   6  -6-35.5231 597.233  17
   0   6  -6-7.99204 2281.98  32
   0  -6   6 142.091 1029.28  30
   0  -6   6-747.837 688.592  28
   0  -6   6 517.362 1116.48  27
   0   6  -6-173.861 2079.09  11
  -6   0  -6 5305.60 499.819  21
  -6   0   6 5167.87 528.137  21
   0   6  -6 240.063 595.632  21
  -6   0  -6 7678.16 472.206   7
  -6   0  -6 5272.47 480.688  10
  -6   0   6 5406.10 499.114  10
   0   6  -8 6.69694 554.690  10
  -6   0   8 1111.98 461.277  10
  -6   0  -8 658.513 426.930  10
  -6   0  -8 1288.10 422.688   7
   0  -6   8 654.779 859.172  38
   0  -6   8 910.469 1197.87  35
   0   6  -8-212.764 578.235  17
  -6   0   8-150.774 466.175  17
  -6   0  -8 415.872 427.655  17
   0  -6   8-687.536 697.251  28
  -6   0  -8 225.815 437.706   8
  -6   0  -8 671.061 449.819  23
   0   6  -8 362.282 712.788  12
   0   6  -8 354.860 722.984  22
   0   6  -8 1286.02 1928.56  11
   0   6  -8 463.808 567.856  21
  -6   0   8 1062.16 496.939  21
  -6   0  -8 1074.54 455.258  21
   0  -6  10-1066.78 802.793  28
   0  -6  12 502.160 855.505  28
  -1  -6   1-343.845 579.665  20
  -6   1  -1 1557.76 409.101  10
  -6  -1   1 785.044 469.281  10
  -1  -6  -1 882.595 2477.20  42
  -6  -1  -1 1443.06 462.816  10
   1   6  -1 504.392 3625.02  41
  -1   6  -1 4203.05 3431.31  41
  -1  -6   1 282.185 2760.75   9
   1  -6   1 401.434 955.437  18
  -1  -6   1 998.737 949.881  38
  -1  -6  -1 371.609 963.417  38
  -1   6  -1 1401.14 1241.79  37
  -1   6   1 205.297 1180.36  37
  -1  -6  -1-166.161 1152.50  35
  -6  -1  -1 1905.00 687.603  34
  -6  -1   1 1866.64 718.154  34
   1   6  -1 2546.42 2793.10  32
  -6   1  -1 1598.67 422.040  17
  -1  -6   1 184.369 1077.44  30
  -1  -6  -1-121.731 820.598  30
  -1  -6   1 1154.42 1056.53  27
  -6  -1   1 1469.99 471.389  17
  -6  -1  -1 1158.95 465.828  17
  -1   6   1-494.466 1944.26  25
  -1  -6   1 1922.68 2291.75  15
   1   6  -1 102.865 811.239  14
   1   6   1 82.5062 787.884  14
   1   6  -1-253.530 540.924  12
   1   6   1 1725.36 709.040  12
   1   6  -1 722.964 565.456  22
   1   6   1 3137.07 707.544  22
  -6   1   1 901.382 459.855  22
  -6   1   1 959.381 467.276  12
   1   6   1 524.019 2013.05  11
  -6   1  -1 1831.96 431.488  21
  -6  -1   1 1835.55 501.790  21
  -6  -1  -1 1165.77 479.830  21
   1  -6   3 431.175 602.235  20
  -1  -6   3 520.062 612.196  20
  -6   1  -3 953.851 393.384  10
  -6   1   3 711.099 410.291  10
  -1  -6  -3 1099.03 2109.27  42
  -6  -1  -3 469.233 437.843  10
   1   6  -3-570.446 3134.46  41
  -1   6  -3 718.128 3018.11  41
  -1  -6   3 171.251 2720.63   9
   1  -6   3 763.355 2908.97   9
  -1  -6  -3-633.533 653.067  38
  -1  -6   3 541.704 1112.06  35
  -1  -6  -3 546.302 1126.91  35
  -6  -1  -3 479.893 652.319  34
  -6  -1   3 1053.10 706.579  34
  -1   6  -3 1551.67 2700.54  32
   1   6  -3 411.757 2482.59  32
  -6   1  -3 528.792 414.495  17
  -6   1   3 924.124 431.305  17
  -1  -6   3-230.977 1050.29  30
   1  -6   3-406.936 646.968  30
  -1  -6   3 615.499 1035.81  27
   1  -6   3 470.874 506.782  27
  -6  -1  -3 731.849 446.541  17
  -1   6   3-97.7232 2054.69  25
   1   6   3-103.551 653.005  12
   1   6   3 267.041 650.069  22
  -6   1   3 627.317 465.575  22
  -6   1   3 193.149 470.961  12
   1   6   3 327.902 1943.21  11
  -6   1  -3 672.741 417.482  21
  -6   1   3 644.756 433.102  21
  -6  -1  -3-6.56728 469.486  21
  -1  -6  -5 997.498 504.491  38
  -6   1  -5 16370.0 613.773  17
  -6   1   5 16826.1 638.981  17
  -1  -6  -5 642.495 1145.59  35
  -6  -1  -5 14157.5 882.899  34
  -6  -1   5 17355.9 951.970  34
  -6  -1   5 15336.3 660.540  17
  -6  -1  -5 12454.7 630.287  17
  -1   6  -5 577.078 2350.31  32
   1  -6   5 2705.81 1168.43  30
   1  -6   5 10201.2 2349.75  15
  -6   1   5 14483.1 677.155  12
  -6   1   5 14644.0 673.544  22
  -6   1  -5 16261.1 618.585  21
  -6   1   5 15707.7 630.735  21
  -6  -1  -5 18372.8 556.031   7
  -6  -1   5 14264.1 671.388  21
  -6  -1  -5 12454.9 638.698  21
  -6   1  -5 15128.5 592.070  10
  -6   1   5 15243.7 613.676  10
  -6  -1   5 14394.8 658.537  10
  -6  -1  -5 11728.1 618.885  10
   1   6   7 1768.90 569.431  10
  -6   1  -7 2419.51 391.722  10
  -6   1   7 1780.33 415.963  10
  -6  -1   7 1377.59 469.137  10
  -6  -1  -7 1994.44 450.188  10
  -6  -1  -7 2666.26 351.553   7
  -6   1  -7 3678.91 428.864   7
   1  -6   7 1593.57 840.374  38
   1   6   7 1993.70 601.087  17
  -6   1  -7 2246.49 411.315  17
  -6   1   7 2085.29 445.723  17
  -6  -1   7 1985.80 476.805  17
  -6  -1  -7 1326.35 450.079  17
  -6   1  -7 1790.50 402.792   8
  -6  -1  -7 2035.33 514.197   8
  -6   1  -7 1722.69 403.618  23
  -6  -1  -7 2236.28 526.057  23
  -6   1   7 1577.87 506.671  22
  -6   1   7 2129.24 516.340  12
   1   6   7 1698.66 600.072  21
  -6   1  -7 2161.27 418.734  21
  -6   1   7 1830.89 453.055  21
  -6  -1   7 1867.48 489.298  21
  -6  -1  -7 1981.16 461.638  21
   0   0   0    0.00    0.00   0

TITL HW_HD_Zhou_La2222_S2_P7_050724_tI_corr1 in I4/mmm
REM I4/mmm (#139 in standard setting)
CELL 0.71073   3.742219   3.742219  19.996539  90.0000  90.0000  90.0000
ZERR    2.00   0.000191   0.000191   0.001639   0.0000   0.0000   0.0000
LATT  2
SYMM -x,-y, z
SYMM -y, x, z
SYMM  y,-x, z
SYMM -x, y,-z
SYMM  x,-y,-z
SYMM  y, x,-z
SYMM -y,-x,-z
SFAC O Ni La
UNIT 14.00 4.00 6.00
REM  CrysAlisPro recorded range (K): Min=299.9; max=300.0; aver:300.0
TEMP 27
TREF
HKLF 4
END
;
_shelx_hkl_checksum   82708
