# Supplementary material for: Pressure-Induced Phase Transitions in Bilayer La3Ni2O7
Source: J Phys Chem C Nanomater Interfaces. 2025 Dec 11;130(13):4911–8. doi: 10.1021/acs.jpcc.5c07252 (PMC13051444; doi:10.1021/acs.jpcc.5c07252)
Supplement: Supplementary file 2 [file jp5c07252_si_002.zip › XRD_CIf/15p07GPa_oC.cif]

data_HW_HD_Zhou_La2222_S2_P8_051224_corr1
_audit_creation_date               2024-10-21
_audit_creation_method
;
Olex2 1.5
(compiled 2024.02.16 svn.r378c4104 for OlexSys, GUI svn.r6928)
;
_shelx_SHELXL_version_number       '2019/1'
_audit_contact_author_address      ?
_audit_contact_author_email        ?
_audit_contact_author_name         ''
_audit_contact_author_phone        ?
_publ_contact_author_id_orcid      ?
_chemical_name_common              ?
_chemical_name_systematic          ?
_chemical_formula_moiety           'La3 Ni2 O7'
_chemical_formula_sum              'La3 Ni2 O7'
_chemical_formula_weight           646.15
_chemical_melting_point            ?
loop_
  _atom_type_symbol
  _atom_type_description
  _atom_type_scat_dispersion_real
  _atom_type_scat_dispersion_imag
  _atom_type_scat_source
 'O' 'O' 0.0106 0.0060 'International Tables Vol C Tables 4.2.6.8 and 6.1.1.4'
 'Ni' 'Ni' 0.3393 1.1124 'International Tables Vol C Tables 4.2.6.8 and 6.1.1.4'
 'La' 'La' -0.2871 2.4523
 'International Tables Vol C Tables 4.2.6.8 and 6.1.1.4'

_shelx_space_group_comment
;
The symmetry employed for this shelxl refinement is uniquely defined
by the following loop, which should always be used as a source of
symmetry information in preference to the above space-group names.
They are only intended as comments.
;
_space_group_crystal_system        'orthorhombic'
_space_group_IT_number             63
_space_group_name_H-M_alt          'C m c m'
_space_group_name_Hall             '-C 2c 2'
loop_
  _space_group_symop_operation_xyz
 'x, y, z'
 '-x, -y, z+1/2'
 '-x, y, -z+1/2'
 'x, -y, -z'
 'x+1/2, y+1/2, z'
 '-x+1/2, -y+1/2, z+1/2'
 '-x+1/2, y+1/2, -z+1/2'
 'x+1/2, -y+1/2, -z'
 '-x, -y, -z'
 'x, y, -z-1/2'
 'x, -y, z-1/2'
 '-x, y, z'
 '-x+1/2, -y+1/2, -z'
 'x+1/2, y+1/2, -z-1/2'
 'x+1/2, -y+1/2, z-1/2'
 '-x+1/2, y+1/2, z'

_cell_length_a                     19.911(2)
_cell_length_b                     5.2708(8)
_cell_length_c                     5.2686(9)
_cell_angle_alpha                  90
_cell_angle_beta                   90
_cell_angle_gamma                  90
_cell_volume                       552.92(14)
_cell_formula_units_Z              4
_cell_measurement_reflns_used      ?
_cell_measurement_temperature      300(2)
_cell_measurement_theta_max        ?
_cell_measurement_theta_min        ?
_shelx_estimated_absorpt_T_max     ?
_shelx_estimated_absorpt_T_min     ?
_exptl_absorpt_coefficient_mu      29.348
_exptl_absorpt_correction_T_max    ?
_exptl_absorpt_correction_T_min    ?
_exptl_absorpt_correction_type     ?
_exptl_absorpt_process_details     ?
_exptl_absorpt_special_details     ?
_exptl_crystal_colour              ?
_exptl_crystal_density_diffrn      7.762
_exptl_crystal_density_meas        ?
_exptl_crystal_density_method      ?
_exptl_crystal_description         ?
_exptl_crystal_F_000               1132
_exptl_crystal_size_max            ?
_exptl_crystal_size_mid            ?
_exptl_crystal_size_min            ?
_exptl_transmission_factor_max     ?
_exptl_transmission_factor_min     ?
_diffrn_reflns_av_R_equivalents    0.2092
_diffrn_reflns_av_unetI/netI       0.0700
_diffrn_reflns_Laue_measured_fraction_full  0.942
_diffrn_reflns_Laue_measured_fraction_max  0.853
_diffrn_reflns_limit_h_max         24
_diffrn_reflns_limit_h_min         -33
_diffrn_reflns_limit_k_max         8
_diffrn_reflns_limit_k_min         -7
_diffrn_reflns_limit_l_max         7
_diffrn_reflns_limit_l_min         -7
_diffrn_reflns_number              5812
_diffrn_reflns_point_group_measured_fraction_full  0.942
_diffrn_reflns_point_group_measured_fraction_max  0.853
_diffrn_reflns_theta_full          25.242
_diffrn_reflns_theta_max           36.401
_diffrn_reflns_theta_min           2.046
_diffrn_ambient_temperature        300(2)
_diffrn_detector_area_resol_mean   ?
_diffrn_measured_fraction_theta_full  0.942
_diffrn_measured_fraction_theta_max  0.853
_diffrn_measurement_device_type    ?
_diffrn_measurement_method         ?
_diffrn_radiation_type             MoK\a
_diffrn_radiation_wavelength       0.71073
_diffrn_source                     ?
_reflns_Friedel_coverage           0.000
_reflns_Friedel_fraction_full      .
_reflns_Friedel_fraction_max       .
_reflns_number_gt                  261
_reflns_number_total               645
_reflns_special_details
;
 Reflections were merged by SHELXL according to the crystal
 class for the calculation of statistics and refinement.
 
 _reflns_Friedel_fraction is defined as the number of unique
 Friedel pairs measured divided by the number that would be
 possible theoretically, ignoring centric projections and
 systematic absences.
;
_reflns_threshold_expression       'I > 2\s(I)'
_computing_cell_refinement         ?
_computing_data_collection         ?
_computing_data_reduction          ?
_computing_molecular_graphics      'Olex2 1.5 (Dolomanov et al., 2009)'
_computing_publication_material    'Olex2 1.5 (Dolomanov et al., 2009)'
_computing_structure_refinement    'SHELXL-2019/1 (Sheldrick, 2019)'
_computing_structure_solution      ?
_refine_diff_density_max           27.669
_refine_diff_density_min           -19.542
_refine_diff_density_rms           4.046
_refine_ls_extinction_coef         0.006(4)
_refine_ls_extinction_expression  
 'Fc^*^=kFc[1+0.001xFc^2^\l^3^/sin(2\q)]^-1/4^'
_refine_ls_extinction_method       'SHELXL-2019/1 (Sheldrick 2019)'
_refine_ls_goodness_of_fit_ref     4.162
_refine_ls_hydrogen_treatment      undef
_refine_ls_matrix_type             full
_refine_ls_number_parameters       27
_refine_ls_number_reflns           645
_refine_ls_number_restraints       0
_refine_ls_R_factor_all            0.3782
_refine_ls_R_factor_gt             0.3082
_refine_ls_restrained_S_all        4.162
_refine_ls_shift/su_max            0.001
_refine_ls_shift/su_mean           0.000
_refine_ls_structure_factor_coef   Fsqd
_refine_ls_weighting_details      
 'w=1/[\s^2^(Fo^2^)+(0.1000P)^2^] where P=(Fo^2^+2Fc^2^)/3'
_refine_ls_weighting_scheme        calc
_refine_ls_wR_factor_gt            0.6164
_refine_ls_wR_factor_ref           0.6952
_refine_special_details            ?
_olex2_refinement_description
;
;
_atom_sites_solution_hydrogens     .
_atom_sites_solution_primary       ?
_atom_sites_solution_secondary     ?
loop_
  _atom_site_label
  _atom_site_type_symbol
  _atom_site_fract_x
  _atom_site_fract_y
  _atom_site_fract_z
  _atom_site_U_iso_or_equiv
  _atom_site_adp_type
  _atom_site_occupancy
  _atom_site_site_symmetry_order
  _atom_site_calc_flag
  _atom_site_refinement_flags_posn
  _atom_site_refinement_flags_adp
  _atom_site_refinement_flags_occupancy
  _atom_site_disorder_assembly
  _atom_site_disorder_group
 La1 La 0.000000 0.252(2) 0.250000 0.052(2) Uani 1 4 d S T P . .
 La2 La 0.17951(15) 0.2501(12) 0.250000 0.050(2) Uani 1 2 d S T P . .
 Ni3 Ni -0.0973(4) -0.252(3) 0.250000 0.062(4) Uani 1 2 d S T P . .
 O1 O -0.097(3) -0.500000 0.000000 0.053(19) Uiso 1 2 d S . P . .
 O2 O -0.099(3) 0.000000 0.000000 0.06(2) Uiso 1 2 d S . P . .
 O3 O -0.200(3) -0.246(14) 0.250000 0.060(15) Uiso 1 2 d S . P . .
 O4 O 0.000000 -0.247(15) 0.250000 0.038(13) Uiso 1 4 d S . P . .

loop_
  _atom_site_aniso_label
  _atom_site_aniso_U_11
  _atom_site_aniso_U_22
  _atom_site_aniso_U_33
  _atom_site_aniso_U_23
  _atom_site_aniso_U_13
  _atom_site_aniso_U_12
 La1 0.026(2) 0.059(4) 0.069(5) 0.000 0.000 0.000
 La2 0.0247(18) 0.056(3) 0.069(4) 0.000 0.000 -0.001(3)
 Ni3 0.023(3) 0.062(7) 0.101(11) 0.000 0.000 -0.001(5)

_geom_special_details
;
 All esds (except the esd in the dihedral angle between two l.s. planes)
 are estimated using the full covariance matrix.  The cell esds are taken
 into account individually in the estimation of esds in distances, angles
 and torsion angles; correlations between esds in cell parameters are only
 used when they are defined by crystal symmetry.  An approximate (isotropic)
 treatment of cell esds is used for estimating esds involving l.s. planes.
;
loop_
  _geom_bond_atom_site_label_1
  _geom_bond_atom_site_label_2
  _geom_bond_distance
  _geom_bond_site_symmetry_2
  _geom_bond_publ_flag
 La1 O1 2.68(4) 2 ?
 La1 O1 2.68(4) 1_565 ?
 La1 O1 2.68(4) 9 ?
 La1 O1 2.68(4) 10_566 ?
 La1 O2 2.71(5) . ?
 La1 O2 2.71(5) 9 ?
 La1 O2 2.71(5) 10_556 ?
 La1 O2 2.71(5) 2 ?
 La1 O4 2.6345(10) 9_556 ?
 La1 O4 2.64(8) 1_565 ?
 La1 O4 2.6345(10) 9 ?
 La1 O4 2.63(8) . ?
 La2 Ni3 3.101(4) 9_556 ?
 La2 Ni3 3.101(4) 9 ?
 La2 Ni3 3.094(14) 3_565 ?
 La2 O1 2.49(4) 9 ?
 La2 O1 2.49(4) 2 ?
 La2 O2 2.46(4) 9 ?
 La2 O2 2.46(4) 2 ?
 La2 O3 2.665(10) 9 ?
 La2 O3 2.65(7) 3 ?
 La2 O3 2.665(10) 9_556 ?
 La2 O3 2.68(7) 3_565 ?
 La2 O3 2.41(7) 5 ?
 Ni3 O1 1.857(12) . ?
 Ni3 O1 1.857(12) 10_556 ?
 Ni3 O2 1.870(12) 10_556 ?
 Ni3 O2 1.870(12) . ?
 Ni3 O3 2.04(7) . ?
 Ni3 O4 1.938(8) . ?

loop_
  _geom_angle_atom_site_label_1
  _geom_angle_atom_site_label_2
  _geom_angle_atom_site_label_3
  _geom_angle
  _geom_angle_site_symmetry_1
  _geom_angle_site_symmetry_3
  _geom_angle_publ_flag
 O1 La1 O1 59.0(10) 2 9 ?
 O1 La1 O1 121.5(12) 9 10_566 ?
 O1 La1 O1 92.2(19) 2 10_566 ?
 O1 La1 O1 121.5(12) 2 1_565 ?
 O1 La1 O1 92.2(19) 9 1_565 ?
 O1 La1 O1 59.0(10) 1_565 10_566 ?
 O1 La1 O2 58.6(7) 10_566 10_556 ?
 O1 La1 O2 179.6(10) 10_566 9 ?
 O1 La1 O2 58.6(7) 9 9 ?
 O1 La1 O2 87.5(12) 9 2 ?
 O1 La1 O2 87.5(12) 1_565 10_556 ?
 O1 La1 O2 121.5(7) 10_566 2 ?
 O1 La1 O2 58.6(7) 2 2 ?
 O1 La1 O2 179.6(10) 2 . ?
 O1 La1 O2 179.6(10) 1_565 2 ?
 O1 La1 O2 121.5(7) 9 . ?
 O1 La1 O2 87.5(12) 2 9 ?
 O1 La1 O2 58.6(7) 1_565 . ?
 O1 La1 O2 121.5(7) 1_565 9 ?
 O1 La1 O2 121.5(7) 2 10_556 ?
 O1 La1 O2 179.6(10) 9 10_556 ?
 O1 La1 O2 87.5(12) 10_566 . ?
 O2 La1 O2 58.1(11) 2 9 ?
 O2 La1 O2 93(2) 10_556 2 ?
 O2 La1 O2 121.3(13) . 2 ?
 O2 La1 O2 58.1(11) . 10_556 ?
 O2 La1 O2 93(2) . 9 ?
 O2 La1 O2 121.3(13) 10_556 9 ?
 O4 La1 O1 119.2(6) . 2 ?
 O4 La1 O1 60.9(10) 9_556 2 ?
 O4 La1 O1 60.9(10) 9 9 ?
 O4 La1 O1 119.2(6) . 1_565 ?
 O4 La1 O1 119.2(6) . 10_566 ?
 O4 La1 O1 119.8(12) 9_556 1_565 ?
 O4 La1 O1 60.8(6) 1_565 10_566 ?
 O4 La1 O1 60.9(10) 9 1_565 ?
 O4 La1 O1 119.8(12) 9 2 ?
 O4 La1 O1 60.8(6) 1_565 1_565 ?
 O4 La1 O1 60.9(10) 9_556 10_566 ?
 O4 La1 O1 119.8(12) 9_556 9 ?
 O4 La1 O1 119.8(12) 9 10_566 ?
 O4 La1 O1 60.8(6) 1_565 2 ?
 O4 La1 O1 60.8(6) 1_565 9 ?
 O4 La1 O1 119.2(6) . 9 ?
 O4 La1 O2 118.7(12) 9 10_556 ?
 O4 La1 O2 60.7(6) . . ?
 O4 La1 O2 118.7(12) 9_556 9 ?
 O4 La1 O2 118.7(12) 9_556 . ?
 O4 La1 O2 60.6(10) 9_556 10_556 ?
 O4 La1 O2 60.6(10) 9 . ?
 O4 La1 O2 60.6(10) 9 9 ?
 O4 La1 O2 119.3(6) 1_565 . ?
 O4 La1 O2 60.7(6) . 10_556 ?
 O4 La1 O2 119.3(6) 1_565 10_556 ?
 O4 La1 O2 60.7(6) . 9 ?
 O4 La1 O2 118.7(12) 9 2 ?
 O4 La1 O2 119.3(6) 1_565 2 ?
 O4 La1 O2 60.7(6) . 2 ?
 O4 La1 O2 60.6(10) 9_556 2 ?
 O4 La1 O2 119.3(6) 1_565 9 ?
 O4 La1 O4 90.6(17) 9 1_565 ?
 O4 La1 O4 180.0 . 1_565 ?
 O4 La1 O4 179(3) 9_556 9 ?
 O4 La1 O4 89.4(17) . 9_556 ?
 O4 La1 O4 89.4(17) . 9 ?
 O4 La1 O4 90.6(17) 9_556 1_565 ?
 Ni3 La2 Ni3 73.6(4) 3_565 9 ?
 Ni3 La2 Ni3 73.6(4) 3_565 9_556 ?
 Ni3 La2 Ni3 116.3(2) 9 9_556 ?
 O1 La2 Ni3 36.87(13) 2 3_565 ?
 O1 La2 Ni3 36.8(3) 9 9 ?
 O1 La2 Ni3 36.87(13) 9 3_565 ?
 O1 La2 Ni3 36.8(3) 2 9_556 ?
 O1 La2 Ni3 95.7(9) 9 9_556 ?
 O1 La2 Ni3 95.7(9) 2 9 ?
 O1 La2 O1 64.0(12) 9 2 ?
 O1 La2 O3 128.9(17) 9 9_556 ?
 O1 La2 O3 128.6(12) 9 3 ?
 O1 La2 O3 128.6(12) 2 3 ?
 O1 La2 O3 128.9(17) 2 9 ?
 O1 La2 O3 65.2(16) 2 9_556 ?
 O1 La2 O3 64.8(14) 9 3_565 ?
 O1 La2 O3 65.2(16) 9 9 ?
 O1 La2 O3 64.8(14) 2 3_565 ?
 O2 La2 Ni3 96.2(9) 9 3_565 ?
 O2 La2 Ni3 37.1(3) 2 9_556 ?
 O2 La2 Ni3 96.3(10) 9 9_556 ?
 O2 La2 Ni3 96.2(9) 2 3_565 ?
 O2 La2 Ni3 37.1(3) 9 9 ?
 O2 La2 Ni3 96.3(10) 2 9 ?
 O2 La2 O1 64.4(8) 2 2 ?
 O2 La2 O1 97.7(14) 2 9 ?
 O2 La2 O1 64.4(8) 9 9 ?
 O2 La2 O1 97.7(14) 9 2 ?
 O2 La2 O2 64.6(13) 9 2 ?
 O2 La2 O3 128.5(17) 2 9 ?
 O2 La2 O3 64.6(14) 9 3 ?
 O2 La2 O3 128.5(17) 9 9_556 ?
 O2 La2 O3 64.3(16) 2 9_556 ?
 O2 La2 O3 128.8(12) 2 3_565 ?
 O2 La2 O3 64.6(14) 2 3 ?
 O2 La2 O3 64.3(16) 9 9 ?
 O2 La2 O3 128.8(12) 9 3_565 ?
 O3 La2 Ni3 156.8(15) 9_556 9 ?
 O3 La2 Ni3 40.5(14) 3_565 3_565 ?
 O3 La2 Ni3 94.9(16) 9_556 3_565 ?
 O3 La2 Ni3 40.5(14) 9 9 ?
 O3 La2 Ni3 40.5(14) 9_556 9_556 ?
 O3 La2 Ni3 94.4(8) 3_565 9 ?
 O3 La2 Ni3 94.9(16) 9 3_565 ?
 O3 La2 Ni3 121.85(12) 5 9 ?
 O3 La2 Ni3 94.8(8) 3 9_556 ?
 O3 La2 Ni3 121.85(12) 5 9_556 ?
 O3 La2 Ni3 94.4(8) 3_565 9_556 ?
 O3 La2 Ni3 156.8(15) 3 3_565 ?
 O3 La2 Ni3 94.8(8) 3 9 ?
 O3 La2 Ni3 121.5(17) 5 3_565 ?
 O3 La2 Ni3 156.8(15) 9 9_556 ?
 O3 La2 O1 131.1(18) 5 2 ?
 O3 La2 O1 131.1(18) 5 9 ?
 O3 La2 O2 131.2(19) 5 9 ?
 O3 La2 O2 131.2(19) 5 2 ?
 O3 La2 O3 81(2) 5 3_565 ?
 O3 La2 O3 163(3) 9_556 9 ?
 O3 La2 O3 89.1(17) 9 3_565 ?
 O3 La2 O3 82(2) 5 3 ?
 O3 La2 O3 163(3) 3 3_565 ?
 O3 La2 O3 81.3(14) 5 9_556 ?
 O3 La2 O3 88.3(17) 3 9 ?
 O3 La2 O3 88.3(17) 3 9_556 ?
 O3 La2 O3 81.3(14) 5 9 ?
 O3 La2 O3 89.1(17) 9_556 3_565 ?
 La1 Ni3 La1 69.3(3) 1_545 9_556 ?
 La2 Ni3 La1 175.2(4) 3 1_545 ?
 La2 Ni3 La1 108.2(4) 3_545 9_556 ?
 La2 Ni3 La1 68.5(3) 3_545 1_545 ?
 La2 Ni3 La1 175.5(2) 9 9_556 ?
 La2 Ni3 La1 108.4(4) 9 1_545 ?
 La2 Ni3 La1 68.19(5) 9_556 9_556 ?
 La2 Ni3 La1 108.4(4) 9_556 1_545 ?
 La2 Ni3 La1 108.2(4) 3 9_556 ?
 La2 Ni3 La2 73.9(3) 3_545 9_556 ?
 La2 Ni3 La2 73.7(3) 9 3 ?
 La2 Ni3 La2 73.7(3) 9_556 3 ?
 La2 Ni3 La2 116.3(2) 3_545 3 ?
 La2 Ni3 La2 73.9(3) 3_545 9 ?
 La2 Ni3 La2 116.3(2) 9 9_556 ?
 O1 Ni3 La1 54.9(13) 10_556 9_556 ?
 O1 Ni3 La1 55.3(14) . 1_545 ?
 O1 Ni3 La1 55.3(14) 10_556 1_545 ?
 O1 Ni3 La1 124.7(14) . 9_556 ?
 O1 Ni3 La2 53.3(12) . 9 ?
 O1 Ni3 La2 127.0(13) . 3 ?
 O1 Ni3 La2 53.4(13) 10_556 3_545 ?
 O1 Ni3 La2 127.4(14) 10_556 9 ?
 O1 Ni3 La2 127.0(13) 10_556 3 ?
 O1 Ni3 La2 127.4(14) . 9_556 ?
 O1 Ni3 La2 53.3(12) 10_556 9_556 ?
 O1 Ni3 La2 53.4(13) . 3_545 ?
 O1 Ni3 O1 90.4(7) . 10_556 ?
 O1 Ni3 O2 179(2) 10_556 . ?
 O1 Ni3 O2 90.03(3) 10_556 10_556 ?
 O1 Ni3 O2 179(2) . 10_556 ?
 O1 Ni3 O2 90.03(3) . . ?
 O1 Ni3 O3 91(2) . . ?
 O1 Ni3 O3 91(2) 10_556 . ?
 O1 Ni3 O4 90(2) . . ?
 O1 Ni3 O4 90(2) 10_556 . ?
 O2 Ni3 La1 125.1(15) . 9_556 ?
 O2 Ni3 La1 125.3(15) . 1_545 ?
 O2 Ni3 La1 56.0(14) 10_556 9_556 ?
 O2 Ni3 La1 125.3(15) 10_556 1_545 ?
 O2 Ni3 La2 52.6(13) 10_556 9_556 ?
 O2 Ni3 La2 52.6(13) . 9 ?
 O2 Ni3 La2 52.4(14) . 3 ?
 O2 Ni3 La2 126.1(15) . 9_556 ?
 O2 Ni3 La2 52.4(14) 10_556 3 ?
 O2 Ni3 La2 126.5(14) . 3_545 ?
 O2 Ni3 La2 126.5(14) 10_556 3_545 ?
 O2 Ni3 La2 126.1(15) 10_556 9 ?
 O2 Ni3 O2 89.6(7) 10_556 . ?
 O2 Ni3 O3 89(2) . . ?
 O2 Ni3 O3 89(2) 10_556 . ?
 O2 Ni3 O4 90(2) 10_556 . ?
 O2 Ni3 O4 90(2) . . ?
 O3 Ni3 La1 126.33(11) . 9_556 ?
 O3 Ni3 La1 127(2) . 1_545 ?
 O3 Ni3 La2 57(2) . 3 ?
 O3 Ni3 La2 59(2) . 3_545 ?
 O3 Ni3 La2 58.15(12) . 9_556 ?
 O3 Ni3 La2 58.15(12) . 9 ?
 O4 Ni3 La1 54(2) . 1_545 ?
 O4 Ni3 La1 53.67(11) . 9_556 ?
 O4 Ni3 La2 121.85(12) . 9 ?
 O4 Ni3 La2 123(2) . 3_545 ?
 O4 Ni3 La2 121.85(12) . 9_556 ?
 O4 Ni3 La2 121(2) . 3 ?
 O4 Ni3 O3 178(3) . . ?
 La1 O1 La1 87.8(19) 1_545 9 ?
 La2 O1 La1 87.56(19) 9 9 ?
 La2 O1 La1 87.56(19) 3_545 1_545 ?
 La2 O1 La1 175(2) 3_545 9 ?
 La2 O1 La1 175(2) 9 1_545 ?
 La2 O1 La2 97(2) 3_545 9 ?
 Ni3 O1 La1 90.5(14) . 9 ?
 Ni3 O1 La1 89.9(14) 11_545 9 ?
 Ni3 O1 La1 90.5(14) 11_545 1_545 ?
 Ni3 O1 La1 89.9(14) . 1_545 ?
 Ni3 O1 La2 89.7(13) 11_545 9 ?
 Ni3 O1 La2 90.0(13) 11_545 3_545 ?
 Ni3 O1 La2 89.7(13) . 3_545 ?
 Ni3 O1 La2 90.0(13) . 9 ?
 Ni3 O1 Ni3 179(4) . 11_545 ?
 La1 O2 La1 87(2) . 9 ?
 La2 O2 La1 87.2(2) 9 9 ?
 La2 O2 La1 174(2) 9 . ?
 La2 O2 La1 174(2) 3 9 ?
 La2 O2 La1 87.2(2) 3 . ?
 La2 O2 La2 98(2) 9 3 ?
 Ni3 O2 La1 89.1(15) . 9 ?
 Ni3 O2 La1 89.1(15) 11 . ?
 Ni3 O2 La1 89.8(15) . . ?
 Ni3 O2 La1 89.8(15) 11 9 ?
 Ni3 O2 La2 90.7(14) 11 9 ?
 Ni3 O2 La2 90.3(13) 11 3 ?
 Ni3 O2 La2 90.3(13) . 9 ?
 Ni3 O2 La2 90.7(14) . 3 ?
 Ni3 O2 Ni3 178(4) 11 . ?
 La2 O3 La2 89.1(16) 3 9 ?
 La2 O3 La2 99(2) 5_445 3 ?
 La2 O3 La2 163(3) 3 3_545 ?
 La2 O3 La2 163(3) 9_556 9 ?
 La2 O3 La2 98(2) 5_445 3_545 ?
 La2 O3 La2 88.3(16) 9_556 3_545 ?
 La2 O3 La2 98.7(14) 5_445 9 ?
 La2 O3 La2 88.3(16) 9 3_545 ?
 La2 O3 La2 89.1(16) 3 9_556 ?
 La2 O3 La2 98.7(14) 5_445 9_556 ?
 Ni3 O3 La2 81(2) . 3_545 ?
 Ni3 O3 La2 81.3(14) . 9 ?
 Ni3 O3 La2 81.3(14) . 9_556 ?
 Ni3 O3 La2 82(2) . 3 ?
 Ni3 O3 La2 179(4) . 5_445 ?
 La1 O4 La1 89.4(17) 9_556 1_545 ?
 La1 O4 La1 179(3) 9_556 9 ?
 La1 O4 La1 180.0 . 1_545 ?
 La1 O4 La1 90.6(17) . 9_556 ?
 La1 O4 La1 89.4(17) 9 1_545 ?
 La1 O4 La1 90.6(17) . 9 ?
 Ni3 O4 La1 89.99(5) . 9_556 ?
 Ni3 O4 La1 89(2) 3 1_545 ?
 Ni3 O4 La1 89(2) . 1_545 ?
 Ni3 O4 La1 91(2) . . ?
 Ni3 O4 La1 89.99(5) . 9 ?
 Ni3 O4 La1 91(2) 3 . ?
 Ni3 O4 La1 89.99(5) 3 9 ?
 Ni3 O4 La1 89.99(5) 3 9_556 ?
 Ni3 O4 Ni3 178(5) . 3 ?

_shelx_res_file
;
TITL HW_HD_Zhou_La2222_S2_P8_051224_corr1 in Cmcm
    HW_HD_Zhou_La2222_S2_P8_051224_corr1.res
    created by SHELXL-2019/1 at 15:39:41 on 17-May-2024
REM Cmcm (#63, found as Ccmm in ba-c setting)
CELL 0.71073  19.910841   5.270829   5.268627  90.0000  90.0000  90.0000
ZERR    4.00   0.002149   0.000777   0.000894   0.0000   0.0000   0.0000
LATT  7
SYMM -x,-y, z+1/2
SYMM -x, y,-z+1/2
SYMM  x,-y,-z
SFAC O Ni La
UNIT 28.00 8.00 12.00
REM  CrysAlisPro recorded range (K): Min=300.0; max=300.0; aver:300.0
TEMP 27
ACTA

L.S. 10

WGHT    0.100000
EXTI    0.006472
FVAR       1.39308
LA1   3    0.000000    0.251996    0.250000    10.25000    0.02645    0.05921 =
         0.06914    0.00000    0.00000    0.00000
LA2   3    0.179512    0.250093    0.250000    10.50000    0.02473    0.05577 =
         0.06895    0.00000    0.00000   -0.00115
NI3   2   -0.097306   -0.251744    0.250000    10.50000    0.02268    0.06227 =
         0.10070    0.00000    0.00000   -0.00103
O1    1   -0.096890   -0.500000    0.000000    10.50000    0.05279
O2    1   -0.098560    0.000000    0.000000    10.50000    0.06246
O3    1   -0.199677   -0.246315    0.250000    10.50000    0.05991
O4    1    0.000000   -0.246766    0.250000    10.25000    0.03808
HKLF 4


REM  HW_HD_Zhou_La2222_S2_P8_051224_corr1 in Cmcm
REM wR2 = 0.6952, GooF = S = 4.162, Restrained GooF = 4.162 for all data
REM R1 = 0.3082 for 261 Fo > 4sig(Fo) and 0.3782 for all 645 data
REM 27 parameters refined using 0 restraints

END

WGHT      0.2000      0.0000

REM Highest difference peak 27.669,  deepest hole-19.542,  1-sigma level  4.046
Q1    1   0.0000 -0.1839  0.0285  10.50000  0.05    8.83
Q2    1  -0.1778 -0.1763  0.0291  11.00000  0.05    8.82
Q3    1  -0.1778 -0.3186  0.0302  11.00000  0.05    8.59
Q4    1   0.0000 -0.3085  0.0275  10.50000  0.05    8.57
Q5    1  -0.0999 -0.2590 -0.0277  11.00000  0.05    7.60
Q6    1  -0.2500 -0.1851  0.0001  11.00000  0.05    7.16
Q7    1  -0.0831 -0.2540 -0.0106  11.00000  0.05    6.99
Q8    1   0.2102  0.2530  0.1003  11.00000  0.05    6.21
Q9    1  -0.2501  0.0000  0.0000  10.50000  0.05    5.91
Q10   1  -0.1714 -0.5000  0.0000  10.50000  0.05    5.83
Q11   1  -0.1717  0.0000  0.0000  10.50000  0.05    5.82
Q12   1   0.1517  0.3456  0.0570  11.00000  0.05    5.59
Q13   1   0.1523  0.1609  0.0560  11.00000  0.05    5.44
Q14   1  -0.0196 -0.5000  0.0000  10.50000  0.05    5.37
Q15   1  -0.0197  0.0000  0.0000  10.50000  0.05    5.35
Q16   1  -0.2059 -0.0924 -0.0028  11.00000  0.05    5.34
Q17   1  -0.2060 -0.4076 -0.0028  11.00000  0.05    5.34
Q18   1   0.0000  0.1390  0.1141  10.50000  0.05    5.17
Q19   1   0.0000  0.3668  0.1156  10.50000  0.05    4.96
Q20   1  -0.1349 -0.2471  0.2500  10.50000  0.05    4.86
;
_shelx_res_checksum                53459
_shelx_hkl_file
;
   0   0   1-38.9906 103.459   4
   0   0  -2-7.51430 66.4736   4
   0   2   0 999999. 55152.7  18
   0   2   0 991840. 55152.8  14
   0   2   1-102.268 110.769   2
   0   2   1 51.2387 173.890  16
   0   2   1-133.922 264.257  33
   0  -2  -1 90.8411 196.135   2
   0   2   1-50.3993 106.591  12
   0   2   1 178.443 247.644   1
   0   2   1-48.0764 270.331  14
   0   2   1 39.2628 167.301  21
   0   2   1 33.9177 370.312   9
   0   2   1 90.5386 269.520  18
   0  -2  -1-312.778 244.647   1
   0   2   2 589479. 36854.9   1
   0   2   2 656680. 36834.9  12
   0  -2  -2 635200. 36837.3   2
   0   2   2 595243. 36836.5  21
   0  -2  -2 659524. 36836.9  36
   0   2   2 590012. 36836.7  16
   0   2   2 655558. 36827.2  31
   0   2   3 217.130 537.687  16
   0  -2  -3 164.623 179.551   2
   0  -2  -3 49.1920 235.061  36
   0  -2  -3-79.3138 286.229  30
   0  -2  -3 489.440 593.675   4
   0   2   3 450.613 289.496   1
   0   2   3-34.3732 512.422  21
   0   2   3 343.511 297.915  12
   0   2   4 165072. 2545.47  12
   0   2   4 149397. 2652.45  16
   0   2   4 285090. 2633.99  14
   0   2   4 152180. 2646.43  21
   0   2   4 282627. 2632.50  18
   0   2   5-191.221 392.417  14
   0   2   5 50.1658 399.960  23
   0   2   5-57.8249 753.272  21
   0   2   5 111.205 778.506  16
   0   2   5-65.9802 398.773  18
   0   4   0 275060. 13956.9   2
   0   4   0 251250. 13929.8  20
   0   4   0 204201. 13933.3  21
   0   4   0 239336. 13927.1   3
   0   4   0 274405. 13934.0  23
   0   4   0 203463. 13933.0  16
   0   4   1-137.953 141.838   2
   0   4   1-468.146 397.901  18
   0   4   1-4.12535 247.778  16
   0   4   1-244.959 417.247  33
   0   4   1-510.435 404.515  14
   0   4   1-18.4665 156.888  12
   0  -4  -1 591.474 299.825   1
   0   4   1-71.6889 230.527  21
   0   4   2 194909. 9718.66  35
   0   4   2 171713. 9677.49  31
   0   4   2 158503. 9682.29  16
   0   4   2 160855. 9675.24  12
   0   4   2 159721. 9681.82  21
   0   4   3 190.030 302.107  21
   0   4   3 947.684 429.238  18
   0   4   3 126.274 426.275  14
   0   4   3 184.906 335.928  16
   0   4   3 105.306 225.041  12
   0   4   3 162.977 146.336  31
   0   4   4 128825. 7663.27  12
   0   4   4 142133. 7699.60  16
   0  -4  -4 123394. 7653.25  36
   0   4   4 144167. 7699.23  21
   0   4   5 97.9573 364.400  23
   0   4   5 10.8820 727.629  16
   0   4   5 165.339 394.715  20
   0   4   5-599.178 394.329  12
   0  -4  -5-23.0729 228.528  36
   0   4   5 11.0411 698.020  21
   0  -4  -6 29049.0 1733.20  36
   0   4   7-12.6969 105.011  16
   0   6   1 220.257 157.839  12
   0   6   1 66.3363 347.357  33
   0   6   1-8.97109 241.084  21
   0   6   1 188.635 252.620  16
   0   6   2 64938.2 3810.25  12
   0   6   3 30.4908 319.708  16
   0   6   3 20.3452 291.212  21
   0   6   3-336.716 399.422  18
   0   6   3 116.884 394.089  14
   0   6   4 82886.4 4906.77  14
   0   6   4 83798.1 4906.62  18
   0   6   5-92.8402 547.029  16
   0   6   5 274.111 374.132  20
   0   6   5 216.933 517.379  21
   0   6   5 17.9968 352.931  23
   0   6  -6 1537.70 2156.27  43
   0   8   3-4.68317 253.305  21
   0   8   3-32.7686 277.723  16
   0   8   3-8.94193 244.969  23
   1   1   0-87.6923 126.624   1
  -1   1   0 53.7053 233.746   2
   1  -1   0 10.9547 46.0225   3
   1   1   0 18.7836 44.2826   3
  -1   1   1 39495.7 2338.99   1
   1  -1  -1 40181.3 2325.03   3
   1  -1  -1 37832.7 2329.54   2
  -1  -1  -1 42157.0 2330.73  36
   1   1   1 35467.7 2323.69   3
  -1   1   1 43925.8 2327.77  12
  -1   1   2 83.5154 213.158  12
   1  -1  -2-33.7962 141.657   3
  -1   1   2-6.02665 272.730  14
  -1   1   2-107.473 439.231   4
  -1  -1  -2-172.556 421.935   4
  -1   1   2 206.560 341.442  21
  -1  -1  -2 368.132 459.339  30
  -1   1   2-60.0709 272.037  18
   1   1   2 49.5471 189.454  12
   1   1   2-167.047 371.424  21
  -1   1   2-170.286 346.595   6
  -1   1   2 194.237 368.917  16
   1   1   2 73.7726 390.995  16
   1   1   3 14201.7 1008.66   4
   1  -1  -3 12747.9 845.005   3
  -1   1   3 13839.7 921.508  20
  -1   1   3 16256.9 1037.08   4
  -1   1   3 12124.1 897.080  23
  -1   1   3 18127.7 927.263  12
  -1   1   3 16495.2 979.123   6
  -1  -1  -3 8994.85 1133.59  30
  -1   1   4-26.1136 202.021  16
   1   1   4-321.140 587.657  21
   1  -1  -4-28.7749 445.817   4
  -1   1   4 449.258 486.052   6
   1   1   4 757.713 623.107  16
   1   1   4-154.590 549.001  34
  -1  -1  -4-80.9437 433.932   4
  -1   1   4-40.7428 178.194  21
   1   3   0-19.5629 273.830   2
  -1   3   0 78.8655 315.408   2
   1   3   0 6.84503 131.901   3
   1   3   1 37391.8 1103.24  18
  -1   3   1 14841.9 1003.54  12
  -1   3   1 22479.5 1088.62  33
   1   3   1 36914.6 1101.76  14
   1   3   1 15131.3 997.528   2
   1   3   1 16669.8 1007.67   3
   1   3   1 20359.0 1053.67  33
   1  -3  -1 11690.1 1056.62   1
   1   3   1 15287.8 1000.96  12
  -1  -3  -1 15874.6 1079.09   1
   1  -3  -1 16408.4 1007.06   3
   1  -3  -1 18308.2 1220.94   2
  -1   3   1 14338.4 1006.00   2
  -1   3   2-88.7505 235.423  21
   1   3   2 38.8556 136.707  31
   1  -3  -2-31.9360 165.439   3
   1   3   2 50.2652 227.446  20
   1   3   2 622.008 373.904   1
   1   3   2 363.331 272.433  16
  -1   3   2 112.442 180.416  12
   1   3   2 14.4388 192.591  12
  -1   3   2-40.9265 208.557  31
   1  -3  -2 236.256 289.805   2
   1   3   2 129.719 222.523  23
   1   3   2 193.965 241.252  21
  -1   3   2 564.517 402.877  18
   1   3   2 86.4299 175.544   3
  -1  -3  -2 291.055 263.873   2
  -1   3   2-76.1185 256.727  16
  -1  -3  -2 169.462 233.742  17
   1  -3  -2-173.653 170.159  17
   1   3   2 179.288 573.063  35
  -1   3   2 485.334 407.469  14
  -1   3   2 135.116 177.027   3
  -1   3   3 11405.7 460.353  20
   1   3   3 10934.6 418.756  12
   1   3   3 5845.83 311.265   5
  -1   3   3 10617.2 509.999  16
  -1   3   3 10808.0 363.445  31
  -1   3   3 11396.8 453.662  23
   1  -3  -3 9554.86 427.770   2
   1  -3  -3 11396.1 410.150  36
   1   3   3 10408.7 527.124  16
  -1  -3  -3 11231.5 417.394  36
   1   3   3 9850.19 524.184   1
  -1   3   3 11200.5 498.262  21
  -1   3   3 7753.70 318.974   5
   1   3   3 10777.2 503.182  21
  -1   3   3 11351.7 432.460  12
  -1  -3  -3 8857.93 384.685   2
   1   3   4-80.7420 281.852   1
  -1   3   4-159.876 380.305  20
  -1   3   4 68.1626 569.541  16
  -1   3   4 118.640 352.309  12
  -1   3   4-359.329 534.325  21
   1  -3  -4 198.678 226.512  36
  -1  -3  -4 142.884 235.243  36
   1   3   4 516.666 334.948  12
   1  -3  -4-4.91916 212.472   2
  -1   3   4-171.683 361.595  23
   1   3   4 567.268 571.082  21
   1   3   4 36.7635 602.856  16
   1   3   5 4834.84 470.183  12
  -1   3   5 4011.17 554.566  20
  -1   3   5 3206.46 758.272  16
  -1  -3  -5 4974.58 387.840  36
   1   3   5 4381.42 812.324  16
  -1   3   5 5247.69 506.114  12
   1   3   5 3915.93 765.931  21
  -1   3   5 2566.60 507.621  23
  -1   3   5 3911.89 719.835  21
   1  -3  -5 4598.66 357.871  36
   1   3   6 73.0337 734.903  21
  -1  -3  -6 247.948 259.293  36
  -1   3   6-329.756 407.114  23
  -1   3   6-13.1706 465.173  16
   1   3   6-84.3176 766.470  16
  -1   3   6-30.5784 452.148  20
  -1   3   6-41.0678 423.231  21
   1  -3  -6 30.3042 248.262  36
  -1  -3  -7 104.572 231.439  36
   1  -3  -7 675.381 202.843  36
   1   5   0 279.580 194.610  23
   1   5   0 370.693 187.793  20
  -1   5   1 5659.73 402.564  21
  -1   5   1 7510.85 515.551  33
   1   5   1 5913.16 416.536  16
   1   5   1 5992.27 396.741  23
   1   5   1 6664.46 490.479  33
  -1   5   1 5784.89 359.400  12
   1   5   1 6292.90 394.840  20
   1   5   1 5442.39 353.764  12
  -1   5   1 977.628 397.687  18
  -1   5   1 847.948 402.483  14
   1   5   1 6235.58 409.523  21
  -1   5   1 5514.54 411.716  16
  -1   5   2 14.2107 407.983  18
   1   5   2 27.0628 182.363  12
  -1   5   2-241.753 195.526  12
   1   5   2-213.240 391.138  14
   1   5   2-47.9355 268.230  21
   1   5   2 4.23579 246.368  20
  -1   5   2 121.686 256.546  21
   1   5   2 161.086 388.914  18
  -1   5   2 149.663 421.022  14
  -1   5   2 49.2377 278.199  16
   1   5   2-267.077 244.068  23
   1   5   2-38.0837 289.945  16
  -1   5   2-333.234 212.442  31
   1   5   3 5008.38 446.367  21
   1   5   3 4632.32 461.591  16
  -1   5   3 4398.50 392.817  12
   1   5   3 10639.0 535.446  18
   1   5   3 5344.23 386.136  12
  -1   5   3 3885.91 428.063  20
  -1   5   3 4843.77 454.753  16
  -1   5   3 4950.22 436.518  21
  -1   5   3 4161.60 422.938  23
   1   5   3 10183.6 536.697  14
   1   5   4-168.061 382.279  16
  -1   5   4-39.2862 363.427  16
  -1   5   4 35.4365 298.050  23
   1   5   4-128.106 357.926  21
  -1   5   4 152.433 243.221  12
  -1   5   4-25.2540 302.888  20
  -1   5   4-159.703 334.118  21
  -1   5   5-147.041 525.362  21
   1   5   5-45.0115 591.362  16
  -1   5   5-16.8238 555.583  16
   1   5   5 203.660 552.374  21
  -1   5   5 193.799 367.288  23
  -1   5   5 371.046 396.135  20
  -1   5   6 198.501 662.782  16
  -1   5   6 10.0686 608.456  21
  -1   5   6 154.638 407.786  23
   1   5   6-86.2545 644.329  21
  -1   5   6-104.933 451.728  20
   1   5   6 233.804 694.110  16
   1   5   7 166.980 614.468  21
   1   5   7 306.518 383.443  23
  -1   5   7 73.7993 379.367  23
  -1   5   7 35.7612 412.433  20
   1   5   7 275.945 427.983  20
   1   5   7 247.314 649.624  16
  -1   7   2 22.5717 251.212  21
   1   7   2-209.219 299.061  21
  -1   7   2 4.22213 243.102  20
  -1   7   2 62.7534 272.079  16
   1   7   2-118.028 335.116  16
  -1   7   2-12.8865 231.673  23
   1   7   3 229.926 292.310  21
  -1   7   3 92.5320 280.165  20
   1   7   3 188.899 321.125  16
  -1   7   3 125.681 266.058  23
  -1   7   3 4.82355 283.627  21
  -1   7   3 110.857 306.468  16
   1   7   4-46.1810 336.411  21
   1   7   4 56.8038 353.468  16
  -1   7   4 34.3068 288.765  20
  -1   7   4 74.7135 340.452  16
  -1   7   4-63.8806 278.009  23
  -1   7   4 37.9477 321.139  21
  -1   7   5 171.062 336.297  23
   1   7   5 122.845 538.339  16
   1   7   5-42.0825 508.869  21
  -1   7   5-17.7530 360.850  20
   2   0   0 3050.61 188.204   5
  -2   0   0 3042.28 206.137   2
   2   0   1-7.96137 125.887   4
  -2   0  -1-47.6587 113.757   4
  -2   0  -2 457.899 202.558   4
   2   0   2-68.8865 220.702   4
  -2   2   0 1155.86 168.101  21
   2   2   0 1280.26 116.954   3
  -2   2   0 1586.82 549.475   2
   2   2   0-60.7094 114.131   1
  -2   2   0 699.765 642.208  13
  -2   2   0 1259.06 180.007  16
   2   2   0 1093.09 156.494  23
  -2   2   0 578.799 849.939  38
   2   2   0 1142.42 147.363  20
   2   2   1-165.935 124.825   3
   2   2   1 125.198 315.288   1
   2   2   1-27.7270 152.573  23
  -2   2   1-262.098 307.801  14
  -2   2   1-230.137 306.387  18
   2  -2  -1 15.6984 121.587   3
  -2   2   1 40.4904 303.910  33
  -2   2   1 13.8725 162.890  16
  -2  -2  -1-412.404 392.940   8
  -2   2   1 129.973 142.402   2
  -2   2   1-76.5532 149.072  23
   2  -2  -1 80.2670 238.101   1
   2   2   1 19.4323 96.5704  12
  -2   2   1 63.2448 154.908  20
   2  -2  -1-70.4940 104.100   5
  -2   2   1-16.7386 117.614  12
  -2  -2  -1 159.570 150.892   2
   2  -2  -1-291.278 319.322   2
  -2  -2  -1-39.3007 116.165   3
  -2  -2  -1 77.3459 162.120  36
   2   2   1-150.441 151.056  20
  -2   2   1-5.66885 147.239  21
  -2  -2  -2 528.143 198.792  36
  -2   2   2 279.590 174.387  31
   2   2   2-17.8941 110.646  31
  -2  -2  -2 103.977 318.150  30
   2   2   2 489.977 171.637   3
   2   2   2-33.8047 196.055  12
  -2  -2  -2 169.217 202.636  42
  -2   2   2 244.984 180.209   5
  -2  -2  -2 595.264 156.133   3
   2  -2  -2 551.289 175.944  36
  -2  -2  -2 789.753 582.143   4
  -2   2   2 381.183 213.202  12
  -2   2   2 582.342 218.943  21
  -2   2   2 699.078 248.896  16
   2   2   2-345.600 349.776   1
   2  -2  -2 604.960 157.011   3
   2  -2  -2 110.256 250.368   2
   2  -2  -3-83.4097 170.068   3
   2   2   3 307.949 319.860  23
   2   2   3 27.1038 563.995  16
  -2  -2  -3 80.0400 210.833  40
  -2   2   3-157.691 306.450  12
   2  -2  -3 282.897 225.636  36
  -2   2   3 32.5963 155.368  31
   2   2   3-146.150 266.002  12
   2  -2  -3-101.229 529.482   4
   2   2   3 110.475 341.360  20
  -2   2   3 44.4739 263.201  23
  -2  -2  -3-233.145 178.495   3
  -2  -2  -3 23.2023 573.572   4
   2   2   3-92.9539 531.487  21
  -2  -2  -3 36.0482 340.904  30
  -2  -2  -3 124.754 212.441  42
  -2  -2  -3-143.707 247.657  36
  -2   2   3-305.679 350.191  20
   2  -2  -3-169.633 202.995   2
   2   2   4 203.251 409.774  23
   2  -2  -4 125.609 199.599   2
  -2   2   4-9.90500 646.285  16
   2   2   4 93.9316 686.538  21
  -2   2   4-243.131 415.647  12
  -2   2   4 471.134 406.711  23
  -2  -2  -4 141.715 143.902  10
   2   2   4-76.5061 365.696  14
  -2   2   4 397.388 413.048  14
   2   2   4 400.417 366.744  18
   2   2   4 1283.68 749.089  16
  -2   2   4 7.17825 444.904  20
   2   2   4 702.595 454.892  20
  -2   2   4-38.0882 411.810  18
  -2   2   4-40.2229 604.944  21
  -2   2   5 181.749 392.481  23
  -2   2   5-107.199 385.942  21
  -2   2   5-180.966 410.692  14
   2   2   5 521.352 845.336  21
  -2   2   5-52.1840 432.414  20
  -2   2   5 23.5287 403.499  18
   2   2   5 85.0741 441.712  20
   2   2   5-20.2204 372.931  18
   2   2   5-189.326 381.902  14
   2   2   5 339.209 881.572  16
   2   2   5-145.050 396.384  23
  -2   2   5-347.991 424.575  16
   2   2   6 455.594 363.922  14
  -2   2   6 276.364 401.178  14
  -2   2   6-141.667 400.769  18
   2   2   6 295.866 359.288  18
   2   4   0 48.9640 150.095   3
  -2   4   0 55.8417 349.740   2
   2   4   0-10.4408 282.750  16
   2   4   0 148.458 263.925  21
   2   4   0 501.862 210.411  20
  -2   4   0 104.222 145.237   3
  -2   4   0 148.884 222.423  21
  -2   4   0 555.979 461.243  33
   2   4   0 318.402 224.476  23
   2   4   0 247.521 199.242   2
  -2   4   0 212.715 240.491  16
  -2   4   1-102.817 163.384   2
   2   4   1-87.1539 263.370  16
  -2   4   1 130.113 215.186  23
  -2   4   1 180.037 241.266  16
   2   4   1-219.775 150.324  12
  -2   4   1-175.591 219.088  20
   2   4   1 18.1222 344.298  18
  -2   4   1-3.36159 167.808  12
   2   4   1 140.574 217.650  23
   2   4   1-6.05828 344.496  14
   2   4   1 57.1725 225.523  20
  -2   4   1-64.5277 441.232  33
  -2   4   1 96.5754 415.135  18
   2   4   1-424.642 346.921  33
  -2   4   1 105.731 223.858  21
  -2   4   1-52.1726 416.997  14
   2   4   1 129.174 242.696  21
   2   4   1-170.356 160.528   3
   2   4   2 188.210 244.418  20
   2   4   2 245.962 180.835  31
  -2   4   2-102.994 198.804  12
   2   4   2 94.1974 491.901  35
  -2   4   2-4.05167 234.226  23
  -2   4   2 62.0484 249.881  21
   2   4   2 123.429 293.625  16
   2   4   2 73.7552 176.681  12
   2   4   2 368.087 270.031  21
  -2   4   2-106.799 271.403  16
  -2   4   2 123.502 240.703  20
  -2   4   2 235.272 233.678  31
   2   4   2-280.554 389.652  18
   2  -4  -2-50.0239 750.538   2
   2   4   2 445.416 394.689  14
   2   4   2 145.613 238.749  23
  -2  -4  -2-306.617 264.227  17
  -2   4   3 188.651 283.768  21
   2   4   3-149.329 274.088  23
  -2   4   3 17.7737 237.552  12
  -2   4   3 50.5837 310.662  16
  -2   4   3 58.3074 454.887  18
   2   4   3 165.211 340.467  16
  -2   4   3 157.300 163.493  31
   2   4   3 23.2017 288.026  20
   2   4   3 296.046 236.176  12
  -2   4   3-67.5731 280.356  20
  -2   4   3 104.192 267.662  23
   2   4   3 186.665 313.762  21
  -2   4   3 58.4824 459.094  14
   2   4   4 322.435 381.033  18
   2   4   4 49.5988 404.491  16
   2   4   4 10.2014 308.293  20
   2   4   4-76.6708 300.893  23
  -2   4   4 370.927 567.805  16
  -2   4   4-133.810 325.223  12
   2   4   4-94.4119 291.359  12
   2   4   4 101.782 378.511  14
  -2  -4  -4-94.1954 242.256  36
  -2   4   4 227.518 311.741  20
  -2   4   4-117.073 438.866  14
  -2   4   4 277.232 439.758  18
  -2   4   4 211.896 534.443  21
   2   4   4 409.647 380.551  21
  -2   4   4-123.905 294.308  23
  -2   4   5-263.783 364.436  23
   2  -4  -5 68.3343 217.500  36
   2   4   5-47.1292 606.648  16
   2   4   5-19.3963 574.175  21
   2   4   5-48.3371 376.009  14
  -2   4   5 60.4439 690.498  16
   2   4   5 271.145 371.814  18
  -2  -4  -5 199.736 231.095  36
  -2   4   5-312.550 415.355  12
  -2   4   5-205.496 388.102  20
  -2   4   5 163.529 644.356  21
  -2   4   6 180.614 455.653  20
  -2  -4  -6-4.76157 223.944  36
  -2   4   6 639.975 743.819  21
   2   4   6 33.9694 724.623  16
  -2   4   6 56.4398 415.069  23
  -2   4   6 31.4687 379.406  12
   2   4   6 45.9666 675.851  21
  -2   4   6 110.885 783.915  16
  -2  -4  -7 104.479 210.664  36
   2   4   7-40.4154 303.406  16
   2   4   7 13.9958 270.629  21
   2   6   1-4.07110 225.843  20
  -2   6   1 99.3023 162.570  12
   2   6   1 67.2820 151.041  12
  -2   6   1 70.6105 241.913  16
  -2   6   1 96.3795 363.233  33
  -2   6   1 72.2963 222.056  20
   2   6   1-104.270 220.254  23
   2   6   1 141.816 256.248  16
  -2   6   1 123.456 217.477  23
  -2   6   1 50.9671 228.928  21
   2   6   1-4.67744 245.148  21
  -2   6   2-52.6320 272.703  16
   2   6   2-54.2918 269.457  21
  -2   6   2 218.375 192.524  12
   2   6   2-39.2425 242.661  23
   2   6   2-8.57369 246.308  20
  -2   6   2 128.079 249.829  21
  -2   6   2 226.936 397.536  18
   2   6   2 9.79906 291.986  16
  -2   6   2 85.6471 232.683  23
  -2   6   2 176.235 400.755  14
  -2   6   2 29.4720 239.241  20
   2   6   3-23.7317 275.057  20
  -2   6   3 69.6763 273.683  20
  -2   6   3-77.6603 224.233  12
  -2   6   3-109.245 308.776  16
  -2   6   3 84.1162 264.931  23
  -2   6   3-354.088 412.750  14
  -2   6   3-42.7633 277.674  21
  -2   6   3-487.202 404.879  18
   2   6   3-23.8770 273.353  23
   2   6   3 21.4452 329.608  16
   2   6   3-32.1936 302.673  21
   2   6   4-37.0201 357.545  21
  -2   6   4-190.712 420.428  18
  -2   6   4-75.9516 331.445  21
   2   6   4-56.2695 292.494  23
   2   6   4-91.0473 376.490  16
  -2   6   4 171.236 243.898  12
  -2   6   4 4.99420 292.393  23
   2   6   4-25.5178 303.607  20
  -2   6   4-519.133 424.512  14
  -2   6   4 32.0325 345.789  16
  -2   6   4-44.8344 295.574  20
   2   6   5-116.428 575.921  16
  -2   6   5-56.3454 483.869  21
  -2   6   5 39.1495 518.427  16
  -2   6   5 91.7679 373.992  20
  -2   6   5 17.6732 342.990  23
   2   6   5-138.127 536.731  21
   2   6   6-51.7256 679.507  16
  -2   6  -6-1370.56 2203.82  13
  -2   6   6 135.316 357.360  20
   2   6   6-10.4931 627.065  21
  -2   6   6-34.0053 333.402  23
   2   8   2 133.352 227.909  16
  -2   8   3-88.1725 236.174  23
  -2   8   3-179.606 249.741  20
   2   8   3-691.246 252.693  20
   2   8   3-19.6910 287.977  16
   2   8   3-73.8781 269.850  21
  -2   8   3 8.78238 246.789  21
   2   8   3 26.9386 241.340  23
  -2   8   3-74.6504 267.501  16
   3   1   0-140.533 161.763   1
   3   1   0 26.3337 47.8411   3
  -3  -1   0 33.3947 86.8596   5
  -3   1   0 10.8169 51.2907   3
   3   1   1 17218.7 1056.20  23
   3  -1  -1 19100.4 1128.58   4
  -3  -1  -1 17311.1 1084.36  30
  -3   1   1 17483.0 1054.16  23
  -3   1   1 18233.1 1054.69  20
  -3  -1  -1 18909.9 1066.03  36
   3  -1  -1 16800.0 1075.01   2
  -3   1   1 21842.6 1070.89  31
  -3  -1  -1 17879.1 1051.98   3
  -3   1   1 19412.1 1058.16   5
  -3  -1  -1 19289.4 1069.18  17
  -3   1   1 15434.1 1052.20   3
   3  -1  -1 18502.6 1053.90   3
   3   1   1 16155.7 1052.97   3
   3   1   1 17156.1 1056.50  20
  -3  -1  -1 17269.1 1069.86  42
   3  -1  -2-31.9807 161.263   2
  -3   1   2-172.702 410.730  16
  -3   1   2-256.296 224.860  23
   3   1   2-352.408 263.017  20
   3   1   2-541.060 237.322  12
  -3   1   2-233.845 202.452  12
  -3  -1  -2-53.7446 363.840  40
  -3   1   2-195.863 144.075  31
   3  -1  -2-3.66508 143.489   3
  -3  -1  -2-254.865 433.602   4
  -3  -1  -2-136.251 143.494   3
  -3   1   2-38.6364 239.435  20
   3   1   2-224.826 241.164  23
  -3  -1  -2-112.086 567.127  30
  -3   1   2-685.701 471.192   4
  -3   1   2-394.704 162.266  25
  -3   1   2-357.450 396.481  21
  -3  -1  -3 4819.97 735.126  30
   3  -1  -3 6941.90 566.897   4
  -3  -1  -3 6590.80 542.760   4
  -3   1   3 5746.75 684.639  16
   3  -1  -3 5276.83 336.639   3
  -3   1   3 8613.32 507.510  12
  -3   1   3 5744.14 615.332   4
   3   1   3 6019.97 494.339  20
   3   1   3 5762.27 455.795  23
  -3  -1  -3 5257.21 334.233   3
   3   1   3 6542.31 563.255  34
  -3  -1  -3 5081.71 688.106  40
  -3   1   3 9192.55 601.638   6
  -3   1   3 5955.07 659.677  21
  -3  -1  -3 6561.68 317.110  10
   3  -1  -4 290.963 444.110   4
   3   1   4 203.866 538.220  34
  -3  -1  -4-43.7621 454.164   4
   3   1   4 476.679 818.997  21
   3   1   4 44.3387 860.576  16
  -3   1   4 149.937 559.087   6
  -3  -1  -4 361.438 860.525  30
  -3   1   4-86.1010 221.631  25
   3   3   0 3.27731 131.790   3
  -3   3   0 58.1063 202.050  21
  -3   3   0-566.905 1174.83  38
   3   3   0 125.646 182.517  20
   3   3   0-122.838 187.015  23
   3   3   0 44.6396 212.030   2
  -3   3   0 123.160 217.234  16
  -3   3   0 278.383 367.652   2
  -3   3   1 7407.31 485.077  20
   3  -3  -1 7131.11 468.005   3
   3   3   1 14429.3 572.301  14
  -3   3   1 7224.61 502.837   2
   3   3   1 14760.7 568.382  18
  -3   3   1 6424.50 468.906  12
  -3  -3  -1 6722.34 464.673   3
  -3   3   1 7139.36 489.581  16
  -3   3   1 9647.38 626.256  33
  -3   3   1 7119.06 484.826  21
  -3   3   1-36.2233 675.733  35
  -3   3   1 8583.26 689.457  24
   3   3   1 7665.41 485.354  23
   3   3   1 7355.27 486.156  20
   3   3   1 6195.53 618.807   1
   3  -3  -1 8095.25 885.470   2
   3  -3  -1 6533.21 447.990   5
  -3  -3  -1 7757.97 697.360   8
  -3   3   1 7600.71 484.077  23
   3   3   1 7067.26 469.241   3
   3   3   1 6585.26 454.847  12
   3   3   1 9059.41 530.010  33
  -3   3   2 107.795 218.132  23
  -3   3   2 87.7545 225.749  20
   3  -3  -2 467.610 315.924   2
   3   3   2 92.1033 400.861   1
  -3  -3  -2-254.844 159.517   3
  -3   3   2 417.334 546.082   9
   3   3   2 87.3174 99.0910  31
   3  -3  -2-38.6470 166.985   3
  -3   3   2 219.917 193.136  12
  -3   3   2 236.879 415.529  18
   3   3   2 31.3563 228.303  23
   3   3   2-200.476 228.856  20
  -3  -3  -2-77.7784 161.929   2
   3   3   2-22.8234 174.754   3
   3   3   2 10.4545 321.502  16
  -3   3   2-141.066 428.895  14
   3  -3  -2 55.8737 624.838   4
   3   3   2 36.6133 286.720  21
  -3  -3  -2-53.2482 146.778  40
  -3  -3  -2-156.125 229.794  36
  -3  -3  -2-17.1656 256.396  17
  -3   3   2 139.713 240.242  31
   3   3   2-184.741 527.085  35
   3   3   2 91.7457 178.056  12
  -3  -3  -3 3195.62 299.607   2
  -3   3   3 3935.56 442.079  16
   3   3   3 2076.69 436.897   1
  -3  -3  -3 4262.62 355.061  36
  -3   3   3 4442.60 393.179  23
   3  -3  -3 4640.13 337.326  36
  -3   3   3 3861.47 266.303   5
   3   3   3 4638.54 476.322  16
  -3  -3  -3 4259.16 725.941   4
  -3   3   3 4534.17 382.945  12
   3   3   3 4723.20 374.232  12
   3   3   3 4766.20 458.185  21
  -3   3   3 4231.76 399.290  20
   3   3   3 4103.33 395.753  20
  -3   3   3 4213.41 309.849  31
   3   3   3 4068.72 387.735  23
  -3   3   3 4294.73 428.525  21
   3  -3  -3 3103.34 371.809   2
  -3   3   4 374.112 520.219  21
  -3   3   4-29.7863 378.229  20
  -3  -3  -4 80.7397 240.588  36
   3   3   4 194.739 645.937  16
   3   3   4 220.370 605.132  21
   3   3   4-6.28415 403.253  20
   3   3   4-161.380 357.852   1
   3   3   4 484.706 384.512  12
   3   3   4 659.534 373.746  23
  -3   3   4 564.943 549.727  16
   3  -3  -4 56.1256 207.956  36
  -3   3   4-86.0327 353.231  23
  -3   3   4 222.015 372.106  12
   3   3   5 1488.98 497.644  20
  -3   3   5 958.155 431.211  23
   3   3   5 1388.70 450.674  23
  -3   3   5 1288.66 482.595  20
  -3   3   5 1665.58 444.910  12
   3   3   5 3133.23 793.557  16
  -3   3   5 1313.84 671.072  16
  -3  -3  -5 1964.07 295.704  36
   3   3   5 1974.10 729.173  21
   3  -3  -5 1821.76 243.790  36
  -3   3   5 1313.72 618.888  21
  -3   3   6-74.3939 437.744  20
   3  -3  -6 127.281 207.525  36
  -3   3   6-72.8883 113.287  16
   3   3   6 76.8497 864.358  21
   3   3   6-226.668 460.143  20
   3   3   6-146.570 421.066  23
  -3   3   6 12.6261 95.6608  21
   3   3   6 236.587 899.291  16
  -3   3   6-488.232 401.127  23
  -3  -3  -7-21.9787 239.955  36
   3   5   0 388.716 362.055  33
   3   5   0 52.9720 213.987  21
   3   5   0-63.2098 195.706  20
   3   5   0-229.822 234.958  16
   3   5   0 255.449 207.083  23
  -3  -5  -1 2739.62 622.675   8
   3   5   1 2155.67 272.130  20
   3   5   1 2987.25 362.697  33
  -3   5   1 2184.27 226.204  12
  -3   5   1 228.519 480.419  18
   3   5   1 1946.76 206.804  12
  -3   5   1 1910.58 269.887  20
  -3   5   1 2158.10 269.703  21
  -3   5   1 2360.39 430.094  33
  -3   5   1 2517.81 279.098  16
   3   5   1 2244.98 269.091  23
   3   5   1 2535.13 293.743  21
  -3   5   1 687.842 481.649  14
  -3   5   1 2108.55 264.255  23
   3   5   1 2373.83 310.666  16
   3   5   2-219.276 244.466  23
   3   5   2-21.0261 170.672  12
  -3   5   2-112.431 240.117  23
  -3   5   2-175.105 239.948  21
  -3   5   2 351.876 269.497  16
   3   5   2 154.606 303.226  16
   3   5   2-279.471 344.641  18
  -3   5   2-98.2727 240.116  20
   3   5   2 57.1807 352.285  14
   3   5   2-143.741 249.869  20
  -3   5   2-12.0289 197.919  12
   3   5   2 251.174 276.625  21
  -3   5   2-277.181 445.013  14
  -3   5   2 99.7778 451.243  18
   3   5   3 1625.72 294.581  23
  -3   5   3 1506.11 269.083  12
  -3   5   3 1117.53 301.385  21
   3   5   3 2058.32 362.244  16
  -3   5   3 1588.92 300.180  23
  -3   5   3 1274.81 307.694  20
   3   5   3 4309.53 398.103  14
   3   5   3 4817.94 397.636  18
   3   5   3 1833.79 307.293  20
  -3   5   3 1090.10 325.024  16
   3   5   3 2065.41 334.467  21
   3   5   4-82.2298 390.682  16
   3   5   4-64.2989 365.035  21
  -3   5   4-93.8362 282.194  23
   3   5   4-20.5773 299.036  23
  -3   5   4 211.915 299.569  20
   3   5   4 51.3310 308.450  20
  -3   5   4-19.9550 257.588  12
  -3   5   4 325.019 320.796  21
  -3   5   4 46.4457 348.033  16
   3   5   5-58.5807 574.531  21
  -3   5   5 649.954 352.258  23
  -3   5   5 464.905 326.522  12
  -3   5   5 409.904 531.115  16
  -3   5   5 3552.73 442.883  14
  -3   5   5 1325.63 383.144  20
  -3   5   5 453.083 506.540  21
   3   5   5 160.079 393.937  20
   3   5   5 80.1473 360.955  23
   3   5   5 398.746 610.697  16
  -3   5   5 3527.97 443.469  18
  -3   5   6-390.793 409.169  23
   3   5   6 85.9686 418.052  23
  -3  -5   6-566.221 1067.62  32
   3   5   6 625.669 672.227  21
  -3   5   6-227.780 392.155  18
  -3   5   6 58.4879 446.219  20
   3   5   6 235.458 718.751  16
  -3   5   6-173.066 395.664  14
   3   5   6 22.9160 458.093  20
   3   5   7 39.1846 757.010  16
  -3   5   7 592.578 403.712  20
  -3   5   7 647.386 365.194  23
   3   5   7 135.604 711.939  21
  -3   7   2 33.6015 254.849  16
   3   7   2-60.5070 257.423  23
   3   7   2-132.685 325.684  16
  -3   7   2 88.0778 187.127  12
  -3   7   2 145.118 232.365  20
  -3   7   2-25.3112 228.901  23
   3   7   2-49.4975 290.203  21
  -3   7   2 270.714 239.945  21
   3   7   2-178.433 269.947  20
   3   7   3 224.189 271.616  20
   3   7   3 70.4884 264.292  23
  -3   7   3 2832.12 366.368  14
  -3   7   3 490.906 218.863  12
   3   7   3-106.855 294.405  21
   3   7   3 64.0760 321.969  16
  -3   7   3 103.168 288.582  16
  -3   7   3 2446.20 356.485  18
  -3   7   3-58.3323 263.884  21
  -3   7   3-9.07056 265.533  20
  -3   7   3-68.4551 258.643  23
   3   7   4-24.8672 281.890  23
   3   7   4-90.9084 339.265  21
   3   7   4-54.5680 288.901  20
  -3   7   4-198.505 380.576  18
  -3   7   4 38.4820 273.990  23
  -3   7   4-9.59469 281.882  20
  -3   7   4-46.4370 381.555  14
   3   7   4 155.089 370.874  16
   3   7   5 300.019 362.296  20
   3   7   5-26.6161 516.043  21
   3   7   5 190.809 336.915  23
  -3   7   5-138.772 348.955  20
   3   7   5 172.640 554.450  16
  -3   7   5 38.9998 324.170  23
   4   0   0 8064.10 507.930   5
  -4   0   0 9456.05 549.069   2
  -4   0   1 59.8648 85.0880  31
   4   0   1 13.1374 249.620  21
   4   0   1 129.282 272.477  16
  -4   0  -1-34.7965 398.668  40
  -4   0  -1 11.0058 116.563   4
  -4   0  -1 301.770 494.790  30
  -4   0  -2 7521.72 484.955   4
  -4   0  -2 6493.27 714.666  37
  -4   0   2 6805.01 577.329  34
   4   0   2 6421.63 513.353   4
  -4   0   2 6467.26 692.538  45
  -4   0   2 5423.57 481.141  25
  -4   0   2 6923.02 642.389   6
  -4  -2   0 6311.07 369.775  25
   4   2   0 6144.51 357.961  21
   4   2   0 5377.66 324.490  20
   4   2   0 5894.98 329.136  23
   4   2   0 6023.05 368.699  16
  -4   2   0 3830.23 454.785   2
  -4  -2   0 6068.09 345.166  40
   4   2   0 4613.19 307.580   3
  -4   2   0 5579.76 326.101  23
   4   2   0 6520.29 474.849   1
  -4   2   0 5175.27 320.166  20
  -4   2   0 5441.38 311.512   3
  -4   2   1 1262.68 373.489  33
  -4  -2  -1 154.920 169.533  40
   4   2   1 40.1771 166.366  20
  -4   2   1 768.919 239.347   2
  -4  -2  -1-11.9792 96.6113   2
   4  -2  -1 401.351 496.516   4
  -4  -2  -1 50.8942 120.433   3
  -4   2   1 86.7949 142.980  21
   4  -2  -1 693.727 436.018   2
   4   2   1 36.5022 122.530   3
  -4   2   1 226.686 115.474  25
  -4   2   1-9.26007 135.207  12
  -4   2   1 172.192 152.950  16
  -4  -2  -1 178.096 305.562  30
   4  -2  -1 57.0337 137.825   5
  -4   2   1-30.2095 150.766  23
  -4   2   1 40.2353 153.199  20
   4   2   1-18.8551 165.068  23
  -4  -2  -1 47.6960 181.329  36
   4  -2  -1 61.0263 124.394   3
  -4   2   1-85.4770 128.329   3
  -4  -2  -1 576.776 450.731   8
  -4  -2  -2 2016.44 373.979  30
  -4   2   2 2091.82 296.816  16
   4   2   2 1647.27 202.907  12
   4  -2  -2 2330.51 208.050   3
  -4   2   2 2193.08 244.836  23
  -4  -2  -2 1930.57 248.629  36
   4   2   2 2021.47 264.071  20
  -4   2   2 2080.75 277.620  21
  -4   2   2 2142.35 251.912  20
   4   2   2 1683.55 212.848   3
  -4  -2  -2 2136.83 205.666   3
  -4   2   2 2236.53 206.265   5
  -4   2   2 2193.36 227.595  31
  -4  -2  -2 2181.14 257.166  40
   4  -2  -2 2005.10 276.738   2
  -4   2   2 2566.09 256.513  12
   4  -2  -2 2463.81 207.547  36
   4   2   2 1755.40 256.309  23
  -4  -2  -2 2058.33 267.686  42
   4  -2  -3-55.5013 163.795   3
   4  -2  -3 5.82919 210.482   2
  -4   2   3 135.873 170.077  31
  -4  -2  -3-96.5038 240.737  42
  -4   2   3 81.1175 303.989  23
  -4   2   3 288.611 255.639  12
   4   2   3-409.544 352.024  20
  -4  -2  -3 11.6526 253.921  40
  -4  -2  -3-34.9619 391.269  30
  -4  -2  -3-157.188 257.985  36
   4   2   3 395.865 286.111  12
  -4   2   3-194.933 210.522   5
  -4   2   3-89.5151 334.246  20
   4  -2  -3-50.0076 203.597  36
  -4   2   3 192.316 124.270  25
  -4  -2  -3 41.1721 169.207   3
   4   2   3 283.315 323.002  23
  -4  -2  -3-43.2725 553.008   4
   4   2   4 558.788 484.714  20
   4   2   4 600.837 435.744  23
   4   2   4 194.192 787.206  16
  -4   2   4 1246.49 767.752  16
   4   2   4 788.669 732.103  21
  -4  -2  -4 481.596 166.576  10
  -4  -2  -4 789.254 545.937  30
  -4   2   4 267.816 433.459  20
  -4   2   4 1092.82 442.720  18
  -4   2   4 315.485 400.182  23
  -4   2   4 600.985 442.086  14
   4   2   4 984.748 356.591  14
   4   2   4 1234.42 356.143  18
  -4   2   4 400.186 437.839  12
  -4  -2  -4 1245.42 535.017   4
  -4   2   4 378.327 715.920  21
   4   2   5 347.749 439.917  20
   4   2   5 572.499 396.514  23
  -4   2   5 86.1212 410.560  20
   4   2   5-36.6270 358.206  14
   4   2   5-647.195 947.690  16
  -4   2   5-63.5966 428.159  12
   4   2   5 42.5997 354.658  18
  -4   2   5-33.6470 371.649  23
   4   2   5-560.762 893.982  21
  -4   2   5 132.689 421.313  14
  -4   2   5 74.3933 426.951  18
   4   2   6 12.5815 345.805  18
  -4   2   6 74.2556 436.921  18
   4   2   6 15.3701 110.397  16
   4   2   6-15.9850 93.4807  21
   4   2   6 372.218 342.376  14
  -4   2   6-314.556 436.681  14
   4   4   0 447.087 216.697  20
  -4   4   0 123.047 191.032  20
  -4   4   0 708.463 506.878  33
   4   4   0 818.722 154.601   3
  -4   4   0-16.3374 147.759  14
  -4   4   0 146.731 206.798  23
  -4   4   0 100.843 207.661  16
  -4   4   0 744.948 397.376   2
   4   4   0 639.809 228.690  23
  -4   4   0 106.939 193.229  21
   4   4   0 133.573 155.618   2
   4   4   1-216.786 168.724   3
  -4  -4  -1 1292.25 651.036   8
  -4   4   1 746.451 568.635  24
  -4   4   1 124.965 234.049  16
  -4   4   1 508.835 480.395  18
   4   4   1 83.3655 139.249  12
  -4   4   1 199.455 213.829  23
   4   4   1 799.252 313.531  33
  -4   4   1-245.163 212.534  20
  -4   4   1 317.635 238.646   2
  -4   4   1 821.716 476.345  14
  -4   4   1 229.707 219.515  21
  -4   4   1 702.139 481.238  33
   4   4   1 45.0466 225.214  20
   4   4   1-65.3792 217.823  23
  -4   4   1 228.215 175.970  12
  -4  -4  -2 552.057 284.376  17
  -4   4   2 835.242 243.350  21
   4   4   2 1249.51 347.890  14
  -4   4   2 753.877 236.047  23
   4   4   2 531.064 313.380  16
  -4   4   2 157.961 255.855  31
  -4   4   2 598.502 217.936  12
   4   4   2 508.195 164.253  12
   4   4   2 634.853 283.511  21
   4   4   2 745.553 258.098  20
   4  -4  -2 639.996 342.525   1
   4   4   2 902.405 248.737  23
  -4   4   2 791.254 242.052  20
   4   4   2 1436.20 345.223  18
   4  -4  -2 882.503 834.382   2
  -4   4   2 481.440 255.954  16
   4   4   3-27.6912 281.770  20
  -4   4   3 168.917 340.761  16
   4   4   3 313.245 320.037  21
  -4   4   3 265.197 271.548  20
  -4   4   3 38.1730 246.539  12
   4   4   3 223.576 343.940  16
  -4   4   3 61.2048 260.503  23
  -4   4   3 196.149 472.821  18
  -4   4   3-89.8851 190.236  31
   4   4   3 27.8482 270.217  23
  -4   4   3-323.682 319.969  21
  -4   4   3-125.929 465.786  14
   4   4   4 160.875 347.953  18
  -4   4   4 378.413 292.711  23
   4   4   4 35.6786 300.281  23
  -4   4   4 74.5327 536.096  16
   4   4   4 435.752 421.667  16
   4   4   4-376.861 392.007  21
  -4   4   4-122.612 497.612  21
   4   4   4 400.603 348.428  14
  -4   4   4-172.093 304.595  20
  -4  -4  -4 358.773 249.327  36
  -4   4   4-164.789 500.036  14
  -4   4   4-121.575 267.208  12
  -4   4   4 137.136 161.045  31
  -4   4   4-179.929 497.933  18
   4   4   4 239.048 310.627  20
  -4   4   5-455.003 616.156  21
   4   4   5-142.280 588.026  21
   4   4   5 67.9553 356.414  23
  -4   4   5-476.141 381.429  20
  -4  -4  -5-112.354 238.964  36
   4   4   5-660.889 391.478  20
  -4   4   5-67.4908 340.941  12
  -4   4   5-29.0155 355.679  23
   4   4   5 9.87969 611.667  16
  -4   4   5 311.212 663.980  16
  -4  -4  -6 44.8973 233.515  36
   4   4   6 36.1001 691.807  21
   4   4   6-94.6197 416.496  23
  -4   4   6 225.578 398.840  23
  -4   4   6-75.1916 396.009  12
  -4   4   6-320.909 444.471  20
   4   4   6-201.558 749.174  16
   4   4   6-108.686 467.012  20
   4   4   7 14.0989 486.723  16
   4   4   7 102.531 436.202  21
  -4  -4  -7-19.0179 215.585  36
  -4   6   1-72.3369 211.581  23
  -4   6   1 240.595 233.141  16
   4   6   1-45.4169 218.217  23
  -4   6   1 23.5337 215.278  20
   4   6   1 19.2853 249.447  21
  -4   6   1-54.2949 169.837  12
   4   6   1 33.0096 264.757  16
  -4   6   1-209.638 379.372  33
  -4   6   1 119.010 216.998  21
   4   6   1-36.2745 224.304  20
  -4   6   2-175.318 236.952  23
   4   6   2 103.886 243.405  23
  -4   6   2-81.7684 240.969  21
   4   6   2-102.356 275.244  21
  -4   6   2 187.569 203.455  12
  -4   6   2-31.3249 430.939  14
   4   6   2 17.0249 248.462  20
  -4   6   2-105.562 261.690  16
   4   6   2-10.1626 297.583  16
  -4   6   2 53.3428 237.571  20
  -4   6   2-15.6124 436.817  18
  -4   6   3 9.09935 264.076  23
   4   6   3 50.2749 335.069  16
   4   6   3 80.7761 266.084  23
   4   6   3 132.265 275.873  20
  -4   6   3 27.1379 272.588  20
   4   6   3 55.8945 306.812  21
  -4   6   3 13.1069 264.353  21
  -4   6   3 82.9969 234.315  12
  -4   6   3-349.093 434.418  14
  -4   6   3-56.7813 291.957  16
  -4   6   3-302.593 425.345  18
  -4   6   4-87.4511 284.601  23
   4   6   4-178.534 295.815  23
  -4   6   4 636.359 430.586  18
  -4   6   4 506.284 440.878  14
   4   6   4-25.3775 392.609  16
   4   6   4-83.8272 370.374  21
  -4   6   4 605.797 296.241  20
  -4   6   4-228.333 306.226  21
  -4   6   4-122.131 333.915  16
   4   6   4 111.930 297.603  20
  -4   6   4 4.95883 253.203  12
  -4   6   5-61.2171 316.931  12
  -4   6   5 263.397 339.677  23
   4   6   5-102.598 340.177  23
   4   6   5 56.4038 372.019  20
   4   6   5 38.5722 550.532  21
  -4   6   5-225.967 369.528  20
   4   6   5 168.805 593.608  16
   4   6   6-87.2575 334.066  23
   4   6   6 289.820 361.569  20
  -4   6   6 186.940 324.267  23
   4   6   6-275.073 639.580  21
  -4   6   6-45.6765 356.121  20
   4   6   6-43.3886 699.495  16
   4   8   2 79.9579 266.037  16
   4   8   2 24.8766 194.924  23
   4   8   2-65.2008 199.268  20
   4   8   2 96.0344 243.078  21
  -4   8   3-42.7202 238.022  20
   4   8   3 61.3377 295.516  16
   4   8   3-89.1993 238.550  23
   4   8   3-88.6367 252.849  20
  -4   8   3 30.0956 228.887  23
   4   8   3-97.1732 271.687  21
   5   1   0-13.0570 164.752   2
  -5   1   0-6.81193 284.820  40
   5   1   0-22.6259 111.129  21
  -5  -1   0 91.5074 110.843   5
  -5   1   0-22.7264 99.0246  25
  -5  -1   0-31.8582 67.6185   2
   5   1   0 5.00193 119.505  16
  -5   1   0 6.94744 64.0908   3
   5  -1   0-44.1032 235.095   4
  -5   1   0-225.825 285.635   2
  -5  -1   0 69.8953 219.108  30
  -5  -1   0-60.7191 134.572  40
   5   1   0-14.4610 153.613   5
  -5  -1   0-71.1032 133.949  25
  -5   1   0 270.691 276.765  33
   5   1   0 5.53881 56.0445   3
   5   1  -1 325332. 27736.1  13
  -5   1   1 445455. 27701.8   3
   5   1   1 434315. 27701.7  20
   5   1   1 465831. 27709.6  21
   5  -1  -1 478898. 27734.9   4
  -5  -1  -1 507065. 27701.5   3
  -5  -1  -1 500780. 27722.8  42
  -5  -1   1 421474. 27727.4   6
  -5  -1  -1 465386. 27716.5  40
   5   1  -1 490546. 27726.3   1
   5  -1  -1 529845. 27703.4   3
   5  -1  -1 556860. 27745.7   2
   5   1   1 431747. 27701.7  23
  -5  -1  -1 500251. 27721.8  30
  -5  -1  -1 543900. 27721.6  17
  -5  -1   1 486184. 27724.0  25
  -5   1   1 489561. 27707.6   5
  -5   1   1 524896. 27750.6   4
   5  -1  -1 560042. 27721.1   5
   5   1   1 416865. 27700.5   3
   5   1   1 469745. 27709.9  16
  -5   1   1 521859. 27703.3  25
  -5   1   2 26.0802 170.654  31
   5   1   2-40.1710 252.501  23
  -5   1   2-36.7247 385.401  16
   5  -1  -2-95.9246 210.985   2
  -5  -1  -2-33.4745 142.419   3
  -5   1   2-218.297 353.361  21
  -5   1   2-351.956 224.975  23
  -5  -1  -2-174.080 468.738   4
   5  -1  -2 87.4595 136.933   3
   5   1   2-97.3117 270.300  20
  -5  -1  -2 55.6227 526.583  30
  -5   1   2-138.831 172.439  25
  -5   1   2-101.107 244.723  20
   5   1   3 161099. 10524.0  20
  -5   1   3 198790. 10531.2  12
   5  -1  -3 178751. 10521.4   2
   5  -1  -3 177582. 10507.9   3
  -5  -1  -3 186963. 10504.6  10
  -5  -1  -3 150394. 10535.4  40
  -5  -1  -3 216069. 10544.7   4
  -5  -1  -3 166968. 10505.7   3
  -5  -1  -3 169300. 10570.5  30
   5   1   3 211664. 10576.7  21
   5   1   3 153296. 10518.9  23
   5   1   3 212676. 10579.6  16
  -5   1   3 192715. 10510.4  25
  -5   1   3 195795. 10576.3   4
  -5  -1  -4-236.036 416.030   4
  -5  -1  -4-225.466 485.946  40
   5   1   4 40.6552 516.710  34
  -5   1   4-716.681 454.625  12
  -5  -1  -4-245.069 787.449  30
  -5   1   4-42.8828 609.871   6
   5   1   5 16.4002 67.9404  21
   5   1   5-15.7632 59.6925  16
  -5   1   5 104.330 552.492   6
  -5   3   0-16.7300 135.477   3
  -5   3   0 122.745 408.848   2
   5   3   0-34.8430 213.284  21
   5   3   0-138.622 231.130  16
  -5   3   0-82.1526 171.531  21
  -5  -3   0-84.1264 173.879   5
  -5   3   0 18.4608 191.483  16
   5   3   0 137.775 133.035   3
   5   3   0-192.314 188.708  20
   5   3   0 11.7140 368.367   1
  -5   3   0-43.3024 484.444  33
   5   3   0-14.2921 195.829  23
  -5  -3   0 25.4231 241.416  25
  -5   3   1 136994. 11759.8  40
  -5   3   1 192848. 11745.5  23
  -5   3   1 192527. 11762.3   2
   5   3   1 196332. 11752.7  16
   5   3   1 204437. 11753.6  21
  -5   3   1 199612. 11747.1  12
   5   3   1 190390. 11746.4  20
   5   3   1 220295. 11747.4   3
   5   3   1 194076. 11747.0  23
   5   3   1 188484. 11737.6  12
  -5   3   1 189309. 11745.0  20
   5  -3  -1 203443. 11745.7   3
   5  -3  -1 194589. 11806.3   4
   5  -3  -1 247824. 11904.6   2
  -5  -3  -1 201528. 11748.2  40
  -5   3   1 208684. 11745.2  21
   5   3   1 206428. 11800.1   1
   5  -3  -1 214919. 11744.5   5
  -5  -3  -1 200869. 11744.3   3
  -5   3   1 208757. 11748.3   3
  -5   3   1 240533. 11782.4  33
  -5  -3  -1 213852. 11739.1  25
  -5  -3  -1 258637. 11804.3   8
  -5   3   1 205706. 11745.5  16
  -5   3   2-49.8581 113.131  25
  -5   3   2-7.01319 216.910  23
   5   3   2-186.994 155.833  12
  -5  -3  -2 51.5791 136.587   2
   5   3   2 172.397 242.607  23
  -5   3   2 95.1172 437.846  18
   5   3   2-222.578 394.347   1
  -5  -3  -2-21.8063 175.900  40
   5  -3  -2 159.346 288.523   1
  -5   3   2-254.139 259.420  31
   5   3   2-21.6571 169.964   3
  -5   3   2 50.4800 190.275   2
  -5  -3  -2 103.223 156.836   3
   5  -3  -2 47.7622 163.186   3
  -5   3   2 48.2921 219.917  20
  -5  -3  -2 81.3241 252.593  17
  -5   3   2-63.6242 438.354  14
  -5  -3  -2-50.7181 324.047  30
  -5   3   2 16.4851 201.307  12
   5  -3  -2-61.3026 465.606   2
   5  -3  -2-12.6826 571.252   4
  -5  -3  -2 218.333 242.006  36
   5   3   2-125.414 255.381  20
  -5   3   2-305.905 178.494   3
   5   3   3 112550. 6446.68  23
  -5   3   3 113280. 6444.68  23
  -5   3   3 91948.2 6441.05  21
  -5  -3  -3 131784. 6452.24  36
   5   3   3 118977. 6463.09  21
  -5  -3  -3 118413. 6446.02  30
   5  -3  -3 124335. 6439.06  36
   5  -3  -3 133899. 6487.67   2
   5   3   3 94760.9 6421.36   5
  -5   3   3 129245. 6454.43  12
  -5   3   3 93546.7 6442.37  16
  -5   3   3 120650. 6438.56  31
  -5  -3  -3 119316. 6518.27   4
   5   3   3 122711. 6442.71  12
   5   3   3 112409. 6447.17  20
   5   3   3 115551. 6463.38  16
   5   3   3 110202. 6478.72   1
  -5   3   3 111228. 6444.37  20
  -5   3   4-147.885 342.691  23
   5   3   4 71.9460 367.044  23
  -5   3   4 113.816 366.566  20
  -5   3   4-270.620 367.616  12
  -5   3   4-875.545 627.595  16
   5  -3  -4-92.3663 194.417  36
  -5  -3  -4-136.729 253.461  36
   5   3   4-249.061 395.049  20
  -5   3   4-708.911 585.477  21
  -5   3   4-111.509 175.706  31
   5   3   4-71.0342 656.115  16
   5   3   4 156.600 612.029  21
   5   3   5 44832.2 3022.53  23
   5   3   5 47556.8 3033.39  20
   5   3   5 56481.4 3119.47  21
  -5  -3  -5 54070.9 3005.79  36
   5   3   5 56017.2 3131.62  16
   5   3   6-36.4780 403.181  23
   5   3   6-85.5884 456.161  20
   5   3   6-384.093 941.995  16
   5   3   6-335.315 886.559  21
  -5  -3  -6-141.432 273.822  36
  -5  -3  -7-119.734 237.627  36
   5   5   0-63.5283 210.003  23
   5   5   0 20.1391 356.189  33
   5   5   0 146.860 201.716  20
   5   5   1 62850.0 3837.09  20
  -5   5   1 75991.2 3874.55  33
  -5   5   1 63339.9 3844.23   2
  -5   5   1 63059.8 3833.91  12
  -5  -5  -1 79618.1 3923.35   8
   5   5   1 64054.2 3837.89  23
  -5   5   2 177.706 236.056  20
   5   5   2-31.1507 278.442  21
  -5   5   2 83.2984 234.975  21
  -5   5   2 191.165 205.097  12
   5   5   2-381.418 308.972  16
   5   5   2 292.469 239.465  23
  -5   5   2-325.401 249.223  31
  -5   5   2-40.7310 476.112  18
  -5  -5  -2-38.8702 283.901  17
  -5   5   2-245.190 478.691  14
  -5   5   2-203.024 252.484  16
   5   5   2-158.376 249.212  20
  -5   5   2-88.3504 235.295  23
   5   5   3 46243.0 2841.83  20
   5   5   3 49154.1 2852.65  21
   5   5   3 46017.6 2841.16  23
  -5   5   3 48669.5 2830.91  31
   5   5   3 51742.8 2858.00  16
  -5   5   4-116.597 269.504  12
  -5   5   4-104.598 297.990  20
   5   5   4 13.1565 396.766  16
  -5   5   4 264.067 509.727  16
   5   5   4 13.3750 378.967  21
   5   5   4 35.6384 307.100  20
   5   5   4 198.997 304.305  23
  -5   5   4-38.1159 288.399  23
  -5   5   4-22.0097 475.474  21
  -5   5   5 69669.0 2292.84  14
  -5   5   5 67934.2 2289.21  18
  -5   5   5 23648.4 2222.93  23
  -5   5   5 24983.8 2230.11  20
  -5   5   6-397.147 413.222  14
   5   5   6 47.3940 682.135  21
  -5   5   6 32.4021 399.786  12
  -5   5   6 425.285 403.652  18
  -5   5   6-105.820 396.073  23
   5   5   6-46.7231 742.886  16
   5   5   6 45.5790 456.979  20
   5   5   6-35.6244 415.925  23
  -5   5   6 7.05284 437.623  20
  -5  -5   6-1001.62 1081.28  32
   5   5   7 448.830 1160.69  16
  -5   5   7 28138.5 924.587  14
  -5   5   7 7426.60 877.982  20
   5   5   7 367.347 1130.54  21
  -5   5   7 6222.72 855.140  23
  -5   5   7 28265.4 923.297  18
   5   7   1 77.9751 225.793  21
   5   7   1-11.9784 187.525  20
   5   7   1 126.837 187.611  23
   5   7   1 51.5867 243.502  16
  -5   7   2-112.463 242.469  16
  -5   7   2-45.0997 221.992  23
  -5   7   2 42.9530 224.096  21
   5   7   2 178.330 283.295  21
   5   7   2 140.931 246.539  23
   5   7   2-843.786 253.973  20
   5   7   2 25.2920 302.127  16
  -5   7   2-161.667 190.650  12
  -5   7   2-60.4418 226.868  20
  -5   7   3 17803.4 1353.51  20
  -5   7   3 18870.2 1350.20  12
  -5   7   3 45510.7 1448.73  14
  -5   7   3 44448.3 1446.29  18
  -5   7   3 17624.6 1351.87  23
   5   7   4 24.6491 280.572  23
   5   7   4 49.4869 376.121  16
   5   7   4 6.28699 348.832  21
  -5   7   4 163.059 266.780  23
  -5   7   4 43.0642 236.459  12
  -5   7   4-134.723 277.937  20
  -5   7   4-77.8556 399.598  14
  -5   7   4-578.628 405.253  18
   5   7   4 93.3926 288.792  20
  -5   7   5 12082.5 789.901  20
  -5   7   5 11410.5 777.929  23
  -6   0   0 175133. 9011.76   2
  -6   0   0 149461. 8981.70  30
  -6   0   0 154774. 8974.88  17
  -6   0   0 152619. 8981.47  42
   6   0   0 142400. 8972.92   5
   6   0   1-186.694 351.180  16
  -6   0  -1-48.3063 386.782  40
  -6   0   1-5.22460 302.910   8
  -6   0  -1 60.6323 116.546  25
   6   0   1 28.1000 318.898  21
   6   0  -1 61.5544 170.847   2
  -6   0   1-29.7404 146.030  40
  -6   0  -1-200.304 570.382  30
  -6   0   1 60.4959 113.341  31
  -6   0   1-179.246 135.092   2
  -6   0   1 30.0843 170.433  12
   6   0   2 176478. 10800.8  16
  -6   0   2 190541. 10744.5  34
  -6   0  -2 165003. 10734.4  10
  -6   0   2 196735. 10765.2  12
  -6   0  -2 160654. 10816.8  40
  -6   0  -2 144053. 10820.9  30
  -6   0  -2 216813. 10741.5   4
   6   0   2 178185. 10800.4  21
  -6   0   3-177.177 602.222   6
   6   0   3-42.9006 141.775  16
   6   0   3-223.236 147.963  21
  -6   0   3-100.148 489.910  34
   6   2   0 173087. 11064.4  20
  -6   2   0 112350. 11103.6  40
   6   2   0 175348. 11062.9   3
  -6   2   0 173582. 11122.9   2
  -6   2   0 424033. 11143.1  14
  -6  -2   0 179867. 11075.4  40
  -6   2   0 169937. 11063.0  20
  -6   2   0 424946. 11143.1  18
  -6   2   0 178458. 11065.3   3
  -6   2   0 169473. 11099.9  33
  -6  -2   0 214121. 11088.2   6
   6   2   0 192206. 11066.9  23
   6   2   0 194886. 11073.0  21
  -6   2   0 191999. 11070.4  25
  -6   2   0 183550. 11065.0  23
  -6  -2   0 212898. 11124.6   8
  -6  -2   0 194885. 11074.6  25
   6   2   0 195284. 11073.2  16
  -6  -2   0 197064. 11072.6   5
   6   2   0 211769. 11115.6   1
   6  -2  -1 1576.40 557.771   4
   6   2  -1 402.293 435.223   1
  -6   2   1 104.927 133.836  21
   6   2   1 360.643 223.169  21
   6   2  -1 224.017 159.948  21
  -6   2   1 115.050 135.955   3
  -6   2   1 102.087 152.385  23
   6   2   1 1050.05 253.819   5
  -6  -2  -1 908.500 241.744  40
   6  -2  -1 1608.95 627.889   2
   6   2   1 196.050 245.953  16
  -6  -2  -1 15.4071 124.411   3
   6  -2  -1-31.7399 131.826   3
  -6  -2  -1 721.863 404.554  30
   6  -2  -1 376.985 203.686   5
  -6   2   1 28.4898 312.277   2
   6   2  -1 100.379 168.997  16
   6   2   1-128.489 173.854  23
  -6   2   1 46.1927 154.561  20
  -6  -2   1-168.054 248.477  25
   6   2   1-103.173 129.622   3
  -6   2   1 261.361 145.858  16
  -6   2   1 193.797 161.193  25
   6   2   1 23.5059 170.123  20
   6   2   2 59700.0 3584.96  23
   6   2   2 59745.6 3585.44  20
  -6   2   2 61150.8 3591.22   2
   6  -2  -2 52245.9 3588.11   1
  -6  -2  -2 65195.8 3589.97  36
   6  -2  -2 70180.8 3636.55   2
  -6  -2  -2 66813.1 3577.60   3
  -6  -2  -2 69993.7 3605.40  42
   6  -2  -2 66486.0 3578.11   3
   6  -2  -2 64255.8 3573.23  36
   6  -2  -2 63213.2 3643.68   4
  -6   2   2 53401.5 3576.93  21
  -6   2   2 61014.6 3576.78   5
  -6  -2  -2 64304.5 3609.61  30
  -6   2   2 63957.4 3570.83  25
  -6   2   2 57136.5 3578.89  20
  -6   2   2 63709.4 3586.02  31
  -6  -2  -2 71717.5 3604.65  17
   6   2   2 54117.2 3572.63  12
  -6   2   2 57767.8 3578.74  23
  -6   2   2 53771.4 3577.98  16
  -6  -2  -2 64041.2 3591.17  40
  -6  -2  -3 636.365 541.908   4
  -6   2   3-71.5439 264.761  12
  -6  -2  -3-11.5897 261.932  36
   6  -2  -3 66.2097 494.845   4
  -6   2   3-249.531 296.459  23
   6  -2  -3 349.324 264.725   2
   6  -2  -3-335.397 185.981  36
  -6   2   3 147.957 509.120  16
  -6  -2  -3-157.643 273.801  42
  -6   2   3-386.412 320.047  20
   6   2   3-292.186 348.934  20
  -6   2   3 13.6478 476.831  21
  -6  -2  -3 96.5183 292.049  40
  -6  -2  -3-44.3217 159.803   3
  -6   2   3-122.392 191.544  31
  -6   2   3 69.2474 144.155  25
   6  -2  -3-159.529 164.288   3
  -6  -2  -3 152.718 430.260  30
   6   2   3 43.2904 322.692  23
  -6   2   3-89.8683 225.554   5
  -6   2   4 40116.9 2893.90   5
   6   2   4 40553.1 2916.51  23
  -6   2   4 38861.1 2911.11  23
  -6   2   4 51638.0 2877.45  25
  -6   2   4 35334.2 2931.03  21
  -6  -2  -4 47447.5 2879.89  10
   6  -2  -4 38931.7 2884.47  36
  -6   2   4 41896.0 2920.33  20
   6   2   4 86929.3 2924.89  14
  -6  -2  -4 55997.0 2952.71   4
  -6   2   4 51780.5 2921.84  12
   6   2   4 45514.4 2928.38  20
   6   2   4 88020.2 2924.63  18
  -6   2   5-206.998 446.538  14
   6   2   5 172.571 326.899  14
   6   2   5-478.841 912.199  21
   6   2   5 301.039 324.367  18
  -6   2   5-240.698 435.279  18
  -6   2   5 603.783 440.725  12
   6   2   5-135.914 393.890  23
   6   2   5 539.948 957.497  16
   6   2   5 312.741 437.164  20
  -6   2   6 22696.7 567.395  14
  -6   2   6 21774.9 562.528  18
   6   4   0 30198.8 1833.55  20
   6   4   0 32391.4 1837.58  23
   6   4   0 30954.4 1848.79  16
   6   4   0 32341.5 1846.02  21
   6   4   0 30173.2 1823.62   3
  -6   4   0 27744.3 1901.07   2
  -6   4   0 32312.3 1936.71  33
   6   4   1-27.6991 126.443  12
  -6   4   1-143.193 216.608  16
  -6   4   1 106.520 484.901  33
   6   4   1 280.293 222.062  20
  -6   4   1 94.7020 200.637  23
   6   4   1 44.7520 213.668  23
  -6   4   1 59.7642 179.230  12
  -6  -4  -1-19.7010 634.289   8
  -6   4   1-41.5897 199.981  21
  -6   4   1 93.7254 239.282   2
  -6   4   1-485.804 478.914  14
   6   4   1-278.406 249.861  21
   6   4   1 6.83191 162.208   3
  -6   4   1 83.4617 475.771  18
  -6   4   1-71.9075 206.776  20
   6   4   1-110.800 271.581  16
  -6   4   2 42837.6 2819.43   2
  -6   4   2 49748.0 2817.47  21
   6   4   2 45715.2 2819.83  23
  -6   4   2 46694.4 2817.68  23
   6   4   2 46914.4 2820.71  20
  -6   4   2 46357.9 2818.01  20
  -6   4   2 51105.7 2834.25  31
  -6  -4  -2 47411.5 2847.69  17
  -6   4   2 51663.1 2822.28  12
  -6   4   2 49939.4 2818.87  16
   6   4   3 141.264 270.214  23
   6   4   3-138.588 354.232  16
  -6   4   3 132.373 259.845  20
  -6   4   3 116.496 470.096  14
  -6   4   3 15.1037 249.711  12
   6   4   3-63.5736 320.610  21
  -6   4   3 17.2286 292.866  21
  -6   4   3-29.1175 248.642  23
  -6   4   3 306.952 459.521  18
   6   4   3-4.53107 281.488  20
  -6   4   3 136.326 201.132  31
   6   4   3-428.080 529.985  35
  -6   4   3-317.930 318.666  16
   6   4   4 15926.4 1020.44  21
   6   4   4 13715.9 977.505  20
   6   4   4 13775.7 974.613  23
  -6   4   4 15372.7 941.768  31
   6   4   4 15953.9 1032.03  16
  -6  -4  -5 142.695 249.890  36
   6   4   5-79.4070 363.385  23
  -6   4   5 260.919 347.941  23
  -6   4   5 92.1740 364.829  12
   6   4   5 102.256 648.527  16
   6   4   5-42.0768 599.924  21
  -6   4   5-103.799 369.337  20
   6   4   5-6.34288 392.460  20
   6   4   6 1108.40 969.056  21
  -6   4   6 8082.47 722.383  23
  -6  -4  -6 13492.7 665.718  36
  -6   4   6 8456.54 749.174  20
   6   4   6 662.591 1014.60  16
  -6   4   6 13154.2 767.927  12
   6   4   7 45.4274 565.296  21
   6   4   7 29.1512 594.846  16
  -6  -4  -7-152.418 220.348  36
   6   6   1-105.774 267.192  16
  -6   6   1 96.9784 203.976  23
  -6   6   1 164.233 217.882  16
  -6   6   1 98.5831 202.911  21
   6   6   1-39.3201 251.943  21
  -6   6   1-8.44716 82.8607  14
   6   6   1 27.6223 215.140  20
  -6   6   1 98.1731 176.043  12
  -6   6   1 414.982 403.109  33
  -6   6   1-3.78603 208.259  20
  -6   6   1-8.41783 82.3240  18
   6   6   1-125.339 218.579  23
  -6  -6  -1 249.329 611.805   8
   6   6   2 11299.7 681.478  21
  -6   6   2 9054.50 647.810  12
   6   6   2 10758.6 692.270  16
   6   6   3-11.5083 344.092  16
  -6   6   3 289.273 258.933  23
   6   6   3-131.114 262.373  23
   6   6   3 17.2803 315.420  21
  -6   6   3 140.966 240.045  12
  -6   6   3-21.7861 263.707  20
  -6   6   3-248.439 459.042  14
   6   6   3 55.8655 271.794  20
  -6   6   3-383.456 451.805  18
  -6   6   4 10959.1 957.430  23
  -6   6   4 11871.3 961.756  20
  -6   6   4 33259.6 1080.90  14
  -6   6   4 33761.9 1077.96  18
  -6   6   4 12463.8 957.413  12
  -6   6   5 508.478 362.611  20
  -6   6   5 174.535 328.839  12
   6   6   5 71.5709 343.951  23
   6   6   5-167.161 370.444  20
   6   6   5-39.8939 567.680  21
   6   6   5 174.580 604.841  16
  -6   6   5-308.162 341.101  23
  -6   6   6 3562.23 412.234  23
   6   6   6 336.913 739.149  16
   6   6   6 422.236 430.571  23
   6   6   6 341.693 684.013  21
   6   6   6 529.905 466.902  20
  -6   6   6 4450.69 453.690  20
   6   8   2 35.4827 218.740  20
   6   8   2 103.562 276.921  16
   6   8   2-40.1780 210.536  23
   6   8   2-49.0931 247.095  21
   6   8   3 78.6861 303.479  16
   6   8   3-39.4755 233.063  23
   6   8   3-113.314 248.725  20
  -6   8   3-37.3280 222.799  23
   6   8   3 83.9997 275.972  21
  -6   8   3 218.370 233.383  20
  -6   8   3-558.195 205.255  12
   7   1   0-109.529 142.100  16
  -7   1   0-15.4824 137.114  25
   7  -1   0 36.6067 218.303   4
   7   1   0-179.697 133.760  21
   7   1   0-14.0023 62.6158   3
  -7   1   0 33.3689 352.216  33
  -7  -1   0-72.9969 300.737  30
   7   1   0-300.153 216.514   5
   7   1   0 458.442 439.836   2
  -7   1   0 249.774 516.857  30
  -7   1   0-207.192 352.321   2
  -7  -1   0 63.7642 129.386   5
  -7  -1   0 7.05066 126.762   2
  -7  -1   0-22.3698 154.158  25
  -7  -1   0-9.26693 197.055  40
  -7   1   0-34.9855 75.9166   3
  -7  -1  -1 62968.9 4146.86  40
  -7   1   1 68874.2 4124.89   3
   7   1  -1 70203.8 4128.94  21
   7   1   1 65298.4 4135.68  21
  -7   1   1 79124.5 4160.58   2
   7   1  -1 77030.2 4158.27   1
  -7   1   1 72114.6 4184.55   4
  -7  -1   1 68970.3 4153.22   5
   7  -1  -1 77317.9 4124.08   3
   7  -1  -1 68803.2 4166.86   4
   7  -1  -1 87153.6 4158.17   5
  -7  -1  -1 74437.3 4122.28   3
  -7   1  -1 42485.0 4234.60  30
  -7   1   1 62920.9 4127.80  40
   7  -1   1 60752.3 4125.75   4
   7   1   1 64019.9 4126.14  23
   7   1  -1 58836.7 4132.37   2
  -7  -1  -1 68478.3 4162.24  30
  -7  -1   1 73019.5 4188.33   8
  -7   1   1 74065.0 4136.46   5
  -7  -1   1 86499.7 4187.51   6
  -7  -1  -1 83276.8 4140.51  36
   7   1   1 65004.5 4137.16  16
  -7   1   1 93696.1 4153.64  31
  -7  -1  -1 74589.6 4159.35  42
  -7   1   1 79912.2 4131.93  25
   7   1   1 63617.0 4125.99  20
  -7   1   1 86274.1 4138.90  12
  -7   1  -1 61367.3 4294.89  38
  -7  -1  -1 73809.2 4126.93  25
   7  -1   1 55495.5 4144.26  27
   7   1  -1 69314.4 4129.21  16
  -7  -1  -2-508.124 445.494   4
  -7  -1  -2 76.1173 141.452   3
   7   1  -2 405.902 352.941  24
  -7   1   2-167.477 522.468   4
  -7   1   2-496.735 227.784  23
   7   1   2-232.854 263.999  23
   7  -1  -2-358.736 424.540   4
   7   1   2-224.292 511.548  16
   7  -1  -2-315.422 120.166   1
  -7   1   2-503.980 204.242  25
  -7   1   2-727.825 250.382  20
  -7   1   2-25.6290 251.905   5
   7   1   2-215.358 281.565  20
  -7  -1  -2-455.429 588.715  30
  -7  -1  -2-482.463 154.767  25
   7  -1  -2-62.8611 133.084   3
   7   1   3 32073.2 1862.23  16
   7   1   3 19232.0 1701.68  23
   7  -1  -3 25211.4 1694.15   2
  -7  -1  -3 27059.0 1673.45  10
  -7  -1  -3 23572.8 1670.08   3
  -7   1   3 60353.5 1789.77  14
   7   1   3 32134.0 1840.16  21
  -7   1   3 31248.1 1722.69  12
  -7   1   3 35378.6 1690.87  25
   7   1   3 20981.6 1713.98  20
  -7   1   3 58884.3 1784.39  18
  -7  -1  -3 23054.5 1795.83  30
   7  -1  -3 25048.9 1752.04   4
  -7  -1  -3 31168.3 1736.53   4
  -7   1   3 29942.2 1680.51  31
   7  -1  -3 24945.1 1673.27   3
  -7  -1  -4-48.6570 831.624  30
  -7  -1  -4 373.388 402.586   4
   7   1   4-435.926 934.850  16
   7   1   4 161.937 893.939  21
  -7   1   4-291.826 441.848  12
  -7  -1  -4-9.93386 543.312  40
  -7   1   4 174.542 238.968  25
  -7   1   5-67.2226 215.233  25
  -7   3   0 205.266 154.362  16
   7   3   0 225.182 196.448  23
   7   3   0-299.397 422.677   1
   7   3   0 139.074 224.940  21
   7   3   0-56.1996 244.058  16
   7   3   0 242.280 188.723  20
  -7  -3   0-371.507 646.955   8
   7   3   0 117.409 129.561   3
  -7   3   0 402.977 442.749   2
  -7  -3   0 80.9218 234.561  40
  -7   3   0 152.397 139.604   3
  -7   3   0-404.429 421.454  18
  -7  -3   0-225.062 162.059   5
  -7   3   0 73.0836 421.120  14
  -7  -3   0 263.447 411.423   6
   7   3  -1 288.418 1362.44  16
  -7   3   1 30057.1 1380.38  23
  -7  -3  -1 32765.1 1374.29  25
   7   3   1 28245.6 1398.35  21
   7  -3  -1 28163.6 1375.83   3
  -7  -3  -1 27130.1 1372.18   3
  -7   3   1 31354.9 1381.05   3
   7   3   1 28387.7 1374.94   3
  -7   3   1 29281.4 1379.86  20
  -7  -3  -1 38965.6 1530.05   8
  -7   3   1 24705.2 1421.61  40
  -7   3   1 30686.5 1375.65  21
  -7   3   1 25804.0 1413.78   2
   7   3   1 26582.5 1381.83  20
   7  -3  -1 34124.2 1780.79   2
  -7   3   1 28407.1 1382.21  12
   7  -3  -1 29976.0 1384.00   5
   7   3   1 24074.6 1358.97  12
   7   3   1 27380.1 1399.71  16
   7   3   1 26473.3 1381.56  23
   7   3  -1 258.233 1359.36  21
  -7   3   1 28978.2 1375.31  25
   7  -3  -1 31159.2 1539.01   4
  -7   3   1 29808.6 1375.64  16
  -7  -3  -1 29348.6 1392.82  40
  -7   3   2-132.907 133.072  25
   7   3   2 219.968 176.593   3
   7   3   2-113.575 246.801  14
   7   3   2-188.779 341.680  16
   7  -3  -2 197.633 571.267   4
  -7   3   2 39.9756 231.754  16
  -7   3   2 55.2162 207.359  23
   7   3   2 109.190 250.746  23
  -7   3   2-118.220 212.006  20
   7  -3  -2-164.460 296.740   1
  -7   3   2 294.308 215.934  21
   7   3   2-168.719 241.085  18
   7   3   2-52.2673 253.943  20
  -7  -3  -2 122.873 281.686  17
   7   3   2 44.4606 306.266  21
   7  -3  -2-29.3051 157.168   3
  -7  -3  -2-248.798 248.621  36
  -7  -3  -2-93.0528 203.683  40
  -7  -3  -2-132.290 153.273   3
  -7   3   2-90.3832 212.444  12
   7  -3  -2-13.2496 476.579   2
  -7   3   2 147.119 205.555   2
  -7   3   2-161.010 278.655  31
  -7  -3  -2 279.742 362.214  30
   7   3   2 535.581 438.073   1
  -7   3   2-146.017 175.453   3
  -7   3   3 16262.6 1242.07  23
   7   3   3 15313.8 1246.53  23
   7   3   3 37188.6 1262.96  14
  -7  -3  -3 19372.1 1249.46  42
  -7   3   3 18361.6 1256.95  12
  -7   3   3 38046.6 1355.11   9
   7   3   3 37828.1 1262.41  18
  -7   3   3 16819.6 1229.89  31
  -7  -3  -3 17622.5 1247.17  36
  -7  -3  -3 16906.8 1395.52   4
  -7   3   3 16367.7 1244.31  20
   7   3   3 15575.6 1249.81  20
  -7   3   4-830.806 513.887  21
  -7   3   4 211.439 320.831  23
  -7  -3  -4-70.2230 253.853  36
   7   3   4-146.180 378.584  20
  -7   3   4-88.9456 185.692  31
  -7   3   4 74.2085 365.018  12
   7   3   4 363.635 351.633  23
  -7   3   4 210.179 549.304  16
  -7   3   4 278.554 346.137  20
   7   3   5 5477.47 560.838  23
   7   3   5 7476.21 898.003  16
  -7  -3  -5 6821.50 469.982  36
   7   3   5 8110.37 840.182  21
   7   3   5 6115.67 596.431  20
  -7   3   5 4091.42 536.877  23
  -7   3   5 4841.99 571.822  20
  -7   3   6 389.020 433.910  12
   7   3   6-157.856 968.731  16
  -7  -3  -6 66.6141 272.107  36
  -7  -3  -7 234.041 241.515  36
   7   5   0 67.1834 200.596  20
   7   5   0-142.247 266.669  16
   7   5   0 81.8225 215.619  23
   7   5   0-29.5942 239.603  21
   7   5   1 8647.18 674.074  23
  -7   5   1 24161.9 861.589  18
  -7   5   1 23988.4 859.567  14
  -7   5   1 8963.20 663.016  12
  -7   5   1 10970.2 789.178  33
   7   5   1 8887.43 676.068  20
  -7  -5  -1 12748.4 953.598   8
  -7   5   2 3.33874 236.003  16
   7   5   2 272.235 239.925  23
  -7   5   2 215.212 219.741  21
  -7   5   2-169.026 230.440  20
   7   5   2 85.1850 241.583  20
  -7   5   2 221.962 489.783  14
  -7   5   2-84.0344 230.539  23
  -7   5   2 39.8501 211.754  12
  -7   5   2 238.223 474.475  18
  -7   5   2 81.2490 259.582  31
  -7  -5  -2 240.743 301.679  17
   7   5   3 6332.93 497.987  23
   7   5   3 7193.71 538.927  21
   7   5   3 7146.71 506.244  20
   7   5   3 6947.83 557.682  16
   7   5   4-34.3624 378.472  21
   7   5   4 145.251 296.194  23
  -7   5   4-27.2519 278.369  23
   7   5   4-94.9508 310.669  20
  -7   5   4 4.53244 288.116  20
  -7   5   4 66.6016 275.931  12
  -7   5   4 62.8965 178.236  31
   7   5   4-114.934 409.565  16
  -7   5   5 3428.27 405.964  23
   7   5   5 337.610 425.212  23
   7   5   5 162.786 675.967  16
   7   5   5 303.457 645.055  21
  -7   5   5 10760.4 544.339  14
  -7   5   5 4145.87 419.057  12
  -7   5   5 3848.45 429.337  20
   7   5   5 331.832 447.928  20
  -7   5   5 10356.1 537.184  18
  -7  -5   6-620.196 1135.03  32
  -7   5   6-50.4544 383.993  23
  -7   5   6-118.533 406.093  12
   7   5   6-28.0614 405.984  23
   7   5   6-252.375 750.502  16
   7   5   6-170.686 691.568  21
  -7   5   6-223.380 417.871  14
  -7   5   6-100.885 423.677  20
   7   5   6 82.2634 447.325  20
  -7   5   6-483.781 423.100  18
  -7   5   7 4406.16 492.860  14
  -7   5   7 4878.35 494.354  18
   7   7   1 345.276 256.289  16
   7   7   1 354.568 198.733  23
   7   7   1-416.507 235.272  21
   7   7   1-118.867 205.223  20
  -7   7   2-110.360 214.720  23
   7   7   2-82.4655 294.305  16
   7   7   2-4.17792 228.778  23
  -7   7   2 8.07525 105.238  18
   7   7   2 129.810 274.400  21
   7   7   2-164.270 234.750  20
  -7   7   2 89.1082 221.520  20
  -7   7   2 16.2045 108.435  14
  -7   7   2-105.301 195.906  12
   7   7   3 33.8797 357.857  16
  -7   7   3 2281.54 270.465  23
   7   7   3 141.306 282.136  23
   7   7   3 152.568 333.359  21
  -7   7   3 2309.26 276.026  20
  -7   7   3 6142.46 468.974  18
  -7   7   3 2728.71 268.516  12
   7   7   3 231.046 292.366  20
  -7   7   3 6130.98 467.470  14
  -7   7   4 4.46086 258.520  23
   7   7   4-29.0085 271.219  23
   7   7   4-81.9751 281.878  20
   7   7   4-64.4697 362.525  21
  -7   7   4-26.6824 265.586  20
  -7   7   4 624.942 410.613  14
   7   7   4 6.34417 382.680  16
  -7   7   4-133.500 406.562  18
  -7   7   4-135.530 243.484  12
  -7   7   5 3752.39 437.564  14
  -7   7   5 4428.08 438.152  18
  -8   0   0 18297.6 1025.79  31
   8   0   0 17949.3 1240.39   2
  -8   0   0 14269.3 1053.23   2
  -8   0   0 18483.6 1033.47  33
  -8   0   0 16104.5 1069.56  30
  -8   0   0 16434.6 1029.75  17
  -8   0   0 16550.0 1047.27  42
  -8   0  -1-260.008 151.525  25
   8   0  -1-93.6406 84.6193   3
  -8   0   1-35.3514 202.277  40
   8   0   1-166.057 392.706  21
   8   0   1-454.859 438.464  16
  -8   0   1-203.356 218.431  12
  -8   0   1-102.254 168.562   2
  -8   0   1-345.329 265.162  14
  -8   0   1-201.091 259.971  18
   8   0  -1-311.698 295.042   2
  -8   0   1-225.899 147.227  31
  -8   0  -2 6973.42 654.914   4
  -8   0   2 12163.0 676.348  31
   8   0  -2 11563.8 662.524   1
   8   0   2 11968.4 981.531  16
  -8   0  -2 8076.54 866.909  40
  -8   0   2 11929.5 777.561  34
  -8   0   2 14158.5 825.508   8
  -8   0   2 10950.5 688.049  40
  -8   0   2 12159.4 762.260  12
  -8   0  -2 10968.7 1059.98  30
  -8   0  -2 12740.8 677.885  25
   8   0   2 10891.2 943.561  21
  -8   0   2 14556.0 713.553  25
   8   0   3-74.1094 242.478  21
   8   0   3-242.122 260.643  16
  -8   0  -3-344.402 829.303  30
  -8   0  -3-593.412 810.588  40
  -8   0   3-47.8330 494.597  34
  -8   0   3-213.566 630.239   6
  -8   0   4-624.107 596.601   6
  -8   0   4 219.005 505.374  34
  -8   2   0 12161.6 728.144  23
   8   2   0 12022.4 745.980  21
  -8   2   0 8928.59 720.187   3
   8   2   0 11309.6 718.316   3
  -8   2   0 27634.5 878.429  14
  -8   2   0 7239.41 1061.15  30
  -8   2   0 11326.0 724.815  20
  -8   2   0 7737.85 868.822  40
   8   2   0 12123.7 730.971  23
  -8  -2   0 14155.8 747.502   5
   8   2   0 14567.6 854.904   1
  -8  -2   0 11953.5 766.800  40
   8   2   0 11504.6 727.178  20
   8  -2   0 12054.7 855.655   4
  -8   2   0 10893.0 900.038  33
   8   2   0 12690.1 752.400  16
  -8   2   0 11777.3 739.309  25
  -8   2   0 26805.3 881.318  18
  -8  -2   0 15121.1 764.798  25
   8   2  -1 128.338 222.733  16
  -8   2   1 15.3272 253.992   2
   8   2   1-141.268 244.355  16
  -8   2   1 136.300 143.219  23
   8  -2  -1-52.1540 451.409   4
   8   2   1 55.5415 170.594  23
  -8   2   1 168.109 399.437  14
  -8   2   1-2.14655 151.415  20
   8   2  -1-73.3239 205.419  21
  -8  -2  -1-160.620 187.859   2
  -8   2   1 115.930 155.447  25
   8  -2  -1 2.57754 122.866   3
  -8  -2   1-150.362 244.182  40
  -8   2  -1 25.4331 1120.36  38
   8   2  -1-105.705 355.496   1
   8   2   1 99.4378 222.408   5
   8   2   1-77.6250 221.180  21
  -8   2   1 144.631 395.287  18
   8  -2  -1-124.055 179.225   5
  -8  -2   1 276.597 511.111   6
   8  -2  -1-42.9751 449.945   2
  -8  -2  -1 63.4635 373.572  30
  -8   2   1 147.789 244.794  40
  -8  -2  -1 65.8511 118.484   3
  -8  -2  -1 112.237 203.855  36
   8   2   1 73.7300 172.248  20
  -8  -2  -1 93.4957 237.958  40
  -8   2   1-51.7365 132.352   3
   8  -2  -1 95.0886 394.174  27
  -8  -2  -1-15.5727 279.063  17
  -8   2   1-263.399 396.191  33
  -8  -2  -1-104.411 142.518  25
   8   2  -1-127.241 133.466   2
   8   2   1-45.5781 123.531   3
  -8  -2  -2 6847.66 516.428  42
  -8   2   2 5542.26 737.878   4
   8   2   2 5958.08 459.777  23
   8   2   2 7061.67 534.604  21
  -8   2   2 5814.58 456.201   2
   8  -2  -2 5447.86 442.569   1
  -8  -2  -2 7227.51 503.644  40
  -8   2   2 6660.85 485.014  21
   8  -2  -2 7002.46 420.787   3
  -8  -2  -2 6910.99 415.587   3
   8  -2  -2 5429.48 566.286   2
   8   2   2 6645.31 552.453  16
  -8   2   2 6130.29 406.855  40
  -8   2   2 6686.92 421.714  25
   8   2   2 6590.05 466.937  20
  -8  -2  -2 6562.25 609.650  30
   8  -2  -2 6516.64 633.429   4
  -8   2   2 6999.49 455.129  31
  -8   2   2 6301.26 431.575   5
  -8   2   2 5988.55 444.897  23
   8   2   2 6709.97 421.255   5
  -8  -2  -2 7630.92 505.921  17
  -8   2   2 5849.17 447.404  20
  -8   2   2 6462.46 498.922  16
  -8   2   3-485.597 549.010  21
  -8   2   3 483.959 438.777   9
  -8   2   3-5.66347 287.879  12
  -8  -2  -3 1490.23 589.222   4
  -8   2   3-424.797 290.692  23
   8   2   3 83.0292 331.299  23
   8   2   3 808.205 637.716  16
  -8   2   3 146.924 558.224  16
   8   2   3 112.943 583.737  21
   8  -2  -3 13.3749 165.910   3
   8  -2  -3-439.313 288.626   2
  -8  -2  -3-391.440 310.391  42
   8   2   3 425.583 353.859  20
  -8   2   3-89.1668 315.579  20
  -8  -2  -3 118.877 323.165  40
  -8  -2  -3-411.099 480.864  30
  -8  -2  -3-148.976 159.192   3
  -8   2   3-135.193 160.556  25
  -8   2   3 119.399 208.738  31
  -8  -2  -4 4121.15 549.513   4
   8   2   4 3787.64 478.760  23
  -8   2   4 2545.38 439.424  23
  -8   2   4 3128.76 356.001   5
   8   2   4 4345.23 835.992  16
  -8  -2  -4 3779.31 289.247  10
  -8   2   4 4500.51 467.065  12
   8   2   4 4942.66 804.280  21
   8   2   4 4180.85 518.062  20
  -8  -2  -4 3155.37 400.390  40
  -8  -2  -4 3140.11 378.397  42
  -8  -2  -4 3567.46 364.756  36
  -8   2   4 3356.42 477.609  20
  -8   2   5-58.0019 449.923  12
  -8  -2  -5 24.7882 442.047  30
   8   2   6-225.521 297.950  16
   8   2   6-234.509 273.259  21
  -8   4   0 1238.88 265.035  23
  -8   4   0 7538.69 523.961  18
   8   4   0 3527.52 317.973  21
   8   4   0 3215.37 239.237   3
  -8   4   0 3619.82 618.244  33
  -8  -4   0 3824.21 744.071   8
  -8   4   0 7836.80 526.528  14
   8   4   0 3476.33 280.959  20
  -8  -4   0 3256.24 295.475  25
   8   4   0 3539.94 293.761  23
  -8   4   0 1198.51 260.431  20
   8   4   0 3106.24 333.559  16
  -8   4   1 49.8118 183.225  21
  -8  -4  -1 545.221 592.449   8
   8   4   1-134.800 275.713  16
  -8   4   1-160.741 198.525  23
   8   4   1-174.683 211.202  23
   8   4   1-54.0248 151.666   3
   8   4   1 152.032 253.812  21
   8   4   1-73.0996 210.723  20
  -8  -4  -1 189.195 231.803  40
  -8   4   1 70.4353 201.423  20
  -8   4   1 544.040 511.636  33
  -8   4   1-250.251 187.206  12
  -8   4   1-186.706 196.392  16
   8   4   2 4262.89 359.884  23
   8   4   2 4257.75 412.411  21
  -8   4   2 3775.49 333.842  12
   8   4   2 4562.69 365.202  20
  -8  -4  -2 4228.64 424.239  17
  -8   4   2 3627.66 327.361  20
  -8   4   2 3910.26 380.423  31
  -8   4   2 3716.26 327.377  23
  -8   4   2 3071.46 323.364  16
   8   4   2 3968.97 431.668  16
  -8   4   3 173.078 279.627  16
  -8   4   3-179.377 209.269  31
  -8   4   3-113.554 264.911  21
  -8   4   3 183.994 560.047   9
  -8   4   3-121.249 492.594  14
  -8   4   3 81.5087 251.234  20
   8   4   3 19.0528 286.720  23
  -8   4   3 34.5261 474.932  18
   8   4   3 142.560 296.295  20
  -8   4   3-67.9700 259.448  12
  -8   4   3 105.377 244.689  23
  -8   4   4 1501.65 297.524  23
   8   4   4 2255.70 388.506  23
  -8  -4  -4 2153.09 300.760  36
  -8   4   4 1584.56 306.332  20
   8   4   4 2073.24 403.621  20
  -8   4   4 1561.71 233.734  31
  -8   4   4 2143.53 321.984  12
  -8   4   4 4648.90 522.748  14
  -8   4   4 5037.05 519.820  18
  -8   4   5-36.7268 330.132  23
  -8   4   5 7.35350 359.319  12
   8   4   5 197.177 356.291  23
   8   4   5-219.649 646.751  16
  -8   4   5 203.145 466.542  18
   8   4   5 53.8018 609.608  21
  -8  -4  -5 21.6183 246.208  36
  -8   4   5 42.4580 465.400  14
   8   4   5-12.4108 392.079  20
  -8   4   5 10.9004 352.395  20
  -8   4   6 681.425 409.735  20
   8   4   6-148.411 407.325  23
  -8   4   6 781.409 371.466  23
   8   4   6 112.949 774.574  16
   8   4   6 101.922 730.392  21
  -8  -4  -6 992.675 250.587  36
   8   4   6 399.415 451.628  20
  -8   4   6 1441.90 438.183  12
   8   4   7 74.4878 662.236  16
  -8  -4  -7 5.02389 219.527  36
   8   4   7-216.675 622.286  21
  -8   6   1 51.6769 207.265  16
   8   6   1 356.302 219.058  23
  -8   6   1 48.1207 201.006  23
  -8   6   1-16.5093 191.803  21
  -8   6   1 25.2818 200.961  20
  -8  -6  -1-34.6999 545.564   8
  -8   6   1-209.246 219.071  14
  -8   6   1 242.549 411.177  33
   8   6   1 210.219 216.420  20
  -8   6   1 38.9177 175.993  12
   8   6   2 1125.31 251.771  20
  -8   6   2 747.245 238.812  23
   8   6   2 999.815 251.299  23
  -8   6   2 3414.77 492.832  18
  -8   6   2 666.655 241.479  20
  -8   6   2 1059.62 229.836  12
  -8   6   2 3272.67 500.153  14
  -8  -6  -2 884.412 309.497  17
  -8   6   2 1217.96 277.088  31
  -8   6   3-45.4921 247.376  12
   8   6   3 164.152 344.816  16
  -8   6   3-379.598 247.068  23
   8   6   3 132.405 258.846  23
   8   6   3-240.548 313.700  21
  -8   6   3-149.287 254.405  20
  -8   6   3-125.231 479.513  14
   8   6   3 81.6931 265.481  20
  -8   6   3 227.439 188.042  31
  -8   6   3 141.436 473.674  18
  -8   6   4 755.606 274.116  23
   8   6   4 1018.34 294.018  23
   8   6   4 160.583 412.752  16
   8   6   4 74.8119 381.641  21
  -8   6   4 2268.10 482.026  14
  -8   6   4 1072.95 283.170  20
   8   6   4 1226.59 308.478  20
  -8   6   4 1133.94 281.949  12
  -8   6   4 2930.42 481.668  18
  -8   6   5 67.9330 325.402  23
   8   6   5 75.8159 338.948  23
   8   6   5-337.227 623.869  16
   8   6   5 10.1997 569.984  21
  -8   6   5-107.758 336.354  12
   8   6   5-60.5549 361.557  20
  -8   6   5-390.517 349.968  20
  -8   6   6 1013.89 394.363  12
   8   6   6-73.2078 390.723  23
  -8   6   6 337.313 363.078  23
   8   6   6 390.483 725.278  16
   8   6   6-23.2974 674.663  21
   8   6   6-99.3052 442.704  20
  -8   6   6 776.018 405.946  20
   8   8   2-11.0269 277.273  16
   8   8   2 143.179 209.946  23
   8   8   2 193.988 219.320  20
   8   8   2 27.5977 256.654  21
  -9   1   0-298.391 399.272   4
   9   1   0-421.145 629.723   2
  -9  -1   0 72.4513 169.178   5
  -9   1   0 64.0228 81.5042   3
   9   1   0-25.5332 163.433  21
  -9  -1   0 161.786 255.940  40
  -9   1   0-409.062 379.117  33
  -9   1   0-222.859 459.315   2
  -9  -1   0-93.0264 117.382  31
   9   1   0-56.2991 176.550  16
   9   1   0 293.053 276.810   5
   9   1   0 36.1769 61.7707   3
  -9   1   0-25.0098 126.480  12
  -9   1   0-371.313 506.648  30
   9  -1   0-24.1481 174.845   5
  -9  -1   0 115.612 181.123  25
  -9  -1   0 48.3356 184.004   2
  -9   1   1 59987.0 3154.60  42
  -9  -1  -1 59546.2 3189.04  42
   9   1  -1 56274.9 3146.16  21
   9   1   1 57116.8 3162.77  21
  -9   1   1 60305.8 3188.61   2
   9   1  -1 49375.4 3163.73   2
   9  -1  -1 47672.9 3175.71   4
  -9  -1  -1 53648.3 3134.36   3
  -9  -1  -1 65952.6 3319.15   2
   9   1   1 56437.4 3164.32  16
  -9  -1  -1 54300.7 3179.27  40
  -9  -1   1 80088.2 3287.40   8
  -9   1   1 46177.8 3137.42   3
  -9   1  -1 41567.7 3233.63  40
   9  -1  -1 55137.9 3137.09   3
  -9   1   1 62605.9 3157.16  12
  -9  -1  -1 60637.0 3156.74  36
   9   1   1 52378.2 3153.91   5
  -9   1   1 70613.5 3178.39  31
  -9  -1  -1 58571.3 3147.59  25
  -9   1  -1 40270.7 3279.05  30
   9  -1  -1 66580.3 3191.82   5
  -9  -1   1 57956.9 3187.28   5
   9   1  -1 57691.5 3147.23  16
   9   1   1 42163.3 3139.52  23
  -9   1   1 58778.9 3152.80  25
  -9   1   1 55070.6 3157.05  30
  -9   1   1 55718.6 3222.28   4
   9   1   1 42269.6 3139.81  20
  -9   1   1 48118.3 3151.34  40
  -9  -1  -1 54961.9 3201.38  30
  -9  -1  -2-262.550 152.494  25
  -9   1   2-117.535 505.259   4
  -9   1   2-116.262 231.877  23
   9   1   2-300.855 517.056  16
   9  -1  -2 456.052 320.332   4
   9   1   2-309.676 478.661  21
  -9   1  -2-847.650 783.978  40
  -9  -1  -2 233.630 354.976  40
  -9   1   2-26.3617 179.606  40
  -9  -1  -2 105.350 482.853  30
  -9   1   2 131.420 236.294  12
  -9  -1   2 257.883 566.566   6
   9   1   2-397.534 315.970  20
  -9   1   2 67.3192 261.054  20
  -9  -1  -2-93.3105 128.868   3
   9  -1  -2 140.843 129.343   3
   9   1  -2 17.5267 189.973   1
  -9  -1   2 167.943 231.124  40
  -9   1   2-191.593 186.552  25
   9   1   2 135.179 289.518  23
   9   1   3 25421.1 849.879  16
   9   1   3 12702.5 389.536  23
   9  -1  -3 20828.0 427.804   2
   9   1   3 25071.6 798.974  21
  -9  -1  -3 21298.2 297.828  10
  -9   1   3 45781.1 648.866  14
  -9  -1   3 503.877 521.249   6
  -9  -1  -3 18311.2 249.645   3
   9  -1  -3 18880.1 252.656   3
  -9   1   3 24784.6 441.912   5
  -9   1   3 24503.0 330.593  25
  -9   1   3 46180.9 647.696  18
  -9   1   3 22670.5 318.229  31
   9   1   3 14480.9 429.785  20
  -9  -1  -3 24109.0 482.626   4
  -9  -1  -3 21090.0 755.029  30
  -9   1   3 19353.8 685.417   4
   9   1   4 422.974 904.119  21
   9   1   4-1438.90 948.700  16
  -9   1   4 183.733 438.203  14
  -9   1   4-8.71866 436.068  18
  -9  -1  -4-79.2677 669.838  30
  -9   1   4 263.828 214.521  25
   9   1   5-16.1738 192.267  16
   9   1   5-16.8276 163.477  21
  -9  -1  -5 77.3309 547.023  30
   9   3   0-93.5410 246.450  16
   9  -3   0 188.501 442.442   4
   9   3   0-55.9556 191.241  23
   9   3   0-93.1606 125.648   3
   9   3   0 39.7171 182.688  20
   9   3   0-12.8228 227.841  21
  -9  -3   0-118.256 676.994   8
  -9   3   0 199.027 478.444   2
  -9   3   0 188.033 424.715  18
  -9   3   0-155.961 430.765  14
  -9  -3   0-176.007 428.348   6
  -9  -3   0 302.813 232.490  25
  -9   3   0-216.577 555.461  33
   9   3   0 228.856 436.034   1
  -9   3   0 714.751 723.213  40
  -9   3   0 109.622 139.162   3
  -9  -3   0-313.053 182.627   5
  -9  -3   0 107.396 260.611  40
   9   3   1 22075.6 1247.38   3
   9   3   1 22912.2 1259.22  23
   9   3   1 23212.2 1259.52  20
   9   3  -1 21076.0 1332.95   1
   9   3  -1 14908.9 1239.46   2
   9   3  -1 17868.5 1270.25  21
  -9   3   1 21962.2 1244.23  21
   9   3   1 25616.3 1282.36  21
   9  -3  -1 21084.9 1248.30   3
  -9  -3  -1 20600.2 1245.07   3
   9  -3  -1 21987.6 1382.04   4
  -9   3   1 21995.4 1251.72   3
  -9  -3  -1 32036.3 1425.62   8
  -9   3   1 19432.6 1291.42   2
   9  -3  -1 23679.9 1644.83   2
  -9  -3   1 20371.7 1279.12   5
   9  -3  -1 20821.3 1261.60   5
  -9  -3  -1 22995.2 1247.62  25
  -9   3   1 17570.4 1291.30  30
  -9   3   1 21776.6 1245.17  16
  -9  -3  -1 22539.4 1274.27  40
   9   3  -1 18360.1 1274.28  16
   9   3   1 25770.0 1286.27  16
  -9   3   2 79.0111 168.874   3
   9  -3  -2-19.6977 174.079   1
   9   3   2-181.643 170.825   3
   9   3   2 50.2217 347.682  16
   9  -3  -2-803.749 508.642   4
  -9   3   2 94.2179 200.607  16
   9   3   2-3.83400 236.815  23
  -9   3   2-434.832 480.579  18
   9   3   2-476.452 250.964  20
   9   3   2-78.1905 312.448  21
  -9   3   2-197.413 183.620  21
  -9   3   2-123.617 219.891  12
  -9   3   2-513.405 486.423  14
  -9   3   2-9.66717 228.451  20
  -9  -3  -2-386.410 235.828  40
   9  -3  -2-879.471 559.010   2
  -9  -3  -2 16.5285 144.250   3
  -9   3   2-266.659 304.772  31
   9   3   2-274.054 212.173   5
  -9  -3  -2-202.812 402.030  30
  -9  -3  -2 146.988 303.821  17
   9  -3  -2-257.290 156.097   3
  -9   3   2 330.541 218.928  23
  -9   3   3 11751.1 794.203  23
  -9   3   3 14222.0 822.846  12
  -9   3   3 12015.2 797.991  20
   9   3   3 11503.3 809.305  20
  -9  -3  -3 12821.3 814.606  42
  -9   3   3 12869.3 786.631  31
  -9  -3  -3 11543.3 788.462  40
  -9  -3  -3 11009.7 992.296   4
   9   3   3 11659.1 805.489  23
  -9   3   3 12584.0 758.373  25
  -9   3   4-15.2532 370.233  12
  -9   3   4 9.56579 308.738  23
   9   3   4-107.696 347.980  23
   9   3   4 95.1235 660.891  16
  -9  -3  -4 17.0033 424.971  30
   9   3   4 76.1221 626.297  21
  -9  -3  -4-292.650 289.884  42
  -9   3   4 119.242 335.793  20
   9   3   4 482.666 375.101  20
  -9   3   4-227.041 198.165  31
  -9  -3  -4-136.894 259.016  36
  -9   3   5 4268.57 478.629  23
   9   3   5 4635.65 514.658  23
  -9  -3  -5 4879.06 352.931  10
   9   3   5 1803.12 565.281  20
  -9  -3  -5 5815.40 405.918  36
  -9   3   5 4729.57 513.318  20
  -9   3   5 7486.38 590.259  12
   9   3   6 66.6837 925.338  21
  -9   3   6-170.942 432.880  12
   9   3   6 16.0368 943.003  16
  -9  -3  -6-65.1094 238.494  36
   9   3   7-15.5097 85.9696  16
   9   3   7-16.1219 79.5515  21
  -9  -3  -7 68.0738 205.929  36
   9   5   0 62.0029 264.659  16
   9   5   0-27.3144 215.814  23
   9   5   0-29.2646 244.273  21
   9   5   0-7.11952 205.767  20
  -9  -5   0-582.761 644.039   8
  -9   5   1 20226.7 794.774  14
  -9  -5  -1 8679.89 826.893   8
  -9   5   1 20577.6 791.589  18
  -9   5   1 7995.25 719.669  33
  -9   5   1 7207.79 581.741  12
   9   5   1 7676.81 590.247  23
   9   5   2-68.9076 308.780  16
  -9   5   2 211.741 217.354  23
   9   5   2 119.142 235.605  23
   9   5   2 32.0382 292.408  21
  -9   5   2-45.8621 221.421  20
  -9   5   2-977.080 488.273  14
  -9   5   2 184.204 495.731  18
  -9   5   2 291.749 271.548  31
   9   5   2-3.90501 241.365  20
  -9  -5  -2-45.6266 321.531  17
  -9   5   2 63.8118 218.281  12
  -9   5   3 5333.52 407.038  23
   9   5   3 4822.76 420.147  23
   9   5   3 5210.43 428.083  20
  -9   5   3 5750.97 412.760  20
  -9   5   4-109.051 283.680  12
  -9   5   4-487.517 265.644  23
   9   5   4-29.1919 288.633  23
   9   5   4-481.126 418.251  16
   9   5   4 230.572 381.354  21
   9   5   4 310.669 298.157  20
  -9   5   4 55.4596 274.313  20
  -9   5   4 14.4546 181.230  31
  -9   5   5 3175.80 415.890  12
  -9   5   5 2517.13 384.716  23
   9   5   5 2495.35 408.329  23
   9   5   5 155.366 677.696  16
   9   5   5 3196.02 643.698  21
  -9   5   5 7937.30 541.995  14
  -9   5   5 8152.75 542.574  18
  -9   5   5 2827.56 409.924  20
   9   5   5 2974.71 434.388  20
  -9   5   6 865.533 414.726  12
   9   5   6-239.246 397.333  23
  -9   5   6 178.086 362.423  23
   9   5   6 281.334 758.207  16
   9   5   6 74.4716 698.679  21
   9   5   6 138.434 442.118  20
  -9   5   6-15.8841 422.388  18
  -9   5   6 103.602 427.343  14
  -9   5   6 386.261 400.656  20
   9   7   1 193.350 196.319  23
   9   7   1 265.250 202.430  20
  -9   7   2 116.123 206.117  23
   9   7   2 195.086 249.210  23
  -9   7   2-199.578 197.981  12
  -9   7   2-187.730 214.248  20
   9   7   2 30.8450 252.734  20
  -9   7   3 1940.95 267.410  23
   9   7   3 108.558 358.743  16
   9   7   3 1922.67 284.898  23
   9   7   3-85.7795 340.074  21
  -9   7   3 1796.45 270.803  20
  -9   7   3 5576.02 474.131  14
   9   7   3 1866.90 292.082  20
  -9   7   3 5291.84 467.380  18
  -9   7   3 2573.34 270.999  12
  -9   7   4 156.029 246.876  23
   9   7   4-164.228 276.823  23
   9   7   4 193.009 393.913  16
   9   7   4-222.307 367.609  21
  -9   7   4-284.624 419.529  18
  -9   7   4 223.798 419.600  14
   9   7   4 4.67971 283.703  20
  -9   7   4 281.729 259.996  20
  -9   7   4 41.5556 245.178  12
 -10   0   0 379237. 25099.1  12
 -10   0   0 821592. 25127.4  14
 -10   0   0 323195. 25115.9  40
 -10   0   0 363238. 25120.5  42
 -10   0   0 314598. 25124.7   2
 -10   0   0 420379. 25109.7  33
 -10   0   0 411640. 25111.8  31
 -10   0   0 823728. 25127.2  18
 -10   0   0 335246. 25118.0  30
 -10   0   0 387975. 25114.7  17
 -10   0   1 161.300 284.237  12
 -10   0   1 124.791 201.767   4
  10   0   1-1551.54 532.655  16
  10   0  -1-288.403 420.901   2
  10   0   1-1274.03 505.949  21
  10   0  -1-23.1106 79.3862   3
 -10   0   1 568.415 725.216  32
 -10   0   1-101.281 260.811  40
 -10   0   1-473.713 264.776   2
 -10   0   1 115.733 381.712  30
 -10   0   1-15.0273 203.171  31
 -10   0  -1-500.580 208.964  25
  10   0   2 115494. 7628.81  16
  10   0   2 117416. 7626.25  21
  10   0  -2 111097. 7581.15   2
 -10   0   2 211951. 7609.10  14
  10   0  -2 126272. 7562.15   1
 -10   0   2 153693. 7593.58   8
 -10   0  -2 132705. 7644.96  38
 -10   0   2 123149. 7564.04  31
 -10   0   2 212855. 7609.47  18
 -10   0   2 128530. 7570.30  25
 -10   0  -2 92166.0 7609.85  30
 -10   0  -2 120018. 7562.99  25
 -10   0   2 112527. 7564.87  40
 -10   0   2 128325. 7589.31   5
 -10   0   3-124.352 500.372   8
 -10   0   3 353.278 387.794  12
  10   0   3 13.9959 279.526  16
 -10   0   3-11.2736 496.218  34
  10   0   3-203.908 282.089  21
 -10   0  -3-101.967 615.282  40
 -10   0   3 77.9005 276.375   5
  10   0  -3-243.747 214.581   2
 -10   0  -3-100.962 912.694  30
 -10   0   3 5.75577 274.080  25
 -10   0   4 71892.3 3981.26  25
 -10   0   4 61492.3 3998.31  34
  10   2   0 113766. 6723.16  23
 -10   2   0 267409. 6811.23  18
  10   2   0 118079. 6733.06  21
 -10   2   0 104141. 6723.01   3
  10   2   0 109975. 6720.57   3
  10   2   0 111244. 6722.70  20
 -10   2   0 270955. 6812.53  14
 -10  -2   0 127836. 6739.10  25
 -10   2   0 102106. 6720.78  20
 -10  -2   0 112445. 6742.91  40
 -10  -2   0 111520. 6733.58   5
 -10   2   0 100188. 6783.62  30
  10  -2   0 132593. 6751.32  27
 -10  -2   0 151112. 6803.55   8
 -10   2   0 112111. 6732.26  25
 -10   2   0 109629. 6722.47  23
 -10   2   0 121107. 6779.60  33
  10  -2   0 105905. 6748.47   4
  10   2   0 116715. 6732.86  16
 -10   2   0 105568. 6774.88  40
  10   2  -1-84.1156 229.266  16
 -10   2  -1-98.9821 212.185  25
  10   2   1-25.6853 129.632   3
  10   2   1-283.902 290.107  16
 -10   2   1 82.8970 148.313  23
  10   2   1 252.769 183.074  23
  10  -2  -1-255.235 389.108   4
 -10  -2  -1-83.5990 179.675   2
  10   2  -1 124.257 210.233  21
 -10  -2  -1-33.0069 315.252  17
  10   2   1 298.443 262.569  21
 -10   2   1-276.569 421.070  33
  10   2  -1-80.6239 139.234  23
 -10  -2  -1-10.3801 270.493  40
 -10   2   1-77.6317 153.922  20
 -10  -2  -1-20.7941 108.250   3
 -10   2   1 205.439 194.521  42
 -10   2  -1 261.966 875.914  30
 -10   2   1 38.6212 415.631  14
  10  -2  -1 79.4313 120.230   3
  10   2   1 2.76002 188.934  20
 -10   2  -1-279.622 820.322  40
 -10  -2  -1-207.990 216.182  36
  10   2  -1 80.8110 178.512   2
 -10  -2   1-209.967 538.748   6
  10   2  -1 167.355 137.523  20
 -10   2   1-361.610 416.886  18
 -10  -2   1-7.17292 260.307   5
  10   2   1 109.977 260.544   5
 -10   2   1-67.1070 310.399  30
  10  -2  -1 148.508 203.003   5
 -10   2   1-75.3024 191.840  12
  10  -2  -1-218.437 920.808   2
 -10  -2  -1-150.186 416.136  30
 -10  -2   1 11.7167 271.235  25
 -10   2   1 113.640 136.956   3
 -10  -2   1 39.2531 270.185  40
 -10  -2  -1 23.4298 167.146  25
  10   2  -1-640.722 382.433   1
 -10   2   1-382.276 283.971  40
 -10   2   2 124685. 7519.25  23
  10   2   2 122677. 7523.68  23
 -10   2   2 148065. 7545.57   2
 -10   2   2 124010. 7515.17  40
  10   2   2 149842. 7547.42  21
  10  -2  -2 149786. 7520.36   3
 -10  -2  -2 149864. 7518.56   3
 -10  -2  -2 164309. 7562.56  42
 -10  -2  -2 146548. 7546.04  40
 -10  -2  -2 152334. 7562.42  30
 -10   2   2 122573. 7519.36  20
 -10   2   2 150210. 7535.82  31
  10   2   2 136258. 7523.41   5
 -10  -2  -2 135642. 7516.73  25
 -10   2   2 125808. 7593.44   4
 -10  -2  -2 150730. 7535.67  36
  10   2   2 124334. 7523.92  20
  10   2   2 146409. 7547.43  16
  10  -2  -2 115362. 7566.53   2
  10  -2  -2 145236. 7572.75   4
 -10   2   3 7.67594 269.798  23
  10   2   3-122.725 312.636  23
  10   2   3-259.365 627.994  16
  10   2   3-163.100 336.424  20
  10   2   3-492.753 592.457  21
 -10  -2  -3 319.507 320.170  42
 -10  -2  -3-229.292 324.578  40
  10  -2  -3 233.143 156.335   3
 -10   2   3 27.0684 207.630  31
 -10  -2  -3-158.582 276.925  36
 -10   2   3 31.8964 289.194  20
 -10  -2  -3-272.466 467.552  30
 -10   2   3 159.970 214.097   5
 -10  -2  -3 37.6949 147.604   3
 -10   2   3-59.8649 173.162  25
  10   2   4 31250.8 2111.19  23
 -10   2   4 23597.7 2097.22  23
 -10   2   4 41623.6 2132.70  12
 -10  -2  -4 37514.5 2081.57  10
 -10  -2  -4 34169.1 2108.62  40
 -10   2   4 24627.1 2105.24  20
 -10   2   4 38056.6 2086.72  31
 -10   2   4 39827.6 2075.37  25
 -10  -2  -4 43622.5 2142.47   4
 -10  -2  -4 35782.9 2114.66  42
 -10   2   5-107.881 457.925  12
  10   2   5 50.6718 932.248  21
  10   2   5-16.2437 961.174  16
 -10  -2  -5-193.636 280.131  36
 -10  -2  -5-207.902 466.115  30
 -10  -2  -5-86.3537 302.184  42
 -10  -2  -6 330.474 260.646  36
 -10   4   0 52319.1 3944.06  23
  10   4   0 76020.9 3952.54  23
 -10  -4   0 84115.2 4071.55   8
  10   4   0 69285.5 3959.26  21
  10   4   0 63534.6 3942.46   3
 -10   4   0 48732.4 3941.69  20
  10   4   0 69594.3 3948.70  20
 -10   4   0 173347. 4073.25  18
 -10  -4   0 73862.3 3957.77  25
  10   4   0 68369.4 3959.90  16
 -10   4   0 170828. 4073.05  14
  10   4  -1 540.998 206.665  16
  10   4   1 45.6052 302.960  16
 -10   4   1 18.1302 189.682  23
  10   4   1-49.1978 215.649  23
  10   4  -1 430.794 180.628  21
  10   4   1-66.3678 275.302  21
 -10  -4  -1-351.450 259.431  40
 -10   4   1 158.544 507.204  14
 -10  -4  -1-67.5814 626.190   8
 -10   4   1-3.91428 189.326  12
 -10   4   1-53.0894 195.429  20
  10   4   1 145.114 220.837  20
 -10  -4   1 231.447 196.033   5
 -10   4   1-693.198 514.040  18
  10   4   1 40.7275 149.488   3
  10   4   2 40558.4 2315.21  23
 -10   4   2 37063.3 2305.97  20
 -10  -4  -2 35577.3 2311.38  40
 -10   4   2 46556.1 2337.45  31
 -10   4   2 39416.7 2315.47  12
 -10  -4  -2 45657.1 2353.85  17
 -10   4   2 37374.7 2305.85  23
 -10   4   3-373.221 253.403  23
  10   4   3 41.0762 291.189  23
  10   4   3-20.7047 433.746  16
  10   4   3-21.0493 404.335  21
 -10   4   3 198.567 459.910   9
 -10   4   3-337.755 491.333  14
 -10   4   3 135.779 260.707  20
  10   4   3-50.0844 300.058  20
 -10   4   3-221.440 488.798  18
 -10   4   3-201.647 218.441  31
 -10   4   3-37.4950 260.928  12
  10   4   4 34157.9 2327.18  23
 -10   4   4 86860.3 2423.07  14
 -10  -4  -4 32784.3 2317.06  36
 -10   4   4 32428.0 2318.12  23
 -10   4   4 88824.7 2424.35  18
 -10   4   4 34131.2 2320.93  12
 -10   4   4 33375.1 2323.08  20
 -10   4   5-482.817 364.940  12
  10   4   5-75.4333 412.530  23
 -10   4   5-313.024 364.500  23
 -10   4   5 43.3003 403.596  20
  10   4   5 116.998 453.111  20
 -10  -4  -5 308.670 253.645  36
 -10   4   5 366.457 465.243  14
 -10   4   5 217.414 471.267  18
  10   4   6 8573.85 656.112  20
  10   4   6 7527.69 621.347  23
 -10   4   6 5408.67 581.767  23
  10   4   6 554.636 906.664  21
  10   4   6-38.1221 941.423  16
 -10   4   6 6010.96 608.103  20
 -10   4   6 12278.0 683.055  12
 -10  -4  -6 10517.2 543.227  36
  10   4   7 45.1713 652.081  16
 -10  -4  -7 187.885 220.917  36
  10   4   7-31.2846 627.986  21
  10   6   1 111.560 297.013  16
 -10   6   1 313.968 196.733  23
  10   6   1 144.949 223.362  23
  10   6   1 37.4721 278.209  21
 -10  -6  -1-281.692 573.767   8
  10   6   1-57.7537 225.684  20
 -10   6   1 129.373 198.129  20
 -10   6   1-283.841 296.313  18
 -10   6   1 8.90274 296.013  14
 -10   6   1 273.452 409.639  33
 -10   6   1-67.4637 179.008  12
 -10   6   2 20127.8 1383.59  23
 -10   6   2 56779.9 1536.62  14
 -10   6   2 19320.9 1383.14  20
 -10   6   2 23112.1 1389.43  12
 -10   6   2 58739.2 1538.79  18
 -10   6   2 22715.3 1404.88  31
 -10  -6  -2 19535.3 1421.03  17
  10   6   2 21382.7 1395.66  20
  10   6   2 20785.8 1394.47  23
 -10   6   3-3.92051 234.601  23
 -10   6   3 8.59549 484.812  14
 -10   6   3 97.4345 242.327  20
  10   6   3-315.184 268.437  20
 -10   6   3 426.376 196.413  31
 -10   6   3 8.56645 482.513  18
  10   6   3 35.2388 262.144  23
 -10   6   3-88.3041 242.073  12
 -10   6   4 9320.94 696.849  23
  10   6   4 8874.36 706.197  23
  10   6   4 8476.83 756.787  21
 -10   6   4 27907.1 869.984  14
  10   6   4 8814.60 711.486  20
 -10   6   4 8881.52 698.684  20
 -10   6   4 27882.5 869.788  18
 -10   6   4 10699.1 710.040  12
  10   6   4 9651.34 772.742  16
 -10   6   5 117.498 303.417  23
  10   6   5-259.575 331.230  23
  10   6   5 50.1718 601.317  16
 -10   6   5-388.259 345.481  12
  10   6   5-619.089 572.670  21
 -10   6   5-182.928 325.036  20
  10   6   5 52.7126 353.929  20
  10   8   2 143.566 284.924  16
  10   8   2-83.3521 205.824  23
  10   8   2-38.6949 260.847  21
  10   8   2-120.087 212.750  20
 -11   1   0-122.917 407.178   4
 -11  -1   0 39.4048 269.297  40
  11   1   0 11.0802 187.090  16
  11   1   0-44.6644 171.278  21
 -11   1   0 211.040 338.663   2
 -11  -1   0-144.130 127.489  31
 -11   1   0-54.6577 386.632  33
 -11   1   0-356.483 345.155  40
 -11   1   0-1.32088 83.5822   3
  11   1   0-21.9297 291.696   5
 -11   1   0 7.57232 128.522  12
 -11   1   0-65.4203 423.096  30
  11  -1   0 97.3682 179.991   5
 -11  -1   0-212.940 198.540  25
 -11  -1   0 59.5971 194.251   2
  11   1   1 71211.8 4941.26  23
  11   1  -1 83078.2 4940.62  21
  11   1   1 84744.6 4958.33  21
 -11   1   1 90227.5 4977.60   2
  11  -1  -1 84766.2 4936.06   3
 -11  -1  -1 86387.0 4934.30   3
  11   1  -1 84670.4 4975.66   2
 -11   1   1 98872.0 4958.86  42
 -11   1   1 77425.5 4951.71  40
 -11  -1  -1 82238.3 4973.54  40
 -11  -1  -1 91738.8 4950.75  36
 -11  -1   1 79333.2 4945.19  34
  11  -1  -1 99645.9 4982.23   5
 -11  -1  -1 85376.2 4938.16  31
 -11   1   1 114600. 4976.41  31
 -11  -1   1 87070.5 4965.41   5
  11   1   1 74541.4 4942.60  20
  11   1   1 82153.1 4954.46   5
 -11   1   1 88419.4 4957.21  30
 -11  -1  -1 85112.5 4988.29  30
 -11   1  -1 83116.8 5057.25  30
 -11  -1  -1 53766.4 4968.64   2
 -11  -1   1 94222.6 4962.15  25
 -11  -1  -1 90908.2 4949.10  25
 -11   1  -1 90032.2 5138.81   2
 -11  -1  -1 90976.7 4983.52  42
 -11   1   1 94025.5 5001.24   4
  11   1  -1 84184.6 4941.11  16
  11   1   1 84831.1 4959.25  16
  11   1  -2 320.557 128.942  16
 -11   1   2-181.295 247.443  12
 -11   1  -2 350.907 209.390  25
 -11   1   2-91.1274 534.326   4
  11   1   2-562.264 279.559  23
 -11   1   2 13.6283 209.736  23
  11   1   2-598.420 530.053  16
  11   1  -2 118.528 117.395  21
  11   1  -2-132.088 294.403   1
  11   1   2 104.110 502.268  21
  11   1   2 113.484 309.252  20
 -11  -1  -2-77.4520 337.857  42
 -11  -1   2 173.969 263.561  40
 -11  -1   2 413.708 615.731   8
 -11   1   2-145.147 209.698  40
 -11  -1  -2-115.282 378.034  40
 -11   1  -2-522.305 634.798  40
 -11   1  -2 1565.38 1003.35  38
 -11  -1  -2-129.304 243.213  36
 -11  -1   2 165.057 401.515  34
 -11   1   2-284.644 221.525   2
 -11   1   2 22.5344 201.456  31
 -11   1   2-160.003 233.362  20
 -11  -1  -2-236.574 175.858  25
 -11  -1   2 316.000 290.854   5
  11  -1  -2-141.199 126.470   3
 -11  -1  -2 32.0888 520.160  30
 -11   1   2 92.3953 234.795   5
  11   1  -2 121.346 242.051   2
 -11   1   2 82.1491 206.600  25
 -11  -1  -2-63.5269 124.147   3
  11   1   3 51183.9 2064.10  16
  11   1   3 50561.3 2044.11  21
 -11  -1  -3 44971.2 1875.87  10
 -11   1   3 97396.8 2014.11  14
 -11  -1   3 42980.8 1984.95   8
 -11  -1  -3 40729.8 1860.94   3
 -11   1   3 42738.5 1892.46   5
 -11  -1   3 59687.3 2055.19   6
 -11   1   3 98838.0 2014.29  18
 -11   1   3 56165.8 1888.67  25
  11   1  -3-112.229 1843.86   2
 -11   1   3 51245.4 1930.83  12
 -11  -1  -3 48403.8 2040.36  30
 -11  -1   3 43249.2 1906.04  25
 -11  -1  -3 51410.3 1907.96   4
  11  -1  -3 41437.0 1860.80   3
  11   1   4-698.941 986.872  16
 -11   1   4-131.576 457.403  14
 -11   1   4 70.7679 231.700  25
 -11   1   4 751.701 463.111  18
  11   1   4 662.390 924.368  21
 -11  -1  -4 440.618 695.319  30
 -11   1   5 39342.6 672.460  14
 -11   1   5 40273.7 669.690  18
 -11   1   5 20608.2 341.998  25
 -11  -1  -5 71.1833 605.731  30
 -11   1   6-9.04811 388.972  14
 -11   1   6-108.201 382.667  18
 -11   3   0 344.259 218.585  25
  11   3   0-44.4424 246.351  16
  11   3   0 119.190 173.355  23
  11   3   0-128.055 233.938  21
 -11   3   0-179.551 454.109  18
 -11  -3   0-48.7442 293.319  40
 -11  -3   0-189.710 657.298   8
 -11   3   0-911.733 538.267  40
 -11   3   0-122.931 448.337  14
 -11   3   0-210.440 589.265  33
 -11   3   0-117.221 131.824   3
  11   3   0 38.5190 119.070   3
 -11   3   0 366.449 675.646  30
 -11  -3   0-7.42311 168.177   5
  11   3   0-214.534 175.740  20
 -11  -3   0 241.395 220.662  25
  11   3   1 48334.4 2592.35  23
  11   3  -1 42817.0 2599.14  21
  11  -3  -1 38778.5 2584.78   3
 -11   3   1 42309.9 2580.01  21
 -11  -3  -1 38001.3 2582.34   3
  11   3   1 49976.2 2610.09  21
  11   3  -1 46116.0 2664.51   1
  11   3  -1 40716.9 2598.25   2
 -11   3   1 46578.4 2588.96   3
 -11  -3  -1 48915.6 2641.03  17
  11   3   1 44538.9 2585.61   3
 -11  -3   1 44506.9 2617.27  40
  11   3   1 46947.8 2591.96  20
 -11  -3  -1 45382.1 2608.44  40
 -11  -3   1 50232.6 2744.90   8
  11  -3  -1 45406.7 2603.26   5
 -11   3   1 36838.5 2602.03  40
 -11  -3   1 51409.0 2677.11   6
 -11   3   1 54905.2 2656.14  33
 -11   3   1 45343.7 2594.65  12
 -11  -3   1 49693.3 2621.86   5
 -11   3   1 35389.5 2598.89  30
  11  -3  -1 53001.0 2631.49  27
 -11   3   1 45018.3 2591.93  25
 -11  -3   1 46345.9 2615.75  25
  11   3  -1 41909.0 2600.38  16
  11  -3  -1 43411.5 2646.54   4
 -11   3   1 42533.2 2580.41  16
  11   3   1 49883.5 2611.83  16
 -11  -3  -1 50266.4 2591.35  25
 -11   3   2-3.42171 174.081   3
  11   3   2 132.926 337.535  16
 -11   3   2 168.014 204.009  23
  11   3   2-147.142 233.419  23
  11   3   2 22.1777 310.634  21
  11   3   2-68.2440 232.268   5
 -11   3   2 8.67074 493.457  14
 -11  -3  -2 302.456 251.567  40
  11   3   2 82.0447 243.156  20
 -11  -3  -2 54.6299 139.533   3
 -11   3   2-8.63866 482.753  18
 -11   3   2 196.511 313.550  31
 -11  -3  -2 96.4627 312.186  17
 -11  -3  -2 398.039 432.565  30
  11  -3  -2 16.4956 144.852   3
 -11   3   2 239.077 213.306  20
 -11  -3  -2 315.356 255.337  36
 -11   3   2 63.8982 172.016  25
 -11   3   3 26782.7 1960.78  23
  11   3   3 28122.2 1968.57  23
 -11   3   3 32159.3 1950.67  25
 -11   3   3 80678.4 2095.93  14
 -11  -3  -3 34544.6 1990.09  42
 -11   3   3 26198.3 1961.44  20
 -11   3   3 81347.5 2096.41  18
 -11   3   3 36402.4 1988.06  12
 -11  -3  -3 36566.8 1979.30  36
 -11   3   3 36929.7 1974.69  31
 -11  -3  -3 30352.1 1968.75  40
 -11  -3  -3 24771.4 2060.10   4
 -11   3   4 7.73458 366.865  12
 -11   3   4-135.121 290.403  23
  11   3   4-135.214 333.481  23
 -11  -3  -4-388.801 202.934  10
 -11   3   4-54.6445 199.735  31
 -11  -3  -4 34.8326 299.828  42
 -11   3   4 49.8115 312.228  20
  11   3   4-101.093 360.433  20
 -11  -3  -4 223.443 442.787  30
  11   3   5 11783.3 920.882  23
 -11   3   5 10172.9 894.340  23
 -11  -3  -5 14549.0 847.152  10
 -11   3   5 10743.3 912.343  20
 -11  -3  -5 16337.0 875.224  36
 -11   3   6 424.123 452.021  12
 -11  -3  -6 147.357 243.590  36
  11   3   7-16.1936 62.8659  21
 -11  -3  -7 415.599 203.600  36
  11   5   0 159.690 261.506  16
  11   5   0 168.180 199.966  23
  11   5   0-52.8393 244.649  21
  11   5   0 66.9923 202.659  20
 -11  -5   0-12.2514 691.458   8
 -11   5   1 18725.3 1168.66  23
  11   5   1 19206.2 1176.94  23
 -11   5   1 18261.1 1169.23  20
 -11   5   1 19241.1 1173.15  12
  11   5   2-83.0773 355.942  16
 -11   5   2 186.121 207.525  23
  11   5   2 45.5793 247.801  23
  11   5   2-17.8204 320.110  21
 -11   5   2 9.80431 211.671  20
  11   5   2-12.3541 254.749  20
 -11   5   2 222.452 287.479  31
 -11  -5  -2-410.137 346.731  17
 -11   5   2-88.1045 218.688  12
 -11   5   3 15348.3 966.461  23
  11   5   3 16233.9 985.144  23
 -11   5   3 15181.0 968.784  20
 -11   5   3 16812.9 984.999  12
 -11   5   3 15891.1 969.078  31
 -11   5   4-76.3392 278.286  12
 -11   5   4 115.184 250.569  23
  11   5   4-182.456 285.320  23
 -11   5   4-158.543 258.763  20
  11   5   4 308.052 292.445  20
 -11   5   4-154.906 187.406  31
 -11   5   5 7320.37 598.452  23
  11   5   5 7517.50 617.573  23
  11   5   5 7770.94 636.077  20
 -11   5   5 8729.88 541.253  31
 -11   5   5 8346.51 610.975  20
 -11   5   6 241.002 428.788  12
  11   5   6 342.371 381.269  23
 -11   5   6 93.5921 333.193  23
  11   5   6 110.874 766.444  16
  11   5   6-262.405 701.196  21
 -11   5   6-285.158 439.596  14
  11   5   6-182.536 422.259  20
 -11   5   6 111.557 370.395  20
 -11   5   6 665.940 427.231  18
  11   7   1-303.445 265.382  16
 -11  -7  -1 293.170 274.837  17
  11   7   1 407.816 193.620  23
  11   7   1 15.8170 244.723  21
  11   7   1 15.1259 200.573  20
 -11   7   2 45.6585 202.478  23
  11   7   2-29.7158 240.372  23
 -11   7   2-486.227 262.751  14
 -11   7   2 5.36859 241.190  31
 -11   7   2-476.101 256.948  18
 -11   7   2-106.081 200.813  12
  11   7   2 105.444 248.804  20
 -11   7   2 41.4262 204.601  20
 -11   7   3 5422.90 485.144  23
  11   7   3 6084.01 509.613  23
  11   7   3 6535.82 515.435  20
 -11   7   3 5582.26 488.069  20
 -11   7   3 6681.35 499.079  12
 -11   7   3 17760.8 669.701  18
 -11   7   3 18176.4 674.918  14
 -11   7   4-149.360 238.822  23
  11   7   4 4.50209 258.837  23
  11   7   4-64.5374 376.173  16
  11   7   4-203.343 347.224  21
  11   7   4 246.860 270.141  20
 -11   7   4 371.554 426.432  14
 -11   7   4 199.818 246.057  20
 -11   7   4 740.678 422.831  18
 -11   7   4 84.9939 247.690  12
 -12   0   0 155202. 11054.6   4
  12   0   0 140259. 11045.7  21
 -12   0   0 180167. 11079.5   2
 -12   0   0 379620. 11074.6  14
 -12   0   0 194720. 11072.7  42
 -12   0   0 169775. 11066.9  40
 -12   0   0 184356. 11038.7  36
 -12   0   0 180476. 11071.8  30
 -12   0   0 193020. 11095.5  32
 -12   0   0 205335. 11058.6  31
 -12   0   0 175587. 11041.2  12
 -12   0   0 382397. 11074.5  18
 -12   0   0 196229. 11062.5  17
  12   0   0 143823. 11046.2  16
 -12   0   1-266.713 245.328  12
 -12   0  -1 105.703 180.509   4
 -12   0   1 299.500 302.295   4
  12   0   1-34.5752 482.036  16
 -12   0  -1 124.702 177.947  10
  12   0   1 224.761 445.071  21
 -12   0   1-18.9942 240.007  40
 -12   0  -1 25.0983 319.052  42
 -12   0  -1-294.793 762.777   2
 -12   0  -1 57.5109 358.572  33
  12   0  -1 47.8954 63.9762   3
 -12   0   1-58.4037 176.453  31
  12   0  -1-319.257 303.592   5
 -12   0   1 189.695 205.046   2
 -12   0   1-55.0776 362.574  30
 -12   0  -1-10.5818 93.1224  12
 -12   0  -1 163.819 506.510  30
 -12   0   1-116.952 200.460   5
 -12   0   1 144.273 242.976  17
 -12   0  -1-69.1002 193.524  25
 -12   0  -1 24.4072 388.607  40
  12   0   2 80559.2 5085.94  16
 -12   0   2 75482.9 5008.85  40
  12   0   2 80323.8 5083.68  21
  12   0  -2 94318.2 5056.50   2
 -12   0   2 166814. 5065.84  14
 -12   0   2 87124.8 5007.71  31
 -12   0   2 78254.2 5019.17   5
 -12   0   2 164694. 5064.77  18
 -12   0   2 99677.6 5040.78  12
 -12   0   2 98522.5 5018.85  25
  12   0  -2 69328.4 4991.94   3
 -12   0  -2 77738.1 5083.46  30
 -12   0  -2 75912.8 5002.57  25
  12   0   3-212.531 200.112  21
  12   0  -3 90.8307 143.119   3
 -12   0   3-203.027 411.310  12
 -12   0   3-108.974 406.302  18
 -12   0   3-398.441 409.703  14
 -12   0  -3 124.591 727.295  30
 -12   0   3-10.1449 251.557  25
 -12   0   4 87142.7 4305.92  14
 -12   0   4 87539.7 4306.10  18
 -12   2   0 76839.1 4567.07  23
  12   2   0 72527.1 4567.20  23
  12   2   0 78615.0 4578.89  21
 -12   2   0 79979.2 4568.58   3
  12   2   0 72745.6 4564.34   3
 -12   2   0 194264. 4670.07  14
 -12  -2   0 81866.5 4594.89  40
 -12   2   0 72047.9 4565.57  20
 -12   2   0 66550.2 4622.44   2
  12   2   0 71421.4 4566.69  20
 -12   2   0 81101.2 4618.74  33
 -12   2   0 77922.0 4575.24  12
 -12   2   0 195556. 4669.34  18
  12  -2   0 73274.0 4585.65   5
 -12  -2   0 80257.7 4583.07   5
 -12   2   0 73868.5 4625.82  30
 -12  -2   0 84740.7 4583.62  25
 -12   2   0 83209.1 4582.39  25
  12   2   0 78837.1 4578.94  16
  12   2  -1-49.3596 84.3766   3
  12   2  -1 37.7001 202.566  16
  12  -2  -1-27.7852 983.389   2
  12   2  -1 11.5633 141.729  23
  12   2   1 101.317 298.528  16
 -12   2   1-50.9102 137.816  23
 -12  -2  -1 7.87780 100.363   3
 -12  -2  -1 160.138 214.167   2
  12   2   1 79.7282 179.587  23
  12  -2  -1 272.232 315.641   4
  12   2  -1 42.5848 261.476   2
  12   2  -1-110.577 186.924  21
 -12   2   1 37.0457 282.950  40
  12   2   1-304.316 280.135  21
 -12   2   1-159.748 216.097  42
  12   2  -1 57.9520 133.114  20
 -12  -2   1-90.7366 284.474  40
 -12   2   1 553.834 440.556  14
  12   2  -1 613.251 382.420   1
 -12  -2  -1-22.3383 281.617  40
 -12  -2   1 329.532 605.531   8
 -12   2   1 287.499 140.639  20
 -12   2  -1 316.235 589.170  40
  12   2   1 59.4336 185.251  20
 -12   2   1-13.5960 429.082  33
 -12   2   1-276.537 286.789  31
 -12   2   1 497.967 436.091  18
 -12  -2  -1 112.474 440.139  30
  12   2   1-60.3070 275.221   5
 -12   2   1 302.696 323.313  30
  12  -2  -1-10.9427 221.210   5
 -12  -2   1 58.2007 218.432   5
 -12   2  -1 336.887 812.483  30
  12  -2   1 401.264 471.805  27
 -12   2   1-74.8631 195.750  12
 -12  -2  -1-299.834 346.540  17
 -12  -2   1-328.486 245.440  25
 -12  -2  -1 68.9774 180.073  25
 -12   2   1 65.1955 132.837   3
  12  -2  -1-97.5812 119.298   3
 -12   2   1-123.776 195.534  25
 -12   2  -1-610.293 817.439   2
 -12   2   2 66052.5 4834.69  23
  12   2   2 83128.3 4849.39  23
 -12   2   2 93786.3 4856.71  12
  12   2  -2 75070.6 4853.86   2
  12   2  -2 83272.1 4877.86   1
  12   2   2 85400.7 4867.36  21
 -12  -2   2 111853. 4942.18   6
  12  -2  -2 88695.1 4836.44   3
 -12  -2  -2 90569.8 4835.01   3
 -12   2   2 79438.4 4838.67  40
 -12  -2  -2 93050.9 4874.51  40
 -12   2   2 66419.0 4834.84  20
 -12  -2   2 86059.8 4935.91   8
  12   2   2 87591.0 4852.64  20
  12   2   2 78139.7 4843.77   5
 -12  -2  -2 94853.0 4898.26  30
 -12  -2  -2 87960.3 4854.02  36
 -12  -2   2 84509.0 4866.49  25
  12   2   2 85474.1 4868.59  16
 -12   2   2 93231.6 4844.87  25
 -12  -2  -2 82321.2 4838.11  25
 -12  -2  -2 100203. 4888.79  42
 -12   2   2 79692.7 4928.55   4
  12  -2  -2 83023.6 4894.10   4
 -12   2   3-74.8469 285.007  12
  12   2   3 76.0791 348.656  23
 -12   2   3 318.251 292.333  23
  12   2   3 256.403 642.470  16
 -12   2   3-37.5876 217.347  31
  12   2   3 974.146 596.138  21
  12  -2  -3-189.856 144.397   3
 -12  -2  -3-333.862 333.375  42
  12   2   3-249.146 389.035  20
 -12   2   3-220.731 324.645  20
 -12  -2  -3 127.990 143.396   3
 -12  -2  -3 36.4724 493.535  30
 -12   2   3-267.255 190.623   5
 -12   2   3 41.4814 188.782  25
 -12  -2  -3 12.5519 341.312  40
 -12  -2  -3-284.446 281.697  36
  12   2   4 26897.0 1879.19  23
 -12  -2  -4 29750.9 1851.40  10
 -12  -2  -4 30534.2 1889.69  42
 -12   2   4 32071.4 1856.81  31
 -12  -2  -4 34048.5 1874.60  36
 -12   2   4 32802.3 1844.73  25
 -12  -2  -4 30520.2 1887.37  40
  12   2   5-117.744 926.497  21
 -12   2   5-68.9614 471.763  12
  12   2   5-436.753 973.403  16
 -12  -2  -5 435.530 492.757  30
 -12  -2  -5-160.920 321.147  42
  12   2   6-202.292 224.618  21
  12   2   6-16.2122 259.296  16
 -12   4   0 43076.2 2779.82  23
  12   4   0 46982.4 2781.21  23
  12   4   0 47950.9 2781.21  20
 -12   4   0 40167.2 2776.48  20
 -12  -4   0 61072.2 2909.73   8
 -12   4   0 46395.8 2785.60  12
 -12   4   0 46451.5 2853.23  33
 -12   4   0 118075. 2913.78  18
 -12   4   0 119715. 2916.74  14
 -12  -4   0 40115.8 2784.62  25
 -12  -4   0 43586.1 2802.23  40
  12   4  -1-61.1021 233.337  16
  12   4   1-59.8846 296.474  16
  12   4  -1 439.043 159.165  23
 -12   4   1-49.3179 181.277  23
  12   4   1 330.624 210.240  23
  12   4  -1 272.164 215.897  21
  12   4   1-80.4476 272.540  21
 -12   4   1 2.67320 182.305  20
 -12  -4  -1-24.2358 264.838  40
  12   4  -1 581.669 152.831  20
  12   4   1-12.8747 209.551  20
 -12   4   1-476.909 497.948  18
  12  -4  -1-25.4228 407.077  27
 -12  -4  -1-140.857 340.333  17
 -12   4   1-815.684 508.746  14
 -12  -4   1-204.272 246.823  25
 -12  -4   1-378.706 673.850   8
 -12   4   2 33695.6 1975.21  23
  12   4   2 31286.3 1979.02  23
 -12  -4  -2 30133.9 1983.42  40
 -12   4   2 34456.6 1984.26  12
 -12   4   2 39541.7 2008.61  31
 -12  -4  -2 34112.5 2010.58  17
 -12   4   2 34312.6 1975.78  20
 -12   4   2 32814.3 1968.66  25
 -12   4   3-314.214 238.573  23
 -12   4   3-10.5691 245.991  20
 -12   4   3 9.65633 223.479  31
 -12   4   3-135.438 263.668  12
 -12   4   4 21642.0 1432.98  23
  12   4   4 22910.4 1447.78  23
 -12   4   4 23234.2 1440.82  20
 -12   4   4 24606.3 1421.32  31
 -12   4   4 26135.3 1446.30  12
 -12   4   5 359.821 362.262  12
  12   4   5 19.7035 395.824  23
 -12   4   5-787.679 348.039  23
  12   4   5-377.563 815.361  16
 -12  -4  -5 265.677 188.976  10
  12   4   5-502.120 747.595  21
 -12   4   5-381.295 474.531  14
 -12  -4  -5 115.960 254.599  36
  12   4   5 399.241 440.644  20
 -12   4   5 119.242 384.960  20
 -12   4   5 653.984 471.168  18
  12   4   6 5419.92 731.175  23
 -12   4   6 22752.7 850.809  14
 -12  -4  -6 9702.03 684.134  36
  12   4   6 5953.42 752.611  20
 -12   4   6 22028.8 847.992  18
 -12   4   6 9722.08 795.275  12
  12   4   7 31.2827 581.706  21
  12   4   7 1444.89 606.366  16
 -12  -4  -7 10.1536 219.912  36
 -12   4   7-97.5284 411.494  14
 -12   4   7-170.120 410.852  18
  12   6   0-9.50515 220.897  16
  12   6   0 226.813 162.770  23
  12   6   0-58.3230 207.909  21
  12   6   0 3.40529 166.814  20
  12   6   1-57.9058 300.911  16
 -12   6   1 116.875 186.745  23
  12   6   1 152.172 213.641  23
  12   6   1 153.831 273.166  21
 -12   6   1-297.702 191.751  20
  12   6   1 3.64734 223.209  20
 -12   6   1-44.3377 416.672  33
 -12   6   1 200.453 180.009  12
 -12  -6  -1-366.913 322.356  17
 -12   6   2 14722.0 1042.36  23
  12   6   2 15614.9 1054.46  23
  12   6   2 15261.1 1054.90  20
 -12   6   2 45401.9 1227.19  14
 -12   6   2 16984.7 1052.64  12
 -12   6   2 18819.1 1078.27  31
 -12   6   2 45522.1 1225.15  18
 -12  -6  -2 13400.0 1075.41  17
 -12   6   2 14943.7 1043.40  20
 -12   6   3 90.8169 226.525  23
  12   6   3-22.6493 268.723  23
  12   6   3 330.176 400.733  16
  12   6   3 174.822 379.953  21
 -12   6   3 70.0093 480.686  14
  12   6   3-94.8531 272.934  20
 -12   6   3-245.438 228.898  20
 -12   6   3 136.565 200.799  31
 -12   6   3-322.670 479.572  18
 -12   6   3 132.028 238.826  12
 -12   6   4 7839.50 599.834  23
  12   6   4 6795.84 608.792  23
 -12   6   4 25703.7 810.011  14
 -12   6   4 7744.05 600.274  20
  12   6   4 6774.25 613.007  20
 -12   6   4 8329.74 575.505  31
 -12   6   4 24107.2 806.236  18
 -12   6   4 10431.9 623.951  12
 -12   6   5-141.000 336.198  12
  12   6   5 64.7348 312.012  23
  12   6   5 120.504 613.147  16
  12   6   5 175.570 580.239  21
  12   6   5 380.831 346.218  20
 -13  -1   0 137.407 311.857  17
 -13   1   0 386.782 430.087   4
  13   1   0 261.360 223.904  16
 -13   1   0 372.017 378.281   2
  13   1   0-144.418 204.862  21
 -13   1   0 457.107 290.428  42
 -13  -1   0 35.4906 299.042  40
 -13   1   0 463.642 414.269  33
 -13  -1   0 123.147 146.022  31
  13   1   0 583.623 326.907   5
 -13  -1   0 25.7591 443.904  30
 -13   1   0 263.386 387.171  40
 -13   1   0-82.7259 84.7692   3
 -13   1   0 89.0801 454.604  30
 -13   1   0-168.449 159.210  12
  13  -1   0 84.3362 199.625   5
 -13  -1   0 104.748 208.858  25
 -13  -1   0 122.247 228.210   2
 -13   1  -1 614.927 216.633  25
 -13  -1  -1 772.773 342.541  42
  13   1  -1-46.3065 160.754  16
 -13   1   1-178.443 474.670   4
  13   1   1 115.162 302.068  16
  13   1   1 305.596 212.073  23
  13   1  -1 146.253 148.605  21
  13   1   1 396.488 280.351  21
 -13   1   1-14.7180 227.352  42
 -13   1  -1 69.4838 661.460  30
 -13  -1  -1 114.284 381.395   2
 -13   1   1 394.691 389.188  18
 -13   1   1 766.273 389.427  14
 -13  -1   1-216.029 270.583  40
  13  -1  -1 216.886 86.3286   3
 -13  -1  -1 47.4147 69.8105   3
 -13   1   1 141.377 256.785  40
 -13  -1  -1-246.030 377.254  40
 -13  -1   1 9.88845 157.450  31
 -13  -1  -1 138.089 191.352  36
  13   1   1-437.829 240.106   5
  13   1   1 149.253 235.129  20
 -13   1  -1 97.4231 449.133  33
 -13  -1  -1-99.1420 130.935  31
 -13   1   1 250.681 282.231  31
 -13  -1   1 252.027 275.736  18
  13  -1  -1 710.717 500.897   2
 -13   1   1 79.7832 329.228  30
  13  -1  -1 185.744 308.162   5
 -13  -1   1-21.8162 282.360  14
 -13  -1  -1 108.326 520.150  30
 -13  -1   1 96.1760 250.187  25
 -13  -1   1 184.426 198.067   5
 -13   1  -1-868.576 888.999   2
 -13   1   1 197.779 284.758   2
 -13   1   1 254.981 206.607  12
 -13  -1  -1 289.931 299.747  17
 -13   1   1 59.1906 218.718  25
 -13  -1  -1-3.72509 197.940  25
 -13   1  -2-207.017 238.995  25
 -13   1   2 4.96489 258.605  12
 -13   1   2-612.719 564.129   4
  13   1  -2-80.2726 243.465   2
  13   1   2-164.834 257.868  23
  13   1   2 139.014 536.361  16
  13  -1  -2 264.651 387.477   2
  13   1   2-75.7587 507.998  21
 -13  -1  -2-305.944 357.636  42
 -13  -1   2 151.984 278.526  40
 -13   1   2 11.2227 227.489  40
 -13  -1   2-87.1050 558.569   8
 -13  -1  -2-228.240 416.186  40
 -13  -1  -2 255.674 246.964  36
 -13  -1   2-26.3623 385.644  34
  13   1   2-641.328 297.470  20
 -13   1   2-41.5080 212.849  31
  13  -1  -2-116.579 116.618   3
 -13  -1  -2 176.144 556.620  30
 -13   1  -2 594.644 929.127  30
 -13  -1  -2 33.8797 112.429   3
 -13   1   2-269.905 215.549   5
  13   1  -2 437.222 307.388   1
 -13   1   2-100.936 220.778  25
 -13  -1  -2 160.629 191.237  25
 -13  -1  -3 104.110 183.496  25
 -13   1   3 246.169 366.738  12
  13   1   3-295.209 743.915  16
 -13  -1  -3 148.849 217.424  10
  13   1   3 726.589 695.825  21
 -13   1   3 421.057 206.911  40
 -13  -1   3-176.905 623.833   8
 -13  -1  -3-158.592 409.263  40
 -13  -1   3 22.4895 418.898  34
 -13   1   3 127.779 220.307  31
 -13  -1  -3 393.913 556.430  30
  13  -1  -3 92.0487 134.780   3
 -13  -1   3 390.815 314.623  25
 -13   1   3 345.049 219.590  25
 -13  -1  -3 251.235 139.443   3
 -13  -1  -4-62.9371 206.113  10
 -13   1   4-9.45656 453.299  12
  13   1   4-335.876 910.581  16
  13   1   4 571.699 857.242  21
 -13   1   4 876.670 441.630  18
 -13  -1  -4 186.400 713.446  30
 -13   1   4 261.335 438.883  14
 -13   1   4-220.931 236.041  25
  13   1   5 15.8785 98.2131  16
  13   1   5-16.5165 95.7676  21
 -13   1   5 250.003 442.696  18
 -13   1   5 8.96033 453.082  14
 -13  -1  -5 296.558 613.479  30
 -13   1   5 129.153 217.897  25
 -13   1   6-369.694 407.275  14
 -13   1   6-233.621 405.451  18
 -13   3   0 393.929 228.361  25
  13   3   0-144.278 243.479  16
  13   3   0-135.505 164.814  23
  13   3   0-207.363 226.874  21
 -13   3   0 96.8315 499.482  33
 -13  -3   0-5.54212 291.512  40
 -13   3   0-32.4254 451.974  14
 -13  -3   0 249.845 666.013   8
 -13   3   0 71.8174 135.096   3
  13   3   0 46.3881 165.927  20
 -13   3   0-168.310 174.641  12
 -13   3   0-355.124 450.254  18
 -13   3   0 225.962 695.046  30
  13  -3   0 86.4851 466.107  27
 -13  -3   0 78.3134 230.922  25
 -13  -3   0 67.0066 172.911   5
 -13   3   1 195.173 203.256  25
  13   3  -1-181.401 235.969  16
  13   3  -1 460.210 171.207  23
  13   3   1-223.538 289.987  16
  13   3   1 8.90495 207.481  23
  13  -3  -1 176.663 345.447   4
  13   3  -1 273.636 216.563  21
 -13  -3  -1 480.048 283.176  40
  13   3   1 524.060 270.372  21
 -13  -3   1 316.156 305.064  40
  13   3  -1 165.600 163.723  20
  13   3   1-73.7438 218.005  20
  13  -3  -1 24.7314 217.271   5
 -13   3   1 660.057 475.029  33
 -13   3   1 193.509 302.030  40
 -13  -3   1 127.139 215.503   5
 -13   3   1 306.104 213.017  12
 -13  -3  -1 44.5234 354.797  17
 -13   3   1 80.9717 142.417   3
 -13  -3   1-41.6019 290.750  25
 -13  -3  -1 87.5944 181.677  25
 -13   3   2-56.4581 167.828   3
 -13   3   2-25.3281 193.502  23
  13   3   2 604.006 349.251  16
  13   3   2 239.442 246.215  23
  13   3   2 136.188 316.696  21
 -13  -3  -2 394.850 274.705  40
 -13  -3   2 240.913 610.864   8
 -13   3   2 556.005 493.830  14
 -13  -3  -2-50.9501 127.386   3
 -13   3   2-141.051 200.654  20
  13   3   2 317.247 254.956  20
 -13   3   2-34.0428 317.370  31
  13   3   2 268.643 266.097   5
 -13  -3  -2 513.341 467.150  30
 -13   3   2-164.437 491.911  18
 -13   3   2 109.329 265.442  12
 -13  -3   2-91.4136 251.061  25
 -13  -3  -2-147.045 324.681  17
 -13   3   2 62.5291 187.850  25
 -13   3   3-143.859 258.266  23
  13   3   3 161.473 312.641  23
  13   3   3-113.011 420.723  16
  13   3   3-54.0800 389.865  21
 -13  -3  -3-359.625 256.375  36
 -13  -3  -3 185.729 268.139  40
 -13   3   3 104.616 277.335  20
  13   3   3 9.86197 339.567  20
 -13   3   3 79.6118 217.468  31
 -13   3   3 535.045 483.139  14
 -13   3   3 790.768 482.192  18
 -13  -3  -3-6.10586 426.848  30
 -13  -3  -3-35.6920 302.163  42
 -13   3   3 20.9138 167.634  25
  13   3   4-38.6815 422.983  20
 -13   3   4 450.586 371.368  12
  13   3   4 229.738 383.519  23
 -13   3   4-540.714 321.109  23
  13   3   4 167.865 645.681  16
 -13  -3  -4 150.304 211.898  10
  13   3   4 118.754 592.317  21
 -13  -3  -4 291.553 317.929  42
 -13   3   4-216.970 347.726  20
 -13  -3  -4 10.8681 260.134  36
 -13   3   4 39.3939 209.463  31
 -13  -3  -4 46.0132 409.746  30
 -13   3   5 88.5344 467.587  12
  13   3   5 107.611 363.629  23
  13   3   5-143.116 815.360  16
 -13  -3  -5-231.279 198.996  10
  13   3   5-13.2068 745.797  21
  13   3   5-60.7504 409.898  20
 -13   3   6 125.954 445.657  12
  13   3   6-497.940 933.917  16
  13   3   6-33.3965 894.635  21
 -13  -3  -6-21.7334 236.661  36
 -13  -3  -7-31.3789 194.828  36
  13   5   0-91.7539 268.341  16
  13   5   0-271.162 191.349  23
  13   5   0-173.605 246.722  21
  13   5   0 18.6747 191.859  20
 -13  -5   0 107.580 625.108   8
  13   5   1-97.6890 302.645  16
 -13   5   1 551.590 186.549  23
  13   5   1-133.770 207.403  23
  13   5   1 113.972 272.990  21
 -13   5   1 136.717 184.494  20
  13   5   1-23.6062 216.677  20
 -13   5   1-289.462 478.486  14
 -13   5   1 324.383 479.733  18
 -13  -5  -1 149.203 339.419  17
  13   5   2 46.9304 346.448  16
 -13   5   2-79.7626 219.452  23
  13   5   2 151.911 238.632  23
  13   5   2-105.702 317.749  21
 -13   5   2-59.4339 219.717  20
  13   5   2-3.87124 245.110  20
 -13   5   2 245.229 293.279  31
 -13   5   2 18.6740 218.383  12
 -13  -5  -2-258.027 304.957  17
 -13   5   3 61.2212 236.460  23
  13   5   3-173.556 268.355  23
  13   5   3 110.374 418.042  16
  13   5   3-14.0262 397.507  21
 -13   5   3 176.048 244.825  20
  13   5   3 4.32788 278.935  20
 -13   5   3-403.154 218.736  31
 -13   5   3-32.4982 257.520  12
 -13   5   4-71.3175 283.169  12
 -13   5   4-21.8271 281.934  23
  13   5   4 26.7387 320.689  23
  13   5   4 423.190 654.950  16
  13   5   4 1109.95 606.124  21
 -13   5   4 281.108 304.155  20
  13   5   4-122.156 351.020  20
 -13   5   4 110.225 190.287  31
 -13   5   5 350.871 351.917  12
  13   5   5-10.7741 325.108  23
  13   5   5-385.001 631.757  16
  13   5   5-545.869 593.103  21
  13   5   5 492.105 350.185  20
 -13   5   5 29.2099 175.741  31
 -13   5  -6 134.210 272.187  23
 -13   5   6-144.135 432.471  12
  13   5   6-37.6070 358.664  23
 -13   5   6 535.260 440.254  14
  13   5   6-527.768 393.324  20
 -13   5   6-73.8706 441.034  18
  13   7   1 51.5925 267.046  16
  13   7   1 58.0577 188.630  23
  13   7   1-155.980 243.054  21
  13   7   1 14.2670 194.290  20
 -13  -7  -1 39.7662 277.286  17
  13   7   2 74.9550 327.888  16
 -13   7   2-135.163 206.512  23
  13   7   2 176.539 228.993  23
  13   7   2-282.849 303.662  21
 -13   7   2-67.1176 212.578  20
  13   7   2-482.506 241.522  20
 -13   7   2-465.054 264.836  14
 -13   7   2-291.762 264.211  18
 -13   7   2-57.9314 193.932  12
 -13  -7  -2 130.016 259.100  17
 -13   7   2-145.924 242.299  31
  13   7   3 246.540 254.114  23
  13   7   3 257.883 386.063  16
  13   7   3-295.779 355.381  21
  13   7   3 138.048 265.205  20
 -13   7   3 468.285 434.532  14
 -13   7   3 358.389 435.832  18
 -13   7   3 146.418 233.073  12
 -13   7   4-193.161 255.950  12
  13   7   4 21.3148 246.602  23
 -13   7   4 296.012 423.153  14
  13   7   4 12.7532 257.971  20
 -13   7   4-414.629 432.356  18
 -14   0   0 41048.2 2476.42  30
 -14   0   0 43471.7 2466.86   2
 -14   0   0 43771.6 2455.39  42
 -14   0   0 39449.9 2453.88  40
 -14   0   0 47689.6 2432.36  31
 -14   0   0 40392.3 2420.89  25
 -14   0   0 38670.7 2408.89  12
 -14   0   0 37815.7 2434.76   4
 -14   0  -1 58.2249 211.753   4
 -14   0   1 23.4395 343.268   4
  14   0   1 425.774 483.281  16
 -14   0  -1 41.9665 180.791  10
  14   0   1-135.183 444.980  21
 -14   0  -1-69.1410 333.253  42
 -14   0   1-85.0129 259.374  40
 -14   0  -1-41.7143 185.927  36
 -14   0  -1-114.198 327.031  33
 -14   0  -1-486.981 446.108   2
  14   0  -1-201.028 475.202   2
 -14   0   1 47.6491 185.080  31
  14   0  -1-137.508 319.582   5
 -14   0   1 149.756 214.878   2
 -14   0   1-258.784 385.611  30
 -14   0  -1 394.904 531.209  30
 -14   0  -1 3.74387 58.0162   3
 -14   0  -1 63.0391 115.950  12
  14   0   1 5.25078 200.443   5
 -14   0   1 59.2825 208.698   5
 -14   0  -1-36.3016 212.494  25
  14   0   2 15937.2 1204.69  16
  14   0   2 15296.6 1191.64  21
 -14   0   2 16457.5 1016.42  40
  14   0  -2 13781.3 1075.13   2
 -14   0   2 16850.7 1000.17  31
 -14   0   2 16379.0 1005.75  25
 -14   0  -2 15806.8 997.333  25
 -14   0   3-429.017 404.702  12
  14   0   3-13.1456 109.651  16
 -14   0   3-785.993 412.013  14
 -14   0   3-76.5956 238.780  40
  14   0   3-13.6774 80.6808  21
 -14   0   3 463.756 401.440  18
 -14   0  -3-104.664 744.739  30
 -14   0   3-247.837 262.500  25
 -14   0   4 24769.1 1043.45  14
 -14   0   4 23194.1 1039.85  18
 -14   0   5 26.1462 395.694  14
 -14   0   5-303.894 383.988  18
 -14   0   5 24.4668 210.167  25
 -14   2   0 13238.1 892.323  23
  14   2   0 15769.1 922.555  21
 -14   2   0 13798.1 892.129   3
 -14   2   0 18115.9 1102.57  30
 -14   2   0 40313.0 1068.58  14
 -14   2   0 12577.9 890.345  20
 -14   2   0 13391.4 984.256  40
 -14   2   0 17952.8 1036.80  33
 -14   2   0 14766.0 907.138  12
 -14   2   0 39193.2 1061.04  18
 -14  -2   0 15380.6 960.483  40
 -14  -2   0 14993.4 986.346  17
 -14  -2   0 17102.8 929.759  25
 -14   2   0 17323.9 929.420  25
  14   2   0 15876.3 926.788  16
 -14   2   1-48.6809 127.520   3
  14   2  -1 129.887 200.821  16
  14   2   1-4.44393 295.023  16
  14   2  -1-171.226 185.683  21
  14   2   1 191.330 270.280  21
  14   2  -1 231.939 372.331   2
 -14  -2   1 17.4655 303.875  40
 -14   2   1-112.648 239.929  42
 -14  -2  -1-318.128 307.561  40
 -14   2   1-132.708 321.664  40
 -14  -2   1-640.410 637.123   8
 -14   2  -1-42.3018 519.710  33
 -14   2   1-154.679 316.315  31
 -14  -2  -1-371.561 479.658  30
  14   2   1-198.006 292.290   5
 -14   2   1-233.094 364.024  30
  14  -2  -1-122.460 300.810   5
 -14   2  -1-381.620 865.745  30
 -14  -2   1-271.849 232.316   5
 -14   2   1-93.1257 195.549  12
 -14  -2   1-339.696 257.501  25
 -14  -2  -1-53.5524 199.581  25
  14   2  -1-447.734 388.354   1
 -14   2   1-174.117 211.863  25
  14   2   2 15796.7 1134.91  23
  14  -2  -2 102.507 1110.03   4
  14   2  -2 21876.4 1129.57  21
  14   2   2 18205.3 1172.00  21
 -14  -2  -2 19233.5 1105.17   3
  14   2  -2 19528.3 1194.00   1
  14   2  -2 16058.8 1138.27   2
 -14   2   2 54711.0 1299.40  14
 -14  -2  -2 25210.0 1209.33  42
 -14  -2   2 27353.6 1389.37   8
 -14  -2   2 20231.7 1168.99  40
 -14   2   2 19649.7 1126.51  40
 -14  -2  -2 19042.3 1159.00  40
 -14  -2  -2 22300.2 1143.67  36
 -14   2   2 22572.5 1148.96  31
  14   2   2 21000.9 1142.49   5
 -14   2   2 55244.5 1299.11  18
 -14   2   2 20496.4 1144.70  12
 -14  -2  -2 22399.7 1263.90  30
  14   2   2 16965.2 1142.05  20
 -14  -2   2 22128.5 1179.18  25
 -14   2   2 23716.4 1132.72  25
 -14  -2  -2 20165.4 1121.06  25
  14   2  -2 21906.9 1132.16  16
  14   2   2 19005.4 1180.32  16
 -14  -2  -3-120.657 336.574  42
 -14   2   3-668.558 300.664  12
  14   2   3 75.2091 344.608  23
  14   2   3-250.985 618.150  16
  14   2   3-566.290 579.375  21
 -14  -2  -3-195.033 355.674  40
 -14  -2   3 33.1961 546.241   8
 -14  -2  -3 150.334 245.937  36
  14   2   3-192.443 379.382  20
 -14  -2   3 228.140 256.520  25
 -14  -2  -3 176.623 522.385  30
 -14   2   3 114.766 200.896  25
 -14   2   4 7852.31 566.864  12
 -14  -2  -4 6376.91 456.367  10
  14   2   4 3357.75 909.430  16
  14   2   4 1495.75 863.515  21
 -14  -2  -4 6891.63 544.430  42
 -14  -2  -4 6091.94 529.623  40
 -14  -2  -4 6956.46 499.340  36
 -14  -2  -4 81.3904 642.866  30
 -14   2   4 7900.07 444.915  25
 -14   2   4 6987.99 462.014  31
  14   2   5-143.622 965.984  16
  14   2   5 381.666 925.942  21
 -14  -2  -5 92.0246 274.790  36
 -14  -2  -5 273.711 326.732  42
 -14  -2  -5-7.50168 498.433  30
 -14  -2  -6 157.988 277.442  42
 -14  -2  -6 350.682 245.871  36
  14   2   6-50.0002 124.355  21
 -14  -2  -6-49.0624 423.592  30
 -14   4   0 32481.9 967.638  14
 -14   4   0 13065.2 776.516  23
  14   4   0 10780.4 775.050  23
  14   4   0 12095.5 802.546  21
 -14   4   0 11574.4 772.150  20
 -14  -4   0 13125.0 825.849  40
 -14  -4   0 16135.0 1041.13   8
 -14   4   0 13094.6 929.648  33
 -14   4   0 12059.7 782.573  12
 -14   4   0 30611.0 958.924  18
 -14  -4   0 10818.1 789.647  25
  14   4   0 11740.5 805.777  16
  14   4  -1-75.4070 240.363  16
 -14   4   1 75.8193 181.678  25
  14   4   1-58.3955 295.077  16
 -14   4   1 312.838 178.672  23
  14   4  -1-54.7706 223.669  21
  14   4   1 88.2680 272.472  21
 -14   4   1-272.455 180.547  20
 -14  -4  -1 272.051 279.613  40
 -14  -4   1 251.203 724.889   8
 -14   4   1-141.314 488.894  14
 -14   4   1-91.4567 468.933  33
 -14   4   1-255.111 488.556  18
 -14   4   1 45.4297 217.194  12
 -14  -4  -1 552.160 355.772  17
 -14  -4   1-186.914 272.774  25
 -14   4   2 7123.67 463.550  23
  14   4   2 6441.26 480.488  23
 -14  -4  -2 6551.29 499.219  40
 -14   4   2 7159.98 465.830  20
 -14   4   2 8705.59 546.525  31
 -14  -4  -2 7090.19 550.081  17
 -14   4   2 6543.79 458.905  25
 -14   4   3-9.44039 222.715  23
  14   4   3 4.03524 266.015  23
  14   4   3 169.241 426.235  16
  14   4   3-28.1773 274.752  20
  14   4   3-34.4145 393.445  21
 -14   4   3 31.4028 228.917  20
 -14   4   3-135.537 231.602  31
 -14  -4  -3-231.130 411.660  30
  14   4   4 5812.52 472.886  23
  14   4   4 1203.20 738.730  21
  14   4   4 396.716 493.551  20
 -14  -4  -4 7093.78 445.751  36
 -14   4   4 7282.85 413.318  31
 -14   4   4 6737.29 466.471  12
  14   4   4 2486.69 775.166  16
 -14   4   5-353.876 363.042  12
  14   4   5-12.4336 376.504  23
  14   4   5-465.041 801.918  16
 -14  -4  -5-116.992 186.505  10
  14   4   5-235.998 750.805  21
  14   4   5 424.281 424.313  20
 -14   4   5-113.568 187.779  31
 -14   4   6 2822.22 495.742  12
  14   4   6 1338.03 785.733  16
  14   4   6 2677.99 748.673  21
 -14   4   6 5221.73 512.752  14
 -14  -4  -6 2282.60 314.679  36
 -14   4   6 5325.37 511.760  18
  14   6   0 111.430 229.012  16
  14   6   0-19.5048 166.276  23
  14   6   0 61.7338 213.962  21
 -14  -6   0 157.401 504.774   8
  14   6   0 3.17321 169.451  20
  14   6   1 51.6781 287.867  16
 -14   6   1 322.946 186.818  23
  14   6   1 17.3529 204.471  23
  14   6   1 78.1196 270.762  21
 -14   6   1 3.05001 190.049  20
  14   6   1-6.82228 210.381  20
 -14   6   1-550.393 322.504  14
 -14   6   1-214.213 211.456  12
 -14   6   1-116.845 315.378  18
 -14  -6  -1-282.843 334.717  17
  14   6   2 3883.00 352.500  23
  14   6   2 4963.53 423.619  21
 -14   6   2 4150.74 357.844  20
  14   6   2 3728.41 358.161  20
 -14   6   2 4219.69 355.535  12
 -14   6   2 5011.19 415.294  31
 -14  -6  -2 3649.10 400.297  17
  14   6   2 5408.39 442.095  16
  14   6   3-192.014 256.223  23
  14   6   3 68.0289 399.692  16
  14   6   3-186.733 376.261  21
 -14   6   3 1358.45 485.835  14
  14   6   3 131.919 264.711  20
 -14   6   3 107.044 206.177  31
 -14   6   3 123.058 480.350  18
 -14   6   3-196.624 251.771  12
 -14   6   4 1707.40 313.341  12
  14   6   4 2292.86 350.430  23
  14   6   4 2070.96 434.652  16
  14   6   4 1614.74 402.721  21
 -14   6   4 5467.72 527.236  14
  14   6   4 1800.26 365.907  20
 -14   6   4 1744.40 231.896  31
 -14   6   4 6766.35 530.203  18
 -14   6   5-155.951 342.556  12
  14   6   5-30.5505 301.736  23
  14   6   5-52.8401 327.106  20
 -15   1   0 281.431 435.482   4
  15   1   0 48.7738 234.185  16
 -15   1   0-475.157 384.807   2
  15   1   0-155.186 214.054  21
 -15   1   0 11.2346 369.802  14
 -15   1   0-41.2984 362.027  40
 -15   1   0-59.6239 381.942  33
 -15  -1   0-75.9001 156.783  31
  15   1   0-177.120 331.376   5
 -15  -1   0-158.819 477.289  30
 -15   1   0-570.250 367.829  18
 -15   1   0-206.278 464.336  30
 -15  -1   0 110.178 238.511   2
 -15  -1   0-143.372 293.235  17
 -15  -1   0 65.7109 221.847  25
 -15   1   0-50.5675 79.8018   3
 -15   1   0-157.241 303.294  42
 -15  -1   1 8822.51 591.904   2
 -15   1  -1 5534.89 539.350   3
  15   1   1 13389.3 737.762  21
 -15  -1  -1 9057.86 657.607   2
 -15   1   1 24731.8 737.754  14
 -15  -1   1 8513.24 634.048  40
 -15   1   1 8959.79 620.675  40
 -15  -1  -1 12368.5 714.309  40
 -15   1  -1 8594.21 711.733  40
  15   1  -1 8939.04 740.941   2
 -15  -1  -1 10577.9 585.667  36
 -15   1  -1 9396.26 751.736  33
 -15  -1   1 8970.04 576.222  31
 -15  -1  -1 10394.3 564.854  31
 -15   1   1 11013.3 604.564  31
  15   1   1 9978.32 625.898   5
 -15   1   1 10634.1 592.747  12
 -15   1   1 10158.7 669.028  30
 -15   1  -1 10021.7 913.962  30
 -15  -1   1 10369.3 607.242  25
 -15   1   1 11372.4 601.766  25
 -15  -1  -1 10340.4 593.455  25
 -15   1  -1 10299.2 602.544  25
 -15   1   1 9267.10 763.993   4
 -15   1   1 24368.0 733.503  18
  15   1   1 13146.3 757.322  16
 -15  -1  -2-422.779 755.502   2
 -15   1  -2-101.415 244.837  25
 -15   1   2-87.4387 257.516  12
 -15   1   2-20.8870 531.414   4
  15   1  -2-135.396 351.305   2
  15   1   2 154.528 665.406  16
  15   1   2-519.805 610.885  21
 -15  -1   2-138.743 344.288  14
 -15  -1  -2-9.28739 370.543  42
 -15  -1   2-456.012 297.439  40
 -15   1   2-367.619 244.804  40
 -15  -1  -2 45.9076 382.907  40
 -15  -1  -2 78.9592 241.126  36
 -15   1   2-308.531 216.359  31
 -15  -1   2-213.065 344.350  18
 -15  -1  -2-47.4947 102.026   3
 -15  -1  -2 56.8375 544.760  30
 -15   1  -2 145.092 725.061  30
 -15  -1   2 79.2905 270.250  25
 -15   1   2-285.528 228.792  25
 -15  -1  -2-215.192 200.251  25
 -15  -1  -3 5697.13 450.554  10
  15   1   3 6502.23 845.337  16
 -15  -1   3 10210.5 585.937  14
  15   1   3 6167.37 790.481  21
 -15  -1  -3 5773.37 554.547  42
 -15   1   3 7084.42 456.489  40
 -15  -1   3 6742.90 702.185   8
 -15  -1  -3 5657.51 587.865  40
 -15   1  -3 634.132 697.247  40
 -15  -1  -3 5531.04 471.504  36
 -15  -1   3 4513.84 578.631  34
 -15   1   3 6877.34 459.447  31
 -15  -1   3 9212.25 578.458  18
 -15   1   3 6569.48 553.757  12
 -15  -1  -3 6144.71 709.544  30
 -15  -1   3 5582.52 485.017  25
 -15   1   3 6705.16 455.139  25
 -15  -1  -3 6807.21 445.575  25
 -15   1   4 297.181 439.743  12
  15   1   4 252.398 838.763  16
  15   1   4 1343.59 803.506  21
 -15  -1   4-219.279 451.000   8
 -15  -1  -4-302.843 403.897  40
 -15  -1  -4 8.51505 543.987  30
 -15  -1   4 79.9612 272.400  25
 -15   1   4-48.1361 214.002  25
 -15  -1  -5-22.6347 367.632  40
 -15  -1  -5 189.066 483.286  30
 -15   3   0 340.223 249.062  25
  15   3   0-171.919 267.380  16
  15   3   0 90.7555 247.006  21
 -15  -3   0 68.8812 324.253  40
 -15   3   0 168.734 516.660  33
 -15   3   0-39.0479 124.855   3
 -15   3   0-84.2443 175.615  12
 -15   3   0 689.280 462.186  18
 -15   3   0-520.247 554.454  30
 -15   3   0 668.409 480.211  14
 -15  -3   0-79.2236 227.293  25
  15   3  -1 5305.54 405.150  21
  15   3   1 6437.05 463.267  21
 -15   3   1 5053.41 367.021   3
 -15  -3   1 5914.78 484.846  40
 -15  -3  -1 5653.25 460.295  40
 -15   3   1 5407.80 454.263  40
 -15   3  -1 1704.69 675.314  40
 -15   3   1 7628.29 612.539  33
 -15   3  -1-329.688 599.194  33
 -15   3   1 6998.70 414.521  12
 -15   3  -1-584.817 807.426  30
 -15  -3   1 5676.38 438.873  25
 -15  -3  -1 7508.93 531.943  17
 -15  -3  -1 6388.51 395.979  25
 -15   3   1 6629.60 410.324  25
  15   3  -1 4813.12 410.945  16
  15   3   1 6335.33 482.570  16
  15   3  -2 420.603 176.690  16
 -15   3   2 31.1884 157.148   3
  15   3   2-160.404 395.831  16
  15   3   2-185.517 224.204  23
  15   3  -2 354.338 162.027  21
  15   3   2-207.018 368.592  21
 -15  -3  -2 230.341 272.092  40
 -15  -3   2-305.648 697.873   8
  15   3   2 71.4175 234.660  20
 -15  -3  -2-6.63253 455.831  30
 -15  -3   2 291.445 287.122  25
 -15   3   2-72.1907 258.084  12
 -15  -3  -2-167.291 319.330  17
 -15   3   2 16.1958 193.927  25
  15   3   3 3562.55 379.323  23
  15   3   3 5393.80 684.969  16
  15   3   3 2420.95 664.876  21
 -15   3   3 9887.93 577.973  14
 -15  -3  -3 3758.68 401.500  42
 -15  -3  -3 3572.08 367.021  40
 -15  -3  -3 4704.51 363.643  36
  15   3   3 822.446 402.613  20
 -15   3   3 4267.24 331.696  31
 -15   3   3 11500.7 582.298  18
 -15   3   3 4569.51 388.420  12
 -15  -3  -3 109.098 502.728  30
 -15   3   3 3210.23 293.820  25
  15   3   4-264.813 357.050  23
  15   3   4 577.102 649.610  16
 -15  -3  -4 47.6639 210.128  10
  15   3   4-53.0235 612.179  21
 -15  -3  -4-370.794 329.042  42
 -15  -3  -4-90.7286 250.710  36
  15   3   4-42.0547 400.327  20
 -15   3   4 198.213 214.463  31
 -15  -3  -4 169.963 409.385  30
  15   3   5 513.236 803.025  16
 -15  -3  -5 1936.42 234.849  10
  15   3   5 2995.62 755.761  21
 -15  -3  -5 1974.41 277.822  36
 -15  -3  -5 2342.09 341.741  42
 -15  -3  -5 65.6242 465.188  30
 -15   3   6 241.173 446.285  12
  15   3   6 396.031 879.694  16
  15   3   6-164.631 828.306  21
 -15  -3  -6-10.7150 233.943  36
  15   5   0-146.029 281.133  16
  15   5   0 222.660 243.584  21
 -15  -5   0 131.423 641.216   8
 -15   5   0-276.558 164.136  12
  15   5   1 2670.32 339.638  16
  15   5   1 2548.15 255.017  23
  15   5   1 2715.71 321.557  21
 -15   5   1 7512.86 549.396  14
 -15  -5  -1 2414.10 301.216  40
  15   5   1 637.232 258.654  20
 -15   5   1 6766.16 534.986  18
 -15   5   1 2868.06 273.401  12
 -15  -5  -1 1849.56 399.068  17
  15   5   2 11.4982 343.876  16
  15   5   2-25.3052 225.826  23
  15   5   2 74.8174 309.867  21
 -15   5   2 216.870 515.109  14
  15   5   2 32.3487 235.979  20
 -15   5   2 26.6234 297.387  31
 -15   5   2-99.0219 512.974  18
 -15  -5  -2 7.60736 315.113  17
  15   5   3 2076.73 278.674  23
  15   5   3 210.560 426.006  16
  15   5   3 345.317 406.752  21
  15   5   3 89.0047 289.734  20
 -15   5   3 2256.60 249.189  31
 -15   5   3 1859.99 283.146  12
 -15   5   4 101.217 279.015  12
  15   5   4-80.2822 309.818  23
  15   5   4-292.306 638.502  16
  15   5   4 612.067 601.238  21
  15   5   4 453.224 333.873  20
 -15   5   4 29.7130 197.192  31
 -15   5   5 1382.22 366.886  12
  15   5   5 713.618 366.103  23
 -15  -5  -5 707.545 203.895  10
  15   5   5 1447.05 596.985  21
  15   5   5 1387.49 415.001  20
 -15   5   5 1111.84 191.696  31
 -15   5   6-80.8882 429.930  12
  15   5   6-247.122 337.364  23
  15   5   6-483.342 730.407  16
  15   5   6-318.701 673.759  21
  15   5   6-708.382 377.018  20
  15   7   1-65.4697 259.922  16
  15   7   1-71.0557 237.022  21
 -15  -7  -1 24.3411 286.510  17
  15   7   2-666.440 326.418  16
  15   7   2-463.639 299.007  21
 -15   7   2-173.667 239.867  31
 -15   7   2-394.327 242.394  18
 -15   7   2 56.9851 221.975  12
 -15  -7  -2-320.953 266.499  17
  15   7   3 32.4364 391.991  16
  15   7   3 1160.82 366.070  21
 -15   7   3 2208.92 446.908  14
 -15   7   3 1216.35 204.551  31
 -15   7   3 2443.21 444.379  18
 -15   7   3 932.921 246.767  12
 -16   0   0 18215.6 1191.40  10
 -16   0   0 16314.0 1224.32   2
 -16   0   0 18167.7 1229.84  40
 -16   0   0 25462.8 1262.95  42
 -16   0   0 21038.7 1198.38  31
 -16   0   0 19769.1 1187.86  12
 -16   0   0 20053.8 1273.04  30
 -16   0   0 22695.2 1208.74  25
 -16   0   0 19819.8 1233.77   4
 -16   0  -1-79.5631 235.376   4
 -16   0   1-127.090 368.339   4
  16   0   1-511.834 603.514  16
 -16   0  -1 116.111 191.029  10
  16   0   1-647.060 583.479  21
 -16   0  -1-534.249 342.607  33
 -16   0  -1-432.926 354.140  42
 -16   0   1 135.031 277.519  40
 -16   0  -1-12.4507 476.081   2
 -16   0  -1 36.6445 187.355  36
 -16   0   1-216.627 193.948  31
 -16   0   1-60.3216 413.771  30
 -16   0   1-28.5613 227.346   2
 -16   0  -1-409.487 524.810  30
 -16   0  -1-92.0404 116.989  12
  16   0  -1-779.528 929.944   2
 -16   0   1-30.8172 252.733  17
 -16   0  -1-150.592 221.250  25
  16   0   2 25077.8 1985.51  16
  16   0   2 24470.9 1983.95  21
 -16   0  -2 29955.9 1937.13  10
 -16   0   2 34023.1 1952.46  40
 -16   0  -2 29499.4 1990.63  40
 -16   0   2 35104.5 1940.74  31
 -16   0   2 39376.2 1987.21  12
 -16   0   2 32881.5 1950.13  17
 -16   0   2 36127.7 1949.06  25
 -16   0  -2 34802.0 1940.36  25
 -16   0  -3 91.3905 185.386  25
 -16   0   3-255.890 400.020  12
 -16   0   3-926.061 398.450  14
 -16   0   3-65.1908 257.562  40
 -16   0   3-81.1845 392.058  18
 -16   0  -3-165.861 738.388  30
 -16   0   3-117.771 233.294  25
 -16   0   4 15525.9 789.136  14
 -16   0   4 15726.7 786.692  18
 -16   0   5 245.630 390.857  18
 -16   0   5 69.9816 226.938  25
 -16   0   5 255.078 388.118  14
  16   2   0 36871.6 2019.18  21
 -16   2   0 28436.4 1993.21   3
 -16   2   0 82152.6 2107.93  14
 -16   2   0 28985.2 2033.69  42
 -16  -2   0 31770.8 2034.25  40
 -16   2   0 31736.1 2053.27  40
 -16   2   0 39191.7 2083.04  33
 -16   2   0 28572.5 2003.34  12
 -16   2   0 81178.0 2105.60  18
 -16   2   0 32347.8 2063.92  30
 -16  -2   0 36888.6 2060.50  17
 -16  -2   0 35987.4 2020.31  25
 -16   2   0 34709.8 2019.26  25
  16   2   0 35413.7 2021.35  16
  16   2  -1-43.1445 194.880  16
 -16   2   1 89.1701 125.852   3
  16   2   1-580.505 343.734  16
  16   2  -1-63.4439 183.327  21
  16   2   1-45.4145 315.006  21
 -16   2   1-437.260 255.158  42
 -16  -2  -1-110.303 309.125  40
 -16   2   1-625.241 330.131  40
 -16   2  -1-58.3251 100.011   3
 -16   2  -1-316.030 537.053  33
 -16   2   1-462.874 305.137  31
  16   2  -1 772.321 675.459   2
 -16  -2  -1-212.283 485.150  30
 -16   2  -1-247.350 155.498  12
 -16   2   1 71.8654 326.583  30
 -16   2  -1-332.684 666.568  30
 -16   2   1-415.721 232.866  12
 -16  -2   1 212.611 228.877  25
 -16  -2  -1-201.128 208.548  25
 -16   2   1-83.6375 221.580  25
 -16   2  -2-268.165 602.269  25
  16   2   2 19324.5 855.862  21
 -16   2   2 35693.4 850.392  14
  16   2  -2 11568.4 701.880   2
 -16  -2  -2 16619.6 761.940  42
 -16  -2   2 13058.1 701.424  40
 -16   2   2 13081.3 647.526  40
 -16  -2  -2 12528.7 692.841  40
 -16  -2   2 14816.7 917.805   8
 -16  -2  -2 15004.4 660.597  36
 -16   2   2 15230.4 670.878  31
 -16   2   2 33504.1 841.303  18
 -16   2   2 15746.1 684.647  12
 -16  -2  -2 12921.6 792.428  30
 -16   2  -2-212.547 1028.89  30
 -16  -2   2 12220.4 680.496  25
 -16   2   2 14391.3 651.134  25
 -16  -2  -2 13247.7 634.566  25
  16   2   2 19139.6 878.365  16
 -16   2   3 50.7243 358.353  12
  16   2   3 234.025 599.390  16
 -16  -2  -3 142.816 223.772  10
  16   2   3 28.9036 568.708  21
 -16  -2  -3-214.602 352.106  42
 -16  -2   3-199.658 534.038   8
 -16  -2  -3 56.6444 371.341  40
 -16  -2  -3 121.476 236.364  36
 -16  -2  -3 135.458 526.744  30
 -16  -2   3 139.694 294.219  25
 -16   2   3-128.656 198.221  25
  16   2   4 17538.7 1216.82  16
  16   2   4 15848.6 1180.10  21
 -16  -2  -4 14597.3 935.347  10
 -16  -2  -4 14944.0 982.979  40
 -16  -2  -4 16296.4 959.161  36
 -16   2   4 14436.9 936.924  31
 -16   2   4 16007.9 997.796  12
 -16   2   4 15466.1 927.641  25
 -16   2   5 67.8152 459.987  12
  16   2   5-15.6126 901.388  16
 -16  -2  -5 75.2560 327.455  42
 -16  -2  -5 210.070 269.617  36
 -16  -2  -5 175.374 474.428  30
  16   2   5 194.786 876.348  21
 -16  -2  -6 31.1746 267.993  42
 -16  -2  -6 265.076 239.569  36
 -16  -2  -6 27.2368 393.637  30
  16   4   0 7470.73 592.108  21
 -16  -4   0 8505.38 615.985  40
 -16   4   0 10544.4 752.101  33
 -16   4   0 7439.35 560.941  12
 -16   4   0 21693.4 753.414  18
 -16  -4   0 7372.43 565.257  25
  16   4   0 7448.43 601.324  16
 -16   4   0 21259.3 756.271  14
 -16   4   1 374.380 213.424  25
  16   4  -1 178.832 231.388  16
  16   4   1-316.133 323.261  16
  16   4  -1-182.983 215.054  21
  16   4   1-126.614 302.120  21
 -16  -4  -1-62.8661 280.958  40
 -16   4   1 731.349 472.998  14
 -16  -4   1 216.683 633.801   8
 -16   4   1 296.520 459.488  33
 -16   4   1 60.7018 473.965  18
 -16   4   1 304.070 215.116  12
 -16  -4  -1-138.031 353.132  17
 -16  -4   1 92.3004 237.088  25
  16   4   2 13571.7 992.250  21
 -16  -4  -2 14057.9 976.843  40
 -16   4   2 16878.0 979.862  12
 -16  -4  -2 16031.4 1011.76  17
 -16   4   2 16357.0 956.084  25
  16   4   2 13925.5 1000.81  16
  16   4   3 66.1489 408.003  16
  16   4   3 13.4518 378.526  21
 -16   4   3-25.7792 235.207  31
 -16  -4  -3 48.5473 418.407  30
 -16   4   3-179.548 294.819  12
  16   4   4 4869.54 466.927  23
  16   4   4 1696.23 705.804  16
  16   4   4 734.201 678.504  21
 -16   4   4 12930.2 607.225  14
 -16   4   4 12865.5 603.698  18
  16   4   4 538.996 495.121  20
 -16   4   4 5333.41 365.789  31
 -16  -4  -4-22.5530 497.986  30
 -16   4   5 375.073 362.590  12
  16   4   5 150.971 345.249  23
  16   4   5 126.904 783.861  16
 -16  -4  -5-170.669 196.521  10
  16   4   5-347.778 721.908  21
 -16   4   5 240.100 466.173  14
 -16  -4  -5 64.5870 247.771  36
  16   4   5-662.472 388.249  20
 -16   4   5 45.9107 195.109  31
 -16   4   5 451.944 456.595  18
  16   4   6 5796.19 840.220  16
  16   4   6 5079.06 789.086  21
 -16   4   6 5948.28 580.741  12
  16   6   0 182.184 253.572  16
  16   6   0-89.3355 233.063  21
  16   6   1-95.5336 288.221  16
  16   6   1 157.089 269.904  21
 -16   6   1-564.311 271.795  14
 -16   6   1-802.998 274.711  18
 -16  -6  -1-69.8309 326.780  17
  16   6   2 3894.59 433.905  16
  16   6   2 3950.91 418.109  21
 -16   6   2 9716.33 593.877  14
 -16   6   2 4374.78 408.434  31
 -16   6   2 9022.00 589.867  18
 -16   6   2 3388.84 374.369  12
 -16  -6  -2 3677.44 411.616  17
  16   6   3 313.173 394.735  16
  16   6   3 420.006 373.536  21
 -16   6   3 133.431 209.425  31
 -16   6   3 31.7584 241.705  12
  16   6   4 7451.76 729.926  16
  16   6   4 5953.06 691.407  21
 -16   6   4 11815.0 627.678  14
 -16   6   4 4272.69 406.455  31
 -16   6   4 12422.2 630.802  18
 -16   6   4 5306.58 460.581  12
 -17   1   0 145.212 433.473   4
 -17   1   0 672.931 369.049  14
 -17   1   0 227.836 382.880  40
 -17   1   0 32.0626 385.776  33
 -17  -1   0-46.4046 162.204  31
 -17   1   0-59.5603 286.508  31
 -17  -1   0 80.9133 473.713  30
 -17   1   0 157.893 363.293  18
 -17   1   0 36.2562 321.722  42
 -17   1   0-200.386 478.061  30
 -17  -1   0-85.5552 194.840   2
 -17   1   0 61.2862 192.698  12
 -17  -1   0-248.313 299.473  17
 -17  -1   0-77.0104 232.592  25
 -17  -1   1 105003. 6701.63  40
 -17  -1   1 105105. 6692.39   2
  17   1   1 113235. 6713.11  21
 -17   1   1 277982. 6757.89  14
 -17  -1  -1 92285.5 6706.27   2
 -17   1  -1 96741.0 6712.02  42
 -17   1   1 108410. 6697.59  40
 -17  -1  -1 103394. 6704.12  40
 -17   1  -1 99396.0 6717.74  40
  17   1  -1 148089. 6857.49   2
 -17  -1  -1 118879. 6687.40  36
 -17   1  -1 93829.7 6708.06  33
 -17   1  -1 96861.8 6677.30  12
 -17  -1   1 104242. 6685.32  31
 -17   1   1 119423. 6696.77  31
 -17   1   1 274468. 6756.13  18
 -17   1   1 121699. 6693.64  12
 -17   1   1 116222. 6703.92  30
 -17   1  -1 103767. 6724.71  30
 -17  -1   1 117659. 6712.85  17
 -17  -1   1 124390. 6699.10  25
 -17   1   1 123340. 6695.32  25
 -17  -1  -1 121615. 6693.13  25
 -17   1  -1 114160. 6694.23  25
 -17   1   1 102184. 6722.20   4
  17   1   1 115108. 6714.80  16
 -17   1  -2 389.652 265.805  25
 -17   1   2 420.294 344.504  12
  17   1   2 821.511 661.612  16
  17   1   2 909.271 616.174  21
 -17  -1   2 204.468 369.264  14
 -17  -1   2 437.872 310.585  40
 -17   1   2 325.701 262.821  40
 -17  -1  -2 71.1157 411.090  40
 -17  -1  -2 109.654 213.823  36
 -17   1   2 597.189 229.219  31
 -17  -1   2-110.044 364.380  18
 -17  -1  -2 132.828 551.844  30
 -17   1  -2 169.149 732.542  30
 -17  -1   2-185.239 265.121  25
 -17   1   2-57.6998 239.397  25
 -17  -1  -2 148.156 214.205  25
 -17  -1  -2 204.930 367.085  42
  17   1   3 67649.0 4512.11  16
  17   1   3 66778.1 4503.15  21
 -17  -1  -3 69955.3 4437.04  10
 -17  -1   3 125226. 4489.64  14
 -17  -1  -3 69176.4 4470.01  42
 -17  -1   3 71459.6 4446.16  40
 -17   1   3 73814.1 4436.41  40
 -17  -1  -3 69647.6 4469.72  40
 -17  -1  -3 72044.7 4442.47  36
 -17   1   3 75954.7 4440.47  31
 -17  -1   3 127308. 4489.60  18
 -17   1   3 72380.2 4458.15  12
 -17  -1  -3 72582.3 4491.31  30
 -17  -1   3 64105.8 4445.82  25
 -17   1   3 77016.7 4438.05  25
 -17  -1  -3 75430.6 4435.51  25
 -17   1   4 45.2644 441.655  12
  17   1   4 386.719 669.202  16
 -17  -1   4-22.5220 368.345  14
 -17  -1  -4 149.453 357.145  42
 -17  -1  -4 123.391 407.046  40
 -17  -1   4 440.125 483.790   8
 -17  -1  -4-16.5523 261.023  36
 -17  -1   4-620.803 366.584  18
  17   1   4-148.935 622.829  21
 -17  -1  -4-121.917 548.258  30
 -17  -1   4-28.3447 248.543  25
 -17   1   4-54.1230 218.373  25
 -17  -1  -5 18.0431 457.446  42
 -17  -1  -5 116.656 493.343  40
 -17  -1  -5 86.7961 408.696  36
 -17  -1  -5 67.2751 585.478  30
 -17   3   0 176.023 242.481  25
  17   3   0 175.045 257.133  16
  17   3   0-98.0375 235.719  21
 -17  -3   0 17.6740 305.481  40
 -17   3   0-137.922 363.416  40
 -17   3   0 62.0408 434.675  14
 -17   3   0 261.861 487.033  33
 -17   3   0 194.667 175.917  12
 -17   3   0 223.085 417.033  30
 -17   3   0 108.091 424.694  18
 -17  -3   0 499.407 359.525  17
 -17  -3   0-102.980 211.915  25
  17   3  -1 63702.1 3954.73  21
  17   3   1 69030.8 3966.99  21
 -17   3   1 192135. 4078.20  14
 -17  -3   1 68643.8 3980.01  40
 -17  -3  -1 66921.7 3971.57  40
 -17   3   1 66910.1 3967.47  40
 -17   3  -1 62580.7 3951.20  12
 -17   3  -1 4418.30 3969.87  33
 -17   3   1 74072.8 3960.41  12
 -17   3   1 83776.2 3989.03  31
 -17   3   1 189786. 4074.70  18
 -17   3  -1 54131.8 4014.49  30
 -17  -3   1 65885.4 3967.60  25
 -17  -3  -1 68184.5 3987.75  17
 -17  -3  -1 73771.4 3956.79  25
 -17   3   1 73313.9 3958.83  25
 -17   3  -1 58609.9 3959.20  25
  17   3  -1 62833.9 3954.68  16
  17   3   1 69276.8 3969.04  16
  17   3   2 154.544 381.164  16
  17   3   2-344.532 353.693  21
 -17  -3  -2 99.5475 276.368  40
 -17  -3   2 414.703 620.385   8
 -17  -3  -2-54.7255 457.669  30
 -17  -3   2-123.719 258.320  25
 -17   3   2-40.4466 251.800  12
 -17   3   2 185.987 199.590  25
  17   3   3 61326.2 3459.26  21
 -17   3   3 139081. 3495.31  14
 -17  -3  -3 52847.6 3391.09  36
 -17   3   3 53080.2 3387.72  31
 -17   3   3 135722. 3491.93  18
 -17   3   3 54038.4 3396.68  12
 -17   3   3 47988.3 3375.42  25
 -17  -3  -3 46507.3 3390.25  40
  17   3   3 62019.0 3463.02  16
 -17   3   4-22.8807 374.673  12
  17   3   4-898.722 787.019  16
 -17  -3  -4-333.566 221.162  10
  17   3   4 349.938 723.411  21
 -17   3   4-97.7825 481.007  14
 -17  -3  -4-181.870 244.763  36
 -17   3   4 178.962 214.023  31
 -17   3   4 274.562 483.406  18
 -17  -3  -4-25.2763 426.459  30
 -17  -3  -4 125.568 300.866  42
  17   3   5 28513.0 1832.96  16
  17   3   5 26380.8 1813.84  21
 -17  -3  -5 24660.0 1636.08  10
 -17  -3  -5 30624.2 1678.76  42
 -17  -3  -5 27708.5 1651.02  36
 -17   3   5 33722.6 1731.19  12
  17   3   6 1066.51 761.300  16
  17   3   6 273.071 715.196  21
 -17  -3  -6 230.016 230.603  36
  17   5   0-116.849 278.799  16
  17   5   0 226.198 257.532  21
 -17   5   0-100.699 158.312  12
  17   5  -1 291.345 557.324  16
  17   5   1 33137.5 693.633  21
  17   5  -1 193.144 552.493  21
 -17   5   1 85185.3 993.148  14
 -17   5   1 34297.6 641.297  12
 -17   5   1 88023.9 996.757  18
 -17  -5  -1 30100.3 758.064  17
 -17  -5   1 210.282 553.938  25
  17   5   1 34976.0 704.885  16
  17   5   2-5.58753 330.962  16
  17   5   2 78.3108 309.561  21
 -17   5   2 322.341 504.630  14
 -17   5   2-224.410 301.588  31
 -17   5   2 731.382 501.991  18
 -17   5   2 322.221 256.380  12
 -17  -5  -2-124.402 313.730  17
  17   5   3 24480.5 2052.28  21
 -17   5   3 71531.9 2144.91  14
 -17   5   3 27528.2 2027.24  31
 -17   5   3 75798.2 2148.51  18
  17   5   3 25356.5 2058.61  16
 -17   5   4-5.90508 278.054  12
  17   5   4-499.680 622.794  16
  17   5   4 199.329 581.132  21
 -17   5   4-348.590 200.997  31
  17   5   5 17863.6 1160.12  21
 -17   5   5 15201.4 885.507  31
 -17   5   5 17753.8 956.786  12
  17   5   5 17283.7 1189.27  16
  17   7   1-10.9134 288.794  16
  17   7   1-202.212 258.655  21
 -17  -7  -1 368.795 287.570  17
  17   7   2-5.47187 314.696  16
  17   7   2 76.6934 285.419  21
 -17   7   2 13.4337 180.858  31
 -17   7   2-311.864 216.727  12
 -17  -7  -2 210.643 263.591  17
 -18   0   0 10224.9 708.233  10
 -18   0   0 13495.5 775.562  42
 -18   0   0 11511.4 766.718  40
 -18   0   0 12067.5 714.743  31
 -18   0   0 10602.9 699.681  12
 -18   0   0 12246.7 829.090  30
 -18   0   0 13252.8 731.071  25
 -18   0   0 9973.75 769.588   4
 -18   0   1 25.5980 263.609  12
 -18   0   1-191.678 394.408   4
 -18   0   1 5.79350 162.067  10
 -18   0  -1 113.087 192.884  10
 -18   0   1-730.017 351.332  14
 -18   0   1-133.521 285.173  40
 -18   0  -1-325.636 351.227  42
 -18   0  -1-108.802 162.684  36
 -18   0   1-189.258 197.228  31
 -18   0  -1 81.3189 240.230  31
 -18   0   1-111.008 347.633  18
 -18   0   1-56.3486 417.868  30
 -18   0  -1-360.865 530.519  30
 -18   0   1-110.430 262.061  17
 -18   0  -1-55.9075 235.069  25
 -18   0  -2 9718.30 291.893  10
  18   0   2 59.5743 163.779  16
 -18   0  -2 9075.05 456.686  42
  18   0   2-30.9897 166.402  21
 -18   0   2 11765.3 369.255  40
 -18   0  -2 10290.3 521.681  40
 -18   0  -2 10760.8 295.059  36
 -18   0   2 11266.8 299.716  31
 -18   0   2 9866.28 442.405  12
 -18   0   2 9440.49 310.970  17
 -18   0   2 11238.4 336.308  25
 -18   0  -2 10346.3 306.195  25
 -18   0  -3 254.313 229.680  25
 -18   0   3 261.576 371.146  12
 -18   0   3 214.829 260.904  40
 -18   0  -3 433.478 436.486  40
 -18   0  -3-171.206 559.456  30
 -18   0   3 9.63880 231.121  25
 -18   0  -4 705.493 425.017  40
 -18   0  -4-346.896 702.494  30
 -18   0   5 173.041 397.829  14
 -18   0   5 205.248 396.277  18
 -18   0   5 198.090 206.177  25
 -18   2   0 22111.8 859.541  14
 -18   2   0 9033.37 794.194  42
 -18  -2   0 10804.5 798.006  40
 -18   2   0 10743.3 841.393  40
 -18   2   0 11253.8 851.847  33
 -18   2   0 11089.3 745.125  12
 -18   2   0 22287.9 858.648  18
 -18   2   0 11296.1 876.659  30
 -18  -2   0 12500.5 833.054  17
 -18  -2   0 11130.0 761.975  25
 -18   2   0 11166.4 764.464  25
  18   2   1-287.587 338.753  16
  18   2   1-316.477 313.534  21
 -18   2   1 474.487 240.088  42
 -18  -2  -1-134.399 296.796  40
 -18   2   1-301.967 266.263  40
 -18   2  -1 122.881 416.215  40
 -18   2  -1 47.7581 445.093  33
 -18   2   1-348.578 315.474  31
 -18  -2  -1-93.7213 475.736  30
 -18   2   1 4.02106 338.368  30
 -18   2  -1 286.917 150.893  12
 -18   2  -1 123.118 489.845  30
 -18   2   1 81.5957 230.292  12
 -18  -2   1 101.327 234.384  25
 -18  -2  -1-78.8521 324.366  17
 -18  -2  -1-130.188 209.374  25
 -18   2   1 330.890 224.356  25
  18   2   2 8328.84 744.725  21
 -18   2   2 21742.3 745.618  14
 -18  -2  -2 8156.83 637.426  42
 -18  -2   2 7980.59 610.255  40
 -18   2   2 7724.22 564.103  40
 -18  -2  -2 7152.25 608.751  40
 -18  -2  -2 8897.98 568.136  36
 -18   2   2 9164.76 581.238  31
 -18   2   2 20832.8 738.973  18
 -18   2   2 9109.39 595.688  12
 -18  -2  -2 7316.57 708.104  30
 -18   2  -2 6392.97 856.478  30
 -18  -2   2 6940.93 588.366  25
 -18   2   2 8600.39 564.704  25
 -18  -2  -2 7442.34 547.892  25
 -18   2  -2 6667.76 560.989  25
  18   2   2 9125.74 768.456  16
 -18   2   3 77.6582 350.744  12
  18   2   3 308.636 717.321  16
 -18  -2  -3-294.098 225.551  10
  18   2   3-514.816 670.712  21
 -18  -2  -3-27.4700 357.729  42
 -18  -2  -3 7.33972 373.239  40
 -18  -2   3 237.125 568.479   8
 -18  -2  -3 149.224 229.799  36
 -18   2   3-79.0621 226.270  31
 -18  -2  -3-57.1209 525.410  30
 -18  -2   3-29.5251 259.871  25
 -18   2   3-3.74839 205.487  25
 -18  -2  -4 4460.79 335.953  10
  18   2   4 5245.01 798.056  16
  18   2   4 5731.74 767.374  21
 -18  -2  -4 34.5393 447.632  40
 -18  -2  -4 4869.89 350.209  36
 -18   2   4 4556.86 452.792  12
 -18  -2  -4 79.6620 444.679  42
 -18  -2  -4 394.385 577.432  30
 -18   2   4 5720.07 323.833  25
 -18   2   5-28.4691 447.951  12
  18   2   5 363.096 780.796  16
 -18  -2  -5 25.2800 327.013  42
  18   2   5 503.432 761.413  21
 -18  -2  -5 108.872 329.367  40
 -18  -2  -5-210.320 232.081  36
 -18  -2  -5 15.0169 468.098  30
 -18  -2  -6-54.8427 266.218  42
 -18  -2  -6-315.310 235.732  36
 -18  -2  -6-327.933 379.853  30
  18   4   0 4986.37 420.954  21
 -18   4   0 13079.7 573.360  14
 -18   4   0 4256.66 476.351  40
 -18   4   0 5881.50 613.145  33
 -18   4   0 4548.65 378.564  12
 -18   4   0 12140.9 566.624  18
 -18  -4   0 4610.13 393.372  25
  18   4   0 4580.25 430.398  16
 -18   4   1 530.780 222.441  25
  18   4  -1-227.264 230.827  16
  18   4   1-5.04709 319.598  16
  18   4  -1-104.984 216.011  21
  18   4   1 308.251 291.196  21
 -18  -4   1 336.709 292.087  40
 -18  -4  -1 48.6837 287.857  40
 -18   4   1 204.528 467.088  14
 -18  -4   1-365.772 659.690   8
 -18   4   1 127.299 457.457  18
 -18   4   1-13.1096 210.581  12
 -18  -4  -1-157.834 369.501  17
 -18  -4   1 157.908 242.688  25
  18   4   2 5199.13 461.581  21
 -18   4   2 5352.20 376.821  31
 -18   4   2 5579.05 385.297  12
 -18   4   2 4962.99 335.892  25
 -18  -4  -2 4670.33 446.704  17
  18   4   2 5440.40 487.469  16
  18   4   3-78.7230 610.175  16
  18   4   3 243.014 589.991  21
 -18   4   3 115.429 232.937  31
 -18  -4  -3 50.3343 424.857  30
 -18   4   3-88.4287 287.440  12
 -18   4   4 3488.89 419.732  12
  18   4   4 2714.03 646.573  16
 -18  -4  -4 2413.74 296.522  10
  18   4   4 2688.86 618.705  21
 -18   4   4 8491.37 556.168  14
 -18   4   4 3072.97 299.662  31
 -18   4   4 8974.19 556.260  18
 -18  -4  -4 99.7490 456.561  30
  18   4   5-37.0226 768.269  16
 -18  -4  -5 15.5316 193.202  10
  18   4   5-713.993 716.405  21
 -18   4   5 236.883 462.348  14
 -18  -4  -5-146.465 237.923  36
 -18   4   5 237.737 192.635  31
 -18   4   5-498.318 459.413  18
  18   4   6 971.938 913.005  16
  18   4   6 2144.37 870.915  21
 -18   4   6 4318.16 483.842  14
 -18  -4  -6 1373.42 274.178  36
 -18   4   6 4294.86 483.240  18
  18   6   0 117.975 250.951  16
  18   6   0 266.372 226.963  21
 -18  -6   0-424.424 312.441  17
  18   6   1 695.346 319.636  16
  18   6   1 119.674 288.797  21
 -18   6   1-73.9233 264.198  31
 -18   6   1-45.3321 188.885  12
 -18  -6  -1 458.049 340.933  17
  18   6   2 1612.56 364.519  16
  18   6   2 1304.79 335.552  21
 -18   6   2 6062.48 516.931  14
 -18   6   2 2386.40 330.355  31
 -18   6   2 6021.76 511.460  18
 -18  -6  -2 1561.53 338.478  17
  18   6   3 561.377 378.519  16
  18   6   3 597.089 355.050  21
 -18   6   3 347.491 447.588  14
 -18   6   3-28.1145 211.889  31
 -18   6   3-181.762 450.497  18
 -18   6   4 2091.67 291.745  12
  18   6   4 1738.86 613.075  16
  18   6   4 1848.82 573.565  21
 -18   6   4 1429.16 216.379  31
 -19   1   0 59.3384 330.188  42
 -19   1   0 21.8952 398.133  40
 -19  -1   0 50.1666 165.870  31
 -19   1   0-458.603 294.188  31
 -19  -1   0-296.520 468.503  30
 -19   1   0 6.61225 487.357  30
 -19   1   0-102.544 191.017  12
 -19  -1   0-200.731 310.333  17
 -19  -1   0-60.3806 243.378  25
 -19  -1  -1 13790.8 802.369  42
 -19   1  -1 10137.9 769.486  42
 -19  -1   1 10290.2 742.668  40
 -19   1   1 11325.9 735.200  40
 -19  -1  -1 10489.9 752.575  40
 -19   1  -1 11224.0 808.911  40
 -19   1  -1 10244.4 786.901  33
 -19   1  -1 10334.3 674.913  12
 -19  -1   1 10158.3 686.583  31
 -19   1   1 12196.4 713.434  31
 -19   1   1 11212.8 707.093  12
 -19   1   1 11895.7 776.037  30
 -19  -1  -1 11913.9 840.065  30
 -19   1  -1 11552.1 870.437  30
 -19  -1   1 11848.9 761.321  17
 -19  -1   1 11372.4 715.500  25
 -19   1   1 11929.9 713.621  25
 -19  -1  -1 11432.8 708.296  25
 -19   1  -1 11474.4 714.364  25
 -19  -1  -2-31.0562 215.961  25
 -19   1  -2 40.0501 254.346  25
 -19   1   2 129.349 313.634  12
  19   1   2 1267.53 632.231  16
 -19  -1  -2-132.410 222.234  10
  19   1   2 106.535 585.052  21
 -19   1   2-519.267 413.416  14
 -19  -1   2-33.6875 294.332  40
 -19   1   2 44.0577 252.023  40
 -19  -1  -2-96.9578 399.663  40
 -19  -1  -2 63.0408 201.902  36
 -19  -1  -2-94.3957 372.400  42
 -19   1   2 4.69538 223.277  31
 -19   1   2-151.690 404.076  18
 -19  -1  -2-176.682 538.219  30
 -19   1  -2 409.144 559.878  30
 -19  -1   2 350.577 290.661  17
 -19  -1   2-60.9506 242.272  25
 -19   1   2 4.57061 232.526  25
 -19  -1  -3 6541.87 495.493  10
  19   1   3 8910.64 946.234  16
 -19  -1   3 12393.1 608.789  14
  19   1   3 8798.67 913.085  21
 -19  -1   3 6990.77 531.824  40
 -19   1   3 7369.92 507.038  40
 -19  -1  -3 7165.16 596.394  40
 -19  -1  -3 8093.00 513.645  36
 -19   1   3 7090.70 498.951  31
 -19  -1   3 12534.6 608.117  18
 -19  -1  -3 1145.30 709.112  30
 -19   1   3 8355.83 628.505  12
 -19   1  -3 3740.64 835.048  30
 -19  -1   3 5721.48 505.358  25
 -19   1   3 7212.18 501.814  25
 -19  -1  -3 6799.12 494.286  25
 -19   1   4-481.820 442.774  12
  19   1   4-150.686 367.267  16
  19   1   4-626.710 324.970  21
 -19  -1  -4-113.676 364.705  42
 -19  -1   4 236.186 371.704  14
 -19  -1  -4 100.964 415.833  40
 -19  -1  -4 152.999 252.808  36
 -19  -1   4 449.210 375.290  18
 -19  -1  -4 105.986 563.204  30
 -19  -1   4 211.287 256.076  25
 -19   1   4-123.456 233.503  25
 -19  -1  -5-9.15619 324.210  42
 -19  -1  -5 23.8480 359.463  40
 -19  -1  -5 22.2485 249.317  36
 -19  -1  -5-17.0673 488.017  30
 -19   3   0 4.25468 220.792  25
  19   3   0 12.3033 273.271  16
  19   3   0-90.3989 256.414  21
 -19   3   0-209.117 266.618  42
 -19  -3   0 167.646 309.049  40
 -19   3   0 357.090 364.504  40
 -19   3   0 247.139 412.554  14
 -19   3   0 104.178 436.945  33
 -19   3   0-54.1589 420.070  30
 -19   3   0-7.45304 411.588  18
 -19   3   0 313.470 196.582  12
 -19  -3   0 72.4376 343.528  17
 -19  -3   0-113.906 210.654  25
  19   3   1 7371.98 570.715  21
 -19   3   1 17579.7 702.573  14
 -19  -3   1 6855.71 568.865  40
 -19  -3  -1 6730.01 553.920  40
 -19   3   1 7925.25 561.534  40
 -19   3  -1 6717.95 485.459  12
 -19   3  -1 4442.84 643.550  33
 -19   3   1 8435.62 524.289  12
 -19   3   1 8586.55 576.082  31
 -19   3   1 18540.9 707.373  18
 -19   3  -1 7615.04 774.223  30
 -19  -3   1 5915.65 515.489  25
 -19  -3  -1 6800.81 499.519  25
 -19   3   1 7338.50 513.403  25
 -19   3  -1 8500.11 530.275  25
  19   3   1 7683.36 586.989  16
  19   3   2 28.3989 366.258  16
  19   3   2 600.711 343.399  21
 -19   3   2 64.8219 242.641  31
 -19  -3  -2 41.9115 460.586  30
 -19  -3  -2-265.300 280.604  40
 -19  -3   2 395.925 252.595  25
 -19   3   2 4.92060 251.755  12
 -19   3   2-115.359 205.478  25
  19   3   3 5784.27 678.402  16
  19   3   3 5961.33 649.387  21
 -19   3   3 14054.0 611.168  14
 -19  -3  -3-30.3914 403.936  40
 -19   3   3 12894.0 606.431  18
 -19   3   3 5591.20 422.091  12
 -19  -3  -3 129.776 549.946  30
 -19   3   3 4863.85 351.450  25
 -19   3   4-201.666 362.149  12
  19   3   4-962.931 771.631  16
 -19  -3  -4 167.319 215.971  10
  19   3   4 253.440 708.654  21
 -19  -3  -4 68.4287 310.744  42
 -19   3   4-8.71630 462.513  14
 -19  -3  -4 55.4190 272.272  40
 -19  -3  -4-338.480 243.551  36
 -19   3   4-166.876 214.667  31
 -19   3   4-199.730 470.741  18
 -19  -3  -4-123.592 426.167  30
 -19   3   5 3346.85 508.279  12
 -19  -3  -5 2828.84 279.222  10
  19   3   5 2179.86 774.602  16
 -19   3   5 5670.71 521.677  14
  19   3   5 3626.60 730.340  21
 -19  -3  -5 2965.97 307.669  36
 -19  -3  -5 205.998 348.630  42
 -19   3   5 6686.30 517.925  18
 -19  -3  -5 3354.46 452.888  30
 -19   3   6 231.966 417.097  12
  19   3   6 29.8328 513.067  16
 -19   3   6-68.3584 439.505  14
 -19  -3  -6 5.04487 225.056  36
 -19   3   6 306.509 437.304  18
  19   3   6-279.112 499.762  21
  19   5   0 102.373 273.860  16
  19   5   0 493.630 255.031  21
 -19   5   0-154.562 158.057  12
 -19  -5   0 509.588 356.244  17
  19   5  -1 514.158 250.099  16
  19   5   1 3241.17 353.220  16
  19   5  -1 124.294 231.743  21
  19   5   1 2266.67 324.296  21
 -19   5   1 9393.33 516.400  14
 -19  -5  -1-15.6346 304.771  40
 -19   5   1 3694.20 251.801  12
 -19   5   1 3825.67 340.270  31
 -19   5   1 8411.50 512.380  18
 -19  -5  -1 2934.35 392.798  17
 -19  -5   1 191.776 203.642  25
  19   5   2-1233.73 429.090  16
  19   5   2-1318.52 399.609  21
 -19   5   2-632.865 469.809  14
 -19   5   2-15.6570 229.392  31
 -19   5   2 236.451 471.207  18
 -19   5   2-352.726 250.385  12
 -19  -5  -2-15.7332 314.941  17
  19   5   3 2890.62 455.463  16
  19   5   3 3219.38 433.667  21
 -19   5   3 7299.20 567.313  14
 -19   5   3 3259.02 324.928  31
 -19   5   3 6683.96 558.205  18
 -19   5   3 2626.01 361.457  12
  19   5   4-1024.91 598.840  16
  19   5   4-40.5574 555.814  21
 -19   5   4-114.847 197.642  31
  19   5   5 2504.32 747.039  16
 -19  -5  -5 1316.62 204.609  10
  19   5   5 1794.87 685.857  21
 -19   5   5 1090.54 202.734  31
  19   7   1 197.980 273.278  16
  19   7   1-125.195 248.068  21
 -19  -7  -1-158.345 245.385  17
 -20   0   0 1354.04 216.488  10
 -20   0   0 1649.82 340.349  42
 -20   0   0 1660.59 345.820  40
 -20   0   0 2159.29 234.246  31
 -20   0   0 1990.77 460.309  30
 -20   0   0 2098.10 272.989  25
 -20   0   1-244.614 242.710  12
 -20   0   1 14.7268 161.700  10
 -20   0  -1-167.797 198.152  10
 -20   0  -1 17.7484 354.955  42
 -20   0   1-125.211 292.379  40
 -20   0   1 60.1917 194.291  31
 -20   0  -1 90.8486 236.293  31
 -20   0   1 286.459 410.324  30
 -20   0  -1 142.390 525.394  30
 -20   0   1-48.6539 246.110  25
 -20   0  -1-52.6297 234.722  25
 -20   0  -2 42.7741 224.351  25
 -20   0   2 6.34475 341.505  12
 -20   0  -2-29.7571 200.690  10
 -20   0  -2-170.665 367.018  42
 -20   0   2-82.2699 287.435  40
 -20   0  -2-271.866 395.998  40
 -20   0  -2-60.9568 205.674  36
 -20   0   2-20.9160 196.948  31
 -20   0  -2 240.471 526.840  30
 -20   0   2 117.748 229.930  17
 -20   0   2 197.607 236.929  25
 -20   0  -3-45.3240 228.487  25
 -20   0   3-43.6373 258.564  40
 -20   0  -3 446.781 428.118  40
 -20   0  -3-216.662 226.354  36
 -20   0   3-97.7381 238.153  25
 -20   0  -4-145.349 346.911  42
 -20   0  -4-44.5411 392.060  40
 -20   0  -4 207.727 512.198  30
 -20   0   4 418.178 230.322  25
 -20   0   5-195.745 207.174  25
 -20   2   0 8.95641 239.835  25
 -20   2   0 158.691 295.603  42
 -20  -2   0-205.113 309.449  40
 -20   2   0 745.304 356.235  40
 -20   2   0 127.899 382.102  14
 -20   2   0 122.976 411.088  33
 -20   2   0 150.480 293.850  31
 -20   2   0 318.285 431.835  30
 -20   2   0 318.224 388.044  18
 -20   2   0 6.49365 178.294  12
 -20  -2   0-346.387 315.985  17
 -20  -2   0 164.293 230.313  25
 -20   2  -1 452.373 319.803  42
 -20  -2  -1-112.984 313.037  40
 -20   2   1-199.002 265.336  40
 -20   2  -1-91.0060 409.007  40
 -20   2  -1-198.293 430.862  33
 -20   2   1 36.1417 238.070  31
 -20   2   1-158.908 340.301  30
 -20   2  -1 43.6471 497.335  30
 -20   2  -1-236.404 144.742  12
 -20  -2   1 40.3495 331.400  17
 -20  -2   1-92.8614 239.106  25
 -20   2   1-177.650 224.155  12
 -20  -2  -1 79.0423 214.810  25
 -20   2   1 148.447 224.545  25
 -20   2   2 1238.27 279.497  12
 -20   2  -2 1761.02 253.996  25
  20   2   2 743.907 531.335  16
  20   2   2 414.691 489.870  21
 -20  -2  -2 144.460 350.000  42
 -20  -2   2 749.729 315.696  40
 -20   2   2 3119.11 467.608  14
 -20   2   2 722.585 246.278  40
 -20  -2  -2 1314.71 328.562  40
 -20   2   2 1401.84 262.642  31
 -20   2   2 2438.47 447.920  18
 -20  -2  -2 159.958 474.554  30
 -20   2  -2 758.699 150.214  12
 -20   2  -2 492.796 665.414  30
 -20  -2   2 936.044 245.651  25
 -20   2   2 806.901 230.529  25
 -20  -2  -2 918.422 206.690  25
 -20   2   3 314.146 352.836  12
  20   2   3 52.4788 704.383  16
 -20  -2  -3 93.8664 217.911  10
  20   2   3-106.571 666.712  21
 -20  -2  -3-18.5912 374.157  42
 -20   2   3-8.00694 450.121  14
 -20  -2  -3 23.8466 302.953  40
 -20  -2  -3-226.472 225.913  36
 -20   2   3-143.149 225.113  31
 -20   2   3 239.265 445.177  18
 -20  -2  -3-207.483 468.802  30
 -20  -2   3 23.6720 268.721  25
 -20   2   3 178.612 212.664  25
 -20   2   4 99.2845 442.207  12
  20   2   4-1033.63 734.339  16
 -20  -2  -4 84.0556 214.245  10
  20   2   4-68.4605 670.426  21
 -20  -2  -4 153.181 361.582  42
 -20  -2  -4 113.678 363.913  40
 -20  -2  -4 175.651 228.136  36
 -20   2   4 117.773 209.444  31
 -20  -2  -4-72.2551 515.546  30
 -20   2   4-261.455 196.711  25
 -20   2   5-607.939 432.534  12
  20   2   5-87.0926 512.120  16
 -20  -2  -5 68.5314 329.680  42
 -20  -2  -5 190.714 330.834  40
 -20  -2  -5-142.710 228.745  36
 -20  -2  -5-15.2663 481.600  30
  20   2   5-558.480 471.358  21
  20   4   0 503.300 297.308  16
  20   4   0 405.234 273.028  21
 -20  -4   0 71.4403 311.627  40
 -20   4   0 644.669 338.037  40
 -20   4   0-528.050 261.964  14
 -20   4   0 845.605 440.889  33
 -20   4   0 380.692 200.794  12
 -20   4   0-398.320 267.251  18
 -20  -4   0 589.021 200.262  25
 -20   4   1-288.514 229.733  25
  20   4   1 115.002 302.846  16
  20   4   1 297.472 276.802  21
 -20  -4   1 24.6146 305.796  40
 -20  -4  -1 5.53225 291.586  40
 -20   4   1-430.414 461.485  14
 -20   4   1 121.033 305.953  31
 -20   4   1-634.654 466.343  18
 -20   4   1 203.389 206.482  12
 -20  -4  -1 326.779 327.100  17
 -20  -4   1 414.465 213.237  25
 -20   4   2 69.7621 186.785  25
  20   4   2-253.830 375.990  16
  20   4   2-186.083 343.642  21
 -20  -4  -2 46.5016 278.410  40
 -20   4   2-25.5394 487.189  14
 -20   4   2 110.225 476.735  18
 -20  -4   2 37.6365 210.248  25
 -20   4   2-30.5020 247.981  12
  20   4   3-122.801 590.847  16
  20   4   3-155.492 560.731  21
 -20  -4  -3 288.966 257.325  40
 -20   4   3-256.681 219.553  31
 -20   4   3-161.105 274.375  12
 -20   4   4 641.251 356.930  12
  20   4   4 367.444 604.530  16
 -20  -4  -4 365.994 213.419  10
  20   4   4 626.773 574.738  21
 -20   4   4 263.068 213.548  31
 -20  -4  -4 379.612 405.011  30
 -20   4   5 294.005 343.967  12
  20   4   5-1364.25 730.938  16
 -20  -4  -5-39.2859 196.793  10
  20   4   5-830.856 684.172  21
 -20   4   5-599.552 454.920  14
 -20   4   5 187.754 446.674  18
  20   6   0 223.562 242.117  16
  20   6   0-153.276 226.230  21
 -20  -6   0 439.718 305.690  17
  20   6   1 20.6951 305.736  16
  20   6   1-601.123 283.447  21
 -20   6   1-141.206 256.646  31
 -20   6   1 26.4411 183.110  12
 -20  -6  -1 510.611 295.461  17
  20   6   2-153.707 372.073  16
  20   6   2-556.432 346.500  21
 -20   6   2-497.947 449.780  14
 -20   6   2 14.8282 207.486  31
 -20   6   2 410.499 444.523  18
 -20   6   2 442.437 235.598  12
 -20  -6  -2-111.927 291.345  17
  20   6   3-129.742 372.252  16
  20   6   3 56.5356 338.721  21
 -20   6   3-305.282 442.364  14
 -20   6   3-65.9851 205.505  31
 -20   6   3 270.352 438.884  18
 -20   6   3-208.955 261.547  12
 -21   1   0-195.263 322.304  42
 -21   1   0-377.893 384.912  40
 -21   1   0-44.8572 211.186  31
 -21  -1   0-155.700 456.899  30
 -21   1   0 11.5626 410.536  30
 -21  -1   0-90.8711 235.349  25
 -21   1  -1 404.100 244.971  25
 -21   1   1 535.018 225.060  12
 -21  -1  -1 358.991 218.436  10
 -21  -1  -1-25.0144 340.322  42
 -21   1  -1 585.075 344.638  42
 -21  -1   1 512.336 304.120  40
 -21   1   1 803.911 293.049  40
 -21  -1  -1 371.496 333.087  40
 -21   1  -1 904.887 389.379  40
 -21   1   1 922.736 232.311  31
 -21   1  -1 594.702 262.482  31
 -21   1   1 829.381 387.033  30
 -21  -1  -1 549.433 467.041  30
 -21   1  -1 370.772 500.718  30
 -21  -1   1 163.029 283.873  17
 -21  -1   1 913.447 248.594  25
 -21   1   1 832.492 239.784  25
 -21  -1  -1 751.525 235.362  25
 -21  -1  -2-162.784 216.200  25
 -21   1  -2 5.04220 255.055  25
 -21   1   2 359.437 304.857  12
 -21  -1  -2-182.482 210.160  10
 -21   1  -2 419.197 352.626  42
 -21   1   2 79.5133 393.886  14
 -21  -1   2 118.485 293.559  40
 -21   1   2-338.229 259.882  40
 -21  -1  -2-57.2299 394.419  40
 -21   1  -2-427.122 425.391  40
 -21  -1  -2 221.943 193.849  36
 -21   1   2 176.644 217.487  31
 -21   1   2-85.7765 392.227  18
 -21   1  -2 297.408 540.543  30
 -21  -1   2-474.901 290.263  17
 -21  -1   2-122.727 245.778  25
 -21   1   2-179.209 228.878  25
 -21  -1  -3 217.599 219.022  25
 -21   1   3 541.994 410.541  12
  21   1   3 447.287 676.490  16
 -21  -1  -3-38.0161 367.761  42
 -21   1   3-12.4911 248.273  40
 -21  -1  -3 7.98415 384.082  40
 -21   1  -3 396.335 410.473  40
 -21  -1  -3 480.885 212.236  36
 -21   1   3 261.878 208.383  31
  21   1   3 501.872 640.278  21
 -21  -1   3 223.753 277.378  40
 -21  -1  -3 262.546 528.759  30
 -21   1  -3 496.384 523.611  30
 -21  -1   3 294.635 244.394  25
 -21   1   3 458.315 230.130  25
 -21   1   4-75.7664 414.347  12
 -21  -1  -4-124.028 411.380  42
 -21  -1  -4-92.1140 439.751  40
 -21  -1  -4-365.304 287.364  36
 -21  -1  -4-325.321 620.313  30
 -21  -1   4 24.8194 234.896  25
 -21   1   4-348.523 216.847  25
 -21  -1  -5 119.680 318.015  42
 -21  -1  -5 7.23330 313.467  40
 -21  -1  -5 79.3271 227.226  36
 -21  -1  -5 96.5711 446.256  30
 -21   1   5 128.482 196.500  25
 -21   3   0-8.64685 229.791  25
 -21  -3   0-592.337 321.460  40
 -21   3   0-252.496 330.836  40
 -21   3   0-294.338 396.453  14
 -21   3   0 310.497 421.636  33
 -21   3   0-92.8996 392.232  18
 -21   3   0-168.268 190.257  12
 -21  -3   0-332.269 361.579  17
 -21  -3   0 215.562 214.472  25
 -21   3   1 248.277 227.818  25
 -21   3  -1 527.390 255.483  25
 -21  -3   1 81.4398 310.819  40
 -21  -3  -1-5.86260 305.448  40
 -21   3   1 7.59669 455.541  14
 -21   3   1 436.998 247.492  40
 -21   3  -1 493.755 390.904  40
 -21   3  -1 308.501 441.990  33
 -21   3   1 505.863 314.333  31
 -21   3   1 899.797 458.368  18
 -21   3  -1 324.119 156.147  12
 -21   3  -1 453.910 461.938  30
 -21  -3   1 311.247 340.317  17
 -21   3   1 749.604 234.059  12
 -21  -3   1 46.5965 230.873  25
 -21  -3  -1 404.394 327.094  17
 -21  -3  -1 731.214 200.101  25
  21   3   2-651.965 556.374  16
  21   3   2-687.814 530.211  21
 -21  -3  -2 27.6821 293.582  40
 -21   3   2 134.697 246.636  31
 -21  -3  -2-35.3500 469.103  30
 -21  -3   2-73.6163 229.454  25
 -21   3   2 401.052 270.289  12
 -21   3   2-59.6128 216.293  25
 -21   3   3 54.9013 278.229  12
  21   3   3 1176.73 571.506  16
 -21  -3  -3 784.857 225.594  10
  21   3   3 282.233 532.807  21
 -21  -3  -3 36.4604 272.537  40
 -21   3   3 429.203 221.135  31
 -21  -3  -3 124.965 445.844  30
 -21   3   3 438.208 197.046  25
 -21   3   4-195.559 354.639  12
  21   3   4 11.3582 743.871  16
 -21  -3  -4-152.206 210.704  10
  21   3   4-622.676 685.593  21
 -21   3   4 42.3506 459.802  14
 -21  -3  -4-389.214 273.300  40
 -21  -3  -4-193.087 232.087  36
 -21   3   4-8.43639 452.262  18
 -21  -3  -4-66.1854 428.664  30
 -21   3   5-174.490 439.435  12
  21   3   5 720.300 882.238  16
  21   3   5 688.819 831.086  21
 -21  -3  -5 187.606 286.865  42
 -21  -3  -5 408.240 198.671  10
 -21   3   5 25.4264 454.563  14
 -21  -3  -5 201.456 230.885  36
 -21   3   5-312.397 455.923  18
 -21  -3  -5 80.2263 395.132  30
  21   3   6-42.6365 221.703  16
  21   3   6-221.527 216.209  21
 -21   3   6-445.595 439.611  14
 -21  -3  -6-43.5541 211.365  36
 -21   3   6-690.684 443.959  18
  21   5   0-897.848 308.838  16
  21   5   0-343.847 279.914  21
 -21  -5   0 11.3245 267.080  40
 -21   5   0-50.6348 169.814  12
 -21  -5   0 18.3956 354.089  17
  21   5   1-108.472 305.571  16
  21   5   1 454.360 279.012  21
 -21  -5  -1 37.1305 273.404  40
 -21   5   1 977.458 439.372  14
 -21   5   1 772.194 447.163  18
 -21   5   1 112.327 200.494  12
 -21  -5  -1-257.283 320.113  17
  21   5   2-11.9283 373.950  16
  21   5   2 127.362 348.582  21
 -21   5   2-632.387 454.652  14
 -21   5   2 355.257 227.281  31
 -21   5   2-451.246 452.549  18
 -21   5   2-81.7692 244.017  12
  21   5   3-74.9489 591.716  16
  21   5   3 221.725 552.362  21
 -21   5   3 8.56992 478.011  14
 -21   5   3 153.181 206.426  31
 -21   5   3 350.022 469.661  18
 -21   5   3 227.810 270.063  12
 -21   5   4-181.324 342.189  12
  21   5   4-244.684 581.823  16
 -21  -5  -4 33.6294 201.454  10
  21   5   4-542.156 540.996  21
 -21   5   4 181.465 200.380  31
 -22   0   0 53080.4 3552.95  10
 -22   0   0 60515.1 3578.83  40
 -22   0   0 65190.6 3557.03  31
 -22   0   0 65176.4 3598.28  30
 -22   0   0 64452.4 3566.59  25
 -22   0   1-73.3213 157.937  10
 -22   0  -1 38.6990 191.707  10
 -22   0  -1-328.194 356.142  42
 -22   0   1 98.8810 286.128  40
 -22   0  -1-73.3892 408.625  40
 -22   0   1-87.1376 193.432  31
 -22   0  -1 63.2446 533.824  30
 -22   0   1 203.196 238.794  25
 -22   0  -1-194.956 234.820  25
 -22   0  -2 45707.8 2617.13  42
 -22   0   2 46274.5 2584.81  40
 -22   0  -2 43049.1 2613.29  40
 -22   0   2 42490.7 2570.74  31
 -22   0  -2 44587.2 2638.09  30
 -22   0   2 39598.7 2592.31  12
 -22   0   2 46249.9 2580.58  25
 -22   0  -2 42205.7 2572.73  25
 -22   0  -3 448.470 239.303  25
 -22   0   3 322.979 268.234  40
 -22   0  -3 109.891 438.448  40
 -22   0  -3-362.434 211.448  36
 -22   0   3 151.582 235.951  25
 -22   0  -4-29.0093 438.950  42
 -22   0  -4-89.4573 482.595  40
 -22   0  -4 210.664 351.969  36
 -22   0  -4 153.256 588.775  30
 -22   0   5 218.689 205.766  25
 -22   2   0 44844.3 2703.91  42
 -22  -2   0 41250.0 2698.74  40
 -22   2   0 45798.8 2709.87  40
 -22   2   0 45033.3 2678.28  12
 -22   2   0 51673.0 2705.80  31
 -22   2   0 46918.2 2718.92  30
 -22  -2   0 44431.6 2709.79  17
 -22  -2   0 45164.5 2685.83  25
 -22   2   0 45750.4 2686.49  25
 -22   2  -1 638.308 325.814  42
 -22   2   1 1192.10 414.170  14
 -22  -2  -1-90.0661 309.676  40
 -22   2   1-9.69348 268.107  40
 -22   2  -1 813.927 415.851  40
 -22   2  -1-176.197 379.410  33
 -22   2   1 81.6707 228.740  31
 -22   2   1 696.147 410.643  18
 -22   2  -1 275.822 501.174  30
 -22  -2   1-461.335 339.785  17
 -22  -2   1 231.729 233.848  25
 -22   2   1 253.929 236.456  12
 -22  -2  -1 96.8315 214.158  25
 -22   2   1-133.638 227.427  25
 -22  -2  -2 43271.8 2616.66  10
 -22  -2   2 44522.1 2635.98  40
 -22   2   2 45188.8 2614.63  40
 -22   2  -2 39288.4 2652.66  40
 -22   2   2 48573.4 2619.71  31
 -22   2   2 42901.7 2620.21  12
 -22   2  -2 40906.5 2670.30  30
 -22  -2   2 39818.2 2638.65  17
 -22  -2   2 39252.8 2618.91  25
 -22   2   2 48950.8 2615.91  25
 -22  -2  -2 43272.6 2609.36  25
 -22   2  -2 50724.4 2625.31  25
 -22   2   3-104.978 334.855  12
  22   2   3-425.779 664.491  16
  22   2   3-40.2144 612.117  21
 -22  -2  -3 33.7013 332.345  42
 -22   2   3-115.594 443.248  14
 -22  -2  -3 12.1273 302.751  40
 -22  -2  -3-75.9561 214.325  36
 -22   2   3 83.2936 222.073  31
 -22   2   3 69.0575 429.305  18
 -22  -2  -3-79.3018 454.987  30
 -22  -2   3-61.4392 231.793  25
 -22   2   3-234.842 212.339  25
  22   2   4 26050.8 1827.63  16
  22   2   4 24770.4 1809.94  21
 -22  -2  -4 23288.3 1600.20  10
 -22   2   4 60507.2 1715.89  14
 -22  -2  -4 21667.3 1600.89  36
 -22   2   4 22985.8 1602.17  31
 -22   2   4 60884.0 1714.18  18
 -22   2   4 29751.4 1671.50  12
 -22   2   4 24126.1 1596.08  25
 -22   2   5 867.395 415.036  12
 -22  -2  -5 146.538 326.797  42
 -22  -2  -5 6.67386 328.918  40
 -22  -2  -5 308.092 215.486  36
 -22  -2  -5 92.1477 478.551  30
 -22   4   0 35363.3 596.443  33
 -22   4   0 30222.0 336.959  12
 -22  -4   0 31883.2 564.438  17
 -22  -4   0 25805.1 328.685  25
 -22   4   1 75.9089 222.036  25
 -22  -4   1 178.575 294.678  40
 -22  -4  -1 89.7981 293.220  40
 -22   4   1-159.612 444.567  14
 -22   4   1 565.944 302.979  31
 -22   4   1 770.805 446.370  18
 -22  -4   1 393.194 338.389  17
 -22   4   1-19.0126 232.244  12
 -22  -4   1 234.282 210.124  25
  22   4   2 18787.1 1001.24  21
 -22   4   2 57628.4 1150.39  14
 -22   4   2 23620.2 976.999  31
 -22   4   2 25136.6 975.701  12
 -22   4   2 56040.4 1142.85  18
 -22   4   2 21962.6 950.833  25
 -22  -4   2-18.5610 926.998  25
  22   4   2 20199.1 1009.87  16
 -22   4   3 272.591 274.387  12
  22   4   3 546.996 558.762  16
  22   4   3 119.974 532.907  21
 -22  -4  -3-53.4285 259.151  40
  22   4   4 23416.3 1420.22  21
 -22   4   4 21469.9 1233.76  31
 -22   4   4 24005.7 1279.96  12
  22   4   4 23927.5 1441.99  16
 -22   4   5-71.6631 417.372  12
  22   4   5 382.714 694.278  16
 -22  -4  -5-82.4004 192.699  10
  22   4   5 91.3762 644.342  21
  22   6   0 32.8883 233.101  21
 -22  -6   0-247.405 299.978  17
  22   6   1 29.1964 291.629  16
  22   6   1-9.74890 265.532  21
 -22  -6  -1-137.745 288.628  17
  22   6   2 11903.5 1065.35  21
 -22   6   2 39470.8 1164.48  14
 -22   6   2 14185.1 1032.19  31
 -22   6   2 14833.3 1037.10  12
 -22   6   2 38439.7 1159.94  18
  22   6   2 11789.2 1071.32  16
 -23  -1   0 160.648 194.663  10
 -23  -1   0-119.923 304.538  40
 -23   1   0 47.1703 298.186  40
 -23   1   0-115.025 291.686  42
 -23   1   0-176.445 209.012  31
 -23  -1   0 80.9166 454.193  30
 -23   1   0 167.878 406.845  30
 -23  -1   0 219.651 237.990  25
 -23  -1  -1 17465.0 1219.23  10
 -23   1  -1 20437.4 1267.05  42
 -23  -1   1 20783.2 1250.42  40
 -23   1   1 20223.0 1236.09  40
 -23  -1  -1 20665.3 1256.02  40
 -23   1  -1 20259.3 1279.31  40
 -23   1   1 20534.7 1220.22  31
 -23   1  -1 21082.4 1236.22  31
 -23   1   1 22123.4 1268.26  30
 -23  -1  -1 22339.6 1311.84  30
 -23   1  -1 20759.4 1314.95  30
 -23  -1   1 18495.0 1241.95  17
 -23  -1   1 19708.7 1229.44  25
 -23   1   1 22072.8 1230.29  25
 -23  -1  -1 19283.4 1221.85  25
 -23   1  -1 21019.4 1228.17  25
 -23  -1  -2-56.3798 224.027  25
 -23   1  -2-267.903 259.691  25
 -23   1   2 148.951 293.389  12
 -23  -1  -2 81.7338 210.877  10
 -23   1  -2 90.4338 352.501  42
 -23  -1   2-174.911 302.123  40
 -23   1   2 324.961 261.082  40
 -23  -1  -2-377.415 328.972  40
 -23   1  -2-73.3901 382.670  40
 -23   1   2-41.1766 214.912  31
 -23   1  -2-193.930 532.671  30
 -23  -1   2-420.903 255.765  17
 -23  -1   2 39.4035 236.799  25
 -23   1   2 67.9564 232.705  25
 -23  -1  -3 12019.4 891.390  10
 -23   1   3 35573.1 1017.74  14
 -23   1  -3 9968.87 942.409  42
 -23  -1   3 13853.1 921.790  40
 -23   1   3 13530.6 901.610  40
 -23  -1  -3 12771.1 887.470  36
 -23   1   3 14179.8 895.050  31
 -23   1   3 35491.2 1016.57  18
 -23   1  -3 11718.0 1024.52  30
 -23   1   3 13817.8 966.902  12
 -23   1   3 13437.1 895.678  25
 -23  -1  -3 14191.1 894.782  25
 -23  -1  -4-65.4746 378.387  42
 -23  -1  -4-123.595 394.405  40
 -23  -1  -4 115.823 219.771  36
 -23  -1  -4-49.9997 543.705  30
 -23  -1   4-113.888 234.470  25
 -23   1   4-598.888 223.203  25
 -23  -1  -5 90.0174 307.417  42
 -23  -1  -5 14.5095 321.377  40
 -23  -1  -5 35.0429 211.747  36
 -23  -1  -5 24.0535 439.796  30
 -23   3   0 184.691 256.603  25
 -23  -3   0 157.641 311.078  40
 -23   3   0 310.544 333.394  40
 -23   3   0 471.045 309.807  14
 -23   3   0 27.0843 297.306  31
 -23   3   0 706.679 313.618  18
 -23   3   0 107.624 180.437  12
 -23  -3   0 280.131 313.869  17
 -23  -3   0-12.5766 216.076  25
 -23   3   1 28989.9 1004.84  14
 -23   3  -1 12348.5 919.293  42
 -23  -3   1 13435.4 926.820  40
 -23   3  -1 13678.5 955.011  40
 -23   3  -1 13180.2 956.694  33
 -23   3  -1 12622.1 871.161  12
 -23   3   1 14167.1 896.430  31
 -23   3   1 14097.7 888.961  12
 -23   3   1 30048.4 1001.64  18
 -23   3  -1 13662.6 979.790  30
 -23  -3   1 13431.2 945.769  17
 -23  -3   1 12599.6 887.275  25
 -23  -3  -1 12344.9 879.561  25
 -23   3   1 14891.6 890.654  25
 -23   3  -1 16686.4 903.887  25
 -23   3   2-192.677 215.430  25
 -23  -3  -2-44.9024 282.257  40
 -23   3   2-117.444 236.288  31
 -23  -3  -2 14.2028 454.880  30
 -23  -3   2-8.02878 311.591  17
 -23  -3   2 191.006 226.537  25
 -23   3   2-217.483 257.910  12
 -23  -3  -3 9661.66 692.267  10
  23   3   3 11042.7 934.418  21
 -23   3   3 10845.0 694.546  31
 -23   3   3 12441.6 752.679  12
 -23   3   3 10982.5 681.697  25
  23   3   3 13587.3 965.324  16
 -23   3   4 97.3448 338.557  12
  23   3   4-643.668 681.983  16
 -23  -3  -4 86.6601 207.021  10
  23   3   4 631.699 636.445  21
 -23   3   4 293.181 443.359  14
 -23  -3  -4-224.969 259.499  40
 -23  -3  -4-66.6133 425.472  30
 -23   3   4 56.7890 439.192  18
 -23  -3  -5 5310.66 487.649  10
  23   3   5 7867.61 907.170  16
 -23   3   5 14860.2 669.329  14
  23   3   5 7810.67 885.451  21
 -23  -3  -5 6280.14 502.479  36
 -23   3   5 15420.7 669.614  18
 -23   3   5 6560.50 626.673  12
 -23  -5   0 16.9965 258.232  40
 -23   5   1 16596.1 633.658  14
 -23   5   1 8553.34 561.143  31
 -23   5   1 8179.85 516.349  12
 -23   5   1 16566.6 631.736  18
 -23  -5  -1 5557.75 565.106  17
 -23  -5   1-294.317 533.337  17
  23   5   2-22.4207 347.281  16
  23   5   2 142.551 322.432  21
 -23   5   2 378.099 442.774  14
 -23   5   2 419.070 226.237  31
 -23   5   2-40.9443 437.450  18
 -23   5   2-186.473 235.968  12
  23   5   3 6292.46 731.491  21
 -23   5   3 17505.3 726.009  14
 -23   5   3 6224.13 533.290  31
 -23   5   3 17059.8 722.220  18
 -23   5   3 6322.83 560.784  12
  23   5   3 7852.80 755.189  16
 -24   0   0 117.442 174.912  10
 -24   0   0-99.9517 311.645  40
 -24   0   0 355.699 438.751  30
 -24   0   0-45.4517 233.701  25
 -24   0  -1-158.658 355.885  42
 -24   0  -1 194.491 188.344  10
 -24   0   1-412.928 295.214  40
 -24   0  -1 129.032 318.582  40
 -24   0   1-594.134 195.328  31
 -24   0  -1-13.5653 451.444  30
 -24   0   1 18.9653 240.025  25
 -24   0  -1 400.427 236.450  25
 -24   0  -2 368.751 230.681  25
 -24   0  -2 266.965 364.841  42
 -24   0   2 265.519 283.561  40
 -24   0   2 56.3657 191.318  31
 -24   0  -2-90.2636 539.881  30
 -24   0   2 394.887 245.205  25
 -24   0  -3 137.823 232.553  25
 -24   0  -3 207.004 348.016  42
 -24   0   3 9.80573 262.559  40
 -24   0  -3 830.271 389.130  40
 -24   0  -3-83.8605 527.254  30
 -24   0   3 147.344 232.048  25
 -24   0  -4-38.3119 328.638  42
 -24   0  -4-24.0398 346.951  40
 -24   0  -4 16.7419 470.156  30
 -24   0   4-36.4132 220.188  25
 -24   0   5-383.841 199.649  25
 -24   2   0 295.386 245.314  25
 -24   2   0 592.626 297.996  42
 -24  -2   0-91.8838 320.277  40
 -24   2   0-61.9614 360.599  40
 -24   2   0 221.137 291.683  31
 -24   2   0 97.3792 379.983  30
 -24  -2   0 165.442 222.782  25
 -24   2  -1-151.445 321.972  42
 -24  -2   1 509.474 316.678  40
 -24  -2  -1-18.0637 309.466  40
 -24   2   1-112.850 267.063  40
 -24   2  -1-506.435 384.240  40
 -24   2   1 30.0908 226.571  31
 -24   2  -1-400.625 278.746  31
 -24   2  -1-398.178 472.798  30
 -24  -2   1-267.081 289.315  17
 -24  -2   1 340.867 232.482  25
 -24  -2  -1-149.522 212.257  25
 -24   2   1 165.424 230.973  12
 -24   2   1 108.725 229.451  25
 -24   2  -2 154.342 237.302  25
 -24   2   2-87.4183 305.844  12
 -24  -2  -2-533.984 221.091  10
 -24   2  -2 143.817 325.576  42
 -24  -2   2 260.038 305.866  40
 -24  -2  -2 6.35472 311.197  40
 -24   2  -2-148.601 413.269  40
 -24   2   2-71.1963 215.504  31
 -24  -2  -2 14.5871 467.971  30
 -24   2  -2-15.7742 504.983  30
 -24  -2   2-187.023 303.153  17
 -24  -2   2-58.3352 232.535  25
 -24   2   2 62.2279 221.624  25
 -24  -2  -2 106.293 203.494  25
 -24   2   3-312.004 315.689  12
 -24  -2  -3 168.406 319.591  42
 -24   2   3 359.822 424.213  14
 -24  -2  -3 6.10927 302.313  40
 -24   2   3 497.106 221.863  31
 -24   2   3 226.717 422.966  18
 -24  -2  -3-79.2335 456.702  30
 -24  -2   3 536.581 285.429  17
 -24  -2   3-473.053 235.043  25
 -24   2   3-133.295 211.457  25
 -24   2   4 421.369 402.339  12
 -24  -2  -4 99.7453 347.733  42
 -24  -2  -4-70.2775 205.360  10
 -24   2   4 245.356 421.803  14
 -24  -2  -4-40.3297 282.305  40
 -24  -2  -4-127.152 211.704  36
 -24   2   4 83.9878 418.222  18
 -24  -2  -4 90.7121 440.337  30
 -24   2   4 55.8139 197.253  25
 -24  -2  -5-42.8710 322.527  42
 -24   2   5-217.932 414.724  14
 -24  -2  -5-52.9664 259.064  40
 -24  -2  -5 104.797 204.696  36
 -24   2   5-170.639 412.102  18
 -24  -2  -5-79.1355 400.473  30
 -24   4   0-233.426 133.333  25
 -24  -4   0 41.9502 301.621  40
 -24   4   0 358.167 287.420  31
 -24   4   0 297.388 183.768  12
 -24  -4   0 7.90199 308.296  17
 -24   4   1-132.257 222.202  25
 -24  -4   1-18.3563 292.313  40
 -24  -4  -1-50.7234 291.636  40
 -24   4   1 106.627 413.624  14
 -24   4   1 243.259 228.446  31
 -24   4   1 219.913 411.305  18
 -24  -4   1-296.957 331.093  17
 -24   4   1-249.065 223.746  12
 -24  -4   1-37.4303 202.368  25
 -24   4   2 462.957 213.809  25
 -24  -4  -2-21.2741 274.019  40
 -24   4   2-322.937 443.707  14
 -24   4   2-58.1250 232.414  31
 -24   4   2 243.161 431.539  18
 -24  -4   2-284.134 283.156  17
 -24  -4   2 110.245 190.464  25
 -24   4   2 166.601 252.176  12
 -24   4   3-42.5356 256.423  12
  24   4   3-310.846 541.219  16
 -24  -4  -3 40.7535 209.482  10
  24   4   3-510.014 499.427  21
 -24  -4  -3 24.5672 260.192  40
 -24   4   3-112.475 444.778  14
 -24   4   3-584.010 449.601  18
 -24   4   4-165.013 333.403  12
  24   4   4 1225.82 691.692  16
 -24  -4  -4 212.081 199.700  10
  24   4   4 75.0855 625.011  21
 -24   4   4-79.2471 195.460  31
 -24  -6   0 264.717 257.404  17
 -25  -1   0-86.3718 194.169  10
 -25  -1   0 537.994 308.305  40
 -25   1   0-288.799 304.179  40
 -25   1   0-21.5526 210.244  31
 -25  -1   0-193.772 448.106  30
 -25   1   0 155.418 403.119  30
 -25  -1   0-77.9229 235.428  25
 -25   1  -1 815.678 248.454  25
 -25  -1   1 635.893 180.793  10
 -25  -1  -1 460.215 205.481  10
 -25   1  -1 927.250 340.026  42
 -25  -1   1 434.350 305.300  40
 -25   1   1 720.655 278.678  40
 -25   1  -1 392.505 390.479  40
 -25   1   1 1030.04 209.553  31
 -25  -1  -1 592.680 471.762  30
 -25   1  -1 877.495 492.866  30
 -25  -1   1 826.272 238.899  25
 -25   1   1 617.884 235.007  25
 -25  -1  -1 1009.30 236.777  25
 -25  -1  -2 48.6482 218.011  25
 -25   1  -2 5.04240 248.176  25
 -25  -1  -2-71.9965 202.085  10
 -25  -1  -2-50.6710 323.410  42
 -25   1  -2-26.2826 334.171  42
 -25  -1   2 91.8422 305.231  40
 -25   1   2-107.463 260.824  40
 -25  -1  -2 45.5246 317.627  40
 -25   1  -2-40.5380 389.078  40
 -25   1   2-58.2117 207.878  31
 -25  -1  -2 86.7069 457.791  30
 -25   1  -2 663.584 497.255  30
 -25  -1   2-235.886 240.768  25
 -25   1   2 113.810 228.465  25
 -25  -1  -3 381.803 221.786  25
 -25   1   3 175.422 370.809  12
 -25  -1  -3-47.1310 361.426  42
 -25   1  -3-18.5535 335.870  42
 -25  -1   3 242.922 277.540  40
 -25  -1  -3 57.2399 310.859  40
 -25   1   3 624.320 209.482  31
 -25  -1  -3-134.386 529.616  30
 -25   1  -3 181.661 510.329  30
 -25   1   3 169.932 220.926  25
 -25  -1  -4-138.941 345.920  42
 -25  -1  -4 23.1088 367.140  40
 -25  -1  -4 41.2721 500.676  30
 -25  -1   4-103.026 225.730  25
 -25   1   4 45.0362 203.719  25
 -25   1   5 351.215 196.709  25
 -25   3   0 155.912 250.107  25
 -25  -3   0-48.3723 303.770  40
 -25   3   0 192.626 328.581  40
 -25   3   0-105.961 291.293  31
 -25   3   0 463.754 207.571  12
 -25  -3   0 320.384 306.987  17
 -25  -3   0-80.9748 209.886  25
 -25   3   1 695.602 224.964  25
 -25   3  -1 974.360 253.091  25
 -25   3  -1 742.080 294.890  42
 -25  -3   1 403.706 308.869  40
 -25  -3  -1-35.5154 300.892  40
 -25   3  -1 226.942 341.998  40
 -25   3  -1 572.372 385.497  33
 -25   3   1 222.153 231.705  31
 -25   3  -1 152.905 274.987  31
 -25   3  -1 210.231 422.533  30
 -25  -3   1 269.219 289.485  17
 -25  -3   1 766.395 223.248  25
 -25   3   1 416.079 243.948  12
 -25  -3  -1 404.698 201.337  25
 -25   3   2-11.6913 212.619  25
 -25   3   2-182.207 248.352  12
 -25  -3  -2 91.2864 211.696  10
 -25  -3   2 141.000 290.471  40
 -25  -3  -2 11.2666 282.876  40
 -25   3   2-545.880 434.781  14
 -25   3   2 153.773 213.836  31
 -25  -3  -2 98.9832 448.467  30
 -25   3   2 347.762 421.859  18
 -25  -3   2-15.5630 305.443  17
 -25  -3   2 9.33209 215.069  25
 -25   3   3 786.870 323.022  12
 -25  -3  -3 47.8736 273.390  40
 -25   3   3 129.769 216.013  31
 -25  -3  -3 20.6197 438.108  30
 -25  -3   3 271.536 195.460  25
 -25   3   3 247.286 199.564  25
 -25   3   4 692.451 402.828  12
 -25  -3  -4-111.004 201.196  10
 -25  -3  -4-4.90746 254.567  40
 -25   3   4-135.058 199.748  31
 -25  -3  -4-26.1515 412.123  30
 -25  -5   0-173.946 256.532  40
 -25  -5   0 69.7769 289.802  17
 -25  -5  -1-5.31794 265.216  40
 -25   5   1 318.340 214.656  31
 -25  -5   1-129.686 299.832  17
 -25   5   1 260.039 216.815  12
 -25  -5  -1 124.425 299.933  17
 -25  -5  -2-24.6217 254.971  40
 -25   5   2 242.046 414.179  14
 -25   5   2 855.390 415.717  18
 -25   5   2 56.8122 247.181  12
 -26   0   0 2170.05 242.746  10
 -26   0   0 3457.89 353.241  40
 -26   0   0 2656.23 464.820  30
 -26   0   0 3847.99 301.776  25
 -26   0  -1 39.1739 311.559  42
 -26   0   1 170.056 281.851  40
 -26   0  -1-19.2488 314.605  40
 -26   0   1-198.372 180.363  31
 -26   0  -1 355.232 439.193  30
 -26   0   1-127.796 237.591  25
 -26   0  -1-359.545 236.405  25
 -26   0  -2 961.490 223.234  25
 -26   0  -2 1054.17 359.849  42
 -26   0   2 845.272 282.145  40
 -26   0  -2 1004.21 510.771  30
 -26   0   2 276.243 234.154  25
 -26   0  -3 498.536 227.944  25
 -26   0  -3-268.790 346.943  42
 -26   0   3-248.280 263.388  40
 -26   0  -3 505.280 380.636  40
 -26   0  -3 107.355 496.948  30
 -26   0   3-165.594 233.832  25
 -26   0  -4 79.1856 340.207  40
 -26   0   4 1643.13 237.901  25
 -26   0   5 298.219 193.427  25
 -26   2   0 830.607 247.530  25
 -26   2   0 1156.55 271.124  42
 -26   2   0 766.326 291.741  40
 -26   2   0 878.338 225.793  31
 -26   2   0 639.423 373.480  30
 -26  -2   0 744.572 227.118  25
 -26  -2  -1-217.758 206.213  10
 -26   2  -1-89.4926 320.404  42
 -26  -2   1-174.436 308.448  40
 -26  -2  -1-138.025 299.133  40
 -26   2   1 223.407 253.705  40
 -26   2  -1-303.058 385.988  40
 -26   2   1 93.0205 220.635  31
 -26   2  -1-92.8099 277.859  31
 -26  -2  -1 35.4411 460.117  30
 -26   2  -1-279.018 468.429  30
 -26  -2   1-220.134 276.798  17
 -26  -2   1 278.158 231.615  25
 -26  -2  -1-150.093 205.682  25
 -26   2   1-43.5816 232.761  25
 -26  -2  -2 2146.25 247.879  25
 -26   2  -2 2243.99 261.724  25
 -26   2   2 2043.88 329.581  12
 -26  -2  -2 1929.13 250.631  10
 -26   2  -2 2636.03 363.564  42
 -26  -2   2 2198.18 336.937  40
 -26   2  -2 2474.55 397.945  40
 -26   2   2 2425.04 252.247  31
 -26   2  -2 2086.68 491.791  30
 -26  -2   2 2592.38 306.839  17
 -26  -2   2 1961.22 269.477  25
 -26   2   2 2344.29 263.989  25
 -26   2   3-393.350 383.905  12
 -26  -2  -3-91.5090 214.086  10
 -26  -2  -3-6.09519 303.011  40
 -26   2   3-328.241 207.698  31
 -26  -2  -3-121.258 449.433  30
 -26  -2   3-38.6014 218.003  25
 -26   2   3 136.775 206.256  25
 -26   2   4 1070.65 387.729  12
 -26  -2  -4-88.6333 301.360  42
 -26   2   4 1594.44 416.262  14
 -26  -2  -4-22.9302 279.801  40
 -26   2   4 991.692 409.797  18
 -26  -2  -4 68.9106 426.882  30
 -26   2   4 487.923 199.710  25
 -26  -2  -5 53.0401 280.020  42
 -26   2   5 116.793 390.577  14
 -26  -2  -5 5.23912 248.533  40
 -26   2   5-7.27183 389.054  18
 -26   4   0 2303.09 302.004  31
 -26   4   0 1937.45 231.004  12
 -26  -4   0 1554.34 324.546  17
 -26   4   1 345.752 219.212  25
 -26  -4   1 24.1165 282.608  40
 -26  -4  -1 325.014 288.167  40
 -26   4   1 387.566 378.703  14
 -26   4   1 123.775 223.297  31
 -26   4   1-14.2915 375.317  18
 -26  -4   1-312.202 282.796  17
 -26  -4   1 184.940 200.441  25
 -26   4   1 272.467 211.578  12
 -26   4   2 760.908 246.277  12
 -26   4   2 586.129 208.941  25
 -26  -4  -2-5.30115 276.041  40
 -26   4   2 915.121 407.941  14
 -26   4   2 701.675 225.793  31
 -26   4   2 659.559 406.303  18
 -26  -4   2 200.860 275.046  17
 -26  -4   2-234.027 186.127  25
 -26   4   3-394.364 313.124  12
 -26  -4  -3 371.494 208.953  10
 -26  -4  -3-19.6063 255.914  40
 -26   4   3 288.470 429.398  14
 -26   4   3-98.3214 429.662  18
 -27  -1   0-192.358 181.028  10
 -27  -1   0 82.9862 294.535  40
 -27   1   0-134.587 290.216  40
 -27   1   0-45.9735 199.982  31
 -27   1   0 79.4802 393.606  30
 -27  -1   0-255.160 221.173  25
 -27   1   0-136.408 236.954  25
 -27  -1  -1 15078.6 1036.40  10
 -27   1  -1 21206.7 1101.37  42
 -27  -1   1 19523.2 1077.63  40
 -27   1   1 18003.1 1062.52  40
 -27   1  -1 16338.4 1072.86  40
 -27   1   1 16823.9 1039.62  31
 -27  -1  -1 19471.5 1134.30  30
 -27   1  -1 18517.8 1115.64  30
 -27  -1   1 16514.3 1050.44  25
 -27   1   1 17506.3 1049.87  25
 -27  -1  -1 15346.1 1043.90  25
 -27   1  -1 17938.8 1051.33  25
 -27  -1  -2 72.7827 216.532  25
 -27   1  -2-254.821 247.036  25
 -27  -1  -2-66.1859 194.047  10
 -27   1  -2-343.548 338.457  42
 -27  -1   2 96.3569 291.476  40
 -27   1   2 130.298 256.422  40
 -27  -1  -2 51.6027 314.498  40
 -27   1  -2-264.033 383.045  40
 -27   1   2-20.7350 192.474  31
 -27  -1  -2-99.6236 447.942  30
 -27   1  -2 22.9527 480.311  30
 -27  -1   2 170.446 235.290  25
 -27   1   2-68.0361 223.858  25
 -27   1  -3-26.6774 595.308  42
 -27  -1   3 12526.8 613.412  40
 -27   1  -3 182.194 679.195  30
 -27   1   3 11800.6 582.702  25
 -27  -1  -3 14288.0 587.582  25
 -27  -1  -4 81.7185 335.063  42
 -27  -1  -4 30.0736 285.447  40
 -27  -1  -4-90.7898 411.019  30
 -27  -1   4-222.172 212.462  25
 -27   1   4 381.435 205.794  25
 -27   1   5 6999.11 467.759  25
 -27   3   0-101.634 246.462  25
 -27  -3   0 23.9096 296.088  40
 -27   3   0-87.6147 262.332  40
 -27   3   0-43.8267 211.977  31
 -27  -3   0 144.809 202.009  25
 -27   3  -1 12868.8 859.599  40
 -27   3   1 12648.1 823.311  31
 -27   3  -1 14055.9 841.840  31
 -27  -3   1 11560.0 845.754  17
 -27  -3   1 12315.0 816.937  25
 -27   3   1 14425.8 816.422  25
 -27   3  -1 13411.6 817.775  25
 -27   3   2-167.388 210.714  25
 -27   3   2 231.167 290.093  12
 -27  -3  -2-88.9393 208.390  10
 -27  -3   2 234.271 278.067  40
 -27  -3  -2-5.59321 278.392  40
 -27   3   2 238.317 206.048  31
 -27  -3   2 183.755 262.050  17
 -27  -3   2 87.1468 213.197  25
 -27   3   3 10979.7 432.263  31
 -27   3   3 11609.2 498.212  12
 -27   3   4 7.79239 378.392  12
 -27  -3  -4-132.938 196.043  10
 -27  -3  -4 4.85316 245.207  40
 -27   3   4-270.205 190.557  31
 -27  -5   0-82.1663 276.959  17
 -27   5   1 3925.99 323.489  12
 -28   0   0 16294.1 1046.59  40
 -28   0   0 19009.6 1096.44  30
 -28   0   0 16237.7 1029.28  25
 -28   0  -1-31.1845 235.514  25
 -28   0   1-334.222 280.514  40
 -28   0  -1 436.932 308.618  40
 -28   0  -1 308.836 426.054  30
 -28   0   1 180.846 223.515  25
 -28   0  -2 14486.6 952.045  42
 -28   0   2 14357.3 925.763  40
 -28   0  -2 14144.8 992.352  30
 -28   0   2 14191.3 913.210  25
 -28   0  -2 15790.9 908.024  25
 -28   0  -3 351.594 191.716  25
 -28   0  -3 235.154 337.423  42
 -28   0   3-425.528 249.893  40
 -28   0  -3 56.0504 375.465  40
 -28   0  -3-32.2291 478.728  30
 -28   0   3-31.4520 217.425  25
 -28   0   4 7733.87 522.618  25
 -28  -2   0 11570.0 824.204  10
 -28   2   0 14116.1 857.150  40
 -28   2   0 14240.7 836.319  31
 -28  -2   0 12884.4 835.760  25
 -28   2   0 15503.7 843.702  25
 -28   2   1 56.8784 230.930  25
 -28  -2   1 88.5732 171.966  10
 -28  -2  -1 71.2334 191.200  10
 -28   2  -1-210.833 306.986  42
 -28  -2   1-183.369 302.338  40
 -28  -2  -1-23.7071 295.240  40
 -28   2   1 22.5845 247.843  40
 -28   2  -1-159.908 365.071  40
 -28   2   1-8.67520 196.932  31
 -28   2  -1 363.445 383.371  30
 -28  -2   1-62.7239 224.406  25
 -28  -2  -1 19.6158 205.315  25
 -28  -2  -2 10606.4 642.223  10
 -28   2  -2 5249.95 674.344  42
 -28  -2   2 12101.7 690.359  40
 -28   2  -2 6189.52 696.108  40
 -28   2   2 12305.9 648.657  31
 -28   2  -2 6069.14 742.452  30
 -28  -2   2 10287.8 654.572  25
 -28   2   2 12621.6 649.741  25
 -28  -2  -2 10186.2 638.528  25
 -28  -2  -3-33.8474 197.961  10
 -28  -2  -3-11.1443 289.396  40
 -28   2   3 173.635 192.757  31
 -28  -2  -3 48.8858 444.323  30
 -28  -2   3 264.274 215.595  25
 -28   2   3-162.748 205.307  25
 -28   2   4 8344.26 540.099  25
 -28   4   0 10058.9 673.692  31
 -28   4   1-134.914 215.715  25
 -28  -4   1-29.3931 274.286  40
 -28   4   1 14.9097 210.176  31
 -28  -4   1-42.7230 273.872  17
 -28  -4   1-233.005 199.433  25
 -28  -4  -2 7662.68 369.201  10
 -28   4   2 9293.10 367.912  31
 -28   4   2 8131.33 383.106  12
 -28   4   2 9451.93 367.749  25
 -28  -4   2-100.629 356.055  17
 -28  -4   2-122.053 321.470  25
 -29   1   0-299.611 238.162  25
 -29  -1   0 26.9773 167.841  10
 -29  -1   0-203.902 287.527  40
 -29   1   0 208.015 268.823  40
 -29   1   0 180.439 379.589  30
 -29  -1   0-60.7843 218.130  25
 -29   1  -1 2480.87 268.224  25
 -29   1  -1 1689.49 315.833  42
 -29  -1  -1 1571.28 220.257  10
 -29  -1   1 1733.81 317.595  40
 -29   1   1 2198.01 294.434  40
 -29   1  -1 2560.35 328.522  40
 -29   1   1 1490.53 224.432  31
 -29  -1  -1 2104.47 458.098  30
 -29   1  -1 2134.02 426.457  30
 -29  -1   1 1719.10 256.348  25
 -29   1   1 1762.10 257.679  25
 -29  -1  -1 1758.71 252.695  25
 -29  -1  -2 227.336 207.071  25
 -29   1  -2 44.1335 239.781  25
 -29   1  -2-466.797 325.853  42
 -29  -1   2-238.340 283.579  40
 -29   1   2-4.57607 247.633  40
 -29  -1  -2 12.6709 304.284  40
 -29   1  -2 210.618 291.860  40
 -29   1   2 207.024 182.505  31
 -29  -1  -2 69.3936 431.888  30
 -29   1  -2-115.397 403.809  30
 -29  -1   2 161.107 221.313  25
 -29   1   2 51.7647 218.029  25
 -29  -1  -3 1235.11 225.860  25
 -29   1  -3 42.9786 293.348  42
 -29  -1   3 1909.88 268.900  40
 -29  -1  -3 37.0147 310.867  40
 -29   1  -3 172.486 339.334  40
 -29   1  -3 528.158 425.247  30
 -29   1   3 1305.14 228.746  25
 -29  -1  -4 140.679 271.329  40
 -29  -1   4 503.676 209.000  25
 -29   1   4 43.6635 199.337  25
 -29   3   0 156.941 235.911  25
 -29  -3   0 23.3935 295.291  40
 -29   3   0 181.898 204.638  31
 -29  -3   0-327.999 200.572  25
 -29   3   1 1309.16 220.818  25
 -29   3  -1-194.458 160.046  25
 -29  -3  -1 923.901 205.206  10
 -29  -3  -1-40.2666 297.257  40
 -29   3  -1 869.054 321.355  40
 -29   3   1 1272.69 226.270  31
 -29   3  -1 122.942 248.817  31
 -29  -3   1 1389.15 216.795  25
 -29   3   2 15.3604 204.292  25
 -29  -3  -2-139.158 192.272  10
 -29  -3   2-174.868 266.107  40
 -29  -3  -2-332.695 280.340  40
 -29   3   2-22.4492 196.417  31
 -29  -3   2-180.377 253.709  17
 -29  -3   2 8.92795 211.063  25
 -29   3   3 1346.83 208.202  25
 -29  -3  -3 841.338 204.697  10
 -30   0   0 674.210 286.222  40
 -30   0   0 22.0980 229.170  25
 -30   0  -1 17.4864 227.351  25
 -30   0   1 241.085 276.673  40
 -30   0  -1 17.2143 281.595  40
 -30   0  -1 289.560 411.918  30
 -30   0   1 79.8834 221.795  25
 -30   0  -2 158.959 236.148  25
 -30   0  -2 61.9741 300.942  42
 -30   0   2-199.585 263.882  40
 -30   0  -2 476.904 407.688  30
 -30   0  -3-254.689 130.435  25
 -30   0  -3 95.9996 324.853  42
 -30   0   3 305.932 237.936  40
 -30   0  -3-60.4085 411.117  30
 -30   0   3-201.630 216.793  25
 -30   2   0 74.8943 220.261  25
 -30  -2   0 24.4305 170.710  10
 -30   2   0-272.147 269.490  40
 -30   2   0 72.9733 197.723  31
 -30  -2   0-171.095 205.598  25
 -30   2   1-8.58671 226.467  25
 -30  -2  -1 72.0650 182.184  10
 -30   2  -1 69.2353 260.666  42
 -30  -2   1 800.322 301.622  40
 -30  -2  -1 34.7440 305.358  40
 -30   2  -1 727.310 276.554  40
 -30   2   1 66.2799 186.009  31
 -30   2  -1 274.430 364.538  30
 -30  -2   1-118.219 214.152  25
 -30  -2  -1-88.5229 204.347  25
 -30  -2  -2 310.964 189.274  10
 -30   2  -2-53.0174 273.262  42
 -30  -2   2-62.3436 284.011  40
 -30  -2  -2 22.6706 283.291  40
 -30   2  -2 728.211 332.497  40
 -30   2   2 197.005 194.624  31
 -30  -2  -2 101.719 427.215  30
 -30   2  -2-283.228 401.162  30
 -30  -2   2 466.026 215.274  25
 -30   2   2 417.874 215.329  25
 -30  -2  -3 287.420 274.886  40
 -30   2   3-95.1453 184.294  31
 -30  -2   3 178.053 205.250  25
 -30   2   3-7.58263 199.967  25
 -31   1   0-265.875 232.676  25
 -31  -1   0-74.4061 288.771  40
 -31   1   0-93.3206 265.749  40
 -31  -1   0 59.3375 215.616  25
 -31  -1   1 3790.55 365.105  40
 -31   1   1 3458.45 341.764  40
 -31   1  -1 2911.50 364.314  40
 -31  -1   1 3345.63 311.186  25
 -31   1   1 3771.12 315.859  25
 -31  -1  -1 3187.74 309.468  25
 -31   1  -1 3365.28 313.516  25
 -31  -1  -2-38.8401 197.988  25
 -31   1  -2-147.566 236.504  25
 -31   1  -2 172.481 277.719  42
 -31  -1   2 58.9360 284.210  40
 -31   1  -2-17.9625 278.422  40
 -31   1   2-98.0077 173.526  31
 -31  -1  -2-6.60004 416.411  30
 -31   1  -2 43.0066 389.317  30
 -31  -1   2-98.3515 217.555  25
 -31   1   2-71.4927 213.868  25
 -31   1   3 2901.39 276.222  25
 -31   3   0-373.769 230.844  25
 -31  -3   0-29.3969 176.763  10
 -31   3   0-66.0378 189.801  31
 -31  -3   0-350.538 194.813  25
 -31   3   1 3509.47 267.846  25
 -31  -3   1 2251.14 238.930  25
 -32   0   0 3046.24 293.929  25
 -32   0   0 2795.13 337.525  40
 -32   0  -1 309.376 218.481  25
 -32   0   1-87.9356 266.647  40
 -32   0  -1 315.911 274.507  40
 -32   0  -1-325.218 392.059  30
 -32   0   1-68.8837 222.597  25
 -32   0  -2 1924.27 254.559  25
 -32   0   2 1373.62 286.391  40
 -32   0  -2 1359.04 306.777  40
 -32   0  -2 2138.08 428.517  30
 -32   2   0 1684.02 233.451  25
 -32   2   0 1865.68 261.254  40
 -32  -2   0 1441.34 221.958  25
 -32  -2  -1-3.76402 196.755  25
 -32   2   1 108.112 217.258  25
 -32  -2  -1-100.316 175.107  10
 -32   2  -1-16.0985 262.776  40
 -32   2   1-214.258 182.005  31
 -32  -2   1-84.4406 202.267  25
 -33   1   0 157.864 217.908  25
 -33   1   0-173.771 255.633  40
 -33  -1   0 175.424 208.710  25
   0   0   0    0.00    0.00   0

TITL HW_HD_Zhou_La2222_S2_P8_051224_corr1 in Cmcm
REM Cmcm (#63, found as Ccmm in ba-c setting)
CELL 0.71073  19.910841   5.270829   5.268627  90.0000  90.0000  90.0000
ZERR    4.00   0.002149   0.000777   0.000894   0.0000   0.0000   0.0000
LATT  7
SYMM -x,-y, z+1/2
SYMM -x, y,-z+1/2
SYMM  x,-y,-z
SFAC O Ni La
UNIT 28.00 8.00 12.00
REM  CrysAlisPro recorded range (K): Min=300.0; max=300.0; aver:300.0
TEMP 27
TREF
HKLF 4
END
;
_shelx_hkl_checksum                90246
_olex2_submission_special_instructions  'No special instructions were received'
