# Supplementary material for: Pressure-Induced Phase Transitions in Bilayer La3Ni2O7
Source: J Phys Chem C Nanomater Interfaces. 2025 Dec 11;130(13):4911–8. doi: 10.1021/acs.jpcc.5c07252 (PMC13051444; doi:10.1021/acs.jpcc.5c07252)
Supplement: Supplementary file 2 [file jp5c07252_si_002.zip › XRD_CIf/15p07GPa_oF.cif]

 
data_HW_HD_Zhou_La2222_S2_P8_051224_oF_corr1
 
_audit_creation_method            'SHELXL-2019/1'
_shelx_SHELXL_version_number      '2019/1'
_chemical_name_systematic         ?
_chemical_name_common             ?
_chemical_melting_point           ?
_chemical_formula_moiety          ?
_chemical_formula_sum
 'La3 Ni2 O7' 
_chemical_formula_weight          646.15

loop_
 _atom_type_symbol
 _atom_type_description
 _atom_type_scat_dispersion_real
 _atom_type_scat_dispersion_imag
 _atom_type_scat_source
 'O'  'O'   0.0106   0.0060
 'International Tables Vol C Tables 4.2.6.8 and 6.1.1.4'
 'Ni'  'Ni'   0.3393   1.1124
 'International Tables Vol C Tables 4.2.6.8 and 6.1.1.4'
 'La'  'La'  -0.2871   2.4523
 'International Tables Vol C Tables 4.2.6.8 and 6.1.1.4'
 
_space_group_crystal_system       orthorhombic
_space_group_IT_number            69
_space_group_name_H-M_alt         'F m m m'
_space_group_name_Hall            '-F 2 2'
 
_shelx_space_group_comment
;
The symmetry employed for this shelxl refinement is uniquely defined
by the following loop, which should always be used as a source of
symmetry information in preference to the above space-group names.
They are only intended as comments.
;
 
loop_
 _space_group_symop_operation_xyz
 'x, y, z'
 '-x, -y, z'
 '-x, y, -z'
 'x, -y, -z'
 'x, y+1/2, z+1/2'
 '-x, -y+1/2, z+1/2'
 '-x, y+1/2, -z+1/2'
 'x, -y+1/2, -z+1/2'
 'x+1/2, y, z+1/2'
 '-x+1/2, -y, z+1/2'
 '-x+1/2, y, -z+1/2'
 'x+1/2, -y, -z+1/2'
 'x+1/2, y+1/2, z'
 '-x+1/2, -y+1/2, z'
 '-x+1/2, y+1/2, -z'
 'x+1/2, -y+1/2, -z'
 '-x, -y, -z'
 'x, y, -z'
 'x, -y, z'
 '-x, y, z'
 '-x, -y+1/2, -z+1/2'
 'x, y+1/2, -z+1/2'
 'x, -y+1/2, z+1/2'
 '-x, y+1/2, z+1/2'
 '-x+1/2, -y, -z+1/2'
 'x+1/2, y, -z+1/2'
 'x+1/2, -y, z+1/2'
 '-x+1/2, y, z+1/2'
 '-x+1/2, -y+1/2, -z'
 'x+1/2, y+1/2, -z'
 'x+1/2, -y+1/2, z'
 '-x+1/2, y+1/2, z'
 
_cell_length_a                    5.2699(7)
_cell_length_b                    5.2711(6)
_cell_length_c                    19.9099(17)
_cell_angle_alpha                 90
_cell_angle_beta                  90
_cell_angle_gamma                 90
_cell_volume                      553.06(11)
_cell_formula_units_Z             4
_cell_measurement_temperature     300(2)
_cell_measurement_reflns_used     ?
_cell_measurement_theta_min       ?
_cell_measurement_theta_max       ?
 
_exptl_crystal_description        ?
_exptl_crystal_colour             ?
_exptl_crystal_density_meas       ?
_exptl_crystal_density_method     ?
_exptl_crystal_density_diffrn     7.760          
_exptl_crystal_F_000              1132
_exptl_transmission_factor_min    ?
_exptl_transmission_factor_max    ?
_exptl_crystal_size_max           ?
_exptl_crystal_size_mid           ?
_exptl_crystal_size_min           ?
_exptl_absorpt_coefficient_mu     29.340
_shelx_estimated_absorpt_T_min    ?
_shelx_estimated_absorpt_T_max    ?
_exptl_absorpt_correction_type    ?
_exptl_absorpt_correction_T_min   ?
_exptl_absorpt_correction_T_max   ?
_exptl_absorpt_process_details    ?
_exptl_absorpt_special_details    ?
_diffrn_ambient_temperature       300(2)
_diffrn_radiation_wavelength      0.71073
_diffrn_radiation_type            MoK\a
_diffrn_source                    ?
_diffrn_measurement_device_type   ?
_diffrn_measurement_method        ?
_diffrn_detector_area_resol_mean  ?
_diffrn_reflns_number             3217
_diffrn_reflns_av_unetI/netI      0.0392
_diffrn_reflns_av_R_equivalents   0.0935
_diffrn_reflns_limit_h_min        -7
_diffrn_reflns_limit_h_max        7
_diffrn_reflns_limit_k_min        -8
_diffrn_reflns_limit_k_max        7
_diffrn_reflns_limit_l_min        -24
_diffrn_reflns_limit_l_max        32
_diffrn_reflns_theta_min          2.046
_diffrn_reflns_theta_max          36.394
_diffrn_reflns_theta_full         25.242
_diffrn_measured_fraction_theta_max   0.856
_diffrn_measured_fraction_theta_full  0.921
_diffrn_reflns_Laue_measured_fraction_max    0.856
_diffrn_reflns_Laue_measured_fraction_full   0.921
_diffrn_reflns_point_group_measured_fraction_max   0.856
_diffrn_reflns_point_group_measured_fraction_full  0.921
_reflns_number_total              350
_reflns_number_gt                 262
_reflns_threshold_expression      'I > 2\s(I)'
_reflns_Friedel_coverage          0.000
_reflns_Friedel_fraction_max      .
_reflns_Friedel_fraction_full     .
 
_reflns_special_details
;
 Reflections were merged by SHELXL according to the crystal
 class for the calculation of statistics and refinement.
 
 _reflns_Friedel_fraction is defined as the number of unique
 Friedel pairs measured divided by the number that would be
 possible theoretically, ignoring centric projections and
 systematic absences.
;
 
_computing_data_collection        ?
_computing_cell_refinement        ?
_computing_data_reduction         ?
_computing_structure_solution     ?
_computing_structure_refinement 'SHELXL-2019/1 (Sheldrick, 2019)'
_computing_molecular_graphics     ?
_computing_publication_material   ?
_refine_special_details           ?
_refine_ls_structure_factor_coef  Fsqd
_refine_ls_matrix_type            full
_refine_ls_weighting_scheme       calc
_refine_ls_weighting_details
'w=1/[\s^2^(Fo^2^)+(0.1000P)^2^] where P=(Fo^2^+2Fc^2^)/3'
_atom_sites_solution_primary      ?
_atom_sites_solution_secondary    ?
_atom_sites_solution_hydrogens    .
_refine_ls_hydrogen_treatment     undef
_refine_ls_extinction_method      none
_refine_ls_extinction_coef        .
_refine_ls_number_reflns          350
_refine_ls_number_parameters      17
_refine_ls_number_restraints      0
_refine_ls_R_factor_all           0.1615
_refine_ls_R_factor_gt            0.1022
_refine_ls_wR_factor_ref          0.4217
_refine_ls_wR_factor_gt           0.2851
_refine_ls_goodness_of_fit_ref    3.430
_refine_ls_restrained_S_all       3.430
_refine_ls_shift/su_max           0.000
_refine_ls_shift/su_mean          0.000
 
loop_
 _atom_site_label
 _atom_site_type_symbol
 _atom_site_fract_x
 _atom_site_fract_y
 _atom_site_fract_z
 _atom_site_U_iso_or_equiv
 _atom_site_adp_type
 _atom_site_occupancy
 _atom_site_site_symmetry_order  
 _atom_site_calc_flag
 _atom_site_refinement_flags_posn
 _atom_site_refinement_flags_adp
 _atom_site_refinement_flags_occupancy
 _atom_site_disorder_assembly
 _atom_site_disorder_group
La1 La 0.500000 0.000000 0.500000 0.0231(11) Uani 1 8 d S T P . .
La2 La 0.500000 0.000000 0.67947(12) 0.0232(10) Uani 1 4 d S T P . .
Ni3 Ni 0.000000 0.000000 0.5972(3) 0.0214(14) Uani 1 4 d S T P . .
O1 O -0.250000 -0.250000 0.5971(13) 0.027(5) Uiso 1 2 d S . P . .
O2 O 0.000000 0.000000 0.7025(17) 0.026(7) Uiso 1 4 d S . P . .
O3 O 0.000000 0.000000 0.500000 0.026(9) Uiso 1 8 d S . P . .
 
loop_
 _atom_site_aniso_label
 _atom_site_aniso_U_11
 _atom_site_aniso_U_22
 _atom_site_aniso_U_33
 _atom_site_aniso_U_23
 _atom_site_aniso_U_13
 _atom_site_aniso_U_12
La1 0.020(2) 0.031(2) 0.0190(16) 0.000 0.000 0.000
La2 0.0231(19) 0.0291(15) 0.0175(12) 0.000 0.000 0.000
Ni3 0.018(3) 0.029(3) 0.0178(19) 0.000 0.000 0.000
 
_geom_special_details
;
 All esds (except the esd in the dihedral angle between two l.s. planes)
 are estimated using the full covariance matrix.  The cell esds are taken
 into account individually in the estimation of esds in distances, angles
 and torsion angles; correlations between esds in cell parameters are only
 used when they are defined by crystal symmetry.  An approximate (isotropic)
 treatment of cell esds is used for estimating esds involving l.s. planes.
;
 
loop_
 _geom_bond_atom_site_label_1
 _geom_bond_atom_site_label_2
 _geom_bond_distance
 _geom_bond_site_symmetry_2
 _geom_bond_publ_flag
La1 O3 2.6349(4) 1_655 ?
La1 O3 2.6349(4) . ?
La1 O3 2.6356(3) 13 ?
La1 O3 2.6356(3) 13_545 ?
La1 O1 2.685(18) 19_655 ?
La1 O1 2.685(18) 3_556 ?
La1 O1 2.685(18) 29_546 ?
La1 O1 2.685(18) 17_556 ?
La1 O1 2.685(18) 13 ?
La1 O1 2.685(18) 1_655 ?
La1 O1 2.685(18) 31_545 ?
La1 O1 2.685(18) 15_556 ?
La2 O2 2.35(3) 25_556 ?
La2 O1 2.482(17) 31_545 ?
La2 O1 2.482(17) 13 ?
La2 O1 2.482(17) 1_655 ?
La2 O1 2.482(17) 19_655 ?
La2 O2 2.675(6) . ?
La2 O2 2.675(6) 1_655 ?
La2 O2 2.675(6) 13 ?
La2 O2 2.675(6) 13_545 ?
La2 Ni3 3.103(3) . ?
La2 Ni3 3.103(3) 1_655 ?
La2 Ni3 3.103(3) 13_545 ?
Ni3 O1 1.86341(18) . ?
Ni3 O1 1.8634(2) 13 ?
Ni3 O1 1.86341(18) 31_545 ?
Ni3 O1 1.86341(18) 19 ?
Ni3 O3 1.935(6) . ?
Ni3 O2 2.10(4) . ?
 
loop_
 _geom_angle_atom_site_label_1
 _geom_angle_atom_site_label_2
 _geom_angle_atom_site_label_3
 _geom_angle
 _geom_angle_site_symmetry_1
 _geom_angle_site_symmetry_3
 _geom_angle_publ_flag
O3 La1 O3 180.0 1_655 . ?
O3 La1 O3 90.0 1_655 13 ?
O3 La1 O3 90.0 . 13 ?
O3 La1 O3 90.0 1_655 13_545 ?
O3 La1 O3 90.0 . 13_545 ?
O3 La1 O3 180.0 13 13_545 ?
O3 La1 O1 60.6(2) 1_655 19_655 ?
O3 La1 O1 119.4(2) . 19_655 ?
O3 La1 O1 60.6(2) 13 19_655 ?
O3 La1 O1 119.4(2) 13_545 19_655 ?
O3 La1 O1 119.4(2) 1_655 3_556 ?
O3 La1 O1 60.6(2) . 3_556 ?
O3 La1 O1 119.4(2) 13 3_556 ?
O3 La1 O1 60.6(2) 13_545 3_556 ?
O1 La1 O1 180.0 19_655 3_556 ?
O3 La1 O1 60.6(2) 1_655 29_546 ?
O3 La1 O1 119.4(2) . 29_546 ?
O3 La1 O1 119.4(2) 13 29_546 ?
O3 La1 O1 60.6(2) 13_545 29_546 ?
O1 La1 O1 121.2(4) 19_655 29_546 ?
O1 La1 O1 58.8(4) 3_556 29_546 ?
O3 La1 O1 119.4(2) 1_655 17_556 ?
O3 La1 O1 60.6(2) . 17_556 ?
O3 La1 O1 60.6(2) 13 17_556 ?
O3 La1 O1 119.4(2) 13_545 17_556 ?
O1 La1 O1 121.2(4) 19_655 17_556 ?
O1 La1 O1 58.8(4) 3_556 17_556 ?
O1 La1 O1 87.9(8) 29_546 17_556 ?
O3 La1 O1 119.4(2) 1_655 13 ?
O3 La1 O1 60.6(2) . 13 ?
O3 La1 O1 60.6(2) 13 13 ?
O3 La1 O1 119.4(2) 13_545 13 ?
O1 La1 O1 58.8(4) 19_655 13 ?
O1 La1 O1 121.2(4) 3_556 13 ?
O1 La1 O1 180.0(8) 29_546 13 ?
O1 La1 O1 92.1(8) 17_556 13 ?
O3 La1 O1 60.6(2) 1_655 1_655 ?
O3 La1 O1 119.4(2) . 1_655 ?
O3 La1 O1 119.4(2) 13 1_655 ?
O3 La1 O1 60.6(2) 13_545 1_655 ?
O1 La1 O1 58.8(4) 19_655 1_655 ?
O1 La1 O1 121.2(4) 3_556 1_655 ?
O1 La1 O1 92.1(8) 29_546 1_655 ?
O1 La1 O1 180.0(8) 17_556 1_655 ?
O1 La1 O1 87.9(8) 13 1_655 ?
O3 La1 O1 119.4(2) 1_655 31_545 ?
O3 La1 O1 60.6(2) . 31_545 ?
O3 La1 O1 119.4(2) 13 31_545 ?
O3 La1 O1 60.6(2) 13_545 31_545 ?
O1 La1 O1 87.9(8) 19_655 31_545 ?
O1 La1 O1 92.1(8) 3_556 31_545 ?
O1 La1 O1 121.2(4) 29_546 31_545 ?
O1 La1 O1 121.2(4) 17_556 31_545 ?
O1 La1 O1 58.8(4) 13 31_545 ?
O1 La1 O1 58.8(4) 1_655 31_545 ?
O3 La1 O1 60.6(2) 1_655 15_556 ?
O3 La1 O1 119.4(2) . 15_556 ?
O3 La1 O1 60.6(2) 13 15_556 ?
O3 La1 O1 119.4(2) 13_545 15_556 ?
O1 La1 O1 92.1(8) 19_655 15_556 ?
O1 La1 O1 87.9(8) 3_556 15_556 ?
O1 La1 O1 58.8(4) 29_546 15_556 ?
O1 La1 O1 58.8(4) 17_556 15_556 ?
O1 La1 O1 121.2(4) 13 15_556 ?
O1 La1 O1 121.2(4) 1_655 15_556 ?
O1 La1 O1 180.0 31_545 15_556 ?
O2 La2 O1 131.4(4) 25_556 31_545 ?
O2 La2 O1 131.4(4) 25_556 13 ?
O1 La2 O1 64.1(5) 31_545 13 ?
O2 La2 O1 131.4(4) 25_556 1_655 ?
O1 La2 O1 64.1(5) 31_545 1_655 ?
O1 La2 O1 97.3(9) 13 1_655 ?
O2 La2 O1 131.4(4) 25_556 19_655 ?
O1 La2 O1 97.3(9) 31_545 19_655 ?
O1 La2 O1 64.1(5) 13 19_655 ?
O1 La2 O1 64.1(5) 1_655 19_655 ?
O2 La2 O2 80.1(7) 25_556 . ?
O1 La2 O2 65.8(7) 31_545 . ?
O1 La2 O2 65.8(7) 13 . ?
O1 La2 O2 129.5(6) 1_655 . ?
O1 La2 O2 129.5(6) 19_655 . ?
O2 La2 O2 80.1(7) 25_556 1_655 ?
O1 La2 O2 129.5(6) 31_545 1_655 ?
O1 La2 O2 129.5(6) 13 1_655 ?
O1 La2 O2 65.8(7) 1_655 1_655 ?
O1 La2 O2 65.8(7) 19_655 1_655 ?
O2 La2 O2 160.2(15) . 1_655 ?
O2 La2 O2 80.1(7) 25_556 13 ?
O1 La2 O2 129.5(6) 31_545 13 ?
O1 La2 O2 65.8(7) 13 13 ?
O1 La2 O2 129.5(6) 1_655 13 ?
O1 La2 O2 65.8(7) 19_655 13 ?
O2 La2 O2 88.3(2) . 13 ?
O2 La2 O2 88.3(3) 1_655 13 ?
O2 La2 O2 80.1(7) 25_556 13_545 ?
O1 La2 O2 65.8(7) 31_545 13_545 ?
O1 La2 O2 129.5(6) 13 13_545 ?
O1 La2 O2 65.8(7) 1_655 13_545 ?
O1 La2 O2 129.5(6) 19_655 13_545 ?
O2 La2 O2 88.3(3) . 13_545 ?
O2 La2 O2 88.3(2) 1_655 13_545 ?
O2 La2 O2 160.2(15) 13 13_545 ?
O2 La2 Ni3 121.87(9) 25_556 . ?
O1 La2 Ni3 36.91(4) 31_545 . ?
O1 La2 Ni3 36.91(4) 13 . ?
O1 La2 Ni3 95.8(4) 1_655 . ?
O1 La2 Ni3 95.8(4) 19_655 . ?
O2 La2 Ni3 41.8(7) . . ?
O2 La2 Ni3 158.0(7) 1_655 . ?
O2 La2 Ni3 95.2(4) 13 . ?
O2 La2 Ni3 95.2(4) 13_545 . ?
O2 La2 Ni3 121.87(9) 25_556 1_655 ?
O1 La2 Ni3 95.8(4) 31_545 1_655 ?
O1 La2 Ni3 95.8(4) 13 1_655 ?
O1 La2 Ni3 36.91(4) 1_655 1_655 ?
O1 La2 Ni3 36.91(4) 19_655 1_655 ?
O2 La2 Ni3 158.0(7) . 1_655 ?
O2 La2 Ni3 41.8(7) 1_655 1_655 ?
O2 La2 Ni3 95.2(4) 13 1_655 ?
O2 La2 Ni3 95.2(4) 13_545 1_655 ?
Ni3 La2 Ni3 116.25(19) . 1_655 ?
O2 La2 Ni3 121.87(9) 25_556 13_545 ?
O1 La2 Ni3 36.90(4) 31_545 13_545 ?
O1 La2 Ni3 95.9(4) 13 13_545 ?
O1 La2 Ni3 36.90(4) 1_655 13_545 ?
O1 La2 Ni3 95.9(4) 19_655 13_545 ?
O2 La2 Ni3 95.2(4) . 13_545 ?
O2 La2 Ni3 95.2(4) 1_655 13_545 ?
O2 La2 Ni3 158.0(7) 13 13_545 ?
O2 La2 Ni3 41.7(7) 13_545 13_545 ?
Ni3 La2 Ni3 73.81(9) . 13_545 ?
Ni3 La2 Ni3 73.81(9) 1_655 13_545 ?
O1 Ni3 O1 179.9(16) . 13 ?
O1 Ni3 O1 89.986(11) . 31_545 ?
O1 Ni3 O1 90.014(11) 13 31_545 ?
O1 Ni3 O1 90.014(11) . 19 ?
O1 Ni3 O1 89.986(11) 13 19 ?
O1 Ni3 O1 179.9(16) 31_545 19 ?
O1 Ni3 O3 89.9(8) . . ?
O1 Ni3 O3 89.9(8) 13 . ?
O1 Ni3 O3 89.9(8) 31_545 . ?
O1 Ni3 O3 89.9(8) 19 . ?
O1 Ni3 O2 90.1(8) . . ?
O1 Ni3 O2 90.1(8) 13 . ?
O1 Ni3 O2 90.1(8) 31_545 . ?
O1 Ni3 O2 90.1(8) 19 . ?
O3 Ni3 O2 180.0 . . ?
O1 Ni3 La2 126.9(6) . . ?
O1 Ni3 La2 53.1(5) 13 . ?
O1 Ni3 La2 53.1(5) 31_545 . ?
O1 Ni3 La2 126.9(6) 19 . ?
O3 Ni3 La2 121.87(9) . . ?
O2 Ni3 La2 58.13(9) . . ?
O1 Ni3 La2 53.1(5) . 1_455 ?
O1 Ni3 La2 126.9(6) 13 1_455 ?
O1 Ni3 La2 126.9(6) 31_545 1_455 ?
O1 Ni3 La2 53.1(5) 19 1_455 ?
O3 Ni3 La2 121.87(9) . 1_455 ?
O2 Ni3 La2 58.13(9) . 1_455 ?
La2 Ni3 La2 116.26(19) . 1_455 ?
O1 Ni3 La2 126.9(6) . 13_455 ?
O1 Ni3 La2 53.1(5) 13 13_455 ?
O1 Ni3 La2 126.9(6) 31_545 13_455 ?
O1 Ni3 La2 53.1(5) 19 13_455 ?
O3 Ni3 La2 121.87(9) . 13_455 ?
O2 Ni3 La2 58.13(9) . 13_455 ?
La2 Ni3 La2 73.81(9) . 13_455 ?
La2 Ni3 La2 73.81(9) 1_455 13_455 ?
O1 Ni3 La2 53.1(5) . 13_445 ?
O1 Ni3 La2 126.9(6) 13 13_445 ?
O1 Ni3 La2 53.1(5) 31_545 13_445 ?
O1 Ni3 La2 126.9(6) 19 13_445 ?
O3 Ni3 La2 121.87(9) . 13_445 ?
O2 Ni3 La2 58.13(9) . 13_445 ?
La2 Ni3 La2 73.81(9) . 13_445 ?
La2 Ni3 La2 73.81(9) 1_455 13_445 ?
La2 Ni3 La2 116.27(19) 13_455 13_445 ?
O1 Ni3 La1 55.2(6) . 1_455 ?
O1 Ni3 La1 124.7(6) 13 1_455 ?
O1 Ni3 La1 124.7(6) 31_545 1_455 ?
O1 Ni3 La1 55.2(6) 19 1_455 ?
O3 Ni3 La1 53.71(9) . 1_455 ?
O2 Ni3 La1 126.29(9) . 1_455 ?
La2 Ni3 La1 175.58(18) . 1_455 ?
La2 Ni3 La1 68.16(4) 1_455 1_455 ?
La2 Ni3 La1 108.21(2) 13_455 1_455 ?
La2 Ni3 La1 108.21(2) 13_445 1_455 ?
O1 Ni3 La1 124.7(6) . . ?
O1 Ni3 La1 55.2(6) 13 . ?
O1 Ni3 La1 55.2(6) 31_545 . ?
O1 Ni3 La1 124.7(6) 19 . ?
O3 Ni3 La1 53.71(9) . . ?
O2 Ni3 La1 126.29(9) . . ?
La2 Ni3 La1 68.16(4) . . ?
La2 Ni3 La1 175.58(18) 1_455 . ?
La2 Ni3 La1 108.21(2) 13_455 . ?
La2 Ni3 La1 108.21(2) 13_445 . ?
La1 Ni3 La1 107.42(17) 1_455 . ?
Ni3 O1 Ni3 179.9(16) 13_445 . ?
Ni3 O1 La2 90.0(5) 13_445 13_445 ?
Ni3 O1 La2 90.0(5) . 13_445 ?
Ni3 O1 La2 90.0(5) 13_445 1_455 ?
Ni3 O1 La2 90.0(5) . 1_455 ?
La2 O1 La2 97.3(9) 13_445 1_455 ?
Ni3 O1 La1 90.0(6) 13_445 1_455 ?
Ni3 O1 La1 90.0(6) . 1_455 ?
La2 O1 La1 175.3(8) 13_445 1_455 ?
La2 O1 La1 87.40(8) 1_455 1_455 ?
Ni3 O1 La1 90.0(6) 13_445 13_445 ?
Ni3 O1 La1 90.0(6) . 13_445 ?
La2 O1 La1 87.40(8) 13_445 13_445 ?
La2 O1 La1 175.3(8) 1_455 13_445 ?
La1 O1 La1 87.9(8) 1_455 13_445 ?
Ni3 O2 La2 180.0 . 25_556 ?
Ni3 O2 La2 80.1(7) . 1_455 ?
La2 O2 La2 99.9(7) 25_556 1_455 ?
Ni3 O2 La2 80.1(7) . . ?
La2 O2 La2 99.9(7) 25_556 . ?
La2 O2 La2 160.2(15) 1_455 . ?
Ni3 O2 La2 80.1(7) . 13_445 ?
La2 O2 La2 99.9(7) 25_556 13_445 ?
La2 O2 La2 88.3(2) 1_455 13_445 ?
La2 O2 La2 88.3(2) . 13_445 ?
Ni3 O2 La2 80.1(7) . 13_455 ?
La2 O2 La2 99.9(7) 25_556 13_455 ?
La2 O2 La2 88.3(2) 1_455 13_455 ?
La2 O2 La2 88.3(2) . 13_455 ?
La2 O2 La2 160.2(15) 13_445 13_455 ?
Ni3 O3 Ni3 180.0 17_556 . ?
Ni3 O3 La1 90.0 17_556 . ?
Ni3 O3 La1 90.0 . . ?
Ni3 O3 La1 90.0 17_556 1_455 ?
Ni3 O3 La1 90.0 . 1_455 ?
La1 O3 La1 180.0 . 1_455 ?
Ni3 O3 La1 90.0 17_556 13_445 ?
Ni3 O3 La1 90.0 . 13_445 ?
La1 O3 La1 90.0 . 13_445 ?
La1 O3 La1 90.0 1_455 13_445 ?
Ni3 O3 La1 90.0 17_556 13_455 ?
Ni3 O3 La1 90.0 . 13_455 ?
La1 O3 La1 90.0 . 13_455 ?
La1 O3 La1 90.0 1_455 13_455 ?
La1 O3 La1 180.0 13_445 13_455 ?
 
_refine_diff_density_max   11.830
_refine_diff_density_min  -16.563
_refine_diff_density_rms    3.229

_shelx_res_file
;
TITL HW_HD_Zhou_La2222_S2_P8_051224_oF_corr1 in Fmmm
    HW_HD_Zhou_La2222_S2_P8_051224_oF_corr1.res
    created by SHELXL-2019/1 at 20:01:01 on 17-May-2024
REM Fmmm (#69 in standard setting)
CELL 0.71073   5.269881   5.271139  19.909867  90.0000  90.0000  90.0000
ZERR    4.00   0.000721   0.000612   0.001677   0.0000   0.0000   0.0000
LATT  4
SYMM -x,-y, z
SYMM -x, y,-z
SYMM  x,-y,-z
SFAC O Ni La
UNIT 28.00 8.00 12.00
REM  CrysAlisPro recorded range (K): Min=300.0; max=300.0; aver:300.0
TEMP 27
ACTA

L.S. 10

WGHT    0.100000
FVAR       1.05523
LA1   3    0.500000    0.000000    0.500000    10.12500    0.01965    0.03063 =
         0.01900    0.00000    0.00000    0.00000
LA2   3    0.500000    0.000000    0.679466    10.25000    0.02311    0.02908 =
         0.01750    0.00000    0.00000    0.00000
NI3   2    0.000000    0.000000    0.597179    10.25000    0.01773    0.02863 =
         0.01785    0.00000    0.00000    0.00000
O1    1   -0.250000   -0.250000    0.597094    10.50000    0.02731
O2    1    0.000000    0.000000    0.702512    10.25000    0.02604
O3    1    0.000000    0.000000    0.500000    10.12500    0.02593
HKLF 4


REM  HW_HD_Zhou_La2222_S2_P8_051224_oF_corr1 in Fmmm
REM wR2 = 0.4217, GooF = S = 3.430, Restrained GooF = 3.430 for all data
REM R1 = 0.1022 for 262 Fo > 4sig(Fo) and 0.1615 for all 350 data
REM 17 parameters refined using 0 restraints

END

WGHT      0.2000      0.0000

REM Highest difference peak 11.830,  deepest hole-16.563,  1-sigma level  3.229
Q1    1   0.6214  0.0776  0.6793  11.00000  0.05   11.22
Q2    1   0.6209  0.0766  0.5000  10.50000  0.05   10.72
Q3    1   0.6746  0.2403  0.6784  11.00000  0.05    8.38
Q4    1   0.6745  0.2421  0.5000  10.50000  0.05    8.36
Q5    1   0.6874  0.0000  0.7103  10.50000  0.05    8.21
Q6    1   0.2616  0.1713  0.7077  11.00000  0.05    6.89
Q7    1   0.5000  0.0000  0.7122  10.25000  0.05    6.40
Q8    1   0.7711  0.0000  0.6569  10.50000  0.05    6.29
Q9    1   0.2185 -0.1038  0.6784  11.00000  0.05    6.03
Q10   1  -0.2511 -0.1730  0.5285  11.00000  0.05    6.00
Q11   1   0.2398  0.0000  0.5188  10.50000  0.05    5.81
Q12   1  -0.2494 -0.3358  0.6191  11.00000  0.05    5.81
Q13   1  -0.2500  0.0591  0.7500  10.50000  0.05    5.77
Q14   1  -0.2391 -0.2097  0.6336  11.00000  0.05    5.75
Q15   1   0.0000  0.0000  0.6359  10.25000  0.05    5.63
Q16   1  -0.2369 -0.0995  0.5000  10.50000  0.05    5.55
Q17   1   0.6163  0.0000  0.6507  10.50000  0.05    5.44
Q18   1  -0.3063 -0.4400  0.6384  11.00000  0.05    5.41
Q19   1   0.1292 -0.0727  0.5964  11.00000  0.05    5.32
Q20   1  -0.2796  0.0000  0.6090  10.50000  0.05    5.27
;
_shelx_res_checksum   97561

_shelx_hkl_file
;
   0   0  -2 3034.52 126.720   5
   0   0   2 2618.29 160.551   2
   0   0  -4 8010.30 315.291   5
   0   0   4 8025.43 397.519   2
   0   0   6 126535. 4076.29   2
   0   0   6 130729. 3999.91  17
   0   0   6 134498. 4031.51  42
   0   0  -6 142338. 4021.36   5
   0   0   6 131789. 4031.29  30
   0   0  -6 120097. 4156.63   2
   0   0   8 14184.1 564.802  17
   0   0   8 14702.4 626.142  42
   0   0   8 15348.2 715.324  30
   0   0   8 13960.9 686.216   2
   0   0   8 14228.4 531.378  31
   0   0   8 15366.5 565.644  33
   0   0  10 350110. 9952.56  33
   0   0  10 323911. 9950.63  31
   0   0  10 324478. 10022.6  30
   0   0  10 335439. 9904.96  18
   0   0  10 347040. 9918.35  12
   0   0  10 308156. 10064.7   2
   0   0  10 314554. 10007.2  42
   0   0  10 340953. 9983.95  17
   0   0  10 334497. 9904.95  14
   0   0  10 330820. 10032.7  40
   0   0 -12 148029. 5023.13  16
   0   0  12 175668. 5170.10   2
   0   0  12 172681. 5103.56  42
   0   0  12 165133. 4972.86  14
   0   0  12 170498. 4972.22  36
   0   0  12 172480. 5091.94   4
   0   0 -12 143494. 5017.94  21
   0   0  12 176545. 5067.01  17
   0   0  12 176764. 5136.48  40
   0   0  12 165370. 4972.45  18
   0   0  12 178138. 5134.48  30
   0   0  12 164752. 5026.19  31
   0   0  12 166291. 4985.38  12
   0   0  14 31862.0 1306.59   2
   0   0  14 39586.0 1180.06  18
   0   0  14 34517.6 1192.40  12
   0   0  14 36258.3 1408.06  30
   0   0  14 37588.6 1244.55  25
   0   0  14 34262.4 1338.00  40
   0   0  14 39326.6 1253.73  31
   0   0  14 39533.5 1360.31  42
   0   0  14 37920.5 1331.26   4
   0   0  14 40621.0 1181.57  14
   0   0  16 20446.5 919.263  40
   0   0  16 16372.5 836.297   2
   0   0  16 18257.7 719.216  10
   0   0  16 21175.2 1006.94  30
   0   0  16 23822.7 919.591  42
   0   0  16 18256.9 844.326   4
   0   0  16 21133.3 721.506  12
   0   0  16 20892.6 742.750  31
   0   0  16 20592.4 748.046  25
   0   0  18 12399.5 539.177  31
   0   0  18 13232.3 752.426  40
   0   0  18 12203.7 519.490  12
   0   0  18 13573.6 706.449  42
   0   0  18 10860.0 527.688  10
   0   0  18 13423.2 866.595  30
   0   0  18 12313.7 550.760  25
   0   0  20 2216.93 752.167  30
   0   0  20 1508.07 325.745  10
   0   0  20 2016.55 365.826  25
   0   0  20 2318.37 344.773  31
   0   0  20 1993.67 600.840  40
   0   0  20 1720.68 518.368  42
   0   0  22 71059.8 2090.54  31
   0   0  22 63161.2 2173.01  40
   0   0  22 64580.1 2109.09  25
   0   0  22 63778.9 2092.51  10
   0   0  22 73227.8 2282.70  30
   0   0  24 416.434 762.247  30
   0   0  24-136.772 518.972  40
   0   0  24 153.820 346.769  10
   0   0  24-59.3463 377.029  25
   0   0  26 4034.82 406.481  25
   0   0  26 4261.54 593.402  40
   0   0  26 3240.53 814.604  30
   0   0  26 3125.27 403.823  10
   0   0  28 17818.3 748.188  25
   0   0  28 15297.0 719.114  10
   0   0  30 67.9092 396.601  25
   0   0  30 995.715 607.102  40
   0   0  32 3765.68 453.486  25
   0   0  32 3642.63 584.203  40
   0  -2   0 634309. 17891.3  13
   0  -2   0 599884. 17844.1  14
   0  -2   0 598452. 17842.8  18
   0  -2   2 886.931 1051.67  13
   0  -2   2 1766.00 368.063  21
   0  -2  -2 1349.79 292.189  23
   0  -2   2 1959.09 419.346  16
   0  -2  -2 1838.04 237.326   3
   0  -2  -2-125.512 331.875   1
   0  -2   2 350.074 1202.62  38
   0  -2   2 1083.83 567.970   2
   0  -2  -2 1500.54 280.136  20
   0  -2  -4 6510.15 615.454   1
   0  -2  -4 6797.24 455.967  16
   0  -2   4 7100.88 380.701  23
   0  -2  -4 6751.23 407.790  21
   0  -2  -4 7212.68 381.560  20
   0  -2  -4 7323.01 381.548  23
   0  -2   4 251.079 429.326  16
   0   2   4 9237.73 506.664  40
   0  -2   4 7160.39 374.346  20
   0   2   4 7127.32 448.753  25
   0  -2  -4 6256.93 326.829   3
   0  -2   4 3933.37 586.887   2
   0  -2   4 7394.56 343.617   3
   0  -2   4 189.213 384.005  21
   0  -2   6 174432. 6693.98   2
   0   2   6 205334. 6515.35  25
   0  -2   6 198306. 6493.77  14
   0  -2   6 169245. 6870.98  40
   0   2   6 265932. 6567.35   5
   0  -2  -6 229895. 6495.74   3
   0  -2   6 227712. 6498.26  20
   0  -2   6 255997. 6550.38  25
   0  -2  -6 194122. 6624.47   1
   0  -2   6 227465. 6499.14  23
   0  -2  -6 226799. 6534.70  16
   0  -2   6 224785. 6503.56   3
   0   2   6 211248. 6690.13   8
   0  -2  -6 220830. 6498.56  23
   0  -2   6 198430. 6493.48  18
   0   2   6 211881. 6575.85   6
   0   2   6 195950. 6528.86  40
   0  -2   6 173011. 6612.60  33
   0  -2  -6 231248. 6531.41  21
   0  -2  -6 217261. 6496.66  20
   0   2  -8 15246.6 1057.73   4
   0  -2  -8 13842.3 492.677   3
   0  -2   8 12318.5 536.748  18
   0  -2   8 10282.6 1102.05  40
   0   2   8 12791.8 552.419  25
   0  -2  -8 13564.6 607.943  16
   0  -2  -8 11316.5 696.900   1
   0  -2   8 14796.9 584.975  25
   0   2   8 15816.5 592.011   5
   0  -2   8 14377.5 529.591  20
   0  -2   8 10857.5 926.277  33
   0  -2   8 7921.49 1361.21  30
   0  -2   8 10826.7 499.679   3
   0  -2   8 12659.6 542.863  14
   0   2   8 12911.9 647.411  40
   0  -2  -8 13783.5 536.501  23
   0  -2  -8 14110.8 534.600  20
   0  -2  -8 13219.6 576.487  21
   0  -2   8 14291.3 536.950  23
   0   2  10 138266. 3868.60   5
   0  -2 -10 129123. 3791.33  23
   0   2 -10 137747. 3884.27  27
   0  -2  10 127960. 3790.39  20
   0  -2  10 106236. 3983.53  40
   0  -2  10 121310. 3827.84  25
   0   2  10 119796. 3827.35  25
   0  -2 -10 128003. 3790.39  20
   0  -2 -10 133289. 3844.63  16
   0   2  10 133703. 4005.09   8
   0  -2  10 126323. 3791.00  23
   0  -2 -10 132293. 3840.31  21
   0  -2  10 116363. 3979.96  33
   0  -2  10 123757. 3813.10  14
   0  -2  10 122057. 3811.83  18
   0  -2  10 99791.4 4008.31  30
   0  -2  10 119926. 3792.67   3
   0  -2 -10 126475. 3779.94   3
   0   2  10 112420. 3856.92  40
   0  -2 -12 83322.9 2579.06  23
   0  -2  12 90022.6 2617.55  14
   0  -2  12 83937.5 2570.54  20
   0  -2  12 75094.9 2849.00   2
   0  -2  12 88292.8 2581.10   3
   0  -2 -12 81030.5 2560.96   3
   0   2 -12 85729.2 2681.27   5
   0  -2  12 80885.4 2765.22  33
   0  -2  12 80703.9 2832.32  40
   0   2  12 79370.7 2666.33  40
   0  -2  12 90270.2 2616.57  18
   0  -2  12 83396.3 2624.40  25
   0  -2 -12 82120.0 2576.51  20
   0  -2 -12 87466.5 2631.56  16
   0  -2 -12 85778.5 2626.14  21
   0  -2  12 82950.1 2571.29  23
   0  -2  12 90322.8 2623.76  12
   0   2  12 99479.1 2685.50   5
   0   2  12 89676.4 2639.61  25
   0  -2  12 78556.2 2819.18  30
   0  -2 -14 17747.3 674.089  21
   0  -2  14 14654.3 541.965   3
   0   2  14 14577.1 809.446  17
   0  -2  14 18528.3 639.094  18
   0   2  14 17127.2 660.216  25
   0  -2 -14 17836.4 699.917  16
   0   2  14 14730.4 737.693  40
   0  -2  14 14376.5 540.591  20
   0  -2  14 16559.7 646.798  25
   0  -2  14 13919.1 544.010  23
   0  -2  14 16391.3 1012.91  30
   0  -2  14 16489.4 961.389  40
   0  -2  14 17806.5 638.020  12
   0  -2  14 19182.6 644.850  14
   0  -2  14 17724.9 945.151  33
   0  -2 -16 35467.9 1192.89  16
   0  -2  16 38551.8 1399.29  33
   0   2  16 35799.1 1324.98  17
   0  -2  16 38498.4 1423.80  40
   0   2  16 36357.0 1189.90  25
   0  -2  16 34650.5 1159.21  12
   0  -2  16 30928.4 1266.27  42
   0  -2  16 40193.0 1165.62  18
   0  -2  16 40811.4 1167.71  14
   0   2  16 30810.1 1226.91  40
   0  -2 -16 36855.6 1180.93  21
   0  -2  16 38143.8 1448.22  30
   0  -2  16 34169.3 1179.86  25
   0  -2  16 30791.1 1086.89   3
   0  -2  18 12104.5 888.503  30
   0  -2  18 10012.4 684.194  42
   0  -2  18 11747.9 828.519  40
   0  -2  18 12618.4 536.285  12
   0  -2  18 11640.0 519.786  14
   0   2  18 12238.2 740.485  17
   0   2  18 10513.9 644.884  40
   0  -2  18 10999.1 549.722  25
   0  -2  18 11756.5 519.085  18
   0   2  18 11528.9 563.088  25
   0  -2  18 11103.8 787.749  33
   0  -2  20 375.212 745.562  30
   0   2  20 167.864 364.600  25
   0  -2  20 902.833 666.421  40
   0   2  20-394.430 497.668  17
   0  -2  20 152.731 469.220  42
   0  -2  20 116.990 614.293  33
   0  -2  20 146.719 333.383  18
   0  -2  20 64.8509 328.934  14
   0  -2  20 131.141 425.482  31
   0   2  20-217.196 471.012  40
   0  -2  20 12.7340 333.318  25
   0  -2  20-30.3637 318.280  12
   0  -2  22 43915.3 1547.39  25
   0   2  22 42414.4 1618.43  40
   0  -2  22 48906.4 1660.53  42
   0   2  22 49038.4 1582.38  25
   0  -2  22 50767.8 1626.49  31
   0   2  22 48333.3 1686.51  17
   0  -2  22 47430.3 1663.86  40
   0  -2  22 49244.7 1699.94  30
   0  -2  22 52066.2 1561.90  12
   0  -2  24 301.452 357.695  25
   0   2  24-71.7997 514.732  40
   0  -2  24 675.395 508.567  42
   0   2  24 185.932 379.921  25
   0  -2  24 263.218 449.197  31
   0  -2  24 51.6985 708.035  30
   0  -2  24-44.2577 593.002  40
   0  -2  26 1044.20 614.529  40
   0  -2  26 855.342 368.551  25
   0  -2  26 1441.40 502.593  42
   0  -2  26 855.575 729.121  30
   0  -2  26 1092.74 411.130  31
   0   2  26 884.819 395.294  25
   0  -2  28 16622.0 698.408  25
   0  -2  28 18717.9 758.467  31
   0   2  28 16401.5 741.622  25
   0   2  28 14909.4 695.758  10
   0  -2  28 17606.5 819.621  40
   0   2  30-194.387 402.319  25
   0  -2  30-256.657 537.946  40
   0   2  30 51.9291 385.022  10
   0  -2  30 102.284 418.600  31
   0  -2  30 84.1355 363.358  25
   0   2  32 2070.83 447.109  25
   0  -2  32 2104.22 392.867  25
   0   2  32 1234.88 412.225  10
   0  -2  32 2959.46 585.266  40
   0  -4   0 330024. 9883.33   2
   0  -4   0 369285. 9808.97  20
   0  -4   0 369257. 9812.00  23
   0  -4   0 342822. 9785.39   3
   0  -4   0 272374. 9809.43  16
   0  -4   0 273994. 9801.64  21
   0  -4  -2 60.9287 324.050   3
   0  -4   2 75.9704 608.507   2
   0  -4   2 645.285 814.908  33
   0  -4  -2 231.106 498.302  21
   0  -4   2 161.802 306.043   3
   0  -4  -2 368.066 429.524   2
   0  -4  -2 430.522 474.523  23
   0  -4   2 270.379 518.228  16
   0  -4  -2-34.3128 579.023  16
   0  -4   2 242.340 453.437  21
   0  -4  -2 730.339 455.135  20
   0  -4  -4 855.277 483.226  23
   0  -4  -4 151.167 266.881   2
   0  -4   4 148.761 400.062  20
   0  -4   4 802.531 870.250  33
   0  -4   4 191.914 421.350  23
   0  -4  -4 657.836 463.494  20
   0  -4   4 852.392 685.733   2
   0  -4  -4 1189.95 338.088   3
   0  -4  -6 43829.6 1059.61   3
   0  -4  -6 46320.5 1213.63  21
   0  -4  -6 43583.1 1242.23  16
   0  -4  -6 43265.0 1130.58  23
   0  -4  -6 43712.8 1130.98  20
   0   4   8 4792.44 509.000  25
   0  -4   8 3539.61 369.942  18
   0  -4  -8 4213.29 622.214  16
   0   4   8 4771.86 1363.23   8
   0  -4   8 3701.54 375.162  14
   0  -4  -8 4881.98 518.991  23
   0  -4  -8 4453.37 363.655   3
   0  -4   8 1513.48 407.401  23
   0  -4  -8 5178.34 502.405  20
   0  -4   8 3938.51 982.296  33
   0  -4  -8 4848.17 554.196  21
   0  -4   8 1596.24 405.581  20
   0   4  10 87412.4 2571.49  25
   0  -4  10 80164.7 2535.86  18
   0   4  10 97806.6 3045.09   8
   0  -4  10 79045.7 2535.65  14
   0  -4 -10 89918.6 2539.89   3
   0  -4 -10 101851. 2593.62  23
   0  -4 -10 92469.0 2643.40  16
   0  -4  10 62040.1 2516.17  23
   0  -4  10 62604.0 2513.96  20
   0  -4 -10 90201.5 2626.63  21
   0  -4 -10 101891. 2590.93  20
   0  -4 -12 67548.4 1810.48  20
   0  -4  12 55649.8 2052.23  33
   0  -4  12 53926.5 1770.22  18
   0  -4  12 60548.1 1815.07  12
   0   4  12 52203.3 1868.14  40
   0  -4  12 49983.7 1752.25  23
   0   4  12 70395.7 2297.52   8
   0   4  12 49350.4 1789.47  25
   0  -4  12 55171.6 1773.41  14
   0  -4 -12 65655.8 1811.00  23
   0  -4  12 50093.9 1750.11  20
   0  -4  14 15340.0 607.411  23
   0  -4  14 14347.4 1049.58  40
   0  -4 -14 16595.7 802.712  16
   0  -4  14 14706.0 1028.81  33
   0   4  14 18054.8 1259.40   8
   0  -4 -14 16764.8 769.404  21
   0  -4  14 15713.4 661.443  12
   0  -4  14 15087.5 620.079  14
   0   4  14 14116.2 738.075  40
   0  -4  14 14134.7 613.165  18
   0  -4 -14 15357.5 665.723  20
   0  -4  14 14399.4 601.180  20
   0   4  14 12577.6 645.873  25
   0  -4  16 11549.1 949.186  33
   0  -4  16 10085.6 538.180  12
   0   4  16 8788.86 604.322  40
   0   4  16 9217.39 527.433  25
   0  -4  16 10245.8 488.136  18
   0  -4  16 9620.74 838.738  40
   0  -4  16 10055.7 492.246  14
   0  -4 -16 9241.12 668.391  16
   0  -4 -16 9352.54 620.884  21
   0  -4  18 6396.86 398.910  14
   0  -4  18 6183.74 462.457  12
   0  -4 -18 7302.97 621.425  21
   0   4  18 5838.70 469.077  25
   0  -4  18 5981.41 767.751  40
   0  -4 -18 6584.21 658.609  16
   0  -4  18 5801.02 797.264  33
   0  -4  18 5941.34 392.506  18
   0   4  20 766.741 399.028  25
   0  -4  20-209.800 206.042  18
   0  -4  20-277.099 204.701  14
   0  -4  20 446.545 363.323  12
   0  -4 -20 655.721 578.814  16
   0   4  20 73.5490 483.808  40
   0  -4  20 928.851 732.361  33
   0  -4 -20 574.796 518.791  21
   0  -4  20 815.966 634.541  40
   0   4  22 40313.6 1065.83  17
   0  -4  22 39189.7 648.928  12
   0   4  22 35067.4 649.051  25
   0  -4  22 39653.2 999.100  33
   0   4  24 57.5391 487.505  40
   0  -4  24 444.723 375.839  12
   0  -4  24 421.484 475.372  31
   0  -4  24-216.547 198.268  25
   0   4  24 32.0908 628.531  17
   0  -4  26 2633.97 495.083  31
   0   4  26 2345.71 665.373  17
   0  -4  26 2495.52 433.267  12
   0  -4  28 10537.3 609.480  31
   0  -6 -12 221.664 433.379  20
   0  -6 -12-48.6963 515.404  21
   0  -6 -12 8.04299 578.804  16
   0  -6 -12-66.3709 441.954  23
   0  -6 -14-45.2419 451.020  23
   0   6  14 149.272 1027.84   8
   0  -6 -14 251.339 600.822  16
   0  -6 -14-303.302 435.964  20
   0  -6 -14 79.2827 539.948  21
   0  -6 -16-215.623 533.719  21
   0  -6 -16 160.241 605.003  16
   0  -6 -18 435.395 599.246  21
   0   6  18-676.670 722.358  17
   0  -6 -18 498.367 677.283  16
   0  -6 -20-306.731 598.899  21
   0   6  20 598.531 713.393  17
   0  -6 -20 800.795 672.834  16
   0  -6 -22-63.9021 673.204  21
   0   6  22-351.024 715.970  17
   0   6  24 647.353 669.442  17
  -1  -1   1 34653.8 1113.36  12
  -1  -1   1 34341.0 1104.48  14
   1   1   1 33922.0 1125.33  36
   1   1  -1 35999.4 1117.49   3
  -1  -1  -1 35259.8 1124.32   3
  -1  -1   1 34199.1 1103.83  18
   1   1   3 15129.4 598.590  42
   1   1  -3 17326.2 658.059   2
  -1  -1   3 18049.4 569.718   5
  -1  -1  -3 17035.9 573.232  20
  -1  -1   3 15351.3 555.481   3
  -1  -1   3 16866.9 576.953  31
  -1  -1   3 15782.3 547.804  20
   1   1   3 16384.5 590.526  17
  -1  -1   3 15381.7 550.047  23
   1   1  -3 16709.2 549.962   3
   1   1   3 14947.9 639.999  30
  -1  -1  -3 17399.9 577.865  23
   1   1   3 15427.5 575.636  36
   1   1  -3 19159.6 846.507   4
  -1  -1  -3 16285.7 562.421   3
   1   1   3 16122.1 543.387   3
  -1  -1  -5 441848. 13580.0  20
  -1  -1   5 452812. 13569.6  25
   1   1   5 441510. 13642.5  42
   1   1  -5 557760. 13782.2   2
  -1  -1   5 447646. 13577.3  14
   1  -1  -5 334412. 13761.0  13
  -1   1   5 452536. 13734.8   6
   1   1   5 464583. 13568.1   3
   1   1   5 442939. 13638.3  30
  -1  -1  -5 458935. 13612.1  21
  -1  -1   5 447404. 13579.1   3
   1   1  -5 453880. 13569.1   3
   1  -1  -5 547289. 13733.5   1
  -1  -1  -5 443707. 13581.1  23
   1   1  -5 521976. 13649.6   5
  -1   1   5 479423. 13677.0  25
   1   1   5 464005. 13630.2  17
  -1  -1  -5 461093. 13612.5  16
  -1  -1  -5 438557. 13577.4   3
   1   1  -5 561968. 13810.1   4
  -1  -1   5 446107. 13576.9  18
   1   1   5 420333. 13623.5  40
  -1  -1   5 493704. 13606.9   5
  -1  -1   5 469736. 13748.4   4
  -1  -1   7 89983.7 3149.88  11
  -1  -1   7 67862.3 2172.32  25
  -1  -1  -7 68166.5 2183.18  23
  -1  -1   7 68495.4 2194.40  40
   1   1  -7 72142.4 2157.02   3
   1   1  -7 92859.3 2532.64   4
  -1  -1   7 69362.5 2174.53  18
  -1  -1   7 72248.7 2217.29  31
   1  -1  -7 66630.9 2259.26   1
   1   1   7 69496.1 2150.00   3
  -1  -1   7 68579.4 2184.42  12
   1   1   7 65404.6 2301.98  30
  -1  -1   7 73545.6 2217.63   5
  -1   1  -7 69784.3 2323.94  27
   1   1  -7 76430.6 2263.80   5
  -1  -1   7 70812.5 2171.77   3
  -1  -1   7 63700.1 2246.06   2
  -1  -1  -7 66177.4 2214.37  21
  -1  -1  -7 67141.6 2179.15  20
   1   1   7 67739.0 2197.89  36
  -1   1   7 74082.7 2258.19  25
   1   1   7 63865.7 2265.99  40
   1   1   7 67042.9 2273.36  42
   1  -1  -7 125341. 2348.94  21
   1  -1   7 55574.7 2920.07  30
  -1  -1   7 69632.8 2174.86  14
  -1   1   7 75819.0 2408.46   6
   1  -1   7 56459.6 2726.31  38
   1  -1  -7 127687. 2369.72  16
   1   1   7 67256.0 2163.39  25
   1  -1  -7 81950.5 2285.76   2
  -1  -1  -7 65279.4 2221.56  16
  -1  -1   7 64985.6 2363.32   4
  -1   1  -7 80680.2 2223.77   4
  -1  -1  -9 47728.4 514.974  20
  -1  -1   9 50456.4 549.963  12
  -1  -1   9 50491.5 536.287  25
   1   1   9 55748.5 918.161  40
  -1   1   9 65478.3 1253.07   8
  -1   1   9 63348.7 1034.62   5
   1  -1   9 46644.8 1713.73  30
  -1  -1   9 58414.1 638.352  42
  -1  -1   9 49978.0 1086.10   4
  -1  -1  -9 49636.9 639.859  21
  -1  -1   9 50826.6 495.994  14
   1   1   9 50057.2 343.112   3
  -1  -1   9 47916.8 759.043   2
   1  -1  -9 75006.9 732.339  16
   1   1  -9 84382.5 1542.79   4
  -1  -1   9 58344.2 701.430  30
  -1  -1   9 55054.4 683.046  31
   1   1   9 51444.2 824.999  42
  -1  -1   9 49512.9 453.641   3
   1   1   9 42985.7 1089.99   2
   1   1   9 52663.7 509.654  25
   1   1   9 49025.3 550.285  36
   1   1  -9 55718.6 420.671   3
   1  -1   9 55284.0 1657.34  40
   1   1  -9 57259.9 845.193   5
   1   1   9 53347.4 1007.56  30
  -1  -1   9 52379.0 668.498  40
  -1  -1  -9 54043.8 668.312   5
  -1  -1  -9 48274.2 523.315  23
  -1  -1  -9 49592.8 667.764  16
   1  -1  -9 65779.2 995.327   2
   1  -1  -9 70522.0 694.064  21
  -1  -1   9 50779.2 495.328  18
  -1   1  11 136222. 2864.14  34
   1  -1 -11 96879.2 2706.88  21
  -1  -1  11 96172.5 2755.92  42
   1   1 -11 98092.1 2680.63   3
  -1  -1  11 90319.8 2758.18  31
   1   1  11 82824.5 2706.39  25
   1   1  11 86713.7 2719.37  36
   1   1  11 86216.4 2840.59  40
   1   1  11 82722.3 2673.41  31
   1   1  11 84717.1 2869.06  30
   1  -1  11 66606.4 3088.17   2
  -1  -1  11 86736.0 2695.28  14
   1   1  11 81484.5 2816.27  42
   1   1  11 83787.2 2657.93   3
   1  -1  11 76627.6 3052.25  30
  -1   1  11 100354. 2839.18   5
  -1  -1  11 91706.7 2844.61   2
   1   1 -11 85130.2 2796.99   5
   1  -1  11 79240.8 3022.50  40
  -1  -1  11 84801.1 2753.95  40
  -1  -1 -11 82507.7 2709.47  20
  -1  -1  11 82407.2 2871.34   4
  -1  -1  11 86327.7 2694.78  18
   1  -1 -11 110266. 2962.78   2
  -1   1  11 88600.8 2757.80  25
  -1  -1 -11 85258.7 2753.38   5
  -1  -1 -11 88159.1 2772.26  21
  -1  -1 -11 89621.0 2780.95  16
  -1  -1 -11 83382.0 2712.15  23
  -1  -1  11 92979.7 2766.49  30
  -1  -1  11 128621. 2750.62  10
   1   1  11 49550.0 2776.82   2
   1  -1 -11 99227.7 2711.63  16
  -1  -1  13 162.525 334.486   2
  -1  -1  13 9.77625 345.441  42
  -1  -1 -13 355.977 420.676  23
  -1  -1  13 178.985 304.845  31
   1   1  13-202.361 497.207  40
   1   1 -13 353.878 205.643   3
   1  -1  13 98.3924 1076.98  30
  -1   1  13 96.8502 335.171  25
   1   1  13 704.004 471.598  42
  -1   1  13-8.63799 211.730  14
  -1  -1 -13 166.521 407.417  20
   1  -1 -13 128.934 246.324  21
   1   1  13 143.845 502.867   2
  -1   1  13 123.886 207.704  18
  -1   1  13 14.2060 257.258  31
  -1  -1  13 311.309 242.125  14
   1   1  13-99.0941 197.821  31
  -1  -1  13 162.720 242.962  18
   1   1  13 124.282 769.109  30
  -1  -1 -13-420.377 334.695   5
  -1  -1  13 37.4600 288.891  25
  -1  -1 -13 68.4756 517.289  16
   1  -1  13 82.9515 730.080  33
  -1  -1 -13 443.328 459.501  21
  -1   1  13-211.609 420.793  40
  -1  -1  13 62.6717 529.839  30
   1   1  13 39.4666 125.084   3
   1   1  13 136.959 290.254  36
  -1  -1  13 152.892 434.942  40
  -1  -1  13-75.8025 651.359   4
   1   1  13 314.969 410.179  17
   1  -1  13-650.427 942.751   2
   1   1 -13 159.747 399.705   5
   1  -1  13 576.715 311.733  25
   1   1  13-3.46427 268.854  25
   1  -1  13 218.104 278.583  10
   1  -1  13 176.710 924.314  40
  -1   1  13 240.745 379.404   5
   1  -1 -13-34.2269 280.006  16
   1   1 -13 689.135 712.188   2
  -1  -1  13 92.5729 292.059  10
  -1  -1  13 237.074 292.225  12
  -1  -1  15 11085.3 719.960  30
  -1   1  15 8706.05 400.633  14
  -1  -1  15 7703.90 767.292   4
  -1   1  15 8429.88 593.345  40
  -1  -1  15 10245.4 482.710  12
  -1   1  15 8161.16 464.375   2
  -1  -1  15 9978.92 425.524  14
  -1  -1 -15 9915.57 645.495  21
  -1  -1  15 9828.09 421.689  18
  -1   1  15 10263.9 522.100  25
   1  -1 -15 10703.9 978.455   2
  -1   1  15 8586.29 398.673  18
   1  -1  15 11175.1 981.431  40
  -1  -1  15 10599.4 510.340  31
  -1  -1  15 12583.3 491.471  10
   1   1  15 9278.40 664.527   2
  -1  -1  15 10230.6 631.769  40
  -1  -1 -15 9392.54 553.276   5
   1  -1  15 9582.84 493.506  25
   1  -1  15 9520.00 1100.97  30
   1  -1  15 9700.52 871.317  33
   1   1  15 9944.90 461.787  36
  -1  -1  15 10686.6 489.229  25
  -1  -1 -15 10116.9 697.016  16
  -1   1  15 9647.53 465.368  31
   1   1  15 11083.6 710.177  40
   1   1  15 9665.76 471.944  25
   1   1  15 10779.9 419.926  31
   1  -1  15 11052.2 501.024  10
   1  -1  15 8044.92 363.223   3
  -1   1  17 113660. 3462.86  31
  -1   1  17 123241. 3505.53  25
   1   1  17 120672. 3587.58  40
  -1  -1  17 116755. 3436.21  18
  -1   1  17 104539. 3515.11  40
   1   1  17 118493. 3475.84  25
  -1  -1  17 126822. 3552.33  40
   1  -1 -17 123064. 3919.12   2
  -1  -1  17 119237. 3438.48  14
  -1  -1  17 138416. 3483.32  10
   1  -1  17 110452. 3485.16  10
  -1  -1  17 66429.6 3532.85   4
  -1  -1  17 126233. 3552.16  30
  -1  -1  17 111941. 3469.19  25
   1   1  17 94377.7 3545.98   2
   1  -1  17 127251. 3725.90  40
  -1  -1 -17 108581. 3549.31  21
  -1   1  17 111672. 3545.92  17
   1   1  17 116531. 3453.33  36
   1  -1  17 123557. 3442.28  12
  -1   1  17 97363.3 3461.87   2
   1  -1  17 128209. 3740.30  30
  -1  -1  17 117775. 3494.17  31
  -1  -1  17 109794. 3462.22  12
   1  -1  17 107337. 3472.50  25
   1  -1  17 99226.1 3566.49  33
   1  -1  17 108924. 3615.28  42
  -1  -1 -17 110881. 3561.76  16
  -1  -1  19 11143.2 519.541  25
  -1  -1  19 12425.9 554.513  31
  -1  -1  19 12019.6 558.501  12
   1  -1  19 12342.2 464.459  12
  -1   1  19 12010.9 566.536  25
   1  -1  19 13104.5 1015.74  30
   1   1  19 13375.7 939.199  30
  -1  -1  19 11483.0 617.675  40
  -1  -1  19 12541.1 472.066  14
  -1   1  19 10298.2 630.660  40
  -1   1  19 11397.5 494.103  31
  -1   1  19 11459.2 661.254  17
   1  -1  19 10735.2 767.838  33
  -1  -1  19 12118.0 464.846  18
   1  -1  19 11436.8 773.905  42
   1   1  19 13003.1 739.380  42
  -1  -1  19 13358.2 775.486  30
   1  -1  19 12936.1 900.889  40
   1   1  19 11484.4 529.048  25
   1  -1  19 10814.7 526.834  25
  -1  -1  19 14218.4 530.707  10
   1   1  19 12634.9 766.589  40
  -1  -1  21 952.767 675.649  30
  -1  -1  21 619.701 387.899  12
   1  -1  21 449.980 890.922  30
   1   1  21 464.937 621.134  40
   1   1  21 357.394 329.068  10
   1  -1  21 1183.09 758.340  40
  -1   1  21 175.154 435.997  17
   1   1  21 710.097 798.982  30
   1  -1  21 591.876 396.490  31
  -1  -1  21 970.363 368.367  31
  -1  -1  21 864.242 466.339  40
   1  -1  21 622.839 560.811  42
  -1  -1  21 802.081 338.341  25
  -1   1  21 538.325 469.662  40
  -1   1  21 1002.67 375.870  25
   1   1  21 787.545 371.223  25
   1  -1  21 429.958 343.735  25
   1   1  21-9.01938 554.578  42
  -1   1  23 21701.7 921.471  40
   1  -1  23 26902.2 1184.42  40
  -1   1  23 20958.7 854.257  25
  -1  -1  23 23989.8 925.887  40
   1  -1  23 26126.6 1257.38  30
   1   1  23 25973.1 1173.07  30
   1  -1  23 21843.6 867.540  31
   1  -1  23 20648.0 818.734  25
  -1  -1  23 22113.5 830.565  25
  -1  -1  23 27738.8 1079.68  30
  -1  -1  23 21953.4 819.235  31
   1   1  23 18872.8 819.344  10
  -1   1  23 19862.1 904.178  17
   1  -1  23 23033.4 1022.31  42
   1   1  23 22658.2 962.703  40
   1   1  23 19897.3 815.340  25
  -1  -1  25 802.608 514.134  40
  -1   1  25 766.250 320.419  10
   1  -1  25 413.981 656.337  40
   1   1  25 1121.20 375.253  25
   1   1  25 528.557 350.691  10
  -1  -1  25 1162.35 349.987  31
   1   1  25 727.936 834.585  30
  -1   1  25 1005.80 408.689  25
  -1  -1  25 590.819 342.650  25
   1  -1  25 1032.61 823.079  30
   1  -1  25 839.494 374.253  25
  -1   1  25 501.324 503.331  40
   1  -1  25 1084.65 600.682  42
  -1   1  27 22418.8 919.289  40
   1   1  27 18955.5 791.136  10
   1   1  27 17652.1 796.218  25
   1  -1  27 19019.0 791.554  25
  -1  -1  27 20121.3 788.872  31
  -1  -1  27 23665.0 931.306  40
  -1   1  27 19188.0 819.588  25
  -1  -1  27 18393.0 781.461  25
   1  -1  27 24527.4 1004.40  42
   1  -1  27 24049.2 1051.29  40
   1  -1  27 25142.2 1163.91  30
   1   1  27 25117.8 1202.87  30
   1   1  29 2196.84 411.287  10
   1  -1  29 3147.85 892.756  30
   1  -1  29 3967.09 730.690  40
   1   1  29 2724.21 927.800  30
  -1  -1  29 1913.71 387.427  25
  -1   1  29 2139.61 554.282  40
  -1   1  29 2080.09 433.476  25
   1  -1  29 2308.37 612.857  42
  -1  -1  29 1902.08 386.673  31
   1  -1  29 2738.09 410.218  25
   1   1  29 2131.24 423.420  25
  -1  -1  29 2651.69 505.229  40
  -1  -1  31 4339.63 547.241  40
   1   1  31 3918.53 450.560  25
  -1  -1  31 4432.00 437.401  25
   1   1  31 3761.80 406.369  10
   1  -1  31 3961.03 437.525  25
  -1   1  31 4193.27 527.429  40
   1  -1  31 4075.09 649.155  40
  -1   1  31 4569.52 494.637  25
  -1  -3  -1 17320.8 645.752  12
  -1  -3   1 16732.0 657.430  12
   1   3  -1 17112.6 653.295   3
  -1  -3  -1 17411.4 655.416   3
  -1  -3  -1 23430.7 700.678   2
  -1  -3   1 19482.5 822.800  33
  -1  -3   1 19109.8 711.749   2
  -1  -3  -1 19890.1 786.066  33
  -1  -3  -1 18489.3 659.969  18
   1   3  -1 9871.94 800.178   2
  -1  -3  -1 18288.1 659.221  14
   1   3  -1 24365.2 1361.03   1
   1   3   1 24680.2 1194.27   1
  -1  -3  -3 8976.48 522.982  33
  -1  -3  -3 8601.71 402.253  18
   1   3  -3 4271.53 651.628   2
  -1  -3  -3 8412.81 405.931  14
  -1  -3   3 9234.48 697.657  33
  -1  -3   3 7227.80 411.407  21
  -1  -3  -3 7628.53 867.346   1
  -1  -3  -3 7524.33 356.486  12
  -1  -3   3 7899.29 432.981  20
  -1  -3  -3 8329.98 456.794  20
  -1  -3   3 7239.12 387.587  18
  -1  -3   3 7158.99 440.095  16
   1   3   3 7574.51 811.874   8
  -1  -3   3 12193.6 1055.90  24
  -1  -3  -3 8632.34 465.950  23
  -1  -3   3 9176.47 557.714   2
  -1  -3   3 7165.62 403.190  12
   1   3  -3 6974.20 320.334   5
  -1  -3  -3 7124.06 376.345   3
  -1  -3   3 7331.98 390.350  14
  -1  -3   3 7870.51 438.589  23
   1   3  -3 7571.52 385.860   3
   1   3   3 7065.42 373.580   3
   1   3  -5 224512. 6378.08   3
   1   3  -5 131136. 6492.88   2
  -1  -3  -5 238527. 6382.84   3
  -1  -3   5 206480. 6358.80  21
  -1  -3   5 197517. 6366.86  20
  -1  -3   5 234984. 6501.27   2
  -1  -3   5 205851. 6364.68  14
  -1  -3   5 206169. 6370.19   3
   1   3   5 218107. 6368.51   3
  -1  -3  -5 216379. 6387.96  23
  -1  -3   5 220012. 6384.94  12
   1   3  -5 211046. 6672.73   4
  -1  -3   5 229421. 6493.80  33
   1   3   5 223168. 6521.48   8
   1   3  -5 224038. 6362.33   5
   1   3   5 212345. 6332.22  25
  -1  -3  -5 216329. 6386.72  20
  -1  -3  -5 216155. 6411.16  16
  -1  -3   5 164237. 6471.22  40
  -1  -3   5 205953. 6364.29  18
  -1  -3  -5 215914. 6340.58  12
  -1  -3  -5 181673. 6520.34   1
  -1  -3   5 207950. 6360.58  16
  -1  -3   5 199179. 6367.32  23
   1   3   5 270008. 6438.61  40
  -1  -3  -5 215112. 6410.54  21
  -1  -3   7 30440.2 1023.57  20
   1   3  -7 18094.2 1298.57   2
  -1  -3   7 23949.3 1124.47  40
   1   3  -7 33472.4 1039.91   3
  -1  -3   7 30186.1 997.054  21
   1   3   7 31525.5 1019.11   3
  -1  -3  -7 30648.9 1088.97  21
  -1  -3   7 30271.6 1007.06  16
  -1  -3  -7 29480.0 1050.30  23
   1   3   7 34375.6 1313.53   8
  -1  -3  -7 28898.8 966.681  12
  -1  -3   7 30713.4 1026.34  23
  -1  -3   7 30906.4 1192.14   2
   1   3  -7 30978.0 1037.65   5
  -1  -3   7 32733.9 1058.64  12
  -1  -3   7 32909.8 1031.21   3
  -1  -3   7 45734.4 1123.61  25
  -1  -3  -7 30512.7 1014.12   3
   1   3   7 29910.4 982.319  25
  -1  -3  -7 30073.3 1047.78  20
   1   3  -7 35056.2 1596.64   4
  -1  -3  -7 29737.7 1105.10  16
   1   3   7 30917.6 1070.43  40
   1   3   9 22725.7 784.015  25
   1   3  -9 27780.4 1444.63   4
   1  -3  -9 27733.1 889.498   2
   1  -3  -9 28513.5 1072.39  21
  -1  -3   9 21169.0 769.517  21
  -1  -3   9 23507.2 824.230  14
   1   3   9 25278.1 815.804   3
  -1   3   9 34593.2 1183.58   5
   1   3  -9 21744.6 846.975   5
  -1  -3  -9 25313.0 896.805  21
  -1  -3   9 21007.0 956.661  40
   1  -3  -9 21356.8 1066.62   1
  -1  -3  -9 24815.4 844.111  20
  -1  -3  -9 24668.2 846.839  23
   1   3  -9 26665.0 840.460   3
  -1  -3  -9 25461.0 915.905  16
   1   3  -9 12669.9 1129.67   2
  -1  -3   9 22825.7 1007.36   2
   1   3   9 27013.9 1158.26   8
   1   3   9 24761.0 911.459  40
  -1  -3  -9 23853.8 799.390   3
  -1  -3   9 23661.9 823.960  18
  -1  -3   9 18387.0 941.221  30
   1   3  -9 19555.2 1092.98  27
  -1  -3   9 22935.4 809.643   3
  -1  -3   9 21585.9 778.982  16
   1  -3  -9 29966.2 1127.52  16
  -1  -3 -11 55275.5 1686.43  21
   1   3 -11 73419.7 2239.62   4
  -1  -3  11 50436.4 1604.80  18
   1  -3 -11 69379.1 1785.12  21
  -1  -3  11 44050.1 1549.57  21
   1  -3 -11 68388.7 1800.79   2
   1   3  11 47231.2 1748.10  17
  -1  -3 -11 54780.3 1620.53  20
   1   3 -11 55113.5 1625.41   3
   1   3  11 51437.2 1598.81   3
  -1  -3  11 42626.2 1669.54  40
  -1   3  11 55982.4 1779.17  40
  -1  -3  11 50357.4 1605.40  14
   1   3  11 46779.3 1660.77  40
  -1  -3  11 40453.7 1645.51  30
   1  -3 -11 68338.5 1813.34  16
   1  -3 -11 39373.8 1758.13   1
   1   3 -11 45804.5 1675.48  27
  -1   3  11 62165.9 2318.24   8
  -1  -3 -11 55431.5 1699.44  16
  -1   3  11 60158.3 1779.03  25
   1   3 -11 47562.6 1645.15   5
  -1  -3 -11 56530.8 1627.25  23
  -1   3  11 58893.4 2159.43   6
  -1  -3  11 52027.2 1632.11  12
   1   3  11 49893.3 1586.88  25
  -1  -3  11 48235.4 1585.55   3
  -1   3  11 71644.2 1890.82   5
  -1  -3 -11 53551.9 1595.56   3
  -1  -3  11 54558.6 1630.28  25
  -1  -3  11 44655.3 1552.90  16
  -1  -3  11 51912.8 1784.23  33
  -1  -3 -13-59.8179 340.668  20
  -1  -3 -13-19.1171 350.210  23
  -1  -3  13 84.4696 220.880   3
  -1   3  13 375.594 499.338  40
   1  -3 -13 288.310 404.999  20
  -1  -3 -13 589.894 449.819  21
   1   3 -13 388.751 1018.26   4
  -1  -3  13 213.714 472.418  40
  -1  -3  13 223.950 306.552  18
  -1  -3  13 618.524 673.082  33
   1   3  13 475.963 439.296  40
  -1  -3  13 379.534 313.670  14
   1   3  13 69.1541 519.864  17
   1   3 -13 20.9809 347.824   5
   1  -3 -13-304.012 547.257  16
  -1  -3  13 304.197 322.036  12
  -1   3  13-103.756 474.902  25
   1  -3 -13 416.315 475.682  21
   1   3  13 65.2949 274.096  25
  -1  -3  13 201.362 335.101  25
   1  -3 -13 723.028 420.228  23
  -1   3  13 190.997 488.478   5
  -1  -3 -13-305.539 503.864  16
  -1  -3  15 7312.87 763.947  33
  -1  -3  15 6247.60 585.668  40
   1  -3 -15 7289.86 525.532  21
  -1  -3 -15 7769.63 612.492  21
   1   3  15 6660.70 397.810  25
  -1  -3  15 6743.86 414.891  14
   1  -3  15-709.105 1392.29  30
  -1  -3  15 7133.07 413.121  18
   1  -3  15-415.058 893.827  33
  -1   3  15 6185.46 597.845  40
   1   3  15 7338.69 651.560  17
  -1   3  15 6832.74 550.744  25
  -1  -3  15 7580.15 462.806  12
  -1  -3  15 5897.46 351.083   3
  -1  -3  15 6947.06 428.416  25
   1  -3 -15 6727.04 567.310  16
   1  -3  15 2491.40 1159.87  40
  -1  -3 -15 7727.64 682.432  16
   1   3  15 5710.73 529.879  40
  -1  -3  17 75764.9 2410.10  31
   1  -3  17 58794.2 2340.72  25
  -1  -3  17 83675.7 2337.52  14
   1  -3 -17 89859.4 2404.35  21
  -1  -3 -17 85106.7 2432.43  21
   1  -3  17 83649.8 2775.85  40
   1   3  17 67913.4 2387.64  40
  -1   3  17 69002.4 2418.24  40
   1  -3  17 73518.8 2768.66  30
  -1  -3  17 79372.6 2422.60  40
  -1   3  17 76961.5 2413.40  25
   1  -3 -17 89816.0 2412.03  16
  -1  -3  17 82701.0 2335.19  18
   1   3  17 79381.1 2342.07  25
   1  -3  17 87063.1 2376.22  12
  -1  -3  17 74706.1 2337.63  25
  -1  -3  17 81770.1 2363.93  12
   1   3  17 71421.8 2464.12  17
  -1  -3 -17 85249.7 2446.73  16
  -1  -3  19 8610.80 453.257  18
   1  -3  19 9314.68 474.567  12
  -1  -3 -19 8085.60 627.669  21
   1  -3  19 5513.16 857.299  33
   1  -3  19 8793.21 1094.08  30
  -1  -3  19 8147.06 450.232  14
  -1   3  19 6688.64 583.883  40
  -1  -3  19 7943.99 562.513  31
   1  -3  19 9407.17 1002.68  40
  -1  -3  19 7885.31 569.238  40
  -1  -3  19 8168.58 472.189  12
  -1   3  19 7478.58 542.864  25
   1   3  19 6950.51 569.976  40
   1   3  19 7882.79 461.527  25
  -1  -3 -19 8491.57 683.204  16
  -1  -3  19 7434.42 456.678  25
   1  -3  19 8177.45 481.027  25
  -1  -3  21 236.996 341.678  25
   1  -3  21 497.567 357.639  25
   1  -3  21 726.718 880.674  40
  -1  -3  21 451.527 344.072  18
  -1   3  21 55.7804 470.759  40
   1   3  21 6.20933 486.996  40
  -1  -3  21-7.45435 343.572  14
   1  -3  21 362.802 774.532  33
  -1  -3  21 593.215 487.346  40
  -1   3  21 273.546 624.312  17
  -1  -3  21 479.229 448.647  31
  -1   3  21 47.5863 428.168  25
   1  -3  21 791.600 998.005  30
   1   3  21 823.672 342.628  25
   1   3  21 405.273 549.581  17
   1  -3  21 470.062 343.947  12
  -1  -3  21 840.768 392.547  12
  -1  -3  23 15809.6 637.690  18
   1  -3  23 18106.6 1029.23  40
  -1  -3  23 15339.9 642.334  14
   1  -3  23 15736.4 941.747  33
  -1   3  23 13296.6 757.738  40
   1  -3  23 16135.9 877.083  42
  -1  -3  23 16331.0 719.945  31
   1  -3  23 16147.4 654.593  12
   1  -3  23 17765.0 1087.04  30
   1   3  23 15193.9 673.252  25
  -1  -3  23 16129.3 694.249  12
  -1   3  23 16301.5 932.574  17
  -1   3  23 16740.6 742.780  25
   1  -3  23 15434.8 663.790  25
  -1  -3  23 15133.1 650.567  25
  -1   3  25 1035.92 440.321  25
   1   3  25 454.553 385.776  25
   1  -3  25 854.859 550.262  42
  -1   3  25 403.760 480.391  40
   1  -3  25 298.030 760.487  40
   1   3  25-47.9275 524.642  40
   1  -3  25 695.368 690.228  33
   1  -3  25 932.670 350.028  25
  -1  -3  25 264.227 414.539  31
   1  -3  25 155.277 481.680  31
   1  -3  25 218.191 875.050  30
  -1   3  25 408.590 567.772  17
  -1  -3  25 685.413 348.460  25
  -1  -3  25 461.878 407.599  12
   1  -3  27 16884.3 787.914  31
   1  -3  27 19631.8 1028.49  40
  -1   3  27 15256.0 878.511  17
  -1   3  27 17423.8 758.559  25
  -1  -3  27 15810.9 738.938  31
  -1  -3  27 15694.5 655.455  25
   1  -3  27 12622.5 621.793  25
   1   3  29-30.1968 586.677  40
  -1  -3  29 1502.51 362.531  25
  -1  -3  29 1452.98 392.656  31
   1  -3  29 168.900 469.574  31
  -1   3  29 2120.09 470.983  25
   1  -3  29-231.372 222.820  25
   1   3  29 1236.05 411.049  10
   1  -3  29 1059.36 628.384  40
  -1  -3  31 3709.10 400.444  25
  -1   3  31 3618.63 505.658  25
  -1  -5   1-15.9126 246.711  14
  -1  -5  -1 7465.43 502.756  21
  -1  -5  -1 7018.36 554.612  16
  -1  -5  -1 7797.04 495.366  20
  -1  -5   1 8493.66 726.178  33
  -1  -5  -1 7700.96 682.783  33
  -1  -5  -1 7145.68 396.141  12
  -1  -5   1 7415.58 411.844  12
  -1  -5   1-19.7045 239.578  18
  -1  -5   1 6453.02 477.138  21
  -1  -5   1 6525.98 528.102  16
  -1  -5  -1 7341.21 514.711  23
  -1  -5  -3 2922.24 495.228  23
  -1  -5   3 347.702 357.471  14
  -1  -5   3 119.963 355.734  18
  -1  -5   3 2453.02 416.759  21
  -1  -5  -3 3372.37 517.057  21
  -1  -5  -3 2863.12 479.697  20
  -1  -5  -3 3480.24 603.505  33
  -1  -5   3 2633.58 692.220  33
  -1  -5   3 2762.66 371.398  12
  -1  -5   3 2569.00 441.283  23
  -1  -5   3 2402.28 437.455  20
  -1  -5  -3 2571.70 338.313  12
  -1  -5   3 2933.89 462.668  16
  -1  -5  -3 3076.18 575.019  16
  -1  -5   5 75895.5 2601.80   2
  -1  -5  -5 85060.5 2604.50  20
   1   5   5 89359.0 2918.47   8
  -1  -5   5 79175.0 2565.81  12
  -1  -5   5 83352.9 2697.97  33
  -1  -5  -5 86132.8 2609.05  23
  -1  -5  -7 12083.2 646.963  20
  -1  -5   7 10675.5 523.602  14
  -1  -5   7 11898.5 863.331  33
  -1  -5   7 10756.9 525.070  18
   1   5   7 13472.4 1176.52   8
  -1  -5   7 11699.9 576.374  12
  -1  -5  -7 11626.3 647.482  23
  -1  -5   9 8779.87 472.064  14
  -1  -5  -9 9247.46 576.186  20
  -1  -5   9 8605.82 824.496  33
   1   5   9 9450.56 1054.56   8
  -1  -5   9 8859.58 468.456  18
  -1  -5   9 9351.81 529.302  12
  -1  -5  11 22316.1 871.012  20
  -1  -5 -11 24838.6 931.481  20
  -1  -5  11 24770.4 908.653  12
  -1  -5  11 26433.2 1144.90  33
  -1  -5  11 22605.7 875.079  23
  -1  -5  13 635.120 349.476  23
   1   5  13 115.163 607.464  17
  -1  -5 -13 135.087 563.843  21
  -1  -5  13 97.4118 331.751  20
  -1  -5 -13-239.333 458.969  20
  -1  -5  13-119.942 312.659  14
  -1  -5  13 130.265 311.791  18
  -1  -5 -13-9.88949 470.760  23
  -1  -5 -13-232.857 631.637  16
   1   5  15 2230.64 681.268  17
  -1  -5 -15 3989.78 607.060  21
  -1  -5 -15 3322.74 471.730  20
   1   5  15 2907.62 507.536  40
  -1  -5  15 3224.97 359.628  14
  -1  -5  15 2889.33 349.843  18
  -1  -5  15 3203.24 402.374  12
  -1  -5 -15 3875.55 671.656  16
  -1  -5 -17 42537.0 1064.14  21
  -1  -5  17 37625.2 825.881  14
   1  -5 -17 331.034 783.450  21
   1   5  17 32493.2 947.013  40
  -1  -5  17 41313.6 915.119  12
   1   5  17 37022.8 1188.47  17
  -1  -5  17 38708.6 827.496  18
  -1   5  17 311.730 739.736  25
  -1  -5 -17 44320.2 1100.93  16
   1  -5 -17 543.665 825.381  16
  -1  -5 -19 3570.60 712.695  21
   1  -5 -19 159.236 500.171  21
   1   5  19 3709.88 507.794  40
   1  -5 -19 898.167 570.341  16
  -1  -5  19 3885.84 505.482  31
  -1  -5  19 3810.11 360.205  18
  -1  -5  19 4258.40 360.635  14
  -1  -5  19 4521.85 443.824  12
   1   5  19 3567.30 724.760  17
  -1   5  19 272.372 449.976  25
  -1  -5 -19 5109.69 797.837  16
   1   5  21 18.3200 473.742  40
  -1  -5 -21 616.315 667.226  21
   1   5  21-369.983 649.761  17
  -1  -5  21 378.395 320.462  18
  -1  -5  21 157.489 385.664  12
  -1  -5 -21-180.331 750.111  16
  -1  -5  21 469.792 317.708  14
  -1  -5  23 8276.05 417.660  14
  -1  -5  23 8289.01 415.477  18
  -1  -5  23 9070.45 607.028  31
   1   5  23 7819.62 794.819  17
  -1  -5  23 10058.2 561.797  12
   1   5  25 6.45116 485.727  40
  -1  -5  25 399.971 414.124  31
  -1   5  25-13.7749 715.331  17
   1   5  25 277.246 670.437  17
  -1  -5  25 319.481 419.303  12
  -1  -5  27 5261.32 492.458  12
  -1  -7  -5 20.8423 504.031  16
  -1  -7  -5 35.0545 453.535  21
  -1  -7  -5 130.332 447.937  23
  -1  -7  -5-43.1181 435.516  20
  -1  -7  -7 526.629 462.839  23
  -1  -7  -7-557.697 481.172  21
  -1  -7  -7-166.018 448.386  20
  -1  -7  -7 624.513 546.999  16
  -1  -7  -9 300.216 466.396  23
  -1  -7  -9 377.148 462.216  20
  -1  -7 -11-33.9087 587.942  21
  -1  -7 -11 57.9144 503.041  20
  -1  -7 -11 704.048 517.268  23
   1   7  11 311.766 569.105  17
  -1  -7 -11-580.530 656.134  16
  -1  -7 -13 56.9836 516.982  23
  -1  -7 -13-188.354 596.300  21
  -1  -7 -13-68.7626 499.734  20
   1   7  13 22.5850 600.590  17
  -1  -7 -13 254.937 678.150  16
  -1  -7 -15-128.883 597.786  21
  -1  -7 -15-162.047 683.927  16
   1   7  15 94.4439 629.487  17
  -1  -7 -17-428.977 603.473  21
   1   7  17 577.574 651.595  17
  -1  -7 -17-357.760 695.043  16
  -1  -7 -19-290.758 713.857  21
   1   7  19-302.816 609.832  17
  -1  -7 -19 99.4547 797.716  16
   2   0   0-86.5371 124.813   4
  -2   0   0 70326.4 1417.36  34
  -2   0  -2-105.902 541.044   4
   2   0   2 516.796 347.547   4
  -2   0  -4 8977.08 743.259   4
   2   0   4 8165.54 414.309  10
   2   0   4 7513.57 484.025   4
  -2   0  -4 9714.68 1007.83  21
  -2   0   4 11655.5 1184.47  34
  -2   0   4 9064.98 1101.86  45
  -2   0   4 6368.40 939.464   6
  -2   0   4 5252.62 3563.01  26
  -2   0   4 5598.05 464.318  25
  -2   0  -6 178476. 6330.90  21
   2   0   6 207743. 6096.16   4
   2   0   6 214617. 6122.13  10
   2   0   6 214650. 6695.19  40
  -2   0   6 180130. 6167.04  12
   2   0   6 164684. 6524.32  30
  -2   0   6 187932. 6127.56  25
  -2   0  -6 176224. 6345.10  16
  -2   0   8 16985.6 1079.85  34
   2   0  -8 16151.7 551.011   1
   2   0   8 6769.92 437.985   4
  -2   0  -8 10200.5 1049.81  21
  -2   0   8 18151.3 770.978  40
   2   0   8 11025.8 1282.22  40
  -2   0   8 12279.1 731.642   8
  -2   0   8 12483.0 552.417  25
  -2   0  -8 26063.9 1372.95  45
   2   0   8 12235.9 1440.10  30
  -2   0   8 12703.2 520.496  31
   2   0   8 16020.1 582.104  25
  -2   0   8 10792.0 672.736  12
  -2   0  -8 11243.0 1154.60  16
  -2   0  10 119412. 3569.88  25
   2   0 -10 101828. 3515.01   1
  -2   0 -10 108370. 3799.32  21
  -2   0  10 106112. 3532.96  14
  -2   0  10 138982. 3623.88  40
   2   0  10 113922. 3878.11  40
   2   0  10 113852. 3917.51  30
   2   0 -10 147421. 3782.22   2
  -2   0  10 127163. 3616.21   8
  -2   0  10 123315. 3559.66  31
  -2   0  10 138905. 3717.42   5
   2   0  10 126466. 3864.99  38
   2   0  10 122549. 3559.07  25
  -2   0 -10 108201. 3824.45  16
  -2   0  10 106400. 3532.77  18
   2   0  12 86239.3 2940.10  40
  -2   0 -12 75496.3 2854.33  21
  -2   0  12 80559.0 2554.42  14
   2   0 -12 90429.5 2767.59   2
  -2   0  12 79139.7 2552.30  18
  -2   0  12 82071.7 2611.71  40
   2   0 -12 79810.0 2529.88   3
  -2   0  12 85648.9 2580.51  31
   2   0  12 89290.5 3004.88  30
  -2   0  12 87914.6 2597.78  25
  -2   0  12 89814.0 2685.79   5
   2   0  12 86456.4 2588.34  25
  -2   0  12 88273.4 2672.26  12
  -2   0 -12 76468.5 2880.65  16
  -2   0 -14 14920.3 1159.01  21
  -2   0  14 16352.4 635.992  14
  -2   0  14 16822.9 636.492  18
  -2   0  14 16425.6 721.114  40
   2   0  14 16726.9 1117.71  40
  -2   0  14 16510.0 661.723  31
  -2   0  14 16449.5 688.237  25
   2   0  14 16988.0 676.835  25
   2   0 -14 17921.6 1087.13   2
  -2   0  14 18206.0 853.067  12
  -2   0 -14 15806.8 1223.13  16
  -2   0 -16 24998.7 1329.25  21
  -2   0  16 36836.2 1127.75  14
  -2   0  16 38675.6 1253.08  40
   2   0  16 32519.5 1167.94  10
   2   0  16 39504.7 1545.14  40
  -2   0  16 36001.4 1123.95  18
  -2   0  16 37035.8 1297.01  12
  -2   0  16 34689.2 1158.07  31
  -2   0  16 30381.0 1174.19  17
  -2   0  16 34952.8 1179.73  25
   2   0  16 36012.8 1167.92  25
  -2   0 -16 26750.8 1365.83  16
  -2   0  18 11386.5 460.783  31
  -2   0  18 12510.6 416.985  14
   2   0  18 10836.9 486.660  10
   2   0  18 10615.8 802.587  42
  -2   0  18 13179.4 619.793  40
   2   0  18 11909.1 496.501  36
  -2   0  18 12687.4 416.843  18
   2   0  18 13056.0 1194.31  30
  -2   0  18 10188.3 503.399  17
  -2   0  18 10864.8 495.616  25
   2   0  18 10690.7 473.484  25
  -2   0  18 9688.81 667.393  12
   2   0  18 12129.9 933.898  40
   2   0  20-387.253 823.702  40
   2   0  20-34.4499 351.896  10
  -2   0  20 6.69196 551.321  12
  -2   0  20 165.948 352.539  25
  -2   0  20-121.021 488.585  40
  -2   0  20-81.6492 271.903  14
   2   0  20-224.203 666.832  42
   2   0  20-11.8265 357.101  36
  -2   0  20-21.7400 309.122  31
  -2   0  20 36.3599 262.045  18
   2   0  20 375.567 990.799  30
  -2   0  20 143.003 354.741  17
   2   0  20 31.2769 342.408  25
   2   0  22 42309.7 1527.77  10
   2   0  22 53339.1 1783.87  42
  -2   0  22 52226.0 1618.32  40
   2   0  22 58682.2 1888.48  40
  -2   0  22 45885.2 1537.43  31
   2   0  22 57074.1 1949.86  30
  -2   0  22 47503.6 1564.12  25
   2   0  22 44740.9 1539.66  25
  -2   0  22 45518.8 1661.24  12
   2   0  24 343.002 655.015  42
  -2   0  24 274.906 429.348  40
   2   0  24 265.554 336.126  10
  -2   0  24 63.7211 329.883  31
   2   0  24-119.594 1057.48  30
  -2   0  24 445.828 389.898  25
   2   0  24 352.227 370.100  25
  -2   0  26 325.637 376.348  25
   2   0  26 1164.88 909.910  30
   2   0  26 1319.23 681.070  42
   2   0  26 1114.83 335.233  10
   2   0  26 1112.48 364.727  25
  -2   0  26 866.176 438.468  40
   2   0  28 19992.9 868.817  42
  -2   0  28 15426.9 582.652  40
   2   0  28 20753.3 1092.06  30
  -2   0  28 16339.8 546.922  25
   2   0  28 18811.1 538.486  25
   2   0  30 777.628 945.328  30
  -2   0  30-284.220 467.428  40
   2   0  30 135.954 665.065  42
   2   0  30 105.783 358.134  25
   2   0  32 1939.01 668.779  40
  -2   0  32 1701.41 502.539  40
   2   0  32 3297.96 995.355  30
   2   0  32 2022.52 387.547  25
  -2  -2   0 595569. 18470.3  16
  -2  -2   0 593828. 18470.1  21
  -2  -2   0 605565. 18426.5  14
   2   2   0 669864. 18482.8   2
  -2  -2   0 693162. 18432.1  31
  -2  -2   0 600093. 18445.8  12
  -2  -2   0 664403. 18599.9   1
  -2  -2   0 599573. 18425.5  18
   2   2   0 591371. 18450.2  36
  -2  -2   2 331.094 294.809  12
  -2  -2   2 739.192 392.640  16
  -2  -2  -2-29.4173 287.579  12
   2   2   2 73.5860 398.175  30
   2   2   2 149.807 271.696  42
   2   2  -2 558.513 215.397   3
   2   2   2 551.034 212.382   3
  -2  -2  -2 521.112 260.736   3
  -2  -2   2 584.452 337.344  21
   2   2   2 610.254 783.149   4
  -2  -2   2 156.202 261.277  14
   2   2  -2 123.573 297.845   2
   2   2  -2 490.583 250.060  36
   2   2   2 482.352 285.322  36
  -2  -2  -2-27.8534 220.962  31
  -2  -2   2 279.169 262.611  31
  -2  -2  -2-317.748 497.192   1
  -2  -2   2 240.234 254.116  18
  -2  -2  -2 127.519 208.828  18
  -2  -2  -2 138.298 211.331  14
  -2  -2   2 208.442 229.105   5
  -2  -2   4 2258.06 448.569  16
  -2  -2   4 2240.85 352.473  23
  -2  -2  -4 1863.24 370.570  23
  -2  -2  -4 1732.95 265.961  12
   2   2   4 1808.47 321.107  42
  -2  -2  -4 1756.34 276.693   3
  -2  -2   4 2170.39 392.811  21
  -2  -2  -4 1880.93 186.254  14
  -2  -2   4 2194.19 334.804  20
  -2  -2  -4 2054.69 356.596  20
   2   2   4 1749.02 317.397  36
   2   2   4 1847.82 303.905  40
   2   2  -4 1994.41 222.063   3
  -2  -2   4 2110.05 283.968  31
   2   2  -4 2035.09 380.997   2
   2   2   4 1999.99 237.955   3
   2   2   4 2162.31 516.474  30
  -2  -2   4 2014.57 227.093   5
  -2  -2  -4 1732.06 182.614  18
   2   2  -4 2319.90 255.748  36
  -2  -2   4 2280.65 309.738  12
   2   2   6 54731.4 1895.88  40
   2   2  -6 65629.2 1995.63   1
   2   2  -6 68085.9 2211.74   4
  -2  -2   6 60342.1 1899.00  21
   2   2  -6 51842.8 1974.01   2
  -2  -2   6 72734.9 1994.10   2
  -2  -2  -6 61088.7 1873.21  12
   2   2  -6 61030.6 1850.70  36
   2   2   6 61769.6 1950.93  42
  -2  -2  -6 59580.3 1819.79  14
  -2  -2   6 59531.6 1887.76  20
  -2  -2  -6 57630.9 1900.48  20
  -2  -2   6 60646.2 1871.99   5
   2   2   6 59895.2 1908.93  36
  -2  -2  -6 59350.2 1819.51  18
   2   2  -6 60178.0 1861.83   3
  -2  -2   6 60204.2 1899.21  31
   2   2   6 59254.0 1856.85   3
   2   2   6 62597.3 1997.64  30
   2   2   6 65584.6 1956.90  17
  -2  -2   6 61443.8 1841.21  25
  -2  -2   6 62531.5 1910.71  16
  -2  -2   6 60119.8 1890.73  23
  -2  -2  -6 58169.0 1905.65  23
  -2  -2  -8 6176.73 532.722  21
  -2  -2   8 7152.43 528.303  21
   2   2  -8 8167.28 1021.45   4
  -2  -2   8 5110.61 937.157   4
  -2  -2   8 6489.23 472.244   2
  -2  -2   8 6528.47 357.855  14
  -2  -2   8 5786.26 405.829  20
   2   2   8 6143.48 518.120  42
  -2  -2   8 9578.18 411.965  40
   2   2   8 6280.19 481.081  40
  -2  -2  -8 7046.18 481.612  20
  -2  -2   8 6410.39 361.298  18
   2   2  -8 6525.40 327.443   3
  -2  -2   8 6585.37 413.013  31
   2   2   8 6487.06 316.263   3
  -2  -2  -8 6451.29 485.714  23
   2   2   8 6419.10 729.624  30
   2   2   8 6985.97 502.378  17
  -2  -2   8 6296.77 329.016  25
   2   2  -8 5379.97 659.949   2
  -2  -2   8 6245.39 372.216   5
  -2  -2  -8 5848.61 582.583  16
  -2  -2  -8 7107.09 360.410   5
  -2  -2   8 6974.02 575.234  16
  -2  -2   8 6052.24 421.108  23
  -2  -2 -10 154763. 4310.44  21
   2   2 -10 196275. 4627.60   4
  -2  -2  10 138798. 4195.03  14
  -2  -2  10 150545. 4296.89   2
  -2  -2  10 138207. 4202.02  20
   2   2  10 150252. 4318.32  42
  -2  -2 -10 138935. 4223.51  20
  -2  -2  10 150822. 4190.83  40
   2   2  10 129188. 4253.11  40
   2   2  10 144087. 4239.81  36
   2   2 -10 140282. 4178.65   3
  -2  -2  10 139453. 4195.08  18
   2   2  10 146724. 4177.38   3
  -2  -2  10 141707. 4235.71  31
  -2  -2  10 110841. 4404.56   4
   2   2  10 135790. 4303.13  30
   2   2  10 147428. 4182.09  25
  -2  -2 -10 145334. 4210.81   5
  -2  -2 -10 153825. 4317.24  16
   2   2 -10 117754. 4379.73   2
  -2  -2  10 141371. 4204.06  23
  -2  -2 -10 139004. 4225.33  23
  -2  -2 -12 92312.5 2812.27  21
  -2  -2 -12 83749.7 2708.34   5
   2   2 -12 137804. 3364.50   4
   2   2  12 86294.4 2677.19  25
  -2   2  12 100733. 3183.57   8
   2  -2 -12 81985.8 2824.14   1
   2   2 -12 92766.9 2670.15   3
  -2  -2  12 87795.6 2689.43  14
   2   2  12 93893.2 2840.16  42
  -2  -2  12 82543.4 2687.62  20
  -2  -2 -12 83040.6 2716.21  20
  -2  -2  12 87553.5 2690.36  40
   2  -2 -12 106463. 2865.76   2
   2   2  12 83707.3 2777.66  40
   2   2  12 92936.4 2661.43   3
   2   2  12 86871.2 2733.73  36
  -2  -2  12 85895.5 2687.53  18
  -2  -2 -12 82603.5 2717.98  23
   2   2  12 86616.8 2850.91  30
  -2   2  12 111503. 3214.64   6
  -2   2  12 105488. 2874.59  25
  -2  -2  12 86796.1 2725.40  12
  -2  -2  12 84793.2 2681.23  25
  -2  -2 -12 93269.0 2828.64  16
  -2  -2  12 64412.8 2899.63   4
  -2  -2  12 82733.7 2690.83  23
   2  -2 -14 35118.7 956.482  21
  -2  -2 -14 20158.2 964.099  21
  -2   2  14 23879.4 991.313  40
  -2   2  14 27881.3 1447.35   8
  -2  -2 -14 19244.3 865.308  20
   2   2  14 21124.8 710.514   3
  -2  -2  14 22163.2 774.717  14
   2   2 -14 222.410 974.659   4
   2   2  14 24130.5 992.750  42
   2   2  14 22139.3 944.254  40
   2   2  14 22851.7 839.685  36
   2  -2 -14 16380.1 890.014   1
  -2  -2  14 22283.9 774.065  18
   2  -2 -14 28058.1 1081.84   2
  -2  -2  14 21798.5 832.585  31
   2   2  14 20921.0 1088.38  30
  -2  -2  14 24609.9 838.869  40
  -2   2  14 23933.5 949.990  25
  -2  -2  14 19358.5 814.076  12
  -2  -2  14 21791.9 768.348  25
  -2  -2 -14 20088.1 811.077   5
   2   2  14 20991.9 760.535  25
   2  -2 -14 35652.1 993.518  16
  -2  -2 -14 21366.4 1009.66  16
  -2  -2 -14 19227.8 874.074  23
  -2  -2  16 13409.0 496.132  25
   2   2  16 14764.7 551.396  36
   2  -2  16-37.6894 1294.33  40
  -2  -2 -16 14422.9 762.752  21
  -2  -2  16 14233.2 480.067  14
   2   2  16 16399.8 785.599  42
  -2  -2  16 16343.5 599.736  40
   2   2  16 13995.0 489.415  25
   2   2  16 15040.8 738.239  40
  -2   2  16 14096.3 702.913  40
  -2  -2  16 13296.8 472.138  18
  -2  -2  16 14952.9 570.938  31
  -2   2  16 15505.1 1112.64   8
   2   2  16 14552.0 927.511  30
   2  -2  16-336.530 1511.64  30
  -2   2  16 14293.3 672.452  25
  -2  -2  16 13797.6 557.824  12
   2  -2 -16 20099.2 1051.39   2
  -2  -2 -16 14750.9 822.945  16
   2  -2  16-382.999 370.847  25
   2   2  18 8689.72 688.580  42
  -2  -2 -18 7879.65 820.231  21
  -2  -2  18 9041.19 430.501  14
  -2   2  18 8067.73 608.971  40
  -2  -2  18 8387.23 503.122  40
   2   2  18 8871.74 700.840  40
   2  -2  18 9440.28 1314.67  40
  -2  -2  18 9226.78 520.161  31
  -2  -2  18 8637.90 424.739  18
   2   2  18 9086.41 498.273  36
   2   2  18 8364.01 896.814  30
   2  -2  18 9424.85 1493.93  30
  -2   2  18 7763.84 583.764  25
  -2  -2  18 9294.01 563.214  12
  -2  -2  18 8187.49 450.503  25
   2   2  18 7991.93 443.232  25
   2  -2  18 6483.58 452.908  25
  -2  -2 -18 8710.02 887.638  16
  -2  -2  20 1319.63 442.816  12
  -2  -2 -20 748.639 823.865  16
   2  -2  20 2080.94 1025.17  40
  -2  -2 -20 429.109 742.063  21
   2   2  20 122.492 579.443  42
  -2   2  20 763.396 486.908  40
  -2  -2  20 833.984 404.824  40
   2   2  20 1691.45 631.017  40
  -2  -2  20 1386.95 313.304  14
  -2  -2  20 1070.66 300.068  18
   2   2  20 8.62503 825.712  30
   2  -2  20 688.095 1197.91  30
  -2   2  20 1200.60 437.218  25
  -2  -2  20 1287.02 357.039  31
  -2  -2  20 794.454 324.080  25
   2   2  20 1052.77 335.618  25
   2  -2  20 1687.78 354.222  25
   2  -2  20 1144.38 318.811  12
   2   2  22 43731.7 1637.70  10
  -2   2  22 46071.7 1719.34  40
  -2  -2  22 56837.2 1621.29  14
   2  -2  22 63591.4 2117.27  40
  -2  -2  22 50503.6 1656.48  31
  -2  -2  22 52012.2 1664.59  40
  -2  -2  22 56826.6 1620.41  18
  -2  -2  22 51287.9 1642.17  25
   2  -2  22 63716.6 2178.83  30
  -2   2  22 46720.4 1784.07  17
  -2   2  22 48625.0 1707.67  25
   2   2  22 50710.9 1642.27  25
  -2  -2  22 48437.3 1684.33  12
   2  -2  22 47492.7 1649.21  25
  -2  -2  24-80.1992 489.032  12
   2  -2  24 190.352 698.106  42
   2   2  24-582.041 361.562  10
  -2   2  24-69.9813 442.921  25
   2   2  24 15.1417 562.614  40
   2  -2  24-238.442 903.919  40
  -2  -2  24 328.544 314.130  14
  -2   2  24 344.609 490.532  40
  -2  -2  24-82.0305 351.494  31
  -2  -2  24 57.7145 311.251  18
   2   2  24 9.06166 853.521  30
  -2   2  24-204.402 543.412  17
   2  -2  24 44.2644 1049.52  30
  -2  -2  24 37.5477 326.230  25
   2   2  24 71.9251 366.543  25
   2  -2  24 107.520 331.749  25
  -2  -2  26 2354.54 540.123  12
   2   2  26 2221.98 387.449  10
  -2   2  26 2279.38 501.543  40
   2  -2  26 3955.35 926.552  40
  -2  -2  26 2757.90 384.259  31
   2  -2  26 3278.72 1061.10  30
  -2   2  26 3146.42 541.801  17
  -2   2  26 2576.58 473.012  25
  -2  -2  26 2438.47 370.040  25
   2   2  26 2658.17 396.958  25
   2  -2  26 2188.72 337.180  25
   2  -2  26 3807.25 739.588  42
   2  -2  28 7227.49 802.440  42
   2   2  28 13383.0 629.121  10
   2  -2  28 10482.9 1022.19  40
  -2   2  28 13208.4 715.089  40
  -2  -2  28 14783.0 632.659  31
   2  -2  28 9159.27 1114.68  30
  -2   2  28 13827.2 701.240  25
  -2  -2  28 13783.1 599.355  25
   2   2  28 13355.4 628.929  25
   2  -2  30-66.2238 599.572  42
   2  -2  30-408.070 839.596  30
   2   2  30 434.125 398.583  10
  -2   2  30 19.6979 494.057  40
   2   2  30 30.5407 577.627  40
   2  -2  30 969.709 702.524  40
  -2  -2  30 226.698 353.297  31
   2   2  30 10.4463 983.325  30
  -2   2  30 742.014 466.337  25
  -2  -2  30 439.804 367.139  25
  -2  -4   0 165092. 5042.23  21
  -2  -4   0 168864. 4994.62  14
  -2  -4   0 155925. 4994.01  31
  -2  -4   0 168525. 4993.67  18
  -2  -4   0 171447. 5012.19  12
  -2  -4   0 167919. 5046.42  16
  -2  -4   2-35.5527 400.917  23
  -2  -4  -2 166.698 417.224  23
  -2  -4  -2 214.850 408.894  20
  -2  -4   2 60.6406 392.088  21
  -2  -4  -2 415.881 428.528  21
  -2  -4   2 171.065 388.405  20
  -2  -4   2 209.396 313.829  31
  -2  -4  -2-145.893 1586.73  35
  -2  -4   2-33.9731 284.159  14
  -2  -4  -2 218.478 299.598  14
  -2  -4  -2 231.075 256.904  31
  -2  -4   2 141.089 288.733  18
  -2  -4  -2-147.735 296.767  18
   2   4   2-292.963 366.169  17
  -2  -4   2-104.428 320.098  12
  -2  -4  -2 85.9007 288.214  12
  -2  -4   2-81.6479 436.815  16
  -2  -4  -2 140.963 479.430  16
   2   4  -2-17.0748 575.021   2
  -2  -4  -4 1004.98 435.472  23
   2   4  -4 460.260 640.550   2
  -2  -4   4 917.822 374.986  21
  -2  -4  -4 684.749 446.732  21
  -2  -4  -4 817.798 300.201  18
  -2  -4   4 829.038 394.069  20
  -2  -4  -4 850.558 424.368  20
   2   4  -4 1024.04 810.893   1
  -2  -4   4 490.144 299.338  14
  -2  -4  -4 719.382 302.078  14
  -2  -4   4 130.779 338.081  31
  -2  -4   4 633.046 293.584  18
  -2  -4   4 840.166 401.238  23
   2   4   4 554.432 408.144  17
  -2  -4   4 609.675 337.117  12
  -2  -4  -4 553.964 267.697  12
  -2  -4   4 513.148 409.246  16
  -2  -4  -4 552.288 505.050  16
  -2  -4   6 51254.1 1609.91  21
  -2  -4   6 60671.6 1723.31   2
  -2  -4   6 50456.8 1624.33  20
  -2  -4  -6 53504.9 1649.27  20
  -2  -4   6 44823.6 1629.59  31
  -2  -4   6 53968.4 1634.10  12
   2   4   6 44282.4 1693.83  17
  -2  -4   6 52004.7 1618.63  16
  -2  -4   6 51224.4 1628.28  23
  -2  -4  -6 52044.0 1653.08  23
  -2  -4   8 3951.29 365.474  21
  -2  -4  -8 4220.87 517.437  21
  -2  -4   8 3990.15 406.465  20
  -2  -4  -8 4855.76 463.871  20
  -2  -4   8 3766.24 357.306  14
  -2  -4   8 3840.34 357.508  18
  -2  -4   8 3442.62 424.582  31
  -2  -4   8 3936.92 410.349  12
   2   4   8 4026.14 530.635  17
  -2  -4   8 4095.88 422.843  23
  -2  -4  -8 4561.34 479.928  23
  -2  -4  -8 3815.86 568.160  16
  -2  -4  10 41169.7 1364.87  20
   2   4  10 38704.0 1384.54  40
  -2  -4  10 40974.1 1416.57  31
  -2  -4  10 41371.2 1394.98  12
   2   4  10 44206.4 1506.96  17
  -2  -4  10 41220.0 1368.40  23
  -2  -4  12 36048.5 1186.74  18
  -2  -4  12 34804.0 1184.79  20
  -2  -4 -12 40234.3 1264.60  20
  -2  -4  12 35516.0 1186.68  14
   2   4  12 29909.4 1215.26  40
  -2  -4  12 34957.9 1255.70  31
  -2  -4  12 36507.6 1233.89  12
   2   4  12 35174.4 1327.50  17
  -2  -4  12 34665.3 1191.42  23
  -2  -4  14 7837.24 432.765  14
  -2  -4  14 8454.76 467.065  20
  -2  -4 -14 8399.22 554.832  20
  -2  -4  14 8548.14 481.223  23
   2   4  14 7432.16 554.707  40
  -2  -4  14 7783.97 547.625  31
   2   4  14 7497.13 634.583  17
  -2  -4  14 7724.94 429.914  18
  -2  -4  14 7647.24 441.058  25
  -2  -4  16 17219.5 665.615  18
  -2  -4 -16 17144.3 882.288  21
  -2  -4  16 16937.5 666.941  14
   2   4  16 15501.0 768.792  40
  -2  -4  16 17984.3 772.745  31
  -2  -4  16 17320.5 740.873  12
   2   4  16 17595.1 866.609  17
  -2  -4  16 19603.8 700.432  25
  -2  -4 -16 17673.3 927.370  16
  -2  -4 -18 6837.52 768.221  21
  -2  -4  18 5671.57 398.751  18
  -2  -4  18 6027.11 402.180  14
  -2  -4  18 5801.49 473.497  31
  -2  -4  18 5870.66 483.776  12
   2   4  18 5313.22 640.608  17
  -2  -4  18 6242.67 425.224  25
  -2  -4 -18 7208.29 852.010  16
  -2  -4  20-27.5556 407.238  12
  -2  -4 -20-407.147 798.890  16
  -2  -4 -20-188.456 705.073  21
   2   4  20 91.0048 493.760  40
  -2  -4  20-3.83269 337.054  14
  -2  -4  20 49.4989 327.558  18
  -2   4  20 86.8731 449.241  25
  -2  -4  20 32.7325 339.539  25
  -2  -4 -22 27417.3 1120.30  21
  -2  -4  22 27363.3 822.780  14
  -2  -4  22 26845.7 898.823  31
  -2  -4  22 26582.7 817.485  18
  -2  -4  22 28411.5 892.450  12
  -2  -4  22 26376.9 827.750  25
  -2  -4 -22 29379.0 1181.24  16
  -2  -4  24 192.745 459.224  12
   2   4  24-54.2491 529.459  40
  -2  -4  24-147.019 339.815  14
  -2  -4  24 122.365 332.592  18
  -2   4  24-458.012 649.054  17
  -2   4  24 139.827 452.170  25
  -2  -4  24-74.5030 412.836  31
  -2  -4  24 475.664 342.831  25
  -2  -4  26 968.338 474.890  12
   2   4  26-24.2889 478.926  40
  -2  -4  26 509.898 339.331  14
  -2  -4  26 765.346 368.725  31
  -2  -4  26 369.940 338.664  18
  -2   4  26 257.840 628.090  17
  -2   4  26-397.467 460.650  25
  -2  -4  26 567.114 308.283  25
   2   4  28 10492.9 561.971  10
  -2  -4  28 11627.0 515.585  31
  -2   4  28-119.903 607.738  17
  -2  -4  28 11232.5 602.084  12
  -2  -4  28 9724.99 440.846  25
  -2   4  28-194.540 492.174  25
  -2  -6   0 80277.1 2511.11  12
  -2  -6   2 75.9038 473.036  23
  -2  -6  -2-96.5668 499.336  23
  -2  -6   2-5.32857 452.515  21
  -2  -6  -2-91.7540 508.153  21
  -2  -6  -2-16.8160 472.207  20
  -2  -6   2 53.4886 451.021  20
  -2  -6   2 121.242 315.204  18
  -2  -6   2 261.020 355.710  12
  -2  -6   2-21.1324 503.665  16
  -2  -6  -2 54.6044 562.072  16
  -2  -6   2 103.264 317.511  14
  -2  -6   4-229.910 465.989  23
  -2  -6  -4 97.5096 503.862  23
  -2  -6   4-107.342 430.036  21
  -2  -6  -4-161.016 517.166  21
  -2  -6   4 133.998 441.857  20
  -2  -6  -4 28.3083 488.229  20
  -2  -6   4-3.79286 319.726  14
  -2  -6   4-11.2718 324.379  18
  -2  -6   4 181.374 367.149  12
  -2  -6   4-62.8966 475.222  16
  -2  -6  -4-12.7838 584.163  16
  -2  -6  -6 14565.4 775.525  21
  -2  -6  -6 13807.1 825.993  16
  -2  -6   8 903.508 440.351  23
  -2  -6   8 891.022 425.715  20
  -2  -6  -8 1593.93 496.181  20
  -2  -6   8 1463.25 337.062  14
  -2  -6   8 1228.20 409.773  31
  -2  -6   8 1498.17 332.729  18
   2   6   8 1139.96 517.618  17
  -2  -6  -8 1414.57 524.318  23
  -2  -6   8 1261.62 398.270  12
  -2  -6  10 23803.2 942.343  20
  -2  -6 -10 27326.7 1018.00  20
  -2  -6  10 26119.1 911.721  14
  -2  -6  10 26903.8 912.935  18
  -2  -6  10 22674.4 957.913  31
  -2  -6  10 27433.9 962.044  12
   2   6  10 22443.5 1084.08  17
  -2  -6  10 24965.0 953.186  23
  -2  -6 -10 26886.9 1028.34  23
  -2  -6  12 18509.2 791.186  20
  -2  -6 -12 22695.5 933.308  20
  -2  -6  12 20663.5 766.513  14
  -2  -6  12 20633.4 764.709  18
  -2  -6  12 18770.1 837.621  31
  -2  -6  12 20124.4 820.230  12
   2   6  12 18642.7 977.205  17
  -2  -6  12 18670.0 801.701  23
  -2  -6 -12 23518.3 954.448  23
  -2  -6 -14 7514.63 775.946  21
  -2  -6 -14 5721.66 617.298  20
  -2  -6  14 5019.67 531.526  31
  -2  -6  14 5045.51 492.898  12
   2   6  14 4623.78 624.205  17
  -2  -6 -14 8173.07 841.940  16
  -2  -6 -14 5930.15 633.703  23
  -2  -6 -16 6190.53 828.542  16
  -2  -6 -16 5974.29 761.914  21
  -2  -6  16 4199.31 373.943  14
  -2  -6  16 4426.76 496.478  31
  -2  -6  16 3879.19 369.703  18
   2   6  16 4819.91 635.881  17
  -2  -6  16 3523.16 440.343  12
  -2  -6 -18 2535.96 831.058  16
  -2  -6 -18 2102.86 734.564  21
  -2  -6  18 2677.51 342.517  14
  -2  -6  18 2181.32 418.502  31
  -2  -6  18 2682.09 338.722  18
   2   6  18 2145.12 626.377  17
  -2  -6 -20-298.196 968.742  16
  -2  -6 -20-678.146 732.902  21
  -2  -6  20-225.754 311.484  14
  -2  -6  20 12.0820 384.885  31
  -2  -6  20 227.396 308.527  18
   2   6  20-159.591 633.238  17
  -2  -6  20 449.605 423.860  12
  -2  -6  22 18729.7 700.940  14
  -2  -6 -22 21355.6 1177.23  21
  -2  -6  22 17717.7 777.599  31
  -2  -6  22 17830.8 695.769  18
  -2  -6  22 18118.4 792.316  12
  -2  -6 -22 21637.9 1251.41  16
  -2  -8  -2 18.5894 435.922  20
  -2  -8  -2 267.363 499.408  16
  -2  -8  -4 57.6037 469.159  23
  -2  -8  -4 125.233 477.660  21
  -2  -8  -4-107.340 454.505  20
  -2  -8  -4 69.0475 536.587  16
  -2  -8  -6-51.8035 478.263  23
  -2  -8  -6-80.3578 491.884  21
  -2  -8  -6 108.618 468.344  20
  -2  -8  -6 116.040 571.147  16
  -2  -8  -8 227.826 497.230  23
  -2  -8  -8 98.9892 529.213  21
  -2  -8  -8 276.229 480.713  20
  -2  -8  -8 52.9108 580.769  16
  -2  -8 -10-139.639 568.141  23
  -2  -8 -10-55.6275 648.107  21
  -2  -8 -10-225.138 545.039  20
  -2  -8 -10 248.416 737.196  16
   3   1   1 17444.6 603.363  10
  -3  -1   1 14354.0 837.798  20
  -3  -1  -1 21778.1 1278.88  34
  -3  -1   1 14294.8 1039.46   6
   3   1   1 12286.5 1495.53  30
  -3  -1   1 17007.5 812.721  12
  -3  -1  -1 18526.9 1309.31   4
   3   1  -1 15692.7 673.068   3
  -3  -1   1 13634.7 845.530  23
  -3  -1   1 20710.5 1378.81   4
   3   1   3 6660.12 429.976   3
  -3  -1   3 7319.99 1114.99   4
  -3  -1  -3 6099.22 644.199  20
   3   1   3 5434.51 634.359   4
   3   1  -3 6641.24 771.965   4
  -3  -1   3 7438.34 1106.88  21
   3   1   3 7720.16 354.400  10
   3   1   3 6841.50 1281.50  40
  -3  -1  -3 9342.72 1154.93  34
  -3  -1   3 7253.47 859.751   6
   3   1   3 5736.48 1237.85  30
  -3  -1   3 9818.92 2900.17  26
  -3  -1   3 5898.62 381.367  25
  -3  -1   3 7470.52 598.894  12
  -3  -1   3 7014.64 1189.69  16
   3   1  -3 6316.08 410.730   3
  -3  -1  -3 6318.93 662.299  23
  -3  -1   5 240509. 6198.55   4
   3   1   5 167587. 5796.67   4
  -3  -1  -5 187138. 5940.28  21
  -3  -1  -5 167622. 5816.92  20
   3   1   5 193350. 5730.60  10
   3   1  -5 237076. 5905.84   2
   3   1   5 205761. 6024.82  40
   3   1   5 181697. 6021.08  30
  -3  -1   5 178191. 5732.22  25
  -3  -1   5 179828. 5802.91  12
   3   1  -5 208087. 5773.01   3
  -3  -1  -5 187886. 5950.37  16
   3   1   5 218044. 5788.12   3
  -3  -1  -5 171272. 5821.31  23
   3   1   7 23399.5 1046.21   4
  -3  -1  -7 27559.2 1354.24  21
  -3  -1   7 29448.5 975.005  14
   3   1  -7 30180.3 1393.06   4
   3   1   7 26172.4 935.999  10
   3   1  -7 32770.1 1137.26   2
  -3  -1  -7 22660.8 1130.50  20
   3   1   7 28691.3 1380.50  40
  -3  -1   7 32096.8 991.803  31
   3   1   7 27379.2 1498.46  30
  -3  -1   7 27742.8 941.826  25
  -3  -1   7 27736.9 1069.88  12
   3   1  -7 26529.3 956.291   3
  -3  -1  -7 27349.6 1413.68  16
   3   1   7 31187.9 999.729   3
  -3  -1   7 28745.3 968.859  18
  -3  -1  -7 22125.0 1132.98  23
  -3  -1   9 22302.3 1230.41   4
   3   1   9 17647.7 550.885   4
  -3  -1  -9 21847.9 1036.46  21
  -3  -1   9 21636.4 465.253  14
   3   1   9 20035.3 423.304  10
   3   1  -9-14.2583 78.4837   4
  -3  -1  -9 16408.0 728.899  20
   3   1  -9 20787.3 644.816   2
   3   1   9 25806.8 1086.67  40
  -3  -1   9 21743.2 462.790  18
  -3  -1   9 23095.7 489.114  31
  -3   1   9 126.680 1173.19   6
   3   1   9 24089.0 1263.00  30
  -3  -1   9 26645.0 719.843   5
  -3  -1   9 21613.3 434.641  25
   3   1  -9 21165.5 427.185   3
  -3   1   9-35.4830 442.012  25
  -3  -1  -9 21665.1 1120.93  16
   3   1   9 24372.1 500.856   3
  -3  -1  -9 15603.3 740.026  23
   3   1  11 37264.7 1326.39   4
  -3  -1 -11 43795.1 1680.49  21
  -3  -1  11 45966.2 1329.46  14
   3   1  11 41919.1 1311.27  10
  -3  -1  11 46437.0 1328.09  18
  -3   1  11 55789.2 1974.60   6
   3   1  11 48147.8 1772.39  30
  -3   1  11 53124.6 1502.78  25
  -3  -1  11 48501.6 1432.33   5
  -3  -1  11 47870.4 1322.61  25
   3   1 -11 46545.3 1301.62   3
  -3  -1  11 45272.5 1434.56  12
   3   1  11 54385.6 1347.83   3
  -3  -1 -11 44337.8 1732.86  16
   3   1  11 42952.8 1623.03  40
  -3  -1 -13-222.990 1028.66  16
   3   1 -13 100.317 206.384   3
  -3  -1  13 219.498 495.854  12
   3   1  13 352.185 278.234   3
  -3  -1 -13 613.685 936.141  21
   3   1  13 139.538 307.423  10
  -3  -1  13 717.864 595.070  40
  -3  -1  13 70.6084 302.857  14
   3   1  13-246.113 852.970  40
  -3   1  13-21.5802 1138.07  34
  -3   1  13-168.240 883.789   8
  -3  -1  13 125.104 325.658  31
  -3  -1  13 129.441 305.211  18
   3   1  13 522.737 1060.79  30
  -3   1  13 441.148 479.318  25
  -3  -1  13 330.507 303.966  25
   3   1  13 112.955 321.040  25
  -3   1  15 5530.45 446.540  18
  -3  -1 -15 5929.89 1107.66  16
  -3   1  15 6139.64 455.708  14
  -3  -1  15 6052.43 409.570  14
   3   1  15 5442.00 411.910  10
   3  -1  15 971.035 1324.01  40
  -3  -1 -15 5697.27 996.972  21
  -3  -1  15 10896.8 636.994  40
   3   1  15 6161.20 529.286  36
   3   1  15 7599.14 948.183  40
  -3  -1  15 6432.33 414.882  18
  -3   1  15 7204.85 1146.60  34
  -3  -1  15 6744.79 441.661  31
  -3   1  15 6543.87 878.466   8
   3   1  15 8067.59 1177.12  30
  -3   1  15 6356.05 555.921  25
  -3  -1  15 6352.82 415.689  25
   3   1  15 6752.76 755.343  42
   3   1  15 7391.03 446.398  25
  -3  -1  15 6006.42 603.112  12
  -3  -1 -17 65914.2 2608.13  21
  -3   1  17 72343.3 2345.23  14
  -3  -1  17 80144.8 2340.47  14
   3   1  17 84141.0 2596.94  40
   3   1  17 68706.1 2342.06  10
  -3   1  17 95618.5 2507.49  40
  -3  -1  17 102100. 2447.88  40
  -3   1  17 73053.2 2344.12  18
  -3  -1  17 81470.9 2341.10  18
   3   1  17 81884.5 2407.29  36
  -3  -1  17 75187.7 2358.46  31
   3   1  17 82606.7 2585.42  42
   3   1  17 86990.4 2691.55  30
  -3   1  17 69709.7 2410.96  25
  -3  -1  17 76428.3 2348.19  25
   3   1  17 78425.1 2348.45  25
  -3  -1  17 68449.1 2415.69  12
  -3  -1 -17 66090.7 2637.56  16
  -3  -1 -19 8164.62 1185.75  16
  -3   1  19 7245.48 443.482  14
  -3  -1  19 8119.39 415.708  14
  -3  -1 -19 7944.22 1100.17  21
   3   1  19 6683.09 449.060  10
  -3  -1  19 9545.78 584.425  40
   3   1  19 9875.84 897.405  40
   3  -1  19 5252.45 1157.63  40
  -3   1  19 7314.40 440.966  18
  -3  -1  19 8095.20 417.148  18
  -3  -1  19 7162.36 453.708  31
   3  -1  19 4887.34 1400.92  30
  -3   1  19 6913.40 541.611  25
  -3  -1  19 7051.31 449.610  25
   3   1  19 6993.65 438.500  25
  -3  -1  19 6535.30 594.884  12
  -3   1  19 8837.62 651.341  40
  -3  -1  21 511.286 596.540  12
  -3  -1 -21 286.836 1026.14  16
  -3  -1 -21 497.576 922.324  21
  -3  -1  21 501.521 309.011  14
   3   1  21-45.7624 669.457  42
  -3   1  21 291.192 513.995  40
  -3  -1  21-15.7622 471.878  40
   3   1  21 33.9021 823.709  40
   3  -1  21 731.158 1071.22  40
   3   1  21-35.5375 420.798  36
  -3  -1  21 294.937 325.265  31
  -3  -1  21 498.514 306.651  18
   3   1  21 22.4775 1058.39  30
   3  -1  21 754.499 1287.87  30
  -3   1  21 341.861 418.798  25
  -3  -1  21 512.613 345.495  25
   3   1  21 173.491 332.555  25
  -3  -1  23 17956.1 637.057  14
   3   1  23 13561.4 667.196  10
  -3   1  23 16007.0 806.347  40
  -3  -1  23 16880.2 755.328  40
  -3  -1  23 17899.6 635.710  18
  -3  -1  23 15271.1 664.241  31
   3  -1  23 19305.9 1482.67  30
  -3  -1  23 14333.8 664.743  25
   3   1  23 14865.3 652.291  25
  -3  -1  23 14232.1 867.007  12
   3  -1  25 13.9776 753.304  42
  -3  -1  25 203.625 628.825  12
  -3   1  25 266.565 494.240  40
   3   1  25 559.152 333.382  10
   3   1  25 80.4192 737.652  40
  -3  -1  25 693.393 353.288  31
   3   1  25-61.2709 707.315  42
   3   1  25-42.1862 986.236  30
   3  -1  25 273.022 1125.86  30
  -3  -1  25 159.613 349.063  25
   3   1  25 382.460 353.950  25
   3  -1  27-79.1021 789.152  42
   3   1  27 13063.2 579.848  10
  -3   1  27 15509.1 725.763  40
   3  -1  27 427.223 1155.55  30
  -3  -1  27 13146.2 594.807  25
   3   1  27 16228.9 607.919  25
   3  -1  29 65.8715 665.239  42
  -3   1  29 2609.17 512.985  40
   3  -1  29 243.300 742.268  40
   3   1  29 1801.74 357.773  10
   3   1  29 76.4633 819.546  40
   3  -1  29 698.388 1063.46  30
  -3  -1  29 1494.06 386.951  25
   3   1  29 1539.43 394.372  25
  -3  -1  31 3406.90 401.249  25
  -3  -3  -1 11163.6 678.342  21
  -3  -3   1 11899.8 679.122  21
  -3  -3   1 11343.2 412.231  14
  -3  -3  -1 10371.7 396.089  14
  -3  -3   1 10908.7 560.313  20
   3   3   1 8790.95 435.581   2
   3   3  -1 9614.47 523.239   2
   3   3  -1 10906.0 486.981  36
   3   3   1 10582.4 490.304  36
  -3  -3   1 11437.8 413.011  18
  -3  -3  -1 10850.5 398.404  18
  -3  -3   1 12262.1 431.441  31
  -3  -3  -1 5669.15 272.428   5
  -3  -3  -1 12524.8 863.715   1
  -3  -3   1 7871.43 297.223   5
  -3  -3   1 11164.5 528.650  12
  -3  -3  -1 11156.4 743.372  16
  -3  -3   1 11530.7 723.324  16
  -3  -3  -1 11195.5 516.019  12
  -3  -3   1 11244.9 573.093  23
  -3  -3  -3 4845.43 684.093  16
  -3  -3   3 4422.17 657.727  16
  -3  -3  -3 4999.12 619.006  21
  -3  -3   3 4725.17 600.958  21
   3   3  -3 4175.31 364.165  36
   3   3   3 4080.01 415.309  36
   3   3   3 3345.87 875.238   4
  -3  -3   3 3888.87 320.170  14
  -3  -3  -3 4063.22 288.433  14
   3   3   3 3278.58 314.503   2
  -3  -3   3 4074.68 483.301  20
  -3  -3  -3 4303.52 515.067  20
  -3  -3   3 4131.53 319.824  18
  -3  -3  -3 4410.97 288.371  18
  -3  -3  -3 2022.76 556.893   1
  -3  -3   3 4590.09 357.223  31
   3   3  -3 3070.40 448.078   2
  -3  -3   3 4356.59 459.129  12
  -3  -3  -3 3971.27 396.017  12
  -3  -3   3 3879.44 229.592   5
  -3  -3   3 4414.58 504.190  23
  -3  -3  -3 4299.03 525.271  23
  -3  -3  -5 123352. 3576.79  21
  -3  -3   5 106532. 3504.42  21
  -3  -3   5 116945. 3443.12  14
  -3  -3   5 118083. 3495.54  20
  -3  -3  -5 120163. 3511.93  20
   3   3  -5 116706. 3447.76  36
   3   3   5 125849. 3501.44  36
  -3  -3   5 118003. 3442.92  18
  -3  -3  -5 106080. 3604.88   1
  -3  -3   5 124281. 3462.20  31
   3   3   5 130738. 3510.81  30
   3   3  -5 96967.6 3519.20   2
  -3  -3   5 108900. 3475.51  12
  -3  -3  -5 99264.5 3384.82   5
  -3  -3  -5 131416. 3490.86  12
  -3  -3  -5 122464. 3585.68  16
  -3  -3   5 109456. 3518.04  16
  -3  -3   5 120794. 3502.44  23
  -3  -3  -5 121253. 3514.70  23
   3   3   5 92138.4 3625.23   4
  -3  -3   7 17873.1 656.429  14
  -3  -3  -7 17341.9 585.726  14
   3   3   7 19512.4 751.824  42
  -3  -3   7 17848.7 755.621  20
  -3  -3  -7 17178.6 783.215  20
   3   3   7 16958.4 731.006  36
  -3  -3   7 17106.8 652.653  18
  -3  -3  -7 17529.7 585.277  18
  -3  -3   7 16910.1 669.518  31
  -3  -3   7 15400.4 709.214  12
  -3  -3   7 17768.8 761.257  23
  -3  -3  -7 16859.1 789.287  23
  -3  -3  -9 14170.9 821.761  21
   3   3   9 13047.7 661.398  42
  -3  -3   9 13553.3 646.484  20
  -3  -3  -9 13091.3 687.654  20
   3   3   9 11818.4 583.625  40
  -3  -3   9 12592.0 565.191  31
  -3  -3   9 11976.7 607.921  12
  -3  -3   9 13711.6 487.159  25
  -3  -3   9 13393.5 649.235  23
  -3  -3  -9 13394.9 699.354  23
  -3  -3  11 32129.7 1081.98  14
   3   3  11 35696.0 1215.34  42
  -3  -3  11 31285.2 1132.73  20
  -3  -3 -11 33514.9 1177.45  20
   3   3  11 31335.6 1127.88  40
   3   3  11 37333.5 1173.69  36
  -3  -3  11 32275.9 1081.45  18
  -3  -3  11 33036.9 1108.78  31
  -3  -3  11 34666.4 1175.82  12
  -3  -3  11 33208.8 1047.33  25
  -3  -3  11 32219.8 1139.51  23
  -3  -3  13-223.194 492.136  23
  -3  -3 -13-122.165 742.373  16
  -3  -3 -13 16.6850 576.406  23
  -3  -3  13 291.795 2288.69  11
  -3  -3 -13-169.061 664.209  21
   3   3  13-37.6905 482.612  42
  -3  -3  13 117.184 476.004  20
  -3  -3 -13 298.328 558.039  20
   3   3  13 239.028 424.354  40
  -3  -3  13 216.502 284.998  14
   3   3  13-368.881 389.343  36
  -3  -3  13 82.4457 322.179  31
  -3  -3  13 293.168 283.685  18
   3   3  13-6.89682 712.221  30
  -3  -3  13 53.2397 247.964  25
  -3  -3 -15 4226.22 798.723  16
  -3  -3 -15 815.153 614.585  23
  -3  -3 -15 3020.70 718.147  21
  -3  -3  15 3919.04 339.178  14
   3   3  15 4068.73 559.722  42
  -3  -3 -15 4820.69 600.910  20
   3   3  15 3790.56 485.066  40
   3   3  15 4749.35 462.716  36
  -3  -3  15 4562.91 343.079  18
  -3  -3  15 4210.49 380.067  31
   3   3  15 119.400 783.809  30
  -3  -3  15 4487.39 487.177  12
  -3  -3  15 3248.24 303.916  25
  -3  -3 -17 58006.8 1989.22  21
  -3  -3  17 56612.6 1704.73  14
   3   3  17 51679.8 1784.61  40
   3   3  17 55785.0 1771.54  36
  -3  -3  17 55146.0 1701.38  18
  -3  -3  17 53240.5 1738.46  31
  -3  -3  17 54721.2 1782.63  12
  -3  -3  17 48920.5 1684.78  25
  -3  -3 -17 59448.5 2022.36  16
  -3  -3 -19 5802.33 972.356  16
  -3  -3 -19 5997.53 893.626  21
  -3  -3  19 5953.64 377.700  14
   3   3  19-19.0233 577.019  40
  -3  -3  19 5435.63 374.098  18
   3   3  19-81.4218 850.441  30
  -3  -3  19 4984.02 359.594  25
  -3  -3  19 5880.70 527.895  12
  -3  -3  21 72.0174 462.682  12
  -3  -3 -21 1319.73 949.281  16
  -3  -3  21 407.363 315.455  14
  -3  -3 -21 412.561 858.539  21
   3   3  21 6.82399 537.391  40
  -3  -3  21 450.278 349.196  31
  -3  -3  21 524.071 314.507  18
   3   3  21 8.66493 823.643  30
   3   3  21 790.550 345.107  10
  -3  -3  21 414.379 304.653  25
  -3  -3 -23 11914.6 1128.01  21
   3   3  23 10446.3 582.373  10
  -3  -3  23 13942.2 554.296  14
  -3  -3  23 13446.5 549.657  18
  -3  -3  23 11791.0 591.554  31
  -3  -3  23 11849.9 545.727  25
  -3  -3  23 12634.4 722.523  12
  -3  -3 -23 14075.9 1212.80  16
  -3  -3  25 832.561 527.297  12
   3   3  25 54.6628 606.944  40
  -3  -3  25 502.126 337.362  14
  -3  -3  25 232.679 367.357  31
   3   3  25-9.72756 914.229  30
  -3  -3  25 843.959 333.852  18
  -3   3  25 376.733 438.252  25
  -3  -3  25 331.958 332.596  25
  -3  -3  27 12207.7 518.841  31
  -3  -3  27 11294.6 498.737  25
   3   3  29 1179.88 411.826  10
  -3  -3  29 1477.21 346.004  25
  -3  -5  -1 5853.21 582.053  21
  -3  -5   1 5692.22 556.759  21
  -3  -5   1 4525.40 537.906  20
  -3  -5  -1 5118.70 376.356  14
  -3  -5  -1 5413.15 375.894  18
  -3  -5   1 4639.06 428.152  12
  -3  -5  -1 5815.92 422.798  12
  -3  -5  -1 5369.80 630.544  16
  -3  -5   1 5520.36 611.414  16
  -3  -5   1 4818.14 551.108  23
  -3  -5  -3 2361.59 615.243  16
  -3  -5   3 1298.00 541.978  16
  -3  -5   3 1808.67 505.659  23
  -3  -5  -3 1958.37 510.668  23
  -3  -5  -3 2284.09 548.438  21
  -3  -5   3 1348.79 484.823  21
  -3  -5   3 1441.89 487.359  20
  -3  -5  -3 2193.53 506.344  20
  -3  -5   3 76.1612 322.967  14
  -3  -5  -3 2433.19 333.323  14
  -3  -5   3 59.1960 322.951  18
  -3  -5  -3 2702.87 332.047  18
  -3  -5   3 1564.43 392.013  12
  -3  -5  -5 58439.3 1919.69  21
  -3  -5  -5 55871.4 1876.31  20
  -3  -5   5 56379.2 1814.16  31
  -3  -5  -5 60868.4 1950.00  16
  -3  -5  -5 55668.6 1881.89  23
  -3  -5  -7 8658.98 692.608  21
  -3  -5  -7 8853.46 620.641  20
  -3  -5  -7 8299.75 751.084  16
  -3  -5  -7 7893.91 632.912  23
  -3  -5   9 6723.02 518.732  20
  -3  -5  -9 6655.22 586.175  20
  -3  -5   9 6334.83 525.434  23
  -3  -5  -9 6179.14 599.346  23
  -3  -5  11 18080.6 743.599  20
  -3  -5 -11 18818.3 818.532  20
  -3  -5  11 16881.6 670.291  14
  -3  -5  11 16990.9 670.010  18
  -3  -5  11 17673.8 723.683  31
  -3  -5  11 17394.7 751.905  12
  -3  -5  11 18695.1 752.618  23
  -3  -5  13 16.8727 407.468  12
  -3  -5 -13 176.727 826.199  16
  -3  -5  13 75.1334 429.736  23
  -3  -5 -13 41.4764 572.260  23
  -3  -5 -13-106.694 749.845  21
  -3  -5  13 177.418 415.629  20
  -3  -5 -13 678.174 557.769  20
  -3  -5  13-448.434 368.332  31
  -3  -5  15 2020.22 440.079  12
  -3  -5 -15 252.965 868.868  16
  -3  -5 -15 210.541 599.267  23
  -3  -5 -15 1654.45 788.973  21
  -3  -5 -15 2823.48 591.010  20
  -3  -5  15 2477.87 346.031  14
  -3  -5  15 2520.89 403.214  31
  -3  -5  15 2411.09 343.138  18
  -3  -5 -17 33535.6 1379.03  21
  -3  -5  17 30580.9 1070.84  14
  -3  -5  17 32007.5 1073.40  18
  -3  -5  17 31258.7 1130.64  31
  -3  -5  19 2616.25 454.526  12
  -3  -5 -19 4408.48 915.590  16
  -3  -5 -19 4672.76 829.076  21
  -3  -5  19 3247.45 369.946  14
  -3  -5  19 3759.47 441.502  31
  -3  -5  19 3032.21 365.687  18
  -3  -5  21 248.667 477.616  12
  -3  -5 -21-143.238 930.277  16
  -3  -5 -21 144.128 818.445  21
  -3  -5  21-7.91867 338.309  14
  -3  -5  21 169.071 356.080  31
  -3  -5  21 157.362 332.600  18
  -3  -5 -23 10096.5 1188.35  16
  -3  -5 -23 8642.71 1098.94  21
  -3  -5  23 8496.51 471.224  14
  -3  -5  23 7276.40 488.987  31
  -3  -5  23 8390.52 467.501  18
  -3  -5  23 7605.91 591.470  12
  -3  -7  -1 371.940 651.768  16
  -3  -7   1 183.142 615.508  16
  -3  -7   1 113.016 563.583  23
  -3  -7  -1 361.335 585.587  21
  -3  -7   1 89.1488 559.881  21
  -3  -7   1 117.866 556.239  20
  -3  -7  -3 165.225 667.644  16
  -3  -7   3 52.6514 580.832  16
  -3  -7   3-231.131 538.497  23
  -3  -7  -3 39.4360 579.684  23
  -3  -7  -3-144.798 594.352  21
  -3  -7   3-29.4750 516.178  21
  -3  -7   3-30.0427 515.014  20
  -3  -7  -3 279.264 554.451  20
  -3  -7   3 1558.21 307.784  14
  -3  -7   3 1363.68 298.959  18
  -3  -7   3 601.146 406.759  12
  -3  -7   5 23343.4 954.232  20
  -3  -7   5 23430.5 837.127  14
  -3  -7   5 22859.0 832.893  18
  -3  -7   5 22707.9 904.555  12
  -3  -7   5 23415.5 964.646  23
  -3  -7  -7 166.641 737.020  16
  -3  -7   7 3011.85 522.696  23
  -3  -7  -7 268.994 611.797  23
  -3  -7  -7 263.940 677.439  21
  -3  -7   7 2997.30 347.017  14
  -3  -7   7 3036.01 500.916  20
  -3  -7  -7 378.838 600.580  20
  -3  -7   7 2976.74 346.220  18
  -3  -7   7 3235.59 449.876  12
  -3  -7   9 3011.08 442.762  12
  -3  -7  -9 190.049 754.002  16
  -3  -7   9 2615.75 502.268  23
  -3  -7  -9 2895.42 623.314  23
  -3  -7  -9 41.6296 689.046  21
  -3  -7   9 2409.84 484.614  20
  -3  -7  -9 2802.00 601.194  20
  -3  -7   9 2668.10 337.550  14
  -3  -7   9 2450.67 331.295  18
  -3  -7  11 7467.99 557.594  20
  -3  -7 -11 9490.82 698.191  20
  -3  -7  11 8398.84 442.851  14
  -3  -7  11 8123.35 438.259  18
  -3  -7  11 7828.69 545.125  12
  -3  -7  11 7501.96 574.099  23
  -3  -7 -11 8932.81 713.078  23
  -3  -7  13 154.313 417.162  12
  -3  -7 -13 335.155 802.626  16
  -3  -7 -13 344.431 658.402  23
  -3  -7 -13-408.834 709.937  21
  -3  -7 -13 149.869 644.251  20
  -3  -7  13 231.927 301.753  14
  -3  -7  13 180.790 301.083  18
  -3  -7  15 1110.46 432.898  12
  -3  -7 -15-105.065 968.622  16
  -3  -7 -15 1987.54 862.817  21
  -3  -7  15 1047.87 309.031  14
  -3  -7  15 1568.98 378.502  31
  -3  -7  15 1101.89 303.571  18
  -4   0   8 429.848 1290.98  34
  -4   0   8-547.832 1117.21   6
  -4   0   8 318.753 386.204  25
  -4   0  10 94955.2 2912.14  34
  -4   0  10 77830.3 2593.74  25
  -4   0  12 49900.7 1695.39  14
  -4   0  12 49725.2 1694.59  18
  -4   0  14 13960.2 480.512  14
  -4   0  14 13121.7 474.203  18
   4   0  14 853.318 1222.86  40
   4   0  14 91.7879 1468.01  30
  -4   0  14 13788.9 512.812  25
  -4   0  16 8595.44 426.527  14
   4   0  16 617.158 1193.08  40
  -4   0  16 8652.17 421.816  18
   4   0  16-4.96306 29.6491  10
   4   0  16-106.391 1467.67  30
  -4   0  16 8989.75 462.501  25
  -4   0  18 5525.27 400.582  14
   4   0  18 1334.99 1073.22  40
  -4   0  18 5545.53 401.739  18
   4   0  18-4.98651 18.1292  10
   4   0  18-62.4996 1315.78  30
  -4   0  18 4863.88 432.841  25
   4   0  20-180.800 801.842  42
  -4   0  20 816.773 343.176  14
   4   0  20-110.561 1067.15  40
  -4   0  20 501.355 343.038  18
   4   0  20 200.925 1312.26  30
  -4   0  20 449.062 381.856  25
  -4   0  22 38571.2 833.523  14
   4   0  22-15.0333 994.937  42
   4   0  22-184.409 1128.08  40
  -4   0  22 38220.2 831.688  18
   4   0  22-19.8616 772.360  36
   4   0  22 15.4252 1434.05  30
  -4   0  22 36047.2 881.115  25
   4   0  24 30.1649 791.978  42
   4   0  24-28.6501 936.010  40
   4   0  24 14.0302 1163.40  30
  -4   0  24-138.985 383.220  25
   4   0  26 159.794 931.066  40
  -4   0  26 1856.90 408.467  25
  -4   0  28 9421.41 561.756  25
  -4  -2   0 144473. 2481.86  21
  -4  -2   0 138520. 1982.20  14
  -4  -2   0 136601. 1978.31  18
  -4  -2   0 141250. 2495.80  16
  -4  -2  -2 188.751 592.397  23
  -4  -2   2 439.644 605.060  23
  -4  -2  -2 1064.27 1016.64  16
  -4  -2   2-30.6951 1030.15  16
  -4  -2   2-223.715 566.055  12
  -4  -2  -2 172.054 577.777  12
  -4  -2  -2 114.468 915.613  21
  -4  -2   2 42.0705 941.169  21
   4   2   2 167.919 257.630  10
  -4  -2  -2-28.3066 275.817  14
  -4  -2   2 194.148 301.614  14
  -4  -2  -2 626.802 581.532  20
  -4  -2   2 18.9682 586.434  20
   4   2  -2 152.395 379.961   2
  -4  -2  -2 214.979 279.335  18
  -4  -2   2-18.1400 298.660  18
  -4  -2  -4 621.673 642.055  23
  -4  -2   4 352.308 672.947  23
  -4  -2  -4 204.541 1019.33  16
  -4  -2   4 292.502 488.728  12
  -4  -2   4 1233.97 1221.95  16
  -4  -2  -4 723.624 917.892  21
  -4  -2   4 573.138 1097.96  21
   4   2   4 953.613 647.889   4
   4   2   4 502.151 251.036  10
  -4  -2  -4 502.792 272.251  14
  -4  -2   4 289.018 318.878  14
  -4  -2  -4 532.766 620.839  20
  -4  -2   4 247.812 638.524  20
  -4  -2  -4 612.973 270.069  18
  -4  -2   4 530.448 318.884  18
   4   2   4 709.654 745.491  30
   4   2   6 41549.3 1569.44   4
  -4  -2   6 46617.8 1851.40  21
  -4  -2  -6 44514.0 1406.29  14
  -4  -2   6 50571.9 1462.22  14
   4   2   6 45897.1 1417.08  10
  -4  -2  -6 44848.6 1617.18  20
  -4  -2  -6 45017.8 1405.83  18
  -4  -2   6 51423.2 1462.44  18
  -4  -2   6 44147.8 1617.45  20
   4   2  -6 36659.1 1430.34  36
  -4  -2   6 43953.9 1518.99   5
  -4  -2   6 43609.1 1386.37  25
  -4  -2   6 46593.1 1556.78  12
  -4  -2  -6 42747.4 1619.07  23
  -4  -2   6 43888.5 1628.80  23
  -4  -2  -8 4095.86 744.837  23
  -4  -2   8 3152.51 740.303  23
  -4  -2  -8 1716.62 1036.38  16
   4   2   8 3533.10 314.713  10
  -4  -2  -8 4182.98 972.147  21
   4   2   8 2916.39 592.867   4
  -4  -2  -8 4286.71 729.840  20
  -4  -2   8 3813.96 726.597  20
   4   2   8 4018.23 682.272  40
   4   2   8 3738.20 504.521  36
  -4  -2   8 3142.83 456.650   5
  -4  -2   8 3978.70 574.025  12
   4   2   8 3487.61 558.064  42
   4   2  10 31482.4 1291.68   4
  -4  -2  10 39216.5 1234.43  14
   4   2  10 34651.1 1202.00  10
   4   2  10 40936.3 1407.06  42
  -4  -2 -10 37150.0 1406.30  20
  -4  -2  10 30714.3 1403.36  20
   4   2  10 43983.7 1451.61  40
  -4  -2  10 39055.3 1233.57  18
  -4  -2  10 40879.8 1260.43  31
  -4  -2  10 37105.6 1181.63  25
  -4  -2  10 36598.9 1343.63  12
  -4  -2  10 31737.0 1418.04  23
  -4  -2  12 35589.2 1115.14  14
   4   2  12 27551.4 1077.89  10
   4   2  12 35518.0 1316.89  42
  -4  -2 -12 30124.8 1286.79  20
  -4  -2  12 28383.7 1317.23  20
   4   2  12 35694.3 1308.32  40
  -4  -2  12 35566.4 1113.28  18
   4   2  12 36914.4 1220.52  36
  -4  -2  12 33491.3 1128.94  31
  -4  -2  12 32288.0 1064.48  25
  -4  -2  12 28965.9 1334.73  23
  -4  -2 -14 2453.55 1119.02  16
  -4  -2  14 7708.22 443.917  14
   4   2  14 5992.79 406.224  10
  -4  -2 -14 3273.02 1035.56  21
   4   2  14 8229.73 715.532  42
   4   2  14 8072.07 763.907  40
  -4  -2  14 7692.38 440.882  18
   4   2  14 7773.12 583.324  36
  -4  -2  14 7205.62 450.339  31
   4   2  14 101.871 988.500  30
  -4  -2  14 7628.34 382.354  25
  -4  -2  14 7013.03 604.434  12
  -4  -2 -16 14419.7 1156.64  21
  -4  -2  16 16120.2 623.235  14
   4   2  16 14081.8 623.868  10
   4   2  16 17767.2 757.031  36
  -4  -2  16 15548.2 618.073  18
  -4  -2  16 14834.9 650.081  31
  -4  -2  16 15344.7 602.011  25
  -4  -2  16 14582.0 779.620  12
  -4  -2 -16 16140.5 1244.73  16
  -4  -2 -18 5081.65 1140.13  16
  -4  -2  18 5821.67 391.310  14
  -4  -2 -18 5984.66 1069.72  21
   4   2  18 4446.15 395.995  10
   4   2  18-10.6154 703.778  42
   4   2  18 58.4108 833.144  40
   4   2  18 6309.51 542.844  36
  -4  -2  18 5311.84 386.404  18
   4   2  18-62.5788 1049.21  30
  -4  -2  18 5736.71 371.171  25
  -4  -2  18 4315.43 579.613  12
  -4  -2  20 64.9012 604.677  12
  -4  -2 -20-1147.99 1159.35  16
  -4  -2 -20 129.586 1031.04  21
   4   2  20 87.2474 336.846  10
   4   2  20 170.033 664.506  40
  -4  -2  20 7.72749 320.788  14
   4   2  20-12.5181 472.695  36
   4   2  20 145.653 671.677  42
  -4  -2  20 94.1895 334.911  31
  -4  -2  20 345.732 317.805  18
   4   2  20-19.2822 918.326  30
  -4  -2  20-306.891 313.654  25
  -4  -2 -22 23200.5 1494.86  21
  -4  -2  22 29254.4 945.148  14
   4   2  22 25512.4 962.475  10
  -4  -2  22 29543.1 945.539  18
  -4  -2  22 24891.0 967.097  31
  -4  -2  22 25254.1 932.123  25
  -4  -2  22 28159.3 1154.76  12
  -4  -2 -22 24774.5 1579.25  16
  -4  -2  24 464.804 619.165  12
   4   2  24 116.292 674.491  42
   4   2  24-86.7932 360.169  10
   4   2  24-19.1731 711.130  40
  -4  -2  24 179.294 315.376  14
   4   2  24-28.7540 456.160  36
  -4  -2  24 18.5142 310.834  18
   4   2  24 31.9474 991.323  30
  -4  -2  24 73.9641 318.986  25
  -4  -2  26 1175.86 637.577  12
   4   2  26 10.1285 751.400  40
   4   2  26 336.788 333.142  10
   4   2  26-194.923 695.010  42
  -4  -2  26 847.507 332.159  14
  -4  -2  26 530.371 325.739  18
   4   2  26 11.1512 1027.03  30
  -4  -2  26 550.387 331.479  25
  -4  -2  28 9434.50 488.885  25
  -4  -4   0 107904. 3623.07  21
   4   4   0 117337. 3545.53  36
  -4  -4   0 108326. 3638.39  16
  -4  -4   2-155.060 517.637  23
  -4  -4  -2-103.487 529.867  23
  -4  -4  -2 42.6550 711.644  16
  -4  -4   2 270.502 796.310  16
  -4  -4   2-116.277 409.250  12
  -4  -4  -2-104.643 466.765  12
  -4  -4  -2 557.626 642.887  21
  -4  -4   2 77.0424 730.247  21
  -4  -4   2 209.363 511.119  20
  -4  -4  -2 28.6049 511.345  20
  -4  -4   2-39.0890 274.084  14
  -4  -4  -2 34.3252 255.213  14
   4   4   2-83.2957 357.568  36
  -4  -4   2 113.435 275.289  18
  -4  -4  -2 146.842 254.882  18
  -4  -4   4 393.940 518.642  23
  -4  -4  -4 29.0699 546.155  23
  -4  -4  -4 505.069 735.773  16
  -4  -4   4 42.8474 777.938  16
  -4  -4   4-131.805 425.108  12
  -4  -4  -4-515.459 653.702  21
  -4  -4   4-73.1951 708.328  21
  -4  -4   4-198.629 505.954  20
  -4  -4  -4 277.706 517.248  20
  -4  -4   4-82.2734 308.876  14
  -4  -4  -4 163.439 251.558  14
   4   4   4 321.310 366.603  36
  -4  -4   4 177.238 314.502  31
  -4  -4   4-75.3841 306.978  18
  -4  -4  -4 75.1215 248.745  18
  -4  -4  -6 18039.3 950.426  21
  -4  -4  -6 15902.9 817.065  20
   4   4   6 18268.1 737.468  36
  -4  -4   6 18325.0 691.407  31
  -4  -4  -6 18380.9 1014.94  16
  -4  -4  -6 16072.1 827.485  23
  -4  -4   8 1786.40 510.642  23
  -4  -4  -8 2254.27 579.625  23
  -4  -4   8 2178.74 466.765  12
  -4  -4   8 1857.55 492.030  20
  -4  -4  -8 1957.37 547.426  20
  -4  -4   8 1843.32 316.315  14
   4   4   8 2134.69 416.152  36
  -4  -4   8 1677.44 332.133  31
  -4  -4   8 1975.20 313.667  18
  -4  -4  10 34539.4 1158.69  14
  -4  -4  10 36720.4 1285.60  20
  -4  -4 -10 39014.9 1333.55  20
   4   4  10 32630.8 1227.97  36
  -4  -4  10 35250.4 1158.83  18
  -4  -4  10 34448.6 1252.03  12
  -4  -4  10 37314.4 1299.38  23
  -4  -4  12 26828.8 1061.82  20
  -4  -4 -12 27420.5 1123.29  20
  -4  -4  12 26931.0 967.938  31
  -4  -4  12 26679.0 1032.99  12
  -4  -4  12 26899.8 1074.87  23
  -4  -4 -14 2045.51 965.856  21
  -4  -4 -14 7431.23 701.132  20
   4   4  14 7547.06 533.737  36
  -4  -4  14 7912.36 455.273  31
  -4  -4  14 6952.04 550.598  12
  -4  -4 -14 2387.02 1054.05  16
  -4  -4 -14 725.049 719.540  23
  -4  -4 -16 940.614 714.405  23
  -4  -4 -16 1410.05 1008.99  16
  -4  -4 -16 2128.92 936.607  21
  -4  -4  16 5366.66 371.481  14
  -4  -4 -16 5527.68 680.203  20
  -4  -4  16 5331.06 367.673  18
  -4  -4  16 5798.70 423.060  31
   4   4  16-29.0117 805.828  30
  -4  -4 -18 2825.48 1009.18  16
  -4  -4  18 2924.04 481.326  12
  -4  -4 -18 2890.24 921.353  21
  -4  -4  18 3638.50 352.726  14
   4   4  18 2449.77 359.405  10
  -4  -4  18 3835.48 351.691  18
  -4  -4  18 3355.27 395.304  31
  -4  -4 -20 511.838 1047.93  16
  -4  -4  20 652.925 527.652  12
  -4  -4 -20 458.503 964.816  21
   4   4  20 395.240 343.091  10
  -4  -4  20 580.482 315.253  14
  -4  -4  20 285.351 337.479  31
   4   4  20 581.606 837.812  30
  -4  -4  20 628.821 313.778  18
  -4  -4 -22 25117.0 1420.83  21
  -4  -4  22 23319.6 826.560  14
  -4  -4  22 24033.2 827.224  18
  -4  -4  22 23015.3 857.532  31
  -4  -4  22 24364.3 991.893  12
  -4  -4 -22 25819.0 1495.34  16
  -4  -4 -24 1762.51 1251.87  16
  -4  -4  24-211.988 541.730  12
  -4  -4 -24 178.191 1112.89  21
   4   4  24 260.229 386.169  10
  -4  -4  24-146.896 326.053  14
  -4  -4  24-91.6277 340.605  31
  -4  -4  24-299.330 332.316  18
  -4  -6   0 46607.6 1501.86  14
  -4  -6   0 46829.0 1500.59  18
  -4  -6   2 43.1425 559.558  23
  -4  -6  -2-114.064 736.092  16
  -4  -6  -2-109.636 580.662  23
  -4  -6   2 6.74743 673.296  16
  -4  -6   2 212.302 449.631  12
  -4  -6  -2-45.9040 665.361  21
  -4  -6   2-101.751 619.504  21
  -4  -6   2-110.342 540.664  20
  -4  -6  -2-57.7303 558.243  20
  -4  -6   2-258.519 336.883  14
  -4  -6   2-95.0823 332.471  18
  -4  -6   4-137.628 551.364  23
  -4  -6  -4-160.217 765.493  16
  -4  -6  -4-176.963 588.680  23
  -4  -6   4-100.970 657.522  16
  -4  -6   4 11.6218 450.108  12
  -4  -6  -4-104.815 690.078  21
  -4  -6   4-310.745 587.742  21
  -4  -6   4 726.097 535.916  20
  -4  -6  -4 143.381 558.572  20
  -4  -6   4 230.390 329.196  14
  -4  -6   4 318.524 325.389  18
  -4  -6   6 14670.0 765.428  20
  -4  -6   6 15664.1 619.361  14
  -4  -6   6 15953.4 617.042  18
  -4  -6   6 14347.7 722.290  12
  -4  -6   6 13569.3 770.268  23
  -4  -6   8 1009.30 529.348  23
  -4  -6  -8 1377.43 617.441  23
  -4  -6  -8 280.181 830.796  16
  -4  -6   8 1304.33 476.501  12
  -4  -6  -8 123.381 735.989  21
  -4  -6   8 1364.32 515.957  20
  -4  -6  -8 1669.27 606.358  20
  -4  -6   8 1034.84 331.938  14
  -4  -6   8 1318.87 329.711  18
  -4  -6 -10 11227.7 918.873  21
  -4  -6  10 11515.0 677.265  20
  -4  -6 -10 12294.2 779.460  20
  -4  -6  10 12440.8 545.110  14
  -4  -6  10 12404.9 543.915  18
  -4  -6  10 12061.2 667.465  12
  -4  -6 -10 13111.4 996.763  16
  -4  -6  10 12193.9 695.789  23
  -4  -6 -10 12584.3 792.794  23
  -4  -6  12 10130.8 640.110  20
  -4  -6 -12 10072.4 745.736  20
  -4  -6  12 11546.3 527.023  14
  -4  -6  12 10434.4 532.342  31
  -4  -6  12 10837.8 524.946  18
  -4  -6  12 11886.4 650.289  12
  -4  -6  12 10663.6 659.533  23
  -4  -6 -12 10157.7 770.222  23
  -4  -6 -14 2979.50 666.384  23
  -4  -6 -14 2910.60 920.424  16
  -4  -6  14 1918.01 500.431  12
  -4  -6 -14 2157.43 821.735  21
  -4  -6  14 2496.20 358.125  14
  -4  -6 -14 2272.31 638.997  20
  -4  -6  14 3050.44 359.662  18
  -4  -6  14 2190.52 366.057  31
  -4  -6 -16 7574.22 989.349  16
  -4  -6 -16 5873.82 882.737  21
  -4  -6  16 5414.36 398.264  14
  -4  -6  16 5288.09 418.665  31
  -4  -6  16 5660.52 400.207  18
  -4  -6  16 6122.38 548.669  12
  -4  -6 -18 2055.94 1136.29  16
  -4  -6  18 2414.45 495.706  12
  -4  -6 -18 2146.95 1020.90  21
  -4  -6  18 1775.45 368.280  31
  -5  -1  -3-166.563 1322.70  34
  -5  -1  -5-15.4343 89.8036  16
  -5  -1   5 69487.9 798.879  14
  -5  -1  -5 15.9286 97.8932  21
  -5  -1   5 68641.6 793.082  18
  -5  -1   5 86.8196 943.963   6
  -5  -1   7-50.5901 322.350  25
  -5  -1  -9-14.6566 268.049  16
  -5  -1  -9 15.1123 213.448  21
   5   1   9 146.270 1216.15  30
  -5  -1 -11-14.4507 251.431  16
  -5  -1  11 21080.8 532.394  14
  -5  -1 -11-14.8993 209.115  21
  -5  -1  11 21445.3 527.168  18
   5   1  11 772.586 1021.47  40
   5   1  11-4.35686 34.8348  10
   5   1  11 88.9356 1285.81  30
  -5  -1  11 20914.2 472.494  25
  -5  -1 -13 14.3545 146.684  16
  -5  -1 -13-14.8005 131.806  21
  -5  -1  13 4.77549 368.139  14
   5   1  13-584.816 910.192  40
  -5  -1  13 146.545 362.755  18
   5   1  13 271.421 1176.10  30
  -5  -1  13 127.108 315.628  25
  -5  -1  15 2742.66 397.590  14
   5   1  15-79.4692 943.726  40
  -5  -1  15 2794.47 395.639  18
   5   1  15 124.554 1225.44  30
  -5  -1  15 2672.51 350.817  25
  -5  -1  17 37994.4 976.427  14
   5   1  17 96.4944 1061.22  42
   5   1  17 108.567 1229.06  40
  -5  -1  17 37140.3 973.071  18
   5   1  17 56.5728 1431.74  30
  -5  -1  17 35429.6 942.325  25
  -5  -1  19 3758.54 387.043  14
   5   1  19-84.7010 735.030  42
   5   1  19 37.4789 846.572  40
   5   1  19-4.59122 73.7767  10
  -5  -1  19 3744.83 381.663  18
   5   1  19 15.9207 527.497  36
   5   1  19 78.8264 1110.87  30
  -5  -1  19 3921.28 361.576  25
   5   1  21 245.916 757.030  42
  -5  -1  21 291.463 347.628  14
   5   1  21-12.8826 850.956  40
   5   1  21-4.72867 26.0727  10
   5   1  21-7.76669 523.564  36
  -5  -1  21 316.408 347.366  18
   5   1  21 13.4620 1111.45  30
  -5  -1  21 91.6258 324.083  25
  -5  -1  23 9018.92 438.472  14
   5   1  23 112.353 705.982  42
   5   1  23 53.1676 867.044  40
  -5  -1  23 9546.93 444.952  18
   5   1  23 21.6019 512.925  36
   5   1  23 13.7980 1094.72  30
  -5  -1  23 8246.74 444.577  25
  -5  -1  25 338.859 330.033  14
  -5  -1  25 372.982 326.459  18
  -5  -1  25 422.101 342.728  25
  -5  -1  27 8229.13 478.753  25
  -5  -3   1 2637.41 726.537  23
  -5  -3  -1 4175.79 1103.48  16
  -5  -3   1 3115.16 1092.92  16
  -5  -3  -1 5209.11 651.822  12
  -5  -3  -1 3586.62 1013.39  21
  -5  -3   1 3868.06 1015.30  21
  -5  -3   1 3858.74 723.396  20
   5   3  -1 4836.72 427.816  36
   5   3   1 4917.94 469.897  36
  -5  -3   1 5240.57 666.367  12
  -5  -3  -3 1464.40 716.776  23
  -5  -3   3 974.080 700.341  23
  -5  -3  -3 2869.66 1072.32  16
  -5  -3   3 1455.36 1114.03  16
  -5  -3   3 1570.53 610.454  12
  -5  -3  -3 1821.67 962.775  21
  -5  -3   3 1516.65 1006.11  21
  -5  -3  -3 2021.70 297.347  14
  -5  -3  -3 1490.88 696.919  20
  -5  -3   3 1265.23 698.893  20
  -5  -3   3 172.958 327.344  14
   5   3  -3 1915.72 364.670  36
   5   3   3 2017.10 440.214  36
  -5  -3  -3 1894.79 294.546  18
  -5  -3   3 223.575 324.493  18
  -5  -3  -5 49393.9 2080.40  21
  -5  -3  -5 57125.9 1717.24  14
  -5  -3  -5 57007.9 1716.10  18
   5   3   5 55161.7 1823.86  36
  -5  -3  -5 48921.5 2121.75  16
  -5  -3  -5 47528.8 1912.51  23
  -5  -3  -7 6431.46 1108.96  16
  -5  -3  -7 7094.56 1005.58  21
  -5  -3   7 4975.58 745.418  20
  -5  -3  -7 6302.01 766.764  20
   5   3   7 6692.01 517.419  36
  -5  -3  -7 5954.74 781.769  23
  -5  -3   7 4575.10 763.273  23
  -5  -3  -9 5179.63 769.969  23
  -5  -3   9 6335.44 417.157  14
   5   3   9 4893.18 355.838  10
  -5  -3  -9 5772.77 776.473  20
  -5  -3   9 5429.62 738.349  20
   5   3   9 6763.65 538.306  36
  -5  -3   9 5985.95 411.503  18
  -5  -3   9 5472.43 597.377  12
  -5  -3   9 5256.77 751.295  23
  -5  -3  11 15771.1 622.752  14
   5   3  11 14512.7 601.142  10
  -5  -3 -11 14016.1 911.294  20
  -5  -3  11 13293.7 911.134  20
  -5  -3  11 15869.5 621.926  18
  -5  -3  11 14832.7 789.341  12
  -5  -3  11 13825.2 929.432  23
  -5  -3 -13 79.5736 731.201  23
  -5  -3 -13-104.094 1118.88  16
  -5  -3  13 43.0471 518.683  12
  -5  -3 -13-23.7009 1002.94  21
   5   3  13-234.779 300.577  10
  -5  -3 -13-7.93605 707.457  20
  -5  -3 -15 531.277 1124.56  16
  -5  -3 -15 738.035 1034.41  21
  -5  -3  15 2587.46 350.784  14
   5   3  15 2889.40 595.740  42
   5   3  15 1981.10 327.891  10
   5   3  15 2609.80 515.912  36
  -5  -3  15 2390.18 348.406  18
   5   3  15 122.053 780.564  30
  -5  -3 -17 25673.4 1509.66  21
  -5  -3  17 28963.7 1019.20  14
   5   3  17 26014.3 1008.38  10
   5   3  17 35819.8 1236.12  42
   5   3  17 36998.3 1174.14  36
  -5  -3  17 29267.9 1018.19  18
  -5  -3  17 29441.3 1226.62  12
  -5  -3 -17 27779.0 1575.33  16
  -5  -3 -19 2185.06 1188.39  16
  -5  -3  19 3031.84 662.674  12
  -5  -3 -19 3772.52 1094.53  21
  -5  -3  19 2675.47 360.307  14
   5   3  19 3079.91 370.549  10
   5   3  19 272.594 638.816  42
   5   3  19 35.4925 564.904  36
  -5  -3  19 3139.94 356.842  18
   5   3  19 4901.08 915.671  30
  -5  -3 -21 750.586 1261.71  16
  -5  -3  21-214.005 629.944  12
  -5  -3 -21 690.889 1137.61  21
   5   3  21 260.449 629.021  42
   5   3  21 465.842 341.947  10
  -5  -3  21-3.90632 318.309  14
   5   3  21 6.65024 491.421  36
  -5  -3  21-131.715 319.701  18
   5   3  21 257.470 911.414  30
  -5  -3 -23 7750.33 1267.54  16
  -5  -3 -23 8105.30 1179.46  21
  -5  -3  23 7192.90 430.774  14
   5   3  23 6462.81 468.095  10
  -5  -3  23 7484.16 430.398  18
  -5  -3  23 6399.24 707.271  12
  -5  -5   1 205.676 649.727  23
  -5  -5  -1-151.613 900.851  16
  -5  -5   1 60.0752 875.826  16
  -5  -5  -1 301.824 820.799  21
  -5  -5   1-79.1939 801.558  21
  -5  -5   1 3878.88 330.018  14
  -5  -5   1 469.539 637.626  20
  -5  -5   1 4402.10 330.781  18
  -5  -5   3 765.449 622.959  23
  -5  -5  -3 78.0874 638.652  23
  -5  -5  -3 472.606 918.194  16
  -5  -5   3 521.856 872.937  16
  -5  -5   3 512.576 520.515  12
  -5  -5  -3-57.0312 833.124  21
  -5  -5   3 594.119 801.422  21
  -5  -5   3 1412.52 608.955  20
  -5  -5  -3 260.748 635.830  20
  -5  -5   3 1644.35 311.541  14
  -5  -5   3 1642.37 310.337  18
  -5  -5   5 31184.1 1008.55  14
  -5  -5   5 27494.8 1174.76  20
  -5  -5   5 30333.5 1003.20  18
  -5  -5   5 27344.0 1184.67  23
  -5  -5   7 4112.20 644.619  23
  -5  -5  -7 262.191 703.703  23
  -5  -5  -7 59.7975 982.543  16
  -5  -5   7 4135.36 561.135  12
  -5  -5  -7 368.124 899.626  21
  -5  -5   7 4757.98 354.169  14
  -5  -5   7 4315.88 641.240  20
  -5  -5  -7 556.812 682.863  20
  -5  -5   7 4577.60 349.720  18
  -5  -5   9 3138.35 637.132  23
  -5  -5  -9 3090.84 703.839  23
  -5  -5   9 3122.58 553.086  12
  -5  -5  -9 3183.43 907.691  21
  -5  -5   9 3494.50 348.449  14
  -5  -5   9 3367.32 622.109  20
  -5  -5  -9 3565.12 689.976  20
  -5  -5   9 3543.85 346.574  18
  -5  -5  11 10429.6 491.223  14
  -5  -5  11 10142.7 719.307  20
  -5  -5 -11 9640.69 801.384  20
  -5  -5  11 11549.4 533.799  31
  -5  -5  11 10022.1 488.873  18
  -5  -5  11 11453.3 692.575  12
  -5  -5  11 9535.89 735.087  23
  -5  -5 -11 9903.77 818.768  23
  -5  -5 -13-112.542 708.377  23
  -5  -5 -13-350.749 1017.46  16
  -5  -5  13 335.191 524.382  12
  -5  -5 -13-708.747 927.195  21
  -5  -5 -13 618.302 684.574  20
  -5  -5  13-158.767 308.109  14
  -5  -5  13 23.3291 340.367  31
  -5  -5  13 112.530 304.483  18
  -5  -5 -15 1101.02 803.956  23
  -5  -5 -15 2683.96 1073.05  16
  -5  -5  15 1471.15 545.025  12
  -5  -5 -15 1597.44 976.559  21
   5   5  15 768.256 318.733  10
  -5  -5 -15 1805.39 792.551  20
  -5  -5  15 1401.23 320.604  14
  -5  -5  15 1382.32 345.811  31
  -5  -5  15 1079.91 315.478  18
  -5  -5 -17 16937.6 1235.07  21
  -5  -5  17 18888.1 694.087  31
  -5  -5  17 17867.2 835.740  12
  -5  -5 -17 16487.5 1307.89  16
  -5  -5 -19 2430.06 1240.04  16
  -5  -5 -19 1963.32 1115.97  21
   5   5  19 1643.16 361.886  10
  -5  -5  19 1919.29 337.098  14
  -5  -5  19 1344.35 358.486  31
  -5  -5  19 1653.78 332.993  18
  -5  -7   1 111.016 600.496  23
  -5  -7  -1 172.262 917.396  16
  -5  -7  -1-74.3542 841.453  21
  -5  -7   1-77.9104 583.187  20
   5  -7   1 3613.96 3158.68  35
   5  -7  -1 2712.77 2971.47  35
  -5  -7   3-19.0465 575.991  23
  -5  -7  -3 143.584 620.558  23
  -5  -7  -3 133.396 936.279  16
  -5  -7  -3-39.0939 845.056  21
  -5  -7   3-151.544 560.634  20
  -5  -7  -3 367.052 607.796  20
  -5  -7   5 13186.4 750.495  20
  -5  -7   5 13238.4 770.037  23
  -5  -7   7 1992.52 639.405  23
  -5  -7   7 2033.22 341.681  14
  -5  -7   7 2419.92 342.347  18
  -6  -2  -2 272.155 316.709  14
  -6  -2   2 143.380 340.909  14
  -6  -2  -2 179.723 312.719  18
  -6  -2   2-73.1546 336.008  18
  -6  -2  -4 14.5437 162.114  16
  -6  -2  -4-15.0151 133.717  21
  -6  -2  -4 188.176 309.726  14
  -6  -2   4-166.138 361.402  14
  -6  -2  -4 40.1908 304.046  18
  -6  -2   4 40.0219 361.366  18
  -6  -2  -6-14.2826 353.374  16
  -6  -2   6 12271.5 462.316  14
  -6  -2  -6-14.7324 296.302  21
  -6  -2   6 11723.6 457.203  18
  -6  -2  -8-212.209 407.465  16
  -6  -2  -8-262.473 357.426  21
  -6  -2   8 1275.58 365.333  14
  -6  -2   8 1337.38 369.708  18
  -6  -2  10 21442.1 673.462  14
  -6  -2  10 21790.4 672.890  18
  -6  -2 -12-42.3991 356.750  16
  -6  -2 -12-189.307 292.409  21
  -6  -2  14 5803.90 412.022  14
  -6  -2 -14-29.2967 164.146  21
   6   2  14 183.754 603.706  42
  -6  -2  14 5375.11 406.740  18
   6   2  14-4.08912 16.9507  10
   6   2  14 420.618 519.089  36
   6   2  14-100.589 897.882  30
  -6  -2 -16 43.0512 82.4926  16
  -6  -2  16 3631.89 388.535  14
   6   2  16 138.014 609.254  42
  -6  -2  16 4207.56 388.801  18
   6   2  16-4.18941 15.2314  10
   6   2  16 492.828 532.620  36
   6   2  16 106.997 914.279  30
   6   2  18-92.1896 589.529  42
  -6  -2  18 2686.42 378.348  14
  -6  -2  18 2802.17 379.709  18
   6   2  18-4.31156 17.1714  10
   6   2  18 8.02008 498.510  36
   6   2  18-316.944 909.201  30
  -6  -2  20 641.434 331.310  14
  -6  -2  20 38.0322 331.693  18
  -6  -2  22 17774.4 715.627  14
  -6  -2  22 18359.5 714.035  18
  -6  -4   0 40055.0 1244.72  14
  -6  -4   0 40345.4 1244.62  18
  -6  -4   2 7.88028 731.399  23
  -6  -4  -2 22.4409 1110.09  16
  -6  -4   2 201.558 1177.58  16
  -6  -4   2 16.9386 622.273  12
  -6  -4  -2 57.6128 1018.94  21
  -6  -4   2 636.258 1066.25  21
  -6  -4   2 149.272 699.899  20
  -6  -4   2 31.0587 296.988  14
   6   4   2-5.40878 407.033  36
  -6  -4   2 374.392 299.293  18
  -6  -4  -4-8.16527 740.846  23
  -6  -4   4 327.059 718.237  23
  -6  -4  -4-283.985 1105.77  16
  -6  -4   4-8.45703 612.397  12
  -6  -4  -4 69.9449 1008.22  21
  -6  -4  -4-65.1515 722.292  20
  -6  -4   4-318.253 704.846  20
  -6  -4   4 111.642 299.957  14
   6   4   4 68.9891 425.651  36
  -6  -4   4 175.621 304.851  18
  -6  -4  -6 1231.01 1158.09  21
  -6  -4   6 14121.1 552.963  14
  -6  -4   6 9258.37 842.443  20
   6   4   6 15829.0 686.486  36
  -6  -4   6 13903.5 550.352  18
  -6  -4  -6 900.597 1256.66  16
  -6  -4   6 12775.3 821.073  12
  -6  -4   6 9582.27 861.053  23
  -6  -4  -8-175.520 752.971  23
  -6  -4   8 993.736 713.960  23
  -6  -4  -8-11.7588 1123.56  16
  -6  -4   8 1380.85 629.539  12
  -6  -4  -8 120.459 1024.26  21
  -6  -4  -8 374.946 734.136  20
  -6  -4   8 677.925 687.598  20
  -6  -4   8 956.682 317.020  14
   6   4   8 1065.21 470.193  36
  -6  -4   8 1227.16 322.297  18
  -6  -4 -10-35.9930 1230.82  16
  -6  -4 -10 724.998 1160.15  21
  -6  -4  10 10634.5 496.966  14
  -6  -4 -10 9974.45 868.820  20
  -6  -4  10 7424.98 795.282  20
   6   4  10 13004.3 656.635  36
  -6  -4  10 10553.2 497.214  18
  -6  -4  10 11295.8 776.704  12
  -6  -4 -10 9352.59 873.848  23
  -6  -4  10 7262.15 812.915  23
  -6  -4  12 10692.1 512.271  14
  -6  -4 -12 7220.76 838.808  20
   6   4  12 11653.9 639.195  36
  -6  -4  12 10259.6 511.302  18
  -6  -4  12 9044.27 763.769  12
  -6  -4 -12 7106.72 865.089  23
  -6  -4 -14 1402.05 1161.69  16
  -6  -4  14 2550.77 644.923  12
  -6  -4 -14 2706.04 1087.01  21
  -6  -4  14 2353.78 334.010  14
   6   4  14 2802.96 504.988  36
  -6  -4  14 2400.96 334.027  18
  -6  -4 -16 6067.00 1240.85  16
  -6  -4 -16 5443.01 1129.73  21
  -6  -4  16 5605.33 687.858  12
  -6  -4 -18 1053.05 1289.11  16
  -6  -4 -18 2126.75 1176.28  21
  -6  -4  18 1985.46 334.029  14
   6   4  18 63.1489 517.770  36
  -6  -4  18 2024.38 332.189  18
   6  -6   0 1708.47 2620.00  43
  -6  -6   2-122.474 668.289  23
  -6  -6  -2-200.507 1065.47  16
  -6  -6  -2 64.8011 966.523  21
  -6  -6   2 171.523 637.675  20
  -6  -6  -4-129.696 686.400  23
  -6  -6   4 302.878 657.991  23
  -6  -6  -4-163.528 1087.26  16
  -6  -6  -4-290.060 968.692  21
  -6  -6   4-20.9683 645.214  20
  -6  -6  -4 386.035 669.634  20
  -6  -6  -6 449.707 748.728  23
  -6  -6   6 4073.83 694.422  23
  -6  -6  -6 439.181 1131.38  16
  -6  -6  -6 334.251 1031.85  21
  -6  -6   6 5491.83 372.597  14
  -6  -6  -6 600.063 716.678  20
  -6  -6   6 4492.86 677.611  20
  -6  -6   6 5098.29 363.308  18
  -6  -6  -8-129.786 807.029  23
  -6  -6   8 376.646 711.443  23
  -6  -6  -8 162.762 1133.89  16
  -6  -6   8 1059.65 636.525  12
  -6  -6  -8 47.6056 1020.68  21
  -6  -6  -8-137.984 789.704  20
  -6  -6   8 882.999 692.459  20
  -6  -6   8 870.929 314.809  14
  -6  -6   8 416.345 312.615  18
  -7  -3  -1 415.185 309.070  14
  -7  -3   1 860.419 318.958  14
   7   3  -1 585.839 384.810  36
   7   3   1 5.89436 413.458  36
  -7  -3  -1 335.343 307.049  18
  -7  -3   1 821.968 316.360  18
  -7  -3   3 740.534 328.414  14
   7   3   3 63.3011 436.467  36
  -7  -3   3 981.875 325.763  18
  -7  -3   5 20560.1 613.595  14
  -7  -3   5 19992.5 610.348  18
  -7  -3   7 3320.15 366.923  14
  -7  -3   7 3151.01 364.622  18
  -7  -3  -9-28.3797 119.893  16
  -7  -3   9 2638.21 362.973  14
  -7  -3  -9-14.6205 108.947  21
  -7  -3   9 2684.82 364.443  18
   7   3   9-113.906 449.274  36
  -7  -3 -11-14.2437 94.1993  16
  -7  -3  11 7657.09 409.386  14
  -7  -3 -11-14.6704 86.1410  21
  -7  -3  11 6608.59 376.636  18
   7   3  11 563.499 455.898  36
  -7  -3  13-159.343 317.150  14
  -7  -3  13-137.659 315.833  18
  -7  -5  -1 284.239 738.355  23
  -7  -5   1 57.7031 728.422  23
  -7  -5  -1 412.097 1006.04  16
  -7  -5  -1 244.929 926.165  21
  -7  -5  -1 374.915 723.323  20
  -7  -5   1 65.7141 702.567  20
  -7  -5   3 715.235 704.299  23
  -7  -5  -3 125.734 1124.86  16
  -7  -5  -3 298.414 1026.02  21
  -7  -5   3 639.972 682.751  20
  -7  -5  -5 419.852 1209.23  21
  -7  -5   5 14433.4 542.951  14
  -7  -5   5 8947.11 842.495  20
  -7  -5   5 14556.2 542.412  18
  -7  -5  -5 572.390 1307.80  16
  -7  -5   5 8002.43 845.335  23
  -7  -5   7 2218.18 324.853  14
  -7  -5   7 2499.53 328.011  18
   0   0   0    0.00    0.00   0

TITL HW_HD_Zhou_La2222_S2_P8_051224_oF_corr1 in Fmmm
REM Fmmm (#69 in standard setting)
CELL 0.71073   5.269881   5.271139  19.909867  90.0000  90.0000  90.0000
ZERR    4.00   0.000721   0.000612   0.001677   0.0000   0.0000   0.0000
LATT  4
SYMM -x,-y, z
SYMM -x, y,-z
SYMM  x,-y,-z
SFAC O Ni La
UNIT 28.00 8.00 12.00
REM  CrysAlisPro recorded range (K): Min=300.0; max=300.0; aver:300.0
TEMP 27
TREF
HKLF 4
END
;
_shelx_hkl_checksum   65849
