# Supplementary material for: Pressure-Induced Phase Transitions in Bilayer La3Ni2O7
Source: J Phys Chem C Nanomater Interfaces. 2025 Dec 11;130(13):4911–8. doi: 10.1021/acs.jpcc.5c07252 (PMC13051444; doi:10.1021/acs.jpcc.5c07252)
Supplement: Supplementary file 2 [file jp5c07252_si_002.zip › XRD_CIf/15p07GPa_tI.cif]

 
data_HW_HD_Zhou_La2222_S2_P8_051224_tI_corr1
 
_audit_creation_method            'SHELXL-2019/1'
_shelx_SHELXL_version_number      '2019/1'
_chemical_name_systematic         ?
_chemical_name_common             ?
_chemical_melting_point           ?
_chemical_formula_moiety          ?
_chemical_formula_sum
 'La3 Ni2 O7' 
_chemical_formula_weight          646.15

loop_
 _atom_type_symbol
 _atom_type_description
 _atom_type_scat_dispersion_real
 _atom_type_scat_dispersion_imag
 _atom_type_scat_source
 'O'  'O'   0.0106   0.0060
 'International Tables Vol C Tables 4.2.6.8 and 6.1.1.4'
 'Ni'  'Ni'   0.3393   1.1124
 'International Tables Vol C Tables 4.2.6.8 and 6.1.1.4'
 'La'  'La'  -0.2871   2.4523
 'International Tables Vol C Tables 4.2.6.8 and 6.1.1.4'
 
_space_group_crystal_system       tetragonal
_space_group_IT_number            139
_space_group_name_H-M_alt         'I 4/m m m'
_space_group_name_Hall            '-I 4 2'
 
_shelx_space_group_comment
;
The symmetry employed for this shelxl refinement is uniquely defined
by the following loop, which should always be used as a source of
symmetry information in preference to the above space-group names.
They are only intended as comments.
;
 
loop_
 _space_group_symop_operation_xyz
 'x, y, z'
 '-x, -y, z'
 '-y, x, z'
 'y, -x, z'
 '-x, y, -z'
 'x, -y, -z'
 'y, x, -z'
 '-y, -x, -z'
 'x+1/2, y+1/2, z+1/2'
 '-x+1/2, -y+1/2, z+1/2'
 '-y+1/2, x+1/2, z+1/2'
 'y+1/2, -x+1/2, z+1/2'
 '-x+1/2, y+1/2, -z+1/2'
 'x+1/2, -y+1/2, -z+1/2'
 'y+1/2, x+1/2, -z+1/2'
 '-y+1/2, -x+1/2, -z+1/2'
 '-x, -y, -z'
 'x, y, -z'
 'y, -x, -z'
 '-y, x, -z'
 'x, -y, z'
 '-x, y, z'
 '-y, -x, z'
 'y, x, z'
 '-x+1/2, -y+1/2, -z+1/2'
 'x+1/2, y+1/2, -z+1/2'
 'y+1/2, -x+1/2, -z+1/2'
 '-y+1/2, x+1/2, -z+1/2'
 'x+1/2, -y+1/2, z+1/2'
 '-x+1/2, y+1/2, z+1/2'
 '-y+1/2, -x+1/2, z+1/2'
 'y+1/2, x+1/2, z+1/2'
 
_cell_length_a                    3.7265(3)
_cell_length_b                    3.7265(3)
_cell_length_c                    19.909(2)
_cell_angle_alpha                 90
_cell_angle_beta                  90
_cell_angle_gamma                 90
_cell_volume                      276.47(6)
_cell_formula_units_Z             2
_cell_measurement_temperature     300(2)
_cell_measurement_reflns_used     ?
_cell_measurement_theta_min       ?
_cell_measurement_theta_max       ?
 
_exptl_crystal_description        ?
_exptl_crystal_colour             ?
_exptl_crystal_density_meas       ?
_exptl_crystal_density_method     ?
_exptl_crystal_density_diffrn     7.762          
_exptl_crystal_F_000              566
_exptl_transmission_factor_min    ?
_exptl_transmission_factor_max    ?
_exptl_crystal_size_max           ?
_exptl_crystal_size_mid           ?
_exptl_crystal_size_min           ?
_exptl_absorpt_coefficient_mu     29.347
_shelx_estimated_absorpt_T_min    ?
_shelx_estimated_absorpt_T_max    ?
_exptl_absorpt_correction_type    ?
_exptl_absorpt_correction_T_min   ?
_exptl_absorpt_correction_T_max   ?
_exptl_absorpt_process_details    ?
_exptl_absorpt_special_details    ?
_diffrn_ambient_temperature       300(2)
_diffrn_radiation_wavelength      0.71073
_diffrn_radiation_type            MoK\a
_diffrn_source                    ?
_diffrn_measurement_device_type   ?
_diffrn_measurement_method        ?
_diffrn_detector_area_resol_mean  ?
_diffrn_reflns_number             3465
_diffrn_reflns_av_unetI/netI      0.0252
_diffrn_reflns_av_R_equivalents   0.0863
_diffrn_reflns_limit_h_min        -6
_diffrn_reflns_limit_h_max        3
_diffrn_reflns_limit_k_min        -5
_diffrn_reflns_limit_k_max        6
_diffrn_reflns_limit_l_min        -24
_diffrn_reflns_limit_l_max        32
_diffrn_reflns_theta_min          2.046
_diffrn_reflns_theta_max          36.396
_diffrn_reflns_theta_full         25.242
_diffrn_measured_fraction_theta_max   0.932
_diffrn_measured_fraction_theta_full  0.962
_diffrn_reflns_Laue_measured_fraction_max    0.932
_diffrn_reflns_Laue_measured_fraction_full   0.962
_diffrn_reflns_point_group_measured_fraction_max   0.932
_diffrn_reflns_point_group_measured_fraction_full  0.962
_reflns_number_total              233
_reflns_number_gt                 186
_reflns_threshold_expression      'I > 2\s(I)'
_reflns_Friedel_coverage          0.000
_reflns_Friedel_fraction_max      .
_reflns_Friedel_fraction_full     .
 
_reflns_special_details
;
 Reflections were merged by SHELXL according to the crystal
 class for the calculation of statistics and refinement.
 
 _reflns_Friedel_fraction is defined as the number of unique
 Friedel pairs measured divided by the number that would be
 possible theoretically, ignoring centric projections and
 systematic absences.
;
 
_computing_data_collection        ?
_computing_cell_refinement        ?
_computing_data_reduction         ?
_computing_structure_solution     ?
_computing_structure_refinement 'SHELXL-2019/1 (Sheldrick, 2019)'
_computing_molecular_graphics     ?
_computing_publication_material   ?
_refine_special_details           ?
_refine_ls_structure_factor_coef  Fsqd
_refine_ls_matrix_type            full
_refine_ls_weighting_scheme       calc
_refine_ls_weighting_details
'w=1/[\s^2^(Fo^2^)+(0.0999P)^2^+103.8164P] where P=(Fo^2^+2Fc^2^)/3'
_atom_sites_solution_primary      ?
_atom_sites_solution_secondary    ?
_atom_sites_solution_hydrogens    .
_refine_ls_hydrogen_treatment     undef
_refine_ls_extinction_method      none
_refine_ls_extinction_coef        .
_refine_ls_number_reflns          233
_refine_ls_number_parameters      18
_refine_ls_number_restraints      0
_refine_ls_R_factor_all           0.1164
_refine_ls_R_factor_gt            0.0779
_refine_ls_wR_factor_ref          0.2899
_refine_ls_wR_factor_gt           0.1979
_refine_ls_goodness_of_fit_ref    1.317
_refine_ls_restrained_S_all       1.317
_refine_ls_shift/su_max           0.000
_refine_ls_shift/su_mean          0.000
 
loop_
 _atom_site_label
 _atom_site_type_symbol
 _atom_site_fract_x
 _atom_site_fract_y
 _atom_site_fract_z
 _atom_site_U_iso_or_equiv
 _atom_site_adp_type
 _atom_site_occupancy
 _atom_site_site_symmetry_order  
 _atom_site_calc_flag
 _atom_site_refinement_flags_posn
 _atom_site_refinement_flags_adp
 _atom_site_refinement_flags_occupancy
 _atom_site_disorder_assembly
 _atom_site_disorder_group
La1 La 0.500000 0.500000 0.500000 0.0245(10) Uani 1 16 d S T P . .
La2 La 0.500000 0.500000 0.67946(15) 0.0252(9) Uani 1 8 d S T P . .
Ni3 Ni 0.000000 0.000000 0.5968(4) 0.0246(15) Uani 1 8 d S T P . .
O1 O -0.500000 0.000000 0.5957(12) 0.023(5) Uani 1 4 d S T P . .
O2 O 0.000000 0.000000 0.7039(16) 0.019(6) Uani 1 8 d S T P . .
O3 O 0.000000 0.000000 0.500000 0.026(11) Uani 1 16 d S T P . .
 
loop_
 _atom_site_aniso_label
 _atom_site_aniso_U_11
 _atom_site_aniso_U_22
 _atom_site_aniso_U_33
 _atom_site_aniso_U_23
 _atom_site_aniso_U_13
 _atom_site_aniso_U_12
La1 0.0256(14) 0.0256(14) 0.0222(17) 0.000 0.000 0.000
La2 0.0268(11) 0.0268(11) 0.0218(13) 0.000 0.000 0.000
Ni3 0.026(2) 0.026(2) 0.023(3) 0.000 0.000 0.000
O1 0.026(13) 0.016(11) 0.027(11) 0.000 0.000 0.000
O2 0.019(10) 0.019(10) 0.020(14) 0.000 0.000 0.000
O3 0.020(15) 0.020(15) 0.04(3) 0.000 0.000 0.000
 
_geom_special_details
;
 All esds (except the esd in the dihedral angle between two l.s. planes)
 are estimated using the full covariance matrix.  The cell esds are taken
 into account individually in the estimation of esds in distances, angles
 and torsion angles; correlations between esds in cell parameters are only
 used when they are defined by crystal symmetry.  An approximate (isotropic)
 treatment of cell esds is used for estimating esds involving l.s. planes.
;
 
loop_
 _geom_bond_atom_site_label_1
 _geom_bond_atom_site_label_2
 _geom_bond_distance
 _geom_bond_site_symmetry_2
 _geom_bond_publ_flag
La1 O3 2.6350(2) 1_665 ?
La1 O3 2.6350(2) . ?
La1 O3 2.6350(2) 1_565 ?
La1 O3 2.6350(2) 1_655 ?
La1 O1 2.665(17) 19_556 ?
La1 O1 2.665(17) 3_665 ?
La1 O1 2.665(17) 17_556 ?
La1 O1 2.665(17) 1_665 ?
La1 O1 2.665(17) 19_656 ?
La1 O1 2.665(17) 3_565 ?
La1 O1 2.665(17) 17_566 ?
La1 O1 2.665(17) 1_655 ?
La2 O2 2.32(3) 25_556 ?
La2 O1 2.500(16) 3_565 ?
La2 O1 2.500(16) 1_655 ?
La2 O1 2.500(16) 3_665 ?
La2 O1 2.500(16) 1_665 ?
La2 O2 2.680(6) . ?
La2 O2 2.680(6) 1_665 ?
La2 O2 2.680(6) 1_565 ?
La2 O2 2.680(6) 1_655 ?
La2 Ni3 3.106(4) . ?
La2 Ni3 3.106(4) 1_665 ?
La2 Ni3 3.106(4) 1_565 ?
Ni3 O1 1.8634(4) 3_565 ?
Ni3 O1 1.8634(4) 3 ?
Ni3 O1 1.8634(4) 1_655 ?
Ni3 O1 1.8634(4) . ?
Ni3 O3 1.928(7) . ?
Ni3 O2 2.13(3) . ?
 
loop_
 _geom_angle_atom_site_label_1
 _geom_angle_atom_site_label_2
 _geom_angle_atom_site_label_3
 _geom_angle
 _geom_angle_site_symmetry_1
 _geom_angle_site_symmetry_3
 _geom_angle_publ_flag
O3 La1 O3 180.0 1_665 . ?
O3 La1 O3 90.0 1_665 1_565 ?
O3 La1 O3 90.0 . 1_565 ?
O3 La1 O3 90.0 1_665 1_655 ?
O3 La1 O3 90.0 . 1_655 ?
O3 La1 O3 180.0 1_565 1_655 ?
O3 La1 O1 119.6(2) 1_665 19_556 ?
O3 La1 O1 60.4(2) . 19_556 ?
O3 La1 O1 60.4(2) 1_565 19_556 ?
O3 La1 O1 119.6(2) 1_655 19_556 ?
O3 La1 O1 60.4(2) 1_665 3_665 ?
O3 La1 O1 119.6(2) . 3_665 ?
O3 La1 O1 119.6(2) 1_565 3_665 ?
O3 La1 O1 60.4(2) 1_655 3_665 ?
O1 La1 O1 180.0 19_556 3_665 ?
O3 La1 O1 119.6(2) 1_665 17_556 ?
O3 La1 O1 60.4(2) . 17_556 ?
O3 La1 O1 119.6(2) 1_565 17_556 ?
O3 La1 O1 60.4(2) 1_655 17_556 ?
O1 La1 O1 59.3(4) 19_556 17_556 ?
O1 La1 O1 120.7(4) 3_665 17_556 ?
O3 La1 O1 60.4(2) 1_665 1_665 ?
O3 La1 O1 119.6(2) . 1_665 ?
O3 La1 O1 60.4(2) 1_565 1_665 ?
O3 La1 O1 119.6(2) 1_655 1_665 ?
O1 La1 O1 120.7(4) 19_556 1_665 ?
O1 La1 O1 59.3(4) 3_665 1_665 ?
O1 La1 O1 180.0(7) 17_556 1_665 ?
O3 La1 O1 60.4(2) 1_665 19_656 ?
O3 La1 O1 119.6(2) . 19_656 ?
O3 La1 O1 119.6(2) 1_565 19_656 ?
O3 La1 O1 60.4(2) 1_655 19_656 ?
O1 La1 O1 88.7(7) 19_556 19_656 ?
O1 La1 O1 91.3(7) 3_665 19_656 ?
O1 La1 O1 59.3(4) 17_556 19_656 ?
O1 La1 O1 120.7(4) 1_665 19_656 ?
O3 La1 O1 119.6(2) 1_665 3_565 ?
O3 La1 O1 60.4(2) . 3_565 ?
O3 La1 O1 60.4(2) 1_565 3_565 ?
O3 La1 O1 119.6(2) 1_655 3_565 ?
O1 La1 O1 91.3(7) 19_556 3_565 ?
O1 La1 O1 88.7(7) 3_665 3_565 ?
O1 La1 O1 120.7(4) 17_556 3_565 ?
O1 La1 O1 59.3(4) 1_665 3_565 ?
O1 La1 O1 180.0 19_656 3_565 ?
O3 La1 O1 60.4(2) 1_665 17_566 ?
O3 La1 O1 119.6(2) . 17_566 ?
O3 La1 O1 60.4(2) 1_565 17_566 ?
O3 La1 O1 119.6(2) 1_655 17_566 ?
O1 La1 O1 59.3(4) 19_556 17_566 ?
O1 La1 O1 120.7(4) 3_665 17_566 ?
O1 La1 O1 88.7(7) 17_556 17_566 ?
O1 La1 O1 91.3(7) 1_665 17_566 ?
O1 La1 O1 59.3(4) 19_656 17_566 ?
O1 La1 O1 120.7(4) 3_565 17_566 ?
O3 La1 O1 119.6(2) 1_665 1_655 ?
O3 La1 O1 60.4(2) . 1_655 ?
O3 La1 O1 119.6(2) 1_565 1_655 ?
O3 La1 O1 60.4(2) 1_655 1_655 ?
O1 La1 O1 120.7(4) 19_556 1_655 ?
O1 La1 O1 59.3(4) 3_665 1_655 ?
O1 La1 O1 91.3(7) 17_556 1_655 ?
O1 La1 O1 88.7(7) 1_665 1_655 ?
O1 La1 O1 120.7(4) 19_656 1_655 ?
O1 La1 O1 59.3(4) 3_565 1_655 ?
O1 La1 O1 180.0 17_566 1_655 ?
O2 La2 O1 131.8(4) 25_556 3_565 ?
O2 La2 O1 131.8(4) 25_556 1_655 ?
O1 La2 O1 63.6(5) 3_565 1_655 ?
O2 La2 O1 131.8(4) 25_556 3_665 ?
O1 La2 O1 96.3(8) 3_565 3_665 ?
O1 La2 O1 63.6(5) 1_655 3_665 ?
O2 La2 O1 131.8(4) 25_556 1_665 ?
O1 La2 O1 63.6(5) 3_565 1_665 ?
O1 La2 O1 96.3(8) 1_655 1_665 ?
O1 La2 O1 63.6(5) 3_665 1_665 ?
O2 La2 O2 79.5(7) 25_556 . ?
O1 La2 O2 66.6(6) 3_565 . ?
O1 La2 O2 66.6(6) 1_655 . ?
O1 La2 O2 129.8(5) 3_665 . ?
O1 La2 O2 129.8(5) 1_665 . ?
O2 La2 O2 79.5(7) 25_556 1_665 ?
O1 La2 O2 129.8(5) 3_565 1_665 ?
O1 La2 O2 129.8(5) 1_655 1_665 ?
O1 La2 O2 66.6(6) 3_665 1_665 ?
O1 La2 O2 66.6(6) 1_665 1_665 ?
O2 La2 O2 159.0(14) . 1_665 ?
O2 La2 O2 79.5(7) 25_556 1_565 ?
O1 La2 O2 66.6(6) 3_565 1_565 ?
O1 La2 O2 129.8(5) 1_655 1_565 ?
O1 La2 O2 129.8(5) 3_665 1_565 ?
O1 La2 O2 66.6(6) 1_665 1_565 ?
O2 La2 O2 88.1(2) . 1_565 ?
O2 La2 O2 88.1(2) 1_665 1_565 ?
O2 La2 O2 79.5(7) 25_556 1_655 ?
O1 La2 O2 129.8(5) 3_565 1_655 ?
O1 La2 O2 66.6(6) 1_655 1_655 ?
O1 La2 O2 66.6(6) 3_665 1_655 ?
O1 La2 O2 129.8(5) 1_665 1_655 ?
O2 La2 O2 88.1(2) . 1_655 ?
O2 La2 O2 88.1(2) 1_665 1_655 ?
O2 La2 O2 159.0(14) 1_565 1_655 ?
O2 La2 Ni3 121.97(12) 25_556 . ?
O1 La2 Ni3 36.86(6) 3_565 . ?
O1 La2 Ni3 36.86(6) 1_655 . ?
O1 La2 Ni3 95.4(3) 3_665 . ?
O1 La2 Ni3 95.4(3) 1_665 . ?
O2 La2 Ni3 42.5(7) . . ?
O2 La2 Ni3 158.5(7) 1_665 . ?
O2 La2 Ni3 95.5(4) 1_565 . ?
O2 La2 Ni3 95.5(4) 1_655 . ?
O2 La2 Ni3 121.97(12) 25_556 1_665 ?
O1 La2 Ni3 95.4(3) 3_565 1_665 ?
O1 La2 Ni3 95.4(3) 1_655 1_665 ?
O1 La2 Ni3 36.86(6) 3_665 1_665 ?
O1 La2 Ni3 36.86(6) 1_665 1_665 ?
O2 La2 Ni3 158.5(7) . 1_665 ?
O2 La2 Ni3 42.5(7) 1_665 1_665 ?
O2 La2 Ni3 95.5(4) 1_565 1_665 ?
O2 La2 Ni3 95.5(4) 1_655 1_665 ?
Ni3 La2 Ni3 116.1(2) . 1_665 ?
O2 La2 Ni3 121.97(12) 25_556 1_565 ?
O1 La2 Ni3 36.86(6) 3_565 1_565 ?
O1 La2 Ni3 95.4(3) 1_655 1_565 ?
O1 La2 Ni3 95.4(3) 3_665 1_565 ?
O1 La2 Ni3 36.86(6) 1_665 1_565 ?
O2 La2 Ni3 95.5(4) . 1_565 ?
O2 La2 Ni3 95.5(4) 1_665 1_565 ?
O2 La2 Ni3 42.5(7) 1_565 1_565 ?
O2 La2 Ni3 158.5(7) 1_655 1_565 ?
Ni3 La2 Ni3 73.72(11) . 1_565 ?
Ni3 La2 Ni3 73.72(11) 1_665 1_565 ?
O1 Ni3 O1 178.6(16) 3_565 3 ?
O1 Ni3 O1 89.99(2) 3_565 1_655 ?
O1 Ni3 O1 89.99(2) 3 1_655 ?
O1 Ni3 O1 89.99(2) 3_565 . ?
O1 Ni3 O1 89.99(2) 3 . ?
O1 Ni3 O1 178.6(16) 1_655 . ?
O1 Ni3 O3 89.3(8) 3_565 . ?
O1 Ni3 O3 89.3(8) 3 . ?
O1 Ni3 O3 89.3(8) 1_655 . ?
O1 Ni3 O3 89.3(8) . . ?
O1 Ni3 O2 90.7(8) 3_565 . ?
O1 Ni3 O2 90.7(8) 3 . ?
O1 Ni3 O2 90.7(8) 1_655 . ?
O1 Ni3 O2 90.7(8) . . ?
O3 Ni3 O2 180.0 . . ?
O1 Ni3 La2 53.6(5) 3_565 . ?
O1 Ni3 La2 127.3(6) 3 . ?
O1 Ni3 La2 53.6(5) 1_655 . ?
O1 Ni3 La2 127.3(6) . . ?
O3 Ni3 La2 121.97(12) . . ?
O2 Ni3 La2 58.03(12) . . ?
O1 Ni3 La2 127.3(6) 3_565 1_445 ?
O1 Ni3 La2 53.6(5) 3 1_445 ?
O1 Ni3 La2 127.3(6) 1_655 1_445 ?
O1 Ni3 La2 53.6(5) . 1_445 ?
O3 Ni3 La2 121.97(12) . 1_445 ?
O2 Ni3 La2 58.03(12) . 1_445 ?
La2 Ni3 La2 116.1(2) . 1_445 ?
O1 Ni3 La2 53.6(5) 3_565 1_455 ?
O1 Ni3 La2 127.3(6) 3 1_455 ?
O1 Ni3 La2 127.3(6) 1_655 1_455 ?
O1 Ni3 La2 53.6(5) . 1_455 ?
O3 Ni3 La2 121.97(12) . 1_455 ?
O2 Ni3 La2 58.03(12) . 1_455 ?
La2 Ni3 La2 73.72(11) . 1_455 ?
La2 Ni3 La2 73.72(11) 1_445 1_455 ?
O1 Ni3 La2 127.3(6) 3_565 1_545 ?
O1 Ni3 La2 53.6(5) 3 1_545 ?
O1 Ni3 La2 53.6(5) 1_655 1_545 ?
O1 Ni3 La2 127.3(6) . 1_545 ?
O3 Ni3 La2 121.97(12) . 1_545 ?
O2 Ni3 La2 58.03(12) . 1_545 ?
La2 Ni3 La2 73.72(11) . 1_545 ?
La2 Ni3 La2 73.72(11) 1_445 1_545 ?
La2 Ni3 La2 116.1(2) 1_455 1_545 ?
O1 Ni3 La1 124.3(6) 3_565 1_445 ?
O1 Ni3 La1 54.7(6) 3 1_445 ?
O1 Ni3 La1 124.3(6) 1_655 1_445 ?
O1 Ni3 La1 54.7(6) . 1_445 ?
O3 Ni3 La1 53.81(10) . 1_445 ?
O2 Ni3 La1 126.19(10) . 1_445 ?
La2 Ni3 La1 175.8(2) . 1_445 ?
La2 Ni3 La1 68.16(5) 1_445 1_445 ?
La2 Ni3 La1 108.22(3) 1_455 1_445 ?
La2 Ni3 La1 108.22(3) 1_545 1_445 ?
O1 Ni3 La1 124.3(6) 3_565 1_545 ?
O1 Ni3 La1 54.7(6) 3 1_545 ?
O1 Ni3 La1 54.7(6) 1_655 1_545 ?
O1 Ni3 La1 124.3(6) . 1_545 ?
O3 Ni3 La1 53.81(10) . 1_545 ?
O2 Ni3 La1 126.19(10) . 1_545 ?
La2 Ni3 La1 108.22(3) . 1_545 ?
La2 Ni3 La1 108.22(3) 1_445 1_545 ?
La2 Ni3 La1 175.8(2) 1_455 1_545 ?
La2 Ni3 La1 68.16(5) 1_545 1_545 ?
La1 Ni3 La1 69.59(10) 1_445 1_545 ?
Ni3 O1 Ni3 178.6(16) 1_455 . ?
Ni3 O1 La2 89.5(5) 1_455 1_455 ?
Ni3 O1 La2 89.5(5) . 1_455 ?
Ni3 O1 La2 89.5(5) 1_455 1_445 ?
Ni3 O1 La2 89.5(5) . 1_445 ?
La2 O1 La2 96.3(8) 1_455 1_445 ?
Ni3 O1 La1 90.5(6) 1_455 1_445 ?
Ni3 O1 La1 90.5(6) . 1_445 ?
La2 O1 La1 176.2(8) 1_455 1_445 ?
La2 O1 La1 87.47(7) 1_445 1_445 ?
Ni3 O1 La1 90.5(6) 1_455 1_455 ?
Ni3 O1 La1 90.5(6) . 1_455 ?
La2 O1 La1 87.47(7) 1_455 1_455 ?
La2 O1 La1 176.2(8) 1_445 1_455 ?
La1 O1 La1 88.7(7) 1_445 1_455 ?
Ni3 O2 La2 180.0 . 25_556 ?
Ni3 O2 La2 79.5(7) . 1_445 ?
La2 O2 La2 100.5(7) 25_556 1_445 ?
Ni3 O2 La2 79.5(7) . 1_455 ?
La2 O2 La2 100.5(7) 25_556 1_455 ?
La2 O2 La2 88.1(2) 1_445 1_455 ?
Ni3 O2 La2 79.5(7) . 1_545 ?
La2 O2 La2 100.5(7) 25_556 1_545 ?
La2 O2 La2 88.1(2) 1_445 1_545 ?
La2 O2 La2 159.0(14) 1_455 1_545 ?
Ni3 O2 La2 79.5(7) . . ?
La2 O2 La2 100.5(7) 25_556 . ?
La2 O2 La2 159.0(14) 1_445 . ?
La2 O2 La2 88.1(2) 1_455 . ?
La2 O2 La2 88.1(2) 1_545 . ?
Ni3 O3 Ni3 180.0 17_556 . ?
Ni3 O3 La1 90.0 17_556 . ?
Ni3 O3 La1 90.000(1) . . ?
Ni3 O3 La1 90.000(1) 17_556 1_445 ?
Ni3 O3 La1 90.000(1) . 1_445 ?
La1 O3 La1 180.0 . 1_445 ?
Ni3 O3 La1 90.0 17_556 1_545 ?
Ni3 O3 La1 90.0 . 1_545 ?
La1 O3 La1 90.0 . 1_545 ?
La1 O3 La1 90.0 1_445 1_545 ?
Ni3 O3 La1 90.0 17_556 1_455 ?
Ni3 O3 La1 90.0 . 1_455 ?
La1 O3 La1 90.0 . 1_455 ?
La1 O3 La1 90.0 1_445 1_455 ?
La1 O3 La1 180.0 1_545 1_455 ?
 
_refine_diff_density_max   11.484
_refine_diff_density_min   -9.100
_refine_diff_density_rms    1.530

_shelx_res_file
;
TITL HW_HD_Zhou_La2222_S2_P8_051224_tI_corr1 in I4/mmm
    HW_HD_Zhou_La2222_S2_P8_051224_tI_corr1.res
    created by SHELXL-2019/1 at 20:24:56 on 17-May-2024
REM I4/mmm (#139 in standard setting)
CELL 0.71073   3.726484   3.726484  19.908676  90.0000  90.0000  90.0000
ZERR    2.00   0.000315   0.000315   0.002485   0.0000   0.0000   0.0000
LATT  2
SYMM -x,-y, z
SYMM -y, x, z
SYMM  y,-x, z
SYMM -x, y,-z
SYMM  x,-y,-z
SYMM  y, x,-z
SYMM -y,-x,-z
SFAC O Ni La
UNIT 14.00 4.00 6.00
REM  CrysAlisPro recorded range (K): Min=300.0; max=300.0; aver:300.0
TEMP 27
ACTA

L.S. 10

WGHT    0.099900  103.816399
FVAR       2.28658
LA1   3    0.500000    0.500000    0.500000    10.06250    0.02556    0.02556 =
         0.02225    0.00000    0.00000    0.00000
LA2   3    0.500000    0.500000    0.679456    10.12500    0.02682    0.02682 =
         0.02183    0.00000    0.00000    0.00000
NI3   2    0.000000    0.000000    0.596842    10.12500    0.02554    0.02554 =
         0.02263    0.00000    0.00000    0.00000
O1    1   -0.500000    0.000000    0.595701    10.25000    0.02562    0.01566 =
         0.02661    0.00000    0.00000    0.00000
O2    1    0.000000    0.000000    0.703943    10.12500    0.01891    0.01891 =
         0.01951    0.00000    0.00000    0.00000
O3    1    0.000000    0.000000    0.500000    10.06250    0.02011    0.02011 =
         0.03927    0.00000    0.00000    0.00000
HKLF 4


REM  HW_HD_Zhou_La2222_S2_P8_051224_tI_corr1 in I4/mmm
REM wR2 = 0.2899, GooF = S = 1.317, Restrained GooF = 1.317 for all data
REM R1 = 0.0779 for 186 Fo > 4sig(Fo) and 0.1164 for all 233 data
REM 18 parameters refined using 0 restraints

END

WGHT      0.0996    104.9931

REM Highest difference peak 11.484,  deepest hole -9.100,  1-sigma level  1.530
Q1    1   0.6546  0.5000  0.5000  10.25000  0.05   11.48
Q2    1   0.6572  0.5000  0.6795  10.50000  0.05   10.39
Q3    1   0.5000  0.5000  0.7140  10.12500  0.05    8.54
Q4    1   0.8322  0.6251  0.5000  10.50000  0.05    8.13
Q5    1   0.8352  0.6293  0.6791  11.00000  0.05    7.17
Q6    1   0.0000  0.5000  0.5000  10.12500  0.05    7.11
Q7    1  -0.5000  0.0000  0.6799  10.25000  0.05    6.50
Q8    1   0.0000  0.0000  0.6335  10.12500  0.05    6.10
Q9    1   0.6572  0.6572  0.7061  10.50000  0.05    5.26
Q10   1   0.5000  0.5000  0.5337  10.12500  0.05    5.12
Q11   1   0.0000  0.2375  0.5000  10.25000  0.05    4.76
Q12   1   0.5000  0.5000  0.6438  10.12500  0.05    4.54
Q13   1  -0.1453  0.0000  0.5948  10.50000  0.05    4.41
Q14   1   0.6568  0.6568  0.5254  10.50000  0.05    4.23
Q15   1   0.0000 -0.3371  0.7079  10.50000  0.05    4.12
Q16   1  -0.3279 -0.1281  0.5930  11.00000  0.05    3.88
Q17   1   0.6562  0.7526  0.5000  10.50000  0.05    3.73
Q18   1  -0.5000 -0.2597  0.5910  10.50000  0.05    3.62
Q19   1   0.0000 -0.2341  0.6807  10.50000  0.05    3.43
Q20   1   0.6403  0.6403  0.6490  10.50000  0.05    3.38
;
_shelx_res_checksum   35251

_shelx_hkl_file
;
   0   0   2 2562.61 168.234   2
   0   0  -2 3201.18 137.348   5
   0   0   4 7836.97 412.827   2
   0   0  -4 8517.33 335.173   5
   0   0   6 143613. 4212.63   2
   0   0  -6 151206. 4111.66   5
   0   0   6 138598. 4084.50  17
   0   0   6 144149. 4130.06  30
   0   0  -6 127601. 4293.67   2
   0   0   6 137323. 4118.97  42
   0   0   8 15331.2 557.655  33
   0   0   8 14971.5 600.919  17
   0   0   8 14853.4 652.492  42
   0   0   8 16374.5 675.994  30
   0   0   8 14256.5 546.698  31
   0   0   8 15910.4 780.846   2
   0   0  10 358782. 9648.38  17
   0   0  10 331711. 9528.29  18
   0   0  10 350502. 9548.83  12
   0   0  10 347619. 9799.67   2
   0   0  10 310042. 9664.69  40
   0   0  10 331376. 9528.42  14
   0   0  10 339873. 9688.02  42
   0   0  10 315010. 9660.59  30
   0   0  10 324480. 9589.91  31
   0   0  10 369102. 9597.19  33
   0   0  12 163138. 4874.66  40
   0   0  12 174604. 4709.11  36
   0   0  12 156242. 4893.65   2
   0   0  12 186724. 4849.94  17
   0   0  12 169221. 4724.85  12
   0   0  12 169488. 4868.99  30
   0   0  12 159075. 4703.11  18
   0   0  12 165103. 4778.47  31
   0   0 -12 163437. 4791.17  16
   0   0 -12 161597. 4792.79  21
   0   0  12 169438. 4869.15  42
   0   0  12 158198. 4702.89  14
   0   0  14 34950.6 1160.94  12
   0   0 -14 35697.7 1312.35  16
   0   0  14 37567.4 1387.01   2
   0   0  14 38047.5 1141.97  18
   0   0  14 39107.7 1144.20  14
   0   0  14 39686.9 1241.17  31
   0   0  14 37703.6 1366.77  40
   0   0  14 38855.1 1357.34  42
   0   0  14 39040.9 1234.30  25
   0   0  14 44035.1 1399.07   4
   0   0  14 38704.6 1357.50  30
   0   0 -14 35401.9 1311.94  21
   0   0  16 23335.7 968.208  42
   0   0  16 23488.0 826.476  31
   0   0  16 22782.5 993.398  40
   0   0  16 22677.9 764.620  12
   0   0  16 20124.2 789.593  10
   0   0  16 19210.2 976.264   2
   0   0  16 21958.9 951.169  30
   0   0  16 20799.7 935.660   4
   0   0  16 20652.2 784.857  25
   0   0  18 12139.4 555.195  31
   0   0  18 14341.6 802.608  40
   0   0  18 12156.2 559.129  25
   0   0  18 12448.5 541.683  12
   0   0  18 13102.0 749.590  30
   0   0  18 13839.4 756.865  42
   0   0  18 11909.8 585.144  10
   0   0  20 1635.22 550.346  42
   0   0  20 2230.56 363.142  31
   0   0  20 1837.87 520.696  40
   0   0  20 1740.39 413.257  10
   0   0  20 1871.79 373.813  25
   0   0  20 2101.55 528.044  30
   0   0  22 72237.4 2138.59  10
   0   0  22 77942.4 2120.01  31
   0   0  22 69932.0 2240.87  30
   0   0  22 65626.0 2214.79  40
   0   0  22 61153.1 2104.24  25
   0   0  24 186.732 535.963  30
   0   0  24 186.923 427.575  10
   0   0  24-58.3552 367.977  25
   0   0  24 7.62726 513.802  40
   0   0  26 3196.22 580.178  30
   0   0  26 3088.09 436.925  10
   0   0  26 4179.89 592.951  40
   0   0  26 3984.42 436.566  25
   0   0  28 14988.9 700.782  25
   0   0  28 20092.9 901.509  40
   0   0  28 21129.7 934.903  30
   0   0  28 16769.2 761.839  10
   0   0  30 42.6581 363.880  25
   0   0  30 697.104 569.818  40
   0   0  32 3357.28 563.505  40
   0   0  32 3041.95 410.531  25
   0   1   1 36351.1 1129.32  14
   0  -1   1 35766.4 1156.81  36
   0  -1  -1 38544.9 1149.78   3
   0   1  -1 38716.4 1163.82   3
   0   1   1 36246.2 1128.61  18
   0   1   1 37820.5 1145.31  12
   0  -1   3 17192.9 628.397  17
   0   1   3 16328.7 596.167  31
   0   1   3 18520.0 592.397  23
   0   1  -3 18042.6 600.243  20
   0  -1  -3 18163.1 843.667   4
   0  -1  -3 18756.1 721.066   2
   0   1   3 19107.0 592.514  20
   0  -1   3 15528.5 630.624  42
   0  -1   3 16059.2 642.977  30
   0   1  -3 16674.6 586.199   3
   0  -1  -3 16830.6 570.313   3
   0  -1   3 16030.2 604.429  36
   0   1   3 17751.4 592.996   5
   0   1  -3 18186.6 603.541  23
   0   1   3 17009.5 593.754   3
   0  -1   3 17544.6 572.672   3
   0   1   5 475206. 13447.4  25
   0  -1   5 492607. 13560.4  30
   0   1  -5 489837. 13509.3  16
   0  -1  -5 481392. 13447.8   3
   1   0   5 464724. 13564.6  25
   0  -1   5 468745. 13540.3  40
   0   1  -5 474142. 13466.7  23
   0   1  -5 473472. 13465.6  20
   0  -1  -5 510276. 13683.0   4
  -1   0  -5 494005. 13603.2   1
   0  -1  -5 448836. 13591.3   2
   0   1   5 482474. 13687.4   4
   0  -1   5 484617. 13529.3  17
  -1   0  -5 503581. 13534.1  24
   0   1   5 499231. 13470.5   3
   0  -1  -5 465019. 13507.3   5
   0  -1   5 457505. 13542.9  42
   0   1  -5 481931. 13506.9  21
   0   1   5 465651. 13456.4  18
   1   0   5 464385. 13647.5   6
   0  -1   5 498146. 13448.3   3
   0   1   5 466522. 13456.8  14
   0   1   5 499000. 13491.2   5
   0   1  -5 452189. 13455.8   3
   0  -1   7 69353.8 2167.70  42
   0   1   7 73135.0 2034.41  25
   0  -1  -7 86889.1 2396.99   4
   0   1  -7 66204.4 2028.70  20
  -1   0  -7 72022.5 2173.45   1
   0   1   7 67952.5 2134.56   2
   0  -1   7 74944.2 2028.36  25
   1   0   7 86139.6 2473.42   8
   1   0  -7 60666.1 2101.41  27
   0   1  -7 69382.5 2091.32  16
   0   1   7 65701.5 2555.42  11
   1   0  -7 71824.1 2047.00   4
   0  -1  -7 66033.0 2093.61   5
   0   1  -7 69676.7 2090.26  21
   0  -1   7 70882.8 1995.64   3
  -1   0   7 55976.7 4239.76  37
   0   1   7 74231.1 2029.79   3
   0   1   7 73045.8 2064.02  40
   0   1   7 66650.1 2017.72  14
   0  -1  -7 74134.4 2006.03   3
   0   1   7 66583.9 2259.09   4
   0  -1   7 70803.4 2182.31  30
   0   1  -7 68449.1 2033.05  23
   0   1   7 74969.7 2091.28   5
   0   1   7 66980.9 2017.47  18
   0   1   7 66781.9 2032.67  12
  -1   0  -7 73516.1 2122.42   2
   0   1   7 72099.2 2080.64  31
   0  -1   7 70720.7 2064.53  36
   1   0   7 73305.7 2128.86  25
   0  -1   7 70209.5 2170.83  40
   1   0   9 47707.9 887.431   5
   0  -1   9 51084.2 916.382  30
   0   1   9 52105.1 530.678   3
  -1   0   9 63480.5 1535.66  43
  -1   0   9 53629.6 1672.95  40
   0   1  -9 51868.8 739.289  16
   0   1   9 53915.2 633.624  25
   0  -1  -9 50307.2 837.219   5
   0   1   9 52086.4 554.827  14
  -1   0  -9 61136.1 1019.15   2
   0   1   9 56542.5 771.437  40
   0   1   9 58233.5 691.699  30
   0   1   9 66170.9 2314.99  11
   0   1   9 55548.0 666.231  12
   0   1  -9 57458.0 799.389   5
  -1   0  -9 57137.8 608.940  21
   0   1   9 50769.8 1142.22   4
   0   1   9 57224.8 690.664  42
   0  -1  -9 53110.4 445.188   3
   0   1  -9 51970.3 728.436  21
   0  -1   9 53440.1 571.313  25
   0  -1   9 53223.9 1453.46   2
   0  -1   9 54355.3 414.764   3
   0   1   9 51381.4 896.029   2
  -1   0  -9 59062.5 621.664  16
   0   1   9 52484.7 554.010  18
   0   1   9 54706.0 757.742  31
   0  -1   9 50164.4 887.514  40
   0   1  -9 52672.9 622.786  20
   1   0   9 74083.0 1498.80   8
   0  -1   9 52782.1 651.505  36
   0   1  -9 53503.7 627.586  23
   0  -1   9 55333.4 975.347  42
  -1   0   9 46238.5 1462.91  30
   0  -1  11 87216.6 2545.36   3
   0   1  11 89847.8 2672.25  31
  -1   0 -11 91398.2 2592.38  16
   0  -1  11 86373.7 2618.32  36
  -1   0 -11 89676.2 2589.46  21
   0   1 -11 94554.5 2703.13  16
   0   1  11 120518. 2643.27  10
  -1   0 -11 97952.0 2849.11   2
   0  -1  11 68525.1 2853.03   2
   0   1  11 97175.9 2664.05  30
   0  -1  11 93959.1 2578.94  31
   1   0  11 89944.4 2576.91  34
   0  -1  11 80997.4 2731.20  40
   0   1  11 93944.1 2690.13  40
   0  -1 -11 88582.0 2559.21   3
   0   1 -11 90701.7 2686.66   5
   0   1 -11 85014.1 2612.46  23
   0  -1  11 82483.9 2742.72  30
   0   1  11 95403.3 2666.91  42
   0   1  11 87612.6 2592.10  14
  -1   0  11 77898.4 2920.14  30
   0  -1  11 83871.3 2606.65  25
  -1   0  11 78661.6 2949.67  40
   1   0  11 93093.7 2685.53  25
   0   1  11 87082.1 2591.42  18
  -1   0  11 82867.1 3337.78   2
   0   1  11 77785.8 2702.08   2
   0   1 -11 94223.8 2705.30  21
   0   1  11 86418.6 2813.91   4
   0   1 -11 84723.9 2610.79  20
   0  -1 -11 76957.6 2682.64   5
   0  -1  11 88662.3 2776.87  42
   1   0  11 88614.4 2724.51   5
   0  -1  13 303.740 447.388  17
   0   1  13 93.4515 323.798  10
   0  -1  13 42.4303 561.517   2
   0  -1  13 23.3958 140.772   3
   0   1  13 225.745 301.019  12
   0   1  13-58.8415 361.494  42
   0  -1 -13 662.008 921.943   2
   0  -1  13 659.960 492.690  42
   0   1  13 24.2592 311.148  25
   0  -1  13-91.0086 511.083  40
  -1   0  13 190.917 756.669  30
   0   1 -13 215.528 490.438  16
  -1   0  13 649.693 339.218  25
   0   1 -13 405.955 459.771  23
   0  -1  13 148.007 509.706  30
   0   1  13 324.556 251.324  14
   0   1  13 192.520 247.846  18
   0  -1  13-35.1354 277.619  25
   0  -1  13-91.4330 212.470  31
   1   0  13 62.0086 330.520  25
   0   1  13 204.759 404.350   2
   0   1 -13 461.036 493.747  21
   1   0  13-4.31378 229.020  14
   0  -1 -13 169.738 402.860   5
  -1   0  13 227.623 305.981  10
   0   1 -13 109.273 445.757  20
   0   1  13-66.2806 630.702   4
  -1   0  13-729.402 1226.69   2
   0   1  13 212.764 434.824  40
   1   0  13-197.149 394.144  40
   1   0  13 215.679 376.412   5
  -1   0 -13 62.5696 243.763  16
   0  -1  13 125.857 287.822  36
   0   1  13 218.300 370.224  31
   0  -1 -13 255.470 173.757   3
   1   0  13 66.0793 305.746  31
  -1   0  13 106.337 625.334  33
  -1   0  13 116.599 848.012  40
   0   1 -13-324.339 375.248   5
   1   0  13 142.437 215.005  18
   0   1  13-157.842 358.200  30
  -1   0 -13 88.1773 230.532  21
  -1   0  15 10618.9 807.184  33
  -1   0 -15 8301.14 841.268   2
   0   1 -15 10476.1 694.183  21
   1   0  15 8088.79 396.001  18
   0   1  15 11219.3 523.096  25
   0   1  15 10347.0 498.904  12
  -1   0  15 10230.5 528.459  25
   1   0  15 8349.82 597.913  40
  -1   0  15 10501.0 909.583  40
   1   0  15 8307.25 397.836  14
   0  -1  15 10203.4 481.351  36
  -1   0  15 9096.00 812.194  30
   1   0  15 9081.08 527.801   2
   0   1  15 9651.81 426.526  18
   1   0  15 10513.8 518.303  31
   0  -1  15 10565.2 430.399  31
  -1   0  15 8514.74 372.552   3
   0   1  15 10046.8 564.348  30
   0   1  15 13116.0 542.943  10
   1   0  15 10393.7 546.138  25
   0   1 -15 9739.84 625.942   5
   0   1  15 7881.49 771.405   4
   0   1  15 12059.6 593.173  31
   0   1  15 9820.22 430.346  14
  -1   0  15 11250.3 539.551  10
   0  -1  15 10657.4 797.034   2
   0  -1  15 9315.76 479.015  25
   0  -1  15 11926.4 751.661  40
   0   1  15 11130.6 661.910  40
   0   1 -15 10347.7 696.945  16
   0   1  17 114381. 3316.56  14
  -1   0  17 114769. 3398.63  10
  -1   0  17 111118. 3557.66  42
   0  -1  17 132496. 3561.57  40
   1   0  17 107696. 3449.11  17
   0   1  17 114616. 3371.16  25
  -1   0 -17 106876. 3758.68   2
  -1   0  17 121231. 3592.64  30
   1   0  17 124710. 3415.48  25
   0  -1  17 119811. 3348.67  36
   0   1  17 145979. 3399.32  10
   0   1  17 122778. 3430.92  30
   0  -1  17 84228.2 3411.05   2
  -1   0  17 115484. 3317.10  12
   0   1  17 112109. 3314.46  18
   0   1  17 115050. 3390.11  31
  -1   0  17 121366. 3632.68  40
   0   1  17 87754.0 3447.27   4
   1   0  17 123326. 3377.47  31
   1   0  17 107019. 3432.48  40
   0   1 -17 116390. 3491.76  21
  -1   0  17 120168. 3518.93  33
   0  -1  17 115208. 3365.79  25
   0   1  17 111208. 3358.08  12
   1   0  17 109050. 3383.67   2
  -1   0  17 113063. 3379.58  25
   0   1 -17 118192. 3495.76  16
   0   1  17 114424. 3423.50  40
   1   0  19 12164.3 539.956  31
  -1   0  19 10392.1 656.526  33
  -1   0  19 11006.3 550.077  25
   0   1  19 12271.4 588.939  12
   0  -1  19 10809.3 531.760  25
   0   1  19 15016.0 582.189  10
  -1   0  19 13060.6 863.261  30
   0  -1  19 12849.2 791.953  42
   0   1  19 12227.0 574.561  31
  -1   0  19 11666.0 820.796  42
   1   0  19 10711.2 554.154  25
   0   1  19 11132.3 540.012  25
   0   1  19 11633.7 637.220  40
   0  -1  19 13687.6 802.342  30
   0   1  19 11251.7 456.997  18
   0  -1  19 12966.4 807.412  40
  -1   0  19 13311.7 930.448  40
   1   0  19 10233.0 641.797  17
   0   1  19 12607.0 642.335  30
   1   0  19 10103.7 641.246  40
  -1   0  19 11111.4 451.750  12
   0   1  19 11569.6 465.062  14
   1   0  21 168.819 472.204  17
   0  -1  21 384.956 534.857  40
   1   0  21 564.536 461.987  40
  -1   0  21 591.086 625.927  42
   0   1  21 649.366 461.632  40
  -1   0  21 341.157 365.488  25
   1   0  21 850.112 372.194  25
   0  -1  21 719.332 591.672  42
   0  -1  21 761.934 363.657  25
  -1   0  21 643.956 596.930  30
   0   1  21 777.584 465.852  30
   0   1  21 707.345 356.140  25
   0  -1  21 398.990 381.549  10
  -1   0  21 493.664 423.034  31
  -1   0  21 1063.86 643.881  40
   0   1  21 637.919 414.867  12
   0   1  21 938.958 392.549  31
   0  -1  21 661.206 554.296  30
  -1   0  23 21255.4 863.226  31
   0  -1  23 19518.7 837.346  10
  -1   0  23 22432.1 1035.91  30
   0   1  23 23759.4 931.994  40
   0  -1  23 22634.7 977.799  40
  -1   0  23 22908.8 1078.80  40
   0   1  23 21856.4 833.986  25
  -1   0  23 22153.8 1025.65  42
   0   1  23 24009.3 932.273  30
   1   0  23 20290.7 924.558  17
  -1   0  23 20052.9 811.269  25
   0   1  23 24106.3 857.985  31
   0  -1  23 19333.8 810.607  25
   0  -1  23 23130.4 1019.77  30
   1   0  23 18972.9 828.320  25
   1   0  23 21239.7 918.675  40
  -1   0  25 745.801 378.462  25
   0   1  25 1300.72 419.140  31
  -1   0  25 1112.25 604.187  42
   0  -1  25 775.539 580.400  30
  -1   0  25 305.933 660.354  40
   1   0  25 813.864 387.243  10
   1   0  25 826.507 395.584  25
   1   0  25 606.086 492.577  40
   0   1  25 804.858 499.080  40
  -1   0  25 1340.59 622.059  30
   0   1  25 667.578 389.806  25
   0   1  25 585.818 495.052  30
   0  -1  25 892.476 343.127  25
   0  -1  25 584.009 421.915  10
   0  -1  27 20135.5 811.092  10
  -1   0  27 17981.0 763.613  25
   0  -1  27 20887.6 995.668  30
  -1   0  27 23530.7 1011.52  42
  -1   0  27 23776.7 1019.35  30
   1   0  27 16408.5 765.352  25
  -1   0  27 24106.4 1068.94  40
   1   0  27 20696.8 898.401  40
   0   1  27 18816.3 790.735  25
   0  -1  27 14193.6 722.727  25
   0   1  27 22438.7 918.692  40
   0   1  27 19304.5 763.880  31
   0  -1  29 1597.07 374.989  25
   0  -1  29 1904.08 621.582  30
   1   0  29 1716.90 410.921  25
   0  -1  29 2001.08 418.489  10
  -1   0  29 2380.98 602.592  30
   0   1  29 1881.86 403.343  31
  -1   0  29 2062.97 623.311  42
   0   1  29 2448.68 505.923  40
  -1   0  29 3220.46 611.252  40
   0   1  29 1704.79 382.239  25
   1   0  29 2097.16 529.113  40
  -1   0  29 2428.41 410.426  25
   0  -1  31 3842.75 453.360  10
   0  -1  31 4876.11 681.661  30
   1   0  31 3822.52 453.924  25
   1   0  31 4483.51 583.403  40
  -1   0  31 3138.78 388.898  25
   0  -1  31 3139.71 407.189  25
   0   1  31 3938.86 538.350  40
  -1   0  31 4001.89 621.005  40
  -1   0  31 5393.48 649.304  30
   0   1  31 3887.33 427.205  25
  -1   1   0 699854. 19494.2  18
  -1   1   0 716239. 19589.6  43
  -1   1   0 699064. 19495.6  14
  -1   1   2 1182.35 699.331   2
  -1   1  -2 1331.60 233.421  20
  -1   1  -2 1614.44 227.883   3
   1   1  -2-120.396 436.513   4
  -1   1   2 367.115 1081.57  13
  -1   1  -2 1142.61 237.586  23
   1   1  -2-127.516 260.751  23
   1   1   2 9.73244 90.4509  23
   1   1  -4 8211.81 638.041   4
  -1   1  -4 5978.75 375.191  21
   1   1   4 5803.04 466.786  25
  -1   1   4 6409.15 336.405  20
  -1  -1   4 11049.6 3874.41  37
  -1   1  -4 6020.61 388.459  16
  -1  -1   4 7870.07 400.635  10
  -1   1  -4 6160.13 327.136  20
  -1   1   4 6377.20 345.133  23
   1   1  -4 8807.42 957.409  21
  -1   1  -4 5580.46 310.316   3
   1   1   4 7251.96 873.407   6
   1  -1   4 7786.86 419.438  40
  -1   1   4 7026.56 342.315   3
  -1   1  -4 6928.18 662.212   1
   1  -1   4 6026.78 397.457  25
   1   1   4 7914.06 476.114  34
  -1   1  -4 6253.10 329.432  23
  -1   1   4 5330.73 854.415   2
  -1   1  -4 171.970 502.993   9
  -1  -1   4 319.700 1058.25  40
   1   1  -4 9178.71 956.034  16
   1   1  -4 98.4924 254.277  23
  -1  -1   6 197060. 5802.61  10
  -1   1  -6 199330. 5758.44   3
  -1   1   6 171024. 6043.63   2
   1   1   6 215934. 5811.93  34
  -1   1   6 180044. 5939.29  33
  -1   1  -6 211381. 5811.18  21
  -1  -1   6 170012. 6199.58  40
   1  -1   6 216786. 5865.64  40
   1   1  -6 175440. 6071.15  21
  -1   1   6 211773. 5775.40  23
  -1   1   6 224447. 5798.45   3
   1   1  -6 175741. 6063.48  16
  -1   1   6 254110. 5855.08  25
  -1  -1   6 151257. 6122.21  30
   1  -1   6 203620. 5800.59   5
  -1   1   6 197173. 5782.00  14
   1  -1   6 241160. 6164.34   8
  -1   1  -6 194009. 5760.84  23
  -1   1  -6 210579. 6017.90   1
  -1   1   6 197293. 5781.86  18
  -1   1  -6 211403. 5813.32  16
   1  -1   6 193555. 5797.25  25
  -1   1   6 212223. 5773.94  20
  -1   1  -6 192141. 5759.30  20
   1   1   6 194957. 5845.08  25
  -1   1   6 155504. 6159.35  40
   1   1   6 184364. 5892.69  12
  -1   1   8 9413.04 980.091  30
   1   1   8 12549.7 573.595  34
   1  -1   8 13718.8 620.242  40
   1   1   8 14210.4 615.889  40
  -1   1  -8 12077.1 454.662   3
  -1   1   8 12580.0 841.371  33
  -1   1   8 12301.7 526.483  14
   1  -1  -8 14556.9 944.178   4
  -1  -1   8 11357.6 1162.76  40
   1   1  -8 10330.8 1090.94  21
  -1   1  -8 13358.8 837.124   1
  -1  -1   8 16754.5 625.076  25
  -1   1   8 13748.8 499.131  20
   1   1   8 17290.3 990.334   8
  -1   1   8 12065.5 522.950  18
  -1   1  -8 11530.8 474.210  23
   1   1   8 10954.6 702.378  12
   1   1   8 13358.5 571.090  31
  -1  -1   8 12980.1 1149.41  30
   1   1   8 14381.2 630.797  25
  -1   1  -8 11727.3 471.822  20
  -1   1   8 11002.8 494.004   3
  -1   1   8 15568.1 601.497  25
  -1  -1  -8 12264.3 497.938   1
  -1   1  -8 13627.3 572.451  16
   1  -1   8 13220.7 545.074   5
  -1   1   8 11400.9 1068.83  40
  -1   1  -8 12650.2 551.559  21
  -1   1   8 13599.5 503.223  23
   1  -1   8 12617.2 537.208  25
   1   1  -8 11526.2 1104.94  16
  -1  -1  10 122961. 3969.37  38
   1  -1  10 118673. 3603.66  40
   1   1 -10 109343. 3832.65  21
  -1  -1  10 128690. 3568.00  25
  -1   1  10 106247. 3745.51  30
  -1   1 -10 120006. 3491.86  20
   1   1  10 108691. 3635.58   5
  -1   1  10 126700. 3499.87  20
   1   1  10 129473. 3569.32  31
  -1   1  10 118351. 3522.57  14
  -1   1 -10 115167. 3476.11   3
  -1  -1  10 110812. 3869.51  40
  -1   1  10 120125. 3728.46  33
   1  -1 -10 133284. 3579.83  27
   1  -1  10 121518. 3555.30  25
   1   1 -10 110004. 3837.50  16
   1   1  10 131463. 3597.05  25
  -1  -1 -10 113521. 3518.13   1
   1   1  10 112292. 3530.91  18
   1   1  10 171076. 3773.24   8
   1   1  10 110836. 3529.79  14
  -1  -1  10 112813. 3863.45  30
  -1  -1 -10 143536. 3798.12   2
  -1   1  10 116709. 3520.76  18
  -1   1 -10 119837. 3540.14  21
  -1   1  10 129882. 3567.64  25
   1  -1  10 124232. 3573.30   5
   1   1  10 122170. 3575.50  40
  -1   1  10 126484. 3500.58  23
  -1   1  10 108434. 3745.48  40
   1  -1 -10 153368. 3827.14   4
  -1   1  10 123838. 3511.60   3
  -1   1 -10 125250. 3550.65  16
  -1   1 -10 120777. 3493.91  23
  -1   1  12 85556.3 2481.68  18
  -1  -1  12 83560.6 2873.54  40
   1   1 -12 76048.0 2829.74  16
   1   1 -12 76241.7 2839.22  21
   1  -1  12 85182.6 2575.79  40
  -1   1 -12 82367.6 2444.55  23
  -1  -1  12 83130.0 2670.71  43
  -1  -1  12 80861.6 2505.87  25
   1   1  12 83193.6 2488.30  18
  -1   1 -12 71147.8 2410.61   3
   1  -1  12 84343.6 2551.65   5
  -1  -1  12 90162.1 2888.15  30
  -1   1 -12 81113.5 2441.03  20
  -1   1  12 83241.3 2689.77  30
  -1  -1 -12 87105.5 2714.83   2
  -1   1 -12 86408.9 2508.46  21
  -1   1  12 82623.5 2752.92  40
  -1   1  12 85135.6 2482.31  14
  -1   1  12 88693.2 2451.01   3
   1   1  12 86896.6 2560.77  40
  -1   1  12 90925.2 2719.49  33
   1   1  12 85974.7 2620.22  12
  -1   1  12 92241.9 2511.13  12
  -1   1  12 84835.9 2438.65  23
  -1   1  12 85045.2 2437.28  20
   1   1  12 80788.4 2608.30   5
   1  -1  12 84288.9 2506.97  25
   1   1  12 97744.7 2573.63  25
  -1  -1 -12 83635.7 2458.53   3
   1  -1 -12 93421.4 2620.61   5
  -1   1  12 88573.0 2522.01  25
  -1   1 -12 91795.5 2527.23  16
  -1   1  12 89324.6 2923.48   2
   1   1  12 83736.0 2489.34  14
   1   1  12 91276.5 2530.72  31
  -1  -1 -14 16943.4 1071.95   2
   1   1  14 15695.3 608.978  14
   1   1  14 16178.8 609.201  18
   1  -1  14 15417.0 752.214  40
  -1   1  14 15803.3 924.985  40
  -1   1  14 17022.3 620.043  18
   1  -1  14 16305.0 663.553  25
   1  -1  14 13383.9 795.865  17
  -1   1  14 15974.6 552.305   3
  -1   1  14 16976.6 627.600  12
  -1   1  14 13610.9 527.476  23
   1   1  14 17431.8 839.740  12
   1   1 -14 15641.3 1174.22  16
   1   1  14 16780.5 688.761  25
   1   1  14 17826.2 679.998  31
  -1   1  14 15977.1 835.463  30
  -1   1  14 16173.1 845.364  33
   1   1 -14 14955.1 1181.77  21
  -1  -1  14 17302.0 680.510  25
  -1   1  14 17247.7 669.750  25
  -1   1 -14 17038.0 671.422  16
  -1   1  14 13773.1 524.760  20
  -1  -1  14 15752.0 1036.08  40
  -1   1 -14 16271.5 647.930  21
   1   1  14 17634.3 733.960  40
  -1   1  14 17720.7 628.430  14
  -1   1  16 36039.3 1144.77  12
  -1   1 -16 41126.0 1196.61  21
   1   1  16 36164.9 1110.40  14
   1   1  16 30701.6 1178.56  17
   1   1  16 36343.2 1297.41  12
  -1   1  16 37066.5 1117.53  14
  -1   1  16 34575.2 1160.05  25
  -1  -1  16 36385.9 1488.36  40
  -1   1 -16 35076.0 1155.74  16
  -1  -1  16 35448.1 1198.88  10
  -1   1  16 32249.6 1278.48  42
   1   1  16 37218.4 1203.88  25
   1   1  16 36062.6 1220.95  40
   1   1  16 36887.2 1175.15  31
   1   1 -16 25507.8 1344.14  21
   1  -1  16 32683.6 1288.34  17
   1  -1  16 35533.4 1166.39  25
  -1   1  16 37774.5 1392.96  40
  -1   1  16 36414.5 1315.29  33
   1   1  16 35567.4 1106.71  18
  -1   1  16 31576.2 1049.71   3
  -1   1  16 36565.0 1114.69  18
   1   1 -16 25783.4 1341.09  16
  -1  -1  16 36825.7 1170.12  25
   1  -1  16 32270.0 1229.36  40
  -1   1  16 36860.0 1310.85  30
  -1   1  18 11703.7 686.362  33
  -1  -1  18 10405.1 822.400  42
   1   1  18 11286.0 371.645  18
  -1  -1  18 11976.4 877.930  30
   1   1  18 11064.1 371.936  14
   1   1 -18-46.6715 217.660  21
   1   1  18 9534.19 663.718  12
  -1   1  18 11969.4 441.886  12
  -1  -1  18 12569.5 933.742  40
   1   1  18 11363.1 527.149  25
  -1   1  18 12572.7 713.390  30
   1   1  18 12223.2 500.561  31
  -1   1  18 12586.8 806.951  40
   1   1  18 12036.0 582.084  40
  -1  -1  18 10530.4 493.601  10
  -1   1  18 10243.7 393.416  14
  -1   1  18 9893.54 663.010  42
  -1   1  18 10831.3 475.369  25
   1   1 -18 22.8253 198.408  16
   1  -1  18 10349.0 627.741  17
   1   1  18 9672.52 495.639  17
  -1  -1  18 10642.3 475.636  25
   1  -1  18 10995.9 594.945  40
   1  -1  18 10426.9 460.044  25
  -1  -1  18 11844.7 492.448  36
  -1   1  18 10302.1 390.761  18
   1  -1  20-389.345 513.173  17
   1   1  20 9.29114 361.537  31
  -1  -1  20 89.7682 720.817  30
  -1   1  20 765.266 581.581  40
   1   1  20 80.5566 544.261  12
  -1   1  20 36.4421 364.527  25
   1   1  20 105.759 254.792  18
   1   1  20-83.8091 436.071  40
  -1  -1  20 54.5183 353.809  25
   1   1  20 132.559 402.702  17
  -1  -1  20-425.435 794.779  40
  -1  -1  20-42.6150 374.849  10
  -1   1  20 178.984 297.215  18
   1   1  20 119.994 367.070  25
  -1   1  20 395.396 501.212  30
  -1  -1  20-31.5426 355.792  36
  -1  -1  20-175.238 687.382  42
   1  -1  20 206.766 350.951  25
   1   1  20-116.715 265.554  14
  -1   1  20 125.905 471.265  31
   1  -1  20-195.181 470.170  40
  -1   1  20-22.5382 309.390  12
  -1   1  20 146.691 531.170  33
  -1   1  20 53.8344 301.959  14
  -1   1  20 60.1061 529.440  42
  -1   1  22 46964.4 1622.04  42
  -1   1  22 51386.4 1676.02  40
  -1  -1  22 46056.6 1521.80  10
   1  -1  22 43162.9 1589.37  40
  -1  -1  22 54419.3 1809.34  42
   1   1  22 48458.3 1524.92  31
  -1  -1  22 49352.7 1750.53  30
  -1   1  22 50888.6 1593.98  31
  -1   1  22 51008.1 1633.98  30
  -1   1  22 49968.9 1502.56  12
   1   1  22 46485.4 1532.84  25
   1  -1  22 46065.2 1631.69  17
  -1   1  22 44742.2 1502.86  25
  -1  -1  22 43150.1 1495.51  25
   1  -1  22 44210.4 1505.68  25
  -1  -1  22 51129.5 1763.83  40
   1   1  22 48138.2 1579.63  40
  -1   1  24-8.49552 606.183  40
   1  -1  24 136.429 379.148  25
   1  -1  24 92.9610 497.221  40
  -1   1  24 351.023 486.990  31
   1   1  24 29.0762 375.499  31
  -1  -1  24 269.581 394.384  10
   1   1  24 409.005 470.880  40
  -1  -1  24 355.407 368.856  25
  -1   1  24 29.1555 525.614  30
  -1   1  24 639.081 521.437  42
   1   1  24 272.307 400.814  25
  -1  -1  24 299.470 651.109  42
  -1   1  24 313.932 380.299  25
  -1  -1  24-40.9757 666.813  30
  -1   1  26 1347.16 539.985  42
  -1   1  26 759.131 390.223  25
  -1   1  26 436.260 505.679  30
  -1  -1  26 1167.07 668.647  42
   1  -1  26 589.276 508.555  40
  -1   1  26 1019.95 615.935  40
  -1  -1  26 1354.08 674.190  30
  -1   1  26 1009.97 424.732  31
   1  -1  26 770.287 361.858  25
   1   1  26 413.805 407.887  25
   1   1  26 1096.06 486.444  40
  -1  -1  26 1171.72 387.393  10
  -1  -1  26 997.043 328.443  25
  -1   1  28 17625.6 840.441  40
  -1  -1  28 14931.3 647.528  25
   1   1  28 16461.8 801.542  40
  -1   1  28 17938.2 746.758  31
   1  -1  28 14875.6 701.878  10
   1   1  28 14699.7 705.462  25
  -1  -1  28 18622.1 986.263  42
  -1  -1  28 17337.5 972.688  30
   1  -1  28 13089.4 671.959  25
  -1   1  28 16007.4 693.509  25
  -1   1  30-361.383 529.934  40
   1  -1  30 61.0737 414.329  10
  -1  -1  30 640.534 601.249  40
  -1  -1  30 599.704 600.308  30
  -1   1  30 123.987 428.896  31
   1  -1  30-169.823 375.772  25
  -1  -1  30 30.9050 327.437  25
  -1   1  30 41.0201 342.247  25
   1   1  30-256.252 449.739  40
  -1  -1  32 2071.77 601.762  40
   1  -1  32 1281.44 456.837  10
  -1   1  32 2733.03 572.036  40
  -1  -1  32 2178.03 639.866  30
   1  -1  32 1677.37 406.942  25
  -1  -1  32 1682.16 345.394  25
   1   1  32 1769.33 477.441  40
  -1   1  32 1643.06 360.950  25
   0   2   0 632986. 18981.6  21
   0   2   0 702479. 19159.3   1
   0   2   0 643285. 18921.9  14
   0  -2   0 647214. 18961.2  36
   0   2   0 640742. 18921.3  18
   0  -2   0 734102. 19008.2   2
   0   2   0 586571. 18932.2  12
   0   2   0 638892. 18983.6  16
   0   2   0 704884. 18922.0  31
   0   2   2 368.370 281.515  12
   0   2  -2 39.7934 249.497  12
   0  -2  -2 517.338 246.042  36
   0  -2   2 552.235 244.731   3
   0   2  -2 163.547 216.165  14
   0   2   2 822.941 378.473  16
   0   2   2 655.649 368.025  21
   0   2  -2 518.182 292.132   3
   0   2  -2 163.221 208.864  18
   0  -2   2 1025.93 696.719   4
   0  -2   2 560.361 302.456  36
   0   2  -2-84.6603 218.921  31
   0   2   2 271.076 281.223  18
   0  -2  -2 539.551 240.092   3
   0   2   2 204.595 287.497  14
   0  -2   2 216.726 278.522  42
   0   2   2 247.768 233.396   5
   0   2  -2-313.712 636.594   1
   0  -2   2 274.475 289.025  30
   0   2   2 224.701 262.326  31
   0  -2  -2 58.9277 358.795   2
   0   2   4 2122.02 382.655  16
   0   2  -4 1833.29 197.103  18
   0  -2  -4 2252.18 470.078   2
   0   2  -4 1784.61 309.449   3
   0  -2   4 2163.03 323.415  40
   0  -2  -4 2006.09 265.018   3
   0  -2  -4 2233.23 254.315  36
   0   2  -4 2003.30 202.963  14
   0   2   4 2158.00 267.637   5
   0   2   4 2385.21 355.638  20
   0   2   4 1950.43 287.582  31
   0   2   4 2046.96 376.251  21
   0  -2   4 2044.68 266.241   3
   0  -2   4 1945.58 341.231  36
   0   2  -4 2153.32 368.543  20
   0   2   4 3598.52 668.911   9
   0   2   4 2276.96 312.935  12
   0  -2   4 1791.05 336.732  42
   0  -2   4 1848.63 347.972  30
   0   2  -4 1751.51 267.988  12
   0   2   4 2431.10 365.936  23
   0   2  -4 1998.84 375.692  23
   0   2  -6 64868.9 1899.72  12
   0  -2  -6 57057.4 1981.66   1
   0   2   6 67471.6 1864.53  25
   0  -2  -6 69751.0 2328.28   4
   0   2  -6 61080.2 1934.35  23
   0  -2   6 67740.1 2004.91  17
   0   2   6 65095.1 1924.87  20
   0  -2  -6 64576.5 1891.37   3
   0   2  -6 60358.8 1931.88  20
   0   2  -6 63435.8 1829.83  14
   0  -2   6 65105.0 1956.69  36
   0   2   6 56749.7 1908.42  31
   0   2   6 65736.2 1941.39  16
   0  -2  -6 60614.0 1859.21  36
   0  -2   6 65128.0 1889.14   3
   0   2   6 65279.7 1939.06  21
   0  -2   6 61800.8 1946.40  40
   0  -2   6 60853.8 1980.90  30
   0   2   6 63490.4 1900.92   5
   0   2   6 65920.7 1928.72  23
   0  -2  -6 58865.9 2062.95   2
   0   2   6 68448.3 2010.60   2
   0  -2   6 61893.9 1981.05  42
   0   2  -6 63266.0 1829.47  18
   0   2  -8 6264.70 558.913  21
   0   2   8 6127.40 497.933  16
   0   2   8 6242.56 483.098  21
   0   2   8 6321.39 434.481  20
   0   2   8 6820.79 388.555  14
   0   2   8 7482.24 336.527  40
   0  -2   8 6307.92 545.968  30
   0  -2   8 6111.30 548.352  42
   0   2   8 7001.92 361.714  25
   0  -2   8 7070.60 358.075   3
   0  -2  -8 6864.93 359.604   3
   0   2   8 6192.72 424.988  31
   0  -2  -8 7342.58 874.602   4
   0   2   8 6379.83 502.890   2
   0  -2  -8 5902.77 762.575   2
   0   2   8 6663.13 386.402  18
   0   2  -8 7661.17 407.763   5
   0  -2   8 7144.61 553.196  17
   0   2  -8 7487.72 516.651  20
   0   2  -8 6060.96 561.521  16
   0   2   8 6559.99 444.210  23
   0  -2   8 7076.85 518.276  40
   0   2   8 5106.33 883.904   4
   0   2   8 6485.75 417.817   5
   0   2  -8 6953.26 512.784  23
   0   2  10 115515. 3698.06   4
   0   2  10 144998. 3413.39  14
   0  -2  10 143614. 3466.71  36
   0   2  10 141383. 3379.53  40
   0  -2  10 146657. 3541.67  40
   0   2 -10 158875. 3588.43  21
   0   2  10 135548. 3449.23  31
  -2   0 -10 262.901 3424.50  24
   0  -2 -10 139016. 3376.31   3
   2   0  10 9459.62 3578.19   8
   0  -2  10 157689. 3391.30   3
   0  -2  10 148450. 3580.38  30
   0  -2  10 149193. 3580.29  42
   0   2  10 152844. 3557.99   2
   0   2  10 145479. 3413.70  18
   0  -2  10 147692. 3381.67  25
   0   2  10 160675. 3450.66  23
   0   2 -10 155524. 3581.92  16
   0   2 -10 149349. 3470.33  23
   0   2 -10 154364. 3447.05   5
   0  -2 -10 125165. 3719.70   2
   2   0  10 2913.71 3323.36   5
   0  -2 -10 184004. 3937.03   4
   0   2  10 158970. 3448.18  20
   0   2 -10 150176. 3468.50  20
   0  -2  12 84564.1 2677.73  36
   0   2  12 95599.1 3431.79  11
   0   2  12 90208.0 2639.31  14
   0   2 -12 89711.3 2682.64  20
   0  -2  12 92713.8 2812.68  42
  -2   0 -12 82797.1 2724.36   2
  -2   0 -12 78310.4 2777.71   1
   0   2  12 69981.9 2891.64   4
   0  -2 -12 87985.3 2600.29   3
   0   2 -12 94091.0 2791.30  21
   0  -2  12 91701.0 2595.97   3
   0  -2  12 92261.5 2779.36  40
   0  -2  12 92961.6 2818.27  30
   0   2  12 88429.7 2635.83  18
   2   0  12 113984. 3389.89   8
   0   2  12 97355.4 2653.92  25
   2   0  12 95919.2 2806.68  25
   0   2 -12 86267.0 2672.15   5
   0   2 -12 88648.3 2683.76  23
   0   2  12 87362.1 2680.45  12
   0   2 -12 93606.6 2790.46  16
   0   2  12 92292.3 2655.29  23
   0   2  12 92190.4 2653.67  20
   0  -2  12 83732.5 2611.57  25
   0   2  12 96721.9 2652.50  40
  -2   0 -14 24627.4 830.855  21
   0  -2  14 22321.8 1016.64  30
   0   2 -14 20414.0 988.922  21
   0   2  14 24378.6 1949.13  11
   0  -2  14 23938.0 993.534  40
  -2   0 -14 17518.3 962.124   1
   0  -2  14 23466.8 1016.87  42
   0   2  14 19293.1 821.860  12
   0   2  14 22444.6 786.891  14
   0   2  14 23627.9 821.625  40
   0   2 -14 21803.3 922.573  20
   0  -2  14 21544.6 712.935   3
   0   2  14 23064.9 792.820  25
   0   2  14 21450.0 845.273  31
   0  -2  14 21593.9 835.072  36
  -2   0 -14 22767.6 995.023   2
   2   0  14 29801.9 1588.55   8
  -2   0 -14 24733.8 833.494  16
   0  -2  14 22569.7 784.980  25
   0   2 -14 21089.2 857.109   5
   0   2 -14 21057.3 996.353  16
   0   2 -14 21458.7 930.658  23
   0   2  14 22686.5 786.263  18
   2   0  14 22033.7 943.682  25
   2   0  14 20121.6 934.976  40
   0   2  16 13551.8 485.793  18
  -2   0  16-340.383 359.214  25
   0   2 -16 14655.2 796.402  21
   2   0  16 13748.6 683.824  25
   0   2  16 15548.3 584.937  40
   0  -2  16 16371.8 783.445  40
   2   0  16 18409.3 1341.26   8
  -2   0 -16 15524.8 907.585   2
   0  -2  16 15099.4 579.485  36
   0   2  16 13949.7 579.949  12
   0  -2  16 15616.2 802.340  30
  -2   0  16 166.578 1005.13  30
   0   2  16 14234.0 535.068  25
   0  -2  16 13088.5 478.432  25
   0   2  16 14339.2 493.488  14
   0  -2  16 15839.4 799.595  42
   0   2 -16 14853.1 801.013  16
  -2   0  16-71.4857 1116.84  40
   0   2  16 14622.8 597.161  31
   2   0  16 12806.4 672.361  40
   0   2  18 8878.87 437.954  14
   0  -2  18 8930.16 508.668  36
   0  -2  18 8834.52 732.081  40
   0   2  18 8537.70 430.564  18
  -2   0  18 8199.93 1168.66  40
  -2   0  18 8224.65 1085.42  30
   0   2 -18 6324.61 718.980  21
   2   0  18 6634.99 548.507  25
   0   2  18 9229.17 548.768  31
   0  -2  18 8785.96 741.823  30
   2   0  18 7205.08 582.561  40
   0   2  18 8465.14 484.012  25
   0  -2  18 7148.87 425.882  25
   0   2  18 9556.62 605.624  12
  -2   0  18 6577.69 466.924  25
   0   2 -18 7254.46 734.433  16
   0   2  18 9273.83 545.944  40
   0  -2  18 8626.43 724.547  42
   0   2  20 1335.29 319.182  14
   0   2  20 1387.61 484.103  12
   0   2 -20 647.598 785.524  16
  -2   0  20 461.844 944.488  30
   0  -2  20 1288.29 606.924  42
   0   2 -20 517.515 778.039  21
   0  -2  20 1512.55 571.692  30
   2   0  20 811.688 454.031  40
   0  -2  20 1500.78 523.645  40
   2   0  20 1055.14 429.931  25
   0   2  20 1422.34 430.009  31
  -2   0  20 1596.53 368.729  25
   0   2  20 1017.80 307.184  18
   0   2  20 754.315 392.879  40
   0   2  20 845.700 358.153  25
   0  -2  20 907.754 316.240  25
  -2   0  20 1060.14 319.882  12
  -2   0  20 1970.56 879.749  40
   0   2  22 53092.9 1583.13  25
   0  -2  22 43573.3 1561.09  10
   0   2  22 51533.4 1592.42  40
  -2   0  22 56026.1 1982.49  40
   2   0  22 43811.9 1638.21  40
   0   2  22 54321.1 1529.01  18
   2   0  22 43767.1 1615.63  25
   0  -2  22 56113.8 1790.40  30
   0   2  22 56371.0 1633.15  31
   0   2  22 49978.8 1639.21  12
   0  -2  22 50303.7 1703.60  40
   2   0  22 41854.1 1680.55  17
   0  -2  22 43610.1 1526.83  25
  -2   0  22 47375.2 1574.42  25
   0   2  22 54301.2 1529.20  14
  -2   0  22 54894.7 1916.74  30
   0   2  24-35.5481 465.070  12
   0   2  24-86.1380 425.828  31
   0   2  24 279.258 293.259  14
  -2   0  24-515.211 857.034  40
   2   0  24-173.947 497.011  17
   0  -2  24-186.445 541.895  40
   0  -2  24-521.472 392.591  10
   0   2  24 51.3924 284.505  18
  -2   0  24 45.8075 691.184  42
  -2   0  24 108.899 340.210  25
   0   2  24 68.1834 392.674  25
   0  -2  24 183.604 575.916  30
  -2   0  24-152.576 760.668  30
   2   0  24 287.155 452.863  40
   2   0  24 5.59968 394.594  25
   0  -2  24 51.3435 328.435  25
   0  -2  26 2222.13 431.605  10
   0   2  26 2062.98 508.602  12
   0  -2  26 2695.39 595.485  40
   2   0  26 2975.12 549.180  17
   0   2  26 2739.12 418.713  31
  -2   0  26 3706.14 869.913  40
  -2   0  26 2158.14 343.551  25
  -2   0  26 2736.81 766.668  30
   0  -2  26 2522.23 635.043  30
  -2   0  26 3533.38 735.028  42
   2   0  26 2230.61 433.863  25
   0   2  26 2511.14 433.353  25
   0  -2  26 2188.43 369.885  25
   2   0  26 2228.73 487.247  40
  -2   0  28 6488.88 760.870  42
   0   2  28 14575.7 633.612  31
   2   0  28 11456.3 638.050  25
   0  -2  28 13771.6 808.996  40
   2   0  28 12092.9 688.709  40
  -2   0  28 7314.85 783.079  30
   0  -2  28 13144.1 633.717  10
   0   2  28 12571.6 590.340  25
   0  -2  28 10813.1 555.120  25
  -2   0  28 8001.92 834.989  40
   0  -2  30 70.1291 586.913  40
  -2   0  30 1004.61 663.703  40
   0  -2  30 414.904 426.111  10
   0  -2  30 437.735 617.773  30
  -2   0  30-427.551 588.807  30
   2   0  30-48.5945 469.055  40
   0   2  30 227.144 398.396  31
   2   0  30 538.426 421.861  25
   0   2  30 408.491 379.270  25
  -2   0  30-110.220 563.081  42
  -1   2  -1 17409.3 625.517   3
   1   2   1 18915.8 1222.29   4
  -1   2  -1 18390.0 687.404  33
   1  -2  -1 16573.7 615.410   3
   1  -2   1 18033.4 1015.82   1
  -1   2  -1 18593.3 613.808   2
  -1  -2   1 17125.6 610.429  10
   1   2   1 16695.3 813.445  12
   1  -2  -1 11435.4 894.708   2
  -1   2  -1 18938.9 629.910  14
  -1   2   1 16566.5 651.591   2
  -1  -2   1 700.651 1080.18  40
   1   2   1 15571.0 726.029  34
  -1   2   1 18261.8 726.851  33
   1  -2  -1 15023.0 985.502   1
  -1   2   1 16334.5 612.288  12
  -1  -2   1 9407.21 1030.28  30
  -1   2  -1 16755.3 595.013  12
   1   2  -1 16505.1 732.410  34
   1   2   1 17867.0 1057.87   6
  -1   2   1 15180.4 1020.31  24
   1   2   1 14829.4 896.876  23
   1   2   1 15898.1 896.806  20
   1   2  -1 16564.1 1127.53   4
  -1   2  -1 19177.3 627.524  18
   1   2  -1 193.213 918.109   6
  -1  -2  -1 17380.9 739.346   3
  -1   2   3 8299.08 449.910  23
  -1   2   3 8175.26 550.267  33
  -1   2  -3 8364.09 435.320  33
   1  -2   3 7052.07 384.640   3
   1   2  -3 6839.41 713.331  20
  -1   2   3 7064.31 401.138  12
  -1  -2   3 4918.03 940.640  40
  -1  -2   3 7278.28 515.806   3
   1   2   3 7475.47 1043.10   4
  -1   2   3 7413.94 401.611  14
   1   2   3 6589.50 1019.43  21
  -1  -2   3 8096.97 413.017  10
   1  -2  -3 5048.24 807.876   2
  -1   2  -3 8931.14 433.259  14
  -1  -2   3 5553.39 623.345   4
  -1   2   3 8311.19 439.393  20
  -1   2   3 7532.10 428.703  21
  -1  -2  -3 7376.65 804.586   4
  -1   2  -3 7013.68 892.869   1
  -1   2  -3 9036.05 423.342  18
  -1   2   3 7876.53 445.596  16
  -1   2   3 6672.28 460.437   2
   1  -2   3 8796.70 949.344   8
  -1   2   3 7353.45 398.421  18
  -1   2  -3 7862.65 434.484  20
   1  -2  -3 6512.77 316.551   5
   1   2   3 7111.07 472.140  25
  -1   2  -3 7102.32 338.322  12
  -1   2  -3 7018.90 385.757   3
  -1   2   3 8635.30 936.626  24
  -1   2  -3 8113.42 437.999  23
   1   2  -3 7002.66 534.285  34
  -1  -2   3 5696.68 871.394  30
   1   2  -3 6874.64 730.758  23
   1   2   3 7280.28 615.412  12
   1   2   3 6300.77 1011.26  16
  -1  -2  -3 7023.17 501.159   3
  -1   2   5 219334. 6002.27  21
   1  -2  -5 217658. 6410.32   4
  -1  -2   5 195088. 6297.83  40
   1  -2   5 216093. 6001.15   3
  -1   2  -5 204056. 6038.32  21
  -1   2   5 216972. 6016.96   3
   1   2  -5 184790. 6229.91  21
   1   2  -5 199695. 6025.88  34
  -1   2   5 215852. 6016.20  23
  -1  -2   5 231152. 6081.68   3
   1  -2   5 252173. 6067.70  40
  -1  -2   5 173361. 6074.09   4
  -1   2   5 215220. 6015.05  20
  -1   2   5 227840. 6011.83  16
  -1   2  -5 204260. 6010.22  20
  -1  -2   5 210254. 6011.66  10
  -1   2   5 206622. 5998.98  14
  -1   2   5 207350. 5998.50  18
   1   2   5 225876. 6458.11   4
   1  -2   5 234598. 6227.39   8
   1   2  -5 185599. 6128.57  20
  -1   2   5 208170. 6103.12  33
   1   2   5 204857. 6026.73  25
  -1  -2  -5 214563. 6989.12  37
   1   2  -5 185845. 6225.85  16
   1  -2  -5 153188. 6240.70   2
  -1   2   5 239205. 6179.93   2
  -1  -2   5 167033. 6210.08  30
  -1   2  -5 200080. 5955.20  12
   1  -2  -5 210125. 6000.43   3
  -1   2   5 222393. 6026.38  12
  -1   2  -5 215574. 5998.86   3
   1  -2   5 208960. 5953.38  25
  -1   2   5 168647. 6122.76  40
  -1   2  -5 208944. 6047.77  16
   1  -2  -5 220518. 5993.92   5
  -1   2  -5 203583. 6011.97  23
  -1  -2  -5 249218. 6221.71   2
   1   2   5 203317. 6125.20  12
   1   2  -5 188859. 6134.60  23
  -1   2  -5 212483. 6311.89   1
  -1  -2  -5 231011. 6074.24   3
  -1   2   7 32653.4 966.096  21
  -1   2  -7 30824.6 1065.10  21
   1  -2  -7 35118.9 1564.71   4
  -1   2  -7 25120.1 889.559  12
   1   2  -7 27054.7 1393.53  21
  -1   2   7 19903.2 1093.20  30
   1   2   7 30845.1 1031.77  18
   1   2   7 31489.2 1038.11  14
  -1   2   7 25041.4 1085.91  40
  -1  -2   7 28193.8 1136.91   4
  -1   2   7 32121.8 1223.21   2
  -1   2   7 33052.8 997.360  20
  -1   2  -7 30496.0 1007.29  20
   1  -2   7 34530.6 1075.77  40
   1   2   7 31655.8 1013.26  25
  -1  -2  -7 34424.9 1221.73   2
   1   2  -7 24649.5 1205.93  20
   1  -2  -7 30072.5 974.111   3
   1  -2   7 30777.7 972.382   3
  -1  -2  -7 5240.62 3294.33  37
   1   2  -7 25692.7 1017.40  34
  -1   2  -7 28700.1 959.059   3
   1  -2  -7 20980.7 1432.63   2
   1   2   7 32161.7 1040.63  31
   1  -2   7 27893.9 917.582  25
  -1   2   7 31211.8 1009.01  12
  -1   2   7 33029.4 992.253   3
  -1   2   7 41753.3 1059.49  25
   1  -2  -7 31071.4 1006.70   5
  -1   2   7 33653.1 975.231  16
  -1   2  -7 32096.7 1089.94  16
  -2   1  -7 891.612 1288.84  24
  -1   2   7 33691.5 1003.04  23
  -1  -2   7 27022.4 1340.75  30
  -1   2  -7 30005.1 1010.45  23
   1   2   7 30984.5 1172.09  12
   1  -2   7 40374.1 1438.37   8
  -1  -2   7 28909.2 997.752  10
  -1  -2  -7 31296.3 1049.92   3
   1   2  -7 27058.7 1394.34  16
   1   2  -7 24284.9 1206.96  23
  -1  -2   7 26844.2 1339.97  40
  -1  -2   7 32492.5 1063.36   3
  -2   1  -9 20263.9 875.375  21
  -1   2   9 23367.4 731.388  21
  -1   2  -9 25588.8 872.916  21
  -1   2  -9 27056.5 900.796  16
   1  -2   9 32236.8 1322.00   8
   1  -2  -9 20018.1 926.772  27
  -1   2   9 21634.3 915.193  40
   1   2  -9 21184.6 1248.17  21
   1  -2  -9 26263.4 1322.69   4
  -1   2  -9 20690.9 1180.04   1
  -1  -2  -9 20791.4 946.408   2
   1   2   9 23433.0 1378.40   4
  -1   2   9 23074.1 777.992  14
   1   2   9 23491.7 830.046  14
  -1  -2   9 21403.4 890.713   4
  -1  -2   9 22188.5 807.984  10
   1   2  -9 18132.7 1067.39  23
  -1   2  -9 25176.8 801.600  20
   1   2   9 23747.6 827.937  18
   1  -2   9 24626.4 874.176  40
  -2   1  -9 20455.1 1043.58   1
  -1   2  -9 24732.5 807.434  23
  -2   1  -9 20378.3 763.752   2
   1  -2  -9 23006.4 765.654   3
   1  -2   9 24629.2 769.922   3
   1  -2   9 22140.9 727.624  25
  -1  -2   9 24679.4 1203.11  40
  -1  -2   9 24185.9 1218.17  30
   1   2   9 23536.0 829.340  31
  -1   2   9 23257.7 776.400  18
  -1   2   9 24413.2 1059.96   2
   2  -1   9 29286.0 1757.94   8
  -1   2   9 19597.1 827.505  30
   1  -2  -9 14341.4 1264.13   2
   1   2   9 21973.6 917.002   5
   1   2   9 25340.1 828.661  25
  -1   2   9 23301.6 776.668   3
   2  -1   9 19893.0 918.903   5
  -2   1  -9 21423.7 888.351  16
  -1   2  -9 22313.7 741.024   3
   1  -2  -9 22150.5 825.590   5
  -1  -2  -9 20878.9 773.629   3
   1   2  -9 21689.3 1235.66  16
  -1  -2   9 25205.2 844.536   3
  -1   2   9 24428.7 741.141  16
  -2   1 -11 53214.2 1528.15  21
  -1   2  11 45256.3 1361.79  21
  -1   2 -11 50912.7 1502.24  21
   1  -2  11 48970.4 1517.12  40
   1   2 -11 42968.5 1786.69  21
   1  -2  11 42923.9 1571.78  17
   1  -2 -11 62827.8 1960.69   4
   1   2  11 46782.7 1453.11  14
  -1  -2  11 44115.0 1472.55   4
  -1  -2  11 46364.6 1457.93  10
  -1   2 -11 51658.3 1433.16  20
  -1   2  11 53870.8 1628.98  33
  -1   2  11 43071.2 1496.68  40
  -1   2  11 49078.4 1428.29  14
   1  -2 -11 45026.6 1407.87   3
   1  -2  11 50111.5 1419.73   3
  -1   2  11 49454.4 1427.86  18
  -1   2  11 57277.0 1479.06  25
   2  -1  11 51286.5 1567.05  25
   1   2  11 47489.8 1452.33  18
  -2   1 -11 41824.1 1692.79   1
  -2   1 -11 41091.4 1450.84   2
   2   1  11 60911.5 2129.05   8
  -1  -2  11 54248.9 1853.64  30
   2  -1  11 66632.9 2336.77   8
  -1   2  11 55249.1 1486.93  12
   1  -2 -11 47167.8 1480.85  27
  -1   2 -11 53641.4 1526.79  16
   2   1  11 53313.3 1635.69  25
   1  -2  11 49516.3 1406.42  25
  -1  -2 -11 44660.4 1408.35   3
  -1   2  11 51888.1 1427.11   3
  -2   1 -11 53256.1 1531.85  16
   2  -1  11 43344.7 1539.46   5
  -1   2  11 47958.5 1369.11  16
   1   2  11 45773.7 1552.13   5
   1  -2 -11 49099.2 1502.47   5
  -1   2 -11 52743.1 1437.51  23
  -1   2 -11 43887.4 1381.40   3
   1   2  11 51721.3 1462.28  25
   1   2  11 50885.0 1618.39  12
   1   2 -11 43101.2 1786.35  16
  -1  -2  11 54827.7 1469.83   3
   1   2 -11 46870.0 1698.15  23
   2  -1  11 50626.3 1585.36  40
  -1  -2  11 47640.3 1814.44  40
  -1   2  11 40305.0 1421.36  30
   1  -2  13 409.096 435.275  40
  -1  -2  13-61.8708 721.467  40
   1   2 -13-262.810 912.324  16
  -2   1 -13 308.318 393.129  21
   1   2  13 165.540 570.104  12
  -1  -2 -13 107.007 247.467   3
  -1   2  13 88.8948 266.000   3
  -1   2 -13 477.266 414.834  21
  -1  -2  13 320.056 276.104   3
  -1   2  13 370.252 486.921  40
   1   2  13 144.576 368.415  31
   1   2 -13 442.315 922.020  21
   1  -2 -13 228.211 692.294   4
   1   2  13 419.075 377.692  40
   2  -1  13 287.610 470.338  40
  -1   2 -13-3.39798 352.061  20
   1  -2  13 5.89175 262.390  25
   2   1  13 104.104 471.677  34
   1   2  13 55.1175 333.031  14
  -2   1 -13 213.264 291.700  20
  -1  -2  13 599.630 722.500  30
  -1   2  13 337.787 320.380  14
   1   2  13 102.032 332.074  18
  -1   2  13 193.271 308.829  18
  -2   1 -13 477.497 296.938  23
   2   1  13-117.595 1012.53   8
   1  -2  13 79.1504 517.911  17
   2   1  13 335.598 509.006  25
   2  -1  13-69.8164 433.388  25
   1   2  13 369.933 355.088  25
  -1   2  13 204.555 363.909  25
  -1   2  13 553.857 576.932  33
  -1  -2  13 96.2522 341.170  25
  -1   2 -13 3.42684 361.281  23
  -2   1 -13-229.490 413.567  16
  -1   2  13 314.341 344.919  12
  -1   2 -13-196.969 445.527  16
   1  -2 -13 5.42221 399.149   5
  -1  -2  13 148.995 375.218  10
   2  -1  13 184.372 419.991   5
   1   2 -13 241.719 513.332  23
  -2   1 -15 6075.55 467.937  21
  -1   2 -15 6926.16 588.546  21
   1   2 -15 5946.89 1005.22  16
   2   1  15 6226.23 489.409  14
   1   2  15 6184.53 439.594  14
   1   2 -15 5186.53 980.521  21
  -1  -2  15 5899.25 475.915  10
  -1  -2  15 6513.94 780.560  42
  -1   2  15 5674.93 529.519  40
   1   2  15 8029.35 500.089  40
   2  -1  15 5538.50 565.140  40
  -1   2  15 5657.11 354.669   3
  -1   2  15 6438.35 415.457  14
   2   1  15 5674.22 477.434  18
   1  -2  15 6107.60 383.370  25
  -2  -1  15 955.082 1069.34  40
  -2   1  15 2260.67 1027.22  40
  -1  -2  15 6144.85 527.177  36
  -1  -2  15 7214.38 837.722  40
  -1   2  15 7308.68 688.167  33
   1   2  15 6533.92 439.276  18
  -2   1  15-372.355 785.239  33
   2   1  15 6077.26 534.139  34
  -1  -2  15 7264.72 824.303  30
   1   2  15 7273.43 491.636  31
   1  -2  15 5458.39 533.290  40
  -2   1  15-874.481 1012.72  30
   2   1  15 8016.43 1125.64   8
   2   1  15 6294.35 598.339  25
   2  -1  15 6076.53 523.644  25
   1   2  15 7052.37 474.537  25
  -1   2  15 7350.36 466.663  12
  -1   2  15 7335.91 468.144  25
  -1  -2  15 7694.90 464.756  25
   1  -2  15 6194.73 597.535  17
  -2   1 -15 5973.38 492.778  16
  -1   2 -15 6913.90 599.296  16
   1   2  15 6680.45 690.816  12
  -1   2  15 6862.81 412.921  18
  -2   1 -17 71094.0 2164.66  21
  -1   2 -17 78587.6 2241.60  21
   1   2 -17 68700.0 2528.74  21
  -1  -2  17 73967.9 2189.39  10
   2   1  17 77509.4 2263.64  40
   2   1  17 72749.0 2171.60  14
  -1  -2  17 86968.6 2492.16  30
   1   2  17 80417.0 2164.33  14
  -2   1  17 60832.1 2167.76  25
   1  -2  17 69376.7 2241.50  40
  -2  -1  17 53.6983 2258.58  40
  -1   2  17 71464.2 2220.44  40
  -1  -2  17 83680.7 2483.91  40
  -1   2  17 78864.0 2143.14  14
   2   1  17 74165.3 2171.40  18
   2  -1  17 66621.0 2249.42  40
  -2   1  17 4006.11 2176.64  33
   1   2  17 81731.9 2204.62  40
   1   2  17 81796.6 2164.41  18
   1   2  17 79792.9 2203.18  31
  -1   2  17 76865.5 2265.14  31
  -1   2  17 77816.6 2139.93  18
  -2   1  17 72538.5 2526.13  30
  -2   1  17 82262.2 2639.77  40
  -2   1  17 87659.8 2217.45  12
   2   1  17 71225.8 2269.26  25
   2  -1  17 64632.1 2192.10  25
  -1   2  17 79348.4 2187.89  12
   1  -2  17 65876.3 2279.34  17
   1   2  17 78261.2 2183.00  25
  -1   2  17 79327.6 2179.51  25
  -1  -2  17 78131.2 2170.33  25
  -2   1 -17 73483.4 2176.53  16
  -1   2 -17 78645.4 2246.11  16
   1   2  17 75523.9 2312.71  12
   1   2 -17 68523.6 2519.64  16
   1  -2  17 70531.2 2138.16  25
  -1  -2  17 78715.9 2231.63  36
  -1  -2  17 79957.7 2447.93  42
   1   2  19 7766.77 509.216  40
  -1   2 -19 7215.61 599.040  21
   1   2 -19 7447.55 1102.55  16
  -1  -2  19 8572.89 555.392  36
   2   1  19 6448.61 434.970  14
   2  -1  19 6278.20 508.238  25
   1   2 -19 7713.59 1112.32  21
   1   2  19 7996.05 432.447  14
  -1   2  19 7385.49 433.661  14
   2   1  19 6784.58 564.771  40
  -1  -2  19 7082.80 507.143  10
   2  -1  19 6343.58 573.759  40
  -2  -1  19 4879.05 1065.17  30
  -1   2  19 8729.09 602.415  40
  -1  -2  19 8060.68 755.080  40
  -1  -2  19 8966.62 832.191  42
   1   2  19 7937.31 432.417  18
  -2   1  19 4730.15 719.758  33
   1   2  19 7610.16 505.461  31
   2   1  19 6491.74 432.835  18
  -2  -1  19 4826.90 1106.52  40
  -1   2  19 8166.87 609.178  31
  -1  -2  19 9573.58 883.073  30
  -2   1  19 9248.57 949.117  30
  -2   1  19 8934.19 486.914  12
   2   1  19 6164.95 546.851  25
   1   2  19 7122.56 488.133  25
  -1   2  19 7744.09 432.010  18
   1  -2  19 6876.64 434.436  25
  -1   2  19 8696.61 517.835  12
  -1   2  19 7650.95 489.756  25
  -1  -2  19 6660.70 448.669  25
  -2   1  19 8271.20 506.633  25
  -1   2 -19 7687.07 615.795  16
   1   2  19 7046.98 670.541  12
  -2   1  19 10346.1 1089.07  40
   1  -2  19 6944.61 578.669  40
   1   2  21 5.01526 396.560  40
   1   2 -21 328.899 911.242  16
   1   2  21 517.299 320.446  14
   1   2  21 397.041 580.964  12
   1   2 -21 463.614 913.633  21
  -1  -2  21 601.523 693.700  42
  -2   1  21 302.522 681.009  30
  -1  -2  21 797.497 647.321  40
   2  -1  21 26.6584 453.862  40
   1  -2  21 745.570 489.025  40
  -2  -1  21 569.510 865.006  40
  -1  -2  21 533.109 386.129  36
  -2   1  21 774.036 633.345  33
  -2  -1  21 660.848 817.006  30
   1   2  21 329.530 375.815  31
  -1   2  21 462.533 498.513  31
  -1   2  21 16.9537 324.526  14
   1   2  21 458.018 311.164  18
  -1  -2  21 83.7702 670.326  30
   2   1  21 346.890 439.528  25
  -1   2  21 371.405 323.475  18
  -1   2  21 641.380 498.698  40
   2  -1  21 285.401 567.292  17
   2   1  21 295.003 436.203  40
   1  -2  21 386.574 536.725  17
   2  -1  21 75.9791 399.142  25
   1   2  21 461.759 381.414  25
   1  -2  21 659.699 311.883  25
  -1   2  21 295.605 379.560  25
  -1  -2  21 140.776 328.437  25
  -2   1  21 571.164 380.907  25
  -2   1  21 323.975 793.514  40
  -2   1  21 359.124 337.921  12
  -1   2  21 849.267 401.909  12
  -2   1  23 15746.3 907.165  42
  -2   1  23 15707.9 666.985  25
  -1  -2  23 17036.4 949.141  42
   1   2  23 14544.5 688.575  40
   2  -1  23 11980.1 741.097  40
   1  -2  23 13799.9 771.310  40
  -1  -2  23 12520.0 638.374  10
  -1  -2  23 17893.1 963.706  40
  -2   1  23 18691.4 1064.33  40
  -1   2  23 13292.6 589.810  14
   2   1  23 13052.9 745.732  40
   1   2  23 16274.7 689.601  31
  -1   2  23 18893.4 814.182  31
  -1   2  23 13579.3 586.640  18
  -2   1  23 17586.9 942.262  30
  -2  -1  23 14899.4 1046.30  30
   1   2  23 16876.0 603.373  18
  -2   1  23 15597.1 647.488  12
  -2   1  23 14864.0 878.459  33
   2  -1  23 13086.5 655.515  25
   1   2  23 14500.7 677.405  25
   2  -1  23 13887.4 860.195  17
   1  -2  23 12135.0 606.499  25
  -1  -2  23 14997.4 659.974  36
  -1   2  23 15660.0 668.381  25
  -1  -2  23 13361.7 611.646  25
  -1   2  23 15657.2 688.541  12
  -1  -2  23 18131.3 975.766  30
  -2  -1  23 13264.9 1007.01  42
   1   2  23 13493.9 842.498  12
   1   2  23 16775.4 606.928  14
  -1   2  25 412.899 415.612  12
   2  -1  25 398.393 465.329  40
   1   2  25 364.549 614.259  12
   2   1  25 241.334 454.384  40
   1  -2  25 322.085 494.272  40
  -1  -2  25 1156.80 689.841  40
  -2  -1  25 290.411 699.570  42
  -1  -2  25 632.046 382.616  10
  -2   1  25 90.8212 765.565  40
   1   2  25 646.441 409.941  31
  -1   2  25 267.811 446.040  31
  -2   1  25 7.28495 526.040  31
  -1  -2  25 441.804 665.320  30
  -2   1  25 126.316 584.945  30
  -2  -1  25 194.072 758.822  30
  -2   1  25 930.018 614.800  42
  -1  -2  25 431.561 334.599  25
   2  -1  25 407.759 538.130  17
   2  -1  25 782.458 382.988  25
   1   2  25 198.214 374.235  25
   1  -2  25 368.952 338.989  25
  -1   2  25 807.145 392.565  25
  -2   1  25 829.541 373.283  25
  -1  -2  25 597.351 651.048  42
  -2   1  25 509.761 596.644  33
   1  -2  27 13930.8 765.646  40
  -2   1  27 17668.1 902.114  40
  -2  -1  27-74.4397 777.098  42
  -2   1  27 16083.6 763.797  31
   2  -1  27 13717.7 717.958  40
  -1  -2  27 18119.4 963.064  40
  -1  -2  27 13070.5 621.431  10
  -1   2  27 15451.1 728.002  31
  -2  -1  27 480.922 736.615  30
   2  -1  27 13578.8 643.900  25
   1   2  27 12811.9 635.089  25
  -1   2  27 16250.4 645.087  25
  -1  -2  27 13602.4 585.922  25
  -2   1  27 12621.3 579.988  25
   2   1  27 13642.5 714.140  40
   2  -1  27 13684.5 800.466  17
  -1  -2  29 1700.00 382.916  10
  -1   2  29 1612.90 470.014  31
   1  -2  29 1116.88 540.420  40
   1  -2  29 1083.27 416.122  10
  -1  -2  29 2543.57 614.332  40
  -2   1  29 942.942 622.751  40
  -2  -1  29 417.648 663.243  40
  -2   1  29 399.813 489.534  31
  -2  -1  29 471.643 624.000  30
   2  -1  29 1678.36 416.713  25
   1   2  29 1354.52 410.959  25
  -1   2  29 1430.66 362.319  25
  -1  -2  29 1206.30 348.010  25
  -2   1  29-249.828 234.283  25
   2   1  29 2187.12 463.482  40
  -2  -1  29 124.471 594.672  42
  -1   2  31 3511.05 398.773  25
   1   2  31 3334.40 455.773  25
  -2   2   0 236971. 7878.77  21
  -2   2   0 323036. 7897.67  20
  -2   2   0 308874. 7879.92   3
  -2   2   0 206827. 7926.85  33
  -2   2   0 238906. 7882.58  16
  -2   2   0 323657. 7900.30  23
  -2   2   0 277885. 7962.17   2
  -2   2  -2 44.7658 320.351   3
  -2   2   2 153.302 392.669  21
  -2   2  -2 200.048 439.931  21
  -2   2   2 594.422 673.450  33
  -2   2  -2 535.799 947.128  43
  -2   2   2 306.317 367.959  20
  -2   2  -2 600.848 380.092  20
  -2   2   2 194.401 1783.09  38
  -2   2  -2 318.466 446.136   2
  -2   2   2-9.52217 610.136   2
  -2   2  -2 367.528 387.193  23
  -2   2   2 189.371 401.277  16
  -2   2  -2 5.94636 456.745  16
  -2   2  -4 169.491 254.576   2
  -2   2  -4 1025.23 319.956   3
  -2   2   4 168.020 357.493  21
  -2   2  -4 642.937 374.983  20
  -2   2   4 106.527 360.569  20
  -2   2   4 1097.69 724.476  33
  -2   2   4-14.5231 135.499  14
  -2   2   4-19.2177 136.854  18
  -2   2  -4 172.858 1120.81  24
  -2   2   4 769.383 676.937   2
  -2   2   4 151.020 372.484  23
  -2   2  -4 748.493 389.584  23
  -2   2   4 175.309 359.495  16
  -2   2  -6 38674.8 1017.44  21
  -2   2   6 27975.2 1235.12   2
  -2   2  -6 35897.9 909.359  20
  -2   2   6 37609.1 1318.53  33
  -2   2  -6 28828.4 952.827  33
   2  -2   6 36846.9 1740.70   8
  -2   2  -6 36727.2 863.523   3
  -2   2  -6 38679.9 1017.59  16
  -2   2  -6 35250.5 911.217  23
  -2   2  -8 4153.48 492.254  21
  -2   2   8 4020.86 428.315  14
   2   2   8 106.730 539.756  34
  -2   2  -8 3967.26 388.517  20
   2  -2   8 3729.31 416.842  25
  -2   2   8 1696.84 384.035  20
  -2   2   8 4455.57 820.943  33
  -2   2  -8 3665.21 324.983   3
  -2   2   8 3856.79 415.822  18
   2  -2   8 5000.78 1374.88   8
   2   2   8 317.303 446.543  25
  -2   2  -8 3828.37 508.856  16
  -2   2  -8 3694.29 404.336  23
  -2   2   8 1443.96 387.965  23
  -2   2 -10 78597.7 2394.23  21
  -2   2  10 64379.7 2310.77  20
  -2   2 -10 86286.0 2345.90  20
  -2   2  10 83924.8 2361.21  14
   2   2  10 79003.2 2419.15  34
  -2   2  10 85567.8 2360.97  18
   2  -2  10 102261. 3038.80   8
   2   2  10 86518.4 2454.20  25
   2  -2  10 73294.1 2328.68  25
  -2   2 -10 82445.8 2414.03  16
  -2   2  10 63257.8 2311.26  23
  -2   2 -10 86570.1 2350.59  23
  -2   2 -10 75495.4 2300.93   3
  -2   2 -12 54313.6 1738.97  21
  -2   2  12 61921.8 1762.77  12
   2   2  12 54684.3 1759.61  14
  -2   2  12 51158.1 1663.93  20
  -2   2 -12 56375.3 1676.66  20
   2  -2  12 47212.4 1772.97  40
  -2   2  12 57688.8 1706.16  14
   2   2  12 54781.8 1759.15  18
  -2   2  12 62733.1 2068.24  33
  -2   2  12 56327.3 1700.26  18
   2  -2  12 72726.3 2318.15   8
   2   2  12 62817.2 1801.30  25
   2  -2  12 42420.9 1667.78  25
  -2   2 -12 56957.4 1757.88  16
  -2   2  12 51565.8 1668.63  23
  -2   2 -12 54561.3 1676.36  23
  -2   2 -14 14652.2 592.640  21
   2   2  14 14676.6 560.310  14
  -2   2  14 14024.0 424.778  20
  -2   2 -14 11939.2 419.184  20
   2  -2  14 13277.4 612.541  40
  -2   2  14 14417.3 972.031  40
  -2  -2  14 303.476 925.388  40
  -2   2  14 15535.9 489.875  14
  -2   2  14 13592.2 806.974  33
  -2   2  14 14473.4 477.025  18
  -2  -2  14 374.974 922.393  30
   2   2  14 15234.2 614.017  25
   2  -2  14 10229.3 421.766  25
   2  -2  14 19603.3 1289.31   8
  -2   2 -14 15431.4 627.336  16
  -2   2  14 14717.1 436.517  23
  -2   2 -14 12054.4 420.691  23
  -2   2  14 16023.8 550.039  12
   2   2  14 13942.2 551.285  18
  -2   2 -16 8465.88 515.992  21
   2   2  16 8990.29 492.040  14
  -2   2  16 10708.1 900.629  40
  -2   2  16 10273.6 442.082  14
   2   2  16 9231.33 486.406  18
   2  -2  16 8852.33 546.231  40
  -2   2  16 10927.7 782.872  33
  -2  -2  16-5.02173 33.4725  10
  -2   2  16 10398.5 429.225  18
   2   2  16 9400.42 557.631  25
  -2  -2  16 767.446 966.805  30
  -2   2  16 9871.92 480.573  12
   2  -2  16 8060.92 403.944  25
  -2   2 -16 9080.90 554.828  16
  -2  -2  16 561.186 952.021  40
  -2   2 -18 5547.55 498.611  21
   2   2  18 5410.39 423.590  14
   2  -2  18 4890.17 515.981  40
  -2  -2  18-13.7418 798.470  30
  -2   2  18 5579.30 713.759  40
  -2  -2  18 850.875 830.360  40
  -2   2  18 6343.18 380.820  14
   2   2  18 5422.96 416.220  18
  -2   2  18 5740.24 719.219  33
  -2  -2  18-5.03765 20.4426  10
  -2   2  18 5835.03 368.961  18
  -2   2  18 6397.80 471.892  12
   2   2  18 4987.99 480.742  25
   2  -2  18 4757.85 397.714  25
  -2   2 -18 5271.29 517.257  16
  -2  -2  20-68.0259 813.901  40
  -2   2 -20 358.861 439.448  21
  -2  -2  20-434.116 796.310  30
  -2  -2  20-331.075 761.404  42
   2  -2  20 734.075 477.192  40
  -2   2  20 786.271 649.114  40
   2   2  20 854.835 367.572  14
  -2   2  20 911.250 663.427  33
  -2   2  20-266.825 214.701  14
   2   2  20 473.331 359.167  18
  -2   2  20-168.426 204.474  18
   2   2  20 459.179 431.776  25
   2  -2  20 571.388 331.984  25
  -2   2  20 584.592 391.047  12
  -2   2 -20 569.675 474.976  16
   2   2  22 37025.9 863.600  14
   2  -2  22 30264.0 971.809  40
  -2   2  22 37394.2 905.471  12
  -2  -2  22 349.269 978.442  30
   2   2  22 36585.0 858.177  18
  -2   2  22 40000.2 1171.02  33
  -2  -2  22-230.320 1002.81  40
  -2  -2  22-419.604 939.761  42
   2   2  22 39239.6 977.169  25
   2  -2  22 27452.3 820.538  25
   2  -2  22 30682.2 1064.59  17
  -2  -2  22 183.277 735.152  36
  -2  -2  24 77.9286 709.174  42
   2  -2  24 130.046 465.315  40
  -2   2  24 339.906 533.345  31
  -2  -2  24 572.182 758.154  30
   2  -2  24 26.6810 547.820  17
   2   2  24-61.7702 408.292  25
  -2   2  24-208.868 215.003  25
  -2  -2  24 904.435 788.940  40
  -2   2  24 422.114 378.223  12
   2  -2  26 1370.25 487.976  40
  -2   2  26 2698.31 561.103  31
   2  -2  26 1751.98 593.509  17
   2   2  26 1846.74 441.073  25
  -2   2  26 2147.91 435.364  12
   2   2  28 9470.54 602.670  25
   2  -2  28 8898.38 654.253  40
   0   3  -1 11839.0 764.351  21
   0   3   1 12796.6 764.174  21
   0  -3  -1 11524.1 672.160   2
   0   3   1 12105.3 488.382  14
   0   3  -1 11077.4 467.021  14
   0   3   1 11749.3 625.212  20
   0  -3   1 10359.8 546.526   2
   0  -3  -1 10790.0 525.241  36
   0  -3   1 10606.9 538.459  36
   0   3   1 11013.6 463.425  31
   0   3   1 12215.7 486.476  18
   0   3  -1 11578.2 466.797  18
   0   3  -1 13184.6 1021.12   1
   0   3   1 11177.9 569.219  12
   0   3  -1 11148.1 557.346  12
   0   3  -1 11970.5 769.374  16
   0   3   1 12187.9 764.661  16
   0   3   1 11960.6 637.573  23
   0   3  -3 5103.13 670.859  21
   0   3   3 4983.34 654.072  21
   0  -3   3 4079.29 419.833  36
   0   3   3 4159.70 362.971  14
   0   3  -3 4229.67 317.963  14
   0  -3   3 3724.30 862.388   4
   0   3   3 4374.28 513.125  20
   0   3  -3 4186.02 496.961  20
   0  -3   3 4009.28 389.364   2
   0   3   3 4001.58 348.086  31
   0   3   3 4413.70 357.167  18
   0   3  -3 5181.77 316.444  18
   0   3   3 5962.51 724.649   9
   0   3  -3 2630.36 815.189   1
   0  -3  -3 3798.81 565.444   2
   0   3  -3 4234.17 515.194  23
   0   3   3 3705.47 415.062  12
   0   3  -3 3942.66 400.581  12
   0   3  -3 5065.92 672.654  16
   0   3   3 4525.25 658.089  16
   0   3   3 4644.14 530.665  23
   0   3   3 4003.72 265.419   5
   0  -3  -3 4329.02 384.159  36
   0  -3   5 97610.9 3700.50   4
   0   3  -5 127638. 3647.48  21
   0   3   5 115053. 3570.33  21
   0   3   5 120413. 3534.51  20
   0   3  -5 129651. 3574.76  20
   0  -3  -5 119990. 3479.71  36
   0  -3   5 126562. 3539.89  36
   0   3   5 126962. 3486.23  18
   0   3   5 126240. 3499.29  31
   0  -3   5 129031. 3529.21  30
   0  -3  -5 115120. 3628.46   2
   0   3   5 106877. 3503.93  12
   0   3  -5 131284. 3524.61  12
   0   3  -5 124568. 3640.88  16
   0   3   5 123146. 3542.08  23
   0   3   5 118197. 3573.16  16
   0   3  -5 130880. 3577.42  23
   0   3  -5 106923. 3405.28   5
   0   3   5 126372. 3486.69  14
   0   3  -5 131551. 3820.87   1
   0  -3   7 14003.0 1011.80   4
   0   3  -7 18023.9 603.555  14
   0   3   7 20287.0 825.507  20
   0   3  -7 17943.5 822.590  20
   0   3   7 18974.4 698.842  14
   0  -3   7 17092.5 756.457  36
   0   3   7 18241.3 692.269  18
   0   3   7 17549.6 709.898  31
   0   3  -7 18228.0 601.210  18
   0  -3   7 19340.8 806.328  30
   0   3   7 15040.9 723.568  12
   0   3   7 20309.4 832.091  23
   0   3  -7 17937.1 827.573  23
   0  -3   7 19775.7 799.625  42
   0   3  -9 14401.6 871.462  21
   0  -3   9 13378.5 719.131  42
   0  -3   9 12953.9 622.822  40
   0   3  -9 13657.4 724.577  20
   0   3   9 13354.5 620.145  31
   0   3   9 15705.2 537.758  25
   0  -3   9 13462.4 722.246  30
   0   3   9 11943.9 634.630  12
   0   3   9 15354.6 721.937  20
   0   3  -9 14312.5 880.125  16
   0   3   9 15224.8 729.768  23
   0   3  -9 13959.6 732.110  23
   0   3 -11 32669.7 1330.61  21
   0  -3  11 36300.4 1270.68  42
   0   3  11 34210.5 1120.80  14
   0   3  11 35351.3 1199.28  20
   0   3 -11 34003.6 1214.71  20
   0  -3  11 36361.1 1195.53  36
   0   3  11 34554.6 1117.80  18
   0   3  11 34992.3 1156.71  31
   0  -3  11 36408.3 1278.53  30
   0   3  11 38492.8 1096.79  25
   0   3  11 30993.8 1164.37  12
   0   3 -11 32577.2 1329.85  16
   0   3  11 36446.9 1206.77  23
   0   3 -11 33827.2 1216.54  23
   0  -3  11 34369.9 1176.40  40
   0   3 -13-322.743 691.178  16
   0   3 -13 7.74098 676.082  21
   0   3  13 1164.67 1559.05  11
   0  -3  13 277.557 426.170  40
   0   3  13 67.4842 480.654  20
   0   3 -13 350.067 507.638  20
   0   3  13 231.155 338.152  14
   0  -3  13-365.122 411.185  36
   0   3  13 104.314 379.700  31
   0  -3  13 170.365 485.419  30
   0   3  13 334.265 333.213  18
   0   3  13 60.5084 304.832  25
   0  -3  13-38.6220 517.987  42
   0   3  13-72.0697 486.407  23
   0   3 -13 193.617 521.063  23
   0   3 -15 4145.22 741.810  16
   0   3 -15 4541.29 733.631  21
   0   3  15 4032.00 1542.72  11
   0  -3  15 4141.40 602.233  42
   0   3 -15 4759.85 646.789  20
   0  -3  15 3862.80 506.704  40
   0  -3  15 4773.33 478.690  36
   0   3  15 4645.03 455.547  31
   0  -3  15 4427.74 570.433  30
   0   3  15 4752.14 381.000  18
   0   3  15 4108.97 381.121  14
   0   3  15 3769.55 370.741  25
   0   3  15 4741.57 531.690  12
   0   3 -15 4508.31 660.048  23
   0   3 -17 46675.8 1878.18  21
   0  -3  17 52572.5 1805.78  40
   0  -3  17 54873.8 1771.80  36
   0   3  17 58382.3 1776.54  31
   0  -3  17 56315.9 1887.29  30
   0   3  17 58466.4 1707.54  14
   0   3  17 57216.8 1703.80  18
   0   3  17 57304.4 1713.47  25
   0   3  17 58237.0 1817.34  12
   0   3 -17 47196.6 1882.21  16
   0   3 -19 5352.52 900.256  16
   0  -3  19 5588.05 588.369  40
   0   3 -19 5531.45 897.509  21
   0   3  19 5964.96 418.673  14
   0   3  19 5633.60 409.448  18
   0  -3  19 5885.76 643.210  30
   0   3  19 5909.08 444.186  25
   0   3  19 6084.56 588.914  12
   0   3 -21 1048.31 844.892  16
   0   3  21-172.897 507.046  12
   0   3 -21 514.493 839.200  21
   0  -3  21 726.942 359.152  10
   0  -3  21 357.096 514.147  40
   0   3  21 425.518 338.767  14
   0   3  21 452.923 424.770  31
   0  -3  21 1034.36 571.721  30
   0   3  21 492.610 332.572  18
   0   3  21 407.300 337.264  25
   0   3 -23 9687.02 1015.24  21
   0  -3  23 9634.25 574.721  10
   0   3  23 13888.8 568.874  14
   0  -3  23 12181.6 747.161  40
   0   3  23 11644.8 610.305  31
   0   3  23 13570.9 562.476  18
   0  -3  23 14137.4 822.940  30
   0   3  23 11983.1 569.509  25
   0   3  23 11541.3 710.989  12
   0   3 -23 10616.5 1018.64  16
   0   3  25 756.870 511.882  12
   0  -3  25 594.490 544.755  40
   0   3  25 185.441 404.472  31
   0   3  25 475.105 330.033  14
   0  -3  25 420.597 589.192  30
   0   3  25 772.286 325.148  18
   3   0  25 257.053 404.876  25
   0   3  25 262.439 367.620  25
   0  -3  27 12857.2 750.208  40
   0   3  27 12951.7 583.281  31
   0  -3  27 12638.0 805.980  30
   0   3  27 11606.3 541.476  25
   0   3  27 13839.6 786.670  12
   0  -3  29 902.198 521.946  40
   0  -3  29 1073.38 413.296  10
   0   3  29 1586.19 397.232  25
  -1   3   0 161132. 3518.72  21
   1   3   0 139594. 3771.38  21
   1   3   0 153413. 3469.42  14
  -1   3   0 172066. 3447.58  14
   1   3   0 151538. 3468.20  18
  -1   3   0 141301. 3416.66  31
  -1   3   0 171741. 3446.10  18
  -1   3   0 157051. 3444.43  12
  -1   3   0 172406. 3544.71  16
   1   3   0 137947. 3756.81  16
   1   3   0 147843. 3604.50  12
   1  -3  -2-137.505 732.668   2
   1   3  -2 1216.63 923.075  16
   1   3   2-139.231 912.885  16
  -1   3   2-4.37827 402.838  21
  -1   3  -2 378.092 420.691  21
   1   3   2-77.5263 521.766  12
   1   3  -2 20.6240 915.940  21
   1   3   2-60.7109 920.328  21
  -1  -3   2 299.828 614.167   4
  -1   3  -2 166.641 400.384  20
   1   3  -2 812.988 674.774  20
   1   3   2-84.0219 688.503  20
   1   3  -2-41.7445 317.514  14
  -1  -3  -2 187.301 467.403   2
  -1   3   2-56.9165 308.369  14
  -1   3  -2 161.433 247.914  31
  -1   3   2 188.528 320.406  31
  -1   3  -2 209.432 313.916  14
  -1   3  -2 165.596 818.276   9
   1   3  -2 198.429 320.460  18
   1   3   2-36.8825 346.426  18
  -1   3   2 59.5413 396.206  20
   1   3   2 200.655 352.330  14
  -1   3   2 135.574 305.797  18
  -1   3  -2-123.576 305.478  18
   1  -3   2-276.969 388.197  17
  -1  -3   2 179.120 298.365  10
  -1   3   2 23.0426 407.292  23
  -1   3  -2 88.5146 404.284  23
  -1   3   2-101.521 293.226  12
  -1   3   2-106.575 424.593  16
  -1   3  -2 53.6992 255.168  12
  -1   3  -2 179.027 451.623  16
   1   3  -2 396.470 683.336  23
   1   3   2 544.456 704.176  23
   1   3  -4-51.2435 924.775  16
   1   3   4 823.747 1071.86  16
   1  -3  -4 493.728 808.250   2
   1   3   4 214.785 535.346  12
  -1   3   4 696.391 380.978  21
  -1   3  -4 673.799 439.604  21
   1   3  -4 521.164 915.969  21
   1   3   4 370.177 1046.95  21
  -1  -3   4 876.559 588.876   4
  -1   3   4 782.091 395.306  20
  -1   3  -4 712.822 408.557  20
   1   3  -4 495.810 706.501  20
   1   3   4 452.762 667.658  20
  -1  -3   4 553.539 305.850  10
   1   3   4 281.146 356.550  14
  -1   3   4 500.959 318.178  14
  -1   3   4 132.392 351.186  31
  -1   3  -4 735.760 324.245  14
   1   3  -4 690.040 310.132  18
   1   3   4 503.728 349.703  18
  -1  -3   4 597.441 511.348  30
  -1   3   4 649.597 309.494  18
  -1   3  -4 821.245 308.471  18
   1  -3   4 491.396 424.554  17
  -1   3   4 831.871 406.913  23
  -1   3  -4 1039.38 416.835  23
  -1   3   4 592.328 325.121  12
  -1   3   4 609.823 423.084  16
  -1   3  -4 483.253 241.973  12
  -1   3  -4 576.034 470.925  16
   1   3  -4 630.057 733.583  23
   1   3   4 409.082 691.626  23
   1  -3  -4 504.732 664.410   1
   1   3  -4 522.590 311.946  14
   1   3  -6 48576.1 1506.60  18
  -1   3   6 54924.0 1556.25  21
   1   3   6 37975.7 1845.42  21
   1   3  -6 48257.4 1506.23  14
   1   3   6 52809.5 1571.15  14
  -1  -3   6 48990.8 1731.65   4
   1  -3  -6 38709.6 1885.34   2
  -1   3   6 51761.3 1622.43   2
  -1  -3   6 50143.7 1527.49  10
  -1   3   6 53368.4 1579.96  20
   1  -3  -6 47728.9 1817.82   1
  -1   3   6 56917.4 1556.35  14
   1   3  -6 47309.1 1736.07  20
   1   3   6 48029.0 1751.57  20
  -1   3  -6 51728.2 1579.13  20
  -1  -3  -6 41183.9 1540.80  36
   1   3   6 53942.4 1571.69  18
  -1   3   6 43954.1 1563.18  31
  -1   3   6 57076.9 1557.25  18
  -1  -3   6 46678.6 1684.51  30
   1   3   6 49111.9 1486.73  25
   1  -3   6 41979.9 1632.48  17
  -1   3   6 51304.3 1558.75  12
   1   3   6 41156.6 1605.23   5
  -1   3   6 58633.3 1577.48  16
  -1   3   6 53973.3 1581.38  23
  -1   3  -6 50458.3 1579.74  23
   1   3   6 51184.4 1700.42  12
   1   3  -6 45352.2 1738.70  23
   1   3   6 47493.5 1758.10  23
   1   3   6 39517.2 1838.94  16
  -1   3   8 4762.46 393.560  21
  -1   3  -8 3919.53 502.361  21
   1   3  -8 3276.78 946.748  16
   1   3  -8 3925.37 953.891  21
  -1  -3   8 3870.95 376.385  10
  -1   3   8 4278.41 435.359  20
  -1   3  -8 4639.65 441.046  20
  -1  -3   8 3547.51 635.153   4
  -1   3   8 4047.64 408.400  14
   1   3   8 3760.10 763.506  20
  -1  -3   8 3704.87 604.501  40
   1   3  -8 4358.64 765.868  20
  -1  -3   8 3878.33 536.306  36
  -1   3   8 4126.07 403.731  18
  -1   3   8 3381.39 452.015  31
  -1  -3   8 3596.55 631.661  30
   1  -3   8 3443.33 504.858  17
  -1   3   8 3766.54 406.799  12
   1   3   8 2757.26 467.828   5
  -1   3   8 4246.27 415.871  16
  -1   3  -8 3717.84 532.649  16
  -1   3   8 4333.16 443.899  23
  -1   3  -8 4238.68 453.730  23
   1   3   8 4231.47 647.809  12
  -1  -3   8 3418.17 590.782  42
   1   3  -8 4283.60 783.118  23
   1   3   8 3413.23 774.617  23
  -1   3 -10 47736.5 1470.06  21
   1   3 -10 35904.9 1672.81  21
   1   3  10 42807.8 1349.42  14
  -1  -3  10 35950.7 1417.34   4
  -1  -3  10 37715.3 1309.78  10
  -1  -3  10 40075.6 1499.94  42
  -1   3  10 44585.8 1336.01  20
  -1   3 -10 45384.2 1372.93  20
   1   3 -10 37409.2 1512.93  20
  -1  -3  10 41348.1 1488.86  40
   1   3  10 32886.7 1505.12  20
   1   3  10 42662.3 1346.28  18
   1  -3  10 44999.5 1390.31  40
   1   3  10 40705.9 1351.89  31
  -1   3  10 40486.1 1379.56  31
  -1  -3  10 43525.2 1534.60  30
   1   3  10 43482.5 1297.56  25
  -1   3  10 40333.4 1342.26  12
   1  -3  10 37563.3 1415.80  17
  -1   3 -10 47291.2 1477.57  16
  -1   3  10 44814.2 1338.81  23
  -1   3 -10 45703.2 1378.79  23
   1   3  10 40527.5 1486.46  12
   1   3 -10 36917.0 1679.31  16
   1   3 -10 36774.3 1516.34  23
   1   3  10 33728.2 1516.44  23
  -1   3 -12 38195.1 1329.93  21
   1   3 -12 30504.6 1561.11  21
   1   3  12 38282.5 1216.23  14
  -1  -3  12 29731.9 1171.49  10
  -1  -3  12 34528.3 1397.17  42
  -1   3  12 42419.7 1223.91  20
  -1   3 -12 35919.4 1219.03  20
   1  -3  12 34788.4 1255.14  40
  -1   3  12 35351.6 1168.90  14
  -1  -3  12 36420.4 1394.16  40
  -1  -3  12 36687.9 1297.29  36
   1   3  12 38338.5 1212.41  18
   1   3  12 34123.0 1211.08  31
  -1   3  12 34902.9 1256.49  31
  -1   3  12 35924.6 1167.56  18
  -1  -3  12 37235.7 1433.97  30
   1   3  12 37458.7 1172.31  25
  -1   3  12 35603.6 1212.90  12
   1  -3  12 32330.8 1299.23  17
  -1   3  12 43002.5 1203.95  25
  -1   3 -12 38433.8 1342.75  16
  -1   3  12 42051.5 1228.36  23
  -1   3 -12 35512.9 1224.21  23
   1   3 -12 30153.6 1550.68  16
   1   3 -12 33950.4 1426.89  23
   1   3  12 32196.5 1454.70  23
  -1   3 -14 7923.37 652.900  21
   1   3 -14 6790.93 1011.86  16
   1   3 -14 6141.39 1005.86  21
   1   3  14 8224.62 502.773  14
  -1  -3  14 6329.09 465.050  10
  -1  -3  14 7612.27 740.900  42
  -1   3  14 8391.17 497.834  20
  -1   3 -14 7158.88 518.080  20
  -1  -3  14 7982.22 756.552  40
   1  -3  14 7516.62 560.523  40
  -1   3  14 7798.00 446.201  14
   1   3  14 8101.94 487.422  18
   1   3  14 7554.22 498.498  31
  -1   3  14 7963.47 580.343  31
  -1  -3  14 8447.50 782.244  30
  -1   3  14 7684.39 439.429  18
   1   3  14 8325.68 436.186  25
   1  -3  14 6875.16 626.202  17
  -1   3  14 7782.10 461.801  25
  -1   3 -14 7790.19 667.568  16
  -1   3  14 8597.81 509.278  23
   1   3  14 7648.59 693.772  12
  -1   3 -14 7343.58 530.354  23
  -1  -3  14 7297.78 597.632  36
   1   3 -14 6768.82 809.576  23
  -1   3 -16 15530.9 824.787  21
   1   3 -16 13133.7 1121.84  21
   1   3  16 16930.3 666.509  14
  -1  -3  16 17410.7 948.362  42
  -1  -3  16 14748.6 673.878  10
   1  -3  16 15018.1 753.937  40
  -1  -3  16 16964.5 871.144  40
  -1   3  16 16439.1 642.723  14
   1   3  16 16426.2 659.989  18
   1   3  16 15239.0 698.401  31
  -1   3  16 17916.5 792.572  31
  -1   3  16 16883.6 640.803  18
  -1  -3  16 16817.5 913.609  30
   1   3  16 16790.0 655.737  25
   1  -3  16 16171.2 834.427  17
  -1   3  16 17662.1 737.730  12
  -1   3  16 18413.7 663.942  25
  -1   3 -16 15830.3 839.317  16
   1   3  16 15914.3 868.360  12
   1   3 -16 14377.0 1129.91  16
   1   3 -16 14224.6 867.480  23
  -1  -3  16 17710.0 786.564  36
  -1   3 -18 5160.80 614.943  21
   1   3 -18 4761.72 1077.76  16
   1   3 -18 5775.05 1103.11  21
   1   3  18 6048.43 437.917  14
  -1  -3  18 5526.00 692.112  42
  -1  -3  18 4538.80 450.937  10
   1  -3  18 4976.87 548.176  40
  -1  -3  18 5578.10 685.723  40
  -1   3  18 5835.03 416.664  14
  -1  -3  18 6041.82 551.444  36
   1   3  18 5403.98 426.145  18
  -1   3  18 6763.03 570.577  31
  -1   3  18 5427.66 408.017  18
  -1  -3  18 5878.18 694.996  30
   1   3  18 6336.99 434.564  25
   1  -3  18 4712.06 619.586  17
  -1   3  18 5828.22 509.953  12
  -1   3  18 5829.14 428.563  25
  -1   3 -18 5079.98 632.819  16
   1   3  18 4816.56 667.289  12
  -1   3  20 23.2320 423.472  12
  -1   3 -20-364.953 658.370  16
   1   3 -20-744.616 1058.65  16
   1   3  20-64.8733 595.991  12
  -1   3 -20-150.052 647.650  21
   1   3 -20 225.820 1043.16  21
  -1  -3  20 111.207 615.117  42
   1  -3  20 170.008 474.311  40
  -1  -3  20 98.8817 632.503  40
  -1  -3  20 248.774 417.060  36
   1   3  20 12.0825 349.927  14
  -1  -3  20 56.0018 389.424  10
   1   3  20 146.813 384.836  31
  -1   3  20 47.7973 331.141  14
  -1  -3  20-180.481 643.839  30
   1   3  20 317.237 340.118  18
  -1   3  20 73.2756 326.680  18
   3  -1  20 1718.20 1025.16   8
   3  -1  20-37.1713 365.202  25
   1   3  20-407.341 369.159  25
  -1   3  20-12.1102 343.233  25
  -1   3 -22 23364.6 1074.75  21
   1   3 -22 20161.7 1357.35  21
   1   3  22 29337.2 853.752  14
   1  -3  22 24028.7 973.497  40
  -1  -3  22 25079.5 874.655  10
  -1  -3  22 33466.6 1153.39  40
  -1   3  22 25471.2 823.247  14
  -1  -3  22 26045.1 915.655  36
   1   3  22 29551.8 849.881  18
   1   3  22 26309.7 907.682  31
  -1   3  22 26558.5 935.815  31
  -1   3  22 24772.3 817.733  18
  -1  -3  22 32197.3 1176.55  30
   1   3  22 27225.0 862.197  25
  -1   3  22 25221.7 840.738  25
  -1   3  22 28233.1 932.943  12
  -1   3 -22 24030.9 1083.63  16
   1   3  22 26442.6 1078.24  12
   1   3 -22 20885.0 1360.00  16
  -1  -3  22 30935.9 1174.98  42
  -1   3  24 199.011 430.781  12
   1   3  24 484.380 615.659  12
  -1  -3  24-297.108 633.744  42
   1  -3  24 28.2218 489.543  40
  -1  -3  24-183.070 644.459  40
  -1  -3  24-164.900 410.754  36
  -1  -3  24-79.9802 347.344  10
   1   3  24 169.357 339.231  14
  -1   3  24-75.0892 448.837  31
  -1   3  24-122.133 331.259  14
  -1  -3  24-221.082 649.175  30
   1   3  24 75.1571 328.661  18
  -1   3  24-3.68688 328.263  18
   3  -1  24-345.548 530.829  17
   3  -1  24 116.411 376.413  25
   1   3  24 32.1229 364.431  25
  -1   3  24 414.679 351.295  25
  -1   3  26 986.063 521.741  12
   1   3  26 1286.00 640.061  12
  -1  -3  26 538.512 631.719  42
   1  -3  26 472.334 505.322  40
  -1  -3  26 551.760 547.691  40
  -1  -3  26 286.023 355.443  10
   1   3  26 664.142 341.504  14
  -1   3  26 948.926 463.462  31
  -1   3  26 411.038 325.014  14
  -1  -3  26 1218.68 629.209  30
   1   3  26 455.657 329.729  18
  -1   3  26 374.631 315.971  18
   3  -1  26 68.1404 541.416  17
   3  -1  26-223.600 356.900  25
   1   3  26 479.782 378.759  25
  -1   3  26 582.388 346.593  25
   1  -3  28 8794.58 525.589  10
   1  -3  28 10202.5 674.663  40
  -1  -3  28 10889.4 719.514  40
  -1   3  28 13467.8 623.375  31
  -1  -3  28 13373.5 809.775  30
   1   3  28 10371.2 541.318  25
  -1   3  28 10138.3 485.058  25
   3  -1  28-114.786 529.028  17
   3  -1  28-184.141 396.814  25
  -1   3  28 10901.7 655.259  12
  -2   3   1 6567.92 493.291  21
  -2   3  -1 7259.14 509.335  21
  -2   3  -1 7322.11 485.206  20
  -2   3  -1 7022.08 541.107  33
  -2   3   1 7916.61 588.986  33
  -2   3   1 174.902 266.654  14
  -2   3  -1 6657.78 377.702  12
  -2   3   1 7294.31 401.644  12
  -2   3   1 178.095 260.409  18
   2  -3   1 5211.59 1132.38   8
   2   3  -1-137.293 558.920  34
  -2   3   1 7054.45 529.870  16
  -2   3  -1 7356.80 530.448  16
  -2   3   1 4423.39 1096.81  24
  -2   3  -1 7108.72 493.264  23
   2   3   1-64.5948 157.109  23
   2   3   3-43.2361 129.066  23
  -2   3  -3 3030.54 477.237  21
  -2   3   3 2526.70 434.533  21
  -2   3   3 2804.56 440.903  20
  -2   3  -3 2465.81 436.624  20
  -2   3   3 2933.25 412.567  14
   2   3  -3-144.760 541.603  34
  -2   3  -3 3024.84 455.823  33
  -2   3   3 2469.47 569.794  33
  -2   3   3 2743.22 401.703  18
  -2   3  -3 2328.71 314.736  12
  -2   3   3 2642.40 368.734  12
   2  -3   3 3719.86 1132.08   8
  -2   3   3 155.528 938.666  24
  -2   3   3 3029.89 461.627  23
  -2   3  -3 2751.71 440.987  23
  -2   3   3 3211.45 454.350  16
  -2   3  -3 2892.11 502.505  16
   2   3  -3-10.6972 151.973  23
  -2   3   5 80790.7 900.077  21
   2   3   5 79313.4 1012.64  14
  -2   3   5 87015.0 956.557  20
  -2   3  -5 75766.0 911.239  20
  -2   3   5 85060.6 898.017  14
  -2   3   5 66652.1 918.068   2
   2   3   5 78046.7 1005.16  18
   2   3  -5-104.763 523.922  34
  -2   3   5 82135.2 1177.18  33
  -2   3   5 85625.4 893.484  18
   2  -3   5 97041.7 1832.64   8
  -2   3   5 81360.0 911.345  12
  -2   3   5 85370.9 945.103  16
  -2   3   5 86098.4 962.995  23
  -2   3  -5 75897.4 919.634  23
  -2   3   7 11420.3 547.209  21
  -2   3  -7 10037.5 620.181  21
  -2   3   7 11804.6 581.938  20
  -2   3  -7 10590.8 568.984  20
  -2   3   7 11632.5 547.792  14
  -2   3   7 11774.8 762.390  33
  -2   3   7 11603.9 541.439  18
   2  -3   7 12855.0 1115.64   8
  -2   3   7 11137.5 555.169  12
  -2   3   7 11999.5 567.952  16
  -2   3  -7 10284.8 645.513  16
  -2   3   7 11640.3 590.209  23
  -2   3  -7 10132.5 568.121  23
  -2   3   9 8294.63 440.019  21
  -2   3  -9 8584.72 585.781  21
   2   3  -9-71.5002 247.244  16
   2   3  -9-58.3866 242.861  21
  -2   3   9 8822.31 483.308  20
  -2   3  -9 8614.36 498.849  20
  -2   3   9 9425.82 465.918  14
  -2   3   9 8773.28 718.000  33
  -2   3   9 9595.53 457.235  18
  -2  -3   9-69.6598 792.900  30
   2  -3   9 9527.14 1084.04   8
   2   3   9 8771.23 494.815  25
  -2   3   9 8949.58 477.563  12
  -2   3   9 8982.99 464.548  16
  -2   3  -9 10027.6 633.627  16
  -2   3   9 8760.43 495.011  23
  -2   3  -9 9554.04 514.622  23
  -2   3 -11 22343.9 696.089  21
   2   3 -11-14.0804 206.922  16
   2   3  11 23799.5 663.558  14
   2   3 -11-43.1242 206.355  21
  -2   3  11 23616.2 563.183  20
  -2   3 -11 23153.8 591.838  20
  -2  -3  11 685.934 811.342  40
   2   3  11 23404.5 659.918  18
  -2   3  11 27358.5 883.492  33
  -2  -3  11-170.197 819.939  30
   2   3  11 24831.1 613.316  25
  -2   3  11 24242.4 607.055  12
   2  -3  11 31014.8 1277.88   8
  -2   3 -11 24612.7 745.543  16
  -2   3  11 24199.9 572.029  23
  -2   3 -11 23282.3 599.042  23
  -2   3 -13-118.965 475.997  21
   2   3 -13 41.7166 111.390  16
   2   3 -13-56.7856 124.840  21
  -2   3  13 171.424 388.555  20
  -2   3 -13-182.094 383.135  20
  -2  -3  13-803.842 851.651  40
   2   3  13-35.8093 421.953  14
  -2   3  13-119.943 354.935  14
   2   3  13 91.7876 399.264  18
  -2  -3  13 158.659 835.017  30
  -2   3  13 151.846 350.176  18
   2  -3  13 103.936 545.182  17
   2   3  13 208.324 395.159  25
  -2   3  13 731.881 405.298  23
  -2   3 -13-170.543 397.052  23
  -2   3 -13 113.356 501.809  16
  -2   3  15 3388.49 401.461  14
  -2   3 -15 3105.30 512.292  21
   2  -3  15 2715.89 481.622  40
  -2   3 -15 2549.94 401.619  20
  -2  -3  15-68.8646 725.947  40
   2   3  15 2822.37 443.934  14
  -2   3  15 3026.91 385.282  18
   2   3  15 2878.16 439.069  18
  -2  -3  15-318.475 721.589  30
   2  -3  15 1779.83 599.596  17
   2   3  15 2875.69 412.504  25
  -2   3 -15 2982.78 416.276  23
  -2   3  15 2849.61 442.885  12
  -2   3 -15 3051.74 541.528  16
  -2   3 -17 40027.9 910.400  21
  -3   2 -17 147.945 378.576  21
   2   3  17 40620.2 743.684  14
  -2  -3  17-411.532 688.793  42
   2  -3  17 31198.9 775.989  40
  -2  -3  17 933.500 748.569  40
  -2   3  17 38827.2 649.604  14
  -2  -3  17-36.0413 158.707  10
  -2   3  17 39645.7 648.922  18
  -2  -3  17-557.840 719.130  30
   2   3  17 39688.8 726.091  25
  -2   3  17 41020.8 763.624  12
   2  -3  17 30001.9 923.409  17
   3  -2  17-170.357 1009.92   8
   3  -2  17 248.951 369.584  25
   2   3  17 39280.9 733.113  18
  -2   3 -17 41156.5 927.625  16
  -3   2 -17 398.349 401.401  16
  -3   2 -19 39.4107 402.841  21
  -2   3 -19 2867.29 592.425  21
   2   3  19 3851.79 434.930  14
  -2  -3  19 367.004 657.254  42
   2  -3  19 3689.27 503.207  40
  -2  -3  19 23.7225 714.816  40
  -2   3  19 4372.92 381.057  14
  -2  -3  19-14.1495 471.803  36
   2   3  19 3867.68 428.940  18
  -2  -3  19-4.56734 80.4092  10
  -2   3  19 4034.25 569.903  31
  -2   3  19 3839.18 375.024  18
  -2  -3  19 300.669 712.578  30
   2   3  19 4209.59 440.993  25
  -2   3  19 4380.90 455.780  12
   3  -2  19 554.805 1064.58   8
   2  -3  19 2677.94 585.345  17
   3  -2  19 166.564 341.483  25
  -3   2 -19 834.492 444.272  16
  -2   3 -19 3819.10 629.810  16
  -2  -3  21-320.239 685.755  42
  -2   3 -21 662.308 561.108  21
   2  -3  21 185.073 468.234  40
  -2  -3  21 613.147 701.121  40
  -2  -3  21 135.155 446.477  36
   2   3  21 306.744 357.903  14
  -2  -3  21-4.62465 28.4493  10
  -2   3  21 485.064 340.417  14
   2   3  21 344.608 353.495  18
  -2  -3  21 1059.82 712.087  30
  -2   3  21 351.803 336.870  18
   2  -3  21-310.970 567.206  17
   2   3  21 152.334 374.658  25
  -2   3  21 141.007 399.165  12
  -2   3 -21-99.2698 568.632  16
   2   3  23 8984.54 470.924  14
  -2  -3  23-185.337 647.281  42
   2  -3  23 7777.25 586.422  40
  -2  -3  23 1135.71 634.558  40
  -2  -3  23-51.3104 453.006  36
   2   3  23 9359.27 473.178  18
  -2   3  23 9509.56 669.921  31
  -2   3  23 8019.27 404.579  18
  -2  -3  23 319.224 618.172  30
   2   3  23 8653.94 511.070  25
   2  -3  23 6223.86 680.836  17
  -2   3  23 9623.23 576.406  12
   3  -2  23-455.636 606.995  17
  -2   3  23 8132.73 410.917  14
   2  -3  25 231.593 455.432  40
   2   3  25 365.793 347.345  14
  -2   3  25 572.123 542.170  31
   2   3  25 295.795 339.353  18
   3  -2  25 161.062 524.898  17
   2  -3  25 64.1591 579.739  17
   2   3  25 451.141 398.413  25
  -2   3  25 302.024 439.514  12
   2   3  27 9164.26 545.092  25
  -2   3  27 4742.85 526.789  12
  -3   3 -12 87.2210 402.154  21
  -3   3 -12 88.3696 319.543  20
   3  -3  12-13.8674 887.446   8
  -3   3 -12 196.853 331.143  23
  -3   3 -12 537.214 420.101  16
  -3   3 -14 217.758 447.325  21
  -3   3 -14-131.374 352.474  20
   3  -3  14 139.553 983.395   8
  -3   3 -14-189.028 362.740  23
  -3   3 -14 440.234 481.442  16
  -3   3 -16 51.3114 447.730  21
   3  -3  16-182.947 1050.57   8
  -3   3 -16 529.724 478.294  16
  -3   3 -18 341.936 455.326  21
   3  -3  18-415.085 566.653  17
  -3   3 -18 138.188 478.228  16
  -3   3 -20-114.084 442.861  21
   3  -3  20 439.121 572.345  17
  -3   3 -20 260.521 478.199  16
  -3   3 -22-259.162 508.153  21
   3  -3  22-397.138 525.134  17
   3  -3  24 463.524 519.379  17
   0   4   0 113830. 3639.53  21
   0   4   0 125173. 3487.24  14
   0  -4   0 122988. 3539.37  36
   0   4   0 126701. 3488.17  18
   0   4   0 108864. 3534.29  12
   0   4   0 113413. 3640.44  16
   0   4  -2-30.1051 688.760  16
   0   4   2 424.392 669.371  16
   0   4   2 31.5187 401.932  12
   0   4  -2-74.4777 392.809  12
   0   4  -2 598.999 687.722  21
   0   4   2-91.1377 667.331  21
   0   4   2 302.319 555.847  20
   0   4  -2 31.2163 534.042  20
   0  -4   2-59.5342 380.447  36
   0   4   2 112.473 327.452  14
   0   4  -2 2.79746 287.765  14
   0   4   2 200.657 323.562  18
   0   4  -2 86.6968 275.435  18
   0   4   2-376.808 567.683  23
   0   4  -2 25.0060 546.226  23
   0   4  -4 473.603 703.647  16
   0   4   4 6.64623 656.835  16
   0   4   4 171.988 427.003  12
   0   4  -4-398.874 697.152  21
   0   4   4-80.3752 649.051  21
   0   4   4-18.2581 550.364  20
   0   4  -4 355.209 543.922  20
   0  -4   4 354.649 400.515  36
   0   4   4 36.1092 371.078  14
   0   4  -4 209.092 276.321  14
   0   4   4 137.650 305.687  31
   0   4   4-75.6584 362.548  18
   0   4  -4 101.998 269.784  18
   0   4   4 420.420 567.328  23
   0   4  -4 24.9613 560.098  23
   0   4  -6 18498.5 1000.03  21
   0   4   6 17920.5 1064.79  21
   0   4   6 20039.0 733.694  14
   0   4   6 18577.7 874.162  20
   0   4  -6 16753.1 851.509  20
   0  -4   6 18935.9 779.054  36
   0   4   6 17483.7 692.609  31
   0   4   6 20025.9 730.195  18
   0   4   6 17419.7 917.630   9
   0   4   6 18289.9 808.257  12
   0   4  -6 18277.1 1003.34  16
   0   4   6 18305.2 876.880  23
   0   4  -6 16814.2 860.370  23
   0   4   6 18509.7 1065.35  16
   0   4   8 2044.45 485.095  12
   0   4   8 2093.06 559.027  20
   0   4  -8 2005.24 553.141  20
   0  -4   8 2211.51 452.618  36
   0   4   8 1994.68 361.457  14
   0   4   8 2056.29 347.123  31
   0   4   8 2127.79 355.802  18
   0   4   8 2007.55 566.837  23
   0   4  -8 2192.43 575.754  23
   0   4  10 37453.3 1179.45  14
   0   4  10 37205.7 1298.18  20
   0   4 -10 34325.7 1290.51  20
   0  -4  10 33732.0 1248.63  36
   0   4  10 35427.0 1182.29  31
   0   4  10 38386.5 1179.34  18
   0   4  10 35453.3 1277.85  12
   0   4  10 37794.8 1305.50  23
   0   4 -10 34796.1 1298.08  23
   0   4 -12 24031.0 1165.71  21
   0   4  12 26836.8 1034.41  20
   0   4 -12 24055.7 1018.13  20
   0   4  12 25018.4 904.919  31
   0   4 -12 24599.5 1173.76  16
   0   4  12 26671.7 1040.86  23
   0   4 -12 24320.1 1028.92  23
   0   4 -14 6432.61 805.997  21
   0   4 -14 7362.51 726.445  20
   0  -4  14 7511.01 556.384  36
   0   4  14 7453.88 480.686  31
   0   4 -14 6444.88 819.258  16
   0   4 -14 7533.64 748.780  23
   0   4 -16 5574.31 927.310  16
   0   4 -16 5845.53 932.790  21
   0   4  16 5804.16 433.352  14
   0   4 -16 5593.14 702.807  20
   0   4  16 5657.46 454.924  31
   0   4  16 5744.49 429.016  18
   0  -4  16 7186.50 625.370  30
   0   4 -16 5446.01 724.338  23
   0   4 -18 2560.08 891.519  16
   0   4  18 1715.61 545.339  12
   0   4 -18 2387.41 876.272  21
   0   4  18 3827.05 398.262  14
   0  -4  18 2251.46 371.185  10
   0   4  18 4086.39 396.648  18
   0   4  18 3149.31 416.911  31
   0  -4  18 3466.28 583.677  30
   0   4 -20 325.704 888.765  16
   0   4  20 401.059 519.208  12
   0   4 -20 652.551 884.422  21
   0  -4  20 326.438 342.506  10
   0   4  20 668.751 364.224  14
   0   4  20 377.200 388.827  31
   0  -4  20 544.745 556.583  30
   0   4  20 688.660 358.715  18
   0   4 -22 19441.3 1242.65  21
   0  -4  22 17019.0 807.778  10
   0   4  22 24760.1 834.939  14
   0   4  22 24242.8 877.646  31
   0   4  22 25338.8 833.238  18
   0  -4  22 23256.9 1035.59  30
   0   4  22 22774.2 976.882  12
   0   4 -22 19121.8 1232.58  16
   0   4 -24 465.958 917.565  16
   0   4  24-34.1316 615.858  12
   0   4 -24 195.913 895.392  21
   0  -4  24 265.018 369.897  10
   0   4  24-92.9222 396.309  31
   0   4  24-123.022 339.259  14
   0   4  24-191.505 333.391  18
  -1   4  -1 5851.65 602.992  21
  -1   4   1 5946.86 590.204  21
   1   4  -1 3803.48 1008.20  16
   1   4   1 3502.47 975.647  16
   1   4  -1 5469.45 401.730  14
   1   4   1 5772.63 418.199  14
   1   4  -1 3287.78 983.676  21
   1   4   1 3731.23 987.136  21
  -1   4   1 5452.10 546.416  20
   1   4   1 5013.15 765.893  20
  -1   4   1 6227.12 408.251  14
  -1   4  -1 5195.21 394.586  14
  -1  -4  -1 5053.32 492.749  36
  -1  -4   1 5041.89 506.741  36
   1   4  -1 5113.56 396.391  18
   1   4   1 5180.47 409.568  18
  -1   4   1 6213.34 400.226  18
  -1   4   1 7295.46 866.973   9
  -1   4  -1 5369.60 390.488  18
  -1   4  -1 6534.48 892.310   9
  -1   4   1 4889.42 404.095  12
  -1   4  -1 5167.71 392.685  12
  -1   4  -1 5457.54 612.029  16
  -1   4   1 5694.37 602.112  16
  -1   4   1 5664.15 559.904  23
   1   4   1 5566.76 617.748  12
   1   4   1 4123.07 766.520  23
   1   4  -3 2392.93 972.600  16
   1   4   3 1898.33 1077.80  16
  -1   4  -3 2302.17 566.428  21
  -1   4   3 2054.86 519.601  21
   1   4   3 1803.27 562.528  12
   1   4  -3 1836.18 954.209  21
   1   4   3 2008.20 1080.90  21
  -1   4   3 2063.09 504.057  20
  -1   4  -3 2085.31 492.041  20
   1   4  -3 1311.89 709.324  20
   1   4   3 1811.28 735.523  20
  -1  -4  -3 2089.70 412.807  36
  -1  -4   3 2050.58 474.391  36
   1   4  -3 2156.03 330.708  14
   1   4   3 2214.13 377.131  14
  -1   4   3 2402.39 351.625  18
  -1   4   3 2290.21 351.147  14
  -1   4  -3 2724.93 343.120  18
  -1   4   3 3117.59 892.778   9
  -1   4  -3 2435.94 349.205  14
   1   4  -3 1970.28 326.253  18
   1   4   3 1862.60 366.372  18
  -1   4   3 2859.55 524.321  23
  -1   4  -3 1909.83 503.945  23
   1   4  -3 1446.51 723.330  23
   1   4   3 1794.37 743.739  23
  -1   4   3 1932.88 374.045  12
  -1   4  -3 2304.62 579.706  16
  -1   4   3 2197.45 541.177  16
  -1   4  -5 57113.4 1838.54  21
  -1   4   5 57760.1 1790.95  21
   1   4  -5 46856.9 2056.22  21
   1   4   5 44331.4 2142.66  21
   1   4  -5 58764.5 1681.76  14
   1   4   5 59079.3 1738.32  14
  -1   4   5 60610.6 1800.60  20
  -1   4  -5 53925.2 1779.17  20
   1   4  -5 48639.6 1893.59  20
   1   4   5 47925.0 1913.84  20
  -1   4   5 58449.0 1703.86  14
  -1  -4   5 57427.9 1822.32  36
   1   4  -5 59426.2 1680.95  18
   1   4   5 60702.9 1739.42  18
  -1   4   5 50817.8 1691.25  31
  -1   4   5 57724.5 1700.77  18
  -1   4   5 55518.3 1747.30  12
  -1   4  -5 60083.4 1854.74  16
  -1   4   5 57905.4 1794.79  16
  -1   4   5 58501.4 1797.28  23
  -1   4  -5 53905.7 1785.18  23
   1   4  -5 49185.1 1905.01  23
   1   4   5 47269.3 1912.68  23
   1   4   5 51061.5 1845.52  12
   1   4  -5 46577.8 2050.50  16
   1   4   5 45851.7 2129.27  16
  -1   4  -7 8164.04 687.720  21
  -1   4   7 8019.49 592.235  21
   1   4  -7 5971.88 997.140  16
   1   4  -7 6638.89 991.779  21
   1   4   7 8456.54 502.360  14
  -1   4   7 8296.16 586.682  20
  -1   4  -7 8213.37 594.435  20
   1   4  -7 6364.58 785.745  20
  -1   4   7 7991.20 450.772  14
   1   4   7 7310.36 815.162  20
  -1  -4   7 6556.74 599.689  36
   1   4   7 8743.48 499.696  18
  -1   4   7 7090.46 456.257  31
  -1   4   7 8049.00 449.952  18
  -1   4   7 7085.83 507.731  12
  -1   4  -7 7733.10 691.449  16
  -1   4   7 7964.24 607.931  16
  -1   4   7 8317.39 596.163  23
  -1   4  -7 7260.08 584.819  23
   1   4   7 6552.89 673.016  12
   1   4  -7 5996.83 808.895  23
   1   4   7 7070.48 828.617  23
   1   4   9 6451.80 450.561  14
  -1  -4   9 5172.56 407.265  10
  -1   4   9 7288.35 552.505  20
  -1   4  -9 6059.43 552.301  20
  -1   4   9 6676.54 429.051  14
   1   4  -9 5595.16 775.603  20
   1   4   9 6063.38 801.228  20
  -1  -4   9 6999.38 580.491  36
   1   4   9 6114.88 440.577  18
  -1   4   9 5619.11 436.815  31
  -1   4   9 6864.66 423.677  18
  -1   4   9 6242.65 497.329  12
  -1   4   9 6757.04 557.189  23
  -1   4  -9 5736.54 559.416  23
   1   4   9 5680.84 665.640  12
   1   4   9 5671.17 808.605  23
   1   4  -9 5009.95 780.529  23
  -1   4 -11 17025.3 881.280  21
   1   4 -11 14543.0 1174.45  21
   1   4  11 17249.8 696.384  14
  -1  -4  11 15158.0 661.924  10
  -1   4  11 19822.5 773.916  20
  -1   4 -11 17108.7 768.991  20
  -1   4  11 17333.9 671.708  14
   1   4 -11 13136.1 935.468  20
  -1  -4  11 20124.3 833.320  36
   1   4  11 17535.3 695.506  18
  -1   4  11 16689.1 706.667  31
  -1   4  11 17455.1 669.053  18
  -1   4 -11 17649.5 887.451  16
  -1   4  11 20151.7 784.558  23
  -1   4 -11 17786.6 786.197  23
   1   4 -11 13469.1 947.445  23
   1   4  11 15261.5 1042.24  23
   1   4 -11 14589.7 1172.26  16
  -1   4  13 17.3498 421.473  12
  -1   4 -13-28.6943 610.920  16
   1   4 -13 509.832 957.857  16
   1   4  13 8.08395 589.597  12
  -1   4 -13-859.756 609.290  21
   1   4 -13 452.488 936.463  21
  -1   4  13 305.425 458.706  20
  -1   4 -13 717.348 515.740  20
  -1  -4  13-266.632 343.626  10
  -1   4  13-352.979 380.652  31
  -1   4  13 137.302 470.769  23
  -1   4 -13-356.485 524.905  23
   1   4 -13 101.278 740.127  23
   1   4  13 16.7022 803.617  23
  -1   4 -15 1980.61 721.968  16
  -1   4  15 677.618 459.983  12
   1   4 -15 2035.12 944.937  16
  -1   4 -15 2712.94 721.807  21
   1   4 -15 2369.74 967.993  21
  -1  -4  15 2526.33 577.906  42
  -1   4 -15 2490.61 540.193  20
  -1  -4  15 2004.12 369.097  10
  -1  -4  15 2351.82 480.489  36
   1   4  15 2762.52 407.043  14
  -1   4  15 2443.93 423.211  31
  -1   4  15 2580.76 376.080  14
   1   4  15 2573.94 398.020  18
  -1  -4  15 2260.92 582.370  30
  -1   4  15 2433.11 370.103  18
  -1   4 -15 2599.80 554.107  23
   1   4 -15 3004.38 763.503  23
  -1   4 -17 28703.2 1267.35  21
   1   4 -17 24319.6 1517.11  21
  -1  -4  17 34088.8 1252.86  42
   1   4  17 31116.8 1051.99  14
  -1  -4  17 25427.6 1016.44  10
  -1   4  17 30374.7 1019.89  14
  -1  -4  17 32266.0 1134.87  36
   1   4  17 31416.5 1050.03  18
  -1   4  17 30573.4 1087.96  31
  -1   4  17 31744.6 1022.83  18
  -1  -4  17 35062.0 1257.76  30
  -1   4 -17 29062.5 1279.27  16
   1   4 -17 25195.3 1507.31  16
  -1   4  19 1606.04 480.922  12
  -1   4 -19 3144.26 753.179  16
   1   4 -19 1537.25 1037.72  16
   1   4  19 3035.81 672.413  12
  -1   4 -19 3886.65 735.677  21
   1   4 -19 3532.54 1062.14  21
   1   4  19 2793.96 413.049  14
  -1  -4  19 2751.35 629.440  42
  -1  -4  19 2991.63 397.236  10
  -1   4  19 3210.84 387.921  14
  -1  -4  19 3410.19 488.642  36
   1   4  19 3283.35 404.245  18
  -1   4  19 3607.42 475.734  31
  -1  -4  19 4152.18 651.623  30
  -1   4  19 2830.88 374.852  18
  -1   4  21 153.873 529.775  12
  -1   4 -21-82.5995 724.439  16
   1   4 -21 599.267 1013.39  16
   1   4  21-207.595 624.798  12
  -1   4 -21 108.228 710.534  21
   1   4 -21 293.894 1011.04  21
  -1  -4  21 759.679 590.614  42
  -1  -4  21 250.507 447.427  36
  -1  -4  21 382.628 323.073  10
   1   4  21 16.9314 361.930  14
  -1   4  21 185.243 439.932  31
  -1   4  21-11.8467 355.494  14
  -1  -4  21 104.761 562.601  30
   1   4  21-147.956 359.088  18
  -1   4  21 177.036 340.976  18
  -1   4 -23 5902.62 796.806  16
   1   4 -23 5941.09 1013.39  16
  -1   4 -23 5237.99 785.777  21
   1   4 -23 6422.57 1019.74  21
   1   4  23 7402.32 469.979  14
  -1  -4  23 5270.91 432.508  10
  -1   4  23 8185.81 471.523  14
  -1  -4  23 7863.94 564.245  36
  -1   4  23 7981.91 566.512  31
   1   4  23 7658.91 471.950  18
  -1   4  23 7816.32 460.867  18
  -1  -4  23 8231.91 706.832  30
  -1   4  23 7869.85 650.602  12
   1   4  23 6087.90 720.416  12
   2   4   0 73498.3 1138.81  14
   2   4   0 72611.1 1131.55  18
  -2   4   0 71585.9 1031.03  12
  -2   4   2-10.5437 448.660  21
  -2   4  -2-115.769 469.652  21
  -2   4   2-54.6191 433.755  20
  -2   4  -2-164.035 447.723  20
   2   4  -2 269.784 368.847  14
   2   4   2 147.540 401.266  14
   2   4  -2 165.388 358.953  18
  -2   4   2-97.3134 371.238  14
   2   4   2-103.344 392.285  18
  -2   4   2 222.633 359.035  18
  -2   4   2 126.413 455.424  23
  -2   4  -2-121.061 454.327  23
  -2   4   2 191.978 323.422  12
  -2   4   2 195.313 480.973  16
  -2   4  -2-110.298 518.583  16
   2   4   2-60.4856 405.422  23
  -2   4   4-84.0508 435.704  21
  -2   4  -4 125.436 482.389  21
   2   4  -4-13.9725 141.123  16
   2   4  -4-28.5186 133.157  21
  -2   4   4 10.7744 443.549  20
  -2   4  -4-48.6273 452.770  20
   2   4  -4 179.735 344.786  14
   2   4   4 5.12474 430.605  14
  -2   4   4 16.7621 370.773  14
   2   4  -4-3.99629 343.064  18
   2   4   4 189.738 421.851  18
  -2   4   4 149.763 364.855  18
  -2   4   4-162.623 461.490  23
  -2   4  -4 206.608 461.613  23
  -2   4   4 270.855 343.110  12
  -2   4   4-125.600 465.128  16
  -2   4  -4 151.789 522.677  16
   2   4  -4-189.672 444.314  23
   2   4   4-80.9830 272.679  23
  -2   4   6 13905.1 546.809  21
  -2   4  -6 13057.6 621.948  21
   2   4   6 12912.8 536.017  14
  -2   4   6 14870.0 590.034  20
  -2   4  -6 11945.1 557.212  20
   2   4   6 12350.5 529.948  18
  -2   4   6 10817.5 498.361  31
  -2   4   6 12194.5 486.600  12
  -2   4   6 14388.6 582.690  16
  -2   4  -6 13142.0 662.606  16
  -2   4   6 14516.9 595.841  23
  -2   4  -6 11958.9 575.273  23
   2   4  -6-59.6893 293.711  23
   2   4   6-30.5430 134.036  23
   2   4  -8-123.038 347.004  16
   2   4  -8-251.203 351.498  21
  -2   4   8 1433.78 455.855  20
  -2   4  -8 1470.17 437.864  20
   2   4   8 1350.15 423.340  14
  -2   4   8 1530.49 429.501  31
  -2   4   8 1536.23 387.624  14
   2   4   8 1340.87 418.642  18
  -2   4   8 1644.98 377.821  18
   2  -4   8 988.795 502.036  17
  -2   4   8 1632.52 464.520  23
  -2   4  -8 1095.60 456.611  23
  -2   4   8 1157.44 389.370  12
   2   4  -8-39.6651 148.933  23
  -2   4 -10 27420.5 1048.85  21
   2   4  10 23899.7 883.645  14
  -2   4  10 26103.0 893.385  20
  -2   4 -10 24005.6 882.615  20
  -2   4  10 26794.8 840.322  14
   2   4  10 24313.9 877.706  18
  -2   4  10 22315.5 884.324  31
  -2   4  10 27502.6 838.114  18
   2  -4  10 18060.9 923.019  17
  -2   4 -10 28521.2 1054.31  16
  -2   4  10 27001.5 906.573  23
  -2   4 -10 23486.0 885.571  23
  -2   4 -12 21630.9 863.047  21
  -2   4  12 20187.5 694.838  20
  -2   4 -12 18896.6 718.559  20
  -2   4  12 21102.2 636.047  14
  -2   4  12 18686.0 728.867  31
  -2   4  12 21095.6 627.184  18
  -2   4 -12 20652.1 870.002  16
  -2   4  12 19933.5 698.175  23
  -2   4 -12 19535.7 735.636  23
  -2   4 -14 5761.39 664.187  21
   2   4  14 6099.95 490.530  14
   2   4 -14-54.5644 168.740  21
  -2   4  14 6131.02 554.952  20
  -2   4 -14 4623.29 497.129  20
  -2  -4  14 78.5008 581.037  42
  -2  -4  14 428.897 473.701  36
   2   4  14 5894.23 483.169  18
  -2  -4  14-4.01559 18.5716  10
  -2   4  14 4942.47 560.387  31
  -2  -4  14 512.336 598.879  30
  -2   4  14 3340.04 478.802  12
   2  -4  14 3910.25 552.068  17
  -2   4 -14 6208.10 676.573  16
  -2   4  14 6683.98 570.588  23
  -2   4 -14 4978.36 511.401  23
  -2   4 -16 4767.08 631.132  21
   2   4  16 4158.32 465.861  14
  -2  -4  16 214.302 567.561  42
  -2   4  16 4441.02 401.947  14
  -2  -4  16 369.502 469.301  36
   2   4  16 4547.22 459.361  18
  -2  -4  16-4.08125 16.5547  10
  -2   4  16 4504.56 538.947  31
  -2   4  16 4072.37 392.821  18
  -2  -4  16 282.207 605.101  30
  -2   4  16 2528.41 501.964  12
   2  -4  16 4116.60 574.148  17
  -2   4 -16 4574.36 650.536  16
  -2   4 -18 1731.20 623.591  16
  -2   4 -18 1590.40 607.367  21
  -2  -4  18 73.7221 562.376  42
  -2  -4  18-375.997 460.671  36
   2   4  18 2733.83 412.098  18
   2   4  18 2708.24 414.401  14
  -2  -4  18-4.14240 16.8036  10
  -2   4  18 2547.85 523.228  31
  -2   4  18 2763.09 379.536  14
  -2  -4  18-563.398 550.497  30
  -2   4  18 2815.61 369.137  18
   2  -4  18 1672.43 554.833  17
  -2   4 -20-328.637 609.188  16
  -2   4 -20-506.603 606.117  21
   2   4  20 686.064 385.106  14
  -2   4  20 71.0040 496.688  31
  -2   4  20-250.636 352.630  14
   2   4  20 126.511 365.542  18
  -2   4  20 215.497 340.877  18
   2  -4  20-129.649 552.452  17
  -2   4  20 39.3029 451.625  12
  -2   4 -22 14992.2 979.099  21
   2   4  22 18390.6 740.319  14
  -2   4  22 18788.0 700.648  14
   2   4  22 16154.2 736.551  18
  -2   4  22 17997.7 790.139  31
  -2   4  22 18188.9 693.919  18
  -2   4  22 18100.0 806.307  12
  -2   4 -22 13336.3 969.680  16
  -3   4  -5 301.796 436.797  21
  -3   4  -5 237.011 393.494  20
  -3   4  -5 548.684 412.563  23
  -3   4  -5 177.547 468.946  16
  -3   4  -7-610.245 457.007  21
  -3   4  -7-236.155 408.564  20
  -3   4  -7 521.809 416.803  23
  -3   4  -7 330.285 498.361  16
  -3   4  -9 272.273 406.548  20
  -3   4  -9 83.9039 409.380  23
  -3   4 -11-54.3588 471.953  21
  -3   4 -11 26.6044 393.390  20
   3  -4  11 290.879 492.858  17
  -3   4 -11 530.313 406.916  23
  -3   4 -11-395.608 501.723  16
  -3   4 -13-182.101 469.721  21
  -3   4 -13-15.1794 390.873  20
   3  -4  13 79.9509 503.570  17
  -3   4 -13 147.732 397.525  23
  -3   4 -13-85.6653 498.192  16
  -3   4 -15-133.130 467.117  21
   3  -4  15 192.472 515.277  17
  -3   4 -15-77.5008 509.630  16
  -3   4 -17-254.718 550.550  21
   3  -4  17 415.552 492.764  17
  -3   4 -17 7.79104 565.948  16
  -3   4 -19-75.4229 537.352  21
   3  -4  19-202.898 492.197  17
  -3   4 -19 403.413 554.026  16
   0   5  -1 3995.59 901.326  16
   0   5   1 1817.95 877.698  16
   0   5  -1 3223.11 888.646  21
   0   5   1 3633.33 884.454  21
   0   5   1 4068.03 374.071  14
   0   5   1 3072.04 619.017  20
   0   5   1 4634.09 374.561  18
   0   5   1 3224.23 625.888  23
   0   5  -3 562.284 880.190  16
   0   5   3 938.130 866.615  16
   0   5   3 678.071 518.780  12
   0   5  -3 1575.72 877.639  21
   0   5   3 787.960 877.827  21
   0   5   3 1447.27 592.403  20
   0   5  -3 1187.99 589.315  20
   0   5   3 1796.94 353.371  14
   0   5   3 1713.51 348.236  18
   0   5   3 704.240 599.143  23
   0   5  -3 1101.72 595.492  23
   0   5  -5 28217.8 1403.24  21
   0   5   5 34084.6 1013.98  14
   0   5   5 27251.5 1161.12  20
   0   5  -5 27287.1 1152.36  20
   0   5   5 33499.1 1010.43  18
   0   5   5 26057.7 1077.92  12
   0   5   5 27449.0 1169.69  23
   0   5  -5 27325.1 1163.82  23
   0   5  -5 27731.2 1377.44  16
   0   5  -7 3426.74 929.906  16
   0   5   7 3475.48 511.881  12
   0   5  -7 3058.01 921.891  21
   0   5   7 5182.84 414.795  14
   0   5   7 4146.18 644.784  20
   0   5  -7 3515.77 616.666  20
   0   5   7 5013.94 402.958  18
   0   5   7 4117.91 649.710  23
   0   5  -7 4129.96 637.030  23
   0   5  -9 4018.52 927.240  16
   0   5   9 2652.16 512.996  12
   0   5  -9 2944.05 918.456  21
   0   5   9 3776.94 403.155  14
   0   5   9 3785.34 740.236  20
   0   5  -9 3517.58 710.994  20
   0   5   9 3830.33 399.569  18
   0   5   9 3669.68 749.972  23
   0   5  -9 3244.95 718.060  23
   0   5  11 11350.1 549.622  14
   0   5  11 12208.0 852.408  20
   0   5 -11 9623.82 819.730  20
   0   5  11 10887.6 540.862  31
   0   5  11 11028.8 545.611  18
   0   5  11 10213.5 666.964  12
   0   5  11 11656.0 864.942  23
   0   5 -11 9858.57 828.497  23
   0   5 -13-95.4815 883.912  16
   0   5  13 296.529 486.990  12
   0   5 -13-366.929 879.876  21
   0   5 -13 431.746 666.866  20
   0   5  13-190.931 359.612  14
   0   5  13-17.8622 356.981  31
   0   5  13 139.881 354.669  18
   0   5 -13 15.2159 685.340  23
   0   5 -15 2183.85 917.469  16
   0   5  15 1450.86 524.477  12
   0   5 -15 1300.45 907.703  21
   0  -5  15 754.433 326.120  10
   0   5 -15 1322.56 684.294  20
   0   5  15 1479.57 376.659  14
   0   5  15 1314.85 369.101  31
   0   5  15 1141.93 372.030  18
   0   5 -15 863.102 692.827  23
   0   5 -17 14500.6 1130.67  21
   0  -5  17 12061.6 619.662  10
   0   5  17 18904.8 693.209  31
   0   5  17 19927.1 904.526  12
   0   5 -17 13299.6 1122.97  16
   0   5 -19 1762.51 925.486  16
   0   5 -19 1307.63 909.882  21
   0  -5  19 1429.86 351.333  10
   0   5  19 2201.49 400.039  14
   0   5  19 1392.76 395.418  31
   0   5  19 1769.70 392.173  18
  -1   5   0 43788.9 1514.96  21
   1   5   0 30708.8 1766.03  21
   1   5   0 41887.3 1282.00  14
  -1   5   0 40082.9 1396.19  20
   1   5   0 31045.8 1502.37  20
  -1   5   0 45866.6 1297.58  14
  -1  -5   0 32458.4 1326.54  36
   1   5   0 42310.6 1280.92  18
  -1   5   0 46439.8 1295.42  18
  -1   5   0 42795.6 1515.39  16
  -1   5   0 39770.4 1398.92  23
   1   5   0 31515.9 1512.18  23
   1   5   0 31346.9 1760.75  16
  -1   5  -2-314.248 690.712  16
  -1   5   2 101.464 659.519  16
  -1   5   2 158.767 416.865  12
   1   5  -2 418.359 1066.45  16
   1   5   2 664.057 1072.86  16
  -1   5  -2-411.561 668.658  21
  -1   5   2-270.237 659.201  21
   1   5  -2 268.543 1079.90  21
   1   5   2 48.4569 1073.21  21
  -1   5   2-96.2536 515.454  20
  -1   5  -2 36.2841 508.956  20
   1   5   2 100.614 712.670  20
  -1  -5   2-43.8733 404.229  36
   1   5   2 18.5626 339.147  14
  -1   5   2-271.302 355.011  14
   1   5   2 344.426 334.600  18
  -1   5   2-21.3596 345.025  18
  -1   5   2 151.570 531.846  23
  -1   5  -2 18.2858 520.618  23
   1   5   2 555.711 752.847  23
  -1   5  -4 218.897 693.426  16
  -1   5   4 68.9700 654.447  16
  -1   5   4 67.7454 434.276  12
   1   5  -4 252.615 1043.00  16
  -1   5  -4-367.592 698.129  21
  -1   5   4-97.3058 645.014  21
   1   5  -4 982.647 1056.93  21
  -1   5   4 714.675 518.938  20
  -1   5  -4 454.594 558.398  20
   1   5  -4 150.556 716.927  20
   1   5   4-301.351 724.372  20
  -1  -5   4 80.6665 418.968  36
   1   5   4 168.889 347.040  14
  -1   5   4 289.609 355.491  14
   1   5   4 207.673 339.030  18
  -1   5   4 339.901 344.573  18
  -1   5   4-222.067 530.723  23
  -1   5  -4-133.905 578.682  23
   1   5  -4 403.126 731.774  23
   1   5   4 361.372 752.527  23
  -1   5  -6 13944.0 909.867  21
   1   5  -6 9416.18 1124.42  21
   1   5   6 15265.5 630.010  14
  -1   5   6 15806.8 805.086  20
  -1   5  -6 14306.1 797.034  20
   1   5  -6 10256.7 897.114  20
   1   5   6 10422.7 910.663  20
  -1   5   6 15845.4 616.573  14
  -1  -5   6 14990.5 708.364  36
   1   5   6 15253.0 622.259  18
  -1   5   6 16226.1 612.705  18
  -1   5   6 14313.0 940.145   9
  -1   5   6 13156.3 708.257  12
  -1   5  -6 14325.5 929.495  16
  -1   5   6 15043.3 814.861  23
  -1   5  -6 15736.0 812.383  23
   1   5  -6 10919.1 921.899  23
   1   5   6 10581.1 929.943  23
   1   5  -6 11148.1 1142.38  16
   1   5   6 11142.4 788.164  12
  -1   5  -8 823.712 723.587  16
  -1   5   8 1169.08 489.161  12
   1   5  -8 1061.14 967.909  16
  -1   5  -8 1522.53 719.187  21
   1   5   8 1199.49 584.841  12
   1   5  -8 191.136 959.682  21
  -1   5   8 1367.80 564.843  20
  -1   5  -8 1420.76 573.414  20
   1   5  -8 762.661 698.758  20
   1   5   8 666.704 721.083  20
  -1  -5   8 1181.14 450.022  36
   1   5   8 1090.98 374.257  14
  -1   5   8 1077.32 367.376  14
   1   5   8 1305.61 366.768  18
  -1   5   8 1399.72 359.134  18
  -1   5   8 1087.86 586.161  23
  -1   5  -8 1278.79 578.332  23
   1   5  -8 574.611 717.858  23
   1   5   8 1054.41 755.223  23
  -1   5 -10 10277.6 874.812  21
   1   5 -10 9631.14 1092.69  21
   1   5  10 11727.4 587.250  14
  -1   5  10 12673.1 745.897  20
  -1   5 -10 11239.4 736.473  20
  -1   5  10 12874.1 562.651  14
  -1  -5  10 11927.7 665.424  36
   1   5  10 11640.4 584.593  18
  -1   5  10 12888.1 558.126  18
  -1   5  10 11947.5 679.411  12
  -1   5 -10 11523.4 885.594  16
  -1   5  10 13662.3 761.197  23
  -1   5 -10 11731.8 746.639  23
   1   5 -10 9097.58 902.590  23
   1   5  10 8638.66 929.507  23
   1   5 -10 8081.02 1072.25  16
   1   5  10 10198.0 770.850  12
   1   5  12 11532.1 584.399  14
  -1   5  12 11611.1 718.663  20
  -1   5 -12 8751.40 699.177  20
  -1   5  12 11672.8 555.351  14
  -1  -5  12 10989.6 653.477  36
  -1   5  12 9637.52 516.470  31
   1   5  12 11326.5 577.060  18
  -1   5  12 10986.4 546.015  18
  -1   5  12 12085.8 739.102  23
  -1   5 -12 8981.73 712.163  23
   1   5 -12 6968.20 861.401  23
   1   5  12 9161.01 949.797  23
  -1   5 -14 2264.19 756.722  16
  -1   5  14 2045.63 537.471  12
   1   5 -14 1519.41 1029.87  16
   1   5  14 2443.04 625.628  12
  -1   5 -14 2033.18 744.877  21
   1   5 -14 2389.80 1050.54  21
  -1   5 -14 1779.79 567.501  20
  -1  -5  14 2691.64 490.023  36
   1   5  14 2425.93 412.794  14
  -1   5  14 2045.44 370.166  31
  -1   5  14 3119.82 390.354  18
  -1   5  14 2470.99 391.407  14
   1   5  14 2598.25 407.348  18
  -1   5 -14 2420.70 581.135  23
   1   5 -14 2096.60 762.011  23
  -1   5 -16 5829.54 800.415  16
   1   5 -16 5267.31 1079.14  16
  -1   5 -16 4837.67 784.918  21
   1   5 -16 4829.87 1080.09  21
  -1   5  16 5509.96 429.073  14
  -1   5  16 4932.74 424.127  31
  -1   5  16 5759.79 431.097  18
  -1   5  16 6371.85 597.850  12
   1   5  16 5439.79 682.513  12
   1   5 -16 3857.47 665.503  23
  -1   5 -18 1183.69 750.926  16
  -1   5  18 2402.80 542.291  12
   1   5 -18 449.298 1018.23  16
   1   5  18 1359.22 628.136  12
  -1   5 -18 1316.60 738.265  21
   1   5 -18 1848.58 1037.09  21
  -1  -5  18 1586.31 472.736  36
   1   5  18 2002.86 395.915  14
  -1   5  18 1783.96 386.465  31
   1   5  18 2027.19 387.569  18
  -2   5  -1 2141.42 593.161  21
  -2   5   1 2220.40 576.755  21
  -2   5   1 3244.14 548.842  20
  -2  -5  -1 568.657 434.491  36
  -2  -5   1-120.122 434.355  36
   2   5  -1 445.462 340.881  14
   2   5   1 705.947 360.692  14
  -2   5   1-34.3884 157.002  14
   2   5  -1 338.045 331.723  18
   2   5   1 847.197 351.960  18
  -2   5   1 2698.46 557.202  23
  -2   5  -1 2845.71 617.739  16
  -2   5   1 2525.84 595.915  16
   2   5  -1-205.757 340.665  23
   2   5   1-196.828 308.370  23
  -2   5  -3 616.636 584.598  21
  -2   5   3 1007.16 549.078  21
  -2   5   3 906.625 520.248  20
  -2   5  -3 740.729 520.504  20
  -2  -5   3-139.943 454.823  36
   2   5   3 801.178 373.893  14
  -2   5   3 1617.30 352.923  14
   2   5   3 959.477 371.871  18
  -2   5   3 1369.09 336.633  18
  -2   5   3 1090.23 533.855  23
  -2   5  -3 784.669 535.693  23
  -2   5  -3 844.614 597.814  16
  -2   5   3 1010.76 562.414  16
  -2   5   3 581.011 374.093  12
   2   5   3-148.295 215.164  23
   2   5   5-9.93345 146.675  23
  -2   5  -5 21216.1 794.995  21
   2   5   5 22582.1 594.766  14
  -2   5   5 24023.0 732.972  20
  -2   5  -5 22807.8 716.373  20
  -2   5   5 25715.2 582.570  14
  -2  -5   5-13.8829 458.340  36
   2   5   5 21884.2 585.025  18
  -2   5   5 25182.7 573.873  18
  -2   5   5 20703.7 596.582  12
  -2   5  -5 21130.7 812.114  16
  -2   5   5 24267.2 742.904  23
  -2   5  -5 22961.8 731.363  23
  -2   5  -7 2982.54 632.586  21
   2   5   7 3636.50 428.692  14
  -2   5   7 3123.35 530.300  20
  -2   5  -7 2830.24 537.646  20
  -2   5   7 3301.67 401.700  14
  -2  -5   7 171.734 455.557  36
   2   5   7 3446.25 420.622  18
  -2   5   7 3298.70 395.114  18
  -2   5   7 3074.60 544.756  23
  -2   5  -7 2385.04 540.764  23
  -2   5   7 2988.03 432.049  12
   2   5  -7-9.64600 137.942  23
  -2   5  -7 2558.93 632.563  16
  -2   5  -9 1666.78 634.224  16
   2   5  -9-38.3319 71.6882  23
   2   5  -9-39.7766 100.626  16
  -2   5  -9 2430.76 636.349  21
   2   5  -9-40.6101 101.256  21
  -2   5   9 2487.29 517.637  20
  -2   5  -9 2417.68 523.165  20
  -2   5   9 2929.79 393.134  14
  -2  -5   9 138.776 436.234  36
   2   5   9 2691.71 393.659  18
   2   5   9 2554.62 399.907  14
  -2   5   9 2781.48 379.137  18
  -2   5   9 2761.34 537.677  23
  -2   5  -9 2516.07 536.881  23
  -2   5   9 2740.85 435.497  12
   2   5  11 7754.18 460.972  14
   2   5 -11 13.4251 89.6674  21
  -2   5  11 7976.16 569.151  20
  -2   5 -11 7665.38 567.668  20
  -2   5  11 9104.73 442.700  14
  -2  -5  11 539.440 447.177  36
   2   5  11 7269.29 452.376  18
  -2   5  11 8913.99 435.223  18
  -2   5  11 7641.49 504.503  12
  -2   5  11 8077.64 581.510  23
  -2   5 -11 7523.40 581.154  23
  -2   5 -13 263.755 631.923  16
  -2   5  13 134.647 424.732  12
  -2   5 -13-399.540 611.845  21
  -2   5 -13 101.714 490.533  20
   2   5  13-105.797 373.948  14
  -2   5  13 204.740 355.551  14
   2   5  13-110.307 367.364  18
  -2   5  13 97.3782 353.503  18
  -2   5 -13 148.191 501.590  23
  -2   5 -15 169.213 728.874  16
  -2   5  15 1034.81 449.122  12
  -2   5 -15 1426.35 724.548  21
  -2   5 -15 738.540 546.256  20
  -2   5  15 1476.45 393.254  31
  -2   5  15 954.753 356.006  14
  -2   5  15 1171.78 349.999  18
  -2   5 -15 952.023 553.279  23
  -3   5  -4 468.282 439.137  21
  -3   5  -4 336.829 413.464  20
  -3   5  -4 386.600 424.048  23
  -3   5  -4 67.9016 470.739  16
  -3   5  -6 455.954 525.690  21
  -3   5  -6 63.8290 410.557  20
  -3   5  -6 5.84071 417.305  23
  -3   5  -6 491.640 536.943  16
  -3   5  -8 297.651 548.797  21
  -3   5  -8 226.654 453.163  20
  -3   5  -8 241.268 465.547  23
  -3   5  -8 205.576 550.710  16
  -3   5 -10-583.601 554.926  21
  -3   5 -10-231.780 443.569  20
  -3   5 -10-92.2750 460.533  23
  -3   5 -10 405.978 574.367  16
   0   6   0 23837.8 1342.71  21
   0   6   0 26872.6 1173.72  20
   0   6   0 25869.5 1175.49  23
   0   6   0 22901.0 1330.23  16
   0   6  -2 389.936 929.238  16
   0   6  -2 334.174 928.533  21
   0   6   2-223.578 712.288  20
  -6   0   2-1003.98 4452.43  13
   0   6   2-74.8338 738.546  23
   0   6  -4-229.087 925.391  16
   0   6  -4-275.501 907.704  21
   0   6  -4 82.3745 696.731  20
   0   6   4 16.4998 723.548  20
  -6   0   4-21.0585 4439.66  13
   0   6  -4-82.7272 703.406  23
   0   6   4 347.912 741.958  23
   0   6  -6 3394.86 977.586  16
   0   6  -6 2842.22 955.618  21
   0   6   6 5629.11 411.366  14
   0   6  -6 4023.49 747.031  20
   0   6   6 5141.05 791.101  20
   0   6   6 5183.49 395.911  18
   0   6  -6 4443.38 771.314  23
   0   6   6 4536.21 804.395  23
   0   6  -8 1915.12 936.118  16
   0   6   8 993.180 556.884  12
   0   6  -8 173.210 929.531  21
   0   6  -8 526.190 702.151  20
   0   6   8 682.702 740.945  20
   0   6   8 891.018 346.354  14
   0   6   8 396.875 338.055  18
   0   6  -8 520.368 723.350  23
   0   6   8 473.290 755.113  23
  -1   6  -1 1474.75 737.458  16
   1   6  -1 742.474 891.876  16
  -1   6  -1 1477.56 736.851  21
   1   6  -1 1753.12 900.488  21
  -1   6   1 1586.30 609.362  20
  -1   6   1 1447.92 623.705  23
   1   6  -1 710.986 770.276  23
   1   6   1 1690.78 774.709  23
  -1   6  -3 366.014 734.920  16
   1   6  -3 718.608 977.524  16
  -1   6  -3 167.691 723.133  21
   1   6  -3 846.185 974.178  21
  -1   6   3 502.960 594.481  20
  -1   6  -3 238.088 605.532  20
  -1   6   3 755.442 612.139  23
  -1   6  -3 610.136 619.376  23
   1   6   3 759.609 763.373  23
  -1   6  -5 12073.8 928.513  21
   1   6  -5 10836.9 1167.06  21
   1   6   5 15633.7 609.659  14
  -1   6   5 14296.2 825.346  20
  -1   6  -5 13004.2 806.065  20
   1   6   5 15625.9 609.006  18
  -1   6   5 14189.8 838.149  23
  -1   6  -5 12387.2 939.895  16
  -1   6  -5 13101.0 820.657  23
   1   6  -5 10307.9 931.779  23
   1   6   5 8992.04 936.315  23
   1   6  -5 10903.3 1186.87  16
   1   6   7 2694.46 375.308  18
   1   6   7 2417.01 375.991  14
  -1   6   7 1985.48 372.497  14
  -1   6   7 2460.69 368.757  18
  -1   6   7 1682.57 626.587  23
   1   6   7 1854.10 787.275  23
   0   0   0    0.00    0.00   0

TITL HW_HD_Zhou_La2222_S2_P8_051224_tI_corr1 in I4/mmm
REM I4/mmm (#139 in standard setting)
CELL 0.71073   3.726484   3.726484  19.908676  90.0000  90.0000  90.0000
ZERR    2.00   0.000315   0.000315   0.002485   0.0000   0.0000   0.0000
LATT  2
SYMM -x,-y, z
SYMM -y, x, z
SYMM  y,-x, z
SYMM -x, y,-z
SYMM  x,-y,-z
SYMM  y, x,-z
SYMM -y,-x,-z
SFAC O Ni La
UNIT 14.00 4.00 6.00
REM  CrysAlisPro recorded range (K): Min=300.0; max=300.0; aver:300.0
TEMP 27
TREF
HKLF 4
END
;
_shelx_hkl_checksum   66815
