# Supplementary material for: Pressure-Induced Phase Transitions in Bilayer La3Ni2O7
Source: J Phys Chem C Nanomater Interfaces. 2025 Dec 11;130(13):4911–8. doi: 10.1021/acs.jpcc.5c07252 (PMC13051444; doi:10.1021/acs.jpcc.5c07252)
Supplement: Supplementary file 2 [file jp5c07252_si_002.zip › XRD_CIf/1p19GPa_oC.cif]

data_HW_HD_Zhou_La2222_S2_P1_Full_041324_corr1
_audit_creation_date               2024-10-22
_audit_creation_method
;
Olex2 1.5
(compiled 2024.02.16 svn.r378c4104 for OlexSys, GUI svn.r6928)
;
_shelx_SHELXL_version_number       '2019/1'
_audit_contact_author_address      ?
_audit_contact_author_email        ?
_audit_contact_author_name         ''
_audit_contact_author_phone        ?
_publ_contact_author_id_orcid      ?
_chemical_name_common              ?
_chemical_name_systematic          ?
_chemical_formula_moiety           'La3 Ni2 O7'
_chemical_formula_sum              'La3 Ni2 O7'
_chemical_formula_weight           646.15
_chemical_melting_point            ?
loop_
  _atom_type_symbol
  _atom_type_description
  _atom_type_scat_dispersion_real
  _atom_type_scat_dispersion_imag
  _atom_type_scat_source
 'O' 'O' 0.0106 0.0060 'International Tables Vol C Tables 4.2.6.8 and 6.1.1.4'
 'Ni' 'Ni' 0.3393 1.1124 'International Tables Vol C Tables 4.2.6.8 and 6.1.1.4'
 'La' 'La' -0.2871 2.4523
 'International Tables Vol C Tables 4.2.6.8 and 6.1.1.4'

_shelx_space_group_comment
;
The symmetry employed for this shelxl refinement is uniquely defined
by the following loop, which should always be used as a source of
symmetry information in preference to the above space-group names.
They are only intended as comments.
;
_space_group_crystal_system        'orthorhombic'
_space_group_IT_number             63
_space_group_name_H-M_alt          'C m c m'
_space_group_name_Hall             '-C 2c 2'
loop_
  _space_group_symop_operation_xyz
 'x, y, z'
 '-x, -y, z+1/2'
 '-x, y, -z+1/2'
 'x, -y, -z'
 'x+1/2, y+1/2, z'
 '-x+1/2, -y+1/2, z+1/2'
 '-x+1/2, y+1/2, -z+1/2'
 'x+1/2, -y+1/2, -z'
 '-x, -y, -z'
 'x, y, -z-1/2'
 'x, -y, z-1/2'
 '-x, y, z'
 '-x+1/2, -y+1/2, -z'
 'x+1/2, y+1/2, -z-1/2'
 'x+1/2, -y+1/2, z-1/2'
 '-x+1/2, y+1/2, z'

_cell_length_a                     20.4873(7)
_cell_length_b                     5.4340(4)
_cell_length_c                     5.3817(3)
_cell_angle_alpha                  90
_cell_angle_beta                   90
_cell_angle_gamma                  90
_cell_volume                       599.13(6)
_cell_formula_units_Z              4
_cell_measurement_reflns_used      ?
_cell_measurement_temperature      300(2)
_cell_measurement_theta_max        ?
_cell_measurement_theta_min        ?
_shelx_estimated_absorpt_T_max     ?
_shelx_estimated_absorpt_T_min     ?
_exptl_absorpt_coefficient_mu      27.084
_exptl_absorpt_correction_T_max    ?
_exptl_absorpt_correction_T_min    ?
_exptl_absorpt_correction_type     ?
_exptl_absorpt_process_details     ?
_exptl_absorpt_special_details     ?
_exptl_crystal_colour              ?
_exptl_crystal_density_diffrn      7.163
_exptl_crystal_density_meas        ?
_exptl_crystal_density_method      ?
_exptl_crystal_description         ?
_exptl_crystal_F_000               1132
_exptl_crystal_size_max            ?
_exptl_crystal_size_mid            ?
_exptl_crystal_size_min            ?
_exptl_transmission_factor_max     ?
_exptl_transmission_factor_min     ?
_diffrn_reflns_av_R_equivalents    0.1208
_diffrn_reflns_av_unetI/netI       0.0362
_diffrn_reflns_Laue_measured_fraction_full  0.924
_diffrn_reflns_Laue_measured_fraction_max  0.863
_diffrn_reflns_limit_h_max         34
_diffrn_reflns_limit_h_min         -34
_diffrn_reflns_limit_k_max         8
_diffrn_reflns_limit_k_min         -8
_diffrn_reflns_limit_l_max         8
_diffrn_reflns_limit_l_min         -8
_diffrn_reflns_number              14926
_diffrn_reflns_point_group_measured_fraction_full  0.924
_diffrn_reflns_point_group_measured_fraction_max  0.863
_diffrn_reflns_theta_full          25.242
_diffrn_reflns_theta_max           36.548
_diffrn_reflns_theta_min           1.988
_diffrn_ambient_temperature        300(2)
_diffrn_detector_area_resol_mean   ?
_diffrn_measured_fraction_theta_full  0.924
_diffrn_measured_fraction_theta_max  0.863
_diffrn_measurement_device_type    ?
_diffrn_measurement_method         ?
_diffrn_radiation_type             MoK\a
_diffrn_radiation_wavelength       0.71073
_diffrn_source                     ?
_reflns_Friedel_coverage           0.000
_reflns_Friedel_fraction_full      .
_reflns_Friedel_fraction_max       .
_reflns_number_gt                  419
_reflns_number_total               706
_reflns_special_details
;
 Reflections were merged by SHELXL according to the crystal
 class for the calculation of statistics and refinement.
 
 _reflns_Friedel_fraction is defined as the number of unique
 Friedel pairs measured divided by the number that would be
 possible theoretically, ignoring centric projections and
 systematic absences.
;
_reflns_threshold_expression       'I > 2\s(I)'
_computing_cell_refinement         ?
_computing_data_collection         ?
_computing_data_reduction          ?
_computing_molecular_graphics      'Olex2 1.5 (Dolomanov et al., 2009)'
_computing_publication_material    'Olex2 1.5 (Dolomanov et al., 2009)'
_computing_structure_refinement    'SHELXL-2019/1 (Sheldrick, 2019)'
_computing_structure_solution      ?
_refine_diff_density_max           17.740
_refine_diff_density_min           -19.494
_refine_diff_density_rms           2.978
_refine_ls_extinction_coef         .
_refine_ls_extinction_method       none
_refine_ls_goodness_of_fit_ref     3.214
_refine_ls_hydrogen_treatment      undef
_refine_ls_matrix_type             full
_refine_ls_number_parameters       26
_refine_ls_number_reflns           706
_refine_ls_number_restraints       0
_refine_ls_R_factor_all            0.2219
_refine_ls_R_factor_gt             0.1329
_refine_ls_restrained_S_all        3.214
_refine_ls_shift/su_max            0.000
_refine_ls_shift/su_mean           0.000
_refine_ls_structure_factor_coef   Fsqd
_refine_ls_weighting_details      
 'w=1/[\s^2^(Fo^2^)+(0.1000P)^2^] where P=(Fo^2^+2Fc^2^)/3'
_refine_ls_weighting_scheme        calc
_refine_ls_wR_factor_gt            0.3295
_refine_ls_wR_factor_ref           0.4805
_refine_special_details            ?
_olex2_refinement_description
;
;
_atom_sites_solution_hydrogens     .
_atom_sites_solution_primary       ?
_atom_sites_solution_secondary     ?
loop_
  _atom_site_label
  _atom_site_type_symbol
  _atom_site_fract_x
  _atom_site_fract_y
  _atom_site_fract_z
  _atom_site_U_iso_or_equiv
  _atom_site_adp_type
  _atom_site_occupancy
  _atom_site_site_symmetry_order
  _atom_site_calc_flag
  _atom_site_refinement_flags_posn
  _atom_site_refinement_flags_adp
  _atom_site_refinement_flags_occupancy
  _atom_site_disorder_assembly
  _atom_site_disorder_group
 La1 La 0.000000 0.2505(5) 0.250000 0.0258(9) Uani 1 4 d S T P . .
 La2 La 0.17966(10) 0.2575(3) 0.250000 0.0251(8) Uani 1 2 d S T P . .
 Ni3 Ni -0.0962(3) -0.2473(6) 0.250000 0.0238(12) Uani 1 2 d S T P . .
 O1 O -0.1045(10) 0.000000 0.000000 0.024(5) Uiso 1 2 d S . P . .
 O2 O -0.0909(10) -0.500000 0.000000 0.022(5) Uiso 1 2 d S . P . .
 O3 O -0.2046(14) -0.276(4) 0.250000 0.032(6) Uiso 1 2 d S . P . .
 O4 O 0.000000 -0.209(6) 0.250000 0.031(8) Uiso 1 4 d S . P . .

loop_
  _atom_site_aniso_label
  _atom_site_aniso_U_11
  _atom_site_aniso_U_22
  _atom_site_aniso_U_33
  _atom_site_aniso_U_23
  _atom_site_aniso_U_13
  _atom_site_aniso_U_12
 La1 0.0184(13) 0.0227(19) 0.0361(17) 0.000 0.000 0.000
 La2 0.0155(10) 0.0284(15) 0.0314(12) 0.000 0.000 -0.0005(6)
 Ni3 0.0183(16) 0.016(3) 0.037(3) 0.000 0.000 -0.0001(11)

_geom_special_details
;
 All esds (except the esd in the dihedral angle between two l.s. planes)
 are estimated using the full covariance matrix.  The cell esds are taken
 into account individually in the estimation of esds in distances, angles
 and torsion angles; correlations between esds in cell parameters are only
 used when they are defined by crystal symmetry.  An approximate (isotropic)
 treatment of cell esds is used for estimating esds involving l.s. planes.
;
loop_
  _geom_bond_atom_site_label_1
  _geom_bond_atom_site_label_2
  _geom_bond_distance
  _geom_bond_site_symmetry_2
  _geom_bond_publ_flag
 La1 O1 2.872(16) 2 ?
 La1 O1 2.872(16) 9 ?
 La1 O1 2.873(16) . ?
 La1 O1 2.872(16) 10_556 ?
 La1 O2 2.667(14) 10_566 ?
 La1 O2 2.667(14) 9 ?
 La1 O2 2.667(14) 1_565 ?
 La1 O2 2.667(14) 2 ?
 La1 O4 2.700(3) 9 ?
 La1 O4 2.94(4) 1_565 ?
 La1 O4 2.700(3) 9_556 ?
 La1 O4 2.50(4) . ?
 La2 Ni3 3.189(3) 9_556 ?
 La2 Ni3 3.189(3) 9 ?
 La2 Ni3 3.189(5) 3_565 ?
 La2 O1 2.477(13) 2 ?
 La2 O1 2.477(13) 9 ?
 La2 O2 2.619(14) 2 ?
 La2 O2 2.619(14) 9 ?
 La2 O3 2.741(6) 9 ?
 La2 O3 2.741(6) 9_556 ?
 La2 O3 2.59(2) 3_565 ?
 La2 O3 2.38(3) 5 ?
 La2 O3 2.94(2) 3 ?
 Ni3 O1 1.909(3) . ?
 Ni3 O1 1.909(3) 10_556 ?
 Ni3 O2 1.925(3) 10_556 ?
 Ni3 O2 1.925(3) . ?
 Ni3 O3 2.23(3) . ?
 Ni3 O4 1.981(7) . ?

loop_
  _geom_angle_atom_site_label_1
  _geom_angle_atom_site_label_2
  _geom_angle_atom_site_label_3
  _geom_angle
  _geom_angle_site_symmetry_1
  _geom_angle_site_symmetry_3
  _geom_angle_publ_flag
 O1 La1 O1 123.4(4) 2 . ?
 O1 La1 O1 123.4(4) 10_556 9 ?
 O1 La1 O1 96.4(6) 10_556 2 ?
 O1 La1 O1 55.9(3) 2 9 ?
 O1 La1 O1 55.9(3) 10_556 . ?
 O1 La1 O1 96.4(6) 9 . ?
 O1 La1 O4 118.29(17) 10_556 1_565 ?
 O1 La1 O4 118.29(17) . 1_565 ?
 O1 La1 O4 118.29(18) 2 1_565 ?
 O1 La1 O4 118.29(18) 9 1_565 ?
 O2 La1 O1 87.5(5) 9 2 ?
 O2 La1 O1 87.5(5) 2 9 ?
 O2 La1 O1 58.9(3) 1_565 . ?
 O2 La1 O1 121.7(3) 1_565 9 ?
 O2 La1 O1 121.7(3) 2 10_556 ?
 O2 La1 O1 121.7(3) 10_566 2 ?
 O2 La1 O1 58.9(3) 10_566 10_556 ?
 O2 La1 O1 176.0(3) 9 10_556 ?
 O2 La1 O1 58.9(3) 2 2 ?
 O2 La1 O1 176.0(3) 2 . ?
 O2 La1 O1 176.0(3) 1_565 2 ?
 O2 La1 O1 87.5(5) 1_565 10_556 ?
 O2 La1 O1 176.0(3) 10_566 9 ?
 O2 La1 O1 87.5(5) 10_566 . ?
 O2 La1 O1 121.7(3) 9 . ?
 O2 La1 O1 58.9(3) 9 9 ?
 O2 La1 O2 60.6(4) 2 9 ?
 O2 La1 O2 88.5(6) 9 1_565 ?
 O2 La1 O2 118.9(4) 2 1_565 ?
 O2 La1 O2 118.9(4) 9 10_566 ?
 O2 La1 O2 88.5(6) 2 10_566 ?
 O2 La1 O2 60.6(4) 1_565 10_566 ?
 O2 La1 O4 62.6(5) 9 9 ?
 O2 La1 O4 123.0(4) 9 9_556 ?
 O2 La1 O4 59.45(18) 1_565 1_565 ?
 O2 La1 O4 59.45(18) 2 1_565 ?
 O2 La1 O4 62.6(5) 1_565 9 ?
 O2 La1 O4 59.45(18) 9 1_565 ?
 O2 La1 O4 62.6(5) 10_566 9_556 ?
 O2 La1 O4 123.0(4) 10_566 9 ?
 O2 La1 O4 123.0(4) 2 9 ?
 O2 La1 O4 59.45(18) 10_566 1_565 ?
 O2 La1 O4 62.6(5) 2 9_556 ?
 O2 La1 O4 123.0(4) 1_565 9_556 ?
 O4 La1 O1 61.71(18) . 2 ?
 O4 La1 O1 59.6(4) 9 9 ?
 O4 La1 O1 61.71(18) . 9 ?
 O4 La1 O1 115.3(5) 9 10_556 ?
 O4 La1 O1 115.3(5) 9_556 9 ?
 O4 La1 O1 59.6(4) 9_556 2 ?
 O4 La1 O1 59.6(4) 9 . ?
 O4 La1 O1 61.71(18) . . ?
 O4 La1 O1 115.3(5) 9_556 . ?
 O4 La1 O1 59.6(4) 9_556 10_556 ?
 O4 La1 O1 61.71(17) . 10_556 ?
 O4 La1 O1 115.3(5) 9 2 ?
 O4 La1 O2 120.55(18) . 10_566 ?
 O4 La1 O2 120.55(18) . 1_565 ?
 O4 La1 O2 120.55(18) . 9 ?
 O4 La1 O2 120.55(18) . 2 ?
 O4 La1 O4 170.4(15) 9 9_556 ?
 O4 La1 O4 85.2(7) . 9_556 ?
 O4 La1 O4 94.8(7) 9_556 1_565 ?
 O4 La1 O4 180.0 . 1_565 ?
 O4 La1 O4 94.8(7) 9 1_565 ?
 O4 La1 O4 85.2(7) . 9 ?
 Ni3 La2 Ni3 74.15(11) 3_565 9 ?
 Ni3 La2 Ni3 115.09(17) 9 9_556 ?
 Ni3 La2 Ni3 74.15(11) 3_565 9_556 ?
 O1 La2 Ni3 98.2(3) 2 3_565 ?
 O1 La2 Ni3 36.74(7) 9 9 ?
 O1 La2 Ni3 36.74(7) 2 9_556 ?
 O1 La2 Ni3 96.6(3) 9 9_556 ?
 O1 La2 Ni3 96.6(3) 2 9 ?
 O1 La2 Ni3 98.2(3) 9 3_565 ?
 O1 La2 O1 65.8(4) 9 2 ?
 O1 La2 O2 64.8(3) 9 9 ?
 O1 La2 O2 97.6(6) 9 2 ?
 O1 La2 O2 97.6(6) 2 9 ?
 O1 La2 O2 64.8(3) 2 2 ?
 O1 La2 O3 132.0(6) 9 9_556 ?
 O1 La2 O3 66.6(6) 9 9 ?
 O1 La2 O3 132.0(6) 2 9 ?
 O1 La2 O3 63.3(5) 9 3 ?
 O1 La2 O3 132.5(5) 9 3_565 ?
 O1 La2 O3 66.6(6) 2 9_556 ?
 O1 La2 O3 63.3(5) 2 3 ?
 O1 La2 O3 132.5(5) 2 3_565 ?
 O2 La2 Ni3 37.11(5) 9 3_565 ?
 O2 La2 Ni3 37.11(7) 2 9_556 ?
 O2 La2 Ni3 37.11(5) 2 3_565 ?
 O2 La2 Ni3 94.0(3) 2 9 ?
 O2 La2 Ni3 94.0(3) 9 9_556 ?
 O2 La2 Ni3 37.11(7) 9 9 ?
 O2 La2 O2 61.8(4) 9 2 ?
 O2 La2 O3 128.0(5) 2 3 ?
 O2 La2 O3 128.0(5) 9 3 ?
 O2 La2 O3 128.0(6) 9 9_556 ?
 O2 La2 O3 66.8(6) 2 9_556 ?
 O2 La2 O3 66.8(6) 9 9 ?
 O2 La2 O3 128.0(6) 2 9 ?
 O3 La2 Ni3 97.0(3) 3_565 9_556 ?
 O3 La2 Ni3 97.0(3) 3_565 9 ?
 O3 La2 Ni3 157.5(6) 3 3_565 ?
 O3 La2 Ni3 122.24(9) 5 9_556 ?
 O3 La2 Ni3 94.4(3) 3 9_556 ?
 O3 La2 Ni3 94.0(5) 9_556 3_565 ?
 O3 La2 Ni3 94.0(5) 9 3_565 ?
 O3 La2 Ni3 43.3(6) 9 9 ?
 O3 La2 Ni3 43.3(6) 9_556 9_556 ?
 O3 La2 Ni3 122.24(9) 5 9 ?
 O3 La2 Ni3 126.8(6) 5 3_565 ?
 O3 La2 Ni3 94.4(3) 3 9 ?
 O3 La2 Ni3 158.3(6) 9_556 9 ?
 O3 La2 Ni3 43.8(7) 3_565 3_565 ?
 O3 La2 Ni3 158.3(6) 9 9_556 ?
 O3 La2 O1 125.2(6) 5 9 ?
 O3 La2 O1 125.2(6) 5 2 ?
 O3 La2 O2 69.1(6) 3_565 2 ?
 O3 La2 O2 137.0(5) 5 2 ?
 O3 La2 O2 137.0(5) 5 9 ?
 O3 La2 O2 69.1(6) 3_565 9 ?
 O3 La2 O3 158.1(12) 9_556 9 ?
 O3 La2 O3 90.2(5) 9 3 ?
 O3 La2 O3 83.0(8) 5 3_565 ?
 O3 La2 O3 85.9(5) 3_565 9_556 ?
 O3 La2 O3 79.5(6) 5 9_556 ?
 O3 La2 O3 158.7(12) 3_565 3 ?
 O3 La2 O3 75.7(8) 5 3 ?
 O3 La2 O3 85.9(5) 3_565 9 ?
 O3 La2 O3 90.2(5) 9_556 3 ?
 O3 La2 O3 79.5(6) 5 9 ?
 La1 Ni3 La1 107.58(15) 9_556 9 ?
 La2 Ni3 La1 176.02(16) 9_556 9 ?
 La2 Ni3 La1 108.21(8) 3_545 9_556 ?
 La2 Ni3 La1 176.02(16) 9 9_556 ?
 La2 Ni3 La1 68.65(3) 9_556 9_556 ?
 La2 Ni3 La1 108.48(8) 3 9 ?
 La2 Ni3 La1 108.21(8) 3_545 9 ?
 La2 Ni3 La1 68.65(3) 9 9 ?
 La2 Ni3 La1 108.48(8) 3 9_556 ?
 La2 Ni3 La2 72.40(9) 3_545 9 ?
 La2 Ni3 La2 74.39(10) 9 3 ?
 La2 Ni3 La2 72.40(9) 3_545 9_556 ?
 La2 Ni3 La2 74.39(10) 9_556 3 ?
 La2 Ni3 La2 115.61(17) 3_545 3 ?
 La2 Ni3 La2 115.09(17) 9 9_556 ?
 O1 Ni3 La1 59.2(5) . 9 ?
 O1 Ni3 La1 128.7(5) 10_556 9 ?
 O1 Ni3 La1 59.2(5) 10_556 9_556 ?
 O1 Ni3 La1 128.7(5) . 9_556 ?
 O1 Ni3 La2 123.1(5) . 3_545 ?
 O1 Ni3 La2 124.0(5) 10_556 9 ?
 O1 Ni3 La2 50.9(4) 10_556 9_556 ?
 O1 Ni3 La2 49.8(4) . 3 ?
 O1 Ni3 La2 49.8(4) 10_556 3 ?
 O1 Ni3 La2 50.9(4) . 9 ?
 O1 Ni3 La2 123.1(5) 10_556 3_545 ?
 O1 Ni3 La2 124.0(5) . 9_556 ?
 O1 Ni3 O1 89.60(18) 10_556 . ?
 O1 Ni3 O2 90.84(5) . . ?
 O1 Ni3 O2 90.84(5) 10_556 10_556 ?
 O1 Ni3 O2 178.0(10) . 10_556 ?
 O1 Ni3 O2 178.0(10) 10_556 . ?
 O1 Ni3 O3 87.6(8) . . ?
 O1 Ni3 O3 87.6(8) 10_556 . ?
 O1 Ni3 O4 90.9(9) 10_556 . ?
 O1 Ni3 O4 90.9(9) . . ?
 O2 Ni3 La1 121.8(5) . 9_556 ?
 O2 Ni3 La1 121.8(5) 10_556 9 ?
 O2 Ni3 La1 53.1(4) 10_556 9_556 ?
 O2 Ni3 La1 53.1(4) . 9 ?
 O2 Ni3 La2 127.4(4) . 9_556 ?
 O2 Ni3 La2 55.1(4) . 3_545 ?
 O2 Ni3 La2 129.4(4) . 3 ?
 O2 Ni3 La2 55.1(4) . 9 ?
 O2 Ni3 La2 127.4(4) 10_556 9 ?
 O2 Ni3 La2 55.1(4) 10_556 3_545 ?
 O2 Ni3 La2 129.4(4) 10_556 3 ?
 O2 Ni3 La2 55.1(4) 10_556 9_556 ?
 O2 Ni3 O2 88.66(16) . 10_556 ?
 O2 Ni3 O3 90.4(8) . . ?
 O2 Ni3 O3 90.4(8) 10_556 . ?
 O2 Ni3 O4 91.1(10) . . ?
 O2 Ni3 O4 91.1(10) 10_556 . ?
 O3 Ni3 La1 126.08(8) . 9 ?
 O3 Ni3 La1 126.08(8) . 9_556 ?
 O3 Ni3 La2 62.0(6) . 3 ?
 O3 Ni3 La2 57.57(9) . 9 ?
 O3 Ni3 La2 53.6(6) . 3_545 ?
 O3 Ni3 La2 57.57(9) . 9_556 ?
 O4 Ni3 La1 54.06(11) . 9 ?
 O4 Ni3 La1 54.06(11) . 9_556 ?
 O4 Ni3 La2 122.36(10) . 9_556 ?
 O4 Ni3 La2 115.9(10) . 3 ?
 O4 Ni3 La2 122.36(10) . 9 ?
 O4 Ni3 La2 128.5(10) . 3_545 ?
 O4 Ni3 O3 177.9(11) . . ?
 La1 O1 La1 83.6(6) . 9 ?
 La2 O1 La1 170.2(7) 3 9 ?
 La2 O1 La1 86.62(11) 3 . ?
 La2 O1 La1 170.2(7) 9 . ?
 La2 O1 La1 86.62(11) 9 9 ?
 La2 O1 La2 103.2(8) 9 3 ?
 Ni3 O1 La1 86.4(5) . . ?
 Ni3 O1 La1 86.4(5) 11 9 ?
 Ni3 O1 La1 86.0(5) . 9 ?
 Ni3 O1 La1 86.0(5) 11 . ?
 Ni3 O1 La2 94.1(4) . 3 ?
 Ni3 O1 La2 92.4(4) 11 3 ?
 Ni3 O1 La2 94.1(4) 11 9 ?
 Ni3 O1 La2 92.4(4) . 9 ?
 Ni3 O1 Ni3 169.7(13) . 11 ?
 La1 O2 La1 91.5(6) 9 1_545 ?
 La2 O2 La1 179.4(3) 9 1_545 ?
 La2 O2 La1 179.4(3) 3_545 9 ?
 La2 O2 La1 88.28(4) 3_545 1_545 ?
 La2 O2 La1 88.28(4) 9 9 ?
 La2 O2 La2 92.0(6) 3_545 9 ?
 Ni3 O2 La1 92.8(4) 11_545 9 ?
 Ni3 O2 La1 91.7(4) 11_545 1_545 ?
 Ni3 O2 La1 92.8(4) . 1_545 ?
 Ni3 O2 La1 91.7(4) . 9 ?
 Ni3 O2 La2 87.7(5) 11_545 9 ?
 Ni3 O2 La2 87.8(5) 11_545 3_545 ?
 Ni3 O2 La2 87.8(5) . 9 ?
 Ni3 O2 La2 87.7(5) . 3_545 ?
 Ni3 O2 Ni3 173.5(13) 11_545 . ?
 La2 O3 La2 95.7(8) 5_445 3 ?
 La2 O3 La2 89.9(5) 3_545 9_556 ?
 La2 O3 La2 158.6(12) 3_545 3 ?
 La2 O3 La2 89.9(5) 3_545 9 ?
 La2 O3 La2 158.1(12) 9_556 9 ?
 La2 O3 La2 86.1(5) 9_556 3 ?
 La2 O3 La2 86.1(5) 9 3 ?
 La2 O3 La2 100.5(6) 5_445 9 ?
 La2 O3 La2 105.7(9) 5_445 3_545 ?
 La2 O3 La2 100.5(6) 5_445 9_556 ?
 Ni3 O3 La2 79.2(6) . 9_556 ?
 Ni3 O3 La2 171.7(11) . 5_445 ?
 Ni3 O3 La2 82.6(9) . 3_545 ?
 Ni3 O3 La2 76.1(7) . 3 ?
 Ni3 O3 La2 79.2(6) . 9 ?
 La1 O4 La1 94.8(7) . 9 ?
 La1 O4 La1 94.8(7) . 9_556 ?
 La1 O4 La1 85.2(7) 9 1_545 ?
 La1 O4 La1 180.0 . 1_545 ?
 La1 O4 La1 170.4(15) 9 9_556 ?
 La1 O4 La1 85.2(7) 9_556 1_545 ?
 Ni3 O4 La1 89.50(16) 3 9_556 ?
 Ni3 O4 La1 89.50(16) 3 9 ?
 Ni3 O4 La1 96.0(10) . . ?
 Ni3 O4 La1 89.50(16) . 9_556 ?
 Ni3 O4 La1 84.0(10) . 1_545 ?
 Ni3 O4 La1 89.50(16) . 9 ?
 Ni3 O4 La1 96.0(10) 3 . ?
 Ni3 O4 La1 84.0(10) 3 1_545 ?
 Ni3 O4 Ni3 168(2) . 3 ?

_shelx_res_file
;
TITL HW_HD_Zhou_La2222_S2_P1_Full_041324_corr1 in Cmcm
    HW_HD_Zhou_La2222_S2_P1_Full_041324_corr1.res
    created by SHELXL-2019/1 at 16:11:32 on 15-Apr-2024
REM Cmcm (#63, found as Ccmm in ba-c setting)
CELL 0.71073  20.487309   5.434015   5.381681  90.0000  90.0000  90.0000
ZERR    4.00   0.000691   0.000351   0.000319   0.0000   0.0000   0.0000
LATT  7
SYMM -x,-y, z+1/2
SYMM -x, y,-z+1/2
SYMM  x,-y,-z
SFAC O Ni La
UNIT 28.00 8.00 12.00
REM  CrysAlisPro recorded range (K): Min=300.0; max=300.0; aver:300.0
TEMP 27
ACTA

L.S. 10

WGHT    0.100000
FVAR       0.95421
LA1   3    0.000000    0.250541    0.250000    10.25000    0.01844    0.02272 =
         0.03615    0.00000    0.00000    0.00000
LA2   3    0.179658    0.257476    0.250000    10.50000    0.01545    0.02844 =
         0.03140    0.00000    0.00000   -0.00053
NI3   2   -0.096165   -0.247320    0.250000    10.50000    0.01831    0.01567 =
         0.03733    0.00000    0.00000   -0.00007
O1    1   -0.104547    0.000000    0.000000    10.50000    0.02382
O2    1   -0.090858   -0.500000    0.000000    10.50000    0.02233
O3    1   -0.204551   -0.275598    0.250000    10.50000    0.03235
O4    1    0.000000   -0.208957    0.250000    10.25000    0.03139
HKLF 4


REM  HW_HD_Zhou_La2222_S2_P1_Full_041324_corr1 in Cmcm
REM wR2 = 0.4805, GooF = S = 3.214, Restrained GooF = 3.214 for all data
REM R1 = 0.1329 for 419 Fo > 4sig(Fo) and 0.2219 for all 706 data
REM 26 parameters refined using 0 restraints

END

WGHT      0.2000      0.0000

REM Highest difference peak 17.740,  deepest hole-19.494,  1-sigma level  2.978
Q1    1   0.0000  0.3521  0.1790  10.50000  0.05   14.62
Q2    1   0.0000  0.1509  0.1756  10.50000  0.05   14.61
Q3    1   0.1806  0.1450  0.1682  11.00000  0.05   12.95
Q4    1   0.1800  0.3657  0.1700  11.00000  0.05   12.72
Q5    1   0.0000 -0.0395  0.1503  10.50000  0.05    8.51
Q6    1   0.0000 -0.0575  0.2500  10.25000  0.05    8.14
Q7    1  -0.1784 -0.4382  0.2500  10.50000  0.05    8.01
Q8    1   0.0000 -0.4348  0.2500  10.25000  0.05    7.93
Q9    1   0.0000 -0.4521  0.1554  10.50000  0.05    7.87
Q10   1  -0.2090 -0.0515  0.2500  10.50000  0.05    7.64
Q11   1  -0.2093 -0.4425  0.2500  10.50000  0.05    7.43
Q12   1   0.2097  0.1478  0.2500  10.50000  0.05    7.16
Q13   1  -0.1781 -0.0667  0.2500  10.50000  0.05    7.13
Q14   1  -0.1824 -0.4572  0.1564  11.00000  0.05    6.94
Q15   1   0.1799  0.1208  0.0253  11.00000  0.05    6.69
Q16   1   0.1810  0.4278  0.0091  11.00000  0.05    6.58
Q17   1   0.0000  0.3867  0.0246  10.50000  0.05    6.55
Q18   1  -0.0888  0.0000  0.0000  10.50000  0.05    6.36
Q19   1  -0.1096 -0.4499 -0.2500  10.50000  0.05    6.31
Q20   1  -0.0979 -0.0345 -0.1777  11.00000  0.05    6.30
;
_shelx_res_checksum                31714
_shelx_hkl_file
;
   0   0  -1 13.3031 62.6007   8
   0   0   1 27.9058 73.5463   1
   0   0  -2 497958. 43362.7  60
   0   0   2 560935. 43361.8  54
   0   0  -2 577308. 43373.3  29
   0   0   2 577758. 43370.2  50
   0   0   2 535085. 43372.5   1
   0   0  -2 539856. 43353.0   8
   0   0   2 541480. 43363.3   5
   0   0   3 310.571 238.940  54
   0   0  -3 177.079 237.856  60
   0   0  -3 500.985 521.675  36
   0   0   3 338.436 907.021  31
   0   0  -3-209.970 261.441  29
   0   0   3 259.488 242.732   5
   0   0   3-184.302 244.928   1
   0   0  -3 57.3293 286.406  39
   0   0  -4 242124. 4397.21  60
   0   0   4 245629. 4479.34  54
   0   0  -4 284856. 4589.76   2
   0   0   4 253205. 4534.92   1
   0   0   4 266601. 4525.34   5
   0   0  -4 283167. 4559.87   1
   0   0  -4 206299. 4476.03  39
   0   0  -4 278147. 4593.49  25
   0   0  -4 287806. 4601.20  34
   0   0  -5 113.997 293.938   2
   0   0  -5 410.962 284.936  39
   0   0  -5-282.981 330.388  34
   0  -2   0 156.944 167.986  49
   0  -2   0-31.2407 177.832  47
   0   2   0-24.7322 32.6064   6
   0  -2   0 128.661 228.264   3
   0  -2   0 24.9592 243.872   4
   0  -2  -1 1184.46 277.983   4
   0  -2  -1 1073.16 319.646   6
   0   2   1 896.054 295.310   6
   0  -2  -1 1618.16 289.931   3
   0  -2  -1 950.818 146.765   7
   0   2   1 1087.99 244.757   1
   0   2   1 1279.33 196.509   7
   0  -2  -1 1140.17 349.543  58
   0  -2  -1 1092.44 502.580  30
   0  -2  -1 849.459 296.608  25
   0   2   1 961.441 206.652  50
   0  -2  -1 1197.77 207.873  49
   0  -2  -1 1241.44 215.160  47
   0  -2  -1 1070.71 228.248  13
   0  -2  -2 532220. 44570.6  13
   0  -2  -2 611231. 45042.4  12
   0   2   2 586792. 44585.4   1
   0  -2  -2 578736. 44571.2   7
   0  -2  -2 521273. 44613.3   3
   0  -2  -2 571326. 44588.1   8
   0  -2  -2 510109. 44608.5   4
   0  -2  -2 560440. 44551.0  53
   0   2   2 639564. 44579.6  60
   0  -2  -2 551098. 44550.4  52
   0  -2  -2 579212. 44587.7  25
   0  -2  -2 516481. 44576.5  29
   0  -2  -2 554599. 44573.9  47
   0  -2  -2 552598. 44574.3  49
   0   2   2 558978. 44564.0  50
   0  -2  -2 586490. 44570.0  39
   0   2   3 840.402 419.242  22
   0  -2  -3 550.609 261.492  13
   0  -2  -3 254.323 408.696  18
   0  -2  -3 1253.28 2017.03  12
   0  -2  -3 282.152 267.388   8
   0  -2  -3 464.812 166.085   9
   0  -2  -3 944.931 469.896   4
   0   2   3 526.016 300.870   8
   0  -2  -3 827.301 309.996   2
   0  -2  -3 810.688 276.502   1
   0  -2  -3 478.175 455.203   3
   0   2   3 459.066 234.363   1
   0  -2  -3 649.280 300.023   7
   0   2   3 840.560 251.445   5
   0  -2  -3 465.173 162.864  52
   0   2   3 839.680 245.623  54
   0  -2  -3 436.827 169.180  53
   0   2   3 502.176 210.307  60
   0   2   3 709.975 384.949  32
   0  -2  -3 979.866 343.272  25
   0   2   3 558.007 278.697  24
   0  -2  -3 869.251 305.555  29
   0  -2  -3 945.065 318.956  47
   0  -2  -3 370.913 294.457  49
   0   2   3 609.501 216.257  50
   0  -2  -3 239.193 229.998  39
   0   2   4 168421. 11026.3  22
   0  -2  -4 157433. 10971.9  18
   0  -2  -4 142934. 10925.2  13
   0  -2  -4 158400. 10964.1   7
   0  -2  -4 123705. 11001.8   3
   0  -2  -4 148325. 10941.4   2
   0  -2  -4 119331. 10991.6   4
   0   2   4 142660. 10930.1   5
   0  -2  -4 130910. 10894.0  52
   0   2   4 138310. 10922.6  54
   0  -2  -4 130341. 10893.9  53
   0  -2  -4 136653. 10940.3  56
   0  -2  -4 148250. 10940.3  29
   0   2   4 120776. 10918.5  24
   0  -2  -4 147539. 10943.3  25
   0   2   4 134909. 10918.8  50
   0  -2  -4 128341. 10936.0  47
   0  -2  -4 131344. 10938.7  49
   0  -2  -4 131527. 10913.1  39
   0  -2  -5 417.615 502.618  18
   0  -2  -5 348.230 296.388  13
   0   2   5-18.0353 300.863   5
   0  -2  -5 707.238 357.225   2
   0  -2  -5 615.406 622.728   3
   0  -2  -5-589.985 624.855   4
   0   2   5 150.857 287.687  54
   0  -2  -5 244.801 368.764  25
   0  -2  -5-197.630 361.977  29
   0  -2  -5 198.789 382.254  49
   0  -2  -5-21.4835 408.760  47
   0   2   5 252.547 283.232  50
   0  -2  -5 83.9083 250.290  39
   0  -2  -6 66818.9 5443.95  13
   0   2   6 67413.3 5451.28   5
   0  -2  -6 64690.7 5465.26  25
   0  -2  -6 71060.2 5467.45  29
   0   2   6 67790.8 5447.74  50
   0  -2  -6 68280.0 5431.82  39
   0   2   7-75.1748 295.485  54
   0  -2  -7 587.191 390.480  29
   0  -2  -7 113.693 398.998  25
   0  -2  -7-209.187 393.016   2
   0   2   7 140.475 304.611   5
   0  -2  -8 420.471 366.916  25
   0  -2  -8-47.2474 324.640   2
   0   4   1 2166.04 371.893  16
   0  -4  -1-25.7913 181.982  13
   0  -4  -1 187.188 266.857  10
   0  -4  -1 1751.95 498.933   4
   0  -4  -1 1363.49 412.853   2
   0  -4  -1 2016.51 482.386   3
   0   4   1 1695.06 350.362   6
   0  -4  -1-40.1076 4.30082  58
   0  -4  -1 308.562 289.257  25
   0   4   1 1352.02 347.976  50
   0  -4  -1 1368.60 347.636  47
   0  -4  -1 1240.58 322.044  49
   0   4   1 1201.63 282.076  37
   0  -4  -2 116146. 10433.2  13
   0  -4  -2 127021. 10379.7  15
   0  -4  -2 113270. 10442.2   2
   0  -4  -2 173692. 10535.6   3
   0  -4  -2 164593. 10522.3   4
   0  -4  -2 128565. 10378.7  26
   0  -4  -2 123066. 10473.0  25
   0  -4  -2 84672.5 10496.2  30
   0  -4  -2 146899. 10436.7  49
   0  -4  -2 139787. 10434.6  47
   0   4   2 139167. 10418.2  50
   0   4   2 134968. 10418.4  37
   0  -4  -3 772.614 341.236  13
   0  -4  -3 547.548 518.290   4
   0  -4  -3 1683.63 444.024   2
   0  -4  -3 929.441 502.256   3
   0   4   3 954.982 285.742  60
   0  -4  -3 1813.47 800.134  30
   0  -4  -3 1251.47 499.518  25
   0  -4  -3 1300.32 352.448  47
   0  -4  -3 1146.19 353.248  49
   0   4   3 1386.99 281.395  50
   0   4   3 1389.10 305.383  37
   0  -4  -4 86311.1 7482.53  13
   0  -4  -4 101104. 7522.16   2
   0  -4  -4 93913.4 7575.73   3
   0  -4  -4 87688.2 7559.87   4
   0   4   4 97821.0 7479.18  54
   0  -4  -4 117570. 7638.65  30
   0  -4  -4 79603.1 7494.91  29
   0  -4  -4 97983.9 7524.79  25
   0   4   4 97843.3 7469.66  50
   0   4   4 89948.8 7471.56  37
   0  -4  -5 627.518 392.295   2
   0  -4  -5 666.667 596.253   3
   0   4   5 206.624 305.698   5
   0  -4  -5 862.801 611.124   4
   0   4   5-16.6809 295.008  54
   0  -4  -5 1207.43 391.259  49
   0   4   5 473.017 269.128  50
   0  -4  -5 307.221 382.782  47
   0  -4  -5 694.617 319.237  13
   0  -4  -5 230.042 449.978  25
   0  -4  -5 632.689 417.526  29
   0  -4  -6 28674.2 2374.42  25
   0  -4  -6 28208.5 2367.07  49
   0  -4  -6 27297.4 2362.30  47
   0   4   6 33314.7 2355.83   5
   0  -4  -6 23266.0 2465.52   4
   0  -4  -6 24714.4 2465.04   3
   0   4   7-106.944 294.584  54
   0  -4  -7-383.189 434.947  25
   0  -4  -7 127.471 652.048   4
   0   4   7 175.095 315.345   5
   0  -4  -7-24.8498 391.984   2
   0  -4  -7-177.126 625.643   3
   0   4  -8 693.170 982.645  45
   0   4  -8 1183.13 1021.36  43
   0   4  -8 578.582 1027.06  44
   0   6   2 67245.4 4935.28  50
   0   6   2 56127.5 4916.62  37
   0  -6  -3 739.244 232.159  13
   0  -6  -3 241.765 462.378   2
   0  -6  -3 406.406 585.960   4
   0  -6  -3 1141.94 572.912   3
   0  -6  -3 953.377 451.875  25
   0   6   3 796.115 303.371  37
   0  -6  -3 375.362 362.320  49
   0  -6  -3 724.849 365.359  47
   0  -6  -4 21871.0 2207.23  25
   0   6   4 27570.4 2123.90  37
   0  -6   5-277.630 465.147   3
   0  -6  -5-458.809 620.744   3
   0  -6  -5 598.912 628.961   4
   0  -6  -5-137.982 434.694   2
   0   6   5 640.127 326.170   5
   0  -6   5-313.788 451.965   4
   0   6   5 193.306 304.388  54
   0  -6  -5 342.980 521.473  25
   0  -6  -5 808.174 381.026  49
   0  -6  -5 1182.47 390.446  47
   0   6   5 578.639 296.287  37
   0   6   6 21535.6 1318.05  16
   0  -6   6-1346.89 1725.10  10
   0  -6   6-545.950 1409.04  15
   0  -6  -6 16816.1 1483.63   4
   0   6   6 21783.9 1301.85   5
   0  -6  -6 16928.9 1471.17   3
   0  -6  -6 19391.4 1319.86  47
   0  -6  -6 22181.2 1340.27  49
   0   6   6 19219.3 1270.84  37
   0  -6  -6 16955.0 1382.72  25
   0  -6   6-813.373 1389.91  33
   0  -6   6-597.726 1384.79  26
   0  -8  -4-30.6276 57.0682   2
   0  -8  -4 369.694 560.676   4
   0  -8  -4-472.067 530.392   3
   0   8   4 17.4738 18.8055  37
   0  -8   4-800.260 2488.66  27
   0   8  -4 2142.54 956.793  45
   0  -8  -4 178.120 343.760  49
   0  -8  -4 350.836 354.991  47
   0   8  -4 1196.82 963.389  43
   0   8  -4 1339.35 937.965  44
   0   8  -4 2117.01 883.783  42
   1  -1   0-18.3221 85.9882   6
  -1  -1   0 105.623 88.7693   6
   1   1   0 49.2773 83.3676   6
   1   1   0 62.8217 170.108  58
   1  -1  -1 32976.1 2719.53   8
  -1  -1  -1 33740.1 2739.91   4
  -1   1   1 31479.8 2716.86   1
  -1  -1  -1 33964.0 2718.01   2
  -1  -1  -1 35156.2 2743.26   3
   1  -1  -1 35100.3 2718.30   7
  -1  -1  -1 32982.5 2721.94   1
  -1  -1  -1 38375.5 2723.46   7
  -1  -1  -1 37981.4 2727.81   8
  -1   1   1 33915.7 2727.15   7
  -1   1   1 35544.3 2721.08  60
   1  -1  -1 31696.5 2710.49  49
   1  -1  -1 32151.2 2711.15  47
  -1  -1  -1 32560.9 2708.63  49
   1   1   1 32052.8 2707.80  50
  -1  -1  -1 33282.1 2709.15  47
   1  -1  -1 34338.5 2711.93  39
  -1  -1  -2-166.744 172.403  13
  -1   1   2 127.368 280.140  22
   1  -1  -2 75.7198 179.587  13
   1   1   2 81.7282 219.967  20
   1   1   2 103.189 180.802   8
  -1  -1  -2-168.378 309.424   4
  -1  -1  -2 13.1909 170.277   8
  -1  -1  -2 13.2553 186.733   2
  -1   1   2-23.7517 165.584   5
   1  -1  -2 61.9043 248.172   7
   1  -1  -2 27.7694 181.705   8
  -1  -1  -2 176.248 306.429   3
  -1   1   2-146.214 170.688   1
  -1  -1  -2 59.5096 144.885   9
  -1   1   2-59.8024 150.869  60
   1  -1  -2-54.2761 136.754  52
  -1  -1  -2 51.2554 79.9136  59
   1  -1  -2-91.5401 144.859  60
  -1   1   2-63.0649 142.796  54
   1   1   2 56.0346 162.638  54
   1   1   2-24.9671 118.937  60
   1  -1  -2 18.7123 168.563  59
   1  -1  -2-192.226 143.709  53
  -1  -1  -2-93.5946 195.366  29
   1  -1  -2-88.2561 175.420  29
  -1  -1  -2 110.558 197.501  25
   1  -1  -2 86.7662 191.607  25
   1   1   2 206.963 146.821  50
  -1   1   2-38.8913 134.349  50
  -1  -1  -2-76.5610 198.440  47
  -1  -1  -2 168.746 189.665  49
   1  -1  -2 147.954 195.998  47
   1  -1  -2 41.0336 196.027  49
  -1  -1  -2-117.775 142.232  39
   1  -1  -2 300.538 167.749  39
  -1   1   3 16354.0 761.800  22
  -1  -1  -3 17363.2 464.985  13
   1  -1  -3 15588.5 489.729  13
   1   1   3 12630.7 887.549  17
   1   1   3 16522.4 462.976  11
  -1  -1  -3 14047.8 728.380   3
   1  -1  -3 12942.0 431.413   8
  -1   1   3 14122.2 461.748   1
  -1  -1  -3 11140.6 404.190   8
  -1   1   3 14225.8 451.451   5
  -1  -1  -3 11467.0 701.383   4
  -1   1   3 13560.4 423.608  54
  -1  -1  -3 13923.1 611.513  56
   1  -1  -3 12868.5 387.915  52
   1  -1  -3 12376.9 393.161  53
   1  -1  -3 12846.2 532.979  56
  -1  -1  -3 15184.6 353.193  60
  -1  -1  -3 11504.0 342.896  52
  -1  -1  -3 11697.4 346.367  53
   1   1   3 14782.1 440.768  54
   1  -1  -3 14482.9 393.977  60
  -1   1   3 10976.2 430.806  60
  -1  -1  -3 13372.3 478.204  28
  -1  -1  -3 14956.4 502.959  29
   1  -1  -3 14952.4 456.726  28
   1  -1  -3 15324.3 473.531  29
  -1   1   3 13620.4 417.436  50
  -1  -1  -3 12096.9 490.201  49
   1  -1  -3 12660.2 513.947  49
   1   1   3 13758.3 434.633  50
   1  -1  -3 12620.1 506.574  47
  -1  -1  -3 12623.7 500.012  47
  -1  -1  -3 13449.1 401.672  39
   1  -1  -3 13149.5 436.475  39
   1   1   4 74.6933 305.115  11
   1  -1  -4 126.147 300.008  13
  -1  -1  -4 32.3140 302.289  13
  -1  -1  -4-230.603 279.264   1
  -1  -1  -4-111.601 238.927   8
   1  -1  -4 149.514 167.145   8
  -1   1   4-34.1897 272.757   5
  -1  -1  -4 79.1763 568.962   3
  -1  -1  -4-493.133 581.390   4
  -1  -1  -4-98.5082 301.588   2
   1   1   4 146.882 258.319  54
   1  -1  -4-245.867 244.991  52
  -1  -1  -4-11.6940 227.650  53
  -1   1   4 414.408 257.756  54
  -1  -1  -4 57.7328 223.921  52
   1  -1  -4-96.8209 258.782  53
  -1  -1  -4 18.6836 166.950  60
   1  -1  -4-48.3476 195.682  60
  -1  -1  -4-580.816 453.246  56
   1  -1  -4-51.8479 319.316  28
   1  -1  -4 182.858 317.175  25
  -1  -1  -4 40.0225 330.696  25
   1  -1  -4-250.192 309.083  29
  -1  -1  -4 19.4660 312.350  29
  -1   1   4 33.3468 258.986  50
   1   1   4 223.793 266.433  50
  -1  -1  -4-190.709 252.534  39
   1  -1  -4-79.8023 278.963  39
   1   1   5 3610.44 689.347  20
  -1  -1  -5 7492.76 626.134  13
   1  -1  -5 6966.16 634.068  13
  -1   1   5 5945.72 602.961   5
  -1  -1  -5 6674.22 644.586   2
  -1  -1  -5 4837.10 549.771  53
  -1   1   5 5243.52 581.475  54
  -1  -1  -5 5431.87 551.547  52
   1  -1  -5 4580.17 561.696  53
   1   1   5 5626.80 585.314  54
   1  -1  -5 4810.07 559.854  52
  -1  -1  -5 6954.25 656.772  25
  -1  -1  -5 5981.00 654.757  28
   1  -1  -5 5515.50 630.415  25
  -1  -1  -5 6818.99 659.277  29
   1  -1  -5 5911.45 621.956  28
   1  -1  -5 6288.95 635.844  29
   1   1   5 5560.19 586.374  50
   1  -1  -5 6111.73 595.105  39
  -1  -1  -5 5829.92 569.302  39
  -1  -1  -6 184.658 370.792   2
   1   1   6 80.8955 291.878   5
  -1   1   6-337.646 278.982   5
  -1   1   6 93.9919 199.676  54
   1  -1  -6 14.2361 251.404  52
   1  -1  -6 562.229 257.168  53
   1   1   6-57.2709 262.185  54
  -1  -1  -6-56.9122 335.946  13
   1  -1  -6-456.202 357.255  13
   1  -1  -6-154.590 289.215  39
  -1  -1  -6-211.352 268.079  39
  -1  -1  -6 154.065 359.843  28
   1  -1  -6-230.810 354.022  29
  -1  -1  -6 649.304 382.719  29
   1  -1  -6 22.4767 381.533  25
  -1  -1  -6-512.917 386.506  25
  -1  -1  -7-484.203 371.220  25
   1  -3   0-59.4305 216.299  49
   1  -3   0-19.7169 228.952  47
   1  -3  -1 13658.0 725.466  15
  -1  -3  -1 12393.9 790.321  13
   1  -3  -1 14117.5 810.527  13
  -1  -3  -1 19276.3 917.470   3
   1   3   1 15801.2 855.559   6
   1  -3  -1 15388.8 938.711   6
  -1  -3  -1 17104.4 943.675   6
  -1   3   1 15932.2 718.729   7
   1   3   1 65.4104 625.528   7
  -1   3   1 13696.6 796.032   1
  -1  -3  -1 19717.1 924.119   4
   1  -3  -1 12839.9 878.609  25
   1  -3  -1 13532.8 720.618  26
  -1  -3  -1 17937.1 1126.78  30
   1   3   1 19974.9 765.514  23
  -1  -3  -1 17364.5 782.644  49
  -1  -3  -1 16746.9 779.368  47
   1  -3  -1 16181.9 780.876  49
  -1   3   1 13455.4 756.409  50
   1  -3  -1 17320.8 788.641  47
   1   3   1 13715.8 771.974  50
   1   3   1 664.572 686.279  42
  -1  -3  -2-182.224 4.25801  12
   1  -3  -2 134.710 134.199  15
  -1   3   2-33.7310 279.922  16
   1  -3  -2 110.198 299.984  13
  -1  -3  -2 51.0394 259.179  13
  -1  -3  -2 59.4015 402.259   3
  -1   3   2 17.5914 261.904   1
  -1  -3  -2 102.691 146.408   7
   1  -3  -2-56.1471 254.698   8
   1   3   2 264.432 373.324   6
  -1  -3  -2-453.058 334.332   2
  -1  -3  -2 172.885 417.028   4
  -1   3   2-443.761 421.092   6
   1  -3  -2 35.6161 164.148   7
  -1   3   2 405.696 251.349  60
   1   3   2-81.9059 124.298  59
  -1  -3  -2 262.648 433.309  58
  -1   3   2 109.419 68.4876  59
  -1   3   2 119.194 113.838  59
   1  -3  -2 201.956 441.663  58
  -1  -3  -2 187.309 412.342  25
   1  -3  -2 89.0297 375.932  25
   1  -3  -2 178.582 130.693  26
   1  -3  -2 121.210 644.667  30
  -1  -3  -2 141.719 260.530  47
   1  -3  -2-32.5967 276.690  47
  -1  -3  -2-79.3006 257.651  49
  -1   3   2-85.2744 202.847  50
   1   3   2 295.538 228.882  50
   1  -3  -2 32.8349 263.171  49
   1   3   2-80.5041 218.219  37
   1   3   2-19.2732 148.845  42
   1  -3  -3 8891.47 871.175  13
  -1  -3  -3 8679.62 873.590  13
  -1  -3  -3 10925.8 1050.06   4
  -1  -3  -3 9630.23 836.899   7
   1  -3  -3 10720.8 847.159   7
   1   3   3 7850.40 973.440   6
  -1  -3  -3 9740.14 904.863   2
  -1  -3  -3 11242.0 1036.24   3
  -1   3   3 9065.60 853.743  60
   1   3   3 10004.1 847.699  60
  -1  -3  -3 9783.84 815.869  52
  -1  -3  -3 10034.2 816.579  53
   1  -3  -3 9757.26 826.807  53
   1  -3  -3 9849.21 824.152  52
  -1  -3  -3 8976.42 917.038  25
   1  -3  -3 9494.38 918.097  25
  -1  -3  -3 9698.15 928.828  29
  -1  -3  -3 9953.85 886.323  47
   1  -3  -3 9731.63 890.084  49
   1  -3  -3 9701.12 891.881  47
  -1   3   3 9244.83 841.390  50
  -1  -3  -3 9030.05 824.581  46
  -1  -3  -3 9921.24 885.734  49
   1   3   3 9730.54 853.529  50
   1  -3  -3 10471.2 867.497  39
  -1  -3  -4 46.3491 277.626  13
   1  -3  -4-119.925 294.894  13
  -1   3   4-326.333 297.366   5
  -1  -3  -4 175.622 262.992   7
  -1  -3  -4 243.157 567.940   4
  -1  -3  -4-181.628 556.761   3
  -1  -3  -4-63.5897 362.700   2
   1  -3  -4-29.4668 261.415   7
   1  -3  -4 199.716 185.965  52
  -1   3   4 106.031 264.276  54
   1   3   4 205.612 271.982  54
   1  -3  -4-73.0517 187.318  53
  -1  -3  -4 118.626 376.289  29
   1  -3  -4 81.1906 371.528  25
  -1  -3  -4 470.844 394.436  25
   1  -3  -4-337.421 373.208  29
  -1  -3  -4-113.282 335.903  49
   1  -3  -4 38.6595 328.794  49
   1  -3  -4-114.086 342.588  47
   1   3   4 171.673 254.999  50
  -1  -3  -4 501.468 350.369  47
  -1   3   4-134.077 242.660  50
   1  -3  -4 321.574 254.782  39
  -1  -3  -4-13.3493 248.752  39
  -1  -3  -5 3971.55 491.695  13
   1  -3  -5 4963.41 516.974  13
  -1   3   5 4182.21 496.360   5
  -1  -3  -5 3417.71 759.997   4
  -1  -3  -5 3071.32 749.966   3
  -1  -3  -5 4652.43 563.225   2
   1   3   5 4841.33 494.955  54
  -1   3   5 4612.82 489.542  54
   1  -3  -5 5355.84 574.289  25
  -1  -3  -5 5669.52 580.117  29
  -1  -3  -5 4831.08 579.578  25
   1  -3  -5 4523.71 535.542  29
   1   3   5 4478.14 475.653  50
  -1   3   5 2848.62 457.681  50
  -1  -3  -5 3885.84 563.574  47
   1  -3  -5 3580.32 553.981  49
  -1  -3  -5 3568.31 554.145  49
   1  -3  -5 3274.67 556.533  47
  -1  -3  -5 4218.54 451.200  39
   1  -3  -5 4822.28 470.327  39
   1  -3  -6-184.256 326.594  13
  -1  -3  -6 43.2641 652.392   3
  -1  -3  -6 453.777 383.656   2
  -1  -3  -6-414.900 645.232   4
  -1   3   6-168.590 302.932   5
   1   3   6 88.3810 298.841  54
  -1   3   6 240.654 292.665  54
  -1  -3  -6-253.097 389.358  29
   1  -3  -6-202.960 406.651  25
  -1  -3  -6 211.865 412.620  25
   1   3   6-156.124 296.818  50
   1  -3  -6 205.230 260.553  39
   1   3   7 91.7221 330.018  54
  -1   3   7 17.9090 325.450  54
   1  -3  -7 1614.70 445.516  25
  -1  -3  -7 1925.00 465.617  25
  -1  -3  -7 298.560 430.485   2
  -1   3   7 2491.74 357.895   5
  -1   3   8 18.2414 189.253  54
   1   3   8-74.5741 265.698  54
   1  -3  -8 94.2989 388.768  25
  -1  -3  -8-245.274 418.851  25
  -1   3   8 294.125 273.411   5
  -1  -3  -8 75.6014 394.717   2
   1   5   1-18.5794 1.41044  37
  -1  -5  -1-31.5890 93.0713   2
   1  -5  -1-469.848 527.380   3
   1  -5  -1-522.471 511.009   4
  -1  -5  -1-253.741 487.811   3
  -1  -5  -1 558.981 473.889   4
  -1  -5  -1 186.533 313.328  47
  -1   5   1 40.7568 275.115  50
  -1  -5  -1 145.675 302.428  49
   1  -5  -1 63.1183 333.785  47
   1   5   1 219.985 304.895  50
   1  -5  -1 338.035 300.222  49
  -1   5   1-23.4062 150.025  16
  -1   5   2-64.7465 363.492  16
   1  -5  -2 427.459 342.779  13
  -1  -5  -2 49.3797 180.334  13
  -1  -5  -2 236.877 514.227  25
   1  -5  -2 168.104 422.631  25
   1  -5  -2 322.887 557.327   4
  -1  -5  -2 379.294 405.681   2
   1  -5  -2-110.872 540.803   3
  -1  -5  -2 111.474 534.104   3
  -1  -5  -2 144.279 550.849   4
   1  -5  -2-61.5262 319.816  49
  -1   5   2 445.133 288.007  50
  -1  -5  -2 59.8073 339.863  47
  -1  -5  -2 220.767 336.306  49
   1   5   2-109.400 307.123  50
   1  -5  -2 203.698 345.525  47
   1   5   2 117.769 269.787  37
  -1   5   2-171.443 277.687  37
  -1   5   3 5008.81 530.664  16
   1  -5  -3 3510.93 522.638  13
  -1  -5  -3 4118.11 513.098  13
  -1  -5  -3 3793.04 573.056   2
   1  -5  -3 3957.56 678.314   3
   1  -5  -3 3460.18 687.918   4
  -1  -5  -3 5680.72 711.835   4
  -1  -5  -3 4705.42 677.309   3
  -1  -5  -3 4343.27 689.849  25
   1  -5  -3 3465.78 664.493  25
   1   5   3 4920.92 472.678  50
  -1   5   3 5079.66 460.328  50
   1  -5  -3 4429.44 532.710  47
   1  -5  -3 4223.27 514.797  49
  -1  -5  -3 3671.53 512.125  47
  -1  -5  -3 3929.89 500.461  49
   1   5   3 3866.57 468.268  37
  -1   5   3 4862.12 488.741  37
   1  -5  -4-251.110 328.935  13
  -1  -5  -4 61.6627 318.523  13
   1   5   4-321.082 358.003  16
  -1   5   4-550.397 359.342  16
  -1  -5  -4 234.880 409.262   2
   1  -5  -4-237.743 598.271   3
  -1  -5  -4-679.641 591.248   3
  -1  -5  -4-535.737 590.116   4
   1  -5  -4-37.9331 593.446   4
  -1   5   4 149.610 283.894  54
  -1  -5  -4 419.239 471.095  25
  -1  -5  -4 741.052 772.888  30
   1  -5  -4 544.608 480.444  25
  -1  -5  -4 266.608 350.926  49
   1   5   4 119.245 265.683  50
  -1  -5  -4-100.940 361.457  47
   1  -5  -4 309.692 370.659  47
   1  -5  -4-104.874 340.714  49
   1   5   4 48.2305 273.198  37
  -1   5   4-465.060 281.395  37
   1   5   5 2197.07 416.190  16
   1  -5  -5 2522.55 416.762  13
  -1  -5  -5 1557.13 681.837   4
   1  -5  -5 1288.02 669.797   3
  -1   5   5 2833.11 389.231   5
   1  -5  -5 2118.89 670.012   4
  -1  -5  -5 2968.78 671.436   3
  -1  -5  -5 1008.51 485.879   2
  -1   5   5-16.8006 359.294  54
   1   5   5 157.200 360.767  54
  -1  -5  -5 2792.96 564.018  25
   1  -5  -5 3112.59 544.653  25
   1  -5  -5 698.338 429.024  47
   1  -5  -5 1096.56 424.819  49
  -1  -5  -5 3143.26 446.402  49
  -1  -5  -5 2989.57 444.900  47
  -1   5   5 2951.79 364.182  37
   1   5   5 2281.22 347.878  37
   1   5   6 227.768 355.010  16
   1  -5  -6-781.547 676.859   3
  -1   5   6 39.2501 312.081   5
  -1  -5  -6-307.440 613.295   3
   1  -5  -6 333.575 659.991   4
  -1  -5  -6 27.0784 436.462   2
  -1  -5  -6 295.321 673.916   4
   1   5   6-142.327 303.529  54
  -1   5   6 17.1897 301.040  54
  -1  -5  -6 386.988 479.478  25
   1  -5  -6-53.5268 474.394  25
   1  -5  -6-549.944 399.764  49
   1  -5  -6-334.639 396.175  47
  -1  -5  -6-241.676 406.635  47
  -1  -5  -6 180.475 370.050  49
  -1   5   6 101.962 274.842  37
   1   5   6-114.504 277.970  37
   1   5   7 708.488 351.482  16
  -1  -5   7 757.282 1402.09  10
  -1  -5   7 1916.30 794.005  15
  -1  -5  -7 27.3130 443.482   2
  -1  -5  -7 42.5063 664.459   4
  -1  -5  -7 1460.90 621.054   3
  -1   5   7 806.411 317.787   5
  -1   5   7 103.843 312.119  54
   1   5   7 71.3460 316.234  54
   1  -5   7 1440.57 714.352  33
  -1  -5  -7 1205.92 485.624  25
  -1  -5   7-719.942 780.835  26
   1  -5  -7 980.513 483.367  25
   1  -5  -7 909.071 414.956  47
   1  -5  -7 793.456 407.026  49
   1   5  -7-228.018 526.111  45
   1   5  -7 138.779 525.430  44
  -1   5   7 696.962 293.044  37
   1   5   7 1193.48 297.115  37
   1   5  -7 756.689 560.643  43
  -1   7   3 912.982 210.402  37
   1   7   3-35.8181 70.2315  37
   1  -7  -3 1417.09 569.813   4
   1  -7  -3 907.662 561.207   3
  -1  -7  -3-31.1793 239.350   2
  -1  -7  -3 1423.20 600.728   4
  -1  -7  -3 158.497 531.124   3
   1  -7  -3 2542.93 374.615  49
  -1  -7  -3 1385.07 364.536  47
   1  -7  -3 1458.81 382.268  47
  -1  -7  -3 1029.98 356.400  49
  -1   7   3 2152.18 357.532  16
   1   7   4 466.778 359.061  16
  -1  -7  -4-172.451 601.121   3
  -1  -7  -4-182.417 414.982   2
   1  -7  -4-246.221 618.809   4
  -1  -7  -4 123.829 616.050   4
   1  -7  -4-557.331 621.310   3
  -1  -7  -4 171.215 176.667  25
   1  -7  -4-33.9751 44.7926  25
  -1  -7  -4 353.283 359.438  49
   1   7  -4 778.311 456.186  45
   1  -7  -4-112.840 376.883  49
  -1  -7  -4 565.347 363.876  47
   1  -7  -4 66.6700 370.740  47
   1   7  -4 252.243 452.421  43
   1   7   4-206.776 284.157  37
   1   7  -4-148.175 460.137  44
  -1   7   4 229.413 267.125  37
   1   7   5 1435.59 366.822  16
  -1  -7   5-361.285 1191.10  10
  -1   7   5 967.060 336.609   5
  -1  -7  -5 1566.86 634.192   3
  -1  -7  -5 179.084 451.973   2
   1  -7  -5 588.595 609.039   3
   1  -7  -5 804.987 617.742   4
  -1  -7  -5 2471.87 650.992   4
  -1   7   5 17.3217 308.344  54
   1   7   5 90.0366 321.990  54
  -1  -7   5 546.000 1531.49  55
   1   7  -5 686.252 997.633  36
  -1  -7   5 1030.01 2061.22  35
  -1  -7  -5 750.387 481.084  25
   1  -7   5-738.412 3333.80  31
  -1   7  -5 412.127 1313.74  36
  -1  -7   5-54.4674 2633.95  27
  -1  -7   5 3405.69 3400.92  31
   1  -7  -5 1000.99 377.882  49
   1   7  -5-45.5808 569.699  45
   1  -7  -5 1270.10 380.680  47
  -1  -7  -5 1198.53 379.609  49
  -1  -7  -5 1072.66 384.448  47
  -1   7   5 1579.51 300.979  37
   1   7   5 1335.58 286.441  37
   1   7  -5-46.2782 554.216  44
  -1   7  -5 2128.22 2244.15  41
   1   7  -5-347.336 2037.90  41
   1   7  -5-378.306 562.685  43
   1   7  -5 877.408 967.220  42
   2   0   0 2327.50 213.213  59
   2   0   0 2330.31 216.874  60
  -2   0   0 2678.78 229.501   9
   2   0  -1-46.8051 116.735  59
  -2   0   1 63.3769 80.0254   1
  -2   0  -1 31.9057 56.0585   8
   2   0   1-18.8485 60.8376   8
   2   0  -1-15.6614 109.836   7
  -2   0  -1 35.8564 75.9364   1
  -2   0   2 1249.19 335.872  22
  -2   0  -2 869.100 218.295  21
  -2   0  -2 931.953 156.138   8
  -2   0   2 715.322 201.048   1
  -2   0  -2 672.854 206.074   2
  -2   0   2 1031.33 194.519   5
  -2   0  -2 1124.04 209.879   1
   2   0  -2 655.032 251.448  52
  -2   0  -2 1231.55 359.435  56
  -2   0   2 932.591 184.611  54
   2   0  -2 720.332 253.177  53
   2   0  -2 1082.00 257.636  60
  -2   0  -2 1423.84 252.007  34
   2   0   2 1003.91 592.219  27
   2   0  -2 1139.86 224.228  25
   2   0  -2 258.358 310.832  36
   2   0   2 928.186 193.805  50
   2   0  -2 1020.72 255.819  39
  -2   0   3 202.609 223.925   5
  -2   0  -3-18.3833 266.784   2
  -2   0   3-17.9881 220.627   1
  -2   0  -3 18.7110 222.321   1
  -2   0  -3-54.8961 152.399   8
   2   0  -3 268.584 280.684  60
  -2   0  -3-109.674 189.135  60
   2   0   3 278.551 231.500  54
   2   0  -3 224.965 303.708  53
  -2   0   3-194.727 195.944  54
   2   0  -3-133.259 304.092  52
   2   0   3 217.826 687.111  27
   2   0  -3-254.609 438.220  36
   2   0  -3-92.0246 289.290  25
   2   0  -3 240.442 200.941  29
  -2   0  -3-209.275 329.045  34
   2   0   3-108.354 240.685  50
   2   0  -3 193.679 313.160  39
   2   0  -4 282.879 253.277  60
   2   0   4 277.388 279.375  54
  -2   0  -4 440.950 196.636  60
  -2   0  -4 479.245 333.194   2
  -2   0  -4 100.160 280.177   1
  -2   0   4 569.615 221.561   5
   2   0   4-86.4723 272.732   9
   2   0  -4 327.831 296.944   1
  -2   0   4 57.5220 213.004   1
   2   0  -4 318.029 332.657  39
  -2   0  -4-70.5356 294.698  39
  -2   0  -4 136.519 336.325  29
  -2   0  -4 517.164 385.034  34
   2   0  -4 522.374 326.859  25
  -2   0  -4 373.769 338.529  25
  -2   0  -5 291.131 311.784   2
  -2   0  -5-47.1445 334.004  25
  -2   0  -5 23.1429 355.576  34
   2   0   5 212.634 336.209  11
  -2   0  -5-323.855 267.483  39
   2  -2   0 45.0145 189.969  10
  -2   2   0 1217.79 223.405  16
   2   2   0 816.305 181.835   6
  -2  -2   0-146.817 241.324   4
  -2  -2   0-23.4225 71.5254   2
  -2  -2   0 22.4729 175.267   6
  -2  -2   0 25.2093 239.578   3
   2   2   0-205.270 315.571  58
   2  -2   0 408.969 181.468  33
   2   2   0-107.240 201.230  50
  -2   2   0 1471.43 187.501  37
   2   2   0 178.844 562.249  41
   2  -2  -1 8.58777 128.484  15
  -2  -2  -1-590.616 1892.74  12
  -2   2   1 108.329 186.357  16
  -2  -2  -1 193.764 179.074  13
   2   2   1-39.9626 189.931  16
   2  -2  -1 96.9253 211.136  13
  -2   2   1-16.5383 200.976   1
  -2  -2  -1-102.832 225.505   2
  -2  -2  -1 128.205 254.475   3
  -2   2   1 125.136 151.243   7
   2   2   1-352.140 245.569   6
  -2  -2  -1-123.499 262.988   4
   2  -2  -1 62.5029 284.330   6
  -2  -2  -1 140.380 84.6613   7
   2  -2  -1 193.118 178.052   8
  -2   2   1 79.5364 171.820   8
   2  -2  -1-103.954 332.606  58
   2  -2  -1 114.753 144.714  53
   2   2   1 142.212 214.421  59
   2  -2  -1 135.189 134.843  52
  -2   2   1 23.2862 165.088  57
   2  -2  -1 87.4858 251.191  25
  -2  -2  -1 370.420 277.444  29
  -2  -2  -1 718.410 463.725  30
   2  -2  -1 49.0765 129.459  26
   2  -2  -1-178.299 356.819  30
  -2  -2  -1 128.124 159.100  49
   2  -2  -1 101.076 172.561  47
   2   2   1 282.926 191.378  50
  -2  -2  -1 11.5967 173.189  47
   2  -2  -1 12.6948 165.120  49
  -2   2   1 29.6267 147.136  50
   2   2   1 71.2343 209.664  42
   2   2   1 10.6049 155.284  37
  -2  -2  -2 1238.80 2112.76  12
  -2  -2  -2 410.814 204.276  13
   2  -2  -2 621.261 251.294  13
  -2  -2  -2 783.439 351.255   3
  -2  -2  -2 538.987 380.663   4
  -2  -2  -2 422.883 249.534   8
  -2  -2  -2 834.798 250.258   1
  -2   2   2 639.429 266.490   7
   2   2   2 1005.76 381.664   6
  -2   2   2 522.992 216.020   1
  -2  -2  -2 833.814 219.527   7
  -2  -2  -2 682.992 254.762   2
   2  -2  -2 661.252 209.058   7
  -2  -2  -2 710.911 134.427  52
  -2  -2  -2 388.729 133.822  53
  -2   2   2 579.861 169.968  57
   2  -2  -2 556.167 168.198  52
  -2   2   2 315.844 208.640  60
   2  -2  -2 531.129 172.503  53
   2  -2  -2 709.448 262.952  29
  -2  -2  -2 689.880 299.361  29
   2  -2  -2 431.222 270.507  25
  -2  -2  -2 356.249 292.117  25
   2  -2  -2 884.048 260.183  47
   2   2   2 602.150 202.521  50
   2  -2  -2 373.615 237.263  49
  -2   2   2 488.647 171.369  50
  -2  -2  -2 894.041 238.251  47
  -2  -2  -2 626.676 221.400  49
  -2  -2  -2 703.910 194.195  39
   2  -2  -2 598.255 218.493  39
   2  -2  -3-309.982 262.087  13
  -2   2   3 150.470 418.833  22
  -2  -2  -3-77.6181 469.472  18
  -2  -2  -3-153.588 238.134  13
   2   2   3-234.813 396.358  22
   2  -2  -3 1005.30 1977.48  12
   2  -2  -3-308.385 354.435  18
  -2   2   3 164.412 244.163   5
  -2  -2  -3-16.2733 260.881   8
  -2  -2  -3-110.788 264.312   1
  -2   2   3 139.352 230.553   1
   2  -2  -3-188.091 266.607   8
  -2  -2  -3-151.820 281.814   7
  -2  -2  -3-36.8355 305.696   2
  -2  -2  -3 183.911 463.999   4
  -2  -2  -3 74.1905 218.481   9
  -2  -2  -3 64.1491 461.652   3
  -2   2   3-308.267 444.546   6
   2  -2  -3-73.3947 288.455   7
   2   2   3 143.979 237.741  54
   2   2   3-130.590 174.491  60
  -2  -2  -3-85.8776 126.779  53
  -2  -2  -3-22.7804 124.467  52
  -2   2   3 14.9769 216.816  60
  -2   2   3 38.9257 227.492  54
   2  -2  -3-10.1862 181.458  52
   2  -2  -3 30.7666 181.019  53
  -2   2   3-137.782 245.250  24
  -2  -2  -3-270.872 330.112  25
   2  -2  -3 167.973 278.109  29
  -2   2   3 22.0171 378.985  32
   2   2   3-205.258 307.112  24
   2   2   3-193.338 236.819  50
   2  -2  -3 121.141 294.986  49
  -2   2   3 45.3099 203.968  50
  -2  -2  -3-80.9688 286.024  49
  -2  -2  -3-79.6389 303.175  47
   2  -2  -3-51.0645 302.584  47
  -2  -2  -3-238.813 207.481  39
   2  -2  -3 114.398 240.097  39
   2   2   3-317.005 157.057  42
  -2  -2  -4 297.419 509.684  18
  -2  -2  -4 174.372 243.514  13
   2  -2  -4 165.827 424.025  18
   2  -2  -4 119.276 297.372  13
  -2   2   4 234.788 565.391  22
   2   2   4-310.629 375.429  20
  -2  -2  -4 304.229 561.711   3
  -2  -2  -4 205.672 312.351   2
   2  -2  -4 196.294 355.528   7
  -2  -2  -4 90.9843 276.952   7
  -2   2   4 300.348 283.643   5
  -2  -2  -4-291.662 610.150   4
  -2  -2  -4 6.69974 155.465  52
   2   2   4 189.738 273.326  54
  -2  -2  -4 155.121 157.922  53
  -2  -2  -4-142.814 480.458  56
  -2   2   4 49.7798 284.318  60
  -2   2   4-14.7761 259.858  54
   2  -2  -4 174.750 212.455  53
  -2  -2  -4 78.7179 95.8017  59
   2  -2  -4 43.3783 207.047  52
  -2  -2  -4 240.888 350.959  29
   2   2   4 143.898 337.744  24
  -2  -2  -4 473.371 354.812  25
   2  -2  -4 262.831 326.576  25
   2  -2  -4-128.149 316.438  29
  -2   2   4-68.1195 259.000  50
   2  -2  -4 353.412 370.758  47
  -2  -2  -4 528.924 357.009  47
   2  -2  -4 221.990 363.679  49
   2   2   4 156.671 269.518  50
  -2  -2  -4-232.977 351.745  49
  -2  -2  -4-22.9926 223.442  39
   2  -2  -4 272.185 265.924  39
  -2  -2  -5 142.036 539.349  18
  -2  -2  -5 368.762 278.281  13
   2  -2  -5 566.233 317.160  13
  -2   2   5 477.634 302.119   5
  -2  -2  -5-163.498 330.533   2
  -2  -2  -5-290.933 658.618   3
  -2  -2  -5-478.029 648.484   4
   2  -2  -5-248.606 213.555  52
   2  -2  -5 136.599 207.495  53
  -2   2   5 65.0481 284.268  54
   2   2   5 34.3807 297.921  54
  -2  -2  -5 42.5912 369.409  25
  -2  -2  -5 236.613 368.076  29
   2  -2  -5 38.6128 347.238  25
   2  -2  -5 216.766 309.411  29
  -2   2   5 32.2464 261.640  50
   2   2   5 51.3902 282.818  50
   2  -2  -5-378.176 395.777  49
   2  -2  -5-389.470 396.394  47
  -2  -2  -5 267.085 235.475  39
   2  -2  -5-189.051 280.048  39
   2  -2  -6 361.858 325.231  13
  -2  -2  -6-21.8466 338.122   2
  -2   2   6 245.186 311.353   5
  -2   2   6-52.3310 291.007  54
   2   2   6-164.172 293.033  54
   2  -2  -6 228.136 345.271  25
  -2  -2  -6-67.8974 388.782  29
   2  -2  -6-345.409 353.648  29
  -2  -2  -6-225.983 396.851  25
   2   2   6 170.199 281.887  50
   2  -2  -6 32.0979 276.233  39
  -2   2   7 18.4080 220.137  54
   2  -2  -7 282.822 367.480  25
   2  -2  -7 77.3058 318.757  13
  -2   2   7 39.3867 307.050   5
   2  -2  -8 260.686 353.594  25
  -2  -2  -8 639.574 383.139  25
  -2  -2  -8 139.703 323.088   2
   2  -2  -8-157.260 359.755   2
  -2   4   1 21.2329 334.920  16
   2  -4  -1-51.7300 331.565  13
   2   4   1-181.039 314.154   6
  -2  -4  -1-328.794 450.876   3
  -2   4   1-220.156 342.536   6
  -2  -4  -1 426.896 375.585   2
  -2  -4  -1-158.464 468.701   4
  -2  -4  -1 346.851 285.736  58
  -2  -4  -1 137.093 437.020  25
   2  -4  -1-34.2559 68.9908  25
   2   4   1-317.380 326.690  50
   2  -4  -1-57.7121 290.835  49
  -2  -4  -1 130.168 294.343  49
  -2  -4  -1-185.188 310.550  47
  -2   4   1-212.470 301.764  50
   2  -4  -1 172.385 307.698  47
   2   4   1-66.8621 254.624  37
  -2  -4  -2 295.346 330.153  13
  -2   4   2 115.593 315.447  16
   2  -4  -2-21.8550 346.436  13
   2  -4  -2-143.953 177.682  15
   2   4   2-24.2548 254.964  23
   2   4   2 75.5513 327.109  16
  -2  -4  -2 101.161 487.420   3
  -2  -4  -2 194.779 392.528   2
  -2  -4  -2 425.407 490.379   4
   2   4   2 658.863 362.395   6
   2  -4  -2-34.7607 488.340  58
  -2   4   2 260.881 277.839  60
  -2  -4  -2-336.006 479.181  25
   2  -4  -2 431.893 510.898  25
   2  -4  -2 177.258 173.140  26
  -2  -4  -2-316.973 763.550  30
   2  -4  -2-18.7719 314.585  49
   2  -4  -2 410.081 329.295  47
  -2   4   2 40.0142 240.254  50
  -2  -4  -2 407.018 311.185  47
  -2  -4  -2 124.725 287.643  49
   2   4   2-16.9056 283.627  50
   2   4   2 258.988 261.336  37
   2  -4  -3-61.7061 332.653  13
  -2   4   3 228.079 316.439  16
  -2  -4  -3 162.617 312.224  13
   2   4   3 110.607 327.674  16
  -2  -4  -3-96.9162 512.527   4
  -2  -4  -3 598.900 393.381   2
  -2  -4  -3-832.650 498.397   3
  -2   4   3 140.920 262.593  60
   2  -4  -3 1341.98 772.930  30
   2  -4  -3 147.418 443.068  25
  -2  -4  -3 79.1287 477.753  25
  -2  -4  -3 786.177 789.726  30
   2  -4  -3-18.4478 325.802  47
  -2   4   3 24.3645 227.392  50
   2  -4  -3 408.880 303.231  49
  -2  -4  -3-139.789 322.047  47
   2   4   3-77.1746 273.107  50
  -2  -4  -3 264.029 302.390  49
   2   4   3-411.129 271.546  37
  -2   4   3 31.5333 264.418  37
   2   4   4 112.486 318.601  16
   2  -4  -4-20.2486 343.066  13
  -2  -4  -4 86.4149 297.227  13
  -2   4   4 97.2714 323.914  16
  -2  -4  -4 636.826 410.761   2
  -2  -4  -4 109.301 579.359   4
  -2  -4  -4 266.411 561.374   3
  -2   4   4-30.7888 276.663  54
   2   4   4-84.1963 284.166  54
   2  -4  -4-10.6097 200.699  52
   2  -4  -4 202.217 204.559  53
   2  -4  -4 196.541 708.840  30
  -2  -4  -4-169.250 731.124  30
  -2  -4  -4 130.525 448.903  25
   2  -4  -4 385.630 444.587  25
  -2  -4  -4-382.839 439.866  29
   2  -4  -4-242.190 347.075  49
  -2  -4  -4 56.8814 356.829  47
   2   4   4-45.4819 258.693  50
   2  -4  -4 139.021 349.461  47
  -2  -4  -4 173.376 331.284  49
  -2   4   4 64.2478 267.450  37
   2   4   4 207.520 250.153  37
   2   4   5 19.3897 323.486  16
   2  -4  -5 244.115 344.637  13
  -2  -4  -5 158.299 587.589   3
  -2   4   5 314.091 297.814   5
  -2  -4  -5-378.471 622.131   4
  -2  -4  -5 251.262 368.181   2
  -2   4   5-112.060 284.296  54
   2   4   5 34.5289 306.876  54
   2  -4  -5-391.525 438.515  25
  -2  -4  -5 570.093 744.681  30
  -2  -4  -5-70.4660 436.194  29
  -2  -4  -5 26.5068 475.862  25
   2  -4  -5-169.074 352.954  49
  -2  -4  -5-266.773 367.747  47
   2   4   5 47.8372 272.051  50
   2  -4  -5-103.944 369.852  47
  -2  -4  -5 252.927 368.064  49
   2   4   5 230.365 261.237  37
   2  -4  -6-150.356 310.627  13
  -2   4   6-326.165 315.078   5
  -2  -4  -6 174.426 666.709   3
  -2  -4  -6-47.5436 378.028   2
  -2  -4  -6-41.8331 623.567   4
  -2   4   6 50.3987 296.162  54
   2   4   6-17.9059 300.609  54
   2  -4  -6-226.087 457.424  25
  -2  -4  -6-170.809 425.715  25
   2  -4  -6 252.494 392.005  49
  -2  -4  -6-111.891 392.277  49
  -2  -4  -6 348.443 393.083  47
   2  -4  -6-22.3379 395.968  47
   2  -4  -6-207.154 275.644  39
   2   4   7 109.725 315.992  54
  -2   4   7-17.3015 297.212  54
  -2  -4  -7-198.277 427.004  25
   2  -4  -7 137.769 415.893  25
  -2  -4  -7 627.357 613.545   3
  -2   4   7-267.796 325.354   5
  -2  -4  -7 195.500 393.887   2
  -2  -4  -7 558.828 646.562   4
   2  -4  -8-25.0956 373.089   2
  -2  -4  -8-73.3438 381.110   2
   2   4   8 18.3206 285.254  54
  -2   4   8-17.4291 256.387  54
   2  -4   8 35.7308 539.479  33
  -2  -4  -8-367.911 422.154  25
  -2  -4   8-196.205 629.265  26
   2   4   8 288.428 315.371  16
  -2  -4   8 833.366 1221.96  10
   2   4  -8 1453.63 837.653  42
   2   4   8-96.3229 256.147  37
   2  -6  -2-27.5743 29.6634  13
  -2   6   2 69.5695 360.637  16
   2   6   2-182.323 293.681  16
   2   6   2 17.9352 66.8344  37
  -2  -6  -2 36.8331 28.0183  25
  -2  -6  -2-79.1238 549.964   3
  -2  -6  -2 370.529 299.860   2
  -2  -6  -2 729.868 579.257   4
  -2  -6  -2 252.728 352.070  47
  -2  -6  -2 169.588 338.233  49
   2  -6  -2 529.499 369.580  49
   2   6   2 557.501 322.700  50
   2  -6  -2 416.338 355.534  47
  -2   6   2 277.395 273.488  37
   2   6   3 478.868 359.332  16
  -2   6   3 378.714 369.708  16
   2  -6  -3 151.944 334.757  13
  -2  -6  -3 24.0324 18.4256  13
   2  -6  -3 33.7808 231.269  25
  -2  -6  -3-34.2754 540.006  25
  -2  -6  -3-118.690 454.223   2
  -2  -6  -3 702.932 544.231   4
  -2  -6  -3 381.273 557.105   3
   2  -6  -3 21.2227 340.162  49
   2   6   3-85.6497 284.287  50
   2  -6  -3-273.977 350.859  47
  -2  -6  -3 121.848 326.963  49
  -2  -6  -3 342.888 353.877  47
  -2   6   3 318.015 286.353  37
   2   6   3 236.659 273.982  37
  -2   6   4 219.406 374.319  16
   2   6   4 63.9806 354.323  16
   2  -6  -4 119.105 340.940  13
  -2  -6  -4 602.166 631.004   4
  -2  -6  -4-58.4372 446.184   2
  -2  -6  -4-419.418 578.682   3
   2  -6  -4-63.4634 495.260  25
  -2  -6  -4 588.716 531.849  25
  -2  -6  -4-254.113 359.117  49
   2  -6  -4 21.7757 384.570  47
   2  -6  -4 88.4722 363.983  49
  -2  -6  -4 41.6927 365.417  47
   2   6   4 49.1417 272.158  37
  -2   6   4 34.5985 295.733  37
  -2   6   5-193.626 353.763  16
   2   6   5 83.3095 340.645  16
  -2   6   5-473.479 326.153   5
  -2  -6  -5 240.856 631.770   4
  -2  -6  -5-27.1029 408.798   2
  -2  -6   5 263.072 498.122   4
  -2  -6   5 180.982 440.836   3
  -2  -6  -5 41.9418 583.995   3
  -2   6   5 67.3280 296.839  54
   2   6   5 145.641 307.920  54
   2  -6  -5 91.4558 503.336  25
  -2  -6  -5 317.654 523.909  25
   2   6  -5 156.387 452.196  45
   2  -6  -5 355.352 369.466  49
   2  -6  -5 568.346 384.345  47
  -2  -6  -5 252.115 371.823  47
  -2  -6  -5-597.490 372.379  49
   2   6   5 230.498 282.972  37
   2   6  -5 376.806 1043.14  41
  -2   6   5 403.066 285.116  37
   2   6  -5 52.9138 460.763  44
   2   6  -5 973.122 513.703  43
   2   6  -5 221.514 500.275  42
   2   6   6-435.374 339.694  16
  -2  -6   6 723.739 780.558  15
  -2  -6   6 1355.57 1340.44  10
  -2   6   6-343.716 361.712  16
  -2  -6  -6 27.0802 399.952   2
  -2   6   6 275.322 318.031   5
  -2  -6  -6 853.210 670.540   4
  -2  -6  -6 88.7956 637.193   3
  -2   6   6 100.598 282.883  54
   2   6   6 18.0011 297.163  54
  -2  -6   6 727.389 773.968  26
  -2  -6   6-675.249 676.249  33
  -2  -6  -6-288.392 474.560  25
  -2  -6   6 1349.08 2466.93  27
   2   6  -6-47.2829 863.177  45
   2  -6  -6-207.913 402.244  49
  -2  -6  -6-111.586 379.965  49
   2  -6  -6-22.5054 395.217  47
  -2  -6  -6 130.496 393.934  47
   2   6  -6-201.447 680.971  42
   2   6  -6 735.529 845.618  43
  -2   6   6 278.175 301.278  37
   2   6   6-81.2103 270.111  37
   2   6  -6-95.9750 878.317  44
   2   8   4-22.0652 23.8021  16
  -2   8   4-22.6788 48.8241  16
  -2  -8  -4 82.1619 548.406   4
  -2  -8  -4-30.0185 45.7013   2
  -2  -8  -4 343.363 554.045   3
  -2   8   4-17.8418 23.5729  37
  -2  -8   4-609.803 2442.23  27
  -2   8  -4-81.3472 399.815  45
  -2  -8  -4-346.845 331.433  49
   2  -8  -4 45.3814 332.897  49
  -2  -8  -4-149.450 335.192  47
   2  -8  -4-379.732 359.229  47
   2   8  -4 537.991 811.759  45
   2   8  -4 1418.85 803.795  42
   2   8  -4 630.581 826.461  44
  -2   8  -4 289.217 396.290  44
  -2   8  -4 759.771 419.852  43
  -2   8  -4 696.479 860.886  42
   2   8  -4-472.400 833.475  43
   3   1   0 627.771 100.462   6
   3  -1   0 18.6914 57.8268   8
  -3  -1   0 441.653 96.1697   6
  -3   1   0 381.884 74.0299   8
  -3  -1   0 493.357 184.322  58
  -3   1   0 511.952 130.189  57
   3  -1   0 687.856 102.713  53
   3  -1   0 393.988 96.5781  52
   3   1   0 502.120 209.107  59
  -3   1   0 262.434 139.880  48
  -3   1   0 555.385 193.069  38
   3  -1  -1 14808.5 1265.89   3
   3  -1  -1 17088.5 1249.22   2
   3  -1  -1 15382.5 1251.12   1
  -3  -1  -1 14499.9 1245.80   1
  -3   1   1 14220.8 1252.11   7
  -3  -1  -1 16014.3 1271.99   4
  -3  -1  -1 16105.8 1272.68   3
   3   1   1 15698.0 1248.19   1
   3  -1  -1 14393.1 1265.00   4
  -3   1   1 16443.5 1310.81   6
  -3   1   1 15422.7 1245.42   1
  -3   1   1 14628.0 1247.93   8
  -3  -1  -1 16547.6 1246.38   2
  -3   1   1 15011.6 1226.14  59
   3   1   1 15109.8 1230.56  59
   3  -1  -1 13985.6 1234.83  52
   3  -1  -1 14164.6 1236.82  53
  -3  -1  -1 14259.2 1238.79  59
   3  -1  -1 14790.9 1220.81  59
  -3   1   1 14766.9 1255.42  60
   3   1   1 15741.6 1269.67  24
   3   1   1 15711.5 1245.30  50
  -3  -1  -1 14995.0 1313.53  18
   3  -1  -2 1447.91 253.275  13
   3  -1  -2 1678.19 218.131  15
  -3  -1  -2 1808.85 203.994  13
  -3   1   2 1862.73 370.356  22
   3   1   2 1696.22 323.703  20
  -3  -1  -2 1287.36 225.337   1
  -3  -1  -2 1701.24 254.627   9
   3  -1  -2 1503.32 242.859   1
   3  -1  -2 1032.19 343.171   3
   3  -1  -2 1308.00 352.111   4
  -3   1   2 1035.57 362.267   6
  -3  -1  -2 1418.59 238.512   8
  -3  -1  -2 1287.91 233.806   2
  -3   1   2 1447.94 227.268   1
   3  -1  -2 1359.95 241.102   8
  -3  -1  -2 1436.80 372.152   4
  -3  -1  -2 1503.69 372.582   3
  -3   1   2 1797.63 230.009   5
   3   1   2 1327.25 228.031   5
   3  -1  -2 1579.79 296.337   7
  -3   1   2 1747.60 291.241   7
   3   1   2 1673.24 240.095   1
   3  -1  -2 1437.76 246.572   2
  -3  -1  -2 1641.09 183.095  59
   3  -1  -2 1978.60 242.883  60
   3   1   2 1102.91 159.072  60
   3  -1  -2 1431.70 215.897  53
  -3   1   2 1231.03 204.680  54
   3  -1  -2 1421.11 192.891  59
   3  -1  -2 1197.38 209.636  52
  -3   1   2 1169.04 236.208  60
   3  -1  -2 1760.38 223.358  26
  -3   1   2 1393.94 338.478  32
   3  -1  -2 1509.80 229.101  25
  -3  -1  -2 1392.02 274.278  29
   3  -1  -2 1027.33 259.162  47
  -3  -1  -2 1295.05 234.286  46
  -3  -1  -2 1498.24 247.519  47
  -3   1   2 1208.52 187.810  50
  -3  -1  -2 1450.89 241.346  49
   3  -1  -2 1454.28 259.852  49
   3   1   2 1915.40 230.283  50
   3   1   2 1386.14 199.500  42
   3  -1  -2 1382.73 241.508  39
  -3  -1  -3 7754.80 565.343  13
   3   1   3 5232.55 656.917  20
   3   1   3 7470.31 619.215  11
  -3   1   3 7390.94 797.947  22
   3  -1  -3 7588.45 613.562  13
   3  -1  -3 5226.59 732.159   3
  -3  -1  -3 6572.57 563.174   8
   3  -1  -3 5387.08 734.127   4
   3  -1  -3 103.599 542.829   7
  -3  -1  -3 4835.59 729.270   4
   3  -1  -3 6873.24 593.513   1
   3  -1  -3 7335.50 600.119   2
  -3  -1  -3 6572.82 588.839   2
   3   1   3 7043.74 582.886   5
  -3   1   3 6374.40 576.048   1
  -3   1   3 6460.53 575.091   5
  -3  -1  -3 5663.02 744.724   3
   3   1   3 5966.89 577.914   1
  -3  -1  -3 6414.71 581.348   1
   3  -1  -3 5060.86 538.796   8
  -3  -1  -3 4623.77 507.796  52
   3  -1  -3 5287.26 564.000  53
  -3  -1  -3 5522.34 730.541  56
  -3  -1  -3 6634.02 519.129  59
   3  -1  -3 5952.25 589.787  59
  -3  -1  -3 5262.78 513.240  53
   3   1   3 6357.77 574.448  54
  -3   1   3 5697.24 555.281  54
   3  -1  -3 6031.43 558.079  60
   3  -1  -3 5518.93 565.826  52
  -3   1   3 4412.55 579.862  60
  -3  -1  -3 5738.43 615.417  28
   3  -1  -3 6282.48 561.181  29
   3  -1  -3 7380.42 586.986  25
  -3   1   3 8138.80 775.555  32
   3  -1  -3 7018.67 564.882  28
   3   1   3 6067.37 572.234  50
   3  -1  -3 5806.86 614.106  47
   3  -1  -3 5318.40 606.810  49
   3  -1  -3 5253.06 573.839  45
  -3  -1  -3 5880.44 606.459  47
  -3   1   3 5701.11 548.012  50
  -3  -1  -3 6185.17 608.272  49
   3  -1  -3 5544.37 585.341  43
   3  -1  -3 4959.18 571.016  44
   3  -1  -3 6023.37 589.586  39
  -3  -1  -3 6319.34 530.006  39
   3  -1  -4-39.2072 336.674  13
   3   1   4 331.196 358.161  11
  -3   1   4-45.4144 467.493  22
   3   1   4 321.761 417.649  20
  -3  -1  -4 112.542 263.529  13
  -3  -1  -4 999.398 596.010   3
   3  -1  -4 483.869 296.204   1
   3  -1  -4-37.9250 542.924   3
  -3   1   4 33.3260 277.131   5
   3   1   4-175.716 290.370   5
  -3  -1  -4 344.671 305.805   2
   3  -1  -4 158.700 318.939   2
  -3  -1  -4 208.675 222.440   8
   3  -1  -4-472.655 559.456   4
  -3  -1  -4-112.007 274.555   1
  -3  -1  -4 995.833 584.279   4
  -3  -1  -4 425.613 209.666  53
  -3  -1  -4 214.762 207.733  52
  -3  -1  -4 984.746 535.572  56
   3   1   4-49.8061 283.528  54
  -3   1   4 15.4815 263.646  54
  -3  -1  -4 211.484 172.959  59
   3  -1  -4-14.6931 222.232  60
   3  -1  -4 300.327 279.447  53
   3  -1  -4 62.4485 265.335  52
  -3  -1  -4-20.8523 341.546  29
   3  -1  -4 68.3554 315.206  25
   3  -1  -4 299.256 290.468  28
  -3  -1  -4 186.293 330.903  25
  -3  -1  -4 392.781 368.775  28
   3   1   4 121.389 270.002  50
   3  -1  -4 18.0715 303.322  39
  -3  -1  -4 178.241 224.897  39
  -3  -1  -5 2364.17 392.338  13
   3  -1  -5 2953.03 454.791  13
   3   1   5 2552.15 568.208  20
  -3   1   5 3391.12 410.946   5
   3   1   5 2108.22 409.007   5
   3  -1  -5 2517.87 461.166   2
  -3  -1  -5 2284.07 442.473   2
   3  -1  -5 2640.56 386.715  53
   3  -1  -5 3469.68 352.493  60
  -3   1   5 2713.24 387.486  54
   3  -1  -5 2575.44 377.801  52
   3   1   5 2427.39 396.796  54
   3  -1  -5 2975.26 430.573  29
  -3  -1  -5 2694.92 489.877  28
   3  -1  -5 2947.67 440.480  25
  -3  -1  -5 2972.63 470.934  29
  -3  -1  -5 2911.81 482.613  25
   3  -1  -5 2379.37 419.623  28
   3   1   5 2087.30 402.643  50
  -3  -1  -5 2581.48 349.099  39
   3  -1  -5 2740.08 422.966  39
  -3   1   6-19.4375 259.145   5
   3  -1  -6-70.0744 379.467   2
  -3  -1  -6-67.7786 358.902   2
   3   1   6 82.0818 280.173   5
   3   1   6 77.3264 287.478  54
   3  -1  -6 160.108 266.906  52
   3  -1  -6-64.8480 283.441  53
  -3  -1  -6 425.860 307.245  13
   3  -1  -6 22.2953 374.696  13
   3  -1  -6 95.5253 308.350  39
  -3  -1  -6 283.535 384.269  29
  -3  -1  -6 143.657 379.905  25
   3  -1  -6 128.554 357.495  25
   3  -1  -6 38.8312 344.523  29
  -3  -1  -7-546.554 360.040  25
  -3  -1  -7 532.698 350.912  29
  -3  -1  -7 117.767 320.491   2
   3  -3   0 283.136 246.885  33
   3  -3   0-220.634 338.213   3
   3  -3   0 152.866 320.558   4
  -3   3   0-21.8368 1.63936  16
  -3  -3  -1 21.2850 74.9894  13
  -3   3   1 7504.35 413.587  16
   3  -3  -1 5772.80 302.985  15
   3  -3  -1 5998.30 414.094  13
  -3  -3  -1 4603.87 439.210   2
  -3   3   1 6612.94 507.257   6
   3   3   1 4577.61 385.449   1
  -3  -3  -1 8186.45 542.508   4
  -3   3   1 5388.02 390.998   1
  -3  -3  -1 7743.45 538.806   3
  -3   3   1 6075.68 301.905   7
  -3  -3  -1 6200.72 510.154   6
   3  -3  -1 4866.67 443.976   2
   3  -3  -1 7726.81 595.531   6
   3  -3  -1 7897.81 524.856   3
   3   3   1 6477.53 433.751   6
   3  -3  -1 7215.97 501.552   4
   3   3   1-126.430 313.269  59
   3  -3  -1-36.6195 65.4311  58
   3  -3  -1 5815.86 505.349  25
   3   3   1 7351.01 351.571  23
   3  -3  -1 5450.32 288.927  26
   3  -3  -1 5996.98 359.943  49
   3   3   1 5731.64 393.789  50
   3   3   1 64.9286 314.607  45
   3  -3  -1 6296.90 384.384  47
  -3  -3  -1 7465.31 370.395  47
  -3  -3  -1 6425.55 356.488  49
  -3   3   1 6593.88 332.135  50
   3   3   1-112.164 316.347  43
  -3   3   1 8055.92 895.915  41
   3   3   1 22.0230 319.146  44
   3   3   1 5017.23 437.879  42
   3   3   2 1882.15 323.355  16
  -3  -3  -2 1560.38 312.405  13
   3  -3  -2 1677.16 220.546  15
   3  -3  -2 1554.50 361.557  13
  -3   3   2 2030.95 336.659  16
  -3   3   2 2191.21 322.242   7
   3  -3  -2-18.3567 265.663   8
   3  -3  -2 1520.88 441.901   3
  -3  -3  -2 1228.68 187.741   7
   3  -3  -2 1754.58 475.924   4
   3   3   2 1379.32 305.743   1
  -3   3   2 1296.57 290.897   1
  -3  -3  -2-119.004 259.792   8
  -3  -3  -2 1826.29 499.329   4
   3   3   2 1770.13 402.771   6
   3  -3  -2 1800.04 408.679   2
  -3  -3  -2 1556.26 380.111   2
  -3  -3  -2 2206.07 484.760   3
  -3   3   2 1684.28 272.437  57
  -3   3   2 1598.33 317.331  60
  -3   3   2 1599.63 162.499  59
   3  -3  -2 1733.38 257.639  53
   3  -3  -2 1703.51 255.327  52
  -3  -3  -2 2160.53 494.528  58
   3   3   2 1288.25 206.847  59
  -3  -3  -2 2556.91 458.413  25
  -3  -3  -2 2453.56 701.841  30
   3  -3  -2 2126.92 641.230  30
  -3  -3  -2 1235.09 438.614  29
   3  -3  -2 1358.73 210.548  26
  -3   3   2 1569.15 241.186  50
  -3  -3  -2 1626.49 309.069  47
   3  -3  -2 1473.78 329.353  47
  -3  -3  -2 1878.71 307.589  49
   3   3   2 2012.73 308.087  50
   3  -3  -2 1768.30 329.526  49
  -3   3   2 1827.07 285.955  37
   3   3   2 1417.05 256.354  37
   3   3   2 1870.25 241.402  42
  -3  -3  -3 8572.78 2976.01  12
  -3  -3  -3 3408.15 316.483  13
   3  -3  -3 3215.65 380.491  13
   3  -3  -3 4163.76 209.525  15
   3   3   3 3395.28 499.234   6
  -3   3   3-23.9631 38.7988   7
   3  -3  -3 3501.45 573.409   3
  -3  -3  -3 3816.62 561.356   4
   3  -3  -3 4204.93 586.551   4
   3  -3  -3 3881.35 309.502   7
  -3  -3  -3 3843.25 266.472   7
   3  -3  -3 4141.63 444.401   2
  -3  -3  -3 4229.72 570.082   3
  -3  -3  -3 3817.28 403.624   2
   3   3   3 3666.84 266.472  60
   3  -3  -3 3658.82 277.948  53
   3  -3  -3 4157.92 276.929  52
  -3   3   3 3720.22 349.003  60
  -3  -3  -3 3490.08 465.985  29
   3  -3  -3 4863.14 742.396  30
   3  -3  -3 3402.69 437.763  29
  -3  -3  -3 4302.91 457.836  25
   3  -3  -3 4643.54 492.878  25
   3  -3  -3 3958.18 210.144  26
   3   3   3 4124.27 320.285  50
   3  -3  -3 3772.97 384.476  49
   3  -3  -3 3838.79 384.752  47
  -3  -3  -3 3849.43 292.495  46
  -3  -3  -3 4149.25 359.217  49
  -3   3   3 3996.20 271.002  50
  -3  -3  -3 4624.83 374.920  47
   3  -3  -3 3843.10 354.753  39
   3  -3  -4 1907.84 372.595  13
  -3   3   4 813.460 531.484  22
  -3  -3  -4 1000.20 284.406  13
   3  -3  -4 1229.98 402.366   2
   3   3   4 1192.17 321.136   5
   3  -3  -4 167.991 551.441   4
  -3  -3  -4 697.041 579.371   4
  -3  -3  -4 1077.34 370.167   2
  -3  -3  -4 1275.36 294.480   7
   3  -3  -4 772.762 549.792   3
  -3  -3  -4 656.400 566.115   3
  -3   3   4 1258.98 321.105   5
  -3   3   4 1279.14 292.785  54
   3  -3  -4 1148.32 235.771  53
   3  -3  -4 1450.65 241.342  52
   3   3   4 1112.72 310.993  54
  -3  -3  -4 1357.17 412.609  29
   3  -3  -4 1026.78 383.051  25
  -3  -3  -4 1874.42 431.007  25
   3  -3  -4 1208.71 372.115  29
   3  -3  -4 608.047 369.354  49
   3  -3  -4 733.093 376.766  47
  -3   3   4 1027.15 256.553  50
  -3  -3  -4 1330.88 370.483  47
   3   3   4 1503.94 301.555  50
  -3  -3  -4 1188.56 349.352  49
   3  -3  -4 1317.92 299.483  39
   3  -3  -5 1867.08 390.332  13
  -3  -3  -5 1385.38 679.439   4
  -3  -3  -5 990.615 647.603   3
  -3  -3  -5 2431.78 424.856   2
   3  -3  -5 1329.95 667.383   4
   3  -3  -5 2323.96 446.168   2
  -3   3   5 1680.92 353.136   5
   3  -3  -5 1544.41 655.270   3
   3   3   5 2320.21 376.720   5
  -3   3   5 2309.00 344.197  54
   3  -3  -5 1747.29 267.469  52
   3  -3  -5 1715.98 269.611  53
   3   3   5 1512.65 354.231  54
  -3  -3  -5 1820.09 465.910  25
  -3  -3  -5 1920.92 436.186  29
   3  -3  -5 2284.27 439.591  25
   3  -3  -5 953.691 430.941  47
  -3  -3  -5 1964.17 434.839  47
   3   3   5 1994.02 355.552  50
  -3  -3  -5 1519.14 420.445  49
   3  -3  -5 1154.24 422.505  49
   3  -3  -5 1550.07 337.320  39
   3  -3  -6 320.429 332.739  13
  -3  -3  -6 209.597 653.663   4
  -3   3   6 257.097 304.220   5
  -3  -3  -6 699.552 645.935   3
   3   3   6 192.421 315.687   5
   3  -3  -6 608.399 410.075   2
   3  -3  -6-209.112 623.594   3
  -3  -3  -6 23.4061 400.807   2
   3  -3  -6-842.592 661.144   4
   3   3   6-72.4068 311.970  54
  -3   3   6 166.410 285.186  54
   3  -3  -6 406.480 405.187  25
  -3  -3  -6 544.864 420.828  29
  -3  -3  -6-48.7448 422.648  25
   3   3   6 247.329 299.102  50
   3  -3  -6 297.637 280.858  39
  -3  -3  -7 244.066 412.379   2
  -3   3   7 324.558 306.542   5
   3   3   7 721.061 332.771   5
   3  -3  -7 253.435 397.961   2
   3   3   7-18.7238 325.647  54
  -3   3   7 17.5386 292.468  54
   3  -3  -7 267.278 397.723  25
  -3  -3  -7 880.831 434.933  25
  -3  -3  -7 623.278 419.518  29
   3   3   7 794.980 294.247  50
   3  -3  -7 828.880 346.929  13
   3   3   8 132.928 273.686  54
  -3  -3  -8-505.940 441.732  25
   3  -3  -8-76.9154 387.102   2
   3   3   8 322.960 285.183   5
  -3   3   8 19.2112 269.847   5
  -3  -3  -8-197.818 410.358   2
   3   5   1-23.1320 1.21578  16
   3  -5  -1-28.7853 43.8079  13
  -3   5   1 421.451 222.447  16
   3  -5  -1-32.5071 174.847   2
   3  -5  -1-34.2225 522.575   4
   3  -5  -1 248.579 472.512   3
  -3  -5  -1 214.993 471.296   3
  -3  -5  -1-241.786 495.032   4
  -3  -5  -1-30.9456 52.6482   2
   3  -5  -1 528.797 326.972  49
  -3  -5  -1 221.299 321.361  47
  -3  -5  -1-121.189 299.496  49
  -3   5   1 36.9925 268.055  50
   3  -5  -1 673.997 349.541  47
   3   5   1 256.540 307.775  50
   3  -5  -2 1721.93 391.237  13
  -3   5   2 2818.11 397.844  16
   3   5   2 2260.81 373.218  16
  -3  -5  -2 781.899 531.754  25
   3  -5  -2 33.3785 136.498  25
  -3  -5  -2-61.3209 24.1348  30
  -3  -5  -2 2103.86 553.546   3
   3  -5  -2 2832.26 558.417   3
   3  -5  -2 1586.32 589.182   4
   3  -5  -2 1559.93 460.975   2
  -3  -5  -2 1629.12 456.664   2
  -3  -5  -2 2257.48 563.081   4
  -3   5   2 1863.34 284.848  50
   3  -5  -2 2364.84 389.597  47
  -3  -5  -2 2598.47 366.588  49
   3  -5  -2 1842.82 380.727  49
  -3  -5  -2 1907.14 373.213  47
   3   5   2 1976.16 360.313  50
   3   5   2 2255.39 308.445  37
   3   5   3 1667.19 385.789  16
  -3  -5  -3 2119.38 374.017  13
   3  -5  -3 1696.56 420.987  13
  -3   5   3 1669.66 403.546  16
   3  -5  -3 1191.68 570.682   3
  -3  -5  -3 1486.47 444.454   2
   3  -5  -3 994.216 448.908   2
  -3  -5  -3 1669.14 584.031   4
   3  -5  -3 918.517 589.197   4
  -3  -5  -3 1433.53 556.222   3
   3  -5  -3 720.811 527.678  25
  -3  -5  -3 1491.77 578.240  25
  -3  -5  -3 1692.60 820.525  30
   3  -5  -3 2235.46 415.866  47
   3   5   3 1593.46 340.993  50
   3  -5  -3 1045.41 382.125  49
  -3  -5  -3 1571.58 365.583  49
  -3  -5  -3 1337.70 375.213  47
   3   5   3 1425.40 318.504  37
   3  -5  -4 1457.75 386.969  13
  -3   5   4 1257.36 367.558  16
   3   5   4 1868.37 363.643  16
   3  -5  -4 1441.78 602.063   3
   3  -5  -4 1500.37 476.180   2
  -3  -5  -4 153.468 418.327   2
  -3  -5  -4 120.121 567.543   3
   3  -5  -4 522.274 598.727   4
  -3  -5  -4 919.447 615.291   4
  -3   5   4 1323.72 303.082  54
  -3  -5  -4 1302.76 846.238  30
  -3  -5  -4 1457.09 514.854  25
   3  -5  -4 264.192 490.330  25
  -3  -5  -4 656.276 351.300  49
   3   5   4 568.450 291.293  50
   3  -5  -4 85.1320 373.084  49
  -3  -5  -4 1233.33 373.799  47
   3  -5  -4 251.377 398.614  47
   3   5   4 1254.86 302.215  37
  -3   5   4 1144.51 311.118  37
   3  -5  -5 1125.65 381.082  13
   3   5   5 935.175 354.845  16
  -3   5   5 797.266 370.409  16
  -3  -5  -5 1552.48 620.488   3
  -3  -5  -5 938.629 634.627   4
  -3   5   5 927.452 327.601   5
   3  -5  -5 530.495 626.478   4
   3   5   5 1138.64 356.902   5
   3  -5  -5 435.652 471.612   2
   3  -5  -5 989.814 608.294   3
  -3  -5  -5-26.0168 433.803   2
  -3   5   5 1251.11 308.487  54
   3   5   5-36.0702 325.785  54
   3  -5  -5 1398.82 499.881  25
  -3  -5  -5 1558.86 511.409  25
  -3  -5  -5 1976.08 860.793  30
  -3  -5  -5 637.837 370.168  49
   3  -5  -5 664.557 389.636  47
  -3  -5  -5 810.032 387.247  47
   3   5   5 1090.83 293.939  50
   3  -5  -5 675.397 386.324  49
   3   5   5 978.397 288.228  37
  -3   5   5 553.561 307.761  37
   3   5   6 1091.62 349.032  16
  -3   5   6 513.824 358.395  16
   3  -5  -6 574.091 628.493   4
  -3   5   6 1079.64 322.307   5
   3  -5  -6-27.7608 444.628   2
  -3  -5  -6 424.496 645.676   4
   3   5   6 460.865 324.534   5
  -3  -5  -6-265.222 653.473   3
   3  -5  -6 1110.25 628.863   3
  -3  -5  -6 106.197 443.257   2
  -3   5   6 545.064 292.314  54
   3   5   6 382.222 329.127  54
  -3  -5  -6 28.3810 489.992  25
   3  -5  -6 953.007 464.900  25
   3  -5  -6 67.6187 403.764  47
  -3  -5  -6 508.380 390.657  49
   3  -5  -6 555.499 401.582  49
  -3  -5  -6 925.408 403.069  47
   3   5   6 423.099 273.294  37
  -3   5   6 1000.33 305.260  37
   3   5  -6 222.365 484.142  42
  -3   5   7 517.534 338.333  16
   3   5   7 812.445 336.993  16
  -3   5   7 471.362 309.668   5
  -3  -5  -7-26.7701 432.724   2
  -3  -5  -7 342.628 650.427   4
   3  -5  -7 1073.27 643.243   4
   3   5   7 510.612 315.822   5
  -3  -5  -7 847.737 654.207   3
   3  -5  -7-223.723 435.146   2
   3  -5  -7 343.870 594.502   3
  -3   5   7-133.576 287.973  54
   3   5   7-18.2979 306.335  54
   3  -5   7-210.937 828.525  33
  -3  -5  -7 591.288 468.957  25
   3  -5  -7 47.0170 385.629  49
   3  -5  -7 251.731 383.033  47
   3   5  -7 824.014 897.653  45
  -3   5   7 316.188 280.184  37
   3   5  -7 244.226 998.662  42
   3   5  -7-1160.84 961.791  44
   3   5  -7-1044.17 922.911  43
   3   5   7 765.765 269.686  37
   3   7   3-22.5524 152.482  16
  -3   7   3 933.956 337.917  16
   3   7   3 17.5267 1.78631  37
   3  -7  -3 1052.46 549.127   3
  -3  -7  -3 38.3116 571.060   4
   3  -7  -3 832.330 571.224   4
  -3  -7  -3-513.231 561.007   3
  -3  -7  -3-30.5509 209.154   2
   3  -7  -3 32.1933 174.887   2
   3  -7  -3 132.368 357.953  47
  -3  -7  -3-41.6465 315.200  49
  -3  -7  -3 227.481 334.064  47
   3  -7  -3 377.625 347.924  49
   3   7   3 522.858 317.215  50
  -3   7   3 743.153 272.573  37
   3  -7  -4-25.3146 174.261  13
   3   7   4 1115.01 365.192  16
  -3   7   4 842.595 383.371  16
   3  -7  -4-162.050 612.858   4
  -3  -7  -4 1195.16 629.677   4
  -3  -7  -4 178.724 419.516   2
  -3  -7  -4 731.802 602.298   3
   3  -7  -4 634.642 561.489   3
   3  -7  -4 313.704 433.171   2
  -3  -7  -4 137.683 344.482  25
   3  -7  -4 778.612 382.732  49
  -3  -7  -4 802.403 385.350  47
  -3  -7  -4 450.259 353.359  49
   3  -7  -4 270.505 386.814  47
  -3   7   4 1189.65 300.603  37
   3   7   4 737.936 263.577  37
   3   7   5 490.848 341.704  16
  -3  -7   5-4202.53 3354.94  17
  -3  -7   5 246.681 814.958  15
  -3   7   5 335.260 348.719  16
  -3  -7   5 2290.82 1285.19  10
   3  -7  -5 30.7615 453.094   2
   3  -7  -5 1078.47 592.029   3
  -3  -7  -5 567.493 589.172   4
   3  -7  -5 873.694 598.986   4
   3   7   5 428.114 324.343   5
  -3  -7  -5 550.632 607.072   3
  -3  -7  -5 29.2260 410.022   2
  -3   7   5 337.173 313.471   5
  -3   7   5 132.251 286.970  54
   3   7   5 18.5713 304.748  54
  -3  -7   5 817.095 1444.23  55
  -3  -7   5 1170.70 809.766  26
  -3  -7   5 109.499 1917.32  27
  -3  -7  -5 560.191 483.905  25
  -3  -7   5 6337.81 2095.66  35
   3   7  -5-91.7772 894.609  45
  -3  -7  -5 250.305 369.134  47
  -3  -7  -5 995.795 356.068  49
   3  -7  -5 821.849 394.351  47
   3  -7  -5-45.1282 364.356  49
   3   7   5 582.220 254.241  37
  -3   7   5 457.272 285.366  37
   3   7  -5 46.5892 934.152  44
  -3   7  -5 147.233 1168.51  41
   3   7  -5-380.742 918.560  43
   3   7  -5-196.330 880.154  42
   4   0   0 6467.40 530.788  60
   4   0   0 5443.01 517.197  59
  -4   0   0 6499.57 552.338   9
   4   0   1-146.286 176.162  11
  -4   0  -1 32.5193 87.0323   1
   4   0   1-9.41107 97.9060   1
  -4   0   1-8.59976 92.7558   1
   4   0   1-17.9085 149.852   9
   4   0  -1 41.9284 95.6933   1
  -4   0   1-68.0607 143.550   6
   4   0  -1-110.628 138.761   7
   4   0  -1-63.1770 130.028  53
  -4   0  -1 31.2283 102.642  59
  -4   0  -1-88.6995 69.6481  60
   4   0  -1-24.9652 122.345  52
   4   0  -1-37.6444 182.796  59
  -4   0   1-128.528 194.857  59
  -4   0   1-23.3444 217.483  32
  -4   0  -1-10.9255 116.061  29
   4   0   1 91.8722 101.042  45
   4   0  -1 82.0873 139.629  39
   4   0   1-9.26761 94.0660  44
   4   0   1-9.37895 100.400  43
   4   0   1-51.2991 112.295  42
   4   0   2 6346.20 505.023   9
   4   0   2 25.3977 372.961  15
   4   0   2 7798.29 989.665  17
   4   0  -2 7507.69 483.357  21
  -4   0   2 6867.88 685.192  22
   4   0  -2 9260.65 509.957  15
   4   0   2 6120.35 515.101  11
   4   0   2 6914.46 471.504   1
  -4   0  -2 6539.63 408.549   8
  -4   0   2 6012.42 447.340   1
   4   0  -2 7181.61 464.696   1
  -4   0  -2 7090.92 456.380   2
   4   0  -2 8344.96 475.856   2
   4   0   2 6901.82 457.655   5
  -4   0  -2 7303.40 458.724   1
  -4   0   2 6712.07 441.663   5
   4   0  -2 5829.94 497.953  53
  -4   0  -2 6366.99 654.844  56
   4   0   2 6948.47 450.141  54
   4   0  -2 137.790 438.789  59
   4   0  -2 6143.53 520.707  60
   4   0  -2 6006.86 496.015  52
   4   0  -2 9351.88 508.275  26
   4   0  -2 7635.83 480.167  34
  -4   0  -2 6416.03 475.363  25
  -4   0   2 8540.20 700.468  32
  -4   0  -2 8020.87 479.557  34
   4   0   2 84.3069 372.758  26
   4   0  -2 1527.00 400.279  25
   4   0  -2 307.217 425.050  45
   4   0   2 6180.96 442.949  44
   4   0   2 6167.42 444.511  45
   4   0   2 6401.97 453.423  50
  -4   0  -2 4990.28 436.517  48
   4   0   2 7863.90 472.707  42
   4   0  -2 5358.78 785.452  40
   4   0  -2 86.9350 432.873  43
   4   0  -2 424.926 430.404  44
   4   0   2 6635.80 450.462  43
  -4   0   3 51.7703 157.601  22
   4   0   3 123.129 364.700  11
   4   0   3 128.117 287.855   9
  -4   0   3 17.3951 213.416   1
  -4   0  -3 52.3798 255.515   2
  -4   0  -3 77.0228 158.345   8
  -4   0  -3 53.2859 240.226   1
   4   0   3-37.5671 227.318   1
   4   0   3 52.9552 230.670   5
  -4   0   3 163.276 228.052   5
   4   0  -3 23.0607 329.141  53
   4   0  -3-45.5382 317.982  52
   4   0  -3 171.384 313.335  60
  -4   0  -3-5.30389 125.043  60
  -4   0  -3 429.885 509.729  56
   4   0  -3-34.7813 257.237  25
  -4   0  -3 144.448 321.258  34
   4   0   3 36.2800 248.038  50
   4   0  -3 23.4061 330.253  39
   4   0  -3 440.455 865.503  40
   4   0   4 128.762 415.928  11
   4   0  -4 241.356 303.548   1
  -4   0  -4 576.969 288.940   1
  -4   0  -4 478.857 156.861   8
   4   0  -4 899.348 357.624   2
  -4   0  -4 660.459 333.433   2
   4   0   4 593.370 294.752   9
   4   0  -4 353.240 285.975  60
  -4   0  -4 320.004 139.554  60
   4   0  -4 47.7757 327.221  52
   4   0  -4-193.567 339.975  53
  -4   0  -4 953.426 377.510  29
   4   0  -4 197.585 287.464  25
  -4   0  -4 417.145 414.758  28
   4   0  -4 736.842 389.408  34
  -4   0  -4 434.321 395.932  34
   4   0   4 816.197 284.308  50
   4   0  -4 320.566 370.942  39
  -4   0  -4 336.896 270.816  39
  -4   0  -5-433.599 322.422   2
  -4   0  -5 222.233 342.337  29
  -4   0  -5 44.7664 356.831  34
  -4   0  -5 115.710 385.001  28
   4   0   5-514.548 403.525  11
  -4   0  -5-30.4334 246.226  39
   4   2   0 7361.22 368.781  23
   4  -2   0 6051.41 316.257  15
   4  -2   0 5332.59 407.937  10
  -4   2   0 8331.74 350.047  16
   4  -2   0 8417.72 892.000  17
   4  -2   0 7469.68 429.197   4
  -4  -2   0 5430.77 403.119   3
   4   2   0 6779.27 304.823   6
  -4  -2   0 6111.48 351.793   6
  -4  -2   0 5615.71 420.309   4
   4  -2   0 7465.43 428.429   3
  -4  -2   0 6157.07 534.505  58
  -4  -2   0 6924.17 734.782  55
  -4   2   0 6132.72 355.402  57
   4  -2   0 5965.10 304.721  26
  -4  -2   0 5277.03 453.710  25
   4  -2   0 6951.85 319.528  47
   4   2   0 5320.95 382.850  50
   4  -2   0 7428.54 317.754  49
  -4   2   0 6800.28 291.846  37
   4   2   0-239.814 316.155  42
  -4  -2  -1 56.6249 173.650  13
  -4   2   1 147.015 197.932  16
   4   2   1-12.9691 197.565  16
   4  -2  -1 86.9935 233.031  13
  -4  -2  -1 140.164 2150.89  12
   4  -2  -1-74.0570 159.963  15
   4  -2  -1 484.817 341.558   6
  -4  -2  -1-39.5761 281.607   4
   4  -2  -1 193.127 279.128   4
  -4  -2  -1 264.288 239.070   2
  -4   2   1 38.7957 163.146   7
  -4   2   1 37.3379 171.739   8
   4   2   1 212.378 220.917   1
   4  -2  -1 262.201 238.979   2
  -4  -2  -1 164.191 269.962   3
  -4   2   1 15.5984 194.619   1
   4  -2  -1-72.8451 155.962   8
  -4  -2  -1 72.0259 74.3696   7
   4   2   1 183.753 273.010   6
   4  -2  -1 20.0468 261.029   3
  -4   2   1 94.3766 202.047  60
  -4   2   1 40.5496 115.607  59
  -4   2   1-98.9069 203.463  57
   4  -2  -1-57.8723 156.778  53
   4   2   1 153.868 211.339  59
  -4  -2  -1-27.8746 233.247  59
   4  -2  -1-57.6627 148.119  52
   4  -2  -1-131.506 295.399  58
   4  -2  -1 20.1577 151.233  26
  -4  -2  -1-133.592 322.243  29
   4  -2  -1 17.4443 280.238  25
   4   2   1 31.4080 217.343  50
  -4   2   1 318.542 240.415  48
  -4  -2  -1-63.7627 154.461  49
   4   2   1-105.999 207.058  45
  -4   2   1-66.7366 132.788  50
  -4  -2  -1-10.5828 164.208  47
  -4   2   1 118.068 169.235  37
   4   2   1 90.4955 156.022  37
  -4   2   1 364.466 396.137  38
   4   2   1-40.9667 218.394  43
   4   2   1 219.581 229.501  42
   4   2   1-134.679 212.943  44
   4  -2  -2 1605.99 228.046  15
   4  -2  -2 2025.40 319.114  13
  -4  -2  -2 2407.55 544.834  18
  -4  -2  -2 1772.62 255.900  13
   4  -2  -2 1640.36 397.647   3
   4  -2  -2 1751.84 277.995   7
   4   2   2 2209.78 302.403   1
  -4  -2  -2 2220.52 290.388   7
  -4   2   2 1517.97 285.699   8
  -4  -2  -2 1563.07 402.894   4
  -4  -2  -2 1801.37 289.924   1
  -4  -2  -2 2282.71 327.247   8
   4  -2  -2 2168.06 424.475   4
  -4  -2  -2 2158.28 311.408   2
  -4   2   2 2210.01 334.519   7
  -4  -2  -2 1288.31 401.398   3
  -4   2   2 2161.47 287.967   1
  -4   2   2 1283.46 216.412  59
   4  -2  -2 1571.54 248.083  53
   4   2   2 1774.45 203.305  59
  -4  -2  -2 1516.03 297.138  59
  -4   2   2 1685.17 306.107  60
  -4  -2  -2 1843.27 227.876  51
  -4   2   2 1979.70 255.805  57
   4  -2  -2 2314.76 262.543  52
   4  -2  -2 1699.99 224.078  26
   4   2   2 2194.56 378.526  24
   4  -2  -2 1492.18 287.694  29
   4  -2  -2 1938.95 316.339  25
   4  -2  -2 2515.75 491.851  30
  -4   2   2 1999.48 302.685  48
   4   2   2 1548.06 204.533  45
  -4  -2  -2 2056.43 304.561  46
  -4  -2  -2 1613.86 273.429  49
  -4  -2  -2 1889.25 282.440  47
  -4   2   2 1704.61 210.883  50
   4   2   2 2037.01 289.118  50
   4   2   2 1827.75 208.929  43
  -4   2   2 1851.46 419.791  38
   4   2   2 1688.88 234.314  42
   4   2   2 1636.13 206.516  44
   4  -2  -2 1897.68 294.816  39
  -4  -2  -3 106.460 219.920  13
   4  -2  -3-110.513 199.704  15
  -4   2   3-672.090 471.074  22
   4  -2  -3 68.1385 278.572  13
  -4   2   3 302.957 237.468   5
  -4   2   3 284.007 236.942   1
  -4  -2  -3 124.618 259.485   1
   4  -2  -3 18.7299 277.420   1
  -4  -2  -3 622.948 287.477   9
  -4  -2  -3 223.057 477.477   3
  -4   2   3 103.341 143.190   7
  -4  -2  -3 159.023 239.622   7
  -4   2   3 508.597 517.186   6
   4   2   3-206.545 264.013   1
   4  -2  -3 53.5863 274.504   7
   4  -2  -3-88.4314 269.799   8
  -4  -2  -3 192.718 262.922   8
   4  -2  -3 520.609 480.524   4
   4  -2  -3 423.410 473.733   3
  -4  -2  -3 274.101 487.074   4
  -4   2   3-88.2297 266.831   8
  -4  -2  -3 195.423 285.449   2
   4  -2  -3 74.7724 306.672   2
   4   2   3 46.0648 256.757   5
   4   2   3 44.5177 241.635  54
  -4   2   3-132.827 217.632  54
   4  -2  -3-182.426 217.033  52
   4  -2  -3 110.217 209.831  53
  -4  -2  -3-86.0267 199.105  59
  -4   2   3 206.368 266.228  60
   4   2   3-7.61194 158.467  60
   4   2   3-80.0134 352.972  24
   4  -2  -3 91.5679 201.595  26
   4  -2  -3 11.4510 252.965  29
  -4   2   3 443.464 414.023  32
  -4  -2  -3 204.808 346.655  29
  -4   2   3 208.461 199.005  50
  -4  -2  -3-205.813 257.204  46
   4   2   3 45.1384 246.601  50
   4  -2  -3 333.021 295.782  49
  -4  -2  -3 453.515 294.350  47
  -4  -2  -3 153.721 279.470  49
   4  -2  -3-103.405 319.284  47
  -4  -2  -3-71.8227 178.439  39
   4   2   3 207.469 186.875  42
  -4   2   3 728.408 410.277  38
   4  -2  -3 31.7646 255.773  39
  -4   2   4 956.688 628.598  22
  -4  -2  -4 772.276 578.964  18
   4  -2  -4 1392.89 359.304  13
   4   2   4 1448.29 432.865  20
  -4  -2  -4 1017.02 258.972  13
  -4   2   4 843.063 292.146   5
  -4  -2  -4 657.597 693.816   4
   4  -2  -4 533.454 336.159   2
   4   2   4 570.641 310.014   5
  -4  -2  -4 1333.94 645.654   3
   4  -2  -4 323.317 616.810   3
   4  -2  -4 1481.97 657.955   4
  -4  -2  -4 434.741 331.197   2
   4  -2  -4 681.028 283.194  60
   4   2   4 534.406 295.697  54
  -4  -2  -4 880.945 603.009  56
   4  -2  -4 726.834 258.791  52
  -4   2   4 434.606 339.627  60
   4  -2  -4 552.260 251.806  53
  -4  -2  -4 557.042 182.965  59
  -4   2   4 788.610 283.895  54
  -4  -2  -4 675.545 378.521  25
   4   2   4 823.194 395.021  24
  -4  -2  -4 870.852 401.672  29
  -4   2   4 1633.91 635.238  32
   4  -2  -4 612.150 332.537  25
  -4  -2  -4 1118.31 388.050  47
   4  -2  -4 1008.59 407.247  47
  -4   2   4 600.798 284.696  50
   4  -2  -4 365.871 379.387  49
  -4  -2  -4 942.115 377.688  49
   4   2   4 648.996 301.691  50
   4  -2  -4 419.231 307.391  39
  -4  -2  -4 879.385 233.314  39
   4  -2  -5-375.789 336.412  13
  -4  -2  -5-223.516 618.280  18
  -4   2   5-1014.39 634.094  22
  -4   2   5-86.2736 292.902   5
   4   2   5-110.602 306.567   5
  -4  -2  -5 377.614 312.762   2
  -4  -2  -5-602.010 655.465   4
   4  -2  -5-75.3770 628.083   4
   4  -2  -5 83.5415 335.886   2
  -4  -2  -5 209.422 599.433   3
   4  -2  -5-117.906 566.434   3
  -4   2   5-31.4211 271.468  54
   4  -2  -5 327.818 230.717  52
   4   2   5-87.6609 302.355  54
   4  -2  -5-66.0474 234.581  53
  -4  -2  -5 234.698 503.958  56
  -4  -2  -5-253.701 415.159  29
   4   2   5 298.513 373.394  24
  -4  -2  -5-43.9664 400.975  25
   4  -2  -5 126.180 339.206  25
   4  -2  -5 132.547 295.552  29
   4   2   5-17.8730 289.686  50
  -4   2   5-124.091 178.174  50
   4  -2  -5-579.680 395.918  49
   4  -2  -5 86.7401 375.059  47
   4  -2  -5 104.403 290.893  39
  -4  -2  -6 782.851 594.543  18
   4  -2  -6 287.484 346.989  13
  -4   2   6 165.907 297.326   5
   4  -2  -6-380.158 363.001   2
  -4  -2  -6-63.9175 351.892   2
   4   2   6-216.933 322.274   5
   4  -2  -6 316.095 238.389  53
   4   2   6-111.335 316.119  54
   4  -2  -6 235.310 232.193  52
  -4   2   6 68.3603 285.319  54
   4  -2  -6 899.130 372.753  25
  -4  -2  -6 23.2478 396.753  25
  -4  -2  -6 144.589 406.736  29
   4   2   6 194.934 302.992  50
   4  -2  -6 159.033 301.054  39
  -4   2   7-230.449 290.690   5
   4  -2  -7 117.090 366.358   2
  -4  -2  -7-67.0777 358.373   2
   4   2   7-61.7163 325.619   5
   4   2   7 38.8558 309.984  54
   4  -2  -7 618.374 364.346  25
  -4  -2  -7-197.895 430.311  29
  -4  -2  -7-266.000 422.661  25
   4  -2  -7 166.255 330.833  13
   4  -2  -7-157.681 285.518  39
  -4  -2  -8-197.024 365.665  29
  -4  -2  -8 183.682 385.491  25
  -4  -2  -8-25.0817 360.481   2
   4  -4  -1-216.667 250.709  15
   4  -4  -1-260.768 371.721  13
   4   4   1 137.206 190.604  23
  -4   4   1-63.3073 340.621  16
   4   4   1 355.023 328.371  16
  -4   4   1 101.845 313.212   6
   4  -4  -1-59.1084 400.981   2
  -4  -4  -1-27.7484 390.433   2
   4   4   1-91.6818 298.052   6
  -4  -4  -1 185.730 439.962   4
   4  -4  -1 121.695 450.610   4
  -4   4   1 194.503 166.164   7
  -4  -4  -1 160.577 454.484   3
   4  -4  -1 252.590 442.280   3
   4   4   1 131.824 177.037  37
  -4  -4  -1 61.2831 168.308  30
  -4  -4  -1 136.677 519.240  25
   4  -4  -1 73.7082 249.385  26
  -4  -4  -1 106.212 302.119  47
  -4  -4  -1 177.738 298.791  49
  -4   4   1 307.071 283.953  50
   4   4   1-156.600 341.301  50
  -4   4   1 29.2305 818.797  41
   4   4   1-107.419 381.163  42
  -4   4   1 188.529 266.047  37
  -4   4   2 404.608 329.827  16
   4   4   2 305.518 294.694  23
   4  -4  -2 1430.19 436.053  13
   4  -4  -2 514.138 211.962  15
   4   4   2 704.191 375.071  16
  -4  -4  -2 473.369 270.562  13
   4  -4  -2 549.340 486.844   3
   4  -4  -2-313.679 521.355   4
   4  -4  -2 782.097 480.061   2
  -4  -4  -2 688.229 435.597   2
  -4  -4  -2 870.525 539.718   4
   4   4   2 823.508 435.702   6
  -4  -4  -2 265.755 502.314   3
   4  -4  -2-106.131 253.759  58
  -4  -4  -2-209.862 941.755  30
  -4  -4  -2 341.240 540.749  25
   4  -4  -2 84.1507 555.182  25
   4  -4  -2 495.524 208.190  26
  -4  -4  -2 825.444 331.303  47
  -4  -4  -2 542.614 312.598  49
   4   4   2 73.3503 318.736  50
  -4   4   2 485.801 226.859  50
   4  -4  -2 673.834 335.981  47
   4  -4  -2 131.963 309.145  49
   4   4   2 880.417 293.060  37
  -4   4   2 800.160 309.546  37
  -4  -4  -3 387.219 317.401  13
   4  -4  -3-21.7748 351.368  13
   4   4   3-89.9321 328.937  16
  -4   4   3 57.3129 322.671  16
  -4  -4  -3 191.095 543.882  12
  -4  -4  -3 198.398 491.599   3
  -4  -4  -3-192.428 500.555   4
   4  -4  -3 247.604 510.398   4
   4  -4  -3-74.3773 423.800   2
   4  -4  -3 159.484 487.070   3
  -4  -4  -3-303.714 377.406   2
   4  -4  -3-64.6512 228.998  53
   4  -4  -3 25.7750 221.403  52
   4  -4  -3 577.547 503.933  58
  -4  -4  -3 297.702 473.490  25
   4  -4  -3 587.909 454.302  25
  -4  -4  -3 140.362 787.796  30
  -4  -4  -3 66.8221 306.042  47
  -4  -4  -3-117.781 299.896  49
   4  -4  -3-168.975 314.201  49
   4   4   3 33.6678 279.090  50
   4  -4  -3 186.342 335.135  47
   4   4   3-28.0770 244.459  37
  -4   4   4 333.622 366.096  16
   4  -4  -4 173.102 364.274  13
  -4  -4  -4-341.078 2464.84  12
   4   4   4 401.137 313.216  16
   4   4   4 457.893 310.269   5
   4  -4  -4-278.674 425.291   2
  -4  -4  -4 1090.36 586.469   4
   4  -4  -4-627.229 582.579   4
  -4  -4  -4 406.348 390.518   2
  -4  -4  -4 760.175 580.335   3
   4  -4  -4-509.742 595.936   3
  -4   4   4 696.557 273.814  54
   4  -4  -4 635.135 219.810  52
   4  -4  -4 306.806 217.204  53
   4   4   4 416.894 303.730  54
  -4  -4  -4-533.805 463.666  29
   4  -4  -4 893.567 445.536  25
  -4  -4  -4 1983.05 780.873  30
  -4  -4  -4 188.150 471.058  25
  -4  -4  -4 241.368 331.169  49
   4  -4  -4 240.899 388.803  47
   4  -4  -4 387.654 363.367  49
  -4  -4  -4 127.903 346.903  47
   4   4   4 278.873 278.444  50
   4   4   4 310.198 253.736  37
   4   4   5-225.972 334.699  16
   4  -4  -5 20.0162 329.373  13
  -4  -4  -5 22.3117 363.203   2
  -4   4   5 108.367 294.972   5
   4  -4  -5-794.249 630.293   3
  -4  -4  -5 75.8832 599.154   4
   4  -4  -5-72.3568 600.394   4
   4  -4  -5-425.225 408.974   2
  -4  -4  -5 833.666 596.333   3
   4   4   5 114.488 311.633   5
  -4   4   5-137.381 272.302  54
   4   4   5 17.7521 296.762  54
   4  -4  -5-116.150 432.461  25
  -4  -4  -5-300.254 478.891  25
  -4  -4  -5 300.300 453.262  29
  -4  -4  -5 470.366 714.827  30
   4  -4  -5-41.9579 394.447  47
   4  -4  -5-85.3176 383.248  49
  -4  -4  -5-164.125 373.547  49
  -4  -4  -5 279.605 370.249  47
   4   4   5-51.1407 286.444  50
   4  -4  -5 138.555 281.628  39
   4   4   5 144.953 259.986  37
   4  -4  -6 20.2055 342.431  13
   4   4   6 19.5361 325.716  16
  -4   4   6 127.838 299.389   5
   4  -4  -6 41.6260 607.476   3
   4  -4  -6 79.8991 624.318   4
  -4  -4  -6 1430.77 668.442   4
   4  -4  -6 147.454 390.005   2
  -4  -4  -6-46.4785 381.308   2
  -4  -4  -6 394.829 635.850   3
   4   4   6-19.3393 317.705   5
  -4   4   6 274.585 284.876  54
   4   4   6 55.0582 305.367  54
  -4  -4  -6 652.673 427.076  25
   4  -4  -6 71.6015 428.574  25
  -4  -4  -6-49.9683 429.286  29
   4  -4  -6 67.4273 400.695  47
   4  -4  -6 115.455 389.320  49
  -4  -4  -6 460.997 381.994  49
  -4  -4  -6-128.231 395.657  47
   4   4   6 157.468 294.161  50
   4  -4  -6 17.0558 282.324  39
   4   4   6 75.2982 259.889  37
  -4   4   7-299.664 294.385   5
  -4  -4  -7 225.826 619.341   3
   4   4   7 19.8737 316.375   5
   4  -4  -7 580.262 402.996   2
   4  -4  -7-128.073 592.573   3
   4  -4  -7-737.747 645.726   4
  -4  -4  -7 191.185 397.433   2
  -4  -4  -7-259.880 641.395   4
  -4   4   7 200.650 273.380  54
   4   4   7 93.4112 304.123  54
  -4  -4  -7 560.310 424.878  25
   4   4   7-200.200 322.682  16
   4   4   7-138.260 272.547  37
   4   6   2-17.6145 0.90251  37
  -4  -6  -2 36.6846 55.8154  25
   4  -6  -2 153.989 520.543   3
   4  -6  -2 37.3749 543.882   4
  -4  -6  -2 1212.78 565.404   3
  -4  -6  -2 265.864 557.956   4
  -4  -6  -2 60.4366 246.494   2
   4  -6  -2-32.3331 235.900   2
   4  -6  -2 133.006 347.617  49
  -4  -6  -2 204.508 332.911  49
   4   6   2-102.703 326.991  50
   4  -6  -2 66.0529 380.435  47
  -4  -6  -2 507.989 343.876  47
  -4   6   2 652.133 375.811  16
   4   6   2 22.4992 124.595  16
   4  -6  -2-27.9578 145.795  13
   4   6   3 257.015 341.432  16
  -4   6   3 44.8711 366.096  16
   4  -6  -3 130.234 358.901  13
   4  -6  -3 480.667 538.843   3
  -4  -6  -3-440.960 556.277   4
   4  -6  -3-251.258 570.148   4
   4  -6  -3 31.0315 455.324   2
  -4  -6  -3 29.0325 435.063   2
  -4  -6  -3-492.236 550.304   3
  -4  -6  -3 34.4257 515.858  25
  -4  -6  -3 137.158 319.750  49
   4   6   3 627.899 308.818  50
   4  -6  -3 340.237 373.509  47
   4  -6  -3 149.907 349.834  49
  -4  -6  -3 291.900 342.143  47
   4   6   3-296.562 259.382  37
  -4   6   4 354.272 378.861  16
   4  -6  -4-421.318 371.811  13
   4   6   4 230.197 345.833  16
  -4  -6  -4 501.740 600.920   3
  -4  -6  -4 360.114 606.426   4
  -4  -6  -4 114.381 445.763   2
   4  -6  -4 396.907 475.378   2
   4  -6  -4 40.5832 584.896   3
   4  -6  -4 116.537 581.276   4
  -4   6   4-128.362 275.627  54
  -4  -6  -4-56.1593 273.529  30
   4  -6  -4 871.769 494.507  25
  -4  -6  -4-529.146 547.684  25
   4  -6  -4 22.3549 361.516  49
   4   6   4-51.6600 290.244  50
  -4  -6  -4-120.978 370.954  47
  -4  -6  -4 307.146 339.817  49
   4  -6  -4-44.0149 370.557  47
  -4   6   4-18.0612 304.731  37
   4   6   4-206.276 259.147  37
  -4   6   5 391.304 357.042  16
   4   6   5-305.674 351.851  16
   4  -6  -5 310.091 364.769  13
   4   6   5 20.1924 323.002   5
  -4   6   5-290.044 317.598   5
  -4  -6   5 307.442 467.773   3
  -4  -6  -5-240.643 642.155   4
   4  -6  -5 387.478 604.075   4
   4  -6  -5 169.668 425.395   2
  -4  -6   5 595.688 453.174   4
   4  -6  -5 40.4764 582.593   3
  -4  -6  -5 26.5109 411.368   2
  -4  -6  -5 377.304 592.351   3
   4   6   5 18.7295 306.314  54
  -4   6   5 256.063 262.617  54
  -4  -6  -5-32.2529 532.487  25
   4  -6  -5 538.604 370.156  49
  -4  -6  -5 40.7648 371.849  47
  -4  -6  -5 103.538 346.969  49
   4  -6  -5-88.3557 378.401  47
   4   6   5 186.493 257.211  37
  -4   6   5-143.770 292.968  37
  -4   6   6-21.7173 343.495  16
   4   6   6 121.443 338.162  16
   4   6   6 403.593 328.653   5
  -4   6   6 173.469 302.770   5
  -4  -6  -6-341.904 633.790   4
   4  -6  -6 328.479 634.024   4
  -4  -6  -6-79.4150 406.347   2
   4  -6  -6 282.040 440.302   2
   4  -6  -6-85.4809 588.876   3
  -4  -6  -6-177.840 629.140   3
  -4  -6   6 490.815 878.548  55
   4   6   6-36.9464 300.560  54
  -4   6   6 16.1132 281.548  54
  -4  -6  -6 469.535 485.575  25
  -4  -6   6 2210.31 2374.87  27
   4   6  -6 163.392 1215.23  36
  -4  -6   6 1055.70 3021.15  31
   4  -6  -6 675.889 379.946  49
   4  -6  -6 136.176 380.329  47
   4   6  -6-94.8693 876.465  45
  -4  -6  -6-275.390 372.146  47
  -4  -6  -6 369.699 376.985  49
   4   6  -6-147.574 901.182  43
  -4   6   6 321.488 285.153  37
   4   6   6-15.5784 257.640  37
   4   6  -6-505.908 967.471  42
   4   6  -6-48.1388 877.332  44
   4   6  -6 2890.91 2133.26  41
  -4   8  -3-524.778 402.713  42
  -4   8   4 22.8664 38.8995  16
  -4  -8   4 1474.96 721.915  15
  -4  -8  -4-29.3188 38.6340   2
   4  -8  -4 31.5224 33.9173   2
  -4   8   4 18.1601 27.6368  37
  -4  -8   4 477.987 691.992  26
  -4   8  -4 874.753 1307.28  36
  -4  -8   4 1951.93 2010.97  35
  -4  -8  -4-272.050 310.709  49
  -4  -8  -4 164.845 326.900  47
  -4   8  -4-170.693 374.340  42
   5   1   0 816.559 160.069  15
   5  -1   0 616.084 163.151  13
  -5  -1   0-98.9763 1224.38  12
  -5  -1   0 580.791 98.0136   7
  -5   1   0 544.616 116.413   8
   5  -1   0 710.492 133.766  52
  -5  -1   0 918.307 236.878  58
   5   1   0 708.498 224.488  59
  -5   1   0 738.455 178.646  57
  -5   1   0 522.551 138.310  59
   5  -1   0 995.047 166.067  60
  -5   1   0 549.718 279.823  56
   5  -1   0 549.472 136.012  53
  -5  -1   0 931.001 222.132  25
   5   1   0 801.613 156.679  26
  -5  -1   0 1617.36 371.322  30
   5   1   0 463.778 216.219  45
  -5   1   0 743.013 207.578  48
   5  -1   0 892.334 146.189  45
   5   1   0 779.772 181.862  50
   5  -1   0 439.469 135.385  43
   5   1   0 546.081 216.932  44
   5  -1   0 744.091 142.679  44
   5  -1   0 636.347 131.202  39
   5  -1   0 680.192 141.349  42
   5   1   0 750.126 226.570  43
   5   1   0 82.5958 228.761  42
   5  -1   1 359102. 1945.55  15
   5  -1  -1 392782. 1514.86  15
   5  -1  -1 377616. 1806.01   9
  -5  -1  -1 420632. 1965.26   3
   5  -1  -1 384664. 1821.36   4
   5  -1  -1 424215. 1635.85   2
   5  -1  -1 390065. 1660.90   1
   5  -1  -1 390056. 1862.13   3
   5   1   1 451269. 1705.09   1
  -5   1   1 412493. 1565.77   1
   5  -1  -1 404485. 2461.06   6
  -5  -1  -1 410649. 1919.62   4
  -5  -1  -1 422909. 1582.54   2
  -5   1   1 401079. 1824.60   7
  -5   1   1 456787. 2713.16   6
  -5  -1  -1 385626. 1607.14   1
  -5   1   1 425638. 1826.84   8
   5  -1  -1 421633. 1528.71  59
  -5   1   1 406827. 1683.92  59
  -5   1   1 426608. 2126.57  60
   5  -1  -1 457388. 1738.30  58
   5   1   1 436232. 1747.84  59
  -5   1  -1 395971. 3242.05  56
  -5  -1  -1 402062. 1845.13  59
   5  -1   1 367113. 1916.13  26
  -5  -1  -1 445889. 1961.56  25
  -5   1  -1 451559. 2045.59  29
   5  -1  -1 394225. 1502.37  26
   5   1   1 441986. 2255.73  24
   5  -1  -1 391248. 1428.26  45
   5  -1   1 459525. 2104.23  45
   5  -1  -1 402630. 1598.29  49
   5  -1  -1 400758. 1597.02  47
   5   1   1 409240. 1635.33  45
   5  -1   1 457493. 2109.54  44
   5  -1  -1 392517. 1434.73  43
   5  -1  -1 416540. 1799.88  39
   5  -1   1 460954. 2124.24  43
  -5   1  -1 415348. 2481.64  38
   5   1   1 414771. 1659.98  43
   5   1   1 414977. 1791.69  42
   5  -1  -1 390590. 1431.41  44
   5   1   1 410952. 1643.41  44
   5   1   2-861.973 328.713  10
  -5   1   2 165.921 486.145  22
   5  -1  -2-21.5251 226.425  15
   5   1   2-529.437 415.491  20
  -5  -1  -2-737.299 470.777   3
  -5   1   2-119.434 183.741   5
  -5  -1  -2-752.027 488.311   4
   5  -1  -2-501.676 426.314   4
   5  -1  -2 82.3780 202.129   1
   5   1   2-251.677 226.791   1
  -5  -1  -2 38.9374 204.168   1
  -5  -1  -2 11.9691 212.111   2
  -5   1   2 291.438 189.020   1
  -5  -1  -2-491.612 383.318   9
   5   1   2-71.1115 218.570   5
  -5  -1  -2-106.888 249.075   8
  -5   1   2-508.228 345.519   7
  -5   1   2-664.533 524.760   6
   5  -1  -2-547.686 429.144   3
   5  -1  -2 316.373 223.419   2
   5   1   2-227.910 229.884  54
   5  -1  -2-136.094 265.944  60
   5  -1  -2-79.7672 221.008  52
  -5   1   2-367.620 336.888  60
   5  -1  -2 51.9346 199.102  59
  -5   1   2-8.92109 176.226  54
  -5  -1  -2-121.944 181.294  59
  -5  -1  -2-326.365 226.672  51
   5  -1  -2-80.3560 227.707  53
  -5   1   2-579.164 388.274  59
  -5  -1  -2-124.958 283.524  25
  -5   1  -2 20.9128 212.979  29
  -5   1  -2 81.6350 368.761  36
   5   1   2-46.2251 102.077  33
   5  -1  -2-64.0712 215.669  26
  -5   1   2-178.897 431.707  32
   5  -1  -2 62.0421 189.783  25
   5  -1   2 537.456 673.028  27
   5  -1   2 37.4871 933.641  31
   5  -1  -2-328.644 263.903  49
   5   1   2-81.0866 207.346  45
  -5  -1  -2-63.2818 321.204  46
  -5  -1  -2-89.4759 253.646  47
   5   1   2 53.8581 226.856  50
   5  -1  -2-44.1685 203.858  45
  -5  -1  -2-103.384 249.728  49
   5  -1  -2 140.477 269.596  47
   5  -1  -2-152.326 209.455  44
   5   1   2-104.744 224.625  42
   5   1   2-46.0060 198.741  43
   5   1   2-218.181 211.938  44
   5  -1  -2-127.898 206.999  43
  -5  -1  -3 209447. 1121.26  13
   5  -1  -3 252734. 1549.24  15
  -5   1   3 215526. 2231.65  22
   5   1   3 183765. 1530.72  10
   5  -1  -3 231299. 1682.47  13
   5   1   3 213250. 1706.32  11
   5   1   3 194703. 1869.49  20
   5   1   3 193359. 1358.25   5
  -5  -1  -3 152406. 1842.82   4
   5  -1  -3 144291. 1698.61   4
  -5   1   3 185776. 1328.66   1
  -5  -1  -3 200061. 1412.94   2
   5  -1  -3 213155. 1500.09   2
  -5  -1  -3 201281. 1425.07   1
   5  -1  -3 210222. 1499.97   1
  -5  -1  -3 149313. 1858.09   3
   5  -1  -3 147788. 1741.81   3
   5   1   3 208192. 1462.67   1
   5  -1  -3 234690. 1899.91   7
  -5  -1  -3 191478. 1251.86   8
  -5   1   3 187729. 2169.76   6
  -5   1   3 180823. 1266.62   5
   5  -1  -3 177778. 1362.12  52
   5  -1  -3 196541. 1477.13  60
  -5   1   3 165934. 1149.67  54
  -5  -1  -3 196326. 1143.86  59
   5  -1  -3 178091. 1366.83  53
   5  -1  -3 180225. 1234.32  59
  -5  -1  -3 209167. 2116.72  56
  -5   1   3 148743. 1475.03  60
  -5  -1  -3 180685. 1525.77  29
  -5   1   3 200116. 2144.45  32
  -5  -1  -3 198653. 1541.68  25
   5  -1  -3 202931. 1283.12  25
   5  -1  -3 253137. 1552.35  26
   5  -1  -3 197893. 1147.10  29
   5   1   3 189101. 1403.99  50
   5  -1  -3 159228. 1114.63  45
  -5  -1  -3 175081. 859.210  39
   5  -1  -3 154076. 1119.97  43
   5  -1  -3 177500. 1446.29  39
   5   1   3 207354. 1349.22  42
   5  -1  -3 157901. 1112.26  44
   5  -1  -3 148315. 1148.64  42
   5   1   4-86.7050 373.919  11
  -5   1   4 312.217 636.587  22
   5  -1  -4 172.599 348.246  13
  -5  -1  -4 70.9655 237.521  13
   5   1   4 122.619 444.349  20
   5   1   4 387.777 298.734   5
  -5  -1  -4 403.537 220.104   8
  -5   1   4-112.885 280.941   5
  -5  -1  -4 345.800 585.316   4
   5  -1  -4-132.625 297.939   1
   5  -1  -4 140.741 560.834   4
  -5  -1  -4-109.921 301.602   2
   5  -1  -4 194.283 327.919   2
  -5  -1  -4 80.2161 555.121   3
   5  -1  -4-403.759 543.618   3
   5  -1  -4 494.158 267.360  60
  -5  -1  -4 291.038 182.638  59
  -5  -1  -4 34.6970 558.068  56
  -5  -1  -4 86.0554 177.073  53
   5  -1  -4 175.650 285.453  53
  -5   1   4-14.9881 242.818  54
   5  -1  -4-104.106 281.051  52
  -5  -1  -4-70.7876 169.147  52
   5  -1  -4 16.6461 305.072  59
  -5  -1  -4 242.085 361.484  29
   5  -1  -4 250.561 290.213  25
   5  -1  -4 459.299 265.572  28
  -5   1   4 45.7648 92.5468  32
   5  -1  -4 129.656 325.933  45
   5   1   4 322.493 293.063  50
   5  -1  -4 238.662 322.467  39
   5  -1  -4 119.682 325.788  43
   5  -1  -4-29.1466 315.425  44
  -5  -1  -4 214.940 187.717  39
   5   1   5 64276.0 5490.61  20
   5  -1  -5 84606.0 5476.66  13
  -5  -1  -5 69710.6 5413.67  13
  -5  -1  -5 65809.6 5439.41   2
   5  -1  -5 77855.0 5458.82   2
  -5   1   5 63924.4 5421.80   5
   5   1   5 67335.1 5433.85   5
   5  -1  -5 67453.0 5417.55  60
  -5   1   5 57518.9 5413.69  54
   5  -1  -5 63536.3 5424.02  52
  -5  -1  -5 60304.6 5511.43  56
   5  -1  -5 62137.9 5423.84  53
  -5  -1  -5 71844.4 5462.20  29
   5  -1  -5 70965.0 5433.56  25
   5  -1  -5 75739.7 5430.25  29
   5   1   5 65858.7 5435.11  50
   5  -1  -5 65588.5 5440.31  39
   5  -1  -6 94.5142 373.147  13
   5   1   6 667.372 482.935  20
   5   1   6-41.5135 260.895   5
  -5  -1  -6 43.7797 334.276   2
   5  -1  -6-69.4132 381.163   2
  -5   1   6-417.060 232.541   5
   5  -1  -6 229.250 294.820  52
   5   1   6 273.286 309.349  54
   5  -1  -6 196.403 297.881  53
   5   1   6 400.923 245.028  50
   5  -1  -6-62.5257 323.755  39
  -5  -1  -6-219.238 392.644  25
   5  -1  -6-40.3456 364.750  25
   5  -1  -6-141.567 319.118  29
  -5  -1  -6 518.615 390.906  29
  -5  -1  -7 101.173 362.513  25
  -5  -1  -7-278.121 359.818  29
  -5  -1  -7 22.9035 330.111   2
   5  -3   0 1350.26 416.147  10
   5  -3   0-237.582 364.247   3
   5  -3   0 259.192 372.402   4
  -5  -3   0-38.4863 29.2898  58
   5  -3   0 188.790 293.303  33
  -5   3   0 172.724 156.011  37
   5   3   0-26.6805 286.290  50
   5  -3   0 1956.41 314.817  47
   5  -3   0 1911.35 293.072  49
   5   3   0 1164.99 925.973  41
  -5  -3  -1 196873. 16496.1  12
   5  -3  -1 184335. 15725.9  15
   5  -3  -1 167806. 15748.9  13
  -5   3   1 220702. 15752.4  16
  -5   3   1 205198. 15730.0   7
   5  -3  -1 239525. 15800.4   3
  -5  -3  -1 243175. 15799.1   4
   5  -3  -1 226641. 15789.3   4
  -5   3   1 186513. 15745.3   1
  -5  -3  -1 155860. 15748.2   2
   5  -3  -1 153565. 15754.1   2
  -5  -3  -1 252062. 15807.8   3
   5   3   1 188422. 15749.7   1
   5  -3  -1 207908. 15835.8   6
   5   3   1 199613. 15753.9   6
  -5   3   1 193321. 15742.1  57
  -5   3   1 226955. 15724.2  59
  -5   3   1 213731. 15774.2  60
   5   3   1 196166. 15768.6  59
   5   3   1 209598. 15735.6  23
  -5  -3  -1 235000. 15915.6  30
  -5  -3  -1 171672. 15777.1  25
   5  -3  -1 185542. 15723.5  26
   5   3   1 200534. 15755.0  50
  -5  -3  -1 220465. 15738.8  47
  -5   3   1 176342. 15716.0  50
   5   3   1 175028. 15746.7  45
   5  -3  -1 213333. 15743.0  49
  -5  -3  -1 222605. 15739.5  49
   5  -3  -1 208655. 15743.1  47
   5   3   1 177058. 15748.8  44
   5   3   1 182844. 15763.0  42
  -5   3   1 202584. 15734.4  37
   5   3   1 171349. 15749.9  43
   5  -3  -2 437.964 345.428  13
  -5  -3  -2 1047.99 285.917  13
  -5   3   2 1479.01 325.806  16
   5   3   2 1287.18 293.868  16
   5  -3  -2 1344.96 223.038  15
  -5  -3  -2 1690.15 453.439   3
   5  -3  -2 1785.73 459.035   3
   5  -3  -2 915.622 389.396   2
  -5  -3  -2 1217.61 362.325   2
   5   3   2 1001.10 291.492   1
  -5   3   2 1154.58 269.549   1
   5   3   2 1783.70 385.477   6
   5  -3  -2 1119.86 443.263   4
   5  -3  -2-54.8242 197.009   8
  -5   3   2 1070.30 276.645   8
  -5  -3  -2 988.507 156.398   7
  -5  -3  -2 1473.78 485.601   4
   5  -3  -2 1032.21 485.919   6
  -5   3   2 988.783 308.860   7
  -5   3   2 1211.97 429.572   6
  -5   3   2 1332.25 305.645  60
  -5   3   2 1856.80 292.145  57
   5  -3  -2 1424.76 254.621  52
   5  -3  -2 1408.93 505.846  58
   5   3   2 690.506 198.907  59
  -5   3   2 1226.41 167.392  59
   5  -3  -2 1049.36 248.888  53
  -5  -3  -2 1100.46 450.829  29
  -5  -3  -2 1347.37 724.621  30
   5  -3  -2 1203.28 218.421  26
   5  -3  -2 2160.83 410.903  25
  -5  -3  -2 1415.34 291.281  47
  -5  -3  -2 1341.12 271.260  49
   5   3   2 1198.77 211.288  45
  -5   3   2 1197.34 201.415  50
   5   3   2 1144.16 298.180  50
   5   3   2 1112.23 214.461  43
   5  -3  -2 1586.24 302.894  39
   5   3   2 992.729 251.095  42
   5   3   2 1321.56 215.345  44
  -5   3   2 1304.22 272.149  37
   5   3   2 1194.11 252.781  37
  -5  -3  -3 146792. 10024.9  12
  -5  -3  -3 100651. 8960.90  13
   5  -3  -3 107072. 8989.15  13
   5  -3  -3 118875. 8946.50  15
   5   3   3 111224. 8978.07  16
   5  -3  -3 107759. 9036.87   4
   5   3   3 99405.4 9025.29   6
  -5  -3  -3 108271. 8988.93   2
   5  -3  -3 108137. 8994.06   2
  -5  -3  -3 113283. 9052.38   4
   5  -3  -3 108646. 9042.30   3
  -5  -3  -3 114876. 9057.89   3
  -5  -3  -3 108634. 8953.30   7
   5  -3  -3 118316. 8971.96   7
  -5   3   3 123324. 9016.48   7
  -5   3   3 111803. 8962.85  54
  -5   3   3 119213. 8995.34  60
   5  -3  -3 116391. 8965.66  52
   5  -3  -3 117332. 8966.61  53
  -5  -3  -3 106727. 8937.61  51
   5  -3  -3 135649. 9043.68  58
  -5  -3  -3 110823. 9016.50  29
  -5  -3  -3 111383. 9005.88  25
   5  -3  -3 118984. 8946.45  26
   5  -3  -3 132254. 9071.02  30
   5  -3  -3 119574. 8996.76  25
  -5  -3  -3 119357. 8981.90  47
   5  -3  -3 109918. 8986.72  47
  -5  -3  -3 110330. 8975.78  46
  -5  -3  -3 120429. 8982.86  49
  -5   3   3 107052. 8946.63  50
   5   3   3 115042. 8981.39  50
   5  -3  -3 109243. 8986.69  49
   5   3   3 97538.3 8956.44  37
   5  -3  -3 114466. 8983.42  39
   5  -3  -4 664.220 347.400  13
  -5   3   4 1159.78 533.946  22
  -5   3   4 130.147 292.184   5
   5  -3  -4 558.442 377.902   2
   5  -3  -4-130.495 536.042   4
   5   3   4 699.783 312.958   5
  -5  -3  -4 716.570 270.232   7
  -5  -3  -4 254.212 529.273   3
   5  -3  -4 511.644 526.246   3
  -5  -3  -4 520.676 535.481   4
  -5  -3  -4 1204.16 360.578   2
  -5   3   4 527.469 260.709  54
   5  -3  -4 368.370 230.579  53
   5  -3  -4 634.515 225.390  52
   5   3   4 721.188 288.920  54
   5  -3  -4 211.162 348.522  25
  -5  -3  -4 851.565 408.039  25
  -5  -3  -4 300.353 404.668  29
   5  -3  -4 174.706 351.093  47
   5   3   4 780.479 283.316  50
  -5  -3  -4 640.099 350.712  47
   5  -3  -4 98.6880 350.858  49
  -5  -3  -4 105.533 330.704  49
   5  -3  -4 281.467 303.958  39
   5  -3  -5 51968.1 3895.84  13
  -5  -3  -5 56331.5 5199.85  12
  -5  -3  -5 44293.4 3960.06  18
  -5  -3  -5 39430.2 3973.62   4
   5  -3  -5 54548.6 3910.45   2
   5   3   5 52104.0 3885.94   5
  -5   3   5 47180.1 3870.10   5
  -5  -3  -5 38930.3 3973.22   3
   5  -3  -5 37898.2 3951.03   3
  -5  -3  -5 51007.4 3898.73   2
  -5   3   5 48178.3 3861.10  54
   5   3   5 49280.4 3875.64  54
   5  -3  -5 48302.1 3846.85  53
   5  -3  -5 48681.5 3846.59  52
   5  -3  -5 53916.9 3892.60  25
  -5  -3  -5 48584.6 3906.26  29
  -5  -3  -5 49422.8 3908.72  25
   5   3   5 44997.8 3869.02  50
  -5  -3  -5 43611.6 3883.68  49
  -5  -3  -5 41605.6 3880.48  47
   5  -3  -5 50549.3 3878.41  39
   5  -3  -6-258.003 361.375  13
   5   3   6 542.672 323.771   5
  -5   3   6-53.7666 307.984   5
   5  -3  -6-862.223 621.822   4
  -5  -3  -6 352.071 636.087   3
  -5  -3  -6 22.7811 383.284   2
  -5  -3  -6-590.628 630.526   4
   5  -3  -6-531.096 596.187   3
   5  -3  -6 364.680 416.896   2
   5   3   6-36.9123 309.287  54
  -5   3   6 240.886 283.198  54
  -5  -3  -6-24.1560 410.127  29
   5  -3  -6 522.136 377.682  25
  -5  -3  -6 250.320 418.979  25
   5   3   6-55.3080 297.272  50
   5  -3  -6 465.416 301.833  39
   5  -3  -7 18184.0 1585.16  13
  -5   3   7 18012.7 1564.79   5
   5  -3  -7 19978.8 1620.82   2
   5   3   7 19380.2 1582.06   5
  -5   3   7 16924.0 1552.60  54
  -5  -3  -7 18134.7 1622.20  25
  -5  -3  -7 17946.6 1612.79  29
   5   3   7 17398.7 1567.57  50
   5  -3  -7 20674.6 1565.56  39
   5   3   8 57.7797 276.817  54
  -5  -3  -8-207.153 432.880  25
  -5  -3  -8 313.296 370.740   2
   5  -3  -8-76.7523 386.290   2
  -5   3   8 112.557 232.742   5
   5   3   8-61.0897 272.290   5
  -5   5   1 2030.31 268.629  16
   5  -5  -1-68.1806 260.284  15
  -5  -5  -1 37.4925 28.5739  25
   5  -5  -1 48.7163 252.241  26
   5  -5  -1-32.7768 24.9949   2
   5  -5  -1 2820.22 543.119   3
  -5  -5  -1-67.3468 465.298   4
   5  -5  -1 1624.07 555.792   4
   5   5   1 21.9406 78.2989   6
  -5  -5  -1-30.1958 32.5307   2
  -5  -5  -1 174.653 467.815   3
  -5  -5  -1-153.879 309.340  47
   5   5   1 24.3505 335.967  50
  -5  -5  -1 193.161 294.594  49
  -5   5   1 180.278 246.510  50
   5   5   2 1081.11 353.218  16
   5   5   2 1585.64 324.933  23
  -5   5   2 1344.58 364.951  16
   5  -5  -2 1153.55 246.338  15
   5  -5  -2 1656.09 413.996  13
  -5  -5  -2 1498.86 549.743  25
   5  -5  -2 1111.62 245.076  26
  -5  -5  -2-60.0321 358.341  30
  -5  -5  -2 1226.52 421.737   2
  -5  -5  -2 1304.66 542.174   3
   5  -5  -2 1198.55 537.212   3
  -5  -5  -2 1688.83 558.453   4
   5  -5  -2 1300.52 554.086   4
   5  -5  -2 1873.80 448.802   2
  -5  -5  -2 758.493 342.303  49
   5  -5  -2-62.0172 358.989  49
   5  -5  -2 903.237 379.484  47
  -5  -5  -2 1010.66 344.149  47
   5   5   2 1769.33 349.764  50
  -5   5   2 1268.59 320.976  37
   5   5   2 675.502 279.218  37
   5  -5  -3 42727.4 4018.22  13
   5   5   3 57164.1 4021.60  16
  -5   5   3 55426.2 4028.59  16
  -5  -5  -3 52978.8 4097.93   4
   5  -5  -3 48885.7 4080.27   4
  -5  -5  -3 38665.1 4018.09   2
   5  -5  -3 43713.2 4033.85   2
   5  -5  -3 49756.9 4081.13   3
  -5  -5  -3 53893.6 4101.40   3
  -5  -5  -3 46401.5 4076.26  25
  -5  -5  -3 58092.1 4261.98  30
   5  -5  -3 43094.4 4049.79  25
  -5  -5  -3 50711.4 4004.70  47
   5   5   3 55991.8 4012.29  50
  -5  -5  -3 50576.4 4003.31  49
   5   5   3 50066.6 3987.22  37
  -5   5   3 48299.3 3997.99  37
  -5   5   4 933.665 363.355  16
   5   5   4 998.333 347.561  16
   5  -5  -4 1044.21 402.592  13
  -5  -5  -4 149.711 415.271   2
   5  -5  -4 997.491 451.764   2
  -5  -5  -4 876.292 598.271   4
   5  -5  -4 728.295 587.952   4
  -5  -5  -4 477.822 600.296   3
   5  -5  -4 874.995 598.095   3
  -5   5   4 739.932 285.807  54
   5  -5  -4 1318.33 523.548  25
  -5  -5  -4 726.958 488.694  25
  -5  -5  -4 609.216 858.601  30
   5   5   4 681.003 293.974  50
   5  -5  -4 535.880 367.555  49
  -5  -5  -4 941.403 360.348  47
   5  -5  -4 274.250 383.988  47
  -5  -5  -4 822.340 362.377  49
   5   5   4 639.314 285.297  37
   5  -5  -5 22768.0 2098.24  13
  -5   5   5 25904.0 2100.94  16
   5   5   5 28204.6 2096.45  16
  -5  -5  -5 20639.6 2192.80   4
  -5   5   5 26511.9 2081.32   5
  -5  -5  -5 19218.8 2182.63   3
   5  -5  -5 25856.5 2139.25   2
   5   5   5 27036.9 2092.55   5
  -5   5   5 26899.7 2064.99  54
  -5  -5  -5 22622.4 2140.96  25
  -5  -5  -5 33044.1 2363.40  30
  -5  -5  -5 24494.0 2092.36  47
  -5  -5  -5 24234.0 2093.04  49
   5   5   5 25672.6 2073.96  50
   5   5   5 23079.7 2056.40  37
   5   5   6 451.936 329.842  16
  -5   5   6 756.186 369.252  16
   5  -5  -6 180.856 369.922  13
  -5   5   6 979.471 323.279   5
  -5  -5  -6 103.596 431.869   2
   5  -5  -6 306.943 461.861   2
  -5  -5  -6 424.791 643.982   4
   5  -5  -6 762.363 621.185   4
   5  -5  -6 877.233 598.025   3
   5   5   6-201.046 342.284   5
  -5  -5  -6 354.207 626.636   3
   5   5   6 37.2476 303.215  54
  -5   5   6-15.7740 278.453  54
  -5  -5  -6 173.828 487.048  25
  -5  -5  -6-430.845 384.584  49
   5  -5  -6-69.8158 398.478  49
   5  -5  -6 498.393 400.718  47
  -5  -5  -6-188.784 396.290  47
   5   5   6 228.235 292.968  50
   5   5   6-59.6792 263.664  37
  -5   5   6 234.408 303.981  37
   5   5   7 12527.3 996.459  16
  -5   5   7 13667.9 1019.74  16
  -5  -5   7 1895.51 2430.81  27
  -5  -5  -7 11379.7 1078.53  25
   5  -5  -7 9083.22 1160.65   4
  -5  -5  -7 7084.48 1156.52   4
  -5  -5  -7 7696.33 1169.78   3
  -5   5   7 12911.2 986.882   5
   5   5   7 12795.2 998.164   5
   5  -5  -7 7146.21 1132.69   3
   5  -5  -7 7733.29 1008.02  47
   5   5  -7 1313.21 1241.70  42
  -5   5   7 12617.3 980.685  37
   5   5   7 11421.9 951.358  37
   5  -7  -3 21538.7 878.238   4
  -5  -7  -3 113.608 554.830   4
  -5  -7  -3-507.224 545.631   3
   5  -7  -3 19746.1 869.132   3
   5  -7  -3-65.1412 121.371   2
  -5  -7  -3-29.8447 143.576   2
  -5  -7  -3-36.0963 38.8301  25
  -5  -7  -3-39.7775 338.618  47
   5  -7  -3 19818.7 630.669  49
  -5  -7  -3 320.315 320.873  49
   5   7   3 1269.26 328.401  50
   5  -7  -3 21073.3 643.171  47
   5   7   3-22.1808 16.8733  16
   5  -7  -3-27.6100 66.4129  13
  -5   7   3 23939.9 682.354  16
   5  -7  -4 626.096 310.324  13
  -5   7   4 504.646 374.878  16
   5   7   4 878.778 348.257  16
  -5  -7  -4 128.037 598.015   3
   5  -7  -4 248.818 555.757   3
   5  -7  -4 913.113 574.989   4
  -5  -7  -4 116.293 377.166   2
   5  -7  -4 602.435 446.291   2
  -5  -7  -4-326.876 632.726   4
  -5   7   4 559.743 281.241  54
   5   7   4 179.023 161.490  37
  -5  -7  -4 379.667 415.973  25
  -5  -7  -4 805.056 368.471  49
   5  -7  -4 507.451 372.008  49
  -5  -7  -4 1158.60 363.873  47
   5  -7  -4 136.265 385.394  47
   5   7   4 958.494 310.742  50
  -5   7  -4 259.229 1130.60  41
   5  -7  -5 10398.6 1060.26  13
  -5   7   5 15226.7 1094.91  16
  -5   7  -5-2475.37 2596.06  19
   5   7   5 12913.9 1070.68  16
  -5  -7  -5 11640.9 1226.90   4
   5  -7  -5 12877.7 1229.38   4
   5  -7  -5 11623.0 1205.69   3
   5   7   5 13783.1 1064.89   5
   5  -7  -5 4191.45 1109.22   2
  -5  -7  -5 11075.7 1223.58   3
  -5   7   5 11985.2 1049.47   5
   5  -7   5 1438.19 1565.74  55
  -5  -7  -5 10084.5 1132.29  25
  -5  -7  -5 12917.4 1072.65  47
   5  -7  -5 12148.0 1080.19  47
   5  -7  -5 12136.6 1074.69  49
  -5  -7  -5 12752.3 1072.24  49
  -5   7   5 12654.1 1038.86  37
   5   7   5 11673.1 1018.31  37
   6   0   0 120002. 9505.29  15
  -6   0   0 128299. 9560.60   9
   6   0   0 114310. 9499.74  53
  -6   0   0 108070. 9530.93  60
   6   0   0 116513. 9500.07  52
   6   0   0 122285. 9523.97  59
  -6   0   0 127359. 9517.55  51
   6   0   0 122461. 9527.07  60
   6   0   0 120149. 9504.37  26
  -6   0   0 120591. 9523.89  46
   6   0   0 121491. 9517.58  45
   6   0   0 117940. 9517.57  44
   6   0   0 119527. 9518.13  43
   6   0   1-94.1786 120.512  15
   6   0   1-66.7407 112.820   1
   6   0  -1 13.5901 158.130   7
  -6   0  -1 49.8011 96.5026   1
   6   0  -1 7.42240 102.406   1
   6   0   1-114.068 213.238   9
  -6   0   1 67.0550 170.124   6
  -6   0   1-75.0145 98.8304   1
  -6   0   1-21.3230 208.971  59
   6   0  -1 46.6260 226.400  60
  -6   0  -1-126.462 158.102  57
  -6   0  -1-119.107 158.224  51
   6   0  -1 94.5580 196.713  59
   6   0   1-115.114 146.905  59
   6   0   1 68.1138 105.366  54
  -6   0  -1-39.6768 131.336  60
   6   0   1 13.5248 88.7964  60
   6   0  -1 28.0533 165.289  53
   6   0  -1 83.1504 159.171  52
  -6   0  -1 13.4712 137.094  59
  -6   0  -1 95.9757 129.569  25
   6   0   1-116.655 121.527  26
  -6   0  -1-25.7414 156.335  29
   6   0   1 89.3473 163.409  33
  -6   0  -1 34.2591 184.266  28
  -6   0  -1-49.2443 190.179  46
   6   0  -1 229.776 215.510  45
   6   0   1 157.851 122.392  50
   6   0   1 178.656 140.934  45
   6   0   1 12.9236 147.455  42
   6   0  -1-33.9037 214.605  43
   6   0   1 48.5909 138.910  43
   6   0  -1 162.938 195.964  42
   6   0   1-84.2248 140.897  44
   6   0  -1 83.2422 208.469  44
   6   0  -1-15.1574 179.356  39
   6   0   2 140456. 1014.43  15
   6   0   2 160514. 1579.45  11
   6   0   2 166166. 1691.64  10
  -6   0   2 184126. 2160.76  22
   6   0  -2 170260. 1247.88  21
   6   0  -2 200374. 1462.05  15
   6   0   2 154568. 1778.42  20
   6   0  -2 184652. 1285.03   1
  -6   0   2 171609. 1246.18   1
   6   0   2 199513. 1425.21   1
  -6   0  -2 178150. 1220.68   1
  -6   0  -2 176347. 1177.68   2
   6   0  -2 186509. 1248.03   2
   6   0   2 194057. 1318.01   5
  -6   0  -2 179125. 973.502   8
   6   0  -2 212141. 1718.12   7
  -6   0   2 171928. 1171.14   5
   6   0   2 165459. 1630.01   9
  -6   0  -2 181929. 1298.87  59
   6   0   2 164914. 1171.56  54
  -6   0  -2 183338. 2093.89  56
   6   0  -2 152924. 1717.99  59
   6   0  -2 175291. 1745.11  60
  -6   0   2 175799. 2075.72  32
  -6   0  -2 178639. 1318.89  25
  -6   0  -2 163797. 1145.37  34
   6   0   2 144948. 1004.11  26
   6   0  -2 198976. 1458.53  26
   6   0  -2 171153. 1232.26  34
  -6   0  -2 177683. 1411.47  29
  -6   0  -2 170023. 1274.76  48
   6   0  -2 135250. 1498.19  45
   6   0   2 180518. 1317.07  44
   6   0   2 180958. 1309.60  45
   6   0  -2 134490. 1504.23  44
   6   0  -2 149448. 1449.72  39
   6   0   2 178887. 1316.46  43
   6   0  -2 130903. 1506.57  43
   6   0   2 170917. 1322.72  42
   6   0  -2 131350. 1554.42  42
   6   0   3-13.8656 195.622  15
  -6   0   3 540.984 573.471  22
   6   0   3-295.035 405.991  11
   6   0   3 74.8412 440.964  20
  -6   0  -3-16.4463 223.439   1
   6   0   3 95.6170 299.882   9
  -6   0  -3 277.775 161.338   8
  -6   0  -3 194.188 256.140   2
  -6   0   3 33.3883 195.908   1
   6   0   3-18.7482 217.687   1
  -6   0   3-62.5202 198.592   5
   6   0   3 52.7091 232.254   5
  -6   0  -3-79.1904 219.847  59
  -6   0  -3-41.0138 556.327  56
   6   0  -3 259.254 327.148  53
   6   0   3-288.749 239.427  54
   6   0  -3-116.377 334.050  52
   6   0  -3 219.945 354.286  60
  -6   0  -3-343.562 387.201  28
  -6   0   3-351.762 352.410  32
  -6   0  -3 95.7256 290.164  25
   6   0   3-39.4542 189.812  26
   6   0  -3 176.915 229.855  25
  -6   0  -3 83.5898 303.340  34
   6   0   3-53.3535 245.749  50
   6   0   3-57.6566 232.072  42
   6   0   4 23391.8 2507.47  20
   6   0   4 25285.1 2467.06  11
  -6   0  -4 28702.6 2373.47   8
  -6   0  -4 30741.8 2421.35   1
  -6   0  -4 31323.0 2433.17   2
   6   0  -4 36301.2 2450.82   2
   6   0   4 30781.9 2447.42   9
   6   0  -4 34744.2 2436.67   1
   6   0  -4 30022.5 2442.99  60
  -6   0  -4 25873.4 2562.61  56
   6   0  -4 25879.3 2442.00  52
   6   0   4 31075.2 2422.89  54
  -6   0  -4 34136.8 2415.76  59
   6   0  -4 26158.8 2446.05  53
  -6   0  -4 33732.8 2444.90  34
  -6   0  -4 30501.8 2485.54  28
   6   0  -4 36339.3 2460.97  34
  -6   0  -4 30572.6 2449.43  25
   6   0   4 29045.3 2430.69  50
   6   0  -4 29509.1 2466.96  39
  -6   0  -4 24184.7 2380.85  39
   6   0   5-109.803 459.007  11
  -6   0  -5-310.457 310.675   2
   6   0  -5-22.8564 330.944  34
  -6   0  -5 599.549 435.758  28
  -6   0  -5 448.238 368.233  34
  -6   0  -5 251.465 370.053  29
  -6   0  -5 592.463 357.504  25
   6   0   5 43.9009 142.046  50
   6   0  -5 396.144 327.793  39
  -6   2   0 121750. 3208.41  16
   6  -2   0 149283. 3329.58  13
   6  -2   0 153835. 3265.79  15
   6   2   0 181082. 3208.80   6
  -6  -2   0 230988. 3488.15   4
   6  -2   0 223262. 3470.96   4
   6  -2   0 229625. 3488.47   3
  -6  -2   0 239312. 3508.51   3
  -6   2   0 161100. 3143.88   8
  -6  -2   0 159200. 3527.53  58
  -6  -2   0-40.5949 3014.79  59
   6   2   0 172024. 3590.91  59
  -6   2   0 168030. 3320.62  57
   6   2   0 182008. 3335.16  23
   6  -2   0 153646. 3253.97  26
  -6  -2   0 181068. 3843.97  30
  -6  -2   0 131957. 3392.36  25
   6  -2   0 169509. 3273.03  45
   6  -2   0 186920. 3261.94  49
  -6   2   0 168257. 3426.81  48
   6  -2   0 170292. 3276.73  44
   6   2   0 151264. 3466.32  45
   6  -2   0 185614. 3260.41  47
   6   2   0 132758. 3455.44  42
   6   2   0 144849. 3464.48  43
  -6   2   0 175419. 3581.22  38
   6   2   0 147736. 3469.78  44
  -6   2   0 181103. 3254.23  37
   6  -2   0 169587. 3277.73  43
   6  -2  -1 383.600 206.522  15
   6   2   1 1004.43 246.445  16
  -6   2   1 325.570 224.094  16
   6  -2   1 287.818 379.132  10
   6  -2   1 1239.22 1023.08  17
   6  -2  -1-17.1402 360.493   2
  -6  -2  -1 595.453 297.209   3
   6  -2  -1 722.359 291.915   3
  -6  -2  -1 141.697 281.649   2
   6   2   1 660.781 248.128   1
  -6  -2  -1 703.949 304.608   4
   6  -2  -1 606.707 305.586   4
  -6   2   1 572.284 231.176   1
  -6   2   1 293.602 215.985   8
  -6   2   1 485.794 215.803   7
   6   2   1 353.396 310.597   6
  -6   2   1-334.558 516.690   6
   6  -2  -1 758.645 226.586  53
   6  -2  -1 415.882 229.474  52
  -6  -2  -1-386.468 421.135  59
  -6   2   1 220.024 306.438  57
  -6   2   1-19.4500 329.034  60
   6   2   1 568.561 255.282  59
  -6   2   1 739.418 178.124  59
   6  -2  -1 145.653 208.052  26
  -6  -2  -1 43.4362 359.781  25
   6  -2  -1 254.578 227.041  45
  -6  -2  -1 728.338 183.951  47
   6  -2  -1 653.956 221.489  49
   6   2   1 745.437 265.099  45
  -6  -2  -1 1059.39 183.553  49
   6   2   1 1311.92 262.773  50
   6  -2  -1 856.792 237.579  47
  -6   2   1-412.344 415.389  48
   6  -2  -1 593.071 271.703  39
   6   2   1 611.644 267.599  43
   6   2   1 733.247 191.518  37
   6   2   1 328.184 294.698  42
  -6   2   1-1300.42 643.176  38
   6  -2  -1 498.095 219.494  43
   6   2   1 169.976 276.527  44
   6  -2  -1 390.283 175.681  42
   6  -2  -1 287.057 228.535  44
  -6   2   1 166.622 209.726  37
   6  -2  -2 45088.7 4210.17   9
  -6  -2  -2 46388.4 4198.85  13
   6  -2  -2 52754.0 4208.59  15
  -6  -2  -2 51440.0 4268.26   4
   6  -2  -2 49255.2 4235.45   8
   6  -2  -2 56610.4 4232.46   7
  -6  -2  -2 49092.4 4225.06   2
   6   2   2 62847.1 4240.39   1
  -6   2   2 55881.8 4226.58   1
  -6  -2  -2 53692.5 4272.80   3
   6  -2  -2 48723.1 4255.51   4
  -6   2   2 54777.0 4234.77   8
  -6   2   2 54896.2 4325.03   6
  -6   2   2 50994.3 4244.35   7
  -6  -2  -2 44239.9 4221.32   1
   6  -2  -2 48081.5 4255.97   3
   6  -2  -2 51202.5 4219.07  52
  -6  -2  -2 47136.6 4227.85  59
   6  -2  -2 56765.8 4251.20  60
   6  -2  -2 64424.6 4269.77  58
  -6   2   2 52061.3 4250.40  60
  -6  -2  -2 55303.7 4211.02  51
   6  -2  -2 51561.1 4219.36  53
   6   2   2 54743.3 4206.59  59
  -6   2   2 48231.2 4207.40  59
  -6  -2  -2 50837.6 4257.51  29
   6  -2  -2 59564.5 4228.72  25
   6   2   2 61540.4 4286.13  24
   6  -2  -2 53018.8 4207.86  26
  -6  -2  -2 57716.9 4252.92  46
   6   2   2 56262.4 4235.83  50
  -6  -2  -2 55878.2 4215.32  49
  -6   2   2 50645.1 4187.16  50
   6  -2  -2 50946.9 4229.78  49
   6  -2  -2 52685.0 4192.72  44
  -6   2   2 52035.2 4232.62  48
   6  -2  -2 53865.5 4232.62  47
   6  -2  -2 52921.6 4192.77  45
  -6  -2  -2 55878.3 4215.04  47
   6   2   2 53715.4 4204.07  45
   6   2   2 54434.7 4205.00  43
   6   2   2 52797.5 4204.12  44
   6   2   2 48356.8 4201.61  37
   6  -2  -2 52625.8 4193.29  43
   6   2   2 55098.8 4221.84  42
  -6  -2  -3 270.761 572.218  18
  -6   2   3 490.937 489.841  22
   6  -2  -3 508.219 227.551  15
   6  -2  -3 585.738 305.670  13
  -6  -2  -3 408.951 184.581  13
   6   2   3-15.1184 266.049   5
  -6   2   3 509.447 245.695   5
  -6  -2  -3 389.252 255.905   1
  -6   2   3 1214.59 352.723   7
  -6  -2  -3 449.421 490.176   4
   6  -2  -3 383.749 284.865   1
   6   2   3 171.961 254.084   1
  -6   2   3 670.012 235.958   1
  -6  -2  -3 444.587 317.529   9
  -6  -2  -3 492.679 276.533   8
  -6   2   3 882.987 286.376   8
   6  -2  -3 861.371 292.207   7
  -6  -2  -3 405.880 299.807   2
   6  -2  -3 310.127 314.301   2
  -6   2   3-197.368 467.571   6
  -6  -2  -3 626.569 498.372   3
   6  -2  -3 260.333 454.549   3
   6  -2  -3 359.570 472.350   4
  -6  -2  -3 762.065 225.761  59
  -6   2   3 311.608 213.632  54
   6  -2  -3 529.993 244.932  52
   6  -2  -3 449.456 241.711  53
   6  -2  -3 496.860 253.472  60
   6  -2  -3 658.427 128.953  59
  -6   2   3 191.326 269.682  60
   6   2   3 317.504 122.920  60
   6   2   3 519.525 369.138  24
   6  -2  -3 413.731 219.250  29
   6  -2  -3 736.832 290.677  25
  -6  -2  -3 992.799 374.799  29
  -6   2   3 382.939 418.258  32
   6  -2  -3 449.370 224.087  26
  -6  -2  -3 1001.23 364.712  25
  -6   2   3 397.451 245.954  48
   6   2   3 383.180 178.622  45
  -6  -2  -3 397.962 287.482  46
  -6  -2  -3 255.564 286.468  47
   6   2   3 273.715 260.960  50
  -6   2   3 418.783 178.411  50
  -6  -2  -3 461.887 267.863  49
   6   2   3 221.308 179.695  43
   6  -2  -3 914.873 287.022  39
   6   2   3 540.060 217.602  42
   6   2   3 445.783 183.325  44
  -6   2   4 46452.8 3533.32  22
   6  -2  -4 42956.0 3430.57  13
  -6  -2  -4 45281.1 3531.28  18
  -6  -2  -4 35750.7 3514.95   4
  -6  -2  -4 43651.8 3419.32   2
   6  -2  -4 45388.0 3431.56   2
  -6  -2  -4 36042.5 3512.36   3
  -6   2   4 42542.1 3409.49   5
   6   2   4 46677.6 3423.91   5
  -6   2   4 33734.6 3421.71  60
  -6   2   4 40431.3 3397.46  54
   6  -2  -4 38706.8 3400.52  53
   6  -2  -4 36587.7 3397.17  52
   6  -2  -4 46446.9 3425.35  60
   6   2   4 39234.7 3443.83  24
   6  -2  -4 47522.3 3413.68  25
   6  -2  -4 46720.7 3396.56  29
  -6   2   4 47474.0 3523.87  32
  -6  -2  -4 45722.2 3455.89  29
  -6  -2  -4 40347.6 3425.05  49
  -6  -2  -4 37856.2 3421.33  47
   6   2   4 42881.2 3420.41  50
   6  -2  -4 42895.3 3422.89  39
  -6   2   5-127.748 668.655  22
   6  -2  -5 295.248 337.117  13
  -6  -2  -5-70.2988 606.881  18
  -6  -2  -5 724.617 634.364   4
  -6   2   5 301.372 287.334   5
   6   2   5-129.465 313.581   5
   6  -2  -5-219.530 567.106   4
  -6  -2  -5 126.018 621.349   3
   6  -2  -5-114.463 558.402   3
   6  -2  -5 700.921 349.472   2
  -6  -2  -5-172.252 329.023   2
  -6  -2  -5 262.913 561.353  56
  -6   2   5 484.188 265.029  54
   6  -2  -5-44.3874 249.462  52
   6  -2  -5 491.842 260.083  53
   6   2   5 140.951 387.605  24
   6  -2  -5 66.3056 317.244  25
  -6  -2  -5 44.9349 371.904  25
  -6  -2  -5 48.8212 425.640  29
   6  -2  -5 222.357 368.849  49
   6  -2  -5-216.258 385.644  47
   6   2   5 278.700 299.082  50
   6  -2  -5 75.5968 319.776  39
  -6  -2  -6 11486.8 1129.37  18
   6  -2  -6 10399.8 956.721  13
   6  -2  -6 10055.9 952.271   2
  -6   2   6 10410.7 918.390   5
   6   2   6 11903.9 943.481   5
   6  -2  -6 9472.79 893.823  53
   6  -2  -6 8917.55 889.339  52
  -6   2   6 9343.78 899.143  54
   6  -2  -6 11384.7 943.006  25
  -6  -2  -6 11449.6 991.156  29
  -6  -2  -6 9915.81 974.597  25
   6   2   6 9095.06 925.172  50
   6  -2  -6 9890.21 922.454  39
   6  -2  -7 397.379 351.662  13
  -6  -2  -7 86.7352 346.200   2
   6  -2  -7 23.2319 362.798   2
  -6   2   7 393.207 269.769   5
   6   2   7 145.372 295.792   5
   6   2   7-98.3323 306.462  54
  -6  -2  -7 1195.31 450.894  29
   6  -2  -7 250.898 353.161  25
  -6  -2  -7 591.668 404.561  25
   6   2   7-291.581 272.384  50
   6  -2  -7-18.9828 297.233  39
  -6  -2  -8 170.354 350.263   2
  -6  -2  -8-103.281 375.234  29
  -6  -2  -8-213.777 395.717  25
   6  -4   0 62.0938 290.446  33
   6  -4   0 490.702 288.460  47
   6  -4   0-472.519 310.197  49
   6  -4   0 423.634 383.094  10
   6  -4   0 30.1322 32.5077  13
   6  -4  -1 737.272 387.711  13
  -6   4   1 1877.95 378.353  16
   6   4   1 1337.55 314.544  16
   6  -4  -1 1277.91 293.686  15
   6   4   1 1256.01 337.794  23
  -6   4   1 85.7428 199.308   7
  -6  -4  -1 1109.89 454.901   3
   6  -4  -1 1501.62 471.929   3
  -6  -4  -1 1337.50 487.511   4
   6  -4  -1 954.966 484.028   4
   6  -4  -1 532.488 400.687   2
  -6  -4  -1-80.7488 372.587   2
   6   4   1 980.443 313.777   6
   6   4   1 264.868 370.715  59
  -6   4   1 1444.22 248.763  59
   6  -4  -1 1124.65 278.097  26
  -6  -4  -1 1959.05 745.421  30
   6   4   1-168.704 388.961  45
   6  -4  -1 1389.07 329.705  47
   6  -4  -1 986.050 305.650  49
  -6  -4  -1 1249.64 301.726  49
  -6  -4  -1 1759.12 333.033  47
  -6   4   1 700.336 273.135  50
   6   4   1 743.581 376.748  50
  -6   4   1 1541.94 307.026  37
   6   4   1 74.9143 382.797  43
   6   4   1 898.190 461.968  42
   6   4   1-269.671 376.978  44
  -6   4   2 44087.4 2118.93  16
   6  -4  -2 40406.3 2044.80  15
   6   4   2 46736.7 2120.97  16
   6  -4  -2 38348.8 2131.71  13
  -6  -4  -2 206.993 2020.25  12
  -6  -4  -2 45604.9 2237.90   4
  -6  -4  -2 31363.9 2110.72   2
   6   4   2 40142.2 2124.90   6
   6  -4  -2 33450.6 2130.53   2
  -6  -4  -2 47905.5 2243.26   3
  -6   4   2 101.889 1978.68   7
  -6  -4  -2 49450.4 2480.06  30
   6  -4  -2 39315.6 2039.31  26
   6   4   2 41701.3 2077.20  23
   6  -4  -2 33711.2 2135.78  25
  -6  -4  -2 45301.3 2093.74  49
   6   4   2 46252.0 2125.10  50
  -6  -4  -2 47011.5 2098.79  47
   6   4   2 40715.8 2068.34  37
  -6   4   2 39594.1 2085.62  37
   6   4   2 42515.5 2084.83  42
  -6   4   3 343.423 341.345  16
   6   4   3 837.689 335.509  16
   6  -4  -3 1167.15 390.285  13
  -6  -4  -3 184.872 2830.65  12
  -6  -4  -3 996.159 398.304   2
   6  -4  -3 841.541 419.648   2
  -6  -4  -3 1397.63 530.418   3
  -6  -4  -3 788.564 503.088   4
   6  -4  -3 119.435 508.590   4
   6  -4  -3 738.458 506.320   3
   6  -4  -3 874.986 260.579  53
   6  -4  -3 365.438 485.981  58
   6  -4  -3 913.550 253.921  52
  -6  -4  -3 110.269 494.765  25
  -6  -4  -3 555.788 482.758  29
  -6  -4  -3 476.364 815.820  30
   6  -4  -3 265.159 464.374  25
  -6  -4  -3 694.726 304.927  47
  -6  -4  -3 620.053 305.763  49
  -6  -4  -3 525.056 338.810  46
   6   4   3 920.118 320.780  50
  -6   4   3 1185.96 304.965  37
   6   4   3 1028.80 267.381  37
   6   4   4 14121.5 1214.03  16
  -6   4   4 20785.7 1360.99  22
  -6  -4  -4 13909.1 3362.37  12
   6  -4  -4 14186.8 1247.26  13
  -6   4   4 12644.5 1228.25  16
  -6  -4  -4 12661.4 1343.42   4
   6  -4  -4 9323.07 1358.34   4
  -6  -4  -4 13026.9 1240.52   2
   6  -4  -4 13200.9 1261.58   2
  -6  -4  -4 12997.8 1347.75   3
   6  -4  -4 10483.8 1364.27   3
   6   4   4 13340.1 1208.19   5
  -6   4   4 11287.1 1186.23   5
   6  -4  -4 13679.5 1172.54  52
   6  -4  -4 15812.5 1179.82  53
  -6   4   4 13983.4 1179.89  54
   6   4   4 15729.0 1210.86  54
  -6  -4  -4 18216.4 1517.17  30
   6  -4  -4 13528.0 1253.66  25
  -6  -4  -4 14085.6 1286.11  25
  -6  -4  -4 12570.7 1274.09  29
  -6  -4  -4 14751.1 1216.75  47
   6   4   4 15631.3 1209.09  50
  -6  -4  -4 15943.6 1223.50  49
   6  -4  -4 15356.3 1216.47  39
   6   4   4 13288.4 1176.46  37
  -6   4   4 11913.0 1201.88  37
  -6   4   5 20.5207 353.752  16
   6  -4  -5 148.996 343.267  13
   6   4   5 891.724 325.248  16
  -6  -4  -5 238.330 351.718   2
   6  -4  -5 78.8550 431.136   2
  -6  -4  -5 189.265 612.469   4
   6  -4  -5 246.550 581.159   4
   6   4   5 495.721 315.374   5
  -6   4   5 245.745 287.056   5
  -6  -4  -5-831.643 640.738   3
   6  -4  -5-73.6370 561.171   3
   6  -4  -5 208.870 230.165  53
  -6   4   5 523.780 271.590  54
   6   4   5 18.1357 312.472  54
   6  -4  -5 453.053 224.611  52
  -6  -4  -5 55.8259 475.177  25
  -6  -4  -5 290.261 456.372  29
   6  -4  -5 503.167 442.286  25
   6  -4  -5 301.567 403.836  47
  -6  -4  -5-19.8769 361.518  49
   6   4   5 487.961 306.497  50
   6  -4  -5 132.781 393.481  49
  -6  -4  -5 270.903 367.329  47
   6   4   5 123.056 246.700  37
   6  -4  -5-18.3152 309.655  39
   6   4   6 9352.67 861.667  16
   6  -4  -6 8324.13 872.586  13
  -6  -4  -6 6028.14 1050.85   4
   6  -4  -6 5845.74 1056.18   4
   6  -4  -6 10366.6 916.686   2
  -6  -4  -6 7779.70 1063.48   3
   6  -4  -6 7145.32 1059.55   3
   6   4   6 10454.4 864.198   5
  -6   4   6 9447.43 846.531   5
  -6   4   6 10201.6 835.709  54
  -6  -4  -6 8853.56 925.728  25
  -6  -4  -6 9120.85 932.882  29
   6  -4  -6 7748.87 897.025  49
  -6  -4  -6 10387.5 900.266  49
  -6  -4  -6 8186.33 887.364  47
   6  -4  -6 7271.91 891.025  47
   6   4   6 9921.05 855.011  50
   6  -4  -6 11750.5 859.506  39
   6   4   6 9005.38 814.983  37
   6   4   7 231.669 314.209  16
   6  -4  -7-213.560 345.999  13
  -6   4   7 73.0223 294.869   5
   6   4   7-19.9585 316.914   5
  -6  -4  -7 92.8888 379.905   2
   6  -4  -7 100.763 402.151   2
  -6  -4  -7-86.9419 654.811   4
   6  -4  -7-599.704 615.167   4
   6  -4  -7-41.6494 580.003   3
  -6  -4  -7-45.3317 589.370   3
   6   4   7 94.9731 312.513  54
  -6  -4  -7 234.956 438.872  29
  -6  -4  -7 129.955 441.830  25
   6   4   7 438.989 294.987  50
   6  -4  -7 899.120 287.610  39
   6   4   7 144.599 238.569  37
   6  -6  -2 7239.23 464.186  13
  -6   6   2 10544.9 537.106  16
  -6  -6  -2 72.9733 141.639  25
   6  -6  -2 97.9044 121.754   2
   6  -6  -2 7764.04 751.750   4
  -6  -6  -2 446.255 561.511   4
  -6  -6  -2-38.3022 533.281   3
   6  -6  -2 10128.7 752.736   3
  -6  -6  -2 29.4797 141.943   2
  -6  -6  -2-19.5082 318.313  49
  -6  -6  -2 620.259 341.711  47
   6   6   2 8284.41 472.042  50
  -6   6   2 8240.98 436.598  37
   6   6   3-63.0687 347.805  16
   6  -6  -3 294.500 378.278  13
  -6   6   3 788.169 386.092  16
   6  -6  -3 71.9536 521.402   3
  -6  -6  -3 760.106 568.270   4
   6  -6  -3-139.708 544.479   4
  -6  -6  -3 372.929 544.184   3
  -6  -6  -3-84.9494 418.783   2
   6  -6  -3 657.394 461.744   2
  -6  -6  -3-59.9575 45.7857  30
  -6  -6  -3 345.068 526.931  25
   6  -6  -3 212.900 357.031  47
  -6  -6  -3 617.642 334.812  49
   6  -6  -3 1243.65 367.631  49
   6   6   3 824.793 327.972  50
  -6  -6  -3 204.501 331.363  47
  -6   6   3 456.549 297.631  37
   6   6   3 1010.15 266.403  37
   6   6   4 10436.8 888.082  16
   6  -6  -4 9338.63 899.089  13
  -6   6   4 10283.9 897.001  16
   6  -6  -4 7279.49 1026.47   3
  -6  -6  -4 9112.10 1065.38   4
   6  -6  -4 7197.65 1027.96   4
  -6  -6  -4 5073.16 917.720   2
   6  -6  -4 6891.77 937.205   2
  -6  -6  -4 9643.70 1068.49   3
  -6   6   4 9841.53 828.272  54
  -6  -6  -4 6766.65 971.846  25
  -6  -6  -4 10929.4 1159.91  30
   6  -6  -4 9810.98 897.773  47
   6   6   4 10125.1 858.397  50
  -6  -6  -4 10464.5 879.893  49
  -6  -6  -4 10228.3 882.857  47
   6  -6  -4 10617.5 902.331  49
   6   6   4 8501.93 823.589  37
  -6   6   5 831.412 375.550  16
   6   6   5 242.740 348.361  16
   6  -6  -5 767.133 381.998  13
   6   6   5-20.0944 323.022   5
  -6   6   5 433.136 298.759   5
  -6  -6  -5 416.745 600.296   3
  -6  -6  -5-119.591 604.676   4
   6  -6  -5 75.6485 609.470   4
  -6  -6  -5-77.4642 403.761   2
   6  -6  -5 512.166 443.190   2
   6  -6  -5 158.053 559.616   3
   6   6   5-57.4038 317.178  54
  -6  -6  -5 32.6206 530.435  25
  -6  -6  -5 1373.43 844.160  30
   6  -6  -5 177.483 384.873  47
   6   6   5 316.965 287.096  50
   6  -6  -5-270.525 371.000  49
  -6  -6  -5 817.900 350.210  49
  -6  -6  -5 412.392 361.828  47
   6   6   5 492.110 259.847  37
   6   6  -6 3913.77 2258.56  19
   6  -6  -6 2706.23 427.079  13
   6   6   6 2929.48 391.718  16
  -6   6   6 3584.77 427.847  16
   6   6   6 3725.07 400.688   5
  -6   6   6 3380.72 385.610   5
   6  -6   6 175.479 261.612   3
  -6  -6   6-117.172 221.252   3
  -6  -6  -6 2678.26 678.461   4
   6  -6  -6 2644.78 663.437   4
  -6  -6  -6 489.243 448.043   2
   6  -6  -6 2691.64 488.360   2
   6  -6   6 85.0008 287.725   4
  -6  -6   6-37.8626 264.569   4
  -6  -6  -6 3807.85 710.671   3
   6  -6  -6 3754.37 669.869   3
   6   6   6 18.8469 382.827  54
  -6  -6   6 2656.73 1352.64  55
   6   6  -6 477.572 1215.90  36
  -6  -6  -6 2556.37 522.965  25
  -6  -6   6 2050.76 2807.75  31
   6  -6  -6 3016.12 453.892  49
   6  -6  -6 2846.89 455.895  47
   6   6  -6 1707.61 1876.11  41
  -6   6   6 3084.98 359.464  37
   6   6   6 2840.63 314.378  37
   7  -1   0 1619.36 299.880  20
   7  -1   0 1781.81 301.152  11
   7  -1   0 1621.22 244.430  13
   7   1   0 1564.54 227.781  15
  -7  -1   0 1943.44 389.019  22
  -7  -1   0 1558.75 179.829   7
   7  -1   0 1622.38 319.615   9
  -7   1   0 1611.29 250.499  60
  -7   1   0 1628.49 262.349  57
   7  -1   0 1708.91 211.755  52
  -7  -1   0 1841.65 311.348  58
   7  -1   0 1809.38 216.480  53
  -7   1   0 2183.29 412.396  56
   7   1   0 2130.21 322.782  59
   7   1   0 1103.71 227.281  53
   7  -1   0 2668.95 250.769  60
   7   1   0 1790.03 234.657  52
  -7   1   0 1637.81 228.207  59
   7  -1   0 1479.16 227.588  59
   7   1   0 2091.28 235.649  26
  -7   1   0 1919.11 236.597  28
  -7  -1   0 2138.89 442.609  30
  -7  -1   0 1615.59 295.620  25
  -7  -1   0 2348.49 378.080  32
   7  -1   0 1508.01 188.933  47
   7  -1   0 1335.63 187.448  49
   7   1   0 1387.04 245.098  50
   7  -1   0 1469.08 229.421  45
   7   1   0 1595.92 306.225  45
   7  -1   0 1380.72 231.013  43
   7   1   0 1305.38 296.684  43
   7  -1   0 1908.90 230.224  42
   7  -1   0 1315.24 225.405  44
   7  -1   0 1753.91 217.847  39
   7   1   0 1181.24 301.219  42
   7   1   0 1658.94 307.374  44
   7  -1  -1 58794.7 4890.80  15
  -7  -1   1 61490.6 5521.84  12
   7  -1   1 55622.3 4960.39  20
   7  -1  -1 66925.9 4911.59  13
   7   1   1 68798.6 4884.42  15
   7  -1   1 51669.3 4902.74  15
   7   1  -1 78957.2 4941.88  15
  -7  -1   1 41141.3 4973.23  22
  -7  -1  -1 65464.4 4912.04   4
   7  -1  -1 54149.1 4893.71   4
  -7  -1  -1 67596.3 4915.55   3
   7  -1  -1 55662.0 4886.09   1
  -7  -1  -1 58477.0 4880.42   2
   7   1   1 70118.3 4890.14   1
   7  -1  -1 62476.0 4886.13   2
  -7   1   1 63072.4 4882.25   1
  -7  -1   1 59001.7 4901.34   7
   7  -1  -1 55505.7 4895.19   3
  -7  -1   1 59143.5 4877.86   6
  -7   1   1 65486.8 4907.96   8
   7   1  -1 75439.1 4912.61   7
  -7  -1  -1 51602.4 4880.47   1
   7  -1  -1 59801.0 4945.78   6
  -7   1   1 70339.7 4977.17   6
   7  -1  -1 58244.7 4916.50   9
  -7   1  -1 67817.1 4908.55  60
  -7  -1   1 46580.4 4976.09  59
  -7   1  -1 57188.2 5017.22  56
   7   1  -1 52802.6 4934.21  53
   7   1   1 65854.2 4911.62  59
   7   1  -1 54232.3 4934.21  52
   7  -1  -1 64451.3 4902.20  53
  -7   1   1 59352.4 4904.29  59
  -7  -1  -1 67744.5 4907.75  51
  -7   1  -1 59677.3 4919.81  57
  -7   1   1 57150.5 4887.31  51
   7  -1  -1 63683.6 4901.06  52
   7  -1  -1 66433.0 4902.46  59
   7  -1  -1 68406.5 4927.66  60
  -7  -1  -1 59104.2 4913.04  59
  -7  -1  -1 64407.6 4925.56  29
   7  -1   1 53916.9 4902.28  26
  -7   1  -1 69432.3 4942.05  28
   7   1   1 67759.5 4883.25  26
  -7   1  -1 69335.9 4902.37  25
   7  -1  -1 60964.2 4891.24  26
  -7   1  -1 63598.1 4907.71  29
   7   1  -1 76565.7 4938.68  26
  -7   1  -1 61064.8 4911.66  36
  -7  -1   1 62634.3 5036.49  32
  -7  -1  -1 63168.2 4910.12  25
   7  -1  -1 62568.0 4890.03  47
   7  -1   1 26112.5 4871.55  50
   7  -1   1 63559.3 4915.28  44
   7   1   1 65046.2 4905.41  45
   7  -1  -1 62298.9 4890.63  49
   7   1   1 63427.8 4901.39  50
   7  -1   1 64871.2 4915.90  45
   7  -1  -1 63922.0 4894.27  45
   7  -1  -1 65116.6 4896.16  44
   7   1  -1 60877.3 4984.62  40
   7  -1  -1 64908.8 4896.89  43
   7   1   1 62833.4 4911.89  42
   7   1   1 62424.2 4904.38  44
   7  -1   1 63790.0 4916.45  43
   7  -1  -1 63550.8 4904.41  39
   7  -1  -1 64555.8 4886.35  42
  -7   1  -1 65074.6 4954.20  38
   7   1   1 65332.7 4906.93  43
   7  -1  -2 217.383 201.173  15
   7  -1   2-337.530 417.371  10
   7  -1   2 253.754 247.657  15
  -7   1   2 151.698 414.175  22
  -7   1  -2 1310.73 785.330  19
   7  -1  -2-64.2282 329.419   3
   7   1   2-25.6994 189.406   1
  -7   1   2 124.998 166.188   1
  -7  -1  -2 314.979 374.605   4
   7  -1  -2 368.333 333.182   4
   7  -1  -2 373.965 202.099   1
  -7  -1  -2 115.024 338.479   9
  -7  -1  -2 209.046 179.242   2
   7  -1  -2 11.8946 202.837   2
  -7   1  -2 49.0407 71.1509   8
  -7   1   2-51.7422 123.966   8
   7   1   2 345.217 190.092   5
  -7  -1  -2 83.4399 173.840   1
  -7   1   2 99.4945 372.535   6
  -7  -1  -2 580.382 374.230   3
  -7   1   2 203.294 163.802   5
   7   1   2-84.5284 199.678  54
   7  -1  -2 75.6628 217.600  53
  -7   1   2-83.4678 153.065  51
  -7  -1  -2 105.621 200.726  51
   7   1   2 133.580 109.031  60
  -7   1  -2 268.639 178.269  60
  -7   1   2 16.3810 148.908  54
  -7   1   2 23.0955 296.658  60
  -7   1   2 118.110 265.423  59
   7   1   2-97.5534 175.396  59
   7  -1  -2 70.8477 181.113  59
  -7  -1  -2 165.763 180.550  59
   7  -1  -2 255.367 214.793  52
  -7  -1  -2-25.2840 182.138  57
   7  -1  -2 57.5821 241.333  60
  -7   1  -2 40.6187 277.729  29
   7   1   2 129.570 208.709  33
   7  -1   2 185.192 231.144  26
   7  -1  -2 191.738 197.951  26
   7   1   2 67.4294 329.381  24
  -7   1   2 199.156 372.395  32
  -7   1  -2-152.958 530.233  36
  -7   1  -2 35.3248 271.794  25
  -7  -1  -2 96.1691 242.410  25
   7  -1  -2 85.4281 225.470  49
  -7  -1  -2 209.812 192.635  49
  -7  -1  -2 207.204 266.226  46
  -7   1  -2 70.7215 344.056  48
   7  -1  -2 181.894 243.030  47
   7  -1   2-18.3012 123.146  50
   7   1   2 254.526 185.566  45
   7  -1  -2-32.5594 202.843  45
  -7  -1  -2 30.6527 197.509  47
   7  -1   2-173.339 232.206  45
   7   1   2 224.233 182.128  43
   7  -1   2 58.8993 238.579  43
   7  -1  -2-8.68011 164.552  42
   7   1   2 163.635 190.605  44
   7  -1  -2 85.7792 242.838  39
   7  -1  -2 142.668 195.185  44
   7  -1   2 291.352 226.597  44
  -7   1  -2-150.414 359.855  38
   7  -1   2 247.041 264.916  42
   7   1   2-194.364 211.057  42
   7  -1  -2 166.960 202.081  43
  -7  -1  -3 29299.2 1866.53  13
   7   1   3 30092.8 1949.72  10
   7   1   3 24930.4 1849.17  15
   7   1   3 31856.7 2030.04  20
  -7   1   3 31605.5 2088.92  22
   7  -1  -3 32390.8 1960.44  13
  -7  -1  -3 22197.4 2014.52   4
   7  -1  -3 18045.2 1970.22   4
  -7  -1  -3 26964.6 1895.44   8
  -7  -1  -3 29344.7 1910.21   2
  -7  -1  -3 28853.0 1909.00   1
   7  -1  -3 27991.4 1915.59   1
  -7  -1  -3 19975.3 2012.62   3
   7  -1  -3 18583.6 1975.49   3
   7   1   3 31067.4 1918.38   5
  -7   1   3 26806.8 1901.19   1
  -7   1   3 24462.8 1941.58   7
  -7   1   3 31045.4 2065.43   6
   7   1   3 30757.1 1923.41   1
  -7   1   3 25372.8 1894.58   5
   7  -1  -3 30335.3 1923.97   2
  -7  -1  -3 27943.5 1889.29  59
  -7   1   3 19937.0 1937.67  60
   7  -1  -3 25425.9 1922.18  53
   7   1   3 28980.5 1910.99  54
   7  -1  -3 24982.1 1917.64  52
   7  -1  -3 29155.7 1952.69  60
   7  -1  -3 27162.6 1905.27  59
  -7   1   3 26162.0 1887.46  54
   7  -1  -3 29403.8 1891.44  25
  -7  -1  -3 30101.6 1945.66  25
   7   1   3 25898.0 1849.15  26
  -7   1  -3 86.4262 1842.39  25
  -7   1  -3 342.555 1845.92  29
  -7   1   3 27411.0 2055.66  32
   7  -1  -3 28684.1 1875.60  29
   7  -1  -3 23008.8 1925.47  49
   7   1   3 28915.3 1897.92  45
  -7  -1  -3 26523.6 1882.84  48
   7  -1  -3 26135.3 1897.63  45
   7   1   3 28921.1 1897.52  44
   7  -1  -3 22989.1 1925.01  47
   7   1   3 26954.8 1918.77  50
   7   1   3 29532.4 1915.17  42
   7   1   3 29310.2 1899.77  43
   7  -1  -3 24296.5 1894.51  44
   7  -1  -3 26234.8 1900.07  43
   7  -1  -3 23903.8 1884.75  42
   7   1   4 319.109 415.053  10
   7  -1  -4 315.885 359.632  13
  -7   1   4-1557.10 797.234  22
   7   1   4-32.5736 505.378  20
   7  -1  -4-304.665 587.193   4
   7  -1  -4 146.227 273.203   1
  -7  -1  -4-11.5808 222.382   8
  -7  -1  -4-69.1233 304.360   2
   7  -1  -4 93.7546 323.714   2
   7  -1  -4-141.212 572.820   3
   7   1   4 246.186 305.641   5
  -7   1   4 124.121 268.646   5
   7  -1  -4 273.030 282.425  59
   7  -1  -4-207.414 314.925  52
   7  -1  -4 248.126 315.455  53
  -7   1   4-160.556 248.804  54
   7   1   4-33.6613 302.725  54
   7  -1  -4-304.824 288.420  60
  -7  -1  -4-571.770 679.997  56
  -7  -1  -4-321.049 401.604  29
  -7  -1  -4-106.309 351.396  25
   7  -1  -4-221.069 257.164  29
   7  -1  -4-239.023 294.102  25
  -7   1   4-265.354 646.225  32
   7  -1  -4-96.2288 308.288  45
   7   1   4-331.935 331.383  50
   7  -1  -4 222.269 360.009  42
   7  -1  -4-14.2076 317.514  43
   7  -1  -4-278.206 314.274  44
   7  -1  -4-192.504 345.935  39
   7   1   4-52.3446 248.345  42
   7  -1  -5 12206.9 793.590  13
   7   1   5 11075.9 889.387  20
  -7  -1  -5 9828.35 728.445   2
   7  -1  -5 9723.53 742.839   2
  -7   1   5 8601.53 684.156   5
   7   1   5 10720.7 730.338   5
   7  -1  -5 9634.45 710.578  52
  -7  -1  -5 8519.44 919.588  56
   7  -1  -5 8323.72 708.508  53
  -7  -1  -5 9380.69 773.618  29
  -7  -1  -5 10118.7 773.469  25
   7  -1  -5 10876.8 712.114  25
   7  -1  -5 11129.9 679.656  29
   7   1   5 8954.13 709.450  50
   7  -1  -5 8530.20 736.755  39
   7  -1  -6 222.631 383.954  13
   7   1   6 697.004 510.042  20
  -7  -1  -6-168.033 341.747   2
   7  -1  -6 90.7707 372.804   2
   7  -1  -6 541.479 320.135  53
   7  -1  -6-210.116 312.523  52
   7   1   6-42.8639 295.481  50
   7  -1  -6-67.1207 359.198  39
  -7  -1  -6 383.767 386.466  29
   7  -1  -6 543.067 343.840  25
  -7  -1  -7 366.653 365.337  29
  -7  -1  -7 25.5505 373.534  25
  -7  -1  -7 419.493 313.231   2
   7  -3   0 79.6741 261.124  15
   7   3   0-166.039 214.748  23
   7  -3   0 136.247 382.762   3
  -7  -3   0 80.2912 367.581   4
   7  -3   0-211.359 394.840   4
  -7  -3   0 27.5753 349.107   3
  -7   3   0 22.5871 297.596  57
  -7  -3   0-72.0734 183.904  58
  -7  -3   0-69.2007 98.5190  25
  -7  -3   0 58.8986 307.155  30
   7  -3   0 22.6646 651.479  27
   7  -3   0-132.832 264.990  26
   7  -3   0-236.995 278.277  49
   7  -3   0-101.068 270.910  47
  -7   3   0 202.424 174.074  37
   7   3   0-387.468 477.067  42
  -7   3   1 30989.3 2214.42  16
  -7  -3  -1 33297.5 4033.91  12
   7  -3  -1 24235.6 2222.44  13
  -7  -3  -1 32875.9 2264.06   4
   7  -3  -1 29619.4 2249.69   4
   7   3   1 25814.5 2204.74   1
  -7   3   1 28704.0 2174.60   8
  -7  -3  -1 21000.7 2213.59   2
   7  -3  -1 21563.0 2223.46   2
  -7  -3  -1 31747.9 2258.39   3
   7  -3  -1 30452.9 2252.43   3
  -7   3   1 24477.4 2194.04   1
  -7   3   1 34678.8 2328.30   6
   7   3   1 26053.2 2199.09   6
  -7   3   1 27045.9 2187.33   7
   7  -3  -1 27981.3 2191.05  53
  -7   3   1 26088.5 2208.75  57
   7   3   1 27352.9 2227.34  59
   7  -3  -1 26274.7 2188.18  52
  -7   3   1 32720.6 2241.06  60
  -7   3   1 27562.2 2172.29  59
  -7  -3  -1 25479.3 2292.26  58
   7   3   1 27925.4 2200.91  23
  -7  -3  -1 23359.0 2265.25  25
   7  -3  -1 27211.9 2192.25  49
  -7  -3  -1 30998.5 2186.04  49
  -7  -3  -1 30412.3 2185.68  47
  -7   3   1 24394.6 2155.57  50
   7   3   1 29293.8 2228.98  50
   7   3   1 25486.9 2216.70  45
   7  -3  -1 28198.5 2197.21  47
   7   3   1 25275.0 2229.69  42
  -7   3   1 27400.1 2190.02  37
  -7   3   1 26346.8 2323.89  38
   7   3   1 24149.3 2212.61  43
   7   3   1 26504.8 2221.15  44
  -7  -3  -2-15.0698 21.2278  13
   7  -3  -2 677.539 341.600  13
   7   3   2 845.685 292.957  16
  -7   3   2 926.374 295.460  16
   7   3   2 465.205 271.448   1
  -7  -3  -2 687.316 414.637   3
   7  -3  -2 932.262 411.844   3
  -7  -3  -2 990.554 330.107   2
   7  -3  -2 644.333 369.380   2
  -7   3   2 770.760 293.473   7
  -7   3   2 869.597 247.375   1
  -7  -3  -2 720.815 435.126   4
   7  -3  -2 251.318 411.850   4
  -7  -3  -2 430.772 113.970   7
  -7   3   2 1000.99 258.855   8
  -7   3   2 446.687 420.990   6
   7  -3  -2 523.219 230.319  52
   7  -3  -2 752.181 235.890  53
  -7   3   2 382.563 181.094  59
  -7   3   2 713.253 273.962  57
  -7  -3  -2 83.6757 181.424  59
  -7   3   2 1270.73 284.589  60
   7  -3  -2 28.8778 118.528  58
   7   3   2 450.798 196.377  59
   7  -3  -2 79.1291 392.747  25
  -7  -3  -2 763.237 433.650  25
  -7  -3  -2 668.618 407.444  29
  -7  -3  -2 755.949 687.430  30
   7  -3  -2-65.2617 558.100  31
   7  -3  -2 591.484 282.057  49
   7   3   2 726.327 218.440  45
   7  -3  -2 766.353 292.810  47
  -7  -3  -2 1063.61 251.082  47
  -7  -3  -2 573.407 242.428  49
   7   3   2 725.261 294.929  50
  -7   3   2 709.442 258.685  37
   7   3   2 777.343 222.314  44
   7   3   2 632.850 217.984  43
  -7   3   2 898.882 477.694  38
   7   3   2 317.904 242.429  42
   7  -3  -3 15395.4 1361.49  13
   7   3   3 16120.7 1319.37  16
  -7  -3  -3 23719.9 3895.06  12
  -7  -3  -3 16428.2 1394.34   9
  -7  -3  -3 16408.4 1464.48   4
   7  -3  -3 13929.8 1432.35   4
  -7  -3  -3 14358.6 1284.01   7
  -7  -3  -3 14588.8 1334.43   2
   7  -3  -3 16945.3 1364.08   2
   7   3   3 12804.7 1394.13   6
   7  -3  -3 14736.9 1434.41   3
  -7  -3  -3 17924.0 1476.85   3
  -7   3   3 15482.8 1357.18   7
   7  -3  -3 15058.7 1308.42  52
  -7  -3  -3 12823.6 1348.39  59
  -7   3   3 15563.3 1293.32  54
   7  -3  -3 15167.8 1308.85  53
  -7  -3  -3 14345.3 1274.47  51
  -7   3   3 17865.9 1314.81  57
  -7  -3  -3 15353.3 1409.38  29
   7  -3  -3 16305.3 1343.18  49
  -7  -3  -3 16518.9 1321.71  47
   7  -3  -3 15876.8 1343.32  47
   7   3   3 17334.9 1335.60  50
  -7  -3  -3 16805.1 1320.39  49
  -7  -3  -3 16706.0 1348.57  46
  -7   3   3 18393.4 1521.40  38
   7   3   3 13314.2 1286.02  37
   7  -3  -3 16731.4 1344.09  39
  -7   3   4 722.383 585.253  22
  -7  -3  -4-1660.53 3023.28  12
   7  -3  -4 149.673 363.737  13
  -7   3   4 234.726 267.039   5
  -7  -3  -4 137.460 593.241   4
  -7  -3  -4-35.9317 568.769   3
   7  -3  -4 558.796 529.842   3
   7  -3  -4-282.910 535.766   4
  -7  -3  -4 154.295 335.891   2
   7  -3  -4-551.426 377.018   2
   7   3   4 242.596 306.365   5
  -7   3   4 37.9005 239.758  54
   7  -3  -4-27.4809 246.316  53
   7  -3  -4 163.836 234.855  52
   7  -3  -4-80.3435 351.557  25
  -7  -3  -4-359.828 460.205  29
  -7   3   4-316.147 489.861  32
  -7  -3  -4 405.794 355.318  47
  -7  -3  -4-16.2258 306.893  46
   7   3   4 263.676 299.059  50
  -7  -3  -4 104.185 341.435  49
   7  -3  -4 205.996 316.352  39
  -7  -3  -5 6512.22 2890.35  12
  -7  -3  -5 5735.11 878.140  18
   7  -3  -5 6576.21 696.027  13
  -7   3   5 6384.32 867.409  22
  -7  -3  -5 5462.23 887.424   4
   7  -3  -5 2620.23 832.775   4
  -7  -3  -5 7201.82 673.739   2
   7  -3  -5 7382.63 709.129   2
  -7  -3  -5 5613.39 879.986   3
   7   3   5 6935.81 655.991   5
  -7   3   5 5814.35 628.698   5
   7  -3  -5 2169.55 832.359   3
  -7  -3  -5 6586.97 843.648  56
  -7   3   5 5797.60 609.775  54
   7  -3  -5 6512.05 600.526  52
   7  -3  -5 6785.08 606.752  53
   7   3   5 6876.81 723.239  24
   7  -3  -5 6457.06 666.863  25
  -7  -3  -5 7037.18 725.388  25
  -7  -3  -5 7197.59 745.006  29
  -7  -3  -5 6112.60 676.644  49
  -7  -3  -5 5871.36 678.717  47
   7   3   5 6291.95 644.994  50
   7  -3  -5 6932.95 656.283  39
  -7  -3  -6 36.1167 633.650  18
   7  -3  -6 22.8338 374.131  13
  -7   3   6 121.949 293.037   5
   7   3   6 194.461 323.396   5
  -7  -3  -6-42.3077 670.423   4
   7  -3  -6-190.584 606.098   4
  -7  -3  -6 397.200 658.691   3
   7  -3  -6 79.4671 593.794   3
  -7  -3  -6-264.235 378.992   2
   7  -3  -6-168.800 397.234   2
   7  -3  -6-355.413 236.738  52
  -7   3   6-154.417 268.362  54
   7  -3  -6 13.2511 234.663  53
   7   3   6 56.2112 315.169  54
  -7  -3  -6 508.797 438.714  29
  -7  -3  -6 280.800 421.853  25
   7   3   6 95.8214 311.630  50
   7  -3  -6-38.3473 313.822  39
   7  -3  -7 2573.81 432.569  13
  -7   3   7 1687.62 355.922   5
  -7  -3  -7 46.0176 431.974   2
   7  -3  -7 3065.12 480.837   2
   7   3   7 2580.81 392.997   5
  -7   3   7 2055.07 310.199  54
   7   3   7 19.3014 388.123  54
  -7  -3  -7 1800.36 476.477  29
  -7  -3  -7 2180.49 492.605  25
   7   3   7 2825.29 390.684  50
   7  -3  -7 2422.10 382.495  39
   7   3   8 369.974 294.090  54
  -7  -3  -8-157.859 415.050  25
  -7  -3  -8-252.664 402.285  29
   7  -3  -8 228.090 378.318   2
  -7  -3  -8-23.3085 368.572   2
  -7   3   8-18.2357 198.248   5
   7   3   8 204.712 223.607   5
   7  -3  -8 245.618 342.303  13
  -7   5   1 23.1838 82.8925  16
   7  -5  -1 7301.76 516.272  13
   7  -5  -1 7644.17 405.284  15
   7  -5  -1 7652.19 397.205  26
  -7  -5  -1-873.457 467.373   3
  -7  -5  -1 291.575 465.327   4
   7   5   1 38.7791 52.2808   6
  -7  -5  -1 90.9358 272.772  49
  -7  -5  -1-181.161 308.067  47
   7   5   1 200.673 346.575  50
  -7   5   1 8899.09 440.780  37
   7   5   2 102.027 319.982  16
  -7   5   2-21.6139 344.469  16
   7   5   2-213.258 302.062  23
   7  -5  -2-36.8216 227.160  15
   7  -5  -2-295.581 376.885  13
   7  -5  -2 307.603 225.700  26
   7   5   2-47.1284 110.819  37
  -7  -5  -2 1415.51 769.236  30
  -7  -5  -2-35.1912 529.306   3
   7  -5  -2 372.073 492.893   3
   7  -5  -2 91.0288 433.026   2
  -7  -5  -2-170.855 523.727   4
   7  -5  -2-229.879 531.075   4
  -7  -5  -2-297.955 378.793   2
  -7  -5  -2-34.5953 304.334  47
  -7  -5  -2-17.4076 300.781  49
   7   5   2-21.3455 336.687  50
   7  -5  -2 20.4308 340.480  49
  -7   5   2-88.8335 283.478  37
  -7   5   3 6886.03 637.756  16
   7  -5  -3 4899.26 625.926  13
   7   5   3 7651.95 622.331  16
  -7  -5  -3 6561.62 779.902   3
   7  -5  -3 4378.35 741.252   3
  -7  -5  -3 6368.34 778.123   4
   7  -5  -3 3930.04 750.530   4
  -7  -5  -3 5671.58 673.953   2
   7  -5  -3 5841.28 710.545   2
  -7  -5  -3 5080.48 753.739  25
  -7  -5  -3 5655.02 1074.04  30
   7   5   3 7519.89 604.472  50
  -7  -5  -3 7344.58 603.620  47
  -7  -5  -3 6784.58 592.034  49
  -7   5   3 6171.41 581.430  37
   7   5   3 6543.01 558.320  37
   7  -5  -4 363.975 387.633  13
  -7   5   4 145.536 347.597  16
   7   5   4 18.6653 336.018  16
  -7  -5  -4-266.593 390.225   2
   7  -5  -4 108.058 446.930   2
  -7  -5  -4 715.228 616.806   4
   7  -5  -4 458.706 543.482   4
   7  -5  -4-368.595 518.522   3
  -7  -5  -4 314.595 538.440   3
  -7   5   4-206.510 266.625  54
  -7  -5  -4-353.432 482.085  25
  -7  -5  -4 307.966 848.230  30
  -7  -5  -4 583.974 329.992  49
   7   5   4-222.648 311.170  50
  -7  -5  -4 539.142 342.878  47
   7   5   4-127.937 267.542  37
  -7   5   4 142.489 293.446  37
   7  -5  -5 3443.70 498.046  13
   7   5   5 3850.89 455.661  16
  -7   5   5 3483.64 477.700  16
  -7  -5  -5 3082.03 521.788   2
   7   5   5 3242.44 445.467   5
  -7   5   5 3548.92 430.657   5
   7  -5  -5 2715.43 542.615   2
  -7  -5  -5 2600.25 702.089   4
   7  -5  -5 3205.44 652.163   4
  -7  -5  -5 2877.40 694.073   3
   7  -5  -5 2709.96 633.076   3
  -7  -5  -5 2730.26 590.372  25
  -7  -5  -5 4793.34 924.299  30
   7  -5  -5 3054.82 474.308  49
   7  -5  -5 2940.42 485.121  47
  -7  -5  -5 3377.34 464.737  49
   7   5   5 4101.11 433.850  50
  -7  -5  -5 2758.02 460.188  47
   7   5   5 3133.21 384.828  37
  -7   5   5 3335.76 424.480  37
   7   5   6-114.014 327.059  16
   7  -5  -6-214.571 396.071  13
  -7   5   6 368.930 359.014  16
   7   5   6-140.401 336.338   5
  -7   5   6 256.292 318.451   5
  -7  -5  -6 125.678 402.870   2
   7  -5  -6 83.7236 459.725   2
  -7  -5  -6 42.3299 670.001   4
   7  -5  -6 234.301 604.376   4
  -7  -5  -6 529.398 644.612   3
   7  -5  -6-284.687 610.138   3
   7   5   6 18.9499 309.823  54
  -7  -5  -6 88.2493 500.833  25
  -7  -5  -6 426.793 799.281  30
   7  -5  -6-232.790 387.945  49
   7   5   6-73.8494 285.050  50
   7  -5  -6-136.002 391.654  47
   7   5   6-14.1317 241.081  37
   7  -5  -7 1459.92 402.281  13
   7   5   7 1824.01 363.702  16
  -7   5   7 1615.62 389.697  16
  -7   5   7 877.176 326.924   5
   7   5   7 1792.10 371.913   5
  -7  -5  -7 151.750 443.634   2
   7  -5  -7 1316.48 475.417   2
  -7  -5  -7 1199.44 643.546   4
   7  -5  -7 825.010 605.947   4
  -7  -5  -7 1116.25 656.106   3
   7  -5  -7 859.092 593.802   3
   7   5   7 1913.73 357.020  54
  -7  -5  -7 1603.79 519.185  25
  -7  -5   7 1725.60 2249.30  27
   7  -5  -7 1222.65 424.275  49
   7  -5  -7 1762.69 439.407  47
   7   5  -7-1085.32 2025.88  41
   7   7   3-21.7493 1.18546  16
   7  -7  -3-28.1760 146.935  13
  -7   7   3 3299.61 349.472  16
  -7  -7  -3 35.9264 61.1173  25
   7  -7  -3 65.7359 43.3191   2
  -7  -7  -3-726.583 541.853   3
   7  -7  -3 1707.03 560.295   3
  -7  -7  -3 482.698 523.837   4
   7  -7  -3 3062.00 581.914   4
  -7  -7  -3-29.0636 91.1579   2
   7  -7  -3 3322.63 415.832  49
  -7  -7  -3 95.3122 310.650  49
   7   7   3 101.331 296.124  50
   7  -7  -3 2059.37 411.895  47
  -7  -7  -3 416.671 332.599  47
  -7   7   3 2518.94 326.517  37
   7   7   4 230.357 309.297  16
   7  -7  -4 26.8186 332.088  13
  -7   7   4-368.280 367.680  16
  -7  -7  -4 210.037 593.503   3
   7  -7  -4 63.8542 406.377   2
  -7  -7  -4-321.765 643.928   4
   7  -7  -4 695.016 577.783   4
  -7  -7  -4-28.2833 373.254   2
   7  -7  -4-282.235 557.975   3
   7   7   4 31.4874 24.0609  37
  -7  -7  -4-241.467 459.747  25
   7  -7  -4 138.424 373.096  49
   7   7   4-244.160 293.137  50
   7  -7  -4-22.7139 384.791  47
  -7   7   4 111.739 286.491  37
  -7   7   5 2328.73 409.666  16
   7  -7  -5 1150.45 373.303  13
   7   7   5 2721.02 384.035  16
   7   7   5 1626.01 350.944   5
  -7   7   5 1581.36 333.246   5
  -7  -7  -5 1471.76 616.204   4
   7  -7  -5 681.350 579.443   4
  -7  -7  -5 27.6782 417.006   2
   7  -7  -5 2091.10 464.075   2
  -7  -7  -5 1371.85 596.442   3
   7  -7  -5 2610.30 612.786   3
   7  -7   5-163.200 1079.50  55
   7   7   5-19.3172 343.634  54
  -7  -7  -5 498.874 499.493  25
   7  -7  -5 1205.78 403.623  49
   7  -7  -5 515.235 404.716  47
   7   7   5 1544.31 278.396  37
  -8   0   0 14262.4 553.426  18
   8   0   0 13850.6 340.165  15
  -8   0   0 15750.5 567.210   9
  -8   0   0 12258.6 463.408  60
   8   0   0 16634.7 459.546  60
  -8   0   0 14402.4 395.139  51
   8   0   0 14304.3 324.353  53
   8   0   0 13896.9 317.030  52
   8   0   0 14180.3 425.923  59
  -8   0   0 14630.8 379.714  29
   8   0   0 14855.9 446.319  24
   8   0   0 14929.9 345.622  26
  -8   0   0 15488.1 454.378  46
   8   0   0 15686.1 284.125  50
   8   0   0 15068.3 421.995  45
   8   0   0 13729.9 413.748  44
   8   0   0 15299.3 319.071  39
   8   0   0 14344.9 426.106  43
   8   0  -1 77.5414 195.621  13
   8   0  -1-15.5677 0.38604  23
   8   0   1 273.275 146.984  15
  -8   0   1-230.622 178.730   7
   8   0   1 79.8911 286.468   9
  -8   0   1-217.268 265.467   9
  -8   0  -1-5.86969 100.135   1
   8   0  -1 30.7908 109.053   1
   8   0  -1-28.4471 171.066   7
   8   0  -1-126.261 191.189   6
  -8   0   1-74.0301 182.468   6
   8   0  -1 20.5874 237.492  59
  -8   0  -1 200.546 190.915  60
  -8   0  -1 50.2826 200.799  57
   8   0   1 124.979 111.842  52
   8   0  -1 103.097 268.812  60
   8   0  -1-258.533 214.863  53
   8   0   1 265.652 164.988  59
   8   0   1 7.62214 132.717  54
   8   0   1-28.1276 129.358  60
  -8   0   1 137.117 254.290  59
   8   0  -1-15.0257 192.271  52
   8   0   1 169.910 119.863  53
  -8   0  -1 143.553 160.224  25
  -8   0  -1-14.0439 199.851  29
   8   0   1 81.0468 140.622  26
   8   0   1-158.185 203.624  33
   8   0   1-53.3745 150.163  50
   8   0  -1 183.616 247.885  45
  -8   0  -1 134.390 238.621  46
   8   0   1 42.3927 189.555  45
   8   0   1 199.762 186.098  44
   8   0  -1 379.283 256.425  43
   8   0   1 432.347 198.230  43
   8   0   1 212.196 195.655  42
   8   0  -1 111.756 249.450  44
   8   0  -1 80.7019 218.933  39
   8   0  -1-126.482 256.761  42
   8   0   2 14479.8 1264.79  11
   8   0   2 12633.5 1165.16  15
   8   0  -2 13392.8 1182.95  21
   8   0   2 16307.3 1279.41  10
   8   0  -2 13755.9 1198.37  15
   8   0   2 15562.2 1188.87   1
  -8   0  -2 14687.7 1170.34   1
   8   0  -2 15120.4 1180.69   1
  -8   0  -2 14175.1 1169.25   2
   8   0  -2 15234.8 1180.21   2
   8   0   2 14028.3 1260.21   9
   8   0  -2 15965.9 1226.20   7
  -8   0   2 15658.4 1276.41   6
  -8   0  -2 14383.3 1199.89  57
  -8   0  -2 13779.8 1190.37  59
   8   0  -2 12992.0 1214.06  52
   8   0   2 13766.0 1176.84  54
   8   0  -2 12884.1 1257.48  59
  -8   0   2 11391.0 1273.50  59
   8   0  -2 12846.4 1215.22  53
  -8   0  -2 15309.2 1197.65  25
   8   0  -2 14443.8 1202.21  26
   8   0  -2 14661.4 1185.49  34
   8   0   2 12735.6 1162.89  26
  -8   0   2 11804.3 1319.37  32
  -8   0  -2 15472.2 1219.77  29
  -8   0  -2 14835.7 1173.44  34
   8   0  -2 12633.4 1241.34  45
   8   0   2 15245.3 1195.61  44
  -8   0  -2 14734.6 1210.42  48
   8   0   2 14591.5 1191.39  45
   8   0   2 12673.1 1183.84  50
   8   0   2 14258.4 1201.15  42
   8   0  -2 11846.8 1239.67  44
   8   0  -2 13138.2 1232.92  39
   8   0  -2 11835.1 1244.65  43
   8   0   2 14360.5 1191.83  43
   8   0  -2 11394.0 1248.30  42
   8   0   3-74.0758 210.203  15
   8   0   3 337.973 503.826  20
   8   0   3-485.104 434.214  11
  -8   0   3-620.381 658.479  22
   8   0  -3 20.5581 309.753  15
   8   0   3-123.792 455.960  10
  -8   0  -3-149.007 228.014   1
   8   0   3-106.835 346.100   9
  -8   0  -3-88.0753 257.714   2
  -8   0  -3-285.833 173.084   8
  -8   0   3-280.251 403.347   6
   8   0  -3-518.894 451.498  59
   8   0  -3-94.7490 354.577  53
   8   0   3-78.9737 263.938  54
  -8   0  -3 130.990 655.964  56
   8   0  -3 445.138 379.183  60
   8   0  -3-23.3964 334.972  52
  -8   0  -3-157.015 326.552  29
   8   0  -3 40.8949 311.988  26
  -8   0  -3-55.9268 291.799  25
  -8   0  -3-30.2737 296.395  34
  -8   0   3-47.6287 677.844  32
   8   0   3-176.335 221.416  26
   8   0  -3 411.346 430.130  45
  -8   0  -3-354.563 340.208  48
   8   0   3-260.757 262.640  45
   8   0  -3 601.630 433.646  42
   8   0  -3-85.3892 456.815  43
   8   0   3-175.428 257.889  44
   8   0   3 53.1923 248.502  43
   8   0   3-228.633 299.972  42
   8   0  -3-361.480 484.716  44
   8   0   4-80.8057 291.430  15
   8   0   4 3176.84 568.613  11
  -8   0   4 54.8398 284.127  22
   8   0   4 4912.34 711.549  20
  -8   0  -4 3528.35 382.033   1
   8   0  -4 3984.12 404.709   1
  -8   0  -4 4309.13 424.179   2
   8   0  -4 4679.96 449.855   2
   8   0   4 3367.07 487.575   9
  -8   0  -4 3312.09 300.832   8
  -8   0  -4 4340.62 384.793  59
   8   0  -4 4007.68 505.809  53
   8   0   4 3882.24 424.547  54
   8   0  -4 4127.18 475.309  60
  -8   0  -4 2125.23 811.747  56
   8   0  -4 3584.55 482.624  52
   8   0  -4 4086.06 481.667  34
  -8   0  -4 4946.90 469.866  34
   8   0   4-12.7723 294.973  26
  -8   0  -4 3324.17 457.473  25
  -8   0  -4 4054.96 553.712  28
   8   0   4 3467.86 439.245  50
   8   0  -4 3677.77 528.210  39
   8   0   5 706.603 473.527  11
   8   0   5 215.717 525.114  20
  -8   0  -5 77.9949 316.440   2
   8   0  -5-233.155 289.835   2
   8   0   5 19.8136 164.542  54
   8   0  -5-21.9998 338.492  34
  -8   0  -5 309.248 446.984  28
  -8   0  -5 328.150 357.978  25
  -8   0  -5-100.402 372.009  34
  -8   0  -5 563.545 411.351  29
   8   0   5 44.0195 276.191  50
   8   0  -5 110.702 329.574  39
  -8   2   0 15.3144 52.4366  16
   8  -2   0 12581.3 513.301  20
   8  -2   0 11980.6 479.612  13
  -8  -2   0 18821.1 561.577   4
   8  -2   0 17012.6 542.357   4
  -8   2   0 13017.9 302.170   8
  -8  -2   0 18784.1 563.062   3
   8  -2   0 18293.4 554.802   3
  -8  -2   0 13325.7 256.175   7
   8   2   0 8572.96 238.767   6
   8  -2   0 14664.0 432.490  53
  -8  -2   0 11964.1 628.973  58
  -8  -2   0 10776.4 654.229  59
   8  -2   0 13123.2 411.876  52
  -8   2   0 14154.9 510.211  57
   8   2   0 14193.3 671.257  59
  -8   2   0 14916.5 506.278  60
  -8   2   0 14718.5 437.565  59
  -8   2   0 97.0487 158.411  29
  -8  -2   0 9874.87 574.984  25
   8  -2   0 13509.6 1237.40  31
   8  -2   0 15573.2 476.178  33
  -8  -2   0 15636.6 921.260  30
   8  -2   0 14034.4 394.106  49
   8   2   0 12899.2 523.838  50
   8   2   0 13138.6 625.313  45
   8  -2   0 14265.5 440.818  45
   8  -2   0 14582.5 400.323  47
   8  -2   0 15326.8 453.546  44
  -8   2   0 14195.9 581.333  48
   8   2   0 11957.8 610.574  43
   8   2   0 14005.5 896.293  40
  -8   2   0 14182.7 710.275  38
  -8   2   0 14657.7 403.042  37
   8  -2   0 15568.8 461.961  42
   8   2   0 12681.0 610.103  44
   8   2   0 12572.2 665.929  42
   8  -2   0 14500.8 455.244  43
   8   2   1 74.3647 211.921  16
  -8   2   1-25.1479 210.262  16
   8  -2  -1 91.8942 256.197  11
   8   2   1 203.691 188.589  15
   8  -2  -1-214.720 211.245  15
   8   2   1 290.815 237.517   6
  -8   2   1 89.7469 191.422   1
  -8  -2  -1-233.875 296.169   3
   8  -2  -1-83.6545 259.306   3
  -8  -2  -1-164.000 247.476   2
   8  -2  -1 434.367 270.218   2
   8  -2  -1 31.3146 336.897   6
  -8  -2  -1 208.310 304.932   4
   8  -2  -1 112.812 270.572   4
  -8   2   1 12.3279 194.066   8
  -8   2   1 152.981 206.591   7
  -8   2   1-106.496 300.725   6
   8   2   1 154.516 197.903   1
  -8   2  -1-113.285 327.486  57
   8   2   1 95.3136 259.840  59
  -8   2   1 155.050 257.903  57
  -8   2   1-12.6184 177.835  59
  -8  -2  -1-248.300 319.448  59
  -8   2  -1 281.222 236.762  60
   8  -2  -1-51.7438 198.819  26
  -8  -2  -1-220.547 337.648  25
   8  -2  -1 422.374 816.037  31
   8   2   1-63.3797 189.994  26
  -8  -2  -1 127.224 160.676  47
   8  -2  -1-34.2645 186.605  45
   8  -2  -1-150.955 215.089  49
  -8  -2  -1 231.467 152.715  49
  -8   2  -1 140.559 393.160  48
   8  -2  -1 99.8703 217.429  47
  -8   2   1 82.9348 323.251  48
   8   2   1 172.942 262.159  45
   8  -2   1-77.9940 235.031  45
   8   2   1 370.001 304.436  42
   8  -2  -1 128.151 192.999  43
   8  -2   1 124.699 202.515  42
   8   2   1-53.4865 268.895  43
  -8   2  -1 103.363 484.693  38
  -8   2   1 391.278 191.815  37
   8  -2  -1 184.048 185.887  44
   8  -2  -1 15.3736 215.370  39
   8   2   1 55.0445 153.766  37
   8  -2  -1 94.1605 176.415  42
   8   2   1 315.931 258.930  44
   8  -2   1-99.3166 256.460  43
   8  -2   1-216.211 235.504  44
   8   2   2 5836.48 615.936  16
   8  -2  -2 7357.06 625.022  15
  -8  -2  -2 5940.88 871.920  18
   8  -2  -2 6350.69 674.467  13
   8  -2  -2 6271.10 727.574   4
   8  -2  -2 6344.13 726.898   3
   8   2   2 7274.61 633.101   1
  -8   2   2 6562.70 614.726   1
  -8  -2  -2 5828.91 724.516   4
  -8  -2  -2 6757.50 638.350   2
   8  -2  -2 5478.00 630.185   9
  -8  -2  -2 7936.43 752.543   3
  -8   2   2 7362.48 656.072   8
   8  -2  -2 6106.44 643.501   7
  -8   2   2 6802.96 671.722   7
  -8   2   2 7733.26 775.849   6
   8  -2  -2 5263.63 732.427   6
  -8  -2  -2 5420.84 624.051   1
  -8  -2  -2 6216.73 666.591  59
  -8   2   2 6016.03 671.975  60
   8  -2  -2 6455.82 633.057  52
  -8   2   2 5953.06 622.570  59
   8  -2  -2 6644.73 597.605  59
  -8  -2  -2 7088.16 632.661  51
  -8   2   2 6907.64 591.842  54
   8  -2  -2 6711.73 670.382  60
   8  -2  -2 6743.40 635.989  53
   8   2   2 7367.50 616.719  59
   8  -2  -2 7944.28 705.122  58
   8  -2  -2 7422.19 632.378  25
  -8  -2  -2 6346.48 699.366  25
   8  -2  -2 7249.98 620.143  26
   8   2   2 7349.55 754.826  24
   8  -2  -2 6624.92 648.971  49
   8   2   2 6477.91 654.807  50
   8  -2  -2 7169.60 660.183  47
   8  -2  -2 6940.98 601.195  45
  -8   2   2 8117.20 680.073  48
   8   2   2 7089.62 616.370  45
  -8  -2  -2 7552.47 619.422  49
  -8  -2  -2 7469.87 619.944  47
  -8  -2  -2 6518.92 691.378  46
   8  -2  -2 7116.95 604.357  44
   8  -2  -2 6655.94 601.703  43
   8   2   2 7485.89 619.745  43
   8   2   2 7798.10 650.679  42
   8   2   2 7090.12 616.609  44
   8  -2  -2 8276.80 670.483  39
   8  -2  -2 6713.97 581.247  42
   8   2   2 6445.56 591.728  37
  -8   2   3 165.189 510.766  22
  -8  -2  -3-111.235 592.331  18
   8  -2  -3 209.143 323.787  13
   8   2   3 132.820 273.014   5
  -8   2   3-52.0483 231.835   5
  -8   2   3 76.1025 478.293   6
  -8  -2  -3-292.337 534.201   4
   8  -2  -3-78.5935 458.398   4
   8   2   3 381.367 259.064   1
  -8   2   3 242.443 217.480   1
  -8  -2  -3 173.196 367.945   9
  -8   2   3 388.896 285.345   8
  -8  -2  -3 110.816 284.051   8
  -8  -2  -3 175.028 254.866   1
   8  -2  -3 144.380 276.723   7
  -8   2   3-156.704 323.184   7
   8  -2  -3-299.625 278.116   1
  -8  -2  -3 111.390 286.546   2
   8  -2  -3 387.289 323.417   2
   8  -2  -3-82.2201 441.809   3
  -8  -2  -3-30.5547 502.313   3
   8  -2  -3-19.8954 275.859  60
  -8   2   3 23.0947 329.682  60
  -8  -2  -3-94.4910 247.196  59
  -8  -2  -3 74.2625 235.957  51
  -8   2   3 102.593 204.547  54
   8   2   3 409.704 262.057  54
   8  -2  -3 288.472 150.443  59
   8  -2  -3 155.150 262.952  52
   8  -2  -3-265.632 265.355  53
  -8  -2  -3-381.884 372.305  25
  -8   2   3 567.837 455.295  32
   8   2   3 421.847 396.458  24
  -8  -2  -3 23.3382 393.042  29
   8  -2  -3-56.2706 260.759  25
  -8  -2  -3 236.345 288.171  49
  -8  -2  -3 287.987 347.220  46
   8  -2  -3 34.7254 307.856  49
   8   2   3 271.375 268.267  50
   8   2   3 139.024 198.286  45
  -8  -2  -3-108.326 304.949  47
   8  -2  -3 13.4699 159.998  45
   8  -2  -3-102.429 317.116  47
   8   2   3 81.0440 235.997  42
   8   2   3 91.2648 192.537  43
   8  -2  -3 169.896 164.150  44
   8   2   3 190.387 197.156  44
   8  -2  -3 55.2236 299.760  39
   8  -2  -3 68.7819 161.370  43
  -8   2   4 5182.55 734.134  22
   8  -2  -4 4290.43 506.226  13
  -8  -2  -4 3931.42 768.525  18
   8  -2  -4 4092.85 446.032  15
  -8   2   4 3564.47 436.038   5
  -8  -2  -4 4503.95 727.611   4
   8  -2  -4 2297.28 663.300   4
  -8  -2  -4 4764.43 498.369   2
   8  -2  -4 6047.29 528.764   2
   8   2   4 2268.96 474.844   5
  -8  -2  -4 3380.53 703.611   3
   8  -2  -4 2461.07 648.468   3
   8  -2  -4 3671.78 442.001  53
   8  -2  -4 3870.13 445.302  52
  -8   2   4 4140.58 420.477  54
   8   2   4 16.5768 455.296  54
  -8  -2  -4 3589.93 569.605  29
   8  -2  -4 5045.79 470.004  25
   8   2   4 3932.69 555.390  24
  -8  -2  -4 4203.36 546.342  25
  -8   2   4 4799.18 687.426  32
   8  -2  -4 5346.68 449.844  26
  -8  -2  -4 3715.37 489.199  49
   8  -2  -4 1089.04 501.283  49
   8   2   4 4335.61 478.626  50
  -8  -2  -4 3138.30 494.232  47
   8  -2  -4 2197.31 522.083  47
   8   2   4 4766.42 444.704  42
   8  -2  -4 4016.42 479.621  39
   8  -2  -5 221.940 347.324  13
  -8  -2  -5 228.376 625.058  18
  -8   2   5-86.3867 638.836  22
  -8   2   5 420.436 284.113   5
   8   2   5-73.9241 310.989   5
  -8  -2  -5 160.958 623.601   4
   8  -2  -5-424.183 596.469   4
  -8  -2  -5-209.893 623.331   3
   8  -2  -5 147.454 598.184   3
  -8  -2  -5 401.763 318.407   2
   8  -2  -5 40.3236 346.792   2
   8  -2  -5 82.2550 264.420  53
  -8  -2  -5-618.317 619.314  56
  -8   2   5-234.186 268.738  54
   8  -2  -5 244.958 259.232  52
   8   2   5 17.9480 312.043  54
  -8  -2  -5 638.848 412.888  29
  -8   2   5 1004.88 469.242  32
   8  -2  -5 59.9608 306.935  25
   8   2   5 407.545 392.415  24
   8   2   5-153.835 316.553  50
   8  -2  -5 20.2191 311.543  39
  -8   2   6-48.1630 132.279  22
  -8  -2  -6 1461.80 672.401  18
   8  -2  -6 1838.13 409.935  13
  -8  -2  -6 1205.45 353.231   2
   8  -2  -6 1174.60 376.999   2
  -8   2   6 818.546 301.296   5
   8   2   6 1038.09 331.723   5
   8  -2  -6 1222.98 297.249  53
   8  -2  -6 825.444 286.968  52
  -8  -2  -6 1033.19 443.839  29
   8   2   6 720.668 430.321  24
   8   2   6 1794.77 352.002  50
   8  -2  -6 1640.44 360.839  39
   8  -2  -7 649.634 378.519  13
  -8  -2  -7 38.2673 608.497  18
  -8  -2  -7 514.190 443.906  29
  -8  -2  -7-107.067 436.210  25
  -8  -2  -7-417.181 343.256   2
   8  -2  -7-25.1867 394.969   2
  -8   2   7 291.117 218.411   5
   8   2   7-20.9142 260.450   5
   8   2   7 191.493 292.679  50
   8  -2  -7-548.396 333.165  39
  -8  -2  -8 304.769 349.108   2
  -8  -2  -8 81.0428 400.139  25
  -8  -2  -8-80.5179 383.134  29
   8  -4   0 42.0006 287.778  26
   8  -4   0-170.240 324.471  33
   8  -4   0-375.047 303.517  49
   8  -4   0-58.9756 310.667  47
   8  -4   0-176.352 303.912  15
   8  -4  -1 273.143 324.634  15
   8   4   1-20.2406 21.7773  16
  -8   4   1 883.700 419.456  16
   8  -4  -1 3003.98 574.789  13
   8   4   1 1041.06 371.224  23
  -8  -4  -1 407.991 459.130   3
   8  -4  -1 56.2081 461.967   3
  -8  -4  -1 618.202 480.803   4
   8  -4  -1 812.510 490.982   4
  -8   4   1-92.2455 209.849   7
  -8  -4  -1 728.237 348.321   2
   8  -4  -1 117.985 287.325   2
  -8   4   1 458.835 234.920  59
   8   4   1 768.842 401.231  59
   8  -4  -1 601.726 299.198  26
  -8  -4  -1 2925.88 687.845  25
  -8  -4  -1 290.124 298.843  47
   8   4   1 784.687 405.649  50
  -8  -4  -1 1088.43 294.305  49
   8   4   1 551.282 423.677  45
   8  -4  -1 678.192 328.906  47
   8  -4  -1 304.801 314.859  49
   8   4   1 326.790 435.997  44
   8   4   1 418.919 444.881  42
   8   4   1 1136.59 438.236  43
  -8   4   1 1262.54 345.069  37
   8  -4  -2 4285.47 569.339  13
   8   4   2 4844.61 517.591  16
  -8   4   2 4981.29 539.369  16
  -8  -4  -2 1583.29 2720.99  12
   8  -4  -2 4199.08 441.582  15
   8   4   2 3371.62 494.310   6
  -8  -4  -2 4710.76 641.911   3
   8  -4  -2 4245.28 636.368   3
  -8  -4  -2 4936.38 671.416   4
   8  -4  -2 4434.08 661.675   4
  -8  -4  -2 2768.94 553.633   2
   8  -4  -2 3861.33 611.095   2
  -8   4   2 4240.69 506.137  57
   8  -4  -2 4223.56 461.628  52
   8  -4  -2 3950.50 458.584  53
   8   4   2 3781.38 486.318  23
   8  -4  -2 4121.08 441.374  26
  -8  -4  -2 3114.00 616.129  25
  -8  -4  -2 3650.92 932.598  30
   8  -4  -2 4107.38 513.216  49
  -8  -4  -2 4424.77 465.902  49
   8   4   2 4141.70 518.621  50
   8  -4  -2 3840.71 521.380  47
  -8  -4  -2 4775.25 477.291  47
   8   4   2 4398.34 485.857  42
   8   4   2 3597.34 447.191  37
  -8   4   2 4034.48 476.584  37
  -8   4   3 303.141 350.218  16
   8   4   3 185.594 307.268  16
  -8  -4  -3 1806.88 3152.22  12
   8  -4  -3 453.798 386.931  13
   8  -4  -3 164.278 216.391  15
  -8  -4  -3 506.413 492.756   3
   8  -4  -3 235.137 464.179   3
  -8  -4  -3-196.357 371.428   2
   8  -4  -3 614.707 427.116   2
  -8  -4  -3 676.002 502.362   4
   8  -4  -3-142.604 474.370   4
   8  -4  -3 297.238 259.307  53
   8  -4  -3 311.019 247.632  52
  -8  -4  -3 316.330 496.456  29
   8  -4  -3 572.906 469.914  25
   8  -4  -3 200.492 216.094  26
  -8  -4  -3 1355.77 813.948  30
   8  -4  -3 412.140 323.424  49
  -8  -4  -3 140.920 291.672  49
   8  -4  -3 270.392 349.341  47
  -8  -4  -3 408.449 348.467  46
  -8  -4  -3 154.244 298.167  47
   8   4   3 419.287 308.044  50
   8   4   3 139.600 236.988  37
  -8   4   3 766.985 289.294  37
  -8   4   4 1587.28 396.772  16
   8   4   4 1697.42 370.333  16
   8  -4  -4 1854.41 441.521  13
  -8   4   4 2419.88 581.727  22
  -8  -4  -4 4187.74 3145.40  12
  -8  -4  -4 2168.21 431.082   2
   8   4   4 2061.47 370.559   5
  -8   4   4 2342.81 345.625   5
   8  -4  -4 1858.94 474.024   2
  -8  -4  -4 1953.76 617.471   4
   8  -4  -4 877.836 606.911   4
  -8  -4  -4 1892.01 625.676   3
   8  -4  -4 985.379 593.953   3
   8  -4  -4 1890.44 314.492  53
   8  -4  -4 2150.99 314.925  52
  -8   4   4 1756.40 313.499  54
  -8  -4  -4 654.375 805.291  30
  -8  -4  -4 1837.38 509.020  29
  -8  -4  -4 2209.63 377.003  49
  -8  -4  -4 1946.92 372.680  46
  -8  -4  -4 1893.26 382.912  47
   8   4   4 1869.80 366.916  50
  -8   4   4 1771.21 351.999  37
   8  -4  -4 2254.13 374.515  39
   8   4   4 1742.85 305.721  37
   8  -4  -5 89.7642 364.415  13
   8   4   5 157.433 303.199  16
  -8  -4  -5 1422.62 2932.88  12
  -8   4   5 225.586 347.382  16
  -8   4   5 305.365 287.197   5
  -8  -4  -5-116.512 394.237   2
   8  -4  -5-78.3691 446.339   2
   8   4   5 397.813 324.792   5
  -8  -4  -5 119.860 629.634   4
   8  -4  -5-217.238 594.701   4
  -8  -4  -5-83.2228 613.113   3
   8  -4  -5 113.143 576.804   3
   8  -4  -5 175.697 237.585  53
   8  -4  -5 175.080 236.087  52
  -8   4   5-109.591 257.365  54
  -8  -4  -5 469.169 474.312  29
  -8  -4  -5 85.1355 486.275  25
  -8  -4  -5 134.089 361.649  49
  -8  -4  -5 279.780 363.409  47
   8   4   5 665.399 306.133  50
   8  -4  -5 385.120 316.877  39
   8   4   5 179.464 229.573  37
   8  -4  -6 1294.13 387.331  13
   8   4   6 797.004 329.991  16
   8   4   6 619.599 346.865   5
  -8   4   6 1052.28 320.885   5
  -8  -4  -6 1047.96 389.202   2
   8  -4  -6 1074.12 413.964   2
  -8  -4  -6 715.100 676.010   4
   8  -4  -6 1323.97 630.015   4
  -8  -4  -6 877.008 640.749   3
   8  -4  -6 1773.41 601.018   3
   8   4   6 37.9712 334.184  54
  -8  -4  -6 579.078 467.695  29
  -8  -4  -6 234.715 446.842  25
   8  -4  -6 516.444 407.545  47
   8   4   6 1304.63 337.250  50
   8  -4  -6 576.768 399.616  49
   8   4   6 819.055 261.340  37
   8  -4  -6 1091.18 316.738  39
   8   4   7 499.727 308.094  16
   8  -4  -7 22.5286 343.420  13
   8   4   7 718.837 327.094   5
  -8  -4  -7 89.7055 356.041   2
   8  -4  -7-399.930 398.139   2
   8  -4  -7-271.738 598.051   4
   8  -4  -7 283.072 552.986   3
  -8   4   7-283.329 305.082   5
   8   4   7 57.6897 317.060  54
  -8  -4  -7 210.971 428.562  25
  -8  -4  -7 709.430 443.408  29
   8   4   7 384.910 314.263  50
   8  -4  -7 205.181 288.306  39
  -8   6   2 1468.21 365.051  16
   8  -6  -2 778.367 359.015  13
  -8  -6  -2 72.4567 208.110  25
  -8  -6  -2 86.0611 49.0442   2
   8  -6  -2 32.8606 25.4829   2
   8  -6  -2 646.443 549.778   3
  -8  -6  -2 504.993 549.453   4
   8  -6  -2 69.7451 556.431   4
  -8  -6  -2 111.413 515.514   3
   8  -6  -2 432.662 397.348  47
  -8  -6  -2-533.125 306.084  49
   8  -6  -2 588.153 366.441  49
   8   6   2 968.078 346.363  50
  -8  -6  -2-18.2691 319.353  47
  -8   6   2 1275.71 314.359  37
  -8   6   3 22.5365 384.852  16
   8  -6  -3 1126.99 443.539  13
   8   6   3-164.622 353.490  16
  -8  -6  -3-118.459 324.889  30
   8   6   3 15.5781 44.4043  37
  -8  -6  -3 276.087 550.643  25
  -8  -6  -3 910.820 543.058   3
   8  -6  -3 69.4153 527.351   3
  -8  -6  -3-413.027 427.194   2
  -8  -6  -3 318.373 557.977   4
   8  -6  -3-303.256 547.315   4
   8  -6  -3 251.863 478.355   2
  -8  -6  -3 389.411 322.299  49
   8   6   3 454.172 332.749  50
  -8  -6  -3 158.277 334.435  47
  -8   6   3 277.299 312.233  37
   8  -6  -4 1091.82 411.994  13
  -8   6   4 869.905 396.891  16
   8   6   4 1137.36 360.934  16
  -8  -6  -4 1285.73 630.255   4
   8  -6  -4 183.266 581.044   4
  -8  -6  -4 514.506 418.146   2
   8  -6  -4 1575.66 494.150   2
  -8  -6  -4 1058.18 589.482   3
   8  -6  -4 1531.51 598.671   3
  -8  -6  -4 1341.90 805.840  30
  -8  -6  -4 803.796 547.087  25
   8   6   4 1512.20 361.035  50
   8   6   4 914.757 265.018  37
  -8   6   4 1326.91 336.681  37
   8  -6  -5 99.7801 376.356  13
  -8   6   5 504.242 360.201  16
   8   6   5 373.180 327.211  16
   8   6   5 337.878 329.375   5
  -8   6   5 109.327 302.323   5
  -8  -6  -5 315.184 615.017   4
   8  -6  -5 440.085 575.897   4
  -8  -6  -5-296.663 429.019   2
   8  -6  -5 399.184 474.254   2
  -8  -6  -5 123.486 591.711   3
   8  -6  -5 38.3134 562.982   3
   8   6   5-194.148 326.133  54
  -8  -6  -5 584.161 791.666  30
  -8  -6  -5-295.665 545.900  25
   8  -6  -5 157.558 368.606  49
   8   6   5-18.5688 295.521  50
   8  -6  -5 22.1562 378.928  47
   8   6   5 156.722 247.201  37
  -8   6   5 410.628 309.674  37
   8   6   6 171.095 313.605  16
  -8   6   6 1029.10 387.388  16
   8  -6  -6 796.845 374.093  13
  -8   6   6 90.9402 305.451   5
   8   6   6 359.070 313.994   5
   8  -6   6-521.317 382.889   3
  -8  -6   6 223.815 311.272   3
  -8  -6  -6 590.053 638.181   4
   8  -6  -6 777.642 593.962   4
  -8  -6  -6 24.9356 393.669   2
   8  -6  -6 566.408 445.976   2
   8  -6   6-673.370 429.817   4
  -8  -6   6 180.770 328.132   4
  -8  -6  -6 350.834 614.408   3
   8  -6  -6 849.765 553.431   3
  -8  -6   6 478.120 1462.79  55
   8   6   6 76.3675 307.833  54
   8   6   6 183.906 304.054  50
   8  -6  -6-23.3333 410.864  49
   8  -6  -6 45.4388 421.164  47
  -8   6   6 482.757 310.844  37
  -8  -6  -6-119.789 511.667  25
   8   6  -6 1138.76 1147.96  36
  -8  -8   3-729.881 585.145  26
  -8  -8   3-1048.81 615.023  15
   9  -1   0 254.128 293.853  13
  -9  -1   0 418.553 467.758  22
   9  -1   0 656.792 353.101  11
   9   1   0 1056.51 223.154  15
   9   1   0 639.411 164.166   1
  -9  -1   0 1119.81 170.222   7
   9  -1   0-28.4445 132.111   6
   9  -1   0 829.345 341.103   9
   9   1   0 1111.52 331.648  59
   9  -1   0 1062.50 221.742  53
   9  -1   0 909.651 213.900  52
  -9   1   0 1381.55 299.374  57
  -9   1   0-266.089 594.157  56
  -9   1   0 829.077 269.070  60
  -9  -1   0 1373.93 323.142  58
   9   1   0 820.462 220.409  53
  -9   1   0 695.166 238.934  51
   9  -1   0 1525.78 264.407  60
   9   1   0 928.056 216.365  52
   9  -1   0 1292.39 229.854  59
  -9   1   0 1230.78 237.179  59
  -9  -1   0 328.121 433.357  32
  -9  -1   0 408.745 343.594  25
   9   1   0 1230.02 234.434  26
  -9  -1   0 1000.11 501.783  30
   9   1   0 1181.47 317.202  45
   9  -1   0 1175.09 162.499  47
   9  -1   0 1016.53 157.645  49
   9  -1   0 1456.33 254.039  45
   9   1   0 1259.78 247.364  50
   9   1   0 727.858 317.909  44
   9   1   0 1003.04 330.375  42
  -9   1   0 1095.70 175.918  37
   9  -1   0 1125.07 260.941  43
   9   1   0 413.694 310.088  43
   9  -1   0 723.833 218.522  39
   9  -1   0 876.171 255.029  44
   9  -1   0 1135.01 255.685  42
  -9  -1   1 31923.3 2794.88  12
   9  -1  -1 43947.1 701.345  13
   9  -1   1 36970.5 651.108  15
   9  -1  -1 40777.5 611.955  15
   9   1   1 45279.4 560.694  15
   9   1  -1 46991.2 757.672  15
   9  -1   1 36180.0 866.845  11
  -9  -1   1 38174.3 1161.95  22
   9  -1   1 44244.1 985.485  20
  -9  -1  -1 40688.6 648.889   4
   9  -1  -1 36149.8 584.512   4
  -9  -1  -1 53898.1 1099.54   9
   9   1   1 46307.4 505.703   1
  -9   1   1 39686.9 437.910   1
   9  -1  -1 41455.0 826.990   9
  -9  -1  -1 36809.5 458.619   2
   9  -1  -1 38021.6 543.570   2
  -9  -1  -1 42654.5 664.937   3
   9  -1  -1 37124.2 596.201   3
   9   1  -1 50516.3 666.245   7
  -9  -1   1 40525.8 604.068   7
  -9   1   1 49612.4 1008.76   6
   9  -1  -1 37228.5 838.006   6
  -9   1  -1 40570.4 1216.30  56
   9   1   1 37372.5 734.011  60
  -9   1   1 37300.0 589.151  51
  -9   1  -1 39756.5 732.229  57
  -9   1   1 40279.6 879.848  56
  -9   1  -1 47484.9 723.943  60
   9  -1  -1 39538.3 636.677  53
   9  -1  -1 39421.2 634.027  52
  -9  -1   1 41364.2 777.555  55
  -9  -1  -1 44257.8 701.664  51
  -9   1   1 39696.3 698.921  59
   9  -1  -1 47388.4 703.546  59
  -9  -1  -1 36072.2 715.924  59
   9   1  -1 38556.3 778.639  52
   9  -1  -1 43041.4 776.940  60
   9   1  -1 38399.8 782.284  53
   9   1   1 44198.6 728.301  59
  -9   1  -1 42060.2 637.550  29
  -9  -1  -1 38866.1 746.987  29
  -9  -1  -1 41277.7 672.081  25
  -9   1  -1 44352.5 564.521  25
  -9  -1   1 35945.0 1104.99  32
  -9   1  -1 42946.1 792.529  28
   9  -1   1 39614.9 661.500  26
   9  -1  -1 39976.6 600.688  26
   9   1   1 45100.1 553.169  26
   9   1  -1 47478.6 760.165  26
   9  -1   1 38741.2 696.040  33
  -9  -1  -1 43214.4 754.473  32
   9  -1  -1 38699.7 532.963  49
   9   1  -1 35534.6 707.660  50
   9   1   1 45999.2 657.999  50
   9  -1   1 41006.0 690.870  45
   9   1   1 42946.1 696.185  45
  -9   1  -1 42968.9 850.624  48
   9  -1  -1 43863.5 660.297  45
   9  -1   1 43392.9 648.148  50
   9  -1   1 41695.7 704.320  44
   9  -1  -1 40357.8 542.459  47
   9  -1  -1 43827.7 665.865  44
   9   1   1 44052.1 761.393  42
   9   1  -1 36896.7 969.889  42
   9  -1  -1 41535.2 658.289  39
   9   1   1 45813.8 727.315  43
   9  -1   1 40895.4 701.722  43
   9   1   1 44086.9 706.566  44
   9  -1  -1 40149.1 584.657  42
   9  -1  -1 43328.4 666.757  43
   9  -1   2-247.492 452.420  10
   9  -1  -2-70.4337 279.351  13
  -9   1  -2 178.204 207.232  21
   9  -1   2-177.981 247.789  15
  -9   1   2-292.567 455.939  22
   9   1   2 42.9173 133.274  15
   9   1   2 122.184 195.244   5
  -9   1   2-103.839 168.092   5
   9   1   2 12.2153 199.066   1
  -9   1   2 62.3609 167.708   1
  -9  -1  -2-327.655 385.120   4
   9  -1  -2-182.002 365.307   4
   9  -1   2-403.991 384.972   9
  -9  -1  -2-340.719 359.401   9
  -9  -1  -2 10.7856 167.733   1
  -9  -1  -2-9.96016 182.774   2
  -9   1  -2 50.9892 85.4584   8
   9  -1  -2-87.9794 211.460   2
   9  -1  -2 35.9451 241.088   7
   9  -1  -2 35.7585 189.533   1
  -9  -1  -2 462.961 376.204   3
  -9  -1   2 327.147 250.988   6
   9  -1  -2-253.044 353.240   3
  -9   1   2 31.8985 338.823   6
   9   1  -2 110.606 354.457  52
  -9  -1  -2-137.746 208.884  57
  -9   1   2-201.117 299.313  60
  -9  -1  -2 139.051 222.368  51
  -9   1  -2-22.8006 173.650  60
  -9   1  -2 297.463 598.640  56
   9  -1  -2-319.770 296.375  60
  -9  -1  -2 215.437 248.621  59
   9  -1  -2 10.6734 164.042  58
  -9   1   2-85.5722 183.925  51
   9   1   2 13.9085 193.058  59
   9   1   2-108.007 204.117  54
   9   1   2 47.0242 123.505  60
  -9   1  -2-106.900 312.820  57
  -9   1   2 15.4158 144.807  54
   9   1  -2-27.9946 371.885  53
  -9   1  -2-79.1358 231.672  59
   9   1  -2-40.7897 475.630  59
  -9   1   2-230.574 282.532  59
  -9  -1   2 44.6045 67.8599  59
   9  -1  -2-139.070 216.017  59
   9   1   2 24.2127 345.049  24
   9  -1   2-186.496 247.729  26
  -9   1  -2-403.874 289.267  29
  -9   1   2 30.9137 427.162  32
   9   1   2 69.9682 212.206  33
  -9   1  -2-108.074 374.466  28
  -9   1  -2 48.1450 261.815  25
  -9  -1  -2 404.542 272.185  25
   9   1   2-48.8574 139.762  26
   9   1  -2-74.5065 513.198  45
   9  -1   2 93.6470 242.610  45
   9  -1  -2 72.5100 263.822  49
  -9   1  -2-253.639 360.300  48
  -9   1   2-258.068 161.159  46
  -9  -1  -2 235.522 294.058  46
   9   1   2 95.0633 211.450  45
   9   1   2 75.4246 237.106  50
   9  -1   2-105.993 236.588  50
   9  -1  -2-112.856 250.737  47
   9  -1  -2 249.923 233.366  45
   9   1  -2 566.947 520.682  44
   9  -1  -2-79.8124 231.617  44
   9   1  -2-603.285 470.966  42
   9   1  -2 575.384 975.498  40
   9  -1  -2-242.716 244.877  43
   9  -1  -2 10.8998 198.638  42
   9   1   2-159.350 239.983  42
   9   1  -2 541.173 517.694  43
  -9   1  -2 121.869 377.687  38
   9   1   2 246.903 225.957  44
   9  -1   2 121.393 256.135  42
   9  -1   2-95.4585 250.691  43
   9  -1   2-245.557 258.223  44
   9  -1  -2-109.104 264.253  39
   9   1   2 13.8509 221.752  43
   9  -1   3 4853.36 1483.04  17
  -9   1   3 23063.2 926.818  22
   9  -1   3 18246.9 766.893   9
   9  -1  -3 18846.4 516.304  15
   9  -1   3-219.848 294.416  15
   9  -1   3 17776.1 805.715  11
   9  -1   3 16446.7 878.604  20
   9   1   3 23372.1 849.415  20
  -9  -1  -3 16565.3 800.447   4
   9  -1  -3 12009.8 676.526   4
   9   1   3 21427.1 552.930   1
  -9   1   3 19362.0 481.739   1
  -9  -1  -3 19056.0 483.385   2
   9  -1  -3 22214.9 546.225   2
  -9  -1  -3 18526.9 473.123   1
   9  -1  -3 21647.7 532.967   1
  -9  -1  -3 16400.0 787.991   3
   9  -1  -3 14282.3 700.884   3
  -9   1  -3 16891.3 271.506   8
  -9  -1  -3 19876.4 476.816   8
  -9   1   3 19945.1 627.269   7
  -9   1   3 21530.1 862.696   6
  -9   1   3 19055.7 465.760   5
   9   1   3 22213.6 540.396   5
  -9   1   3-30.3012 143.706  59
  -9   1   3 18491.8 426.875  54
  -9   1   3 20771.7 429.464  51
  -9   1  -3 17690.3 1013.46  56
  -9   1  -3 20246.4 404.963  60
   9   1   3 20730.0 525.485  54
  -9   1   3 12874.4 582.913  60
   9  -1  -3 20421.1 655.848  60
  -9   1  -3 18760.1 578.259  59
   9  -1  -3 19510.2 573.971  52
   9  -1  -3 21329.1 539.431  59
   9  -1  -3 19049.7 570.005  53
  -9   1  -3 23954.2 813.728  28
  -9   1  -3 21281.1 672.573  29
  -9   1  -3 20533.8 628.863  25
   9  -1  -3 22705.1 447.481  25
  -9  -1  -3 21712.7 613.112  25
   9  -1  -3 20821.3 527.788  26
  -9  -1  -3 20620.6 643.457  29
   9  -1   3 398.179 274.683  26
  -9   1   3 21200.7 875.869  32
   9  -1  -3 19121.4 364.074  29
   9  -1  -3 17807.7 580.113  49
   9   1   3 18050.0 486.212  45
  -9  -1  -3 20683.4 490.567  48
   9   1   3 17657.0 481.956  44
   9  -1  -3 15323.4 560.270  47
   9  -1   3 145.319 228.117  50
   9  -1  -3 19850.4 521.052  45
   9  -1  -3 19670.2 527.412  44
   9  -1  -3 18615.5 470.459  42
   9   1   3 20897.1 541.737  42
   9   1   3 18300.2 491.686  43
   9  -1   3 8517.17 446.432  42
   9  -1  -3 19183.0 523.917  43
   9  -1   4-109.082 449.930  11
   9  -1  -4 255.816 357.998  13
   9  -1  -4 37.0179 259.780  15
  -9   1   4 178.758 663.015  22
   9   1   4 414.516 506.578  20
   9   1   4 728.195 405.186  10
  -9  -1  -4 482.839 281.646   2
   9  -1  -4 893.273 329.987   2
  -9  -1  -4 243.345 219.549   8
  -9   1   4 267.547 258.024   5
   9   1   4 437.226 307.921   5
  -9  -1  -4-13.0576 219.628  59
   9  -1  -4-40.2555 313.424  52
  -9  -1  -4 41.4702 652.968  56
   9  -1  -4 163.015 323.656  53
   9   1   4 235.221 288.614  54
   9  -1  -4 202.463 271.044  59
  -9  -1  -4 551.673 355.760  25
   9  -1  -4 441.874 262.936  26
  -9   1   4-218.216 644.096  32
  -9   1  -4 104.908 314.310  29
   9  -1  -4 115.251 297.708  45
   9   1   4 585.643 298.802  50
   9  -1  -4 112.874 345.851  39
   9  -1  -4-14.8940 307.938  43
   9   1   4 655.816 282.066  42
   9  -1  -4 641.615 303.558  44
   9   1   5 6450.64 828.077  20
   9  -1  -5 7520.72 754.689  13
  -9   1   5 6128.36 867.797  22
  -9  -1  -5 6022.75 672.775   2
   9  -1  -5 7970.38 713.644   2
  -9   1   5 6401.20 650.513   5
   9   1   5 7679.87 691.255   5
   9  -1  -5 5934.36 672.008  52
  -9  -1  -5 5603.70 912.406  56
   9  -1  -5 5859.88 676.058  53
   9  -1  -5 7441.40 670.991  25
  -9  -1  -5 6400.85 735.712  29
  -9  -1  -5 6505.27 725.739  25
   9   1   5 7284.99 685.774  50
   9  -1  -5 6833.27 717.348  39
   9  -1  -6 102.438 412.311  13
   9   1   6-36.3679 519.744  20
   9  -1  -6 374.562 366.416   2
  -9  -1  -6 59.8820 325.641   2
   9  -1  -6-118.535 310.887  52
   9  -1  -6-99.5894 325.297  53
   9   1   6-19.7342 299.842  54
   9   1   6 304.597 327.244  50
   9  -1  -6-236.883 353.549  39
   9  -1  -6-444.827 338.359  25
  -9  -1  -6 315.811 398.865  29
  -9  -1  -6-147.794 407.063  25
  -9  -1  -7 323.275 395.384  29
  -9  -1  -7 21.0954 319.508   2
   9  -3   0 380.269 317.030  15
  -9  -3   0 198.785 842.382  12
   9   3   0 709.815 349.494  23
   9  -3   0 516.248 430.255  13
   9  -3   0 336.352 400.343  20
  -9  -3   0-173.934 354.794   3
   9  -3   0 414.716 392.087   3
  -9  -3   0 24.1241 369.526   4
   9  -3   0 875.305 396.137   4
  -9   3   0 435.584 183.196   8
  -9   3   0 619.425 422.698  57
  -9   3   0 435.077 346.662  60
  -9   3   0 728.225 261.507  59
   9   3   0-108.272 478.747  59
  -9  -3   0 405.840 327.715  58
   9  -3   0 855.942 357.723  33
  -9  -3   0 100.955 168.432  25
  -9   3   0 246.659 199.908  37
   9  -3   0 781.732 321.379  26
  -9  -3   0 1181.15 753.832  30
   9  -3   0 362.345 285.576  47
   9  -3   0 174.088 274.477  49
   9   3   0 33.5400 511.075  45
  -9   3   0 452.225 693.538  38
   9   3   0 347.648 527.695  43
   9   3   0 1266.03 594.164  42
   9   3   0-272.453 501.829  44
   9  -3   1 6540.35 1267.17  17
  -9   3   1 20717.3 583.557  16
   9  -3   1 228.618 508.007  10
   9  -3  -1 17010.2 495.550  15
   9  -3  -1 20036.7 650.156   3
  -9  -3  -1 21680.4 686.634   4
   9  -3  -1 18503.2 638.301   4
  -9  -3  -1 13243.0 549.910   2
   9  -3  -1 13360.3 594.023   2
   9   3   1 19653.1 563.703   1
  -9   3   1 16369.8 507.560   1
  -9   3   1 19036.4 449.884   8
  -9  -3  -1 21963.3 692.318   3
  -9   3   1 17829.7 514.317   7
   9  -3  -1 16353.9 777.848   6
   9   3   1 16667.8 477.708   6
  -9   3   1-38.9826 148.418   6
  -9   3   1 20317.3 490.932  59
  -9  -3  -1 20899.3 774.287  58
   9   3   1 19500.2 635.292  59
   9  -3  -1 17743.6 509.798  52
  -9   3   1 20159.3 629.725  60
   9  -3  -1 17777.6 513.139  53
  -9   3   1 15660.9 566.487  57
   9   3   1 16956.8 544.236  23
  -9  -3  -1 14194.9 709.763  25
   9  -3  -1 16990.2 489.460  26
   9  -3  -1 179.851 1001.62  31
  -9  -3  -1 21043.0 1102.92  30
   9  -3  -1 19447.7 534.684  49
  -9  -3  -1 20783.4 465.537  49
   9  -3  -1 17616.6 479.826  44
  -9  -3  -1 19816.4 460.918  47
   9  -3  -1 19662.4 538.739  47
   9  -3  -1 18497.1 482.485  45
  -9   3   1 18727.5 699.422  48
   9   3   1 18296.3 610.550  45
  -9   3   1 18878.6 509.608  37
  -9   3   1 19069.5 872.261  38
   9  -3  -1 19491.0 494.736  43
   9   3   1 18993.9 635.398  43
   9   3   1 18657.0 668.463  42
   9   3   1 17866.8 620.506  44
   9  -3  -2 1042.94 394.191  13
   9   3   2 1145.49 300.278  16
  -9   3   2 1503.99 319.124  16
  -9  -3  -2 1288.06 2849.91  12
   9  -3  -2 928.601 239.200  15
  -9  -3  -2 1277.40 455.328   3
   9  -3  -2 963.891 427.330   3
   9   3   2 1406.01 293.219   1
  -9   3   2 974.890 256.703   1
  -9  -3  -2 1127.60 337.250   2
   9  -3  -2 862.751 393.875   2
  -9  -3  -2 1544.80 464.876   4
   9  -3  -2 1145.82 434.937   4
  -9   3   2 772.090 270.365   8
  -9   3   2 1290.68 308.446   7
  -9  -3  -2 777.529 151.571   7
   9  -3  -2 1453.05 282.378  52
   9  -3  -2 917.843 273.972  53
  -9   3   2 1636.97 330.136  57
  -9   3   2 458.449 229.597  59
   9   3   2 1025.39 245.284  59
  -9  -3  -2 1410.80 460.022  25
   9  -3  -2 871.017 240.311  26
   9  -3  -2 1073.06 284.680  25
   9  -3  -2 1201.47 296.725  49
  -9  -3  -2 1474.11 274.214  47
  -9  -3  -2 1540.51 261.908  49
  -9   3   2 1394.36 387.407  48
   9   3   2 973.840 273.200  45
   9   3   2 983.308 321.817  50
   9  -3  -2 1327.32 225.694  45
   9  -3  -2 1033.24 318.249  47
   9   3   2 884.578 301.755  42
   9  -3  -2 1145.43 305.062  39
  -9   3   2 829.513 555.522  38
   9  -3  -2 1454.71 227.601  43
   9   3   2 1375.24 271.975  43
   9   3   2 893.905 268.057  44
   9  -3  -2 1439.73 231.442  44
  -9   3   2 1005.58 278.002  37
   9  -3  -3 11148.8 968.595  13
  -9  -3  -3 12317.9 3106.59  12
   9   3   3 10741.5 917.634  16
   9  -3  -3 10589.6 885.655  15
  -9  -3  -3 10225.7 1062.37   4
   9  -3  -3 7993.51 1018.80   4
  -9  -3  -3 10258.7 948.625   2
   9  -3  -3 12186.4 988.442   2
  -9  -3  -3 10953.2 1001.33   9
  -9  -3  -3 10419.4 1058.57   3
   9  -3  -3 8902.09 1029.38   3
   9   3   3 8839.49 968.775   6
  -9  -3  -3 10202.3 886.544  51
  -9  -3  -3 7936.00 940.116  59
   9  -3  -3 10610.9 910.637  52
   9  -3  -3 11211.4 917.702  53
  -9   3   3 9857.60 878.578  54
   9  -3  -3 11247.8 1009.07  58
  -9   3   3 11726.0 918.003  57
   9  -3  -3 10529.1 885.324  26
  -9  -3  -3 10248.0 1013.30  29
  -9  -3  -3 9059.47 979.627  25
   9  -3  -3 10535.3 937.780  25
   9  -3  -3 9773.29 938.057  49
  -9  -3  -3 10088.4 955.499  46
   9   3   3 10888.9 934.858  50
   9  -3  -3 11376.1 944.543  47
  -9  -3  -3 9852.74 913.675  47
  -9  -3  -3 9800.88 909.624  49
   9  -3  -3 11027.0 936.175  39
   9   3   3 9373.81 879.233  37
   9   3   3 10827.5 901.254  42
  -9   3   3 11299.3 1072.12  38
  -9   3   4 209.724 542.359  22
   9   3   4 136.598 270.652  16
   9  -3  -4 179.611 367.576  13
   9  -3  -4 24.6912 254.053  15
   9   3   4-443.593 311.321   5
  -9   3   4 239.174 265.109   5
  -9  -3  -4-33.8209 558.386   4
   9  -3  -4 210.599 524.925   4
  -9  -3  -4 813.049 567.929   3
   9  -3  -4-408.916 518.233   3
  -9  -3  -4-110.425 326.634   2
   9  -3  -4 311.897 356.241   2
   9   3   4 17.1867 299.388  54
   9  -3  -4 179.945 247.180  52
  -9   3   4 94.4211 227.826  54
   9  -3  -4 30.1854 255.576  53
  -9  -3  -4 143.166 398.157  25
   9  -3  -4 220.439 260.318  26
  -9  -3  -4 134.542 470.845  29
  -9   3   4 123.917 500.509  32
  -9  -3  -4 401.238 336.228  47
   9  -3  -4 371.624 351.238  49
  -9  -3  -4-129.785 321.101  46
   9  -3  -4-173.076 357.820  47
  -9  -3  -4 181.270 314.748  49
   9   3   4 239.438 307.070  50
   9  -3  -4 335.488 317.141  39
   9   3   4 173.618 204.885  37
  -9  -3  -5 4718.55 799.067  18
  -9   3   5 6305.87 765.624  22
   9  -3  -5 5185.51 553.503  13
   9   3   5 1576.21 487.534   5
  -9  -3  -5 2910.66 749.573   4
   9  -3  -5 3426.89 698.116   4
  -9  -3  -5 4552.35 760.059   3
   9  -3  -5 3678.85 679.657   3
  -9   3   5 5192.08 456.542   5
  -9  -3  -5 5271.03 516.167   2
   9  -3  -5 4734.52 549.486   2
   9   3   5 18.0343 485.761  54
   9  -3  -5 4171.10 441.300  53
   9  -3  -5 3965.59 437.131  52
  -9  -3  -5 5108.94 762.030  56
  -9  -3  -5 4922.72 593.900  29
   9   3   5 5858.85 610.849  24
   9  -3  -5 1224.92 538.872  47
   9   3   5 3750.96 484.145  50
   9  -3  -5 1367.45 537.696  49
   9  -3  -5 5320.66 503.448  39
   9  -3  -6 768.376 398.585  13
  -9  -3  -6-116.662 684.724  18
  -9   3   6 505.880 294.604   5
   9   3   6-19.4443 344.463   5
  -9  -3  -6 761.605 648.268   4
   9  -3  -6 295.356 617.148   4
  -9  -3  -6 353.031 630.357   3
   9  -3  -6-269.411 597.726   3
  -9  -3  -6-21.1439 362.810   2
   9  -3  -6 23.7643 404.718   2
   9  -3  -6 599.593 258.744  53
   9  -3  -6 58.1089 270.247  52
  -9  -3  -6-186.013 445.524  29
  -9  -3  -6 517.496 445.313  25
   9   3   6 754.202 336.995  50
   9  -3  -6 915.256 332.937  39
   9  -3  -7 1785.99 457.121  13
  -9  -3  -7 1901.47 503.328  29
  -9  -3  -7 1913.45 497.378  25
  -9  -3  -7 1835.60 431.437   2
   9  -3  -7 2203.24 473.177   2
  -9   3   7 2162.86 347.930   5
   9   3   7 2219.15 388.143   5
   9   3   7 1742.52 383.428  50
   9  -3  -7 1826.67 369.017  39
   9  -3  -8-304.124 357.115  13
  -9  -3  -8-26.5629 412.391  25
  -9  -3  -8-52.4862 404.488  29
  -9  -3  -8-89.5407 336.614   2
   9  -3  -8-24.9116 385.862   2
   9   3   8-164.742 210.716  50
   9  -3  -8-444.813 266.441  39
   9  -5  -1 5300.78 475.151  13
   9  -5  -1 5795.39 392.844  15
  -9  -5  -1-73.0176 96.2035  25
   9  -5  -1 6432.02 390.945  26
   9  -5  -1 6531.59 577.493   4
  -9  -5  -1 31.9103 440.933   3
   9  -5  -1 6468.40 583.812   3
  -9  -5  -1-61.5576 452.159   4
  -9  -5  -1 419.769 281.852  47
   9  -5  -1 5875.34 427.226  47
  -9  -5  -1 185.405 280.597  49
   9  -5  -1 5882.12 424.666  49
   9   5   1 281.036 360.965  50
  -9   5   1 6204.14 378.964  37
   9   5   1-164.153 358.037  42
  -9   5   2 128.794 356.703  16
   9   5   2 299.694 306.191  16
   9  -5  -2 27.4180 404.732  13
   9   5   2 512.476 330.700  23
   9  -5  -2 257.461 242.756  15
  -9  -5  -2 508.607 550.578  25
  -9  -5  -2 290.272 852.374  30
   9  -5  -2 679.264 244.299  26
  -9  -5  -2 135.183 510.081   3
   9  -5  -2 128.362 508.464   3
  -9  -5  -2 131.329 534.941   4
   9  -5  -2 1059.30 534.153   4
  -9  -5  -2 760.796 388.410   2
   9  -5  -2 364.350 441.916   2
   9  -5  -2 734.937 352.066  47
  -9  -5  -2 823.776 300.081  49
   9  -5  -2-260.073 328.110  49
  -9  -5  -2-16.0526 291.934  47
   9   5   2 1061.77 344.829  50
  -9   5   2 624.727 290.297  37
  -9   5   3 4119.02 487.719  16
   9  -5  -3 3576.50 501.142  13
  -9  -5  -3 208.691 223.349  12
   9   5   3 4853.63 466.684  16
  -9  -5  -3 3640.37 886.606  30
   9   5   3 4270.85 419.748  23
  -9  -5  -3 3778.88 607.728   3
   9  -5  -3 1856.60 575.990   3
  -9  -5  -3 4782.39 656.075   4
   9  -5  -3 1863.16 598.409   4
  -9  -5  -3 3186.48 503.396   2
   9  -5  -3 3502.70 562.212   2
   9  -5  -3 2208.10 456.928  49
  -9  -5  -3 4448.21 418.512  49
   9  -5  -3 2408.85 468.757  47
  -9  -5  -3 4259.35 499.060  46
   9   5   3 4808.80 475.922  50
  -9  -5  -3 4230.74 425.923  47
   9   5   3 4079.86 381.544  37
  -9   5   3 4587.62 437.997  37
   9   5   4 542.889 334.403  16
  -9   5   4 788.416 365.713  16
  -9  -5  -4-195.047 757.650  12
   9  -5  -4 1363.34 414.436  13
  -9  -5  -4 742.473 479.967  25
  -9  -5  -4-51.8910 866.668  30
  -9  -5  -4 117.187 373.735   2
   9  -5  -4 269.659 435.183   2
  -9  -5  -4 960.511 583.519   4
   9  -5  -4 407.364 576.589   4
  -9  -5  -4 192.885 581.730   3
   9  -5  -4 815.673 560.934   3
   9  -5  -4-21.3189 371.071  49
   9   5   4 585.153 332.057  50
   9  -5  -4 440.539 380.244  47
  -9   5   4 433.632 304.291  37
   9   5   4 770.255 246.212  37
  -9   5   5 1740.46 419.064  16
   9   5   5 1941.20 387.818  16
   9  -5  -5 1963.18 467.393  13
   9   5   5 2704.84 407.769   5
  -9   5   5 2523.82 366.759   5
  -9  -5  -5 1954.41 442.442   2
   9  -5  -5 2078.63 513.952   2
  -9  -5  -5 1533.09 652.417   4
   9  -5  -5 2748.69 622.052   4
  -9  -5  -5 1521.10 622.378   3
   9  -5  -5 2363.63 603.325   3
  -9  -5  -5 949.420 539.628  25
  -9  -5  -5 1944.75 868.382  30
   9   5   5 2590.39 391.169  50
  -9   5   5 2561.23 387.127  37
   9   5   5 2365.25 327.564  37
  -9   5   6-802.106 389.272  16
   9   5   6-36.5756 310.865  16
   9  -5  -6 674.024 391.102  13
   9   5   6 457.827 318.447   5
  -9   5   6 247.694 298.334   5
  -9  -5  -6-339.733 379.736   2
   9  -5  -6 277.673 455.049   2
  -9  -5  -6 210.013 649.346   4
   9  -5  -6 756.110 583.764   4
  -9  -5  -6-350.000 620.863   3
   9  -5  -6 433.011 586.820   3
  -9  -5   6 169.991 898.041  55
   9   5   6-153.402 320.342  54
  -9  -5  -6 145.467 770.190  30
  -9  -5  -6-386.252 503.407  25
  -9  -5  -6 630.477 482.616  29
   9   5   6 134.971 306.374  50
  -9   5   6 486.955 303.008  37
  -9   5   7 1197.79 378.463  16
   9   5   7 1019.86 337.374  16
   9  -5  -7 1164.84 406.214  13
  -9   5   7 985.898 294.211   5
   9   5   7 1605.06 346.460   5
  -9  -5  -7 73.0940 406.947   2
   9  -5  -7 1277.94 456.983   2
  -9  -5  -7 382.853 641.437   4
   9  -5  -7 646.120 579.808   4
  -9  -5  -7-44.3312 627.760   3
   9  -5  -7 949.884 559.784   3
   9   5   7 95.6268 326.464  54
  -9  -5  -7 1235.09 497.865  25
  -9  -5  -7 1741.60 474.301  29
   9   5   7 961.699 319.863  50
   9   5  -7 1927.17 1680.57  41
  -9   5   7 729.638 318.750  37
   9  -7  -2 112.566 340.033  47
   9  -7  -2-294.683 310.492  49
   9  -7  -3 919.418 276.444  13
  -9   7   3 282.965 188.119  16
  -9  -7  -3-35.6723 46.9994  25
  -9  -7  -3-28.2093 42.9168   2
  -9  -7  -3 37.1877 480.043   3
   9  -7  -3 1465.96 530.864   3
  -9  -7  -3-325.020 529.101   4
   9  -7  -3 2012.45 547.287   4
   9  -7  -3 1789.54 372.375  49
   9   7   3-422.541 300.647  50
   9  -7  -3 1052.98 383.061  47
  -9   7   3 1849.49 307.392  37
   9  -7  -4-220.183 352.965  13
  -9   7   4 552.772 366.985  16
   9   7   4 81.5430 152.946  16
  -9  -7  -4-275.024 588.380   4
   9  -7  -4 1005.98 575.033   4
  -9  -7  -4 958.871 335.544   2
   9  -7  -4 320.484 348.970   2
  -9  -7  -4-82.0726 570.942   3
   9  -7  -4 972.967 562.175   3
  -9  -7  -4 171.855 441.989  25
   9   7   4 589.878 307.045  50
  -9   7   4 452.125 296.686  37
   9   7   5 885.561 333.991  16
   9  -7  -5 1264.66 389.556  13
  -9   7   5 700.745 376.709  16
   9   7   5 1004.92 331.029   5
  -9   7   5 435.338 302.175   5
  -9  -7  -5 857.974 603.606   4
   9  -7  -5 731.315 560.836   4
  -9  -7  -5 160.554 385.961   2
   9  -7  -5 562.302 428.562   2
  -9  -7  -5 651.940 577.092   3
   9  -7  -5 878.632 543.780   3
   9  -7   5 336.152 947.055  55
   9   7   5 194.805 328.396  54
  -9  -7  -5 298.886 501.771  25
   9   7   5 1293.31 313.925  50
  -9   7   5 1089.71 316.953  37
  10   0   0 308384. 23316.1  13
  10   0   0 291791. 23330.0  15
 -10   0   0 278744. 23385.9  18
 -10   0   0 299701. 23399.6   9
  10   0   0 276942. 23351.9  60
 -10   0   0 226111. 23357.0  60
 -10   0   0 299608. 23344.9  51
  10   0   0 294593. 23323.7  52
  10   0   0 298429. 23353.8  59
  10   0   0 296454. 23324.2  53
 -10   0   0 281655. 23333.7  29
  10   0   0 311341. 23360.4  24
  10   0   0 284189. 23327.7  26
 -10   0   0 293829. 23357.0  46
  10   0   0 307511. 23312.2  50
  10   0   0 296631. 23350.0  42
  10   0   0 303611. 23320.3  39
  10   0  -1-122.257 226.857  13
  10   0   1-158.746 187.396  15
 -10   0   1-332.095 443.518  22
  10   0  -1 431.642 241.075  23
 -10   0   1-190.639 338.500   9
 -10   0  -1 44.9095 98.0426   1
 -10   0   1 40.5083 195.964   7
  10   0  -1 168.617 217.217   6
  10   0  -1-52.1065 113.303   1
  10   0  -1 465.461 318.429  60
  10   0   1 25.0729 137.686  52
 -10   0  -1 144.434 255.543  57
 -10   0  -1 35.7870 240.419  60
  10   0   1-41.9905 144.414  53
  10   0  -1 112.792 238.300  53
 -10   0   1-290.096 296.510  59
  10   0  -1 79.6009 227.849  52
  10   0   1-45.6456 168.322  60
  10   0   1 7.60784 156.149  54
  10   0   1 391.430 201.960  59
  10   0  -1-21.9567 288.315  59
  10   0   1 39.6199 233.878  33
 -10   0  -1-208.617 252.241  29
  10   0   1-35.3132 173.857  26
 -10   0  -1 302.543 185.604  25
 -10   0  -1-322.597 295.372  46
  10   0   1-224.825 239.375  45
  10   0   1 225.971 181.508  50
  10   0  -1 261.868 312.520  45
  10   0  -1 99.0741 287.563  42
  10   0  -1 111.121 245.990  39
  10   0  -1-145.630 306.858  43
  10   0   1 51.2134 245.697  42
  10   0  -1-40.8760 308.587  44
  10   0   1-64.8581 240.432  44
  10   0   1-65.5102 233.066  43
  10   0   2 106239. 9114.41  15
  10   0   2 126445. 9201.45  11
  10   0  -2 127464. 9149.85  15
 -10   0  -2 113383. 9107.82   2
  10   0  -2 119469. 9114.58   2
 -10   0  -2 109789. 9108.73   1
  10   0  -2 116150. 9116.54   1
 -10   0   2 134842. 9187.60   9
  10   0  -2 134086. 9160.43   7
 -10   0   2 103841. 9139.15   7
 -10   0   2 137973. 9189.60   6
  10   0   2 113285. 9195.38   9
  10   0   2 124143. 9124.37  54
  10   0  -2 107461. 9151.95  53
  10   0  -2 108866. 9152.72  52
  10   0  -2 116596. 9174.12  59
 -10   0   2 83130.6 9168.09  59
 -10   0  -2 109920. 9134.03  57
  10   0  -2 114643. 9115.99  34
 -10   0  -2 117194. 9151.25  29
 -10   0  -2 124602. 9137.17  25
  10   0   2 108867. 9113.66  26
  10   0  -2 121804. 9146.11  26
 -10   0  -2 110620. 9108.72  34
  10   0   2 119752. 9140.28  44
  10   0   2 111296. 9132.04  50
  10   0  -2 105751. 9161.55  45
  10   0   2 119118. 9139.39  45
  10   0  -2 106892. 9163.66  44
  10   0  -2 102162. 9155.47  42
  10   0   2 121487. 9141.87  43
  10   0   2 121998. 9148.35  42
  10   0  -2 102868. 9157.08  39
  10   0  -2 106825. 9165.09  43
  10   0   3 153.792 498.034  20
  10   0   3 123.783 209.698  15
 -10   0   3 187.492 641.770  22
  10   0   3-304.128 458.605  11
  10   0  -3 293.210 302.900  15
  10   0   3-506.841 478.397  10
 -10   0   3 143.348 331.900   9
 -10   0  -3 339.806 236.095   2
  10   0   3 348.129 372.536   9
 -10   0  -3-26.5144 203.443   1
 -10   0  -3-143.333 168.951   8
  10   0  -3-70.5754 262.386   7
 -10   0   3-44.6156 230.798   7
 -10   0   3 680.740 392.975   6
 -10   0  -3-98.8288 235.402  59
 -10   0  -3 46.2785 664.185  56
  10   0  -3 107.127 371.190  59
  10   0  -3-111.921 361.190  60
  10   0   3-201.508 260.464  54
  10   0   3-11.7914 206.683  26
 -10   0  -3 72.1366 310.700  25
 -10   0  -3-67.2008 270.097  34
 -10   0  -3 157.360 349.182  29
 -10   0   3 646.843 591.220  32
  10   0  -3 213.880 293.943  26
  10   0   3 190.737 260.807  45
  10   0  -3 607.955 422.150  45
 -10   0  -3 54.3424 323.137  48
  10   0   3-216.074 284.347  50
  10   0   3-209.947 269.141  44
  10   0  -3-405.782 475.952  42
  10   0   3 282.927 266.649  43
  10   0  -3 436.688 424.051  44
  10   0  -3-523.299 443.247  43
 -10   0  -3-213.552 313.276  38
  10   0   3 78.4876 292.859  42
  10   0  -3-286.220 390.864  39
  10   0   4 71444.0 1463.17  11
 -10   0   4 69380.6 1737.80  22
  10   0   4 163.268 816.808  10
  10   0   4 73419.6 1627.34  20
 -10   0  -4 74330.2 1120.36   2
  10   0  -4 80610.0 1204.45   2
 -10   0  -4 67508.7 1072.18   1
  10   0  -4 75607.4 1156.85   1
  10   0   4 73788.3 1394.81   9
 -10   0  -4 62489.1 1679.60  56
  10   0   4 74829.7 1170.76  54
  10   0  -4 68818.9 1296.70  52
  10   0  -4 931.127 787.762  59
  10   0  -4 67449.6 1293.47  53
 -10   0  -4 73067.6 1108.70  59
 -10   0  -4 71065.0 1131.79  34
 -10   0  -4 70595.8 1228.05  25
 -10   0  -4 76935.8 1348.10  29
 -10   0  -4 68986.1 1397.15  28
 -10   0   4-53.3669 673.142  32
  10   0  -4 78193.7 1221.23  34
  10   0  -4 273.578 791.734  45
  10   0   4 76198.3 1241.70  42
  10   0  -4 249.577 794.911  44
  10   0  -4-28.3959 790.683  43
  10   0   5-187.886 505.352  11
  10   0   5-301.855 546.964  20
 -10   0  -5 526.067 307.729   2
  10   0  -5 181.041 303.060   2
 -10   0  -5-394.477 635.469  56
  10   0  -5 129.845 335.911  53
  10   0  -5-76.9414 334.037  52
  10   0   5 331.202 299.149  50
  10   0  -5 54.3579 350.334  39
 -10   0  -5 31.7626 451.428  28
 -10   0  -5-215.710 382.076  25
 -10   0  -5 186.499 343.803  34
 -10   0  -6 56.4473 366.882  29
 -10   0  -6 64.7984 399.694  28
 -10   0  -6-204.207 334.085  25
  10   0   6-122.575 439.203  11
  10  -2   0 121297. 9073.26  20
  10   2   0 138583. 9059.38  15
 -10  -2   0 118320. 9865.78  12
  10  -2   0 95971.1 9055.02  11
 -10  -2   0 135002. 9049.49   4
  10  -2   0 132137. 9046.34   4
 -10   2   0 106447. 9003.21   8
 -10  -2   0 141610. 9053.37   3
  10  -2   0 132013. 9047.83   3
 -10  -2   0 101154. 8994.95   7
  10   2   0 120125. 9095.85  59
 -10  -2   0 100675. 9082.26  58
  10   2   0 100795. 9036.49  52
 -10   2   0 105787. 9034.37  59
  10  -2   0 117108. 9035.75  52
 -10   2   0 112799. 9054.40  60
  10  -2   0 117622. 9036.86  53
  10   2   0 101635. 9038.58  53
 -10   2   0 110640. 9049.54  57
 -10   2   0 108818. 9002.98  29
 -10   2   0 115443. 9030.94  28
 -10  -2   0 84845.6 9061.70  25
  10   2   0 138310. 9059.46  26
 -10  -2   0 122460. 9181.51  30
  10  -2   0 115449. 9017.70  49
  10  -2   0 114871. 9039.25  44
 -10   2   0 116370. 9078.04  48
  10   2   0 104653. 9076.27  45
  10  -2   0 115350. 9017.74  47
  10   2   0 114079. 9054.74  50
  10  -2   0 112885. 9037.97  45
  10   2   0 103971. 9079.00  43
  10   2   0 104605. 9079.82  44
 -10   2   0 121099. 9025.00  37
  10  -2   0 113132. 9039.35  43
  10   2   0 103730. 9086.36  42
  10  -2   0 110165. 9035.63  42
 -10   2   1-12.0701 218.487  16
  10   2   1 218.021 223.469  16
  10  -2  -1-14.5129 286.429  11
 -10  -2   1 170.054 672.150  12
  10  -2   1 225.295 283.912  15
  10  -2  -1-14.9887 234.544  15
  10   2   1-12.3419 206.385  15
  10  -2  -1 357.121 308.586  13
 -10  -2  -1-87.7854 303.994   3
  10  -2  -1 328.406 285.412   3
 -10  -2  -1 14.0895 246.317   2
  10   2   1 11.6700 190.043   1
 -10  -2  -1 34.1370 308.102   4
  10  -2  -1-366.513 308.361   4
  10  -2  -1 699.405 298.926   2
 -10   2   1 51.2944 162.086   1
  10  -2  -1-189.862 322.971   9
 -10   2   1 50.3221 206.639   8
 -10   2  -1 104.984 94.9290   8
  10   2  -1-65.2035 135.926   7
 -10   2   1 79.7627 231.883   7
 -10  -2   1 37.4959 43.8765   7
  10  -2  -1 61.2839 341.003   6
 -10   2   1-37.1536 113.163   6
 -10   2   1 374.841 206.976  59
  10  -2  -1 302.710 240.818  60
  10  -2  -1 30.3484 212.265  53
 -10   2   1 68.6073 289.138  57
  10  -2  -1 271.332 214.879  52
 -10   2   1 136.500 288.575  60
  10   2   1-55.3247 249.413  59
  10   2   1 111.308 147.665  53
 -10   2  -1-121.148 251.483  59
  10   2  -1 123.261 467.778  59
  10   2  -1 375.465 389.653  58
  10   2   1 38.8328 141.841  52
 -10   2  -1 30.5143 448.002  36
 -10   2  -1 214.913 244.708  29
  10   2   1-61.4317 205.881  26
 -10  -2  -1 177.336 369.833  25
 -10  -2  -1 460.484 400.724  29
  10  -2   1 19.5113 262.620  26
  10  -2  -1 260.073 236.027  26
 -10  -2  -1 188.926 145.075  49
  10  -2   1 114.168 265.356  45
  10  -2   1 158.421 217.069  47
  10  -2   1 39.8106 199.152  49
  10  -2  -1 11.9722 210.504  49
  10  -2  -1 12.8574 211.410  45
 -10  -2  -1 220.740 149.390  47
  10   2  -1-344.288 508.202  45
 -10   2   1-199.972 356.964  48
  10  -2  -1 320.734 218.981  47
  10   2   1 155.850 265.458  50
  10   2   1 397.916 279.642  45
 -10   2   1 58.5822 198.750  37
  10  -2   1 19.3878 255.909  43
  10  -2  -1 142.468 216.350  44
  10  -2   1 326.190 269.170  44
  10   2  -1-166.098 524.763  42
  10  -2  -1 110.648 234.131  39
  10   2  -1 421.096 861.591  40
  10   2   1-20.9151 306.474  42
  10   2  -1 714.150 513.065  43
  10   2   1-110.971 288.363  43
  10  -2   1-160.711 278.892  42
 -10   2  -1 67.1068 462.963  38
  10  -2  -1-26.2327 211.236  43
  10   2   1 91.4486 283.116  44
  10  -2  -1 163.626 199.849  42
  10   2  -1-155.284 523.284  44
  10   2   2 143833. 4828.64  15
  10  -2   2-115.782 4763.02  15
  10   2   2 126456. 4846.10  16
  10  -2  -2 130541. 4870.99  15
  10  -2   2 6077.82 4802.86  20
  10  -2   2 209.846 4778.83  10
 -10  -2  -2 124025. 4951.42   4
  10  -2  -2 112187. 4911.80   4
  10  -2  -2 128162. 4893.64   9
  10   2   2 142319. 4871.51   1
 -10   2   2 126538. 4844.94   1
 -10  -2  -2 114545. 4855.32   2
 -10  -2  -2 151522. 5061.75   9
 -10  -2  -2 126401. 4961.19   3
  10  -2  -2 115638. 4923.18   3
 -10   2   2 127702. 4889.90   8
 -10   2   2 116139. 4897.37   7
  10  -2  -2 97555.6 4956.44   6
 -10   2   2 158553. 5131.10   6
  10  -2  -2 129326. 4887.24  52
 -10  -2  -2 133127. 4883.84  51
  10  -2  -2 127270. 4886.55  53
 -10   2   2 121124. 4806.02  54
  10  -2  -2 150969. 4961.65  60
 -10   2  -2-92.7359 4761.60  59
 -10   2   2 122075. 4935.58  60
 -10   2   2 108437. 4864.03  59
  10   2   2 128350. 4872.67  59
  10  -2  -2 136886. 4854.41  59
 -10  -2  -2 128381. 4970.95  29
  10  -2  -2 128049. 4866.56  26
  10   2   2 155667. 5036.55  24
  10   2   2 144987. 4828.64  26
 -10  -2  -2 127153. 4925.83  25
  10  -2   2-132.349 4762.50  26
 -10  -2  -2 133668. 4834.19  49
  10  -2  -2 117464. 4870.12  49
 -10  -2  -2 137114. 4971.68  46
  10   2   2 133975. 4874.15  45
  10  -2  -2 119125. 4869.89  47
 -10  -2  -2 131462. 4831.85  47
  10  -2  -2 130516. 4848.24  45
  10   2   2 130935. 4870.99  43
  10   2   2 132676. 4873.99  44
  10  -2  -2 132745. 4911.95  39
  10  -2  -2 128328. 4821.72  42
  10   2   2 120732. 4896.42  42
  10  -2  -2 130192. 4848.34  44
  10  -2  -2 128804. 4848.86  43
  10   2   2 125696. 4814.14  37
  10  -2  -3 132.775 239.427  15
  10  -2  -3 173.865 353.400  13
 -10  -2  -3 238.958 623.052  18
 -10   2   3 350.406 542.976  22
  10   2   3-85.9860 255.185   5
 -10   2   3-24.4317 233.414   5
 -10  -2  -3-281.793 252.008   1
  10   2   3 148.005 243.810   1
 -10   2   3-126.385 207.973   1
 -10  -2  -3-542.561 580.936   4
  10  -2  -3-394.225 450.971   4
  10  -2  -3 84.2582 271.009   1
 -10  -2  -3 557.401 386.240   9
 -10  -2  -3-126.269 289.639   8
 -10  -2  -3-125.528 527.861   3
 -10  -2  -3 14.8399 271.148   2
 -10   2   3-190.629 456.699   6
  10  -2  -3-257.800 438.483   3
  10  -2  -3-252.558 319.156   2
  10  -2  -3-18.3757 171.476  59
  10  -2  -3-185.458 275.354  52
 -10  -2  -3 87.7169 259.991  51
 -10   2   3 9.38693 194.105  54
  10   2   3 211.756 265.370  54
  10  -2  -3 101.884 283.279  53
  10  -2  -3 28.4194 329.796  58
  10  -2  -3 52.7114 246.553  26
 -10  -2  -3 64.0904 358.610  25
  10   2   3-293.792 433.349  24
 -10   2   3-643.493 509.852  32
  10  -2  -3-55.6668 242.320  25
  10  -2  -3-221.905 306.710  49
 -10  -2  -3 141.786 270.826  49
 -10  -2  -3-86.1995 352.332  46
  10   2   3 264.560 291.159  50
  10   2   3 11.5642 211.114  45
 -10  -2  -3-163.237 280.912  47
  10  -2  -3 53.1303 197.184  45
  10  -2  -3 520.162 314.972  47
  10   2   3-342.362 225.754  43
  10   2   3 69.9901 220.403  44
  10  -2  -3-71.4884 199.336  44
  10   2   3 91.9822 273.974  42
  10  -2  -3 54.2363 198.212  43
  10  -2  -4 42722.5 3042.80  15
  10  -2  -4 40590.8 3076.95  13
 -10   2   4 42262.0 3190.05  22
 -10  -2  -4 41500.4 3202.16  18
 -10  -2  -4 33284.1 3141.73   4
  10  -2  -4 26899.4 3104.60   4
 -10  -2  -4 39829.1 3050.00   2
  10  -2  -4 45385.8 3074.05   2
 -10  -2  -4 33656.0 3147.94   3
  10  -2  -4 27826.4 3106.24   3
 -10   2   4 35245.5 3026.92   5
  10  -2  -4 37658.6 3045.76  52
  10  -2  -4 37511.4 3047.39  53
 -10   2   4 34940.8 3017.95  54
 -10  -2  -4 38026.1 3093.18  29
 -10   2   4 40738.5 3163.84  32
 -10  -2  -4 40848.3 3085.11  25
  10   2   4 38845.1 3104.50  24
  10  -2  -4 41882.0 3041.64  26
  10  -2  -4 31360.2 3055.12  49
  10   2   4 40221.9 3058.73  50
  10  -2  -4 30290.7 3053.31  47
  10  -2  -4 35671.9 3059.26  39
  10   2   4 40285.5 3041.17  42
 -10  -2  -5-1057.20 710.068  18
 -10   2   5-219.493 671.208  22
  10  -2  -5 300.091 370.076  13
 -10   2   5-264.287 285.886   5
  10   2   5 18.4029 323.879   5
  10  -2  -5 543.945 571.312   4
  10  -2  -5 673.671 542.819   3
 -10  -2  -5-76.1052 330.437   2
  10  -2  -5 645.576 389.849   2
  10  -2  -5 552.615 295.324  53
 -10  -2  -5-595.996 679.895  56
  10  -2  -5-106.173 290.676  52
  10   2   5-18.0235 311.829  54
  10   2   5-136.199 433.217  24
 -10  -2  -5 185.505 425.307  29
 -10  -2  -5 515.909 424.151  25
 -10   2   5-167.988 604.482  32
  10   2   5 118.807 321.380  50
  10  -2  -5 384.222 333.245  39
  10  -2  -6 21482.7 1780.51  13
 -10  -2  -6 20297.1 1924.01  18
 -10   2   6 13768.9 1821.94  22
 -10  -2  -6 19386.4 1758.22   2
  10  -2  -6 23068.4 1789.72   2
 -10   2   6 20336.8 1731.81   5
  10   2   6 23440.3 1763.20   5
 -10  -2  -6 16266.7 1871.22  56
  10  -2  -6 22468.7 1744.64  52
  10  -2  -6 20480.9 1736.91  53
 -10  -2  -6 20574.3 1798.87  25
 -10  -2  -6 22716.9 1812.94  29
  10   2   6 19683.6 1802.64  24
  10   2   6 21320.5 1758.78  50
  10  -2  -6 21705.1 1765.39  39
  10  -2  -7-96.5639 379.908  13
 -10  -2  -7-122.094 653.045  18
 -10  -2  -7 65.7924 347.940   2
  10  -2  -7 147.546 385.630   2
  10  -2  -7-220.735 270.633  53
  10   2   7-159.752 305.322  54
  10  -2  -7-101.115 258.950  52
  10   2   7 281.968 327.085  50
  10  -2  -7-64.4280 315.936  39
 -10  -2  -7-27.9674 427.603  29
 -10  -2  -8 54.2491 407.008  25
 -10  -2  -8 581.014 405.938  29
 -10  -2  -8 470.122 343.178   2
  10  -4   0 252.550 885.368   3
  10  -4   0-108.833 898.458   4
 -10   4   0 1755.88 866.147  59
  10  -4   0 459.618 887.808  33
  10  -4   0 67173.4 1280.13  26
  10  -4   0 70081.0 1250.66  49
  10  -4   0 72074.3 1265.43  47
  10  -4   0 66677.3 1297.88  15
  10  -4   0 56343.2 1326.29  13
 -10  -4  -1-207.599 651.080  12
  10  -4  -1-33.0525 270.782  15
  10   4   1 583.572 344.852  23
 -10   4   1 363.351 336.404  16
 -10  -4  -1 570.483 414.822   3
  10  -4  -1 103.642 412.004   3
 -10  -4  -1-52.3965 455.294   4
  10  -4  -1 74.9071 419.133   4
  10   4   1 86.6878 230.265   6
 -10  -4  -1-50.1713 87.4492   2
  10  -4  -1-29.3365 49.9104   2
 -10   4   1 255.673 353.585  57
  10   4   1 284.134 344.092  59
  10  -4  -1-47.7747 268.960  26
 -10  -4  -1-199.365 523.494  25
  10  -4  -1 272.451 301.547  47
 -10  -4  -1 289.162 262.267  47
  10  -4  -1 17.1083 286.297  49
 -10  -4  -1 304.112 248.825  49
  10   4   1 92.5639 396.734  45
  10   4   1 312.650 383.296  50
  10   4   1-26.9853 425.148  42
 -10   4   1-101.652 281.162  37
  10   4   1 658.198 393.781  44
  10   4   1 143.136 395.484  43
  10   4   2 42722.0 3018.54  16
  10  -4  -2 33031.2 3031.93  13
 -10  -4  -2 32895.3 4638.12  12
  10  -4  -2 38755.6 2989.14  15
 -10   4   2 41339.3 3023.24  16
 -10  -4  -2 40846.3 3081.07   4
  10  -4  -2 38578.5 3061.50   4
 -10  -4  -2 28936.8 3016.58   2
  10  -4  -2 31193.6 3036.42   2
 -10  -4  -2 40566.6 3083.24   3
  10  -4  -2 38975.9 3067.56   3
  10   4   2 34228.1 2997.28   6
 -10   4   2 30994.2 3000.14  57
  10  -4  -2 36111.3 2995.76  52
  10  -4  -2 36440.4 2997.35  53
  10  -4  -2 38428.3 2986.37  26
 -10  -4  -2 29286.1 3043.85  25
 -10  -4  -2 40125.3 3241.27  30
  10   4   2 34818.8 2997.69  23
 -10  -4  -2 40097.8 2989.42  49
  10   4   2 40973.6 3029.94  50
 -10  -4  -2 39643.7 2989.05  47
  10  -4  -2 36084.3 3003.64  47
  10  -4  -2 36971.0 3005.64  49
  10   4   2 37048.1 3008.00  42
 -10   4   2 37964.3 3000.24  37
 -10  -4  -3 178.210 2988.38  12
 -10   4   3 18.7189 317.538  16
  10   4   3 130.121 304.178  16
  10  -4  -3 188.274 225.885  15
  10  -4  -3 99.0446 374.897  13
 -10  -4  -3 34.0911 527.692   3
  10  -4  -3 837.453 489.305   3
 -10  -4  -3 146.554 338.303   2
  10  -4  -3 48.6399 406.222   2
 -10  -4  -3-97.9781 544.333   4
  10  -4  -3 564.123 492.801   4
  10  -4  -3 221.267 256.856  53
  10  -4  -3-94.4933 257.903  52
 -10  -4  -3-140.422 462.709  25
 -10  -4  -3-29.5763 492.960  29
  10  -4  -3 310.076 227.448  26
 -10  -4  -3-98.1742 774.304  30
 -10  -4  -3-447.994 295.897  49
  10  -4  -3-228.016 357.655  47
 -10  -4  -3 170.878 288.737  47
 -10  -4  -3 22.5356 354.316  46
  10  -4  -3 57.9308 334.084  49
  10   4   3 298.252 322.723  50
  10  -4  -3 39.8319 296.979  39
 -10   4   3 285.387 284.799  37
  10   4   3 247.854 220.981  37
 -10   4   4 31701.6 2486.81  16
  10   4   4 29364.4 2462.41  16
 -10  -4  -4 32961.5 4405.83  12
  10  -4  -4 31371.9 2511.39  13
 -10   4   4 42783.6 2623.98  22
 -10  -4  -4 27301.0 2562.91   4
  10  -4  -4 26139.4 2538.47   4
 -10  -4  -4 27372.5 2484.33   2
  10  -4  -4 29570.9 2508.90   2
 -10  -4  -4 28109.9 2570.50   3
  10  -4  -4 23713.6 2530.65   3
 -10   4   4 30066.0 2456.09   5
  10  -4  -4 33385.8 2458.95  52
  10  -4  -4 33201.0 2459.61  53
 -10  -4  -4 26499.6 2519.78  29
 -10  -4  -4 40485.4 2738.21  30
 -10  -4  -4 30473.3 2537.22  25
  10   4   4 33067.1 2482.12  50
 -10  -4  -4 28505.7 2473.11  46
  10  -4  -4 28168.3 2478.65  49
  10  -4  -4 29217.0 2480.88  47
  10  -4  -4 34819.7 2486.75  39
  10   4   4 27495.6 2435.98  37
 -10   4   4 28495.6 2461.85  37
 -10   4   5 218.683 583.514  22
  10   4   5-133.887 295.275  16
 -10   4   5-264.916 368.447  16
  10  -4  -5-187.844 387.206  13
  10   4   5 18.7395 312.296   5
 -10   4   5 32.6039 275.050   5
 -10  -4  -5-223.846 374.979   2
  10  -4  -5 284.063 419.000   2
 -10  -4  -5 158.001 636.661   4
  10  -4  -5 383.388 589.242   4
 -10  -4  -5 205.651 607.458   3
  10  -4  -5 36.3033 574.613   3
  10  -4  -5-150.315 260.983  53
  10  -4  -5 59.7445 251.493  52
  10   4   5-18.5862 318.019  54
 -10  -4  -5 28.6581 469.560  29
  10   4   5 520.747 314.993  50
  10  -4  -5-341.625 411.192  47
  10  -4  -5-438.792 380.189  49
 -10   4   5 109.383 299.672  37
  10  -4  -5-181.163 322.268  39
  10   4   5 394.165 227.867  37
  10   4   6 8595.72 807.413  16
  10  -4  -6 8700.56 855.589  13
 -10   4   6 8516.32 846.140  16
 -10  -4  -6 10321.2 943.392  25
 -10  -4  -6 8160.18 908.762  29
 -10  -4  -6 6522.07 1032.39   4
  10  -4  -6 6358.27 982.816   4
 -10  -4  -6 7752.99 855.192   2
  10  -4  -6 8406.51 901.698   2
 -10  -4  -6 8628.34 1054.99   3
  10  -4  -6 6281.88 960.657   3
  10   4   6 9972.25 830.676   5
 -10   4   6 9102.92 801.278   5
  10   4   6 9339.82 825.748  50
  10  -4  -6 9273.67 825.972  39
  10   4   7 211.468 307.193  16
  10  -4  -7 353.460 359.673  13
 -10   4   7 239.972 360.814  16
 -10  -4  -7 858.007 483.947  25
 -10  -4  -7 395.947 450.978  29
  10   4   7 615.103 327.881  50
  10  -4  -7 411.058 302.206  39
 -10  -4  -7-503.234 415.118   2
  10  -4  -7-164.642 433.571   2
 -10   4   7-85.4977 275.078   5
  10   4   7-19.8825 315.044   5
  10  -6  -1 188.277 321.426  47
  10  -6  -1-147.082 296.872  49
  10  -6  -1-30.9816 2.42309  13
  10  -6  -2 17823.7 978.656  13
 -10   6   2 3042.68 758.000  16
 -10  -6  -2-249.709 862.665   3
  10  -6  -2 23190.1 1111.18   4
 -10  -6  -2 485.225 879.651   4
  10  -6  -2 21702.0 1094.44   3
  10  -6  -2 20248.2 936.368  49
  10  -6  -2 19919.2 944.763  47
  10   6   2 6377.53 832.947  50
 -10   6   2 19927.4 904.814  37
  10  -6  -3-140.864 396.397  13
 -10   6   3 494.900 378.484  16
  10   6   3 40.2051 247.186  16
 -10  -6  -3 585.784 538.461  30
 -10  -6  -3 494.424 504.071   3
  10  -6  -3-830.341 508.500   3
 -10  -6  -3 1166.17 550.426   4
  10  -6  -3-967.149 534.516   4
 -10  -6  -3-427.085 379.949   2
  10  -6  -3 442.163 408.494   2
  10  -6  -3 525.865 355.003  49
 -10  -6  -3 424.602 379.880  46
  10  -6  -3 334.110 354.924  47
  10   6   3-64.4292 332.903  50
 -10   6   3 37.3185 302.542  37
 -10   6   4 10355.6 847.461  16
  10   6   4 10123.0 809.976  16
  10  -6  -4 7086.35 832.582  13
 -10  -6  -4 6471.25 1145.80  30
 -10  -6  -4 4426.16 898.248  25
 -10  -6  -4 10579.1 1020.34   4
  10  -6  -4 7887.19 943.952   4
  10  -6  -4 7481.17 886.137   2
 -10  -6  -4 6025.61 816.816   2
 -10  -6  -4 6873.02 985.962   3
  10  -6  -4 7650.88 941.100   3
  10  -6  -4 8168.92 822.262  49
  10  -6  -4 8105.70 830.747  47
  10   6   4 9521.51 805.136  50
 -10   6   4 9908.82 800.669  37
  10  -6  -5 51.6583 382.676  13
 -10   6   5 546.873 361.314  16
  10   6   5 512.668 327.668  16
 -10  -6  -5 479.866 793.800  30
 -10  -6  -5-65.8656 514.741  25
  10   6   5-97.5932 304.872   5
 -10   6   5 227.605 284.641   5
 -10  -6  -5-77.3473 615.772   4
  10  -6  -5 423.772 551.945   4
 -10  -6  -5-338.451 393.768   2
  10  -6  -5 582.020 457.945   2
 -10  -6  -5 484.537 595.681   3
  10  -6  -5-332.059 539.967   3
  10   6   5 523.371 309.169  50
 -10   6   5-321.301 313.558  37
  10   6   6 6501.81 562.347  16
  10  -6  -6 6740.97 611.522  13
 -10   6   6 8375.83 611.903  16
  10   6  -6 7005.17 2240.17  19
  10  -6   6-510.724 618.636   3
 -10  -6   6-35.2875 543.007   3
 -10  -6  -6 4520.76 800.082   4
  10  -6  -6 5958.52 756.584   4
 -10  -6  -6 5016.51 585.250   2
  10  -6  -6 6309.24 655.737   2
  10  -6   6-288.499 638.594   4
 -10  -6   6 581.517 578.077   4
 -10  -6  -6 4185.78 786.790   3
  10  -6  -6 5577.49 745.470   3
  10   6   6 7804.59 578.271   5
 -10   6   6 6613.64 539.952   5
 -10  -6  -6 5103.82 674.204  25
  10   6  -6 442.319 877.732  36
 -10  -6  -6 7658.84 1026.61  30
  10   6   6 6660.13 553.880  50
 -10   6   6 7404.08 565.647  37
  11  -1   0 419.327 336.022  11
  11  -1   0 323.069 245.231  13
 -11  -1   0 256.931 426.401  22
  11   1   0 290.080 212.433  15
 -11   1   0 250.440 111.762   1
 -11  -1   0 584.909 162.828   7
  11  -1   0 140.069 217.981   6
  11   1   0 419.297 114.710   6
  11   1   0 94.8229 130.001   1
  11   1   0 383.572 359.433  60
 -11   1   0 279.407 249.655  51
  11  -1   0 315.451 196.038  53
 -11   1   0 334.767 220.285  59
  11  -1   0 404.628 186.162  52
 -11   1   0 106.189 305.242  57
  11  -1   0 643.080 233.220  59
  11  -1   0 555.499 223.808  60
 -11   1   0 688.533 521.539  56
  11   1   0 697.179 302.825  59
  11   1   0 430.262 213.344  53
  11   1   0 510.048 212.611  52
 -11   1   0-40.6301 273.877  60
 -11  -1   0 334.212 303.812  58
  11  -1   0 235.094 249.859  24
 -11   1   0 245.323 186.559  29
 -11  -1   0 659.907 339.880  25
  11   1   0 521.028 216.489  26
 -11  -1   0 417.748 505.829  30
 -11  -1   0 744.093 434.059  32
  11  -1   0 502.794 146.406  47
  11  -1   0 278.153 138.506  49
  11  -1   0 394.025 149.802  50
  11   1   0 721.077 346.446  45
  11  -1   0 344.611 249.582  45
  11   1   0 285.804 224.663  50
  11   1   0 54.2318 231.299  39
  11  -1   0 234.290 245.389  43
 -11   1   0 276.858 144.894  37
  11  -1   0 496.948 261.192  44
  11  -1   0 444.668 233.339  42
  11  -1   0 425.566 195.974  39
  11   1   0 228.629 333.370  44
  11   1   0 45.0066 305.506  42
  11   1   0 209.318 337.236  43
 -11  -1  -1 82159.6 1025.60  22
  11  -1   1 65737.2 876.847  15
  11  -1   1-17.6756 329.835  13
  11   1   1 82036.5 845.325  15
  11   1  -1 77597.3 973.293  15
 -11  -1   1 77114.9 3096.63  12
 -11  -1  -1 73242.2 1421.84  18
 -11  -1  -1 69205.7 822.085   4
  11  -1  -1 61630.9 740.601   4
  11   1   1 90061.3 720.434   1
 -11   1   1 79063.5 634.601   1
  11  -1  -1 82924.4 1181.25   9
 -11  -1  -1 68693.0 677.854   2
 -11  -1  -1 69004.8 830.462   3
  11  -1  -1 64391.6 766.063   3
  11   1  -1 89285.0 926.753   7
 -11  -1   1 69677.9 816.784   7
  11  -1  -1 72274.3 1082.59   6
 -11   1   1-31.5621 319.818   6
  11   1   1 85281.7 666.505   5
 -11   1   1 73440.7 584.719   5
  11   1   1 88165.4 1053.18  59
  11   1   1 77730.2 642.024  53
  11   1  -1 75209.2 1411.91  60
 -11   1   1 69610.7 888.414  51
 -11   1  -1 73290.6 1562.08  56
 -11   1   1 79463.1 1235.35  56
 -11   1   1 69455.1 978.776  59
  11  -1  -1 81295.7 949.375  59
 -11  -1  -1 80003.7 1003.66  51
  11  -1   1 80929.4 884.049  52
 -11   1  -1 82584.4 1061.78  57
  11  -1  -1 86920.9 1105.57  60
  11   1   1 77333.0 1027.60  60
  11   1   1 79668.0 643.446  52
  11  -1  -1 79616.2 943.218  52
  11  -1   1 80805.9 890.151  53
  11   1  -1 70797.2 1021.93  53
  11   1  -1 74180.6 1035.04  52
 -11   1  -1 78867.8 984.616  60
  11  -1  -1 80679.7 955.406  53
  11  -1   1 78592.7 996.300  33
 -11   1  -1 83816.8 930.376  29
 -11  -1  -1 76820.6 1093.72  29
  11  -1   1 67558.5 875.652  26
 -11  -1  -1 75309.8 923.692  25
 -11   1  -1 71340.3 1048.03  28
  11   1   1 81894.3 835.147  26
 -11  -1  -1 86275.4 1109.35  32
  11   1  -1 76685.0 968.829  26
  11  -1  -1 82146.7 835.550  23
 -11   1  -1 82608.0 769.412  25
 -11  -1   1 40148.6 1081.35  30
  11  -1  -1 68221.4 739.105  49
  11  -1   1 83198.6 665.083  49
 -11   1   1 60801.7 844.604  46
  11  -1  -1 75908.1 922.640  45
 -11  -1  -1 83400.4 1193.09  46
  11  -1   1 78482.3 997.863  44
  11   1  -1 73582.1 955.150  50
  11  -1  -1 67140.5 731.560  47
  11   1   1 77862.2 899.893  50
  11  -1   1 78884.0 992.209  45
  11  -1   1 84414.0 669.856  47
  11  -1   1 79565.5 881.472  50
  11   1   1 83807.7 1035.64  45
  11  -1  -1 77274.9 940.767  43
  11   1   1 83579.7 1048.45  43
  11   1   1 83352.2 1038.45  44
  11  -1  -1 77580.5 936.387  44
  11   1  -1 68255.6 1067.67  39
  11  -1  -1 78538.1 893.989  42
  11   1   1 79433.7 1058.42  42
  11   1  -1 72006.3 1240.30  42
  11  -1  -1 77205.5 923.618  39
  11  -1   1 80965.2 1012.21  43
  11   1  -2-350.529 325.629  15
 -11   1   2 102.625 493.031  22
 -11  -1  -2-536.469 535.087  18
  11  -1  -2 107.951 290.010  13
  11  -1   2 556.273 461.652  11
  11  -1   2-193.191 278.329  15
  11   1   2 184.614 167.212  15
  11  -1  -2-86.0699 237.336  15
 -11  -1   2 348.112 581.125  22
 -11   1  -2-11.0648 226.803  21
  11   1   2-135.334 211.028   5
 -11   1   2-25.4726 171.524   5
  11   1   2 117.807 206.328   1
 -11   1   2-115.444 174.436   1
 -11  -1  -2-10.6038 181.649   1
 -11  -1  -2-542.543 423.309   4
  11  -1  -2-243.429 377.130   4
  11  -1  -2-71.8570 208.161   1
  11  -1   2-718.867 424.687   9
 -11  -1  -2-177.175 412.351   9
  11  -1  -2 18.0271 257.290   7
  11   1  -2 18.5729 212.881   7
 -11  -1  -2-470.457 407.637   3
 -11  -1  -2-49.0958 201.831   2
  11  -1  -2-97.6525 369.029   3
 -11  -1   2-17.2405 258.006   7
  11  -1  -2 88.5754 226.637   2
 -11   1   2-192.594 336.570   6
 -11   1  -2-145.666 348.248  57
 -11  -1  -2-264.359 253.716  57
 -11  -1   2-362.629 348.113  59
 -11  -1  -2 94.7408 274.173  51
 -11   1   2 76.3242 226.123  51
 -11   1   2 444.077 322.690  59
 -11   1  -2-13.2624 204.546  60
 -11   1   2 252.774 312.925  56
  11   1  -2 26.3251 370.328  53
  11  -1  -2-175.567 261.717  53
  11   1   2 70.8901 215.344  54
  11   1   2 154.281 155.063  60
 -11   1   2 159.916 342.871  60
  11   1  -2-80.1925 433.489  60
  11   1   2-229.639 228.518  59
 -11   1  -2-97.5747 244.389  59
  11  -1  -2 31.1341 230.243  59
 -11  -1  -2-18.4031 274.689  59
  11   1  -2-147.899 507.038  59
  11  -1  -2-69.7087 257.750  52
 -11   1  -2-501.528 655.234  56
  11   1  -2-26.0038 370.063  52
 -11   1  -2 166.137 280.498  29
  11   1  -2-574.288 330.601  26
 -11  -1  -2-21.7453 353.614  29
 -11   1  -2 53.4532 359.684  28
  11   1   2-128.649 165.207  26
 -11   1  -2-175.156 252.717  25
  11  -1   2 200.769 264.227  26
  11  -1   2-204.652 363.095  33
  11   1   2-441.290 241.116  33
 -11   1   2-428.445 495.718  32
 -11  -1  -2-156.149 299.221  25
  11  -1  -2 142.352 236.265  26
  11   1   2-155.175 374.824  24
  11  -1  -2 354.657 268.711  49
  11  -1   2-96.6823 292.342  45
 -11   1   2-10.4782 194.611  46
 -11  -1  -2 188.609 333.112  46
  11  -1   2-120.545 252.327  50
 -11   1  -2-444.675 400.862  48
  11  -1  -2 30.3134 257.561  45
  11   1  -2-414.774 493.984  45
  11   1   2 384.657 257.236  45
  11  -1  -2-344.882 263.614  47
  11   1   2 202.313 244.352  50
  11  -1   2 78.9505 284.089  43
  11   1   2-125.533 259.885  43
  11  -1   2-97.4949 289.148  44
  11  -1  -2 30.6539 268.673  44
  11   1  -2 71.7199 507.391  43
  11   1   2-264.159 259.517  44
  11   1   2-17.7240 263.177  42
  11   1  -2 981.715 522.621  44
  11  -1   2 144.268 297.466  42
 -11   1  -2-523.769 473.925  38
  11   1  -2-114.737 410.530  39
  11   1  -2 73.4598 553.166  42
  11  -1  -2-295.129 269.711  43
  11  -1  -2-64.4919 230.954  42
  11  -1  -2-18.8740 278.405  39
  11  -1  -3 51753.0 1047.35  13
  11  -1   3-38.8754 764.241  10
 -11  -1  -3 52037.1 1402.55  18
  11  -1   3 41146.1 931.079  15
  11  -1  -3 48597.2 946.380  15
  11  -1   3 43036.8 1225.03  11
 -11   1   3 45808.9 1309.11  22
  11  -1   3 38637.6 1171.76   9
  11  -1   3 45639.9 1370.94  20
  11  -1  -3 24782.8 960.054   4
 -11   1   3 43037.9 833.054   1
  11   1   3 52892.0 940.837   1
 -11  -1  -3 41811.8 818.173   2
  11  -1  -3 50790.1 894.013   2
 -11  -1  -3 39660.5 805.775   1
  11  -1  -3 48363.2 879.998   1
  11  -1  -3 27506.6 980.998   3
 -11  -1  -3 44302.2 845.687   8
 -11   1   3 55198.3 1279.47   6
 -11   1   3 43181.2 816.438   5
  11   1   3 50826.2 905.088   5
  11  -1  -3 41822.6 947.393  53
  11  -1  -3 40757.4 936.468  52
 -11   1  -3 50215.4 1005.31  59
 -11   1   3 46462.3 826.523  51
  11   1   3 49140.1 899.760  54
  11   1  -3-242.693 710.308  53
 -11  -1  -3 41443.5 860.790  59
 -11   1   3 30877.3 988.654  60
  11  -1  -3 45266.6 889.315  59
 -11   1   3 31146.0 1004.97  59
 -11   1  -3 43808.0 779.908  60
 -11  -1  -3 42089.4 839.408  57
  11   1  -3-179.774 712.087  52
 -11   1  -3 46875.9 1047.87  29
 -11   1   3 47943.6 1306.71  32
 -11  -1  -3 48766.4 1069.72  29
 -11   1  -3 47367.3 986.634  25
  11   1   3 38853.9 1062.95  24
 -11  -1  -3 48411.4 983.262  25
 -11   1  -3 48784.0 1196.24  28
 -11  -1   3-56.8822 557.895  32
  11  -1   3 41870.6 920.553  26
  11  -1  -3 48741.5 758.301  25
  11  -1  -3 49754.1 951.324  26
  11  -1   3 43091.0 989.927  44
  11   1   3 47586.3 897.783  44
  11   1   3 49276.1 904.303  45
 -11   1  -3 43645.2 1056.65  48
  11  -1   3 43116.5 979.762  45
  11  -1  -3 34244.8 891.202  47
  11  -1   3 44822.1 976.805  50
  11   1   3 45549.7 938.706  50
  11  -1  -3 38673.6 916.996  49
  11  -1  -3 43638.4 887.272  45
  11  -1  -3 43404.7 894.971  43
  11  -1   3 46249.6 1038.03  42
  11  -1  -3 46485.6 1013.11  39
  11  -1  -3 41434.4 826.318  42
  11   1   3 49588.3 948.855  42
  11   1   3 47036.3 900.853  43
  11  -1  -3 43113.2 887.376  44
  11  -1   3 41321.5 975.850  43
  11  -1   4-480.869 521.116  11
  11  -1   4 532.758 558.731  20
  11   1   4 109.408 545.034  20
 -11   1   4-225.200 672.242  22
  11  -1  -4 144.963 307.626  15
 -11  -1  -4 74.0980 265.371   2
  11  -1  -4-33.6275 303.503   2
 -11   1   4-156.193 244.921   5
  11   1   4 86.8119 306.083   5
 -11  -1  -4 714.081 722.555  56
  11  -1  -4-165.415 328.445  53
  11  -1  -4 266.757 330.773  52
  11   1   4 66.8261 295.072  54
 -11  -1  -4 14.2089 227.793  59
  11  -1  -4-97.6600 288.546  59
 -11   1  -4-51.1037 360.519  29
 -11  -1  -4 266.080 388.604  29
  11  -1  -4 288.334 307.163  26
 -11   1  -4 576.421 457.052  28
 -11   1  -4-87.7393 317.926  25
  11   1   4-62.1033 297.637  33
 -11   1   4 130.741 640.241  32
 -11  -1  -4 357.466 351.914  25
  11   1   4 143.287 245.562  45
  11  -1  -4 400.892 307.897  45
  11  -1  -4 93.7827 310.075  44
  11   1   4-259.863 304.172  42
  11  -1  -4 175.308 314.059  43
  11   1   4 97.4588 254.461  43
  11   1   4 32.1450 254.446  44
  11   1   5 20802.7 922.788  20
 -11   1   5 18427.9 1032.09  22
 -11  -1  -5 18402.8 591.683   2
  11  -1  -5 21151.0 658.431   2
 -11   1   5 19050.7 553.990   5
  11  -1  -5 19708.6 654.804  52
 -11  -1  -5 18239.6 1038.70  56
  11  -1  -5 18907.6 650.564  53
 -11  -1  -5 19699.1 709.549  25
  11   1   5 18480.1 641.637  50
  11  -1  -5 21011.6 718.815  39
  11  -1  -6-78.7876 418.151  13
  11   1   6-113.688 532.356  20
 -11  -1  -6 93.9952 314.685   2
  11  -1  -6-317.767 362.559   2
 -11  -1  -6-858.111 672.361  56
  11  -1  -6 147.113 324.572  53
  11   1   6-19.7634 311.466  54
  11  -1  -6-125.118 316.140  52
 -11  -1  -6-484.152 446.440  29
 -11  -1  -6-417.105 402.954  25
  11   1   6 198.544 312.228  50
  11  -1  -6-49.5699 385.983  39
 -11  -1  -7 441.799 417.933  29
  11   1   7-303.767 419.741  24
 -11  -1  -7-204.615 366.043  25
 -11  -1  -7 219.730 312.870   2
 -11  -1  -7-532.040 641.654  18
  11  -3   0 362.325 371.440  20
  11  -3   0 76.5701 354.809  13
 -11  -3   0 1679.74 2337.05  12
  11  -3   0 305.643 294.483  15
  11   3   0 21.0481 337.735  23
 -11  -3   0-285.059 345.465   3
  11  -3   0 256.414 333.888   3
 -11  -3   0 234.228 360.720   4
  11  -3   0 269.361 348.522   4
 -11   3   0-140.880 161.181   8
 -11   3   0 421.269 356.968  57
 -11   3   0 439.038 254.857  59
 -11   3   0 465.057 311.918  60
  11   3   0 127.287 417.845  59
 -11  -3   0-254.494 352.321  58
 -11  -3   0-486.708 780.479  30
  11  -3   0-130.783 358.680  33
 -11  -3   0 32.7249 142.995  25
  11  -3   0 640.573 295.304  26
 -11   3   0-16.0312 73.1651  37
  11  -3   0 277.331 1162.03  31
  11  -3   0 73.2155 260.844  45
  11  -3   0 143.744 248.129  49
 -11   3   0 89.5848 426.760  48
  11   3   0 124.716 458.036  45
  11  -3   0-128.771 265.695  47
  11   3   0 338.081 374.197  50
  11  -3   0 221.316 263.948  44
  11   3   0 411.500 474.270  44
  11   3   0-341.168 494.431  42
  11   3   0 267.494 775.059  40
 -11   3   0 400.119 534.998  38
  11   3   0 514.553 470.538  43
  11  -3   0 74.5458 271.569  43
  11  -3  -1 43978.0 2614.66  15
  11  -3  -1 42732.7 2655.00  13
  11  -3  -1 39149.6 2619.01  11
 -11   3   1 55011.8 2640.39  16
  11  -3   1 32117.2 2691.05  20
 -11  -3  -1 50601.6 2660.01   4
  11  -3  -1 44267.3 2639.56   4
 -11  -3  -1 31680.5 2614.93   2
  11  -3  -1 31855.1 2628.56   2
  11   3   1 47970.4 2620.74   1
 -11   3   1 43895.7 2602.69   1
 -11   3   1 41338.4 2579.97   8
 -11  -3  -1 49268.3 2663.31   3
  11  -3  -1 45044.0 2646.06   3
 -11   3   1 45001.4 2619.09   7
  11   3   1 41517.8 2584.75   6
  11   3   1 49538.2 2667.13  59
 -11   3  -1 40853.6 2670.52  57
 -11   3  -1-255.483 2534.65  60
 -11   3  -1 50203.2 2663.67  59
 -11  -3  -1 36057.3 2692.19  59
 -11  -3  -1 46240.5 2707.77  58
 -11   3   1 43393.6 2601.98  59
 -11   3   1 44391.4 2643.36  57
 -11  -3  -1 39898.0 2696.24  25
  11  -3  -1 45031.7 2613.17  26
  11  -3   1-477.727 2541.93  33
  11   3   1 42409.3 2625.51  23
 -11  -3  -1 52622.7 2905.45  30
  11  -3  -1 44822.7 2608.54  49
 -11  -3  -1 46768.8 2579.66  49
  11  -3  -1 45105.2 2608.00  47
 -11   3   1 40969.0 2682.83  48
  11  -3  -1 46312.5 2609.18  44
  11  -3  -1 45742.8 2607.39  45
  11   3   1 48277.7 2665.02  45
 -11  -3  -1 47500.6 2581.07  47
 -11   3   1 46310.2 2608.21  37
 -11   3  -1 654.880 2556.88  38
 -11   3   1 47831.7 2786.64  38
  11   3   1 44326.5 2659.56  44
  11   3   1 45312.9 2681.31  42
  11  -3  -1 44872.0 2608.43  43
  11   3   1 45279.9 2659.82  43
 -11   3   2 644.909 319.043  16
  11   3   2 553.214 295.587  16
  11  -3  -2 606.620 266.047  15
 -11   3   2 892.935 249.501   1
 -11  -3  -2 636.781 435.536   3
  11  -3  -2 1485.79 423.423   3
 -11  -3  -2 929.473 361.297   2
  11  -3  -2 1027.82 430.611   2
 -11  -3  -2 951.655 452.154   4
  11  -3  -2 1248.00 434.263   4
 -11   3   2 896.889 284.702   8
  11   3   2 193.454 276.649   1
  11  -3  -2 704.607 305.270  52
  11  -3  -2 197.905 295.138  53
 -11   3   2 1485.62 387.447  57
  11   3   2 294.064 249.356  59
 -11  -3  -2 793.151 461.193  59
  11  -3  -2 920.973 265.928  26
 -11  -3  -2 693.716 478.522  25
 -11  -3  -2 1466.07 819.731  30
  11  -3  -2 1142.14 274.736  45
  11  -3  -2 991.754 306.670  49
  11   3   2 722.164 293.824  45
 -11   3   2 1136.32 480.467  48
 -11  -3  -2 1149.18 328.299  51
  11  -3  -2 983.981 310.597  47
  11  -3  -2 1081.87 261.885  43
  11   3   2 410.685 339.278  42
  11  -3  -2 1312.47 274.368  44
  11   3   2 602.840 303.422  43
 -11   3   2 2171.93 723.236  38
  11  -3  -2 744.866 331.890  39
 -11   3   2 147.098 279.294  37
  11   3   2 939.060 299.812  44
 -11  -3  -3 27858.2 4202.27  12
 -11   3   3 31222.3 2406.66  16
  11   3   3 31841.9 2391.07  16
  11  -3  -3 29807.9 2430.61  13
  11  -3  -3 30160.2 2380.04  15
 -11  -3  -3 29340.4 2481.63   4
  11  -3  -3 27061.4 2453.84   4
 -11  -3  -3 32106.5 2493.99   3
 -11  -3  -3 25077.5 2400.13   2
  11  -3  -3 27750.7 2423.97   2
  11  -3  -3 25637.9 2452.04   3
  11   3   3 22352.1 2414.31   6
 -11   3   3 28676.6 2379.69   5
  11  -3  -3 31545.4 2402.41  53
 -11  -3  -3 29047.8 2380.00  51
  11  -3  -3 29427.1 2396.15  52
 -11  -3  -3 23232.0 2405.42  59
 -11   3   3 33760.6 2407.47  57
 -11  -3  -3 28925.4 2464.35  29
 -11  -3  -3 30297.8 2458.28  25
  11  -3  -3 29180.4 2378.60  26
  11  -3  -3 27078.4 2401.51  49
 -11  -3  -3 32044.2 2440.97  46
  11   3   3 35039.8 2423.22  50
  11  -3  -3 28219.9 2406.28  47
 -11   3   3 27320.2 2501.58  38
  11   3   3 32016.1 2399.56  42
  11   3   3 30424.0 2366.93  37
 -11   3   4 442.247 577.301  22
  11  -3  -4-233.477 379.757  13
  11   3   4-200.454 262.669  16
  11  -3  -4 119.723 262.259  15
 -11  -3  -4 628.226 339.574   2
  11  -3  -4 364.623 367.331   2
  11   3   4-16.7209 319.108   5
 -11   3   4 241.358 255.485   5
 -11  -3  -4 281.606 611.224   4
  11  -3  -4-273.611 519.738   4
 -11  -3  -4 219.862 585.400   3
  11  -3  -4 855.296 501.475   3
  11  -3  -4 359.085 270.732  53
  11  -3  -4-145.942 263.542  52
  11   3   4 34.4356 320.123  54
 -11   3   4-496.122 524.793  32
 -11  -3  -4-72.1205 433.592  25
  11  -3  -4-158.423 267.349  26
 -11  -3  -4 279.158 481.961  29
  11  -3  -4 179.590 339.514  49
 -11  -3  -4 372.393 360.339  46
  11  -3  -4 427.200 364.911  47
  11   3   4-19.1250 340.041  50
  11   3   4 157.235 199.518  37
 -11   3   4 898.473 492.492  38
  11  -3  -4-185.455 326.652  39
  11  -3  -5 16010.8 1266.99  13
 -11   3   5 15430.4 1406.15  22
 -11  -3  -5 11220.1 1386.96   4
  11  -3  -5 8936.32 1302.11   4
 -11  -3  -5 12475.1 1215.26   2
  11  -3  -5 16315.0 1260.34   2
 -11  -3  -5 13153.1 1392.18   3
  11  -3  -5 9243.25 1306.47   3
 -11   3   5 14524.9 1195.34   5
 -11  -3  -5 15286.4 1421.65  56
  11  -3  -5 14285.7 1201.48  53
  11  -3  -5 14819.7 1204.63  52
 -11  -3  -5 13375.7 1280.22  29
 -11  -3  -5 14182.5 1276.28  25
  11   3   5 15294.3 1228.86  50
  11  -3  -5 15619.5 1238.52  39
  11  -3  -6-325.308 407.607  13
 -11  -3  -6 41.3796 674.491  18
 -11   3   6-350.333 640.028  22
  11  -3  -6 35.6129 541.293   4
 -11  -3  -6 403.280 339.821   2
  11  -3  -6-69.7402 388.078   2
 -11   3   6 406.272 270.641   5
  11   3   6 465.130 325.640   5
  11  -3  -6-63.5569 261.302  53
  11  -3  -6 236.746 262.598  52
  11   3   6 266.950 317.431  54
 -11  -3  -6 357.932 444.505  29
  11   3   6-27.5520 451.666  24
  11   3   6 81.8302 317.330  50
  11  -3  -6 491.605 328.314  39
  11  -3  -7 5952.25 683.505  13
 -11  -3  -7 4979.01 642.517   2
 -11   3   7 5733.72 591.945   5
  11   3   7 7132.88 642.637   5
  11  -3  -7 5808.90 680.194   2
  11   3   7 6794.54 633.372  54
 -11  -3  -7 4733.07 699.909  29
  11   3   7 6121.18 642.074  50
  11  -3  -7 5991.89 641.323  39
  11  -5  -1 19659.0 540.714  15
  11   5   1 20.2518 40.6642  23
 -11  -5  -1 35.9307 99.7010  25
  11  -5  -1 19979.2 539.128  26
  11  -5  -1 22882.8 781.625   4
 -11  -5  -1-269.464 417.110   3
 -11  -5  -1-115.532 435.245   4
  11  -5  -1 23025.9 776.664   3
  11  -5  -1 20855.3 594.581  49
 -11  -5  -1 627.408 275.376  47
 -11  -5  -1 76.8060 261.190  49
  11   5   1 309.739 349.408  45
  11  -5  -1 18656.6 577.990  47
  11   5   1-206.149 365.963  50
 -11   5   1 19981.7 537.179  37
  11   5   1 195.673 387.136  42
  11   5   1 145.313 355.157  44
  11   5   1 221.186 344.017  43
 -11   5   2 127.569 347.993  16
  11   5   2-19.5562 14.9237  16
  11  -5  -2 118.364 263.217  15
 -11  -5  -2-214.678 1.19928  12
  11  -5  -2 111.701 406.373  13
  11   5   2 319.197 322.040  23
 -11  -5  -2-629.919 832.190  30
  11  -5  -2 199.664 257.403  26
 -11  -5  -2 471.734 504.208  25
 -11  -5  -2 610.950 493.440   3
  11  -5  -2 90.4126 464.179   3
 -11  -5  -2-437.439 530.915   4
  11  -5  -2-58.5022 478.760   4
 -11  -5  -2-152.108 324.972   2
  11  -5  -2 879.380 370.488   2
  11  -5  -2-19.4467 331.754  49
  11  -5  -2 77.2259 338.086  47
  11   5   2 567.234 350.738  50
 -11   5   2 357.778 292.477  37
 -11   5   3 18272.3 1157.41  16
  11   5   3 18165.2 1132.66  16
  11  -5  -3 13190.7 1153.89  13
 -11  -5  -3 202.459 1270.06  12
 -11  -5  -3 16018.2 1245.56   4
  11  -5  -3 14272.5 1193.40   4
 -11  -5  -3 10026.6 1123.68   2
  11  -5  -3 13728.6 1186.13   2
 -11  -5  -3 16132.3 1242.49   3
  11  -5  -3 12737.5 1185.85   3
 -11  -5  -3 14105.9 1235.01  25
  11   5   3 14492.8 1101.56  23
 -11  -5  -3 15474.4 1466.76  30
  11  -5  -3 14006.0 1120.16  49
 -11  -5  -3 15250.9 1157.26  46
  11  -5  -3 16707.1 1140.39  47
  11   5   3 17906.2 1137.81  50
  11   5   3 5387.38 1020.77  37
 -11   5   3 16327.4 1110.83  37
  11   5   4 819.285 338.027  16
  11  -5  -4 549.024 414.342  13
 -11  -5  -4 1726.05 2207.75  12
  11   5   4 334.335 293.637  23
 -11   5   4-41.2414 377.226  16
  11   5   4 893.860 310.069   5
 -11   5   4 513.540 278.527   5
 -11  -5  -4-324.209 615.221   4
  11  -5  -4 194.588 530.451   4
 -11  -5  -4 361.329 387.105   2
  11  -5  -4 375.574 448.929   2
 -11  -5  -4 338.484 581.388   3
  11  -5  -4-474.367 553.532   3
  11  -5  -4 223.967 276.859  52
  11   5   4-38.2259 333.417  54
  11  -5  -4 369.211 271.832  53
 -11  -5  -4 523.665 874.074  30
  11  -5  -4 145.127 373.976  47
  11  -5  -4 379.280 364.170  49
  11   5   4-20.3180 325.839  50
 -11   5   4 1113.07 325.901  37
 -11   5   5 9393.46 826.897  16
  11   5   5 8447.79 792.851  16
  11  -5  -5 9259.29 863.255  13
 -11  -5  -5 6359.02 2687.93  12
 -11  -5  -5 5879.82 998.699   4
  11  -5  -5 7117.06 936.785   4
 -11  -5  -5 6260.04 823.105   2
  11  -5  -5 8901.46 871.596   2
 -11  -5  -5 7823.48 1008.41   3
  11  -5  -5 7194.37 938.558   3
  11   5   5 9255.07 804.911   5
 -11   5   5 8563.54 779.003   5
  11   5   5 8762.98 803.105  54
  11  -5  -5 8799.13 763.230  52
  11  -5  -5 8557.28 762.568  53
 -11  -5  -5 8914.40 1172.16  30
  11  -5  -5 7182.31 821.065  49
  11   5   5 9440.08 808.360  50
 -11   5   5 8608.05 794.966  37
  11  -5  -6-103.821 422.093  13
  11   5   6-175.041 316.257  16
 -11   5   6 581.329 360.350  16
  11   5   6 286.554 310.016   5
 -11   5   6-181.707 276.779   5
 -11  -5  -6-165.756 637.492   4
 -11  -5  -6 512.602 375.176   2
  11  -5  -6-618.125 591.924   4
  11  -5  -6 659.363 449.703   2
 -11  -5  -6 172.590 585.294   3
  11  -5  -6-832.979 575.314   3
  11   5   6-19.3966 338.431  54
 -11  -5  -6 268.770 471.076  25
 -11  -5  -6-148.090 775.915  30
  11  -5  -6-45.9215 376.661  49
  11   5   6 239.891 326.541  50
  11  -5  -6 782.159 399.057  47
 -11   5   6-227.057 317.997  37
  11  -7  -2 706.310 463.726   3
  11  -7  -2-308.476 474.330   4
  11  -7  -2 220.272 325.329  47
  11  -7  -2 465.786 316.092  49
  11  -7  -2-30.5034 2.02131  13
  11  -7  -3 5379.95 423.812  13
 -11   7   3-23.5096 54.2302  16
 -11  -7  -3 35.3237 47.2087  25
 -11  -7  -3 394.398 481.022   3
  11  -7  -3 5768.00 581.141   3
 -11  -7  -3-696.122 507.944   4
  11  -7  -3 6559.25 597.950   4
  11  -7  -3 6085.93 452.622  47
  11   7   3 43.6086 306.820  50
  11  -7  -3 6803.53 448.012  49
 -11   7   3 5992.44 371.219  37
  11  -7  -4 591.246 384.891  13
 -11   7   4 436.020 374.387  16
  11   7   4 19.7759 21.3461  16
 -11  -7  -4 342.857 578.819   4
  11  -7  -4 320.969 572.250   4
 -11  -7  -4 105.702 216.497   2
  11  -7  -4-192.299 212.536   2
 -11  -7  -4 556.778 547.869   3
  11  -7  -4-37.2522 529.359   3
 -11  -7  -4 34.1372 430.607  25
  11  -7  -4 384.809 362.399  49
  11   7   4 20.3821 325.950  50
  11  -7  -4 22.2805 380.477  47
 -11   7   4-303.771 292.422  37
 -12   0   0 128099. 11379.7  18
  12   0   0 146018. 11306.0  13
  12   0   0 143244. 11323.6  15
 -12   0   0 152431. 11400.7   9
 -12   0   0 132101. 11312.0   7
  12   0   0 150979. 11342.7   6
 -12   0   0 143864. 11340.5  51
  12   0   0 162884. 11358.6  60
  12   0   0 147028. 11317.4  52
  12   0   0 146341. 11317.7  53
 -12   0   0 124610. 11322.6  29
 -12   0   0 116316. 11300.6  25
  12   0   0 162563. 11364.3  24
  12   0   0 139797. 11321.4  26
 -12   0   0 140875. 11353.3  46
  12   0   0 147220. 11302.5  50
  12   0   0 153787. 11312.3  39
  12   0   0 151346. 11349.9  42
  12   0   1 81.9825 206.565  15
  12   0  -1-150.266 241.240  13
  12   0  -1-33.0148 273.661  23
 -12   0  -1-133.723 488.475  18
 -12   0  -1 48.1216 90.7199   1
 -12   0  -1 318.366 381.362   9
 -12   0   1 58.9735 365.808   9
  12   0  -1 12.3112 112.854   1
  12   0  -1-236.386 231.004   6
  12   0   1-46.4755 161.231  52
  12   0   1 74.7206 166.163  53
  12   0  -1 328.844 264.849  59
  12   0  -1 161.926 243.552  53
 -12   0  -1 80.2626 278.975  57
  12   0   1-143.148 168.550  54
  12   0   1 180.545 188.434  60
  12   0  -1-50.3760 305.349  60
  12   0  -1 144.624 231.919  52
  12   0   1-122.105 232.483  59
 -12   0   1-150.807 323.890  59
 -12   0   1 36.5063 282.845  51
 -12   0   1 64.2506 442.556  32
 -12   0  -1-438.415 287.376  29
 -12   0  -1-135.709 228.730  25
  12   0   1-467.254 287.385  33
 -12   0   1 228.198 405.967  30
  12   0   1-92.1899 196.309  26
 -12   0  -1 116.932 311.179  46
  12   0  -1 102.068 298.275  45
  12   0   1-105.757 195.011  50
 -12   0   1-195.565 281.461  46
  12   0   1 212.201 256.628  45
  12   0  -1 41.8402 155.464  50
  12   0  -1 20.6429 302.443  44
  12   0  -1-79.2038 306.829  42
  12   0  -1-83.6344 295.407  43
  12   0   1-52.8174 127.597  39
  12   0   1-186.593 264.392  42
  12   0   1-54.1026 275.724  43
  12   0   1 107.118 255.866  44
  12   0  -1 48.3985 253.578  39
  12   0  -2 103177. 6625.57  13
  12   0   2 84059.2 6658.06  11
  12   0   2 82577.6 6575.55  15
  12   0  -2 86883.0 6603.48  15
 -12   0   2 76754.9 6973.28  12
  12   0   2 104982. 6721.22  20
 -12   0  -2 80060.8 6555.23   2
  12   0  -2 89463.2 6562.47   2
 -12   0  -2 74955.4 6554.71   1
  12   0  -2 82882.5 6561.88   1
 -12   0   2 95769.9 6656.23   9
  12   0   2 82840.5 6664.84   9
  12   0  -2 98290.0 6614.26   7
 -12   0   2 76513.1 6591.41   7
 -12   0  -2 92139.7 6766.35  56
 -12   0  -2 84696.4 6600.20  59
  12   0   2 79459.0 6572.84  54
 -12   0   2 58926.0 6621.82  59
  12   0  -2 81215.0 6643.44  60
  12   0  -2 93820.7 6642.95  59
  12   0  -2 78378.7 6609.39  52
  12   0  -2 77428.3 6610.56  53
 -12   0  -2 87985.0 6600.72  57
 -12   0  -2 85193.8 6608.14  29
 -12   0  -2 85365.6 6586.74  25
  12   0   2 81215.2 6573.12  26
  12   0  -2 90080.2 6605.18  26
 -12   0   2 90841.5 6709.14  32
  12   0   2 79435.7 6587.90  33
  12   0   2 81192.1 6596.79  45
  12   0   2 79335.7 6586.72  50
  12   0  -2 67892.6 6561.75  50
  12   0  -2 83263.0 6628.60  45
  12   0   2 81447.2 6597.42  44
  12   0  -2 85980.9 6633.48  43
  12   0   2 81397.2 6598.62  43
  12   0  -2 79858.2 6614.29  39
  12   0   2 82827.5 6604.67  42
  12   0  -2 81795.4 6628.79  44
  12   0  -2 78652.7 6620.49  42
  12   0   3 32.0722 496.978  11
 -12   0   3-602.669 687.404  22
  12   0  -3-113.644 362.239  13
  12   0   3-79.0493 553.544  20
  12   0   3 248.201 212.177  15
  12   0  -3 228.275 293.705  15
 -12   0  -3-57.2459 228.099   2
 -12   0   3-335.878 364.509   9
  12   0   3-30.7984 401.002   9
 -12   0  -3-71.9490 172.317   8
 -12   0  -3 418.106 201.453   1
 -12   0  -3 48.7380 733.061  56
  12   0  -3 553.414 351.101  53
  12   0   3-303.940 259.771  54
 -12   0  -3 18.0081 258.452  59
 -12   0  -3-75.6845 194.698  57
  12   0  -3-128.910 371.577  59
  12   0  -3-261.465 348.720  52
 -12   0   3-37.0381 39.8516  59
  12   0  -3 321.691 297.433  26
 -12   0  -3-89.8931 351.162  29
 -12   0  -3 93.8628 255.250  34
 -12   0  -3 72.4112 322.639  25
  12   0   3 419.006 349.192  33
 -12   0   3 45.4412 642.012  32
  12   0   3 148.082 206.501  26
  12   0   3 309.837 286.473  45
  12   0  -3-549.545 422.307  45
 -12   0  -3-95.3332 359.078  48
  12   0   3-18.0820 284.880  50
  12   0  -3 339.815 402.602  39
  12   0  -3-579.459 423.198  42
  12   0   3-223.323 291.488  43
 -12   0  -3 604.186 369.110  38
  12   0  -3-51.6060 431.348  43
  12   0   3-242.294 307.936  42
  12   0   3 55.1468 290.621  44
  12   0  -3-75.9611 429.803  44
  12   0   4 51396.1 3584.52  11
  12   0   4 53339.6 3633.79  20
 -12   0   4 48660.3 3679.34  22
  12   0  -4 63626.4 3566.93  13
 -12   0  -4 45686.7 3462.35   2
  12   0  -4 53981.2 3485.67   2
  12   0  -4 48571.4 3473.06   1
  12   0  -4 46433.6 3521.36  52
 -12   0  -4 45623.1 3658.68  56
  12   0   4 51134.2 3487.39  54
  12   0  -4 47763.3 3527.63  53
 -12   0  -4 46461.5 3469.27  34
 -12   0  -4 51371.0 3530.53  29
 -12   0  -4 50896.1 3510.38  25
 -12   0   4 34476.8 3580.46  32
  12   0   4 48191.0 3499.00  50
  12   0  -4 46677.8 3528.15  45
  12   0  -4 44970.2 3530.21  43
  12   0   4 53502.5 3511.21  42
  12   0  -4 44926.2 3527.88  44
  12   0  -4 44461.4 3527.14  39
 -12   0  -5 407.906 731.785  56
  12   0  -5 184.881 338.580  53
  12   0  -5 104.345 354.415  52
 -12   0  -5 46.8154 378.975  25
 -12   0  -5-324.840 397.156  29
  12   0   5-231.241 513.132  11
  12   0   5-524.767 595.977  20
 -12   0  -5-50.0095 284.402   2
  12   0  -5 414.605 310.132   2
 -12   0  -6 75.2819 358.034  25
 -12   0  -6 327.114 276.710   2
  12   0   6 162.233 462.719  11
  12  -2   0 68013.0 6530.82  13
  12  -2   0 73511.4 6579.78   9
  12   2   0 93754.0 6537.66  15
 -12  -2   0 93292.1 7692.52  12
 -12  -2   0 97845.3 6525.44   4
  12  -2   0 88839.0 6518.74   4
 -12   2   0 77893.7 6490.85   8
 -12  -2   0 102987. 6530.54   3
  12  -2   0 90625.9 6520.58   3
 -12  -2   0 69696.2 6481.43   7
  12   2   0 70705.7 6499.36   1
 -12   2   0 82720.2 6532.10  59
 -12   2   0 84112.8 6553.75  60
  12  -2   0 83492.2 6523.43  52
  12   2   0 74559.4 6517.31  53
  12   2   0 90983.7 6588.54  59
 -12  -2   0 63613.5 6566.91  59
  12  -2   0 85763.5 6525.30  53
  12   2   0 76967.1 6516.82  52
 -12  -2   0 72589.1 6571.00  58
 -12   2   0 85439.5 6548.07  57
 -12   2   0 85275.4 6488.83  29
 -12  -2   0 58183.4 6546.33  25
 -12  -2   0 92429.1 6688.28  30
 -12   2   0 76669.5 6513.49  28
  12   2   0 94184.1 6536.98  26
  12  -2   0 79370.4 6496.05  49
 -12   2   0 83212.2 6574.35  48
  12  -2   0 84740.3 6531.10  44
  12  -2   0 81033.8 6496.73  47
  12  -2   0 82886.3 6529.44  45
  12   2   0 84556.4 6542.37  50
  12   2   0 82204.8 6574.68  45
  12  -2   0 78551.4 6525.49  42
 -12   2   0 89844.9 6509.89  37
  12   2   0 85263.4 6581.53  43
  12  -2   0 83531.4 6531.78  43
  12   2   0 80813.1 6581.67  42
  12   2   0 85850.3 6581.18  44
  12   2  -1 766.473 305.122  15
  12  -2  -1 947.796 282.143  15
 -12   2   1 577.710 238.504  16
  12  -2   1-124.905 490.335  11
  12  -2  -1 671.329 337.008  11
  12   2   1 900.996 236.813  15
 -12  -2   1-1111.39 2150.77  12
  12  -2   1 961.055 309.016  15
  12  -2  -1 445.489 329.602  13
  12  -2   1 983.691 491.784  20
  12   2   1 784.019 211.158   1
 -12  -2  -1 795.874 307.183   3
  12  -2  -1 401.278 285.475   3
 -12   2   1 568.289 176.071   1
 -12  -2  -1 849.828 318.152   4
  12  -2  -1 848.279 299.562   4
 -12  -2  -1 531.395 260.980   2
  12  -2   1 398.095 441.400   9
  12  -2  -1 951.380 302.810   2
 -12   2   1 463.961 236.593   8
 -12   2  -1 458.190 127.483   8
 -12  -2  -1 407.025 132.293   7
 -12   2   1 718.138 258.711   7
 -12  -2   1 450.499 212.238   7
  12  -2  -1 118.273 379.460   6
  12   2  -1 73.5621 354.264  52
  12  -2  -1 815.209 255.594  53
 -12   2   1 838.088 345.185  57
  12  -2  -1 619.231 250.187  52
  12   2  -1 674.464 448.768  59
  12   2  -1-74.4526 379.244  53
  12  -2  -1 859.459 295.623  60
 -12   2  -1 681.862 279.860  60
 -12   2   1 238.268 235.257  59
 -12   2  -1 910.984 275.453  59
  12   2   1 1070.21 298.134  59
 -12  -2  -1 515.973 371.872  59
  12  -2   1 929.147 382.246  33
 -12  -2  -1 88.8736 193.362  32
  12   2   1 834.533 240.845  26
 -12   2  -1 755.676 249.850  29
  12   2  -1 402.572 294.566  26
  12  -2   1 740.230 296.609  26
 -12  -2  -1 810.372 431.513  29
  12  -2  -1 620.077 226.870  24
 -12   2  -1 382.748 230.520  25
  12  -2  -1 866.166 271.423  26
 -12   2  -1 930.449 378.412  28
 -12  -2  -1 885.574 378.173  25
  12   2  -1 137.950 358.704  50
  12  -2   1 392.610 303.287  45
  12  -2   1 560.880 224.531  47
  12  -2  -1 600.580 227.994  49
  12  -2   1 769.734 225.475  49
  12   2  -1 209.175 527.268  45
  12   2   1 663.902 300.210  50
  12   2   1 1197.22 329.977  45
  12  -2  -1 684.092 249.340  45
  12  -2  -1 550.836 238.839  47
  12  -2  -1 729.042 246.570  42
  12  -2   1 400.595 312.658  43
  12   2   1 920.608 352.129  42
  12  -2  -1 814.334 254.940  43
  12   2   1 481.906 320.043  43
  12   2  -1 647.609 522.943  43
  12  -2  -1 790.253 264.429  39
  12  -2   1 553.949 308.913  44
 -12   2  -1 268.207 557.902  38
  12  -2   1 599.452 312.296  42
  12   2  -1 35.3698 544.930  44
  12  -2  -1 1076.85 261.822  44
 -12   2   1 668.279 220.264  37
  12   2   1 1012.20 337.343  44
  12   2   2 82900.3 6285.31  16
  12  -2  -2 80230.1 6327.67  13
  12  -2   2 75006.0 6332.93  15
  12  -2  -2 81127.5 6304.60  15
  12  -2   2 74614.7 6396.00  11
  12  -2   2 72297.8 6409.25  20
  12  -2   2 87840.4 6446.07  10
 -12  -2  -2 77633.0 6334.74   4
  12  -2  -2 69563.8 6313.63   4
  12   2   2 92289.9 6296.85   1
 -12   2   2 78688.2 6280.71   1
 -12  -2  -2 67535.1 6289.11   2
 -12  -2  -2 84872.0 6391.49   9
 -12  -2  -2 80800.5 6340.80   3
  12  -2  -2 77420.1 6319.08   9
  12  -2  -2 70497.1 6318.25   3
 -12   2   2 78016.8 6305.32   8
  12  -2  -2 60670.5 6337.49   6
 -12   2   2 102834. 6438.99   6
  12   2   2 83364.7 6289.16   5
 -12   2   2 72567.7 6275.32   5
 -12  -2  -2 70347.8 6321.15  59
  12  -2  -2 84191.0 6296.02  59
 -12  -2  -2 78508.6 6308.85  51
  12   2   2 84741.5 6306.37  59
 -12   2   2 64477.5 6300.32  59
 -12   2  -2 73276.9 6343.21  57
 -12   2  -2 78617.5 6324.01  29
 -12  -2  -2 73808.3 6348.09  29
 -12   2  -2 91371.8 6382.23  28
 -12  -2  -2 76171.6 6325.65  25
  12  -2   2 72989.7 6325.94  26
  12  -2  -2 79264.7 6301.95  26
  12  -2  -2 70319.9 6295.07  49
  12  -2   2 79536.0 6336.38  44
 -12  -2  -2 78733.6 6352.90  46
  12   2   2 85388.2 6320.02  50
 -12   2  -2 76632.2 6363.85  48
  12  -2   2 78273.3 6333.09  45
  12   2   2 82923.8 6307.33  45
  12  -2  -2 72244.1 6295.38  47
  12  -2  -2 80500.6 6294.82  45
  12   2   2 83197.9 6308.84  44
  12   2   2 84566.2 6321.97  42
 -12   2  -2 68989.2 6377.33  38
  12   2   2 79622.4 6267.18  37
  12  -2  -2 82844.1 6284.92  42
  12  -2  -2 82842.6 6296.81  44
  12  -2  -2 88005.9 6325.66  39
  12  -2   2 82461.3 6340.82  43
  12   2   2 85075.7 6309.20  43
  12  -2  -2 82350.8 6297.54  43
 -12  -2  -3 210.684 648.194  18
  12   2   3 174.931 232.973  16
 -12   2   3 1212.15 602.046  22
  12  -2  -3 457.379 258.803  15
  12   2   3 360.699 275.820   5
 -12   2   3 593.213 228.858   5
  12   2   3 127.015 242.160   1
 -12   2   3 383.855 217.999   1
 -12  -2  -3-525.258 517.267   4
  12  -2  -3 367.310 469.348   4
 -12  -2  -3 82.4260 233.277   1
  12  -2  -3 544.310 273.081   1
 -12  -2  -3 121.478 505.534   3
  12  -2  -3 306.346 456.525   3
 -12  -2  -3 192.505 270.194   2
  12  -2  -3 495.842 314.431   2
  12  -2  -3 453.360 292.084  53
  12  -2  -3 576.071 291.915  52
  12   2   3 284.525 271.683  54
 -12  -2  -3 85.7258 268.782  51
  12  -2  -3 454.900 203.655  59
 -12  -2  -3 464.255 286.840  59
  12  -2  -3 255.278 259.528  26
 -12  -2  -3-50.2566 419.547  29
  12   2   3 311.366 446.581  24
 -12   2   3 546.925 528.093  32
 -12  -2  -3 448.671 357.485  25
  12  -2  -3 966.824 329.602  49
 -12  -2  -3 637.981 372.341  46
  12   2   3 380.412 241.390  45
  12  -2  -3 806.167 331.975  47
  12  -2  -3 838.871 234.440  45
  12  -2  -3 501.090 308.485  39
  12  -2  -3 434.147 228.793  44
  12   2   3 535.582 255.404  43
  12  -2  -3 428.066 225.525  43
  12   2   3 219.470 164.524  37
  12   2   3 629.474 307.900  42
  12   2   3 621.776 250.785  44
 -12  -2  -4 33517.1 2773.73  18
  12  -2  -4 36428.5 2646.91  13
  12  -2  -4 33837.4 2590.76  15
 -12   2   4 37397.1 2762.85  22
 -12  -2  -4 27114.8 2694.99   4
  12  -2  -4 21534.9 2640.51   4
 -12  -2  -4 33633.5 2593.65   2
  12  -2  -4 37330.8 2617.41   2
 -12  -2  -4 28500.7 2699.96   3
  12  -2  -4 20799.8 2639.17   3
 -12   2   4 30953.1 2575.15   5
  12  -2  -4 33740.2 2610.54  53
  12  -2  -4 32210.2 2605.96  52
 -12   2   4 31794.1 2706.16  32
 -12  -2  -4 33116.0 2634.18  25
  12   2   4 32588.8 2661.54  24
  12  -2  -4 31724.3 2585.82  26
  12  -2  -4 26779.5 2600.59  49
  12   2   4 33944.8 2613.54  50
  12   2   4 34609.2 2598.16  42
 -12  -2  -5-42.9775 690.416  18
  12  -2  -5 34.5669 102.034  15
  12  -2  -5 142.743 369.591  13
 -12   2   5 357.289 652.601  22
 -12  -2  -5 392.974 323.024   2
  12  -2  -5 310.334 369.456   2
 -12   2   5 119.193 251.970   5
  12   2   5 146.333 332.823   5
  12  -2  -5 457.299 309.901  53
 -12  -2  -5 386.442 713.349  56
  12  -2  -5 113.485 295.267  52
  12   2   5-18.0365 310.501  54
  12   2   5-403.504 468.195  24
 -12  -2  -5 136.420 440.785  29
 -12   2   5-169.746 611.638  32
  12  -2  -5-34.3720 99.7621  26
 -12  -2  -5 737.053 411.184  25
  12   2   5 243.649 310.876  50
  12  -2  -5 468.186 339.650  39
  12  -2  -6 15629.8 1409.62  13
 -12   2   6 16567.5 1561.45  22
 -12  -2  -6 14413.2 1579.56  18
 -12  -2  -6 15377.3 1372.17   2
  12  -2  -6 16402.4 1405.97   2
 -12   2   6 14663.5 1344.29   5
  12   2   6 17179.4 1378.11   5
 -12  -2  -6 13770.0 1536.85  56
  12  -2  -6 16981.2 1370.58  52
  12  -2  -6 15973.9 1369.09  53
 -12  -2  -6 17047.9 1446.65  29
 -12  -2  -6 17036.0 1431.20  25
  12   2   6 12299.7 1423.81  24
  12   2   6 15751.8 1375.46  50
  12  -2  -6 16772.5 1395.57  39
 -12  -2  -7 214.294 659.344  18
  12  -2  -7 377.649 409.404  13
 -12  -2  -7 83.0789 339.650   2
  12  -2  -7-475.980 406.466   2
  12  -2  -7-72.6161 284.766  53
  12   2   7 60.0491 298.830  54
  12  -2  -7 306.308 275.569  52
  12   2   7 374.932 330.950  50
  12  -2  -7 22.4626 331.830  39
 -12  -2  -7 161.565 435.521  25
 -12  -2  -7-373.154 438.369  29
  12   2   7 401.776 434.457  24
 -12  -2  -8 481.286 409.351  29
 -12  -2  -8-508.544 324.604   2
  12  -4   0 106.672 402.174   3
  12  -4   0 51.3796 411.790   4
 -12   4   0 41296.9 896.170  57
  12  -4   0 49192.1 872.786  26
  12  -4   0 49056.6 808.004  47
  12  -4   0 49197.8 796.325  49
  12   4   0 161.129 343.075  50
  12  -4   0 41176.4 935.273  13
  12  -4   0 48887.6 893.693  15
  12  -4  -1 648.666 426.924  13
  12  -4  -1 1397.68 408.258  11
 -12   4   1 712.687 338.102  16
  12  -4  -1 1394.42 322.163  15
  12   4   1 851.417 355.886  23
 -12  -4  -1 599.867 414.423   3
  12  -4  -1 1460.53 420.106   3
 -12  -4  -1 1374.35 438.888   4
  12  -4  -1 658.302 405.836   4
 -12   4   1 1426.95 388.801  57
 -12  -4  -1 1216.34 813.429  30
  12  -4  -1 1142.08 296.221  26
  12  -4  -1 936.100 1067.16  31
 -12  -4  -1 1834.73 530.842  25
  12  -4  -1 1441.20 337.003  47
  12   4   1 1580.38 421.017  45
  12  -4  -1 802.647 324.275  49
  12   4   1 611.773 440.287  42
 -12   4   1 133.176 487.445  38
  12   4   1 1054.17 403.376  44
 -12   4   1 1108.22 304.838  37
  12   4   1 1191.75 405.436  43
 -12   4   2 35352.5 2601.67  16
 -12  -4  -2 30560.2 4306.13  12
  12  -4  -2 31197.9 2564.60  15
  12   4   2 39362.1 2600.29  16
 -12  -4  -2 32968.1 2650.49   4
  12  -4  -2 31721.9 2630.41   4
 -12  -4  -2 23373.7 2588.54   2
  12  -4  -2 27053.4 2618.99   2
 -12  -4  -2 34931.5 2657.53   3
  12  -4  -2 31845.4 2632.40   3
  12  -4  -2 31340.1 2582.41  52
  12  -4  -2 33431.7 2587.08  53
 -12   4   2 32536.3 2597.91  57
  12   4   2 28768.7 2580.39  23
 -12  -4  -2 24722.0 2628.85  25
  12  -4  -2 31142.4 2563.70  26
  12   4   2 36090.8 2614.28  50
  12  -4  -2 30240.8 2579.41  49
  12  -4  -2 31653.2 2581.64  47
 -12   4   2 29332.5 2712.71  38
  12   4   2 32968.3 2600.30  42
 -12   4   2 32666.6 2581.75  37
 -12   4   3 533.958 337.992  16
  12   4   3 446.529 315.439  16
  12   4   3 679.022 319.663  23
  12  -4  -3 959.531 261.920  15
  12  -4  -3 612.149 411.338  13
  12  -4  -3-116.455 481.000   3
 -12  -4  -3 840.626 360.978   2
 -12  -4  -3 971.126 545.449   4
  12  -4  -3 287.628 422.691   2
  12  -4  -3 1170.39 506.189   4
 -12  -4  -3 555.646 535.870   3
  12  -4  -3 834.862 286.969  53
  12  -4  -3 565.658 283.721  52
 -12  -4  -3 534.509 469.392  25
 -12  -4  -3 998.014 515.592  29
 -12  -4  -3 1685.88 829.753  30
  12  -4  -3 230.888 254.372  26
  12  -4  -3 698.516 332.370  49
 -12  -4  -3 708.369 410.103  46
  12   4   3 1149.45 348.277  50
  12  -4  -3 501.412 340.244  47
 -12   4   3 563.830 573.938  38
 -12   4   3 958.438 307.302  37
 -12   4   4 25000.8 1947.92  16
  12   4   4 24874.9 1924.79  16
  12  -4  -4 21909.6 1972.54  13
 -12   4   4 31474.6 2098.08  22
 -12  -4  -4 20140.6 3980.04  12
 -12  -4  -4 22663.5 2042.42   4
  12  -4  -4 17241.8 1984.73   4
 -12  -4  -4 22447.0 1945.53   2
  12  -4  -4 22092.9 1972.96   2
 -12  -4  -4 21224.1 2033.20   3
  12  -4  -4 18980.0 1997.39   3
 -12   4   4 21322.2 1907.31   5
  12  -4  -4 24854.8 1922.18  52
  12  -4  -4 24379.5 1921.49  53
 -12  -4  -4 19822.9 1995.40  29
 -12   4   4 25711.2 2033.55  32
 -12  -4  -4 21173.8 1997.09  25
 -12  -4  -4 30775.9 2228.99  30
  12  -4  -4 22221.8 1941.31  49
 -12  -4  -4 20821.7 1946.47  46
  12  -4  -4 22247.7 1942.64  47
  12   4   4 27038.1 1948.88  50
 -12   4   4 23791.4 1928.00  37
  12  -4  -4 26367.8 1953.10  39
 -12   4   5-282.160 349.126  16
  12   4   5 414.631 287.060  16
 -12  -4  -5-1306.32 3142.22  12
  12  -4  -5-195.178 397.341  13
 -12   4   5-267.432 607.615  22
  12   4   5 276.856 324.658   5
 -12   4   5 296.136 285.782   5
 -12  -4  -5 641.852 357.129   2
  12  -4  -5 152.418 441.642   2
 -12  -4  -5 972.152 636.574   4
  12  -4  -5 267.010 569.515   4
 -12  -4  -5 404.759 615.879   3
  12  -4  -5-173.866 544.138   3
  12  -4  -5-208.742 274.744  52
  12  -4  -5 64.6381 273.747  53
  12   4   5 354.659 321.194  54
 -12  -4  -5 206.968 484.603  29
 -12  -4  -5-57.7580 483.923  25
  12  -4  -5 195.279 375.831  49
  12  -4  -5 147.802 378.905  47
  12   4   5 719.627 331.613  50
 -12   4   5 18.3678 296.960  37
  12  -4  -5-41.8407 319.290  39
 -12   4   6 9703.83 845.518  16
  12   4   6 8555.22 787.730  16
  12  -4  -6 7953.06 841.359  13
 -12  -4  -6 6249.88 1017.45   4
  12  -4  -6 2843.75 967.476   4
 -12  -4  -6 9211.24 838.721   2
  12  -4  -6 9626.13 886.350   2
 -12  -4  -6 4872.32 973.339   3
  12  -4  -6 6035.85 967.938   3
 -12   4   6 8959.88 776.221   5
  12   4   6 10346.2 811.865   5
  12   4   6 9877.77 813.703  54
  12  -4  -6 7975.78 761.240  52
  12  -4  -6 8524.12 766.370  53
 -12  -4  -6 9238.36 909.752  29
  12   4   6 9455.75 816.304  50
  12  -4  -6 6613.70 854.216  47
  12  -4  -6 5482.63 844.985  49
 -12   4   6 9010.10 816.950  37
  12  -4  -6 8778.33 812.678  39
  12  -4  -7 219.923 364.727  13
 -12   4   7-150.719 355.839  16
  12   4   7-166.643 293.218  16
 -12  -4  -7-365.499 378.324   2
  12  -4  -7 214.910 446.768   2
 -12   4   7 82.0851 258.075   5
  12   4   7 591.199 319.770   5
  12   4   7-271.963 327.446  54
 -12  -4  -7-118.676 457.534  25
 -12  -4  -7 901.843 473.589  29
  12   4   7 142.496 311.255  50
  12  -4  -7-20.3858 302.700  39
  12  -6  -1 35.0113 265.034  26
  12  -6  -1 736.061 418.423   3
  12  -6  -1 827.164 432.094   4
  12  -6  -1 275.136 345.082  47
  12  -6  -1 191.790 328.001  49
  12  -6  -1 54.4941 273.217  15
  12  -6  -2 11787.3 753.450  13
 -12   6   2-23.1006 60.8764  16
 -12  -6  -2 106.571 179.239  25
 -12  -6  -2 67.9163 486.679   3
  12  -6  -2 16879.7 775.945   4
 -12  -6  -2 131.981 525.259   4
  12  -6  -2 17905.0 781.549   3
  12  -6  -2 17147.3 596.712  49
  12  -6  -2 15892.5 586.449  47
  12   6   2 1136.73 357.560  50
 -12   6   2 17227.7 555.140  37
  12  -6  -3 633.687 400.414  13
 -12   6   3 649.137 375.740  16
  12   6   3-19.5934 21.0856  16
 -12  -6  -3 441.413 504.137   3
  12  -6  -3-125.957 477.247   3
 -12  -6  -3 1088.14 537.354   4
  12  -6  -3 519.670 486.632   4
 -12  -6  -3 1083.15 317.523   2
  12  -6  -3 473.748 299.093   2
 -12  -6  -3 521.431 658.099  30
 -12  -6  -3 239.615 494.027  25
  12  -6  -3 543.519 356.220  49
 -12  -6  -3-75.3132 389.476  46
  12   6   3 841.003 354.324  50
  12  -6  -3 299.638 378.312  47
 -12   6   3 638.390 308.639  37
 -12   6   4 11673.4 902.487  16
  12   6   4 10016.0 841.575  16
  12  -6  -4 8271.68 894.857  13
 -12  -6  -4 8889.86 1030.54   4
  12  -6  -4 5034.27 1013.47   4
 -12  -6  -4 6968.65 860.100   2
  12  -6  -4 7429.71 913.618   2
 -12  -6  -4 9435.37 1032.77   3
  12   6   4 10071.2 845.298   5
 -12   6   4 8391.42 809.474   5
  12  -6  -4 8135.14 1009.38   3
  12   6   4 10400.4 852.426  54
 -12  -6  -4 9227.67 1205.19  30
  12  -6  -4 7391.90 886.082  49
  12   6   4 9353.32 852.953  50
  12  -6  -4 8846.01 900.349  47
 -12   6   4 9164.91 837.244  37
  12   6   5 329.128 304.182  16
 -12   6   5 608.441 370.772  16
  12  -6  -5 532.452 408.262  13
  12   6   5 628.864 313.492   5
 -12   6   5 634.603 287.369   5
 -12  -6  -5 452.278 585.236   4
  12  -6  -5 1249.08 545.419   4
 -12  -6  -5 650.184 400.770   2
  12  -6  -5 1460.43 474.093   2
 -12  -6  -5 236.121 575.468   3
  12  -6  -5 952.366 533.891   3
  12   6   5-156.646 327.799  54
 -12  -6  -5 374.020 786.889  30
 -12  -6  -5 295.983 514.651  25
  12  -6  -5 308.901 380.881  49
  12  -6  -5 672.985 384.861  47
  12   6   5 200.753 313.716  50
 -12   6   5 247.584 313.975  37
 -13   1   0 49.9207 417.028  18
  13   1   0 253.883 290.458  23
  13   1   0 239.770 183.188  13
  13  -1   0 105.771 272.533  13
  13   1   0-87.0626 246.149  15
  13  -1   0 246.815 244.640  15
 -13  -1   0 1235.05 472.020  22
  13  -1   0-28.9323 365.839   9
 -13  -1   0 664.119 457.038   9
  13   1   0 102.862 96.9035   1
 -13  -1   0 324.706 171.002   7
  13   1   0-63.6242 137.906   6
  13  -1   0 296.309 261.108   6
 -13   1   0 150.628 79.9463   1
  13  -1   0 276.108 210.152  52
  13  -1   0-18.0185 231.737  60
 -13   1   0 233.949 542.187  56
  13   1   0 221.546 208.480  53
  13  -1   0-111.222 224.701  53
 -13   1   0 95.7803 305.589  60
 -13   1   0 107.149 269.252  51
  13   1   0 341.965 381.866  60
  13   1   0 85.4838 202.857  52
  13  -1   0 52.3081 230.076  59
  13   1   0 88.2829 294.910  59
 -13   1   0 560.240 250.029  59
 -13  -1   0 455.850 315.015  58
 -13  -1   0-458.745 546.789  30
 -13   1   0 542.110 220.572  29
  13   1   0-43.2080 237.096  26
 -13  -1   0 228.364 330.022  25
  13  -1   0 479.365 297.235  24
  13  -1   0 111.022 240.416  26
  13  -1   0-17.8594 271.998  45
  13  -1   0 181.567 149.231  49
  13  -1   0 63.3725 163.862  50
  13   1   0 67.1755 319.813  45
  13  -1   0 202.360 154.593  47
  13   1   0 170.408 231.198  50
  13   1   0 257.366 239.907  39
  13   1   0 384.949 337.768  44
  13   1   0 542.911 365.114  42
  13  -1   0 324.506 275.929  44
  13   1   0-229.230 323.181  43
  13  -1   0 47.6418 201.364  39
 -13   1   0 383.199 152.406  37
  13  -1   0 155.979 264.298  42
  13  -1   0 54.6409 268.950  43
  13   1   1 103.528 192.324  15
 -13  -1  -1 896.995 634.176  18
 -13   1   1 70.1405 162.559  16
  13   1  -1 515.543 277.086  23
  13  -1   1-85.9171 164.326  13
  13  -1   1-162.064 257.719  15
  13  -1  -1 161.704 286.373  13
 -13  -1   1-1374.69 628.823  22
  13  -1   1-86.2521 442.829  11
 -13  -1   1 229.003 2343.50  12
 -13  -1  -1 381.637 364.327  22
  13   1  -1-17.9747 295.481  15
  13  -1  -1 74.3316 249.161  23
  13   1   1-11.0637 147.308   5
  13   1   1 52.7552 153.740   1
 -13   1   1 45.3832 118.328   1
  13  -1  -1 106.911 247.102   4
 -13   1   1 45.8329 232.441   7
  13  -1  -1 182.483 242.533   3
  13  -1  -1 502.179 322.910   6
 -13   1  -1 163.083 137.956   1
 -13   1   1 132.232 347.279  60
 -13   1  -1 114.898 347.166  57
  13   1   1 76.5245 263.569  59
  13   1   1 334.861 155.372  53
  13  -1  -1-15.5689 250.118  53
 -13   1  -1 324.610 658.970  56
  13   1   1-57.7634 150.945  52
  13  -1  -1-247.363 241.025  52
  13   1  -1-286.021 297.616  53
  13  -1   1 13.2413 217.914  53
 -13   1   1-149.418 483.275  56
 -13  -1  -1 149.856 317.024  51
  13  -1   1-74.0172 217.495  60
  13  -1  -1 270.785 273.529  60
  13   1   1-115.597 296.393  60
  13   1  -1-35.4528 447.210  60
 -13   1   1 310.891 276.650  51
  13  -1  -1 99.4226 237.505  59
 -13   1  -1-78.7438 252.812  59
 -13   1   1 429.813 285.392  59
  13  -1   1 92.2787 213.916  52
 -13  -1  -1 372.415 321.839  59
 -13  -1   1 368.595 421.865  59
  13   1  -1 37.6745 287.304  52
 -13  -1   1 852.158 563.655  30
  13   1  -1-71.3636 299.803  26
 -13  -1  -1 563.087 327.851  25
 -13   1  -1-70.1048 253.525  29
 -13  -1  -1-43.6456 379.267  32
 -13  -1  -1 351.317 370.854  29
  13   1   1 158.643 400.740  24
 -13   1  -1-35.2842 190.989  25
  13  -1   1 106.571 332.055  33
 -13  -1   1-38.8287 590.708  32
  13  -1   1-78.0992 249.243  26
  13   1   1-433.827 210.420  26
  13  -1  -1 336.961 276.962  45
 -13   1   1 16.8798 271.176  46
  13  -1   1-78.5954 127.031  47
  13  -1  -1-104.737 202.818  49
  13   1   1-116.374 292.861  45
  13  -1   1 69.6608 124.484  49
  13  -1   1 181.905 271.864  45
 -13  -1  -1 412.659 375.328  46
  13  -1  -1 140.340 213.760  47
  13  -1   1-89.8931 224.053  50
  13   1   1-42.6142 255.252  50
  13   1  -1 384.698 266.152  50
  13   1  -1-292.576 342.800  39
  13   1  -1-115.175 439.691  42
  13  -1  -1 91.7512 245.668  39
  13  -1  -1 120.296 273.593  43
  13   1   1-19.8560 303.969  43
  13  -1   1-185.650 277.102  43
  13  -1   1-201.680 288.874  44
  13  -1   1-435.156 285.678  42
  13  -1  -1 17.0057 275.940  44
  13   1   1-255.027 324.547  44
  13   1   1-107.082 317.575  42
  13  -1  -1 369.100 255.243  42
 -13  -1  -2 965.660 622.205  18
  13   1  -2 772.324 308.993  15
  13   1   2 916.407 175.095  16
  13  -1  -2 345.461 314.800  13
  13  -1   2 1207.21 304.400  15
  13  -1  -2 960.420 277.578  15
  13   1   2 858.465 212.148  15
 -13  -1   2 1674.32 641.753  22
  13  -1   2 1088.31 543.237  20
 -13   1   2 674.510 180.301   5
  13   1   2 1136.59 233.438   5
 -13   1   2 783.597 186.596   1
  13   1   2 1310.28 236.509   1
 -13  -1  -2 1026.59 195.358   1
 -13   1  -2 985.384 203.988   1
  13  -1  -2 34.5972 360.425   4
 -13   1  -2 933.140 218.188   2
 -13  -1  -2 250.982 439.432   9
  13  -1   2 1009.34 437.434   9
  13  -1  -2 180.514 349.907   3
  13   1  -2 386.754 236.032   7
 -13  -1   2 639.536 262.893   7
 -13  -1  -2 940.754 214.589   2
  13  -1  -2 933.390 224.608   1
 -13   1   2 63.6458 266.142   6
  13  -1  -2 841.589 239.964   2
 -13  -1  -2 404.204 284.184  57
 -13  -1  -2 661.712 298.245  51
 -13   1  -2 617.269 703.891  56
  13  -1  -2 863.404 298.933  53
  13   1  -2 223.330 389.726  53
  13  -1  -2 1075.82 301.324  52
  13   1   2 1180.13 242.153  54
  13   1   2 1040.30 195.107  60
 -13   1  -2 636.618 243.944  60
 -13   1   2 610.335 373.970  60
  13   1   2 770.739 257.131  59
 -13   1  -2 1238.39 299.683  59
  13  -1  -2 943.041 272.207  59
 -13  -1  -2 950.090 313.221  59
  13   1  -2 129.743 414.044  59
 -13   1   2 812.601 347.836  59
 -13   1  -2 1102.40 376.779  57
 -13  -1   2 187.199 449.360  59
  13   1  -2 710.964 374.173  52
 -13   1   2 939.781 270.139  51
 -13   1  -2 1020.38 328.869  29
  13   1  -2 1418.62 330.045  26
  13   1   2 108.767 439.944  24
 -13  -1  -2 111.656 359.524  29
 -13   1  -2 559.955 406.056  28
 -13   1  -2 1232.16 282.851  25
  13   1  -2 92.5393 236.606  34
  13  -1   2 1571.01 381.064  33
  13  -1   2 828.723 280.491  26
 -13   1   2 1350.85 503.223  32
  13   1   2 414.083 267.534  33
  13   1   2 917.550 206.801  26
 -13  -1  -2 672.294 325.562  25
 -13   1  -2 201.664 240.841  34
  13  -1  -2 468.972 263.279  26
  13  -1  -2 608.687 283.613  49
  13  -1   2 649.148 308.112  45
 -13   1   2 893.565 251.670  46
 -13  -1  -2 355.431 384.688  46
  13  -1  -2 573.896 301.784  45
  13   1  -2 288.204 485.208  45
 -13   1  -2 939.999 416.864  48
  13  -1  -2 1036.02 296.360  47
  13  -1   2 1099.10 289.721  50
  13   1   2 543.090 290.163  45
  13   1   2 1207.71 294.004  50
  13  -1   2 722.843 308.613  43
  13   1   2 839.785 292.591  44
  13  -1  -2 597.380 308.580  44
  13   1  -2 781.296 512.631  42
  13  -1   2 753.599 322.383  44
  13   1   2 761.550 300.295  43
  13  -1   2 1027.98 316.290  42
  13   1  -2 595.179 495.025  43
  13  -1  -2 466.973 305.232  43
  13  -1  -2 1347.77 290.046  42
  13   1  -2 259.867 495.777  44
  13  -1  -2 945.957 331.204  39
  13   1   2 1213.67 312.501  42
  13   1  -2 1712.71 443.240  39
  13   1  -3-45.8305 160.730  15
  13  -1  -3 363.083 371.185  13
  13  -1   3-374.907 312.641  15
  13  -1   3 392.635 581.057  11
 -13   1   3-40.0337 640.214  22
  13  -1  -3 119.813 308.108  15
 -13   1  -3-13.2418 203.973   1
 -13   1  -3-294.118 239.155   2
 -13  -1  -3 118.959 230.348   2
 -13  -1  -3 122.156 204.155   1
 -13  -1  -3 110.021 237.453   8
  13  -1  -3-237.392 265.103   2
 -13   1   3 34.0797 371.169   6
  13  -1  -3-141.541 235.735   1
 -13   1   3-267.804 220.374   1
  13   1   3 207.121 280.673   1
 -13   1   3 187.475 217.473   5
  13   1   3 463.653 288.768   5
 -13  -1  -3-403.741 321.220  57
  13   1  -3 255.984 403.605  52
  13   1  -3-115.177 409.180  53
  13   1   3 85.8871 284.575  54
 -13   1   3-324.583 261.492  51
 -13   1  -3 83.0526 218.862  60
  13  -1  -3 32.3077 280.751  59
 -13  -1  -3 127.731 290.167  59
 -13   1   3-113.210 420.225  59
 -13  -1  -3 197.759 364.464  25
  13  -1  -3-101.901 307.083  26
 -13   1  -3 69.2287 364.420  29
  13  -1   3-238.149 305.115  26
 -13  -1  -3 194.696 403.893  29
  13   1  -3 22.7966 157.052  26
 -13   1  -3-369.282 485.405  28
 -13   1  -3 52.6377 325.291  25
 -13   1  -3-97.5925 257.608  34
  13   1   3 49.5551 297.417  33
 -13   1   3 193.868 608.739  32
  13   1   3-483.463 468.982  24
 -13  -1   3-161.920 235.861  32
  13  -1   3-99.7966 320.280  50
  13   1   3 15.9041 277.204  45
 -13   1  -3-1179.42 534.231  48
  13   1  -3-105.121 480.508  45
  13  -1  -3 277.069 317.779  45
  13   1   3 108.438 301.202  50
  13  -1   3-478.326 362.128  45
  13  -1  -3 203.560 269.591  42
  13   1  -3-114.090 504.377  42
  13  -1   3 62.9334 341.503  44
 -13   1  -3-709.832 588.478  38
  13   1  -3-108.526 493.013  43
  13  -1   3-233.233 364.234  43
  13   1   3 401.006 284.328  44
  13  -1   3 181.151 369.426  42
  13  -1  -3-33.4271 307.768  43
  13   1   3-324.755 291.253  43
  13   1  -3-311.063 395.936  39
  13  -1  -3-197.795 310.180  44
  13   1   3-242.047 316.381  42
  13   1  -3-319.796 511.404  44
  13  -1  -3 110.641 362.972  39
 -13  -1  -4-395.272 682.190  18
  13  -1  -4-216.064 306.245  15
  13  -1  -4 47.8442 386.002  13
  13  -1   4 318.651 271.658  15
  13  -1   4-260.234 535.045  11
  13  -1   4 284.449 593.638  20
 -13   1   4-545.183 670.099  22
 -13  -1  -4 256.798 244.369   2
  13  -1  -4 156.582 294.165   2
 -13   1   4-242.804 228.511   5
  13   1   4-17.1777 306.430   5
 -13   1  -4 794.174 724.596  56
 -13  -1  -4-237.890 738.137  56
  13  -1  -4-215.182 346.827  53
  13   1   4-99.3722 304.702  54
  13  -1  -4 405.751 327.305  52
  13  -1   4-202.345 257.163  26
 -13   1  -4-367.806 398.673  29
  13  -1  -4 35.8154 298.431  26
 -13  -1  -4 52.6063 416.328  29
 -13   1  -4-438.274 475.626  28
 -13   1  -4 456.691 333.091  25
  13   1   4 14.2877 316.480  33
  13   1   4 30.1191 453.017  24
 -13  -1  -4 373.149 357.499  25
 -13   1   4 306.557 635.546  32
  13   1   4 16.3644 269.856  45
  13  -1  -4-296.093 293.008  45
  13   1   4 117.494 322.921  50
  13   1   4-198.222 263.860  44
  13   1   4-116.846 277.886  43
  13  -1  -4-79.9184 297.311  43
  13   1   4 328.530 316.301  42
  13  -1  -4 675.397 380.911  39
  13  -1  -4-283.733 293.450  44
 -13  -1  -5 157.708 282.875   2
  13  -1  -5-145.916 328.912   2
 -13  -1  -5-188.696 707.724  56
  13  -1  -5 66.2772 336.102  53
  13   1   5-36.6469 296.660  54
  13  -1  -5-241.106 348.540  52
 -13  -1  -5 136.263 395.069  25
 -13   1   5-97.1730 384.081  32
  13   1   5-31.0891 454.269  24
 -13  -1  -5-317.508 686.582  18
 -13   1   5 892.907 656.814  22
  13   1   5-183.171 274.774  42
 -13  -1  -6-138.580 693.283  18
  13  -1  -6 694.426 431.410  13
 -13  -1  -6 333.243 311.780   2
  13  -1  -6 282.399 344.330   2
 -13  -1  -6 473.360 704.003  56
  13  -1  -6-43.9194 343.694  53
  13   1   6-19.7463 301.411  54
  13  -1  -6 522.963 339.029  52
 -13  -1  -6 468.021 457.492  29
  13   1   6 253.210 464.764  24
 -13  -1  -6-72.9197 383.445  25
  13   1   6 134.046 333.581  50
  13  -1  -6 590.200 396.673  39
 -13  -1  -7-29.9265 425.136  29
 -13  -1  -7 608.820 377.187  25
  13   1   7 279.759 439.008  24
 -13  -1  -7 149.928 295.960   2
 -13  -1  -7 415.417 657.155  18
  13   3   0 1168.05 380.590  23
  13  -3   0 556.774 441.103  13
  13  -3   0 1023.27 472.726  11
  13  -3   0 1146.89 314.907  15
  13   3   0 1737.72 297.733   1
 -13  -3   0 1908.81 378.735   3
  13  -3   0 1631.68 376.146   3
 -13  -3   0 1299.52 401.631   4
  13  -3   0 1683.92 393.915   4
 -13   3   0 783.611 253.268   1
  13   3   0 133.117 277.520  52
 -13   3   0 315.114 440.194  57
  13   3   0 346.231 283.740  53
 -13   3   0 2039.59 311.861  59
 -13  -3   0 1441.60 397.680  58
 -13  -3   0 52.2952 872.415  30
 -13  -3   0 31.8554 72.8180  25
 -13   3   0 15.6461 12.6468  37
  13  -3   0 1234.28 303.172  26
  13  -3   0 1913.95 396.833  33
  13  -3   0 1209.07 321.429  45
  13  -3   0 1382.69 272.611  47
  13   3   0 1982.58 495.449  45
  13  -3   0 1311.34 259.266  49
 -13   3   0 888.938 536.236  48
  13   3   0 1611.79 401.678  50
  13  -3   0 1175.34 327.954  43
  13   3   0 1415.66 523.570  42
  13  -3   0 1107.60 322.984  44
 -13   3   0-198.265 781.318  38
  13   3   0 2043.51 518.682  44
  13  -3   0 1507.92 289.279  42
  13   3   0 503.439 483.457  43
  13  -3  -1 303.992 414.872  13
  13  -3   1 138.057 503.633  11
 -13   3   1 158.989 319.062  16
  13  -3  -1-17.2962 281.881  15
  13  -3   1 373.124 380.047  15
  13   3   1 148.876 353.044  23
  13  -3   1 464.611 511.145  20
 -13  -3  -1-395.940 387.635   3
  13  -3  -1 365.803 353.308   3
 -13  -3  -1-243.099 401.247   4
  13  -3  -1 672.774 375.302   4
  13  -3  -1 135.738 439.031   9
  13   3   1 131.821 251.692   1
 -13   3   1 154.316 216.069   8
 -13   3   1 399.789 214.436   1
  13   3   1 18.6246 228.671   6
 -13  -3  -1 58.5410 107.076   2
  13  -3  -1-23.5831 31.2120   2
  13  -3  -1 103.030 299.579  53
 -13   3  -1-25.0628 470.083  57
 -13   3   1 579.859 396.912  57
 -13   3   1 280.498 254.243  59
  13   3   1-46.1641 354.653  59
 -13  -3  -1 160.084 555.888  59
  13  -3  -1 85.5286 295.004  52
  13  -3   1 615.623 411.707  33
  13  -3  -1-83.3601 296.611  26
 -13   3  -1 134.157 230.724  29
 -13   3  -1 70.6700 384.317  28
  13  -3   1 66.6444 345.486  26
 -13  -3  -1-372.207 539.654  25
 -13  -3  -1 431.248 877.778  30
  13  -3  -1 109.684 258.854  47
  13  -3  -1 815.022 309.528  45
  13  -3   1-268.214 260.614  47
  13  -3  -1 207.213 259.964  49
  13  -3   1-127.691 251.034  49
 -13   3  -1 541.370 567.055  48
 -13   3   1 270.742 499.386  48
  13  -3   1 362.858 285.875  45
  13   3   1 103.479 342.021  50
  13   3   1 68.5751 393.822  45
  13  -3   1 195.709 291.243  43
  13  -3  -1 207.767 300.510  43
  13   3   1 24.9131 403.341  42
  13  -3  -1 14.8429 280.459  42
 -13   3   1 28.9341 272.248  37
  13  -3   1 193.657 284.447  44
 -13   3  -1-119.322 743.539  38
  13   3   1 471.399 406.081  43
  13  -3  -1 647.229 313.135  44
 -13   3   1 1015.76 653.100  38
  13   3   1 92.7536 401.062  44
 -13   3   2 137.272 289.370  16
  13   3   2 314.695 262.699  16
  13  -3  -2 103.263 257.619  15
  13  -3  -2-95.3358 397.623  13
 -13  -3  -2 432.680 451.560   3
  13  -3  -2-161.706 372.847   3
 -13  -3  -2 24.3959 432.032   4
  13  -3  -2 58.8309 379.145   4
 -13  -3  -2-116.295 304.102   2
  13  -3  -2 496.460 394.067   2
  13  -3  -2-232.477 338.950   9
  13   3   2 103.575 235.558   1
  13  -3  -2 381.363 278.799  53
  13  -3  -2 361.666 272.619  52
 -13   3   2 91.3395 348.238  57
 -13  -3  -2 260.518 309.843  51
  13   3   2-47.8794 253.513  59
 -13  -3  -2 476.704 426.398  59
 -13  -3  -2-512.511 456.312  25
 -13  -3  -2-57.8579 469.907  29
  13  -3  -2 143.973 255.921  26
 -13  -3  -2 692.726 780.768  30
  13  -3  -2-240.020 241.212  45
  13  -3  -2-15.7190 287.978  49
  13   3   2 477.383 292.874  45
 -13   3   2 72.7527 396.508  48
 -13  -3  -2-309.482 445.848  46
  13  -3  -2 108.255 300.392  47
 -13   3   2-131.158 253.532  37
  13  -3  -2 113.884 294.140  39
  13   3   2-265.279 326.349  42
  13  -3  -2-193.296 257.318  43
 -13   3   2-454.491 561.602  38
  13   3   2 416.195 301.819  44
  13  -3  -2-368.909 250.863  44
  13   3   2 252.557 288.398  43
 -13   3   3 97.3826 287.948  16
  13   3   3-77.6499 259.143  16
 -13  -3  -3 155.675 2976.88  12
  13  -3  -3-79.7612 258.195  15
  13   3   3-14.3193 285.485   5
 -13   3   3 261.162 230.566   5
 -13  -3  -3-681.972 343.115   2
  13  -3  -3-122.572 384.728   2
 -13  -3  -3-253.599 520.613   4
  13  -3  -3-313.515 452.697   4
  13   3   3 167.268 323.208   6
 -13  -3  -3 352.870 478.686   3
  13  -3  -3 352.989 446.907   3
  13  -3  -3 138.894 278.584  53
 -13   3   3-134.674 314.440  57
  13  -3  -3 17.2486 263.385  52
 -13  -3  -3 444.550 286.736  51
  13   3   3-16.1935 297.411  54
  13  -3  -3 26.3813 245.153  26
 -13  -3  -3-595.609 466.966  25
  13  -3  -3-51.9177 315.380  49
 -13  -3  -3-246.123 385.950  46
 -13   3   3 255.554 377.820  48
  13  -3  -3 255.292 318.951  47
 -13   3   3 15.5988 269.264  37
 -13   3   3-867.382 581.215  38
  13  -3  -3-99.4043 342.180  39
  13   3   3 134.916 289.696  42
  13  -3  -4 312.984 271.665  15
  13   3   4 40.3377 271.796  16
  13  -3  -4 168.519 380.111  13
 -13   3   4 77.0278 578.632  22
  13   3   4 130.604 345.982   5
 -13   3   4 723.869 263.786   5
 -13  -3  -4 348.013 367.817   2
  13  -3  -4 720.906 405.156   2
 -13  -3  -4 755.561 589.032   4
  13  -3  -4 431.310 523.559   4
 -13  -3  -4 464.692 562.706   3
  13  -3  -4-89.8950 518.183   3
  13  -3  -4 331.061 282.553  53
  13  -3  -4 640.422 277.909  52
  13   3   4-17.1522 345.103  54
 -13  -3  -4 48.1687 459.410  25
 -13   3   4 769.740 546.302  32
 -13  -3  -4 172.389 515.333  29
  13  -3  -4 310.632 269.008  26
  13  -3  -4 391.936 352.854  49
 -13  -3  -4 543.824 369.765  46
  13  -3  -4 839.032 362.497  47
  13   3   4 669.848 348.978  50
 -13   3   4 814.791 528.248  38
 -13   3   5-122.984 629.865  22
  13   3   5 229.221 264.719  16
  13  -3  -5-352.038 394.329  13
 -13   3   5-202.133 264.057   5
  13   3   5 35.4276 320.860   5
 -13  -3  -5 153.924 641.294   4
  13  -3  -5-158.665 538.667   4
 -13  -3  -5 40.0863 623.413   3
  13  -3  -5-727.820 548.456   3
 -13  -3  -5-178.189 317.020   2
  13  -3  -5-127.040 381.143   2
  13  -3  -5 243.183 286.771  53
  13  -3  -5 258.823 279.987  52
  13   3   5-18.2482 316.544  54
 -13  -3  -5-42.9870 681.196  56
 -13  -3  -5 292.622 478.437  29
 -13   3   5 458.606 574.095  32
 -13  -3  -5-50.2541 415.254  25
  13  -3  -5 232.922 374.647  49
  13  -3  -5 226.609 382.571  47
  13   3   5-82.4360 332.563  50
  13  -3  -5 527.749 341.990  39
  13  -3  -6 698.306 408.899  13
  13   3   6 137.022 274.549  16
 -13   3   6-982.067 653.140  22
 -13  -3  -6-534.784 336.983   2
  13  -3  -6 22.5894 388.427   2
 -13   3   6 140.298 260.606   5
  13   3   6-211.667 323.014   5
  13  -3  -6 392.016 278.675  53
  13  -3  -6 372.262 264.102  52
 -13  -3  -6-364.782 620.448  56
  13   3   6-191.108 332.133  54
 -13  -3  -6-26.1236 446.550  25
 -13  -3  -6-238.210 478.866  29
  13   3   6-230.820 326.726  50
  13  -3  -6 200.477 346.007  39
  13  -3  -7 440.347 393.565  13
 -13  -3  -7-239.660 341.385   2
 -13   3   7 146.035 238.050   5
  13   3   7-201.297 294.525   5
  13  -3  -7-445.782 403.426   2
  13  -3  -7-275.528 268.687  53
  13  -3  -7 32.1943 250.634  52
  13   3   7 352.753 318.669  54
  13   3   7 86.6963 343.059  50
  13  -3  -7 131.743 334.035  39
 -13  -3  -7 400.724 444.274  25
 -13  -3  -7-119.392 480.549  29
  13  -5   0-111.347 310.574  26
  13  -5   0 262.061 285.202  47
  13  -5   0 188.028 279.984  49
  13  -5   0-46.7544 302.367  15
  13  -5  -1-323.748 385.826  13
  13  -5  -1 36.7108 288.527  15
  13   5   1-20.5285 112.644  23
 -13  -5  -1 83.3267 412.403   3
  13  -5  -1 105.759 413.641   3
 -13  -5  -1 241.203 440.077   4
  13  -5  -1-25.4671 407.275   4
 -13  -5  -1 70.6614 60.1729  25
  13  -5  -1 424.589 287.375  26
 -13  -5  -1-59.8847 151.108  30
 -13   5   1 37.3656 123.110  37
  13  -5  -1 18.8295 323.465  47
  13   5   1 312.306 369.119  45
  13  -5  -1-37.9250 319.299  49
  13   5   1 114.290 416.369  42
  13   5   1-49.5602 379.340  43
  13   5   1 97.6543 367.214  44
 -13   5   2 1387.22 372.029  16
  13   5   2 934.842 327.269  23
  13  -5  -2 958.988 287.071  15
 -13  -5  -2 206.897 416.830  12
 -13  -5  -2 1364.08 476.854   3
  13  -5  -2 868.135 462.704   3
 -13  -5  -2 972.207 493.896   4
  13  -5  -2 652.511 468.349   4
 -13  -5  -2-24.4398 137.984   2
  13  -5  -2-30.2056 81.9293   2
 -13   5   2 1046.63 301.051  57
  13  -5  -2 570.032 272.760  26
 -13  -5  -2 902.032 519.296  25
  13  -5  -2 577.981 340.035  47
  13  -5  -2 507.105 324.159  49
  13   5   2 1222.80 374.435  50
 -13   5   2 1001.70 310.874  37
  13  -5  -3 134.672 405.637  13
 -13   5   3 226.483 356.447  16
  13   5   3 142.045 307.391  16
 -13  -5  -3 1778.66 1883.58  12
  13   5   3 521.514 322.971  23
 -13  -5  -3 34.6917 533.018   3
  13  -5  -3-312.671 515.610   3
 -13  -5  -3 133.015 555.902   4
  13  -5  -3-389.055 504.423   4
 -13  -5  -3-211.147 360.462   2
  13  -5  -3-260.184 438.699   2
 -13  -5  -3-54.2180 856.183  30
 -13  -5  -3-32.4161 500.489  25
  13  -5  -3-20.1129 335.882  49
 -13  -5  -3 129.193 407.086  46
  13   5   3-436.044 335.390  50
  13  -5  -3-336.505 356.308  47
 -13   5   3 434.537 307.957  37
 -13   5   4 265.477 355.183  16
  13   5   4-48.1553 304.599  23
  13   5   4 137.393 303.059  16
 -13  -5  -4 1514.37 2720.60  12
 -13   5   4-74.0478 568.329  22
  13  -5  -4 269.515 398.832  13
  13   5   4 690.867 317.473   5
 -13   5   4 349.287 271.035   5
 -13  -5  -4 523.614 571.517   4
  13  -5  -4-492.340 523.571   4
 -13  -5  -4-116.716 376.511   2
  13  -5  -4 85.8729 462.609   2
 -13  -5  -4 583.039 561.428   3
  13  -5  -4 160.759 492.985   3
  13   5   4 133.541 330.256  54
  13  -5  -4 319.911 260.037  52
  13  -5  -4-236.590 270.929  53
 -13  -5  -4 866.040 490.569  25
 -13  -5  -4 158.230 831.083  30
 -13  -5  -4 760.786 361.011  46
  13  -5  -4-285.419 381.067  47
  13  -5  -4-145.081 370.334  49
  13   5   4-83.9658 326.369  50
 -13   5   4 624.269 298.249  37
 -13   5   5-313.229 367.109  16
  13   5   5-119.148 302.603  16
 -13  -5  -5-2535.17 2846.28  12
 -13   5   5-677.173 577.346  22
  13  -5  -5 351.191 414.607  13
  13   5   5 223.014 313.627   5
 -13   5   5-126.103 267.649   5
 -13  -5  -5-39.0715 624.148   4
  13  -5  -5-101.557 549.300   4
 -13  -5  -5-153.692 360.582   2
  13  -5  -5 402.052 438.747   2
 -13  -5  -5-203.234 597.161   3
  13  -5  -5 35.2525 541.008   3
  13  -5  -5 192.694 256.877  52
  13   5   5 269.103 325.033  54
  13  -5  -5-322.355 262.743  53
 -13  -5  -5-358.653 819.381  30
 -13  -5  -5-149.425 473.613  25
  13  -5  -5-287.618 408.827  49
  13  -5  -5-21.5368 400.658  47
  13   5   5-430.226 332.470  50
 -13   5   5-149.992 305.278  37
 -13   5   6 127.596 348.999  16
  13  -5  -6-241.316 395.249  13
  13   5   6 168.765 307.642   5
 -13   5   6 394.076 278.504   5
  13  -5  -6 382.433 552.148   4
 -13  -5  -6 622.451 356.016   2
  13  -5  -6 567.487 426.509   2
  13  -5  -6-72.4117 533.918   3
  13   5   6 834.150 329.615  54
 -13  -5  -6 1450.34 810.065  30
  13  -5  -6 565.622 381.416  49
  13  -5  -6 418.517 377.013  47
  13   5   6-82.3298 320.722  50
 -13   5   6 190.169 310.955  37
  13  -7  -2 21.5401 316.446  49
  13  -7  -2 85.5588 324.596  47
  13  -7  -2 30.7899 23.5521  13
  13  -7  -2 565.313 442.478   3
  13  -7  -2-387.256 457.269   4
 -13   7   3-23.3444 25.1402  16
  13  -7  -3 860.452 320.768  13
  13  -7  -3 322.686 461.815   3
 -13  -7  -3 109.668 523.173   4
  13  -7  -3 250.539 481.172   4
  13  -7  -3 425.352 357.603  49
  13   7   3 423.577 301.446  50
  13  -7  -3 198.374 360.371  47
 -13   7   3 194.462 206.559  37
 -13   7   4 591.814 344.979  16
  13  -7  -4 803.345 384.246  13
  13  -7  -4-31.8827 34.3074   2
  13   7   4 111.638 289.702   5
  13  -7  -4 473.633 525.493   4
  13  -7  -4-282.733 535.632   3
 -13  -7  -4 76.0988 54.5806   2
  13   7   4 179.655 306.324  54
 -13  -7  -4-56.6191 43.0757  30
  13  -7  -4 688.135 368.771  49
  13  -7  -4 218.499 366.775  47
  13   7   4 460.606 328.312  50
 -13   7   4 438.156 285.432  37
  14   0   0 30405.7 2389.77  13
  14   0   0 31294.6 2412.57  15
 -14   0   0 34068.8 2521.96   9
 -14   0   0 27275.6 2392.56   7
  14   0   0 30763.3 2420.28   6
 -14   0   0 31326.0 2437.41  51
  14   0   0 35017.7 2451.79  60
  14   0   0 30718.8 2399.47  52
 -14   0   0 27497.5 2437.67  59
  14   0   0 30342.3 2400.61  53
 -14   0   0 22878.5 2384.23  25
  14   0   0 30351.4 2411.02  26
 -14   0   0 25170.6 2412.54  29
 -14   0   0 27573.6 2447.09  46
  14   0   0 32313.1 2384.83  50
  14   0   0 30143.7 2390.90  39
  14   0   0 31245.0 2446.03  42
 -14   0  -1 140.772 570.386  18
  14   0   1 40.4772 223.210  15
  14   0  -1-31.1995 256.429  15
 -14   0   1-163.681 515.153  22
 -14   0  -1-332.909 448.721   9
 -14   0   1-31.0986 426.451   9
 -14   0   1-13.6712 222.795   7
  14   0  -1 108.207 234.616   6
  14   0   1-101.064 182.087  52
 -14   0   1 213.986 308.266  51
  14   0   1 81.2429 188.747  53
  14   0   1 97.5250 219.247  60
 -14   0  -1-139.383 338.140  57
  14   0  -1-66.7117 259.990  53
  14   0   1-66.6596 174.473  54
  14   0  -1-231.709 258.313  52
  14   0  -1-228.852 346.539  60
  14   0   1-383.194 274.108  59
  14   0  -1-21.1261 298.914  59
 -14   0   1-231.825 386.438  59
 -14   0   1 213.963 456.765  30
  14   0   1 143.673 373.280  24
 -14   0  -1 35.0515 321.055  29
  14   0   1 209.642 304.786  33
 -14   0   1 234.423 490.653  32
  14   0   1-13.1670 219.889  26
 -14   0  -1-205.073 236.699  25
  14   0  -1-340.600 255.306  26
 -14   0  -1 149.608 375.042  46
  14   0   1 157.071 227.178  50
 -14   0   1 84.3155 325.845  46
  14   0  -1-216.042 336.783  45
  14   0   1-152.362 293.337  45
  14   0  -1 156.487 159.772  50
  14   0   1-84.5239 155.931  39
  14   0  -1-167.893 341.263  42
  14   0  -1 178.284 281.673  39
  14   0   1-77.6926 304.581  43
  14   0  -1 287.655 333.667  43
  14   0   1 38.4571 302.238  44
  14   0  -1 43.6942 323.947  44
  14   0   1 279.772 321.020  42
  14   0  -2 17999.9 1250.16  13
  14   0   2 12916.8 1188.60  15
 -14   0   2 12011.9 1372.02  22
 -14   0  -2 16899.5 1412.36  18
  14   0  -2 14666.9 1161.86   2
 -14   0  -2 13232.3 1153.19   1
  14   0  -2 13776.4 1161.88   1
 -14   0   2 14812.9 1292.44   9
  14   0  -2 15890.4 1226.04   7
 -14   0   2 12252.1 1198.70   7
  14   0   2 15562.7 1171.06  60
 -14   0  -2 15952.4 1491.82  56
  14   0   2 15168.7 1187.96  54
  14   0  -2 13348.5 1230.11  52
 -14   0  -2 12792.0 1210.63  59
  14   0  -2 14606.6 1247.41  59
  14   0  -2 13085.1 1232.93  53
 -14   0  -2 14177.0 1224.71  57
 -14   0   2 9942.49 1262.72  59
 -14   0  -2 16679.5 1260.95  29
  14   0   2 11164.0 1264.39  24
 -14   0  -2 15240.8 1207.33  25
  14   0   2 13499.4 1187.08  26
 -14   0   2 14997.4 1386.97  32
 -14   0   2 15461.4 1237.39  46
  14   0   2 14114.4 1222.67  45
  14   0   2 13713.5 1205.93  50
  14   0   2 14941.2 1229.80  44
  14   0  -2 12707.6 1160.57  50
  14   0  -2 14619.0 1265.20  45
  14   0   2 14850.5 1227.98  43
  14   0  -2 14253.7 1264.35  43
  14   0  -2 13552.9 1238.28  39
  14   0   2 16550.3 1246.61  42
  14   0  -2 14576.5 1267.73  44
  14   0  -2 13773.6 1261.99  42
  14   0  -3-75.1166 306.410  15
  14   0  -3 435.921 382.782  13
  14   0   3 212.574 232.458  15
  14   0   3-284.797 567.295  20
  14   0   3 100.646 544.360  11
 -14   0  -3-413.162 361.989  57
  14   0  -3-337.757 368.432  53
  14   0   3 194.913 271.377  54
  14   0  -3-190.668 369.351  52
 -14   0   3 243.977 295.267  59
 -14   0   3-450.706 672.700  32
  14   0  -3-354.942 317.784  26
 -14   0  -3-179.491 368.842  29
  14   0   3-337.372 229.371  26
  14   0   3-591.135 360.523  33
 -14   0  -3-122.082 313.974  25
  14   0  -3-75.1745 408.835  45
  14   0   3-150.271 306.821  45
 -14   0  -3-566.109 398.109  48
  14   0   3-54.4338 299.259  50
  14   0   3-19.1786 300.790  43
  14   0   3 265.236 294.677  44
  14   0  -3 427.468 398.674  42
  14   0  -3 543.599 430.066  43
  14   0  -3-49.4750 384.281  39
  14   0   3-41.7285 330.283  42
  14   0  -3-50.8107 402.152  44
  14   0  -4 1041.15 764.540  15
  14   0   4 14431.1 1039.30  11
 -14   0   4 10264.0 1155.22  22
  14   0  -4 14619.0 965.451  13
  14   0   4 14510.9 1117.10  20
 -14   0  -4 10110.9 812.038   2
  14   0  -4 14084.6 861.689   2
  14   0  -4 12799.6 844.212   1
 -14   0  -4 10684.6 1178.35  56
  14   0   4 12677.5 852.981  54
 -14   0  -4 11792.8 932.949  29
  14   0  -4 1204.66 762.025  26
 -14   0  -4 13323.6 904.474  25
 -14   0   4 11122.2 1106.60  32
  14   0   4 12133.9 858.967  44
 -14   0  -4 11307.3 882.480  48
  14   0  -4 12599.0 942.419  45
  14   0   4 12414.6 862.536  45
  14   0   4 11178.8 884.083  50
  14   0  -4 12417.4 942.849  43
  14   0  -4 10329.1 920.759  39
  14   0  -4 10901.3 923.358  42
  14   0  -4 13328.5 956.422  44
  14   0   4 12279.9 888.667  42
  14   0   4 12881.1 870.761  43
 -14   0  -5 175.435 286.320   2
  14   0  -5 36.7287 304.774   2
 -14   0  -5 738.785 676.451  56
  14   0  -5-26.7268 355.633  53
  14   0  -5 554.379 357.529  52
  14   0   5 288.724 308.753  50
  14   0   5-311.624 526.094  11
  14   0   5-222.300 597.357  20
  14   0  -5-308.609 407.154  13
 -14   0   5-55.0671 2.50873  22
 -14   0  -5 595.237 416.726  29
 -14   0  -5-22.7680 377.455  25
 -14   0  -6 940.020 404.013  29
 -14   0  -6-122.816 358.865  25
 -14   0  -6 17.7372 280.663   2
  14   0   6 496.064 531.715  20
 -14  -2   0 13807.0 2910.41  12
  14  -2   0 13463.0 1186.91  11
  14  -2   0 11928.3 1145.25  13
  14   2   0 15771.9 1133.34  15
  14  -2   0 14310.5 1092.30   4
  14  -2   0 11927.5 1198.61   9
  14   2   0 13065.6 1075.03   1
 -14   2   0 13103.5 1073.86   8
  14  -2   0 14574.0 1094.17   3
 -14   2   0 10404.6 1061.96   1
 -14  -2   0 12133.7 1060.07   7
 -14   2   0 12118.4 1330.84  56
  14  -2   0 13361.1 1111.75  52
 -14   2   0 13607.5 1151.48  60
 -14   2   0 13641.7 1128.28  59
 -14  -2   0 10307.3 1182.02  59
  14   2   0 14428.4 1110.43  52
  14  -2   0 14742.1 1118.57  53
 -14  -2   0 12242.3 1186.71  58
  14   2   0 13547.9 1107.65  53
 -14   2   0 14212.7 1161.34  57
 -14  -2   0 8976.98 1154.53  25
  14   2   0 14237.1 1125.76  26
 -14  -2   0 12418.2 1234.88  32
 -14  -2   0 14988.1 1404.69  30
  14   2   0 14116.3 1142.60  50
  14  -2   0 13600.5 1073.34  49
 -14   2   0 13734.6 1204.77  48
  14  -2   0 14225.1 1076.30  47
  14  -2   0 15918.0 1143.40  44
  14   2   0 15735.7 1216.61  45
  14  -2   0 14752.4 1136.92  45
  14   2   0 15500.9 1217.69  43
 -14   2   0 6293.48 1054.42  37
  14  -2   0 14223.2 1128.73  42
  14   2   0 14923.5 1227.52  42
  14  -2   0 13408.2 1134.79  43
  14   2   0 15019.2 1217.52  44
  14   2  -1 342.933 320.397  15
  14  -2  -1 472.570 343.121  13
 -14  -2   1 604.338 2569.74  12
  14  -2   1-23.3083 35.4660  13
  14  -2   1 398.544 475.624  11
  14  -2   1 340.639 284.275  15
  14   2   1 631.154 319.780  23
  14  -2  -1 237.766 266.350  15
  14   2   1 412.413 239.728  15
  14  -2   1-436.955 517.058  20
  14  -2  -1 233.995 265.953   3
  14  -2  -1 573.478 281.283   4
  14  -2  -1 475.004 383.642   9
 -14   2   1 367.116 235.585   8
 -14  -2  -1 209.624 133.638   7
  14   2   1 537.719 195.813   1
 -14  -2   1 662.942 205.351   7
  14  -2  -1 1016.65 391.402   6
  14  -2  -1-16.4035 87.3440   2
  14  -2  -1 600.246 274.662  53
 -14   2   1 475.448 287.506  59
  14  -2  -1 314.659 257.857  52
 -14   2   1 219.276 370.484  57
 -14   2  -1 1025.59 699.206  56
  14   2  -1 466.440 351.159  53
 -14   2  -1 269.961 293.395  60
  14   2   1 274.684 387.523  60
  14  -2  -1 315.855 232.316  59
  14   2   1 161.505 288.515  59
 -14  -2  -1 183.162 372.885  59
  14   2  -1-21.9446 347.342  52
 -14  -2   1-48.1709 51.8233  30
  14   2   1 436.112 235.176  26
 -14   2  -1 311.096 262.104  29
  14   2  -1 361.345 317.745  26
 -14  -2  -1 398.266 429.374  29
 -14  -2  -1 573.043 394.240  25
 -14   2  -1 21.7335 367.061  28
  14  -2   1 383.012 287.682  26
 -14  -2  -1 295.210 448.541  32
  14  -2   1 450.962 383.195  33
  14  -2  -1 479.565 260.477  26
 -14  -2   1-48.3738 63.7357  32
  14  -2   1 770.676 212.407  47
  14  -2   1 458.308 316.126  45
  14  -2  -1 124.129 235.852  49
  14   2  -1 335.416 482.735  45
  14  -2   1 557.979 202.380  49
  14  -2  -1 392.923 270.266  45
 -14  -2  -1 585.574 341.554  51
  14   2   1-62.8862 332.173  45
  14   2   1 681.658 301.418  50
  14  -2  -1 466.205 246.308  47
  14   2  -1 713.864 348.641  50
 -14   2   1 644.180 228.413  37
  14  -2  -1 517.515 292.061  43
  14   2   1 189.961 361.686  42
  14  -2   1 81.3324 306.999  43
  14   2   1 171.598 354.470  43
  14   2  -1 276.949 507.201  43
  14  -2  -1 16.5226 281.308  44
  14  -2  -1 328.915 256.264  42
  14   2   1 614.745 360.911  44
  14  -2   1 582.387 317.497  44
  14  -2   1 715.351 316.327  42
  14   2  -1 952.852 515.109  44
 -14   2  -1-237.751 561.874  38
  14  -2  -1 474.550 276.091  39
 -14   2   2 17919.6 454.738  16
  14   2   2 19214.6 416.553  16
  14  -2  -2 19012.4 633.245  13
  14  -2   2 17924.4 621.807  15
  14  -2  -2 19142.4 524.013  15
  14  -2   2 19352.5 929.756  20
  14  -2   2 18430.0 877.885  11
  14  -2  -2 14677.2 538.988   4
  14   2   2 21627.8 448.979   1
  14  -2  -2 14008.4 532.866   3
  14  -2  -2 15547.6 687.972   6
 -14   2   2 562.553 339.984   6
  14   2   2 21725.5 439.469   5
 -14   2   2 16927.7 566.922  59
 -14  -2  -2 18346.9 559.315  51
  14  -2  -2 19219.5 543.031  52
 -14   2  -2 21800.7 587.488  60
  14  -2  -2 19757.6 487.019  59
  14   2   2 18442.4 507.032  59
 -14  -2  -2 16322.7 605.198  59
  14  -2  -2 18145.3 541.202  53
 -14   2  -2 18346.2 735.715  57
 -14   2  -2 19517.5 577.708  29
 -14  -2  -2 15238.1 667.891  29
 -14   2  -2 21768.2 525.484  25
 -14   2  -2 20108.7 732.307  28
 -14  -2  -2 16350.6 626.465  25
  14  -2   2 19224.6 612.303  26
  14  -2  -2 19259.7 522.900  26
  14  -2   2 299.461 395.604  33
  14  -2  -2 15813.1 463.326  49
 -14  -2  -2 19291.9 723.136  46
  14  -2   2 19322.4 655.989  44
 -14   2  -2 19534.8 813.695  48
  14  -2   2 19013.2 640.505  45
  14  -2  -2 16723.2 473.877  47
  14   2   2 19856.5 563.537  50
  14  -2  -2 20283.2 515.755  45
  14   2   2 19601.9 551.650  45
  14  -2  -2 20002.8 522.734  43
  14   2   2 20999.0 571.129  43
  14  -2  -2 20902.0 526.907  44
 -14   2  -2 17116.6 931.672  38
  14  -2  -2 21280.6 603.248  39
  14  -2   2 20156.7 684.561  42
  14  -2  -2 18716.5 453.398  42
  14   2   2 22187.4 622.915  42
  14   2   2 20097.1 556.634  44
  14  -2   2 19049.3 647.639  43
 -14  -2  -3 308.533 681.553  18
  14   2   3 80.2763 220.035  16
  14  -2   3-442.496 524.935  11
  14  -2   3 246.951 289.300  15
  14  -2  -3 113.768 367.140  13
  14  -2  -3 243.412 266.705  15
 -14   2   3 114.495 600.120  22
  14  -2   3 46.9348 553.340  20
  14  -2  -3 362.547 306.221   2
  14   2   3 117.355 266.690   5
 -14   2   3-10.3144 211.361   5
  14   2   3 314.159 258.227   1
  14  -2  -3 45.6393 448.614   4
 -14  -2  -3 205.481 505.030   3
  14  -2  -3 380.521 427.286   3
  14  -2  -3 529.851 269.615   1
 -14  -2  -3 278.766 254.122   2
  14  -2  -3 513.001 290.499  53
  14  -2  -3 218.360 288.859  52
  14   2   3 737.639 280.392  54
 -14  -2  -3 746.255 309.335  51
  14  -2  -3 621.234 224.947  59
 -14  -2  -3 185.220 302.326  59
  14   2   3 29.6574 453.190  24
  14  -2  -3 90.5722 266.879  26
 -14  -2  -3 616.620 382.776  25
 -14   2   3 107.841 545.762  32
 -14   2  -3 316.937 312.335  29
 -14  -2  -3-77.2211 423.007  29
 -14   2  -3 163.909 397.774  28
  14  -2   3 149.689 278.953  26
  14  -2  -3-168.293 319.721  49
 -14  -2  -3 178.285 395.033  46
  14  -2  -3-147.347 324.476  47
  14   2   3 76.6819 285.308  45
  14  -2  -3 87.2115 243.696  45
  14   2   3-148.411 310.916  50
  14  -2  -3 20.5856 321.359  39
  14  -2  -3 394.253 252.287  43
  14   2   3 375.398 283.325  43
  14  -2  -3 251.475 245.375  44
  14   2   3-463.589 307.568  42
  14   2   3 526.697 279.120  44
 -14  -2  -4 5695.92 950.742  18
  14  -2  -4 7108.37 629.565  15
 -14   2   4 6755.28 890.266  22
 -14  -2  -4 5272.25 819.059   4
  14  -2  -4 3583.96 733.573   4
 -14  -2  -4 6490.98 620.157   2
  14  -2  -4 7787.76 666.814   2
 -14  -2  -4 6028.79 846.248   3
  14  -2  -4 3766.59 734.784   3
 -14   2   4 6491.67 598.964   5
  14  -2  -4 5936.95 650.386  52
  14  -2  -4 7128.98 659.948  53
 -14  -2  -4 6407.99 730.036  29
 -14   2   4 5927.73 847.774  32
 -14  -2  -4 6606.91 705.242  25
  14   2   4 7207.85 771.974  24
  14  -2  -4 6504.70 622.617  26
  14  -2  -4 5485.66 660.273  49
  14  -2  -4 5708.36 670.707  47
  14   2   4 6865.48 649.449  42
  14  -2  -4 6621.02 671.932  39
 -14  -2  -5 675.220 723.191  18
  14  -2  -5 364.041 285.155  15
  14  -2  -5 395.345 426.359  13
 -14   2   5 544.757 701.828  22
 -14  -2  -5-16.6424 301.092   2
  14  -2  -5-256.423 359.623   2
 -14   2   5-99.5922 246.302   5
  14   2   5-36.2955 303.878   5
  14  -2  -5-60.3889 316.950  53
 -14  -2  -5 643.386 723.265  56
  14  -2  -5 59.9310 308.246  52
  14   2   5 17.9870 313.971  54
  14  -2  -5 465.448 299.494  26
  14   2   5 695.198 494.831  24
 -14   2   5 129.040 628.582  32
 -14  -2  -5 220.074 424.686  25
  14   2   5 248.878 336.678  50
  14  -2  -5 184.539 351.525  39
 -14  -2  -6 4077.35 866.743  18
  14  -2  -6 5120.47 674.100  13
 -14   2   6 4558.22 829.982  22
  14  -2  -6 5899.64 623.476   2
 -14  -2  -6 3959.14 517.788   2
  14   2   6 4531.20 489.394   5
 -14  -2  -6 4052.51 824.879  56
  14   2   6 3774.77 508.478  54
  14  -2  -6 4303.79 539.973  52
  14  -2  -6 4735.59 548.986  53
 -14  -2  -6 3779.37 625.041  29
  14   2   6 3312.13 630.351  24
 -14  -2  -6 4215.07 609.304  25
  14   2   6 3556.44 523.524  50
  14  -2  -6 4777.87 582.866  39
  14  -2  -7-55.1448 395.437  13
 -14  -2  -7-268.456 676.563  18
  14  -2  -7-113.994 367.767   2
  14  -2  -7 210.898 288.750  53
  14  -2  -7 646.986 292.026  52
  14   2   7 239.802 304.369  54
 -14  -2  -7 351.088 435.782  29
  14   2   7 629.557 456.878  24
 -14  -2  -7 26.7575 426.700  25
  14   2   7-67.0702 320.301  50
  14  -2  -7 93.0994 335.302  39
  14  -4   0 482.712 471.246  11
  14  -4   0 8474.22 524.887  13
  14  -4   0 12255.2 519.092  15
 -14  -4   0-200.789 216.042  12
  14  -4   0 13645.7 612.240   4
  14  -4   0 14283.7 600.190   3
 -14   4   0 10130.4 568.689  57
 -14  -4   0-58.2802 88.7813  30
  14  -4   0 11848.2 498.796  26
  14  -4   0 11488.8 442.330  49
  14   4   0-257.199 417.909  45
  14  -4   0 12271.7 459.999  47
  14   4   0 156.709 346.418  50
  14   4   0-107.400 469.316  42
 -14   4   0 223.793 376.074  38
  14   4   0-729.688 459.715  43
  14   4   0 97.9306 411.789  44
  14   4   1 1367.76 357.309  23
  14  -4  -1 1360.68 425.886  13
 -14   4   1-19.3773 45.6486  16
  14  -4   1-101.586 338.667  15
  14  -4  -1 750.784 303.784  15
  14  -4   1 424.601 443.177  20
  14  -4  -1 634.006 367.098   3
  14  -4  -1 1045.25 411.357   4
 -14   4   1 708.565 387.549  57
 -14  -4  -1 976.516 801.318  30
  14  -4   1 169.342 313.029  26
  14  -4  -1 1359.04 305.766  26
 -14  -4  -1 806.792 475.494  25
  14   4   1 1401.92 397.905  45
  14  -4  -1 723.171 291.551  49
  14  -4  -1 861.774 298.055  47
  14   4   1 1127.37 393.181  50
  14   4   1 1201.37 460.663  42
 -14   4   1 847.919 288.606  37
 -14   4   1 1537.65 610.831  38
  14   4   1 747.501 411.917  43
  14   4   1 882.799 398.475  44
 -14  -4  -2 6391.63 3112.29  12
 -14   4   2 9083.06 461.544  16
  14  -4  -2 6404.19 512.650  13
  14  -4  -2 6295.33 355.141  15
  14  -4  -2 5401.06 481.330   3
  14  -4  -2 7222.01 523.350   4
 -14  -4  -2 5924.59 533.707   4
  14  -4  -2 5572.86 481.413   2
 -14  -4  -2 6843.86 534.805   3
 -14  -4  -2 4196.21 402.343   2
 -14  -4  -2 8775.23 457.217  51
  14  -4  -2 6775.99 392.908  52
  14  -4  -2 6603.46 395.329  53
 -14   4   2 6819.11 470.803  57
  14   4   2 6847.03 426.992  23
  14  -4  -2 6423.93 355.376  26
 -14  -4  -2 6226.20 618.179  25
 -14  -4  -2 6461.54 911.198  30
  14  -4  -2 6891.21 399.170  49
 -14   4   2 6669.51 489.594  48
  14  -4  -2 7117.44 402.363  47
 -14   4   2 6416.71 390.053  37
 -14   4   2 7501.06 712.514  38
  14   4   2 7393.56 466.079  42
  14   4   3 953.299 325.848  23
 -14   4   3 649.754 335.853  16
  14   4   3 875.135 298.654  16
  14  -4  -3 734.992 281.769  15
 -14  -4  -3 626.991 539.001   4
  14  -4  -3 597.204 478.920   4
 -14  -4  -3 496.197 328.452   2
  14  -4  -3 786.414 439.735   2
 -14  -4  -3 342.743 536.731   3
  14  -4  -3 895.314 481.951   3
 -14   4   3 874.243 353.061  57
  14  -4  -3 561.065 294.413  53
 -14  -4  -3 314.945 272.227  51
  14  -4  -3 716.225 283.884  52
 -14  -4  -3 308.908 470.898  25
  14  -4  -3 914.197 275.011  26
  14  -4  -3 495.960 335.614  49
 -14  -4  -3 470.393 422.097  46
  14  -4  -3 523.927 328.791  47
  14   4   3 881.673 337.100  50
 -14   4   3 1347.57 579.299  38
  14  -4  -3 604.012 313.615  39
 -14   4   3 352.448 294.930  37
 -14   4   4 5982.10 615.856  16
  14   4   4 7009.03 581.422  16
  14  -4  -4 6163.09 689.369  13
 -14   4   4 8492.01 856.914  22
 -14  -4  -4 6644.05 3241.10  12
 -14  -4  -4 4895.01 609.175   2
 -14  -4  -4 5055.79 783.229   4
  14  -4  -4 6012.07 680.638   2
  14  -4  -4 4933.06 732.394   4
 -14  -4  -4 5107.38 777.817   3
  14  -4  -4 5128.10 722.509   3
 -14   4   4 5348.42 551.646   5
  14  -4  -4 6542.88 584.862  52
  14  -4  -4 6378.06 588.130  53
 -14  -4  -4 4675.32 701.872  25
 -14  -4  -4 4889.10 726.906  29
 -14   4   4 7220.67 800.756  32
 -14  -4  -4 7967.37 1030.31  30
  14  -4  -4 5639.05 620.255  49
 -14  -4  -4 5582.24 644.013  46
  14   4   4 6568.30 621.043  50
  14  -4  -4 4605.53 608.413  47
 -14   4   4 6646.04 779.301  38
 -14   4   4 6521.54 599.655  37
 -14  -4  -5 497.443 2944.52  12
 -14   4   5 297.151 343.184  16
  14   4   5 620.059 289.633  16
  14  -4  -5-137.286 425.406  13
 -14   4   5 79.5831 624.287  22
  14   4   5 158.309 302.203   5
 -14  -4  -5 101.686 352.966   2
  14  -4  -5 720.682 424.403   2
  14  -4  -5 127.089 535.876   4
  14  -4  -5 66.2015 540.365   3
  14  -4  -5 529.894 279.855  52
  14  -4  -5 17.2036 278.287  53
  14   4   5 391.529 330.746  54
 -14  -4  -5 144.619 492.346  25
 -14  -4  -5-30.3163 491.197  29
  14  -4  -5 21.3615 377.744  49
  14  -4  -5 249.491 374.422  47
  14   4   5 423.050 341.877  50
 -14   4   5 548.972 304.633  37
  14  -4  -5-216.072 339.793  39
 -14   4   6 2295.88 430.639  16
  14  -4  -6 2853.76 476.444  13
 -14  -4  -6 1923.95 2984.27  12
  14   4   6 2702.55 398.296   5
  14  -4  -6 2778.07 496.517   2
  14  -4  -6 1107.00 593.570   4
  14  -4  -6 1887.58 578.807   3
  14  -4  -6 1958.06 340.928  52
  14  -4  -6 1507.12 341.017  53
  14   4   6 2405.61 404.088  54
 -14  -4  -6 1856.61 546.013  25
 -14  -4  -6 1390.80 525.264  29
  14  -4  -6 1337.95 446.550  49
  14  -4  -6 2560.71 466.095  47
  14   4   6 1982.25 396.202  50
 -14   4   6 2135.82 379.450  37
  14  -4  -6 2053.75 384.963  39
  14  -4  -7 25.1437 380.253  13
 -14   4   7-21.0963 340.941  16
  14  -4  -7 625.740 432.352   2
  14   4   7 252.437 298.162   5
  14   4   7-77.4957 310.695  54
 -14  -4  -7-206.991 485.656  25
 -14  -4  -7 742.806 476.336  29
  14   4   7 456.794 316.042  50
 -14   4   7-135.065 299.526  37
  14  -4  -7 21.0607 307.069  39
  14  -6  -1 90.9619 295.847  26
  14  -6  -1-170.149 412.124   3
  14  -6  -1-54.6457 433.980   4
  14  -6  -1-242.558 352.309  47
  14  -6  -1 203.574 323.725  49
  14  -6  -1-169.875 296.006  15
  14  -6  -2 4391.77 365.454  15
  14   6   2-19.0889 20.5584  23
 -14  -6  -2-59.6405 45.3764  30
 -14  -6  -2 35.0699 106.708  25
  14  -6  -2 4280.44 350.220  26
  14  -6  -2 5344.15 556.592   3
  14  -6  -2 4137.39 554.511   4
  14  -6  -2 3782.46 425.887  47
  14  -6  -2 4812.25 424.867  49
  14   6   2-215.889 364.012  50
 -14   6   2 5074.25 358.120  37
  14  -6  -3 616.506 421.973  13
 -14   6   3 110.948 371.379  16
  14   6   3 523.961 312.191  23
  14  -6  -3 1154.56 516.709   3
  14  -6  -3 410.473 504.975   4
 -14  -6  -3-24.8235 78.1076   2
  14  -6  -3 31.4741 41.9438   2
 -14  -6  -3 229.124 693.063  30
 -14  -6  -3 712.901 489.302  25
  14  -6  -3 529.647 365.407  49
 -14  -6  -3 899.076 409.805  46
  14   6   3 1492.71 355.549  50
  14  -6  -3 709.059 375.107  47
 -14   6   3 791.226 307.735  37
  14  -6  -4 2167.13 484.262  13
 -14   6   4 3311.76 449.173  16
  14   6   4 1196.72 281.143  16
  14   6   4 2885.12 386.788   5
  14  -6  -4 1015.24 560.346   4
  14  -6  -4 1928.38 476.515   2
  14  -6  -4 2717.48 560.249   3
  14   6   4 2501.09 402.271  54
 -14  -6  -4 1296.62 559.030  25
 -14  -6  -4 1824.68 802.991  30
  14  -6  -4 2656.42 435.413  49
  14  -6  -4 2403.33 441.660  47
  14   6   4 2496.81 422.187  50
 -14   6   4 2585.94 387.670  37
 -14   6   5 502.754 369.384  16
  14  -6  -5 27.2941 403.067  13
  14   6   5 295.407 313.834   5
  14  -6  -5 320.239 507.533   4
  14  -6  -5 1022.18 444.259   2
  14  -6  -5 870.026 512.200   3
  14   6   5 136.245 315.710  54
 -14  -6  -5 480.227 799.230  30
  14  -6  -5 627.850 365.887  49
  14   6   5 597.857 324.841  50
  14  -6  -5 298.203 373.629  47
 -14   6   5 554.065 318.050  37
 -15   1   0-27.0670 465.886  18
  15   1   0-14.8312 183.182  13
  15   1   0 17.6315 303.499  23
  15  -1   0 252.946 246.485  15
  15   1   0 105.917 248.494  15
 -15  -1   0 111.439 489.417   9
  15  -1   0 238.847 395.334   9
 -15   1   0 192.981 233.100   7
  15   1   0 189.152 152.476   6
  15  -1   0-76.4205 276.109   6
  15  -1   0 72.6851 230.138  53
  15  -1   0 115.475 226.394  52
 -15   1   0 787.700 601.664  56
  15   1   0 50.9527 229.540  53
 -15  -1   0 110.587 345.631  51
  15   1   0-176.935 217.358  52
  15  -1   0-147.454 260.828  60
 -15   1   0 171.845 295.906  51
  15   1   0 55.2530 375.351  60
 -15   1   0 700.983 349.092  60
  15  -1   0 126.821 270.789  59
 -15   1   0-303.470 319.749  59
 -15  -1   0 232.142 326.589  58
 -15   1   0-296.208 257.959  29
  15   1   0 120.145 250.319  26
  15  -1   0-185.141 243.962  26
 -15  -1   0 745.113 482.839  32
 -15  -1   0 248.675 344.661  25
 -15  -1   0-831.171 584.958  30
  15  -1   0 129.707 149.777  49
 -15  -1   0 138.603 386.534  46
  15   1   0 443.875 366.369  45
  15  -1   0-8.25929 176.638  50
  15  -1   0-95.5317 306.612  45
  15  -1   0-5.54339 157.497  47
  15   1   0-221.252 248.523  50
  15  -1   0 331.258 315.846  43
  15   1   0-119.588 376.404  43
  15   1   0 318.550 228.669  39
  15  -1   0 36.6559 212.190  39
  15  -1   0-250.731 312.624  44
  15   1   0 141.751 360.782  44
  15  -1   0 74.3483 280.316  42
  15  -1   1 9950.83 993.801  11
  15  -1  -1 10220.1 892.977  13
 -15  -1   1 9772.79 1097.69  22
  15  -1   1 5870.23 838.537  13
  15  -1   1 9388.05 877.078  15
  15   1   1 9195.98 852.332  15
  15   1  -1 10017.2 897.608  15
 -15  -1   1 10858.1 2508.29  12
 -15  -1  -1 10295.5 954.088  22
  15   1  -1 11599.4 918.868  23
  15   1   1 13087.9 821.324   1
 -15  -1   1 12643.6 1073.44   9
 -15   1   1 8835.24 862.053   7
 -15  -1   1 8979.32 848.580   7
  15  -1  -1 8632.75 905.807   6
 -15   1   1 8909.85 889.669  51
 -15   1  -1 10601.4 931.685  57
 -15   1  -1 10838.8 1190.47  56
 -15   1   1 10521.5 1061.89  56
 -15  -1  -1 9334.00 907.843  51
  15   1   1 10505.6 836.451  54
  15  -1   1 9602.19 859.058  52
  15   1   1 10916.9 830.550  52
  15  -1   1 11071.6 872.561  60
  15   1   1 10781.8 897.511  60
 -15   1  -1 9116.67 907.359  60
  15   1  -1 10670.5 1019.10  60
 -15   1   1 7572.20 936.235  60
  15  -1  -1 8814.33 874.070  52
  15  -1  -1 10538.8 887.681  59
  15   1  -1 10227.3 901.046  52
 -15   1   1 8561.28 902.969  59
 -15  -1  -1 8321.25 915.854  59
  15  -1   1 10066.6 864.511  53
  15   1   1 9975.67 829.677  53
  15  -1  -1 9897.68 876.792  53
  15   1  -1 10296.8 909.081  53
 -15   1  -1 10973.7 888.922  29
 -15  -1  -1 8256.43 937.589  29
 -15  -1  -1 9610.40 906.907  25
  15  -1   1 9276.55 873.505  26
 -15  -1   1 9533.12 1061.16  30
  15   1   1 9473.80 851.858  26
  15   1  -1 10945.7 903.500  26
  15  -1  -1 10776.5 879.132  23
 -15  -1   1 8223.17 1048.54  32
  15  -1  -1 8423.06 839.883  49
  15  -1   1 9194.93 857.593  50
 -15  -1  -1 10093.9 967.493  46
  15  -1   1 9049.62 898.387  44
  15  -1  -1 8508.81 840.944  47
  15   1   1 10222.6 875.278  50
  15   1  -1 10464.2 868.810  50
  15  -1   1 9912.73 900.394  45
  15  -1  -1 9671.10 901.863  45
  15   1   1 11756.7 929.050  45
  15   1   1 11269.6 930.726  43
  15  -1  -1 10405.3 904.905  43
  15   1   1 11006.8 926.683  44
  15   1  -1 10462.0 983.189  42
  15  -1  -1 10342.7 883.010  39
  15   1  -1 10269.7 919.115  39
  15  -1   1 8667.74 900.724  42
  15  -1  -1 10227.8 890.080  42
  15   1   1 11520.1 945.045  42
  15  -1  -1 9854.00 900.734  44
  15  -1   1 9260.98 899.862  43
 -15   1   1 9188.61 827.483  37
  15   1  -2 135.297 326.828  15
 -15  -1  -2 250.873 658.771  18
  15  -1  -2-118.632 342.684  13
  15  -1   2-133.073 268.480  15
 -15  -1   2 120.495 342.997  12
  15  -1  -2 272.388 284.596  15
  15   1   2-57.3374 212.507  15
 -15  -1   2-977.440 724.733  22
  15  -1   2-832.572 602.416  20
  15  -1  -2-318.739 258.901   2
  15   1  -2 74.9596 194.378   1
  15   1  -2 34.0396 208.845   7
 -15  -1   2-331.695 282.155   7
  15   1   2-86.6272 216.294   1
  15   1   2-9.70268 223.703   5
 -15   1  -2 337.308 427.334  57
 -15  -1  -2-169.451 347.333  51
 -15  -1  -2 28.8719 322.079  57
 -15   1  -2-2060.39 894.092  56
  15  -1  -2 38.0268 309.576  53
  15   1  -2 167.215 379.025  53
  15  -1  -2-320.826 305.596  52
  15   1   2 33.8743 236.706  54
 -15   1   2-15.9592 273.680  51
  15  -1  -2 35.5788 273.396  59
 -15   1   2 263.988 366.970  59
  15   1  -2-472.031 365.775  52
  15   1  -2-192.306 329.104  26
 -15   1  -2-37.0354 315.653  29
  15  -1   2 160.342 265.609  26
 -15  -1  -2 68.3537 386.032  29
 -15   1  -2-51.6944 268.030  25
  15  -1   2 332.669 393.870  33
  15   1   2 368.372 291.280  33
  15   1   2-179.025 217.080  26
 -15  -1  -2-462.462 389.132  32
 -15   1   2 540.797 538.828  32
 -15  -1   2-1374.83 773.231  32
  15  -1  -2 31.8005 276.134  26
 -15  -1  -2 102.459 328.152  25
  15   1  -2-298.128 330.390  50
  15   1  -2 124.891 482.104  45
 -15   1   2 14.7436 277.735  46
  15  -1   2-665.131 370.867  45
  15  -1  -2 91.8631 315.666  45
 -15   1  -2-349.492 485.273  48
  15   1   2 16.1143 295.263  50
  15  -1  -2 13.1036 289.292  47
  15  -1   2-183.682 304.108  50
  15   1   2-569.363 327.996  45
  15  -1  -2-269.523 285.987  49
  15   1  -2 77.4533 430.747  39
  15  -1   2 182.872 354.865  44
  15  -1   2-267.452 366.054  43
  15   1  -2-409.262 477.774  42
  15   1   2-56.1916 307.623  43
  15  -1  -2-150.417 321.138  39
  15   1  -2-31.6673 510.449  44
  15  -1  -2-207.050 320.211  43
  15   1  -2 290.164 499.022  43
  15  -1  -2-371.561 320.131  44
  15  -1   2-128.858 350.043  42
  15   1   2 55.6387 312.340  44
  15  -1  -2-97.0485 301.936  42
  15   1   2-247.291 335.523  42
 -15  -1  -3 6815.70 889.187  18
  15  -1  -3 7993.12 647.168  13
  15  -1   3 5708.04 563.852  15
  15  -1  -3 6461.63 581.297  15
  15  -1   3 6166.66 775.533  11
 -15   1   3 6449.22 838.008  22
 -15  -1   3 474.112 530.340  22
  15   1   3 8266.94 568.487   1
  15  -1  -3 7267.56 561.257   2
  15  -1  -3 7153.04 546.311   1
 -15   1  -3 5684.35 961.820  56
 -15   1   3 6533.35 561.518  51
  15   1   3 6670.15 561.829  54
  15  -1  -3 5822.46 596.610  52
  15  -1  -3 6806.79 575.384  59
  15   1  -3 5844.48 676.694  52
 -15   1   3 4874.74 657.080  59
  15  -1  -3 6116.89 608.573  53
  15   1  -3 6611.39 678.065  53
 -15  -1  -3 6089.36 574.810  57
 -15   1  -3-184.395 498.619  57
 -15   1  -3 7052.31 641.067  29
 -15  -1  -3 7011.27 673.141  29
 -15   1  -3 6076.75 581.001  25
  15   1   3 6403.23 728.087  24
 -15  -1  -3 6378.84 623.479  25
 -15   1  -3 6495.84 710.527  28
  15  -1   3 6115.60 563.706  26
  15  -1  -3 6621.37 588.814  26
  15   1  -3 238.701 509.194  34
  15   1   3 6781.91 563.267  33
  15  -1   3-173.766 577.633  33
 -15  -1   3 4155.69 720.469  32
 -15   1   3 7553.09 841.252  32
  15   1   3 7194.38 588.888  44
  15   1  -3 5955.82 757.125  45
  15  -1   3 7552.37 619.225  44
 -15   1  -3 6189.76 671.908  48
  15  -1   3 6090.19 606.004  45
  15  -1   3 6639.99 590.890  50
  15   1   3 7235.67 597.973  50
  15   1   3 6726.46 578.880  45
  15  -1  -3 7171.55 602.292  45
  15   1  -3-149.984 597.303  39
  15   1  -3 7048.83 791.117  43
  15  -1  -3 6350.09 624.390  39
 -15   1  -3 6136.78 703.635  38
  15  -1   3 6863.11 622.948  42
  15   1   3 7469.29 618.747  42
  15  -1  -3 6808.40 570.255  42
  15  -1  -3 7143.17 603.378  44
  15   1  -3 1774.34 686.916  42
  15   1  -3 6514.57 764.322  44
  15  -1   3 6357.78 609.276  43
  15  -1  -3 6971.22 609.794  43
  15   1   3 7439.26 582.484  43
  15  -1  -4 216.533 279.657  15
 -15  -1  -4-819.713 716.649  18
  15  -1  -4 95.9384 379.227  13
  15  -1   4 208.398 281.202  15
 -15   1   4-274.892 652.922  22
  15  -1   4 37.8650 544.222  11
  15  -1   4 189.071 617.555  20
  15  -1  -4 374.914 290.657   2
 -15   1  -4 577.960 739.580  56
 -15  -1  -4 452.722 758.542  56
  15  -1  -4 88.7921 332.206  53
  15   1   4 81.9185 299.658  54
  15  -1  -4-44.0563 333.895  52
 -15   1  -4-25.6488 387.783  29
  15  -1  -4 17.9528 306.918  26
 -15  -1  -4 505.720 416.924  29
  15   1   4 30.7230 461.538  24
 -15   1  -4 134.347 466.230  28
 -15   1  -4-39.2384 340.998  25
  15  -1   4 198.585 274.683  26
 -15  -1  -4-611.698 388.327  25
 -15   1   4-44.1330 599.596  32
  15   1   4-101.898 268.548  45
  15  -1  -4 133.192 302.924  45
  15   1   4-39.6688 313.983  50
  15   1   4-51.9622 272.934  43
  15  -1  -4-68.2906 303.212  43
  15   1   4 68.5576 277.220  44
  15  -1   4 243.210 280.000  42
  15  -1  -4 270.082 374.956  39
  15   1   4 120.927 316.461  42
  15  -1  -4-84.1659 303.586  44
 -15  -1  -5 3054.93 791.468  18
 -15   1   5 2475.66 732.282  22
  15  -1  -5 2995.33 393.557   2
 -15  -1  -5 3127.05 818.476  56
  15  -1  -5 2990.73 438.495  53
  15   1   5-36.4217 389.295  54
  15  -1  -5 3353.07 436.643  52
 -15   1  -5-28.0091 381.432  29
 -15  -1  -5 3452.35 527.388  29
 -15   1  -5 319.734 451.371  28
  15   1   5 1901.20 541.909  24
 -15   1   5 1638.83 593.572  32
 -15  -1  -5 2636.75 456.243  25
  15   1   5 2189.88 393.738  50
  15   1   5 3886.94 417.740  42
  15  -1  -6 38.0049 328.368   2
 -15  -1  -6 791.652 678.500  56
  15  -1  -6 477.674 343.030  53
  15   1   6 118.135 277.812  54
  15  -1  -6 90.2860 332.951  52
  15   1   6 387.065 475.774  24
 -15  -1  -6-143.834 385.116  25
  15  -1  -6-26.3310 364.419  39
 -15  -1  -6-765.843 730.911  18
 -15   1   6 52.5501 4.62654  22
 -15  -1  -7 513.948 430.809  29
  15   1   7 352.925 439.865  24
 -15  -1  -7-134.123 414.773  25
 -15  -1  -7 666.852 672.372  18
 -15  -3   0-1025.58 2881.00  12
  15  -3   0-327.101 413.163  13
  15  -3   0-307.375 443.019  11
  15  -3   0-333.773 311.845  15
  15   3   0 385.795 358.302  23
  15  -3   0-97.7842 312.883   3
  15  -3   0 47.0748 311.712   4
  15   3   0 26.7699 246.891   1
 -15   3   0 138.020 396.699  57
 -15  -3   0 711.622 772.313  30
 -15  -3   0-31.0507 2.15984  25
  15  -3   0-302.763 310.053  26
  15  -3   0 151.296 250.710  47
  15  -3   0 204.674 292.126  45
  15   3   0 392.646 458.340  45
  15  -3   0-210.457 230.900  49
 -15   3   0-59.6847 481.534  48
  15   3   0 202.957 363.071  50
  15  -3   0 132.652 302.025  43
  15   3   0-536.264 521.236  42
  15   3   0 61.3045 479.536  44
  15   3   0-93.4759 467.457  43
  15  -3   0 302.397 288.606  42
  15  -3   0 131.256 305.577  44
  15  -3  -1 6899.01 613.260  11
  15  -3  -1 6910.98 637.066  13
  15  -3   1 6600.02 762.032  11
  15  -3   1 6875.95 621.318  15
  15  -3  -1 6547.20 572.732  15
 -15  -3   1-179.486 523.464  12
 -15  -3  -1 6585.93 3131.84  12
  15  -3   1 7058.47 747.365  20
  15  -3  -1 6938.07 589.162   4
  15   3   1 6433.81 514.247   1
  15  -3  -1 6560.59 578.376   3
 -15   3  -1 6292.55 640.330  57
  15  -3  -1 7962.57 567.277  52
  15  -3  -1 7745.95 569.645  53
 -15   3   1 6685.54 627.248  57
  15   3   1 6421.16 601.413  23
 -15   3  -1 7124.97 628.317  28
  15  -3   1 7435.14 617.399  26
  15  -3  -1 6680.82 562.044  26
  15  -3   1 4020.81 640.899  33
 -15  -3  -1 4893.59 681.870  25
 -15  -3  -1 5840.89 959.960  30
  15  -3  -1 6271.96 518.280  49
  15  -3   1 6641.94 525.684  49
  15  -3   1 7126.86 595.609  44
  15   3  -1 522.327 614.833  45
 -15   3  -1 6621.22 719.873  48
  15  -3  -1 5659.37 520.755  47
 -15   3   1 5674.01 685.984  48
  15  -3   1 7028.30 595.245  45
  15  -3  -1 6951.11 556.762  45
  15  -3   1 7574.95 533.136  47
  15   3   1 7822.90 611.876  50
  15  -3  -1 7564.56 560.117  44
  15   3   1 7596.34 624.837  45
  15   3   1 7309.65 635.124  43
 -15   3   1 7520.43 537.594  37
  15   3  -1 279.310 630.144  42
 -15   3   1 5486.62 808.274  38
  15   3  -1-192.473 658.110  43
 -15   3  -1 6637.80 795.339  38
  15  -3   1 5300.08 550.735  42
  15  -3  -1 7419.86 548.673  42
  15   3   1 6723.84 660.116  42
  15   3   1 5953.66 613.755  44
  15   3  -1 151.420 627.298  44
  15  -3   1 6555.62 587.715  43
  15  -3  -1 7860.52 570.685  43
 -15   3   2 221.231 297.317  16
  15   3   2 13.2515 211.302  16
  15  -3  -2 484.864 418.537  13
  15  -3   2 24.9352 323.065  15
  15   3   2 177.941 314.890  23
  15  -3  -2-222.448 266.802  15
  15  -3   2-373.167 551.744  20
  15  -3  -2 370.046 394.801   4
  15  -3  -2 588.146 415.165   2
  15  -3  -2 162.316 341.695   9
  15  -3  -2 203.514 372.875   3
 -15   3   2-19.5675 376.598  57
 -15  -3  -2-204.874 314.950  51
 -15  -3  -2 46.4009 778.916  30
 -15  -3  -2 440.239 487.621  29
 -15  -3  -2 280.322 438.668  25
 -15   3  -2 289.116 362.758  28
  15  -3   2-23.7534 325.795  26
  15  -3  -2 31.0120 271.104  26
  15  -3  -2 180.863 296.162  49
  15   3   2-287.981 317.922  45
  15  -3  -2 137.622 263.669  45
 -15  -3  -2-147.410 433.161  46
 -15   3   2 534.421 457.721  48
  15  -3  -2 192.744 311.183  47
  15   3   2 80.0214 324.304  50
 -15   3   2 938.337 638.567  38
  15   3   2 87.7290 345.604  42
  15  -3  -2 224.597 267.449  43
  15   3   2 92.0710 317.935  43
  15  -3  -2 134.883 320.185  39
  15  -3  -2-207.909 282.390  44
 -15   3   2-57.5825 273.615  37
  15   3   2 127.416 320.918  44
 -15   3   3 4850.20 501.638  16
  15  -3  -3 4330.40 472.118  15
 -15  -3  -3 2842.50 2936.02  12
  15  -3  -3 4302.46 568.866  13
  15  -3  -3 4131.64 590.425   4
  15  -3  -3 5428.49 570.406   2
  15  -3  -3 3526.27 584.555   3
  15   3   3 3900.53 487.583   5
 -15   3   3 4600.23 534.791  57
 -15  -3  -3 4444.82 499.498  51
  15  -3  -3 5351.72 506.363  52
  15  -3  -3 5021.89 513.037  53
 -15  -3  -3 4647.25 624.662  25
 -15  -3  -3 3665.98 627.772  29
  15  -3  -3 4481.83 475.662  26
 -15   3   3 5338.49 710.156  32
  15  -3  -3 3883.88 504.891  49
 -15  -3  -3 5527.76 604.582  46
 -15   3   3 5225.42 582.224  48
  15  -3  -3 4199.47 517.299  47
  15   3   3 4825.56 539.322  50
  15  -3  -3 5858.14 530.292  39
  15   3   3 4866.69 522.096  42
 -15   3   3 5252.55 748.654  38
 -15   3   3 4419.84 478.703  37
 -15   3   4 34.3410 312.109  16
  15  -3  -4-151.029 286.527  15
 -15   3   4 199.968 590.677  22
  15   3   4-46.3375 291.142   5
  15  -3  -4 84.2286 385.089   2
  15  -3  -4 189.528 477.259   4
  15  -3  -4-649.051 508.875   3
  15  -3  -4 276.236 286.409  53
  15  -3  -4 109.763 280.401  52
  15   3   4 68.0295 308.060  54
 -15  -3  -4 508.117 459.398  25
  15  -3  -4 44.9526 279.668  26
 -15   3   4 36.7430 528.819  32
  15  -3  -4-115.090 354.717  49
 -15  -3  -4-317.874 368.259  46
  15  -3  -4 503.926 356.913  47
  15  -3  -4-65.8664 341.454  39
 -15   3   4 179.284 541.391  38
 -15   3   5 2870.57 745.067  22
  15  -3  -5 3303.60 496.380  13
  15   3   5 156.920 396.235   5
  15  -3  -5 3386.56 502.414   2
  15  -3  -5 2113.39 597.781   4
  15  -3  -5 1636.14 561.958   3
  15  -3  -5 3002.27 382.643  53
  15  -3  -5 2360.15 371.569  52
 -15  -3  -5 2444.60 804.615  56
  15   3   5-18.1916 403.318  54
 -15  -3  -5 1580.60 483.755  25
 -15  -3  -5 2217.85 557.188  29
 -15   3   5 1581.14 675.846  32
  15  -3  -5 2517.97 441.438  49
  15  -3  -5 2287.66 446.877  47
  15   3   5 3125.16 419.305  50
  15  -3  -5 2702.34 443.991  39
  15  -3  -6 106.110 402.665  13
 -15   3   6 45.4013 641.520  22
  15  -3  -6-304.726 379.837   2
  15   3   6-228.469 314.442   5
  15  -3  -6 379.469 287.818  53
  15  -3  -6 53.8434 283.584  52
 -15  -3  -6 303.435 654.556  56
  15   3   6 743.930 330.687  54
 -15  -3  -6 390.680 426.857  25
 -15  -3  -6 60.8950 496.275  29
  15   3   6-342.872 336.571  50
  15  -3  -6 437.482 365.413  39
  15  -3  -7 1219.00 429.386  13
  15  -3  -7 1262.57 406.838   2
  15  -3  -7 995.652 293.019  53
  15  -3  -7 971.481 291.943  52
  15   3   7 956.594 331.733  54
  15   3   7 1210.33 358.175  50
  15  -3  -7 521.329 353.992  39
 -15  -3  -7 583.952 438.974  25
 -15  -3  -7 1794.22 509.408  29
  15  -5   0 292.453 305.989  26
  15  -5   0 156.226 292.936  47
  15  -5   0 331.189 275.327  49
  15  -5   0-65.0310 303.936  15
  15  -5  -1 2012.06 445.062  13
  15   5   1 166.347 174.022  23
  15  -5  -1 3365.88 357.234  15
  15  -5  -1 4832.14 499.620   3
  15  -5  -1 3529.99 513.346   4
 -15   5   1-119.685 217.765  57
 -15  -5  -1 116.882 208.537  30
 -15  -5  -1-34.7014 3.79517  25
 -15   5   1 18.5622 34.7927  37
  15  -5  -1 3483.78 348.290  26
  15  -5  -1 3434.51 374.162  47
  15   5   1 219.222 383.326  45
  15  -5  -1 3261.91 357.865  49
  15   5   1-408.332 431.352  42
  15   5   1-25.1083 389.087  43
  15   5   1-420.108 386.622  44
  15  -5  -2 57.6128 450.675  13
 -15   5   2 124.327 338.444  16
  15  -5  -2 433.757 265.621  15
  15   5   2 18.8747 335.504  23
 -15  -5  -2-200.481 681.993  12
  15  -5  -2 772.819 432.885   3
  15  -5  -2 600.168 428.324   4
 -15   5   2 85.9267 369.397  57
 -15  -5  -2-502.487 797.921  30
 -15  -5  -2-231.419 489.578  25
  15  -5  -2 75.5947 265.539  26
  15  -5  -2-396.753 324.360  49
  15  -5  -2-53.7026 318.196  47
  15   5   2-21.7498 347.451  42
 -15   5   2-196.298 299.275  37
 -15   5   3 3777.63 424.717  16
  15   5   3 34.4381 105.566  16
 -15  -5  -3 4842.86 2697.84  12
  15  -5  -3 2980.74 316.078  15
  15   5   3 3083.47 385.078  23
  15  -5  -3 2427.08 515.013   4
  15  -5  -3 1976.30 474.060   2
  15  -5  -3 2565.16 546.771   3
 -15  -5  -3 3191.18 917.135  30
  15  -5  -3 3076.97 312.148  26
 -15  -5  -3 2676.58 586.277  25
  15  -5  -3 2912.01 395.690  49
  15  -5  -3 2423.30 397.746  47
 -15  -5  -3 3002.84 480.970  46
  15   5   3 3513.60 416.187  50
 -15   5   3 2862.98 366.782  37
 -15   5   4-301.952 364.611  16
 -15  -5  -4-1310.99 2852.71  12
  15   5   4 151.251 308.664  23
 -15   5   4-232.508 581.364  22
  15  -5  -4 718.769 421.618  13
  15   5   4 17.0739 301.244   5
  15  -5  -4-231.696 505.733   4
  15  -5  -4 141.248 439.329   2
  15  -5  -4-695.982 524.879   3
  15   5   4-132.382 322.955  54
  15  -5  -4 123.411 263.821  52
  15  -5  -4-194.625 281.348  53
 -15  -5  -4 446.477 472.217  25
 -15  -5  -4-423.659 849.751  30
  15  -5  -4-790.487 377.657  49
 -15  -5  -4 285.165 363.327  46
  15   5   4 537.875 344.069  50
  15  -5  -4 59.8197 353.765  47
 -15   5   4-165.524 304.259  37
  15   5   5 1288.96 331.163  23
 -15   5   5 1171.52 386.221  16
 -15   5   5 1058.87 638.099  22
  15  -5  -5 1331.96 446.804  13
  15   5   5 2130.65 361.600   5
  15  -5  -5 1410.85 565.081   4
  15  -5  -5 1500.74 474.666   2
  15  -5  -5 1435.65 542.226   3
  15   5   5 1452.14 353.262  54
  15  -5  -5 1385.61 309.075  52
  15  -5  -5 1645.39 321.936  53
 -15  -5  -5 1459.92 521.101  25
 -15  -5  -5 1187.04 801.242  30
  15  -5  -5 2083.31 421.203  49
  15  -5  -5 1204.38 411.984  47
  15   5   5 1722.30 371.863  50
 -15   5   5 1764.16 359.830  37
 -15   5   6 104.311 335.879  16
  15  -5  -6 110.028 413.729  13
  15   5   6-146.274 311.301   5
  15  -5  -6 758.905 537.126   4
  15  -5  -6-1099.65 546.423   3
  15   5   6 173.535 310.087  54
 -15  -5  -6 504.893 456.874  25
 -15  -5  -6 201.614 776.313  30
  15  -5  -6 133.064 368.816  49
  15  -5  -6-475.001 392.784  47
  15   5   6-42.0861 311.611  50
 -15   5   6-37.9821 308.472  37
  15  -7  -2 360.316 451.051   4
  15  -7  -2 415.019 304.446  49
  15  -7  -2-370.877 323.490  47
  15  -7  -2-31.0203 33.4747  13
  15  -7  -3 1447.49 519.101   3
  15  -7  -3 1514.71 523.479   4
 -15  -7  -3-34.2739 36.8837  25
 -15   7   3-116.615 86.2103  37
  15  -7  -3 1476.64 361.510  49
  15   7   3 429.335 304.089  50
  15  -7  -3 1389.31 385.767  47
  15  -7  -3 1021.26 349.503  13
  15  -7  -4 611.697 379.914  13
  15  -7  -4-63.5532 502.388   4
  15  -7  -4 796.779 494.215   3
  15   7   4 117.866 310.943  54
 -15  -7  -4-33.2452 340.224  25
 -15  -7  -4-55.6551 59.9278  30
  15  -7  -4-259.305 344.396  49
  15  -7  -4 255.175 363.495  47
  15   7   4 85.2085 322.862  50
 -15   7   4 95.1523 273.136  37
  16   0   0 21320.9 1741.29  13
  16   0   0 21214.9 1767.38  15
 -16   0   0 26126.7 1871.84  22
 -16   0   0 18624.8 1742.69   7
  16   0   0 19250.3 1758.84   6
  16   0   0 21983.8 1753.34  52
 -16   0   0 21057.8 1791.78  51
  16   0   0 23485.0 1799.30  60
  16   0   0 22304.9 1754.94  53
 -16   0   0 16590.0 1769.10  29
  16   0   0 20307.0 1765.76  23
  16   0   0 21476.4 1767.55  26
 -16   0   0 21061.3 1814.93  46
  16   0   0 22344.7 1734.95  50
  16   0   0 23685.9 1745.81  39
  16   0   0 22512.9 1800.12  42
 -16   0  -1 586.982 615.819  18
  16   0  -1 193.320 312.081  23
  16   0  -1 190.029 261.605  13
  16   0   1-130.157 243.258  15
 -16   0   1-168.335 558.717  22
  16   0  -1 194.644 276.163  15
 -16   0   1-232.706 442.339   9
 -16   0   1 122.289 219.249   7
  16   0  -1-51.6945 243.588   6
  16   0   1-367.674 216.384  52
  16   0   1 10.8664 212.025  53
 -16   0  -1-111.661 367.235  57
  16   0  -1-102.380 277.770  53
  16   0   1-158.558 180.164  54
  16   0  -1 16.9328 269.249  52
  16   0   1-117.099 224.895  60
 -16   0   1-430.094 369.644  51
 -16   0  -1 114.581 261.904  25
 -16   0  -1-180.895 333.090  29
  16   0   1-274.882 407.236  24
 -16   0   1-381.027 509.546  32
  16   0   1 84.6806 238.124  26
  16   0  -1 16.0975 263.473  26
  16   0   1 101.115 323.035  45
 -16   0  -1 105.031 384.706  46
 -16   0   1 179.129 353.589  46
  16   0  -1 181.014 359.378  45
  16   0  -1 151.683 166.425  50
  16   0   1 443.399 252.576  50
  16   0  -1 220.125 353.609  42
  16   0   1-123.747 332.424  43
  16   0  -1-208.569 363.402  43
  16   0  -1-297.455 360.909  44
  16   0   1 142.921 330.911  44
  16   0  -1-161.740 270.101  39
  16   0  -2 32582.0 2526.11  13
  16   0   2 27018.2 2481.71  15
 -16   0   2 30645.6 2658.91  22
 -16   0  -2 33372.4 2659.73  18
 -16   0   2 32122.5 2585.38   9
 -16   0  -2 34176.1 2761.38  56
  16   0   2 35521.1 2489.32  54
 -16   0   2 30956.2 2530.71  51
  16   0  -2 29043.7 2519.54  52
  16   0  -2 29284.3 2521.93  53
 -16   0  -2 28161.7 2514.60  57
 -16   0  -2 30570.6 2530.44  29
  16   0   2 27090.7 2554.63  24
 -16   0  -2 32755.9 2502.87  25
  16   0   2 26580.9 2479.96  26
 -16   0   2 34364.9 2536.41  46
  16   0   2 32039.0 2523.80  44
  16   0   2 31182.7 2503.56  50
  16   0   2 32504.8 2523.73  45
  16   0  -2 29283.4 2543.98  45
  16   0   2 31370.0 2523.43  43
  16   0  -2 30418.4 2546.57  44
  16   0  -2 30935.4 2545.77  43
  16   0  -2 30038.6 2531.62  39
  16   0   2 30081.1 2527.23  42
  16   0  -2 30434.6 2535.61  42
  16   0   3 119.424 232.365  15
  16   0  -3-290.491 364.942  13
  16   0  -3 56.0877 310.266  15
 -16   0  -3-342.427 356.805  57
  16   0  -3 23.2852 349.332  53
  16   0   3 132.382 258.063  54
  16   0  -3 46.2142 340.818  52
  16   0   3 127.852 237.418  26
  16   0  -3-260.383 316.655  26
 -16   0  -3 598.899 405.415  29
  16   0   3 473.657 354.262  33
 -16   0  -3-168.120 307.710  25
 -16   0   3-584.214 650.379  32
  16   0   3 77.7718 303.450  45
 -16   0  -3 406.850 418.760  48
  16   0   3-109.201 299.170  50
  16   0  -3 354.923 416.723  45
  16   0  -3-147.012 373.678  39
  16   0   3-575.529 313.031  43
  16   0  -3 356.270 406.796  42
  16   0  -3-392.889 425.447  43
  16   0   3 156.816 310.977  44
  16   0   3 86.3537 334.928  42
  16   0  -3-205.794 422.396  44
  16   0  -4 13544.6 892.810  13
 -16   0   4 9677.84 1074.34  22
  16   0  -4 10022.0 803.059  15
 -16   0  -4 9747.43 1136.64  56
  16   0   4 2042.69 689.535  54
  16   0  -4 11306.4 866.513  52
  16   0  -4 10506.9 858.987  53
 -16   0  -4 10968.7 850.500  29
 -16   0  -4 9114.78 800.801  25
  16   0  -4 10546.7 813.313  26
  16   0   4 792.692 743.772  33
 -16   0   4 8416.27 1026.17  32
  16   0   4 10916.5 801.357  44
 -16   0  -4 9645.14 825.455  48
  16   0   4 10367.1 793.253  45
  16   0   4 11305.1 816.046  50
  16   0  -4 10637.0 864.450  45
  16   0  -4 9717.86 866.883  43
  16   0  -4 9467.16 858.265  44
  16   0  -4 10570.3 864.123  39
  16   0   4 10179.6 813.344  42
  16   0   4 10270.0 795.322  43
  16   0  -4 11275.0 857.528  42
  16   0  -5-27.6815 399.517  13
  16   0   5-452.746 633.143  20
 -16   0   5-54.0266 2.87789  22
  16   0  -5-234.427 296.814   2
 -16   0  -5 654.917 767.724  56
  16   0  -5 565.395 361.749  53
  16   0  -5-53.1976 346.333  52
  16   0  -5 166.562 367.831  45
  16   0   5 133.619 325.851  50
  16   0  -5 395.848 377.461  39
  16   0  -5 98.3279 373.508  43
  16   0  -5 120.551 374.063  44
 -16   0  -5-188.866 411.495  29
 -16   0  -5 110.406 372.564  25
 -16   0  -6 28.4640 394.545  29
 -16   0  -6 454.538 352.628  25
  16   0   6 366.711 577.592  20
  16  -2   0 31524.8 2114.66  11
  16  -2   0 26331.3 2061.31  13
  16  -2   0 29102.0 2048.68  15
  16   2   0 31026.3 2043.64  15
 -16  -2   0 32246.1 4076.39  12
 -16   2   0 30908.4 2112.99  18
  16   2   0 24982.7 1976.59   1
 -16  -2   0 24475.1 1981.29   7
 -16   2   0 27868.9 2252.21  56
  16  -2   0 30481.9 2037.60  52
  16   2   0 30638.1 2164.23  60
  16   2   0 28589.3 2019.73  52
  16  -2   0 31411.5 2041.18  53
 -16  -2   0 23350.9 2089.50  58
  16   2   0 29851.1 2024.43  53
 -16   2   0 28502.7 2077.76  57
  16  -2   0 25233.4 2034.45  24
  16  -2   0 28501.5 2043.42  26
  16   2   0 29118.3 2062.85  23
  16   2   0 30371.9 2041.94  26
 -16  -2   0 27706.4 2197.57  32
 -16  -2   0 32049.9 2281.87  30
  16  -2   0 27352.8 1986.68  49
  16  -2   0 30346.1 2057.67  44
 -16   2   0 31443.5 2130.32  48
  16  -2   0 27322.9 1987.50  47
  16  -2   0 29076.3 2052.58  45
  16   2   0 30776.7 2048.61  50
  16   2   0 28668.5 2098.70  45
  16   2   0 28855.1 2104.50  43
  16  -2   0 27890.3 2051.23  43
  16  -2   0 29649.0 2054.91  42
  16   2   0 29373.2 2112.83  42
  16   2   0 30447.8 2108.16  44
  16   2  -1 545.639 314.792  15
  16  -2  -1 268.547 276.489  15
  16  -2   1 22.7601 42.4323  13
  16  -2   1 577.679 304.788  15
  16   2  -1-23.1413 35.2357  23
  16  -2   1 246.813 492.256  11
  16  -2  -1-228.473 375.870  13
  16   2   1 13.3210 246.542  15
  16  -2  -1 51.7023 387.332   9
 -16   2   1 423.729 229.685   8
 -16  -2  -1-154.604 149.514   7
 -16  -2   1 526.277 199.953   7
  16  -2  -1 641.529 369.919   6
  16  -2  -1 483.630 277.156  53
  16  -2  -1 223.014 266.470  52
 -16   2   1 63.3352 377.978  57
 -16   2   1-38.7620 428.286  56
 -16   2  -1 271.643 714.576  56
 -16  -2  -1 327.731 372.362  51
  16   2  -1 227.004 337.403  53
 -16   2  -1-230.866 305.420  60
  16   2   1 126.105 376.425  60
 -16  -2  -1 1074.86 402.361  58
  16   2  -1 326.199 341.524  52
 -16  -2   1 46.2889 35.2405  30
  16   2   1 265.140 244.942  26
  16   2  -1 193.923 310.120  26
 -16  -2  -1 268.668 445.399  29
 -16  -2  -1 175.242 387.555  25
  16  -2   1 416.331 414.117  33
  16  -2   1 278.368 291.355  26
  16  -2  -1 16.3803 278.331  26
 -16  -2  -1 984.753 726.609  30
 -16  -2   1 138.952 261.287  32
  16  -2   1 174.829 182.606  47
  16   2  -1 65.5227 476.096  45
  16  -2  -1 394.424 231.348  49
  16  -2   1 325.947 314.150  45
  16  -2   1-58.5443 177.697  49
  16   2   1 221.269 359.016  45
 -16  -2  -1 704.767 425.330  46
  16  -2  -1-176.185 304.132  45
  16  -2  -1 503.235 238.979  47
  16   2   1-52.2044 295.979  50
  16   2  -1-472.942 355.985  50
  16   2   1-24.8528 371.412  42
  16  -2   1-166.309 327.904  43
  16   2  -1 291.467 372.270  39
  16  -2  -1 988.156 312.538  43
  16   2   1 134.261 369.400  44
 -16   2   1 88.5395 218.722  37
  16   2   1 362.323 375.809  43
  16   2  -1 101.443 491.398  43
  16  -2  -1 181.912 270.384  39
  16  -2   1-145.820 330.104  42
  16  -2  -1-71.1263 308.136  44
 -16   2  -1 138.580 576.157  38
  16  -2  -1 263.461 280.209  42
  16   2  -1 33.2378 498.005  44
  16  -2   1 143.718 313.512  44
  16  -2   2 11944.3 765.089  11
  16   2  -2-22.3703 253.352  15
  16  -2  -2 15009.5 612.638  13
  16  -2   2 12492.8 553.910  15
  16  -2  -2 15880.1 543.077  15
  16  -2   2 14689.3 902.306  20
 -16  -2   2 13.8458 258.042   7
 -16   2  -2 11136.5 936.729  56
 -16  -2  -2 15646.8 581.544  51
  16   2   2 15698.1 489.042  54
  16   2  -2 401.412 440.843  53
  16  -2  -2 15437.5 556.216  52
 -16   2   2 11982.9 557.933  59
  16  -2  -2 15216.1 553.286  53
 -16   2  -2 13914.9 647.665  57
  16   2  -2 79.3056 427.773  52
 -16   2  -2 15233.6 559.192  60
 -16   2  -2 16143.2 588.976  29
 -16  -2  -2 13445.1 671.303  29
  16   2  -2-22.2593 256.071  26
 -16   2  -2 14394.9 685.969  28
 -16  -2  -2 14392.6 646.617  25
  16  -2   2 12306.0 546.460  26
  16  -2  -2 15298.9 540.697  26
  16  -2  -2 11746.9 471.098  49
 -16  -2  -2 14300.1 697.630  46
 -16   2  -2 13362.7 715.724  48
  16  -2  -2 13415.6 510.461  45
  16  -2   2 15748.2 611.053  44
  16  -2  -2 11848.0 479.298  47
  16  -2   2 13900.0 589.640  45
  16   2   2 16534.8 571.108  50
  16   2   2 15388.4 569.147  45
  16  -2  -2 12899.8 517.909  43
  16   2  -2 308.854 587.120  42
 -16   2  -2 12949.5 782.757  38
  16  -2  -2 17403.4 587.165  39
  16  -2   2 13451.8 603.487  42
  16   2   2 15894.3 584.490  43
  16  -2  -2 15450.4 488.330  42
  16   2   2 15285.7 600.215  42
  16  -2  -2 13209.4 514.799  44
 -16   2   2 11769.8 446.183  37
  16   2   2 15795.2 576.371  44
  16  -2   2 14275.8 596.939  43
  16  -2   3 262.907 314.252  15
  16  -2  -3 299.468 384.507  13
 -16   2   3-196.884 612.503  22
  16  -2  -3-176.461 280.678  15
  16  -2   3-46.2571 630.527  20
  16   2   3-25.1628 258.707   5
  16  -2  -3 296.335 430.106   4
  16  -2  -3 617.790 414.704   3
  16   2   3 419.969 274.802  54
 -16  -2  -3 17.3060 296.095  51
  16  -2  -3 143.299 287.142  26
 -16  -2  -3 464.100 383.647  25
 -16   2  -3 475.427 352.729  29
 -16  -2  -3-275.637 471.331  29
  16   2   3-184.852 472.947  24
 -16   2  -3-31.9033 460.615  28
 -16   2  -3 412.900 290.861  25
  16  -2   3 146.084 316.547  26
 -16   2   3 412.459 556.132  32
  16  -2  -3 376.617 300.752  49
 -16  -2  -3 162.597 397.244  46
 -16   2  -3 293.392 348.834  48
  16   2   3-50.1924 281.997  45
  16  -2  -3 509.504 317.234  47
  16   2   3-75.3570 306.942  50
  16  -2  -3 167.893 264.658  45
  16  -2   3 161.970 255.978  45
  16  -2  -3-125.909 332.012  39
  16   2   3 375.367 289.322  43
  16  -2   3 141.516 249.566  43
  16  -2  -3 299.896 268.811  43
  16   2   3 321.064 293.946  44
  16  -2   3 248.471 303.846  42
  16  -2   3 23.3357 241.768  44
  16  -2  -3 141.257 258.859  44
  16   2   3-259.047 315.660  42
 -16  -2  -4 13268.3 1466.49  18
  16  -2  -4 15733.6 1307.51  13
  16  -2  -4 14004.1 1237.33  15
 -16   2   4 14681.6 1452.82  22
  16  -2  -4 15378.4 1252.72   2
  16   2   4 15390.5 1245.43  54
  16  -2  -4 14278.8 1255.07  52
  16  -2  -4 14810.9 1267.69  53
 -16  -2  -4 13072.7 1306.29  29
 -16  -2  -4 13861.2 1280.26  25
  16   2   4 15085.5 1344.13  24
  16  -2  -4 14071.4 1237.68  26
 -16   2   4 12694.2 1388.56  32
  16   2   4 14086.4 1263.36  50
  16  -2  -4 14356.8 1276.99  39
  16   2   4 14998.9 1255.24  42
  16  -2  -5-189.510 337.124  53
 -16  -2  -5 682.802 733.571  56
  16  -2  -5-125.411 319.971  52
  16   2   5 17.8809 320.721  54
  16  -2  -5-17.3945 295.869  26
 -16  -2  -5-28.4147 456.971  29
  16   2   5 409.028 494.555  24
 -16  -2  -5-121.192 401.410  25
 -16   2   5-261.873 621.988  32
  16  -2  -5 391.474 344.143   2
  16   2   5 161.673 300.932   5
  16  -2  -5-17.4908 299.286  15
 -16  -2  -5-46.8027 740.801  18
 -16   2   5 184.313 665.020  22
 -16  -2  -6 3434.44 779.101  18
  16  -2  -6 4867.66 523.993  13
 -16   2   6 4381.70 707.225  22
  16  -2  -6 4432.71 413.855  53
 -16  -2  -6 4090.49 754.412  56
  16  -2  -6 3860.21 401.984  52
  16   2   6 4218.76 380.069  54
  16   2   6 3031.76 529.472  24
 -16  -2  -6 3791.12 483.358  25
  16   2   6 4371.96 416.453  50
  16  -2  -6 3604.03 447.669  39
 -16  -2  -7 1296.80 703.705  18
  16  -2  -7-586.992 410.647  13
  16  -2  -7 441.735 281.033  53
  16  -2  -7 19.0641 272.089  52
  16   2   7 79.4938 282.832  54
 -16  -2  -7-88.9251 457.111  29
  16   2   7-434.879 464.829  24
 -16  -2  -7 502.459 405.333  25
  16   2   7 158.097 329.580  50
  16  -2  -7-382.255 340.968  39
  16  -4   0 8546.27 607.011  11
  16  -4   0 6994.73 481.785  13
  16  -4   0 9246.22 468.302  15
  16   4   0 22.6311 19.5854  23
 -16  -4   0-191.722 206.450  12
  16  -4   0 9135.37 502.482   4
  16  -4   0 9667.32 497.804   3
 -16   4   0 7995.72 529.620  57
 -16  -4   0 56.4041 61.3897  30
  16  -4   0 8789.47 453.166  26
  16  -4   0 8740.66 376.955  49
  16   4   0 315.660 442.181  45
  16  -4   0 8573.02 386.079  47
  16   4   0-101.251 357.233  50
  16   4   0 247.922 462.808  42
 -16   4   0 6499.81 727.655  38
  16   4   0 130.235 446.569  43
  16   4   0 128.193 448.272  44
  16  -4  -1 218.968 443.220  13
  16  -4  -1 689.719 315.753  15
  16   4   1 951.218 355.807  23
  16  -4   1 96.9381 477.774  20
  16  -4  -1 165.524 365.416   3
  16  -4  -1 261.112 384.457   4
 -16   4   1 660.110 417.963  57
 -16  -4  -1-639.439 846.647  30
  16  -4  -1 55.3979 307.297  26
 -16  -4  -1 190.435 458.636  25
  16  -4  -1-164.365 291.998  47
  16  -4   1 311.700 258.956  47
  16  -4  -1 466.646 281.161  49
  16  -4   1-134.190 235.461  49
 -16   4   1-31.0945 460.412  48
  16   4   1-233.648 395.270  45
  16  -4  -1 474.073 229.746  45
  16   4   1 985.944 365.721  50
  16  -4  -1 464.878 242.456  43
  16   4   1-353.952 403.298  42
 -16   4   1 493.070 285.721  37
  16   4   1 143.354 379.290  43
 -16   4   1 351.080 648.543  38
  16  -4  -1 389.253 234.218  44
  16   4   1 472.434 391.438  44
  16  -4  -2 11947.4 821.066  13
  16  -4  -2 13121.2 723.684  15
  16  -4  -2 10267.4 768.561   4
  16  -4  -2 10474.8 767.807   3
 -16  -4  -2 13861.0 771.848  51
  16  -4  -2 14061.2 747.102  52
  16  -4  -2 13146.9 742.369  53
 -16   4   2 12431.9 782.542  57
  16   4   2 11120.3 743.941  23
 -16  -4  -2 10150.6 864.177  25
  16  -4  -2 13309.7 722.602  26
 -16  -4  -2 15477.9 1208.86  30
  16  -4  -2 12874.6 735.738  49
 -16  -4  -2 16327.3 913.778  46
 -16   4   2 12350.8 845.737  48
  16  -4  -2 12948.0 737.838  47
  16   4   2 15432.7 804.463  50
 -16   4   2 14346.8 734.991  37
 -16   4   2 12094.3 980.452  38
  16   4   2 14286.0 799.999  42
  16   4   3-177.842 319.418  23
  16  -4  -3 467.147 279.294  15
  16  -4  -3 507.157 434.367  13
 -16  -4  -3 1401.30 3222.63  12
  16   4   3-14.4536 265.764   5
  16  -4  -3 263.939 444.394   4
  16  -4  -3-173.945 416.604   2
  16  -4  -3 300.895 439.000   3
  16  -4  -3 695.731 295.577  53
 -16   4   3 534.099 370.585  57
 -16  -4  -3-453.576 297.187  51
  16  -4  -3 328.278 283.784  52
 -16  -4  -3 223.594 459.730  25
  16  -4  -3 471.086 279.367  26
 -16  -4  -3-802.627 872.789  30
  16  -4  -3-71.1859 312.096  49
 -16  -4  -3 165.897 422.540  46
  16  -4  -3 122.545 324.162  47
 -16   4   3 384.079 279.954  37
  16   4   3 295.050 312.846  42
 -16   4   3 1083.18 602.331  38
  16  -4  -3 190.757 341.276  39
 -16   4   4 5608.08 551.734  16
 -16   4   4 7681.38 848.382  22
 -16  -4  -4 10806.0 3441.91  12
  16  -4  -4 4916.04 693.117   4
  16  -4  -4 5796.04 617.728   2
  16  -4  -4 3789.88 666.965   3
  16   4   4 1542.24 532.757   5
  16   4   4 89.2854 549.547  54
  16  -4  -4 5565.45 520.858  52
  16  -4  -4 5188.72 526.713  53
 -16  -4  -4 4267.48 664.324  25
 -16   4   4 5625.26 757.387  32
 -16  -4  -4 8103.49 1021.33  30
  16  -4  -4 4297.45 560.492  49
 -16  -4  -4 5369.61 614.165  46
  16   4   4 5511.93 566.739  50
  16  -4  -4 4336.72 560.678  47
  16  -4  -4 6076.46 587.201  39
 -16   4   4 4849.91 778.650  38
 -16   4   4 5678.89 533.681  37
 -16   4   5-290.268 347.487  16
  16  -4  -5-337.915 433.259  13
 -16   4   5 329.435 616.250  22
  16   4   5 120.088 303.346   5
  16  -4  -5 480.758 499.238   4
  16  -4  -5-344.377 503.541   3
  16  -4  -5-180.309 267.832  52
  16  -4  -5 326.742 289.744  53
  16   4   5-296.305 316.972  54
 -16  -4  -5 173.046 481.202  25
 -16  -4  -5 92.7117 478.943  29
 -16  -4  -5 952.280 788.751  30
  16  -4  -5 628.286 350.920  49
  16  -4  -5-40.7450 361.856  47
  16   4   5 21.6379 348.463  50
 -16   4   5 674.649 316.377  37
  16  -4  -5 310.608 337.195  39
 -16   4   6 3891.36 501.412  16
 -16  -4  -6 5047.55 3001.26  12
  16  -4  -6 4380.50 596.451  13
 -16   4   6 4844.20 782.150  22
  16  -4  -6 3838.14 461.238  52
  16  -4  -6 3601.23 464.062  53
  16   4   6 3919.63 487.452  54
 -16  -4  -6 4219.98 631.327  25
 -16  -4  -6 3384.00 627.612  29
  16   4   6 3460.99 494.904  50
 -16   4   6 4467.73 487.597  37
  16  -4  -6 3662.66 496.272  39
  16  -6  -1 56.5831 298.674  26
  16  -6  -1 458.493 451.033   3
  16  -6  -1-111.285 470.443   4
  16  -6  -1 38.3380 338.639  47
  16  -6  -1-289.559 321.495  49
  16  -6  -1 125.558 48.6257  13
  16  -6  -1 136.974 301.153  15
 -16  -6  -2-34.5294 37.1440  25
  16  -6  -2 3615.71 321.272  26
 -16   6   2-57.5566 98.9776  37
  16  -6  -2 3458.07 501.071   3
  16  -6  -2 4187.83 511.714   4
  16  -6  -2 3637.65 377.532  49
  16   6   2 144.666 330.628  50
  16  -6  -2 4031.70 401.994  47
  16   6   2-19.4150 20.8852  23
  16  -6  -2 3516.36 326.791  15
  16   6   3-53.8343 307.978  23
  16  -6  -3-119.319 436.470  13
  16  -6  -3-276.029 486.023   3
  16  -6  -3 29.3690 508.456   4
 -16  -6  -3-282.754 702.888  30
 -16  -6  -3-167.748 478.805  25
  16  -6  -3-20.5143 347.546  49
 -16  -6  -3 138.020 408.787  46
  16   6   3 22.9183 352.580  50
  16  -6  -3 222.110 349.250  47
 -16   6   3 470.611 301.064  37
  16  -6  -4 3061.33 585.165  13
 -16   6   4 4886.63 745.088  22
  16   6   4 4596.40 498.629  54
 -16  -6  -4 4387.56 920.936  30
 -16  -6  -4 3124.69 637.564  25
  16  -6  -4 3668.16 518.332  49
  16  -6  -4 3159.26 516.779  47
  16   6   4 4249.27 520.353  50
 -16   6   4 4698.72 489.364  37
  16  -6  -5 222.651 397.769  13
  16   6   5-192.059 299.067  54
 -16  -6  -5-530.686 784.827  30
 -16  -6  -5 161.601 504.444  25
  16  -6  -5-240.101 369.789  49
  16  -6  -5 21.2596 384.064  47
  16   6   5 83.9591 314.518  50
 -16   6   5 495.337 323.417  37
  17  -1   0 16.6127 282.385  15
 -17   1   0 28.9381 558.068  18
  17   1   0 345.248 288.881  15
 -17  -1   0-249.073 599.901  22
  17   1   0 127.786 343.508  23
  17  -1   0 785.511 353.821  13
 -17  -1   0 214.995 207.688   7
  17  -1   0 652.896 388.501   6
  17  -1   0-30.1654 264.590  53
  17  -1   0 179.750 266.951  52
  17   1   0 407.044 253.225  53
 -17   1   0 131.169 764.457  56
  17   1   0 143.297 244.909  52
 -17  -1   0 137.217 394.870  51
 -17   1   0 525.072 367.587  51
  17   1   0 168.748 357.513  60
 -17   1   0 25.9197 394.305  60
  17   1   0 186.909 285.505  26
 -17  -1   0 802.912 564.333  32
  17  -1   0 275.614 271.166  26
  17  -1   0 79.6025 379.843  24
 -17  -1   0 1008.72 654.358  30
 -17  -1   0 171.135 421.703  46
  17   1   0 508.650 388.707  45
  17  -1   0-60.6539 354.583  45
  17   1   0-38.6768 258.147  50
  17  -1   0 536.117 350.907  43
  17   1   0 495.976 413.302  43
  17  -1   0 298.763 258.839  39
  17   1   0 342.925 393.963  44
  17  -1   0 590.967 357.327  42
  17  -1   0 142.864 354.883  44
  17  -1  -1 109559. 8780.61  13
  17  -1   1 110860. 8785.00  15
  17   1   1 107057. 8764.23  15
  17   1  -1 115537. 8791.54  15
 -17  -1   1 103363. 9481.27  12
  17   1  -1 125289. 8807.25  23
 -17  -1   1 98529.9 8870.68  22
 -17   1  -1 120895. 8875.68  18
 -17  -1   1 94604.9 8754.47   7
  17  -1  -1 89817.6 8781.87   6
 -17   1   1 102440. 8787.96  51
 -17   1  -1 110834. 8938.09  56
 -17   1   1 115302. 8880.76  56
 -17  -1  -1 109829. 8800.63  51
  17   1   1 116867. 8747.22  54
  17  -1   1 115742. 8772.42  52
  17  -1   1 121012. 8781.27  60
  17  -1  -1 115556. 8783.58  52
  17   1   1 107239. 8782.70  60
 -17   1  -1 95170.0 8794.43  60
  17   1  -1 106046. 8784.03  52
  17  -1   1 114188. 8771.67  53
  17  -1  -1 116865. 8785.12  53
  17   1  -1 108337. 8785.95  53
 -17   1  -1 113648. 8804.23  57
 -17   1  -1 113589. 8777.92  29
 -17  -1  -1 93344.4 8796.63  29
  17  -1   1 95456.0 8798.10  24
 -17  -1  -1 97711.2 8777.39  25
  17  -1   1 110597. 8782.31  26
  17   1   1 105519. 8763.33  26
  17   1  -1 111330. 8788.48  26
 -17  -1  -1 112357. 8827.20  32
 -17  -1   1 98342.6 8867.47  32
 -17  -1   1 104766. 8863.02  30
  17  -1  -1 93323.5 8745.44  49
 -17  -1  -1 101816. 8822.40  46
 -17  -1   1 120769. 8845.67  46
  17  -1   1 112169. 8767.82  50
  17   1   1 117718. 8774.91  50
  17   1  -1 111187. 8763.28  50
  17  -1  -1 119106. 8800.15  45
  17   1   1 119370. 8804.75  45
  17   1   1 116955. 8805.29  43
  17  -1  -1 122550. 8784.50  39
  17   1  -1 107081. 8786.09  39
  17  -1   1 111911. 8799.16  42
  17  -1  -1 116738. 8790.30  42
  17   1   1 118708. 8813.01  42
  17   1  -1 112327. 8827.71  42
  17  -1  -1 121348. 8802.44  43
  17   1   1 117213. 8804.21  44
  17  -1  -1 120716. 8802.19  44
  17   1  -2 247.865 311.253  15
 -17  -1  -2 647.351 678.101  18
  17   1  -2 549.580 359.849  13
  17  -1   2 445.120 539.515  11
 -17  -1   2 117.053 1094.44  12
  17  -1  -2 217.346 340.524  13
  17  -1   2-51.3475 276.010  15
  17   1   2 50.2682 233.028  15
 -17   1   2 1051.91 610.839  22
  17  -1  -2-66.8426 284.417  15
 -17  -1   2 45.6588 648.468  22
 -17   1  -2 645.978 388.565  57
 -17  -1  -2 894.687 340.491  57
  17  -1  -2 136.785 309.084  53
 -17   1  -2 217.121 759.573  56
  17   1  -2 92.7313 362.432  53
  17  -1  -2 562.453 312.420  52
 -17   1   2 585.411 310.985  51
  17   1   2 553.026 244.803  54
 -17   1  -2 19.0175 309.785  60
  17   1  -2 595.418 361.421  52
 -17  -1  -2 1043.77 354.876  51
 -17  -1  -2 287.417 326.752  25
  17   1  -2 550.142 317.005  26
 -17  -1  -2 259.186 375.869  32
 -17   1  -2 109.698 324.335  29
 -17  -1  -2 416.837 388.499  29
  17  -1   2 545.664 397.049  33
  17  -1   2 164.977 270.836  26
 -17   1   2 857.505 565.720  32
 -17  -1   2 1308.20 687.666  32
  17   1   2 321.605 464.110  24
  17   1   2 380.199 236.500  26
  17  -1  -2 132.662 277.141  26
  17   1  -2 246.551 469.067  45
  17  -1  -2 137.748 321.164  45
  17  -1   2 310.877 331.445  45
 -17   1  -2 440.253 459.848  48
  17   1   2 98.0483 322.820  45
  17  -1   2 629.550 286.189  50
  17   1   2 471.860 274.785  50
  17   1  -2 288.636 280.244  50
  17   1  -2 638.876 416.331  39
  17  -1   2 465.403 325.790  43
  17   1  -2 525.179 491.434  42
  17   1   2 99.9922 335.441  43
  17  -1  -2 504.105 337.507  43
  17  -1  -2 680.547 297.642  42
  17   1  -2 286.416 478.225  43
  17  -1   2 417.827 329.136  44
  17  -1  -2 278.673 334.916  44
  17  -1  -2 283.805 319.109  39
  17   1  -2-31.2662 487.593  44
  17   1   2 108.976 336.812  42
  17   1   2 435.619 329.061  44
 -17  -1  -3 72116.8 6025.24  18
  17   1  -3 94130.1 5947.88  13
  17  -1   3 78469.3 5991.93  11
  17  -1  -3 80769.3 5918.99  13
  17  -1   3 67775.7 5885.29  15
 -17   1   3 78800.8 6019.68  22
  17  -1  -3 77596.8 5899.89  15
 -17  -1   3 28034.9 5911.89  22
 -17   1  -3 69454.0 6069.74  56
 -17   1   3 71361.8 5884.65  51
  17   1   3 77343.9 5879.95  54
  17  -1  -3 75609.3 5911.70  52
  17   1  -3 68712.0 5930.78  52
  17  -1  -3 75838.2 5912.71  53
  17   1  -3 70181.7 5933.64  53
 -17   1  -3 69051.0 5916.70  57
 -17  -1  -3 73190.1 5886.36  57
 -17   1  -3 71758.2 5912.60  29
 -17  -1  -3 69896.4 5922.43  29
 -17   1  -3 73747.5 5889.25  25
 -17  -1  -3 76833.3 5904.04  25
  17   1   3 68778.1 5945.62  24
  17  -1   3 69030.3 5883.45  26
  17  -1  -3 74899.2 5896.63  26
 -17   1   3 71419.7 5993.56  32
 -17   1  -3 71040.4 5928.30  48
  17   1   3 80862.8 5902.10  44
  17  -1   3 74347.8 5904.05  50
  17  -1   3 75435.5 5914.24  45
  17  -1   3 72424.1 5912.76  44
  17   1   3 77504.8 5901.57  50
  17   1   3 78390.1 5898.08  45
  17  -1  -3 68908.7 5895.19  45
  17   1  -3 77169.7 5973.06  45
  17  -1  -3 71713.8 5898.83  43
  17   1  -3 79996.1 5983.21  43
 -17   1  -3 70103.6 5933.77  38
  17  -1  -3 79802.8 5922.07  39
  17  -1   3 71656.4 5918.90  42
  17   1   3 78612.1 5912.44  42
  17  -1  -3 76571.2 5888.54  42
  17   1  -3 72712.9 5963.37  42
  17  -1  -3 70498.2 5897.25  44
  17   1  -3 76277.8 5973.04  44
  17  -1   3 75398.8 5916.23  43
  17   1   3 77650.9 5899.31  43
  17  -1  -4 108.991 296.025  15
  17  -1   4 847.816 586.996  11
  17  -1  -4 119.521 388.277  13
  17  -1   4 254.095 264.379  15
 -17   1   4 369.225 672.540  22
  17  -1   4-189.508 614.749  20
 -17  -1  -4 211.130 765.993  56
  17   1   4-420.473 299.302  54
  17   1   4-221.420 478.795  24
  17  -1  -4-180.733 300.248  26
 -17   1  -4 326.035 385.332  29
 -17  -1  -4-26.8347 428.160  29
  17  -1   4-45.9130 246.948  26
 -17   1  -4-135.003 339.001  25
 -17   1   4-44.5264 640.831  32
 -17  -1  -4 192.620 392.064  25
  17   1   4-382.276 310.237  45
  17  -1  -4-353.136 330.350  45
  17   1   4 20.0340 321.101  50
  17  -1   4-44.5768 174.549  45
  17  -1   4 204.546 181.313  43
  17  -1   4-316.760 311.240  42
  17   1   4 18.5896 294.577  43
  17  -1  -4 144.810 319.066  43
  17  -1   4 22.4810 176.885  44
  17  -1  -4-410.709 321.716  44
  17   1   4 312.171 300.551  44
  17   1   4 356.853 308.375  42
  17  -1  -4 74.3980 363.338  39
  17  -1  -5 19.8312 126.487  15
  17  -1  -5 38228.4 902.577  13
  17  -1   5 627.009 522.798  11
 -17   1   5 32364.5 1205.89  22
  17  -1   5 445.610 583.775  20
 -17  -1  -5 41437.1 1316.66  18
 -17  -1  -5 35298.8 1320.18  56
  17   1   5 38232.1 745.185  54
  17  -1  -5 35250.5 818.570  52
  17  -1  -5 37231.4 833.755  53
 -17  -1  -5 35371.5 927.921  29
 -17   1  -5 82.5242 402.236  29
  17  -1  -5-19.7233 125.348  26
  17   1   5 30856.5 947.285  24
 -17  -1  -5 37735.7 861.630  25
 -17   1  -5-43.8663 342.739  25
 -17   1   5 30117.8 1120.65  32
  17   1   5 35202.0 775.818  50
  17  -1  -5 38083.7 892.705  39
  17   1   5 38385.3 796.345  42
 -17  -1  -6-360.630 731.038  56
  17  -1  -6 397.450 329.844  53
  17   1   6 136.964 182.296  54
  17  -1  -6 139.174 321.977  52
 -17  -1  -6-29.8171 449.627  29
  17   1   6-165.806 489.767  24
 -17  -1  -6 757.272 414.935  25
 -17  -1  -6-639.576 741.876  18
 -17   1   6-52.0657 2.44929  22
  17   1   6 45.5431 327.740  50
  17   1   7-32.8857 449.248  24
 -17  -1  -7 262.864 404.790  25
 -17  -1  -7 781.075 693.943  18
  17  -3   0 551.432 385.372  13
  17  -3   0 222.036 320.805  15
  17  -3   0 515.625 452.850  11
 -17   3   0 188.712 412.404  57
 -17  -3   0 1338.88 744.340  30
  17  -3   0 797.629 323.268  26
  17   3   0 241.000 453.596  45
  17  -3   0 769.730 249.931  47
  17  -3   0 156.951 318.694  45
  17  -3   0 398.773 229.585  49
 -17   3   0 727.114 493.077  48
  17   3   0 848.095 363.296  50
  17   3   0 669.475 512.481  42
  17  -3   0 560.374 316.669  43
  17   3   0 1222.73 493.099  44
  17   3   0 870.199 487.127  43
  17  -3   0 287.878 316.980  42
  17  -3   0 1047.61 329.726  44
  17  -3   1 69809.7 1315.13  11
  17   3   1-16.4253 292.297  15
  17  -3  -1 67867.2 1098.76  13
  17  -3   1 63721.2 1018.65  15
  17  -3  -1 67806.3 937.052  15
 -17  -3   1 170.975 313.766  12
 -17  -3  -1 82687.8 1206.97  51
  17  -3  -1 77448.8 1015.89  52
  17  -3  -1 77193.8 1013.13  53
 -17   3  -1 63936.5 1127.15  57
 -17   3   1 73167.5 1108.84  57
  17   3   1-16.3498 291.176  26
 -17   3  -1 60700.2 1026.26  28
  17  -3   1 61202.5 995.906  26
 -17  -3  -1 55938.3 1133.40  25
  17  -3  -1 67037.6 918.587  26
  17   3   1 67740.4 1001.94  23
 -17  -3  -1 77104.7 1719.26  30
  17  -3  -1 72132.4 969.359  44
  17  -3  -1 65782.0 788.687  49
  17  -3   1 67501.2 768.090  49
  17  -3   1 69090.9 1071.32  44
  17   3  -1-71.9727 582.483  45
 -17   3  -1 67536.8 1280.17  48
 -17   3   1 74330.9 1262.30  48
  17  -3   1 70796.0 1072.01  45
  17  -3  -1 66049.0 790.014  47
  17  -3  -1 71260.2 960.923  45
  17  -3   1 67635.1 774.280  47
  17   3   1 77766.4 1081.42  50
  17   3   1 75054.9 1136.54  45
  17   3  -1-185.088 443.210  50
 -17   3   1 81728.8 911.152  37
  17   3   1 74160.8 1144.39  43
  17   3  -1 193.046 587.019  42
 -17   3  -1 67432.7 1429.77  38
 -17   3   1 73008.3 1524.26  38
  17   3  -1 185.669 583.121  43
  17  -3   1 74748.2 1107.85  42
  17  -3  -1 72997.5 943.107  42
  17   3   1 76637.1 1216.59  42
  17   3   1 73461.3 1138.69  44
  17  -3   1 71477.4 1087.63  43
  17  -3  -1 72761.4 980.538  43
  17   3  -1 219.072 591.573  44
  17   3   2 110.964 319.860  23
  17  -3   2 230.833 520.204  11
  17  -3   2 147.170 346.043  15
  17  -3  -2-122.813 393.241  13
 -17  -3  -2-1124.44 2985.46  12
  17  -3  -2-16.9115 276.794  15
  17  -3   2 122.882 545.908  20
  17  -3  -2-55.9122 297.707  52
  17  -3  -2-150.091 293.160  53
 -17   3   2-415.605 396.425  57
 -17  -3  -2-375.313 348.186  51
 -17   3  -2-26.9205 238.801  57
 -17  -3  -2-118.677 476.606  29
 -17   3  -2 55.1953 405.968  28
 -17  -3  -2 126.452 432.728  25
  17  -3   2 280.371 333.905  26
  17  -3  -2-181.547 276.473  26
 -17  -3  -2 697.390 746.854  30
  17   3   2-58.0912 319.996  45
  17  -3  -2 57.6303 280.904  49
  17  -3  -2 460.617 275.458  45
 -17   3  -2-162.385 369.729  48
 -17  -3  -2-245.208 439.281  46
 -17   3   2-186.780 446.979  48
  17  -3  -2-70.8556 289.438  47
  17   3   2 421.864 334.779  50
  17  -3   2 23.2441 196.883  45
  17   3   2-418.813 353.081  42
  17  -3   2-94.7384 216.938  43
  17  -3  -2 224.496 272.032  44
 -17   3   2 42.5382 259.078  37
  17  -3  -2 166.751 269.437  43
  17   3   2 79.2613 325.022  43
 -17   3  -2 266.942 508.244  38
  17  -3  -2-116.980 312.138  39
  17  -3   2-46.8679 197.690  44
  17   3   2-242.872 324.368  44
  17  -3  -3 49510.5 4177.81  13
  17  -3  -3 47985.5 4137.01  15
 -17   3   3 63299.6 4297.64  22
 -17  -3  -3 40730.0 5469.28  12
 -17  -3  -3 48260.2 4148.37  51
  17   3   3 57180.3 4151.41  54
  17  -3  -3 54111.7 4160.04  52
  17  -3  -3 55387.1 4162.87  53
 -17   3   3 51382.0 4165.71  57
 -17  -3  -3 40186.6 4187.14  29
 -17  -3  -3 46556.9 4186.81  25
  17  -3  -3 49994.3 4138.75  26
 -17   3   3 56670.2 4265.87  32
  17  -3  -3 44630.9 4140.89  49
 -17  -3  -3 47727.1 4194.06  46
 -17   3   3 50976.5 4188.37  48
  17   3   3 55101.6 4168.45  50
  17  -3  -3 58704.8 4176.71  39
  17   3   3 55781.4 4168.21  42
 -17   3   3 53105.9 4143.83  37
  17  -3  -4 954.564 421.057  13
 -17   3   4 206.419 641.994  22
  17  -3  -4 143.259 288.676  15
  17  -3  -4 154.406 303.508  53
 -17   3   4 241.474 361.255  57
  17  -3  -4 728.419 310.831  52
  17   3   4 184.716 304.364  54
  17  -3  -4 615.922 303.798  26
 -17  -3  -4 850.987 457.404  25
 -17  -3  -4 209.569 490.443  29
 -17   3   4 536.814 552.706  32
  17  -3  -4 187.200 336.563  49
 -17  -3  -4 286.956 390.055  46
  17  -3  -4 546.409 349.095  47
  17   3   4 451.873 328.047  50
  17   3   4 884.457 310.373  42
 -17   3   4-148.376 292.221  37
  17  -3  -4 404.125 359.541  39
 -17   3   4 415.228 592.731  38
 -17  -3  -5 30907.5 2488.90  56
  17  -3  -5 29177.8 2262.73  52
  17  -3  -5 28002.2 2260.44  53
 -17  -3  -5 25062.8 2289.23  25
 -17   3   5 23089.4 2374.14  32
 -17   3   5 27259.2 2411.99  22
  17  -3  -6 135.060 416.761  13
 -17   3   6 46.0206 668.913  22
  17  -3  -6 284.380 293.018  53
  17  -3  -6 244.788 292.087  52
 -17  -3  -6 321.421 684.555  56
  17   3   6-208.400 311.376  54
 -17  -3  -6-232.456 423.408  25
 -17  -3  -6 92.8125 509.263  29
  17   3   6 914.234 338.782  50
  17  -3  -6-70.8217 343.795  39
  17  -3  -7 11642.4 749.265  13
 -17  -3  -7 3164.23 2881.83  12
 -17   3   7-46.7585 483.890  22
  17   3   7 10551.3 656.421  54
  17  -3  -7 11115.6 635.812  52
  17  -3  -7 12184.0 653.465  53
  17   3   7 12338.9 698.350  50
  17  -3  -7 13981.0 716.384  39
 -17  -3  -7 9413.85 774.428  29
 -17  -3  -7 10618.1 746.943  25
  17  -5   0 21.2128 314.952  26
  17  -5   0-134.457 305.488  47
  17  -5   0-84.6231 286.421  49
  17  -5   0 220.110 317.228  15
  17  -5  -1 28157.9 891.811  13
  17  -5  -1 34712.7 805.144  15
  17   5   1 841.584 397.199  23
 -17   5   1 29778.6 853.373  57
 -17  -5  -1-57.1061 399.708  30
  17  -5  -1 34340.0 793.947  26
  17  -5  -1 33455.5 749.709  49
  17  -5  -1 34218.6 747.266  47
  17   5   1 419.848 508.269  45
  17   5   1 3457.28 553.938  50
  17   5   1 551.885 550.092  42
  17   5   1 643.874 523.826  43
  17   5   1 117.901 505.998  44
  17  -5  -2 1166.88 463.513  13
 -17  -5  -2 1755.72 1197.64  12
  17  -5  -2 937.863 291.619  15
  17   5   2 812.926 363.441  23
 -17   5   2 951.520 407.462  57
 -17  -5  -2 657.679 354.737  51
 -17  -5  -2 385.918 808.575  30
  17  -5  -2 337.214 283.286  26
 -17  -5  -2 195.902 508.402  25
  17  -5  -2 617.558 330.530  49
 -17  -5  -2 1188.66 506.025  46
  17   5   2 630.609 362.299  50
  17  -5  -2 822.405 338.034  47
  17   5   2 685.968 379.986  42
 -17   5   2 515.153 322.055  37
  17  -5  -3 23706.7 2172.98  13
 -17  -5  -3 22269.6 3624.73  12
  17  -5  -3 26387.5 2115.57  15
  17  -5  -3 27243.1 2133.63  53
  17   5   3 23752.3 2126.12  23
 -17  -5  -3 21391.0 2190.86  25
  17  -5  -3 26492.3 2113.27  26
  17  -5  -3 25555.9 2132.10  49
 -17  -5  -3 25654.3 2190.41  46
  17  -5  -3 26057.4 2134.70  47
 -17   5   3 28084.5 2130.85  37
 -17  -5  -4 741.705 2855.93  12
  17   5   4 209.638 322.785  23
 -17   5   4 364.061 607.647  22
  17   5   4 37.2463 326.744  54
  17  -5  -4-18.3616 271.198  52
  17  -5  -4-626.573 313.143  53
 -17  -5  -4 531.959 481.618  25
 -17   5   4-177.148 536.972  32
 -17  -5  -4-900.711 834.740  30
  17  -5  -4 808.591 342.750  49
 -17  -5  -4-126.352 382.036  46
  17  -5  -4 349.202 347.654  47
  17   5   4-459.729 355.989  50
 -17   5   4 531.821 305.307  37
 -17  -5  -5 9871.11 3333.90  12
  17  -5  -5 13988.2 1351.40  13
 -17   5   5 15940.8 1478.71  22
  17   5   5 16735.2 1302.65  54
  17  -5  -5 15585.3 1282.49  52
  17  -5  -5 15700.7 1286.63  53
 -17  -5  -5 11403.7 1355.85  25
  17   5   5 13227.0 1281.28  23
 -17  -5  -5 18985.7 1618.81  30
  17  -5  -5 13368.6 1309.25  47
  17   5   5 16395.7 1315.08  50
 -17   5   5 15579.6 1295.46  37
  17   5   6 95.1510 300.392  54
  17  -5  -6-16.6392 252.767  52
  17  -5  -6 66.8279 268.933  53
  17  -5  -6 129.654 365.142  49
  17  -5  -6 168.297 379.864  47
 -17   5   6 508.760 302.916  37
  17  -7  -2-19.8423 291.901  49
  17  -7  -2-59.0845 305.932  47
  17  -7  -3 12120.4 525.755  49
  17  -7  -3 10861.7 516.846  47
  18   0   0 9294.67 790.902  13
  18   0   0 9041.22 816.695  15
 -18   0   0 9845.96 944.545  22
  18   0   0 6806.70 780.881   6
 -18   0   0 8532.07 851.773  51
  18   0   0 9681.37 794.609  52
  18   0   0 9064.41 791.556  53
  18   0   0 10193.3 817.595  26
 -18   0   0 9821.64 961.075  32
  18   0   0 8005.23 814.887  23
 -18   0   0 8272.16 878.361  46
  18   0   0 8792.09 764.894  50
  18   0   0 8846.57 776.214  39
  18   0   0 9201.71 853.363  42
 -18   0   1-172.408 547.665  22
 -18   0  -1 152.053 601.679  18
  18   0   1-76.6336 257.280  15
  18   0  -1-350.347 293.993  13
  18   0  -1-126.617 328.489  23
  18   0  -1-150.997 284.508  15
  18   0   1 241.193 218.414  53
 -18   0  -1 196.701 373.155  57
  18   0  -1 104.320 286.108  53
 -18   0   1-64.1855 360.616  51
  18   0  -1-86.2656 282.390  52
  18   0   1-105.740 238.270  60
 -18   0  -1-472.327 379.142  51
  18   0   1-68.5787 207.391  52
  18   0  -1-66.6010 297.564  26
 -18   0  -1 918.750 387.455  29
 -18   0   1 178.335 543.279  32
  18   0   1 25.9164 435.929  24
  18   0   1-344.022 280.314  26
 -18   0  -1 301.796 405.208  46
  18   0  -1-23.5458 375.689  45
 -18   0   1 164.852 369.733  46
  18   0   1 297.848 326.477  45
  18   0   1 180.078 245.971  50
  18   0  -1-91.7097 369.132  42
  18   0   1-347.161 331.734  43
  18   0  -1-289.378 382.575  43
  18   0  -1-238.104 381.202  44
  18   0   1 257.748 343.877  44
  18   0  -1 80.3704 285.702  39
 -18   0  -2 7169.36 1008.77  18
  18   0  -2 7850.02 747.528  13
  18   0   2 8131.01 705.505  15
 -18   0   2 7468.16 968.575  22
 -18   0  -2 9125.39 1125.77  56
 -18   0   2 8848.02 774.602  51
  18   0  -2 6466.18 747.627  52
  18   0  -2 8448.45 764.296  53
 -18   0  -2 7483.09 771.009  57
 -18   0  -2 7492.34 773.224  29
 -18   0  -2 7773.16 719.971  25
  18   0   2 7684.86 826.050  24
  18   0   2 7824.98 699.046  26
  18   0   2 5426.73 733.761  33
 -18   0   2 7523.74 768.771  46
  18   0   2 7383.78 750.747  44
  18   0   2 7266.67 721.508  50
  18   0   2 7603.95 755.259  45
  18   0  -2 7451.98 790.684  45
  18   0   2 7252.25 749.702  43
  18   0  -2 9214.82 817.225  43
  18   0  -2 7812.25 768.199  39
  18   0   2 8311.65 768.928  42
  18   0  -2 7490.16 787.615  42
  18   0  -2 8755.12 808.937  44
 -18   0  -3-134.968 673.211  18
  18   0  -3-217.238 375.365  13
 -18   0   3 549.244 684.013  22
  18   0   3 203.583 221.985  15
  18   0  -3 37.4223 305.264  15
 -18   0  -3-291.874 349.007  57
 -18   0  -3 1048.60 806.405  56
  18   0  -3 46.5424 354.915  53
  18   0   3-57.6669 182.856  54
  18   0  -3 392.560 341.053  52
 -18   0   3 530.953 344.205  51
  18   0  -3 18.6142 318.189  26
 -18   0  -3 215.310 394.932  29
  18   0   3-250.959 345.727  33
  18   0   3-30.4811 453.753  24
  18   0   3 37.2417 223.665  26
 -18   0  -3 452.495 325.352  25
 -18   0   3 134.854 636.013  32
  18   0   3 100.678 318.347  45
 -18   0  -3-135.589 414.691  48
  18   0   3 18.2486 308.525  50
  18   0  -3-121.427 380.831  45
  18   0   3-20.3035 327.258  44
  18   0  -3-169.152 382.928  39
  18   0  -3-289.282 357.870  42
  18   0  -3 373.251 392.040  43
  18   0   3-143.896 315.460  43
  18   0   3 22.3196 331.828  42
  18   0  -3-417.505 411.410  44
 -18   0  -4 4986.93 866.998  18
  18   0  -4 3760.82 489.280  15
  18   0  -4 4314.54 562.066  13
 -18   0   4 3144.23 799.601  22
 -18   0  -4 3569.60 913.627  56
  18   0  -4 4048.83 544.950  53
  18   0  -4 4915.71 548.000  52
 -18   0  -4 3582.22 572.549  29
  18   0  -4 4188.27 499.336  26
  18   0   4 812.957 494.932  33
 -18   0  -4 3378.84 492.160  25
 -18   0   4 3378.28 752.402  32
  18   0   4 4474.63 485.391  45
 -18   0  -4 3791.37 529.407  48
  18   0   4 4094.31 502.848  50
  18   0  -4 4160.21 552.602  45
  18   0  -4 4333.37 575.862  39
  18   0   4 3555.86 481.916  43
  18   0  -4 3772.23 525.918  42
  18   0   4 3932.54 514.844  42
  18   0  -4 5217.29 570.326  44
  18   0  -4 4702.04 572.464  43
  18   0   4 3660.51 483.586  44
  18   0  -5 679.383 402.419  13
 -18   0   5 106.343 57.2034  22
 -18   0  -5-281.879 748.906  56
  18   0   5-290.214 327.075  50
  18   0  -5-201.437 344.306  45
  18   0  -5 536.428 376.893  39
  18   0  -5-367.051 367.277  43
  18   0   5-23.5668 284.003  42
  18   0  -5 22.6380 347.819  44
 -18   0  -5-632.095 458.948  29
  18   0   5-829.660 531.133  24
 -18   0  -5-234.964 366.206  25
 -18   0   5-52.3528 0.79700  32
 -18   0  -6-30.3186 416.422  29
  18   0   6 318.950 481.484  24
 -18   0  -6 139.177 360.338  25
 -18   0  -6-515.591 707.036  18
  18  -2   0 5990.43 487.429  13
  18  -2   0 5572.86 392.196  15
  18   2   0 7010.70 409.478  15
 -18  -2   0 8452.12 2729.02  12
 -18   2   0 6695.08 822.676  56
  18  -2   0 7568.70 411.567  52
  18  -2   0 7667.86 417.612  53
 -18   2   0 7632.14 531.592  57
 -18  -2   0 8806.15 838.904  30
  18  -2   0 6414.33 448.024  24
  18  -2   0 6453.67 407.090  26
  18   2   0 7385.23 417.270  26
  18   2   0 7503.92 483.665  23
 -18  -2   0 5391.93 652.150  32
 -18  -2   0 7812.41 645.577  46
  18  -2   0 7971.26 461.458  44
 -18   2   0 7361.15 599.705  48
  18  -2   0 6882.93 446.721  45
  18   2   0 7502.86 418.620  50
  18   2   0 8101.15 553.018  45
  18   2   0 7664.55 559.497  43
  18  -2   0 7576.48 456.932  42
  18   2   0 7633.01 568.824  42
  18   2   0 7033.11 531.861  44
  18  -2   0 7558.10 461.922  43
  18  -2  -1-397.862 375.920  13
  18   2  -1-19.0763 297.733  15
 -18  -2   1-141.843 2402.88  12
  18  -2   1 93.7281 519.575  11
  18  -2   1-22.3628 1.71439  13
  18   2  -1-23.0329 1.71439  23
  18   2   1-94.2117 351.367  23
  18  -2  -1 493.401 277.304  15
  18  -2   1-98.3540 318.113  15
  18   2   1 137.672 255.230  15
 -18  -2   1-94.5678 197.409   7
 -18  -2  -1-22.6843 372.883  51
 -18   2  -1-163.860 419.478  57
  18  -2  -1-178.038 293.285  53
  18  -2  -1 282.907 287.523  52
 -18   2   1-177.487 408.171  57
 -18   2  -1 55.0382 735.917  56
  18   2  -1-195.466 336.431  53
  18   2  -1 308.950 309.492  52
 -18  -2   1-44.8094 48.2328  30
  18   2   1 205.505 258.021  26
  18   2  -1-265.765 288.795  26
 -18  -2  -1-152.877 476.064  32
 -18  -2  -1 819.266 442.269  25
  18  -2   1 739.992 425.800  33
  18  -2   1-303.315 316.911  26
  18  -2  -1 447.112 279.330  26
 -18  -2   1 89.9451 385.512  32
 -18  -2  -1 575.380 719.697  30
  18   2  -1-129.288 479.896  45
  18  -2  -1 211.372 227.513  49
  18  -2   1-250.866 323.165  45
  18   2   1-138.957 373.284  45
 -18  -2  -1 220.136 447.522  46
  18  -2  -1-18.7674 308.167  45
  18  -2  -1 79.1779 240.087  47
  18   2   1 17.2668 305.493  50
  18   2  -1 17.6563 311.807  50
  18   2   1 748.858 407.308  42
  18   2  -1 21.8576 375.470  39
  18  -2   1 128.005 328.993  43
  18  -2  -1-66.4144 289.383  42
  18  -2  -1-191.441 328.214  43
  18   2   1-260.755 385.044  43
  18   2  -1-300.264 501.164  43
  18  -2   1-42.1381 333.102  44
  18  -2  -1-350.035 291.892  39
  18  -2   1-21.3240 329.235  42
  18  -2  -1-75.7663 312.360  44
  18   2   1 70.2655 374.135  44
  18   2  -1-655.826 505.053  44
  18   2  -2 2391.29 317.738  15
  18  -2  -2 6155.78 468.426  13
  18  -2   2 5024.33 406.051  15
  18  -2  -2 5934.67 407.327  15
  18  -2   2 6438.03 662.837  11
 -18   2  -2 4910.39 487.914  57
 -18   2  -2 6031.87 824.712  56
  18   2  -2 3516.00 447.852  53
  18   2   2 6540.77 347.758  54
 -18  -2  -2 4394.05 423.644  51
  18  -2  -2 5973.36 414.020  52
  18  -2  -2 5544.72 411.752  53
  18   2  -2 3845.18 449.881  52
 -18  -2  -2 6755.47 403.069  57
 -18   2  -2 5252.56 416.664  29
  18   2  -2 2229.37 315.921  26
 -18  -2  -2 4197.37 470.512  25
 -18  -2  -2 4697.35 531.818  29
  18  -2   2 5626.34 413.638  26
 -18   2   2 5939.50 678.511  32
  18  -2  -2 5791.87 403.518  26
  18  -2   2 5203.94 516.848  33
 -18  -2   2-51.1063 107.415  32
  18  -2  -2 5735.78 365.457  49
 -18   2  -2 6652.46 571.646  48
  18  -2  -2 4925.94 361.187  47
  18  -2   2 5361.00 438.770  45
  18  -2   2 6477.75 449.953  44
  18   2   2 6327.00 419.335  50
  18  -2  -2 6612.69 410.248  45
  18   2   2 6266.90 434.560  45
  18   2  -2-206.389 312.237  50
  18  -2  -2 6762.18 424.353  43
  18   2   2 6090.07 439.938  43
  18   2  -2 5897.88 648.023  42
  18  -2  -2 6137.31 435.078  39
  18  -2   2 5376.51 459.198  42
  18  -2  -2 7139.87 389.965  42
  18   2   2 5863.12 444.110  42
 -18   2  -2 6080.17 640.879  38
  18  -2  -2 6277.16 412.531  44
  18   2   2 7078.59 446.414  44
  18  -2   2 5817.79 441.909  43
 -18   2   3 404.008 623.036  22
  18  -2   3 595.411 311.642  15
  18  -2  -3-115.981 388.614  13
  18  -2  -3 151.073 287.552  15
  18  -2   3-736.208 624.160  20
  18  -2  -3 217.662 335.595  53
  18  -2  -3 58.9538 326.170  52
  18   2   3 198.260 276.373  54
 -18  -2  -3-74.3633 324.679  51
  18  -2  -3-216.585 298.871  26
 -18  -2  -3-23.2277 418.143  25
 -18   2  -3-43.2707 368.399  29
 -18  -2  -3 726.694 458.974  29
 -18   2  -3 125.107 455.797  28
  18  -2   3 133.881 291.380  26
 -18   2   3-349.697 609.321  32
  18  -2  -3 158.936 308.748  49
 -18  -2  -3 85.6174 435.286  46
 -18   2  -3-234.746 459.629  48
  18   2   3-54.0007 315.558  45
  18  -2  -3 278.265 326.559  47
  18  -2  -3-30.7256 287.486  45
  18   2   3-456.882 318.616  50
  18  -2   3 484.275 303.874  45
  18  -2   3 117.534 298.179  43
  18   2   3 36.7154 312.602  43
  18  -2  -3 94.0480 288.186  43
 -18   2  -3-439.588 530.872  38
  18  -2   3-46.5098 305.921  44
  18   2   3 54.5191 313.752  44
  18  -2  -3 552.648 361.213  39
  18   2   3-21.1702 338.595  42
  18  -2  -3 15.5050 295.842  44
 -18  -2  -4 3055.53 832.835  18
  18  -2  -4 3262.94 545.393  13
 -18   2   4 4823.10 806.143  22
  18  -2  -4 2743.42 438.823  15
  18  -2  -4 3824.29 476.218  53
 -18  -2  -4 4109.55 941.597  56
  18  -2  -4 2348.10 457.764  52
  18   2   4 3915.16 459.261  54
 -18  -2  -4 4207.81 539.107  25
  18   2   4 3569.43 626.068  24
  18  -2  -4 3448.83 447.826  26
 -18  -2  -4 3316.23 586.036  29
 -18   2   4 3878.55 723.395  32
  18   2   4 4148.99 494.266  50
  18   2   4 3895.50 473.833  42
  18  -2  -4 3945.78 507.728  39
  18  -2  -5 17.6978 299.517  15
 -18  -2  -5-290.199 733.959  18
  18  -2  -5-243.102 442.106  13
 -18   2   5 233.412 688.548  22
  18  -2  -5 62.8674 320.796  53
 -18  -2  -5 565.079 788.315  56
  18  -2  -5 228.904 318.948  52
  18   2   5-70.9229 317.165  54
 -18  -2  -5 23.9452 399.884  25
  18  -2  -5-176.013 305.313  26
 -18  -2  -5-575.974 468.808  29
 -18   2   5 442.783 603.436  32
  18   2   5 553.187 511.477  24
  18   2   5 342.452 351.830  50
  18  -2  -5 24.1351 358.349  39
  18  -2  -6 1704.27 347.534  53
 -18  -2  -6 1084.69 727.834  56
  18  -2  -6 1155.69 342.984  52
  18   2   6-19.0591 342.765  54
 -18   2   6-46.6288 180.292  32
  18   2   6 1271.31 524.094  24
 -18  -2  -6 1817.93 434.690  25
 -18  -2  -6 1600.85 755.042  18
 -18   2   6 1219.95 651.079  22
 -18  -2  -7-1189.22 738.883  18
  18  -2  -7 1095.74 415.505  13
 -18  -2  -7 235.896 602.644  56
  18  -2  -7 119.157 279.367  53
  18  -2  -7 98.5676 269.499  52
  18   2   7-19.6618 213.616  54
 -18  -2  -7-119.369 466.863  29
  18   2   7 447.130 473.569  24
 -18  -2  -7 311.626 404.340  25
  18   2   7-204.355 327.249  50
  18  -2  -7-534.542 329.062  39
  18  -4   0 4042.69 530.242  11
  18  -4   0 3238.92 382.962  13
 -18  -4   0-184.231 242.737  12
  18  -4   0 4031.67 403.220  15
 -18   4   0 3446.68 466.799  57
 -18  -4   0-54.7219 58.9321  30
  18  -4   0 3760.99 388.550  26
  18   4   0 31.2045 444.063  45
  18  -4   0 3315.18 302.902  49
 -18   4   0 3488.33 483.460  48
  18  -4   0 4260.53 327.794  47
  18  -4   0 1246.45 234.193  45
  18   4   0 73.3581 367.800  50
  18  -4   0 1228.06 239.608  43
  18   4   0-421.799 492.284  42
  18   4   0 96.5579 458.682  43
  18  -4   0 1647.66 247.720  44
  18   4   0-94.9857 450.571  44
  18  -4  -1 137.591 418.769  13
 -18  -4  -1 1082.01 2712.41  12
  18  -4   1 468.591 485.185  11
  18   4   1 226.776 344.802  23
  18  -4  -1-239.673 315.578  15
 -18   4   1 562.925 415.494  57
 -18   4  -1 350.534 312.583  57
 -18  -4  -1 838.360 744.649  30
 -18  -4  -1 31.2049 336.683  25
  18  -4  -1 154.002 319.306  26
  18  -4  -1 182.578 268.137  49
 -18   4   1 565.752 458.128  48
  18   4   1 263.280 385.491  45
  18   4   1 203.357 354.062  50
  18  -4  -1 197.277 265.788  45
  18  -4  -1 69.6975 278.319  47
  18  -4  -1-419.981 260.806  43
  18   4   1 417.710 414.676  42
  18   4   1-195.833 386.259  43
 -18   4   1 441.280 617.193  38
  18  -4  -1 216.808 262.413  44
  18   4   1 48.3959 389.730  44
  18  -4  -2 3023.55 536.140  13
  18  -4  -2 3011.02 432.747  15
  18   4   2 2682.25 477.968  23
 -18   4   2 2969.73 522.402  57
 -18  -4  -2 3289.07 499.679  51
 -18  -4  -2 2585.73 601.736  25
  18  -4  -2 3339.17 434.506  26
 -18  -4  -2 4395.20 954.579  30
  18  -4  -2 3964.96 446.892  49
  18   4   2 3548.60 475.454  45
 -18   4   2 3656.42 586.401  48
 -18  -4  -2 3547.74 605.257  46
  18  -4  -2 3402.08 447.576  47
  18   4   2 4101.34 490.020  50
  18   4   2 3505.33 509.207  42
  18   4   2 3828.59 483.162  43
 -18   4   2 3582.51 767.041  38
 -18   4   2 4049.04 439.153  37
  18   4   2 4235.25 485.875  44
  18   4   3 110.766 323.282  23
  18  -4  -3 284.224 255.709  15
  18  -4  -3-189.990 438.437  13
  18  -4  -3-190.221 291.191  53
 -18   4   3-79.5776 369.129  57
 -18  -4  -3 34.5772 302.753  51
  18   4   3-286.044 300.435  54
  18  -4  -3 94.7497 293.999  52
 -18  -4  -3 166.493 456.131  25
  18  -4  -3 103.940 260.515  26
 -18  -4  -3 402.034 812.693  30
  18  -4  -3 17.1792 307.018  49
 -18  -4  -3 492.767 436.539  46
  18  -4  -3-253.464 335.419  47
  18   4   3-129.423 338.254  50
 -18   4   3 215.259 288.320  37
 -18   4   3 341.110 578.367  38
  18  -4  -3-42.9997 348.459  39
  18   4   3-138.431 327.156  42
 -18  -4  -4 3964.55 3048.22  12
 -18   4   4 2606.19 695.110  22
  18  -4  -4 2434.33 500.414  13
  18  -4  -4 1683.94 337.081  15
  18  -4  -4 2105.70 360.600  52
  18  -4  -4 2813.29 383.961  53
  18   4   4 52.7245 379.051  54
  18  -4  -4 2222.94 346.964  26
 -18  -4  -4 1909.49 519.437  25
 -18   4   4 2178.49 625.628  32
  18  -4  -4 2071.45 409.511  49
 -18  -4  -4 1060.01 456.253  46
  18  -4  -4 1773.25 403.496  47
 -18   4   4 2784.21 609.923  38
  18  -4  -4 3483.76 419.020  39
 -18   4   4 2315.54 370.592  37
 -18   4   5 127.060 619.816  22
 -18  -4  -5-338.968 3147.31  12
  18  -4  -5-18.4795 287.667  52
  18  -4  -5 352.572 299.362  53
  18   4   5 239.204 320.640  54
 -18  -4  -5-85.8327 461.836  25
 -18  -4  -5 344.616 500.595  29
 -18  -4  -5 808.124 783.693  30
  18  -4  -5 224.661 348.308  49
  18  -4  -5-198.764 375.155  47
  18   4   5 725.672 342.625  50
 -18   4   5-180.649 304.438  37
  18  -4  -6 1214.24 472.329  13
 -18  -4  -6 2962.94 3009.09  12
 -18   4   6 484.589 653.125  22
  18  -4  -6 1180.04 309.549  52
  18  -4  -6 1023.71 317.951  53
 -18  -4  -6 539.670 686.365  56
  18   4   6 1170.97 337.513  54
  18   4   6 1372.31 370.973  50
 -18   4   6 1600.53 342.464  37
  18  -4  -6 1222.08 367.159  39
 -18  -4  -6 2086.50 502.775  25
 -18  -4  -6 186.611 485.319  29
 -18  -4  -6 1155.14 803.225  30
  18  -6  -1-378.819 306.523  47
  18  -6  -1-163.507 284.901  49
  18  -6  -1-31.4690 2.74932  13
  18  -6  -1-283.280 316.935  15
  18  -6  -1 214.522 307.263  26
  18  -6  -2 1643.77 357.302  49
 -18  -6  -2-298.650 469.508  46
  18  -6  -2 1922.85 361.746  47
  18  -6  -2 1686.14 413.219  13
  18  -6  -2 1604.47 311.514  15
  18  -6  -2 1275.29 291.356  26
  18   6   3 18.3308 304.616  23
 -18  -6  -3 627.381 421.845  25
  18  -6  -3-59.1696 325.674  49
 -18  -6  -3 114.211 416.699  46
  18  -6  -3 38.8231 347.927  47
  18   6   3-92.0637 340.455  50
 -18   6   3 187.292 276.713  37
  18  -6  -4 716.367 429.014  13
  18   6   4 584.085 312.024  23
 -18   6   4 365.077 600.769  22
 -18  -6  -4-192.886 210.020  12
  18   6   4 739.158 325.274  54
 -18  -6  -4 1355.47 781.002  30
 -18  -6  -4 388.755 474.474  25
  18  -6  -4 1007.75 354.768  49
  18  -6  -4 872.584 360.030  47
  18   6   4 1326.87 359.493  50
 -18   6   4 837.431 311.182  37
 -19   1   0 306.253 557.577  18
  19  -1   0-111.041 287.204  23
  19   1   0 409.057 346.891  23
  19  -1   0 589.768 290.324  15
 -19  -1   0 351.158 529.554  22
  19   1   0 859.264 302.807  15
  19  -1   0 811.729 319.498  13
 -19  -1   0 507.374 199.119   7
  19  -1   0 469.115 315.307   6
  19  -1   0 342.598 262.499  53
  19  -1   0 201.053 261.545  52
 -19   1   0 844.727 408.066  57
  19   1   0 593.304 254.798  53
 -19   1   0 1054.10 696.122  56
  19   1   0 775.898 244.310  52
 -19   1   0 827.067 350.505  51
 -19  -1   0 565.577 387.612  51
  19   1   0 788.459 293.019  26
 -19  -1   0 364.060 556.322  32
  19  -1   0 829.484 288.723  26
 -19  -1   0 984.079 627.589  30
  19   1   0 875.244 381.784  45
 -19  -1   0 585.236 418.943  46
  19  -1   0 360.854 353.050  45
  19   1   0 599.407 263.980  50
  19  -1   0 324.735 355.788  43
  19   1   0 1203.40 413.872  43
  19  -1   0 466.881 247.139  39
  19  -1   0 771.389 360.041  44
  19   1   0 1213.88 420.443  44
  19  -1   0 579.631 349.460  42
  19   1  -1 10104.3 892.871  13
  19  -1  -1 9406.18 916.790  13
  19  -1   1 8833.98 899.089  15
  19  -1  -1 10864.3 926.950  15
  19   1   1 10099.1 890.748  15
  19   1  -1 10350.0 930.392  15
  19  -1  -1 11541.1 919.440  23
  19   1  -1 3484.75 864.071  23
 -19   1   1 13161.0 1094.08  22
 -19  -1  -1 8123.49 986.191  22
 -19  -1   1 12202.3 2560.18  12
 -19  -1   1 9135.08 1108.55  22
 -19   1  -1 10989.0 1101.00  18
 -19  -1  -1 8210.71 855.592   7
  19  -1  -1 8104.34 911.417   6
 -19   1   1 9383.88 938.199  51
 -19   1   1 10616.1 1125.67  56
 -19  -1  -1 10881.4 957.501  51
 -19   1  -1 9192.87 1232.12  56
 -19  -1   1 11595.1 986.953  51
  19  -1   1 10827.7 895.250  52
  19  -1  -1 12136.0 922.184  52
  19   1  -1 11424.8 919.771  52
  19  -1   1 10057.3 891.621  53
  19  -1  -1 11291.9 918.010  53
  19   1  -1 11532.4 926.006  53
 -19   1  -1 11145.4 980.840  57
 -19  -1  -1 8622.16 964.798  29
  19  -1   1 9688.43 975.477  24
  19  -1   1 9383.19 899.528  26
  19  -1  -1 10176.9 916.233  26
  19   1   1 9812.69 892.591  26
  19   1  -1 10857.4 930.686  26
 -19   1   1 12667.5 1109.98  32
 -19  -1  -1 8402.68 1001.98  32
 -19  -1   1 9374.86 1108.95  32
 -19  -1  -1 9873.77 1007.77  46
 -19  -1   1 13265.6 1033.24  46
  19  -1   1 11126.6 889.182  50
  19   1   1 10703.8 901.079  50
  19   1  -1 10889.5 883.615  50
  19  -1  -1 9939.85 940.599  45
  19   1   1 12873.4 971.072  45
  19  -1  -1 10309.0 946.503  43
  19   1   1 12451.9 965.883  43
  19   1   1 12594.8 966.169  44
  19  -1  -1 11719.7 919.359  39
  19   1  -1 9749.29 918.184  39
  19  -1   1 10434.0 947.943  42
  19  -1  -1 12122.6 950.017  42
  19   1   1 11986.5 972.356  42
  19   1  -1 10110.6 994.565  42
  19  -1  -1 9223.25 938.808  44
  19   1  -2-18.9402 308.136  15
 -19   1  -2 684.480 650.478  18
 -19  -1  -2-576.215 685.241  18
  19   1  -2-142.315 346.975  13
  19  -1  -2 846.630 361.433  13
  19  -1   2-158.927 280.957  15
 -19  -1   2 405.440 611.135  22
 -19   1   2 230.224 598.938  22
  19   1   2 170.587 228.554  15
  19  -1  -2 363.880 284.077  15
 -19   1  -2 264.858 397.765  57
 -19  -1  -2 33.6638 346.059  57
 -19   1   2-284.133 322.970  51
  19  -1  -2 38.3100 301.236  53
 -19   1  -2 501.787 759.886  56
  19   1  -2 261.891 341.966  53
  19  -1  -2-171.170 294.159  52
  19   1  -2 584.658 328.328  52
 -19  -1  -2 63.5596 344.647  51
  19  -1  -2 292.314 294.373  26
 -19  -1  -2 297.786 360.507  25
  19   1  -2 94.2232 303.214  26
 -19   1  -2 213.566 342.999  29
  19   1   2 270.559 466.492  24
 -19  -1  -2-444.146 423.556  29
  19  -1   2 214.705 399.606  33
 -19  -1  -2-392.813 397.470  32
  19  -1   2 221.226 273.539  26
 -19  -1   2-223.441 631.449  32
  19  -1   2-306.176 447.231  24
  19   1   2-12.0909 228.284  26
  19  -1  -2 358.651 323.789  45
 -19  -1  -2-29.4947 424.011  46
  19  -1   2 469.429 317.785  45
 -19   1  -2-80.5650 465.914  48
 -19  -1   2 193.831 406.900  46
  19   1   2-20.7309 337.978  45
  19  -1   2 164.774 275.908  50
  19   1   2-16.3719 285.506  50
  19   1  -2 289.067 436.554  45
  19   1  -2 244.899 364.915  39
  19   1  -2 142.015 444.448  42
  19  -1   2-87.1200 324.367  43
  19   1   2 126.853 333.620  43
  19  -1  -2 284.573 329.222  43
  19   1  -2 325.661 458.305  43
  19  -1  -2 398.066 317.683  39
  19  -1   2 172.078 329.816  44
  19   1   2 272.122 337.527  44
  19  -1  -2-140.782 333.552  44
  19   1  -2-672.305 476.452  44
  19   1   2 160.027 355.656  42
  19  -1  -2 620.227 317.414  42
 -19  -1  -3 5169.45 992.036  18
  19   1  -3 8050.79 764.903  13
  19  -1  -3 8122.74 763.856  13
  19  -1   3 6578.32 677.717  15
  19  -1  -3 5706.23 693.238  15
 -19  -1   3 2606.63 725.318  22
 -19   1   3 6441.40 689.395  51
 -19   1  -3 6483.04 1131.84  56
  19   1   3 8131.89 674.183  54
  19  -1  -3 7703.05 724.956  52
  19   1  -3 8040.48 770.405  52
  19  -1  -3 7739.57 727.754  53
  19   1  -3 7407.10 766.449  53
 -19   1  -3 6864.79 769.046  57
 -19  -1  -3 7137.31 703.839  57
 -19   1  -3 6337.08 733.969  29
 -19  -1  -3 6569.27 765.860  29
 -19  -1  -3 6596.49 719.723  25
  19  -1   3 6177.37 674.089  26
  19  -1  -3 6380.48 696.774  26
  19  -1   3 5716.91 748.924  33
 -19   1   3 6549.78 940.254  32
  19   1  -3 6588.06 823.451  45
 -19   1  -3 7380.91 806.987  48
  19   1   3 7659.32 709.734  44
  19  -1   3 6790.90 692.507  50
  19  -1   3 6843.64 719.871  45
  19   1   3 7602.46 705.258  50
  19   1   3 8564.79 715.876  45
  19  -1   3 7443.19 727.930  44
  19  -1  -3 7679.96 730.024  45
  19  -1  -3 8687.64 740.398  43
  19   1  -3 7355.90 827.334  42
 -19   1  -3 7976.51 839.907  38
  19  -1  -3 8792.14 737.879  44
  19   1  -3 7230.90 843.664  43
  19  -1  -3 7916.72 733.036  39
  19   1  -3 6483.85 759.769  39
  19  -1   3 6993.31 743.411  42
  19   1   3 7370.28 727.241  42
  19  -1  -3 6305.21 693.655  42
  19   1  -3 6748.10 841.097  44
  19  -1   3 7283.00 725.659  43
  19   1   3 7599.29 709.118  43
  19  -1  -4 18.3381 302.970  15
 -19  -1  -4 192.025 741.424  18
  19  -1  -4 237.281 385.016  13
  19  -1   4-313.710 563.885  11
 -19   1   4 325.333 678.422  22
  19  -1   4 304.610 264.744  15
  19  -1  -4-208.533 354.732  53
 -19  -1  -4 550.992 760.424  56
  19   1   4 223.202 294.647  54
  19  -1  -4 459.906 355.518  52
  19  -1  -4 346.699 313.996  26
 -19   1  -4 270.359 394.369  29
 -19  -1  -4-431.907 438.377  29
  19   1   4 356.821 498.126  24
 -19   1  -4 619.426 329.625  25
  19  -1   4-123.621 269.700  26
 -19   1   4 359.631 642.715  32
 -19  -1  -4 439.651 376.967  25
  19   1   4 303.124 306.597  45
  19  -1  -4 148.893 324.595  45
 -19   1  -4-386.619 390.582  48
  19   1   4 282.715 323.831  50
  19  -1   4-223.734 290.403  45
  19  -1   4 547.516 288.359  43
  19   1   4 561.018 321.579  43
  19   1   4 283.732 337.075  42
  19  -1   4 122.813 354.487  42
  19  -1  -4 667.670 337.074  43
  19  -1   4 857.693 295.958  44
  19   1   4 114.655 318.993  44
  19  -1  -4 357.610 332.587  44
  19  -1  -4 287.320 359.221  39
 -19  -1  -5 4556.85 851.014  18
  19  -1  -5 59.1245 188.363  15
  19  -1  -5 4348.63 504.137  13
  19  -1   5 39.9872 571.146  11
 -19   1   5 2226.23 737.630  22
  19  -1   5 248.549 598.040  20
 -19  -1  -5 4552.47 827.426  56
  19  -1  -5 3872.80 444.029  53
  19   1   5 3023.44 371.180  54
  19  -1  -5 2941.82 424.290  52
  19   1   5 3075.30 579.270  24
 -19   1  -5-108.054 396.637  29
 -19  -1  -5 3009.86 518.063  29
  19  -1  -5 235.221 201.394  26
 -19   1  -5 208.697 338.341  25
 -19   1   5 3261.66 665.546  32
 -19  -1  -5 3955.71 485.775  25
  19   1   5 3667.10 424.685  50
  19   1   5 3594.91 419.146  42
  19  -1  -5 3301.78 454.406  39
 -19  -1  -6-150.854 762.116  18
  19  -1  -6 456.967 397.549  13
 -19   1   6 51.5640 39.4558  22
 -19  -1  -6 53.4160 726.839  56
  19  -1  -6 333.733 339.253  53
  19  -1  -6-402.083 339.477  52
  19   1   6 91.5792 338.163  50
  19  -1  -6-25.9788 345.698  39
  19   1   6 203.443 492.762  24
 -19  -1  -6 358.736 463.812  29
 -19  -1  -6 73.9675 403.570  25
  19   1   7 334.954 472.528  24
 -19  -1  -7-576.267 431.718  29
 -19  -1  -7-281.667 391.806  25
 -19  -1  -7-1093.57 707.805  18
 -19  -3   0 1293.50 2755.58  12
  19  -3   0-199.940 369.609  13
  19  -3   0 130.903 463.193  11
 -19   3   0-169.490 406.857  57
 -19  -3   0 291.023 700.995  30
  19  -3   0 40.3112 324.868  45
 -19   3   0 92.6591 487.743  48
  19   3   0-85.3555 420.767  45
  19   3   0 80.9731 342.587  50
  19  -3   0-102.814 330.323  43
  19   3   0 124.394 458.689  42
  19   3   0-145.568 439.013  43
  19   3   0 258.911 454.288  44
  19  -3   0-78.4537 295.006  42
  19  -3   0-60.9233 329.138  44
  19  -3  -1 5685.29 654.968  13
  19  -3   1 5629.75 612.793  15
  19  -3  -1 5937.54 583.117  15
 -19  -3   1-164.185 825.102  12
  19  -3   1 7213.55 779.807  11
 -19  -3  -1 4656.16 3233.92  12
 -19  -3  -1 6992.98 669.554  51
  19   3  -1-20.3966 529.968  53
  19  -3  -1 7137.40 595.229  52
  19  -3  -1 7054.52 596.905  53
  19   3  -1 20.1594 522.876  52
 -19   3   1 6247.29 670.366  57
  19   3   1 5477.74 618.584  23
  19  -3   1 5903.86 605.163  26
  19  -3  -1 6627.18 584.436  26
 -19  -3  -1 4131.16 707.017  25
 -19  -3  -1 7571.61 1010.52  30
  19  -3  -1 6518.11 538.066  49
  19   3  -1 7220.63 765.156  45
  19  -3  -1 7043.42 600.422  44
  19  -3   1 6706.51 623.146  44
 -19   3  -1 6162.97 753.044  48
 -19   3   1 6573.95 734.772  48
  19  -3   1 5902.18 619.449  45
  19  -3  -1 6144.22 542.396  47
  19  -3  -1 6630.23 597.286  45
  19   3   1 7072.24 611.980  50
  19   3   1 8146.65 674.009  45
  19   3  -1-21.6882 549.782  50
  19   3   1 8902.87 674.885  43
  19   3  -1 7303.56 788.705  42
  19   3  -1 6836.42 778.703  43
  19  -3   1 7378.02 630.647  42
  19  -3  -1 6709.52 582.941  42
 -19   3  -1 5673.22 852.534  38
  19   3   1 6970.97 687.612  42
  19   3   1 6824.15 658.491  44
  19   3  -1 7681.52 783.679  44
 -19   3   1 6851.20 875.932  38
  19  -3   1 6363.41 620.299  43
  19  -3  -1 6082.17 590.390  43
  19  -3   2 646.697 337.748  15
  19   3   2 535.081 335.129  23
  19  -3   2-37.3244 543.164  11
 -19  -3  -2 1284.98 2958.01  12
  19  -3  -2 641.922 304.872  15
  19  -3  -2 272.753 400.033  13
  19  -3   2 818.466 597.561  20
  19  -3  -2 320.334 310.026  52
  19  -3  -2 832.435 317.174  53
 -19   3   2 1379.82 424.669  57
 -19  -3  -2 41.4889 346.709  51
 -19   3  -2 107.150 377.847  57
 -19   3  -2 854.186 423.436  28
 -19  -3  -2 701.244 438.447  25
  19  -3   2 838.175 342.567  26
  19  -3  -2 400.236 292.077  26
 -19  -3  -2 278.839 753.164  30
  19   3   2 688.142 322.111  45
  19  -3  -2 700.921 279.789  49
  19  -3  -2 635.989 301.545  45
 -19   3  -2 324.077 460.523  48
 -19  -3  -2 759.840 447.437  46
[truncated: 144,934 more chars]
