# Supplementary material for: Pressure-Induced Phase Transitions in Bilayer La3Ni2O7
Source: J Phys Chem C Nanomater Interfaces. 2025 Dec 11;130(13):4911–8. doi: 10.1021/acs.jpcc.5c07252 (PMC13051444; doi:10.1021/acs.jpcc.5c07252)
Supplement: Supplementary file 2 [file jp5c07252_si_002.zip › XRD_CIf/2p53Gpa_oC.cif]

data_HW_HD_Zhou_La2222_S2_P2_041524_corr1
_audit_creation_date               2024-10-21
_audit_creation_method
;
Olex2 1.5
(compiled 2024.02.16 svn.r378c4104 for OlexSys, GUI svn.r6928)
;
_shelx_SHELXL_version_number       '2019/1'
_audit_contact_author_address      ?
_audit_contact_author_email        ?
_audit_contact_author_name         ''
_audit_contact_author_phone        ?
_publ_contact_author_id_orcid      ?
_chemical_name_common              ?
_chemical_name_systematic          ?
_chemical_formula_moiety           'La3 Ni2 O7'
_chemical_formula_sum              'La3 Ni2 O7'
_chemical_formula_weight           646.15
_chemical_melting_point            ?
loop_
  _atom_type_symbol
  _atom_type_description
  _atom_type_scat_dispersion_real
  _atom_type_scat_dispersion_imag
  _atom_type_scat_source
 'O' 'O' 0.0106 0.0060 'International Tables Vol C Tables 4.2.6.8 and 6.1.1.4'
 'Ni' 'Ni' 0.3393 1.1124 'International Tables Vol C Tables 4.2.6.8 and 6.1.1.4'
 'La' 'La' -0.2871 2.4523
 'International Tables Vol C Tables 4.2.6.8 and 6.1.1.4'

_shelx_space_group_comment
;
The symmetry employed for this shelxl refinement is uniquely defined
by the following loop, which should always be used as a source of
symmetry information in preference to the above space-group names.
They are only intended as comments.
;
_space_group_crystal_system        'orthorhombic'
_space_group_IT_number             63
_space_group_name_H-M_alt          'C m c m'
_space_group_name_Hall             '-C 2c 2'
loop_
  _space_group_symop_operation_xyz
 'x, y, z'
 '-x, -y, z+1/2'
 '-x, y, -z+1/2'
 'x, -y, -z'
 'x+1/2, y+1/2, z'
 '-x+1/2, -y+1/2, z+1/2'
 '-x+1/2, y+1/2, -z+1/2'
 'x+1/2, -y+1/2, -z'
 '-x, -y, -z'
 'x, y, -z-1/2'
 'x, -y, z-1/2'
 '-x, y, z'
 '-x+1/2, -y+1/2, -z'
 'x+1/2, y+1/2, -z-1/2'
 'x+1/2, -y+1/2, z-1/2'
 '-x+1/2, y+1/2, z'

_cell_length_a                     20.4317(15)
_cell_length_b                     5.4198(5)
_cell_length_c                     5.3697(4)
_cell_angle_alpha                  90
_cell_angle_beta                   90
_cell_angle_gamma                  90
_cell_volume                       594.61(8)
_cell_formula_units_Z              4
_cell_measurement_reflns_used      ?
_cell_measurement_temperature      300(2)
_cell_measurement_theta_max        ?
_cell_measurement_theta_min        ?
_shelx_estimated_absorpt_T_max     ?
_shelx_estimated_absorpt_T_min     ?
_exptl_absorpt_coefficient_mu      27.290
_exptl_absorpt_correction_T_max    ?
_exptl_absorpt_correction_T_min    ?
_exptl_absorpt_correction_type     ?
_exptl_absorpt_process_details     ?
_exptl_absorpt_special_details     ?
_exptl_crystal_colour              ?
_exptl_crystal_density_diffrn      7.218
_exptl_crystal_density_meas        ?
_exptl_crystal_density_method      ?
_exptl_crystal_description         ?
_exptl_crystal_F_000               1132
_exptl_crystal_size_max            ?
_exptl_crystal_size_mid            ?
_exptl_crystal_size_min            ?
_exptl_transmission_factor_max     ?
_exptl_transmission_factor_min     ?
_diffrn_reflns_av_R_equivalents    0.1258
_diffrn_reflns_av_unetI/netI       0.0559
_diffrn_reflns_Laue_measured_fraction_full  0.924
_diffrn_reflns_Laue_measured_fraction_max  0.839
_diffrn_reflns_limit_h_max         34
_diffrn_reflns_limit_h_min         -33
_diffrn_reflns_limit_k_max         8
_diffrn_reflns_limit_k_min         -8
_diffrn_reflns_limit_l_max         8
_diffrn_reflns_limit_l_min         -8
_diffrn_reflns_number              7059
_diffrn_reflns_point_group_measured_fraction_full  0.924
_diffrn_reflns_point_group_measured_fraction_max  0.839
_diffrn_reflns_theta_full          25.242
_diffrn_reflns_theta_max           37.006
_diffrn_reflns_theta_min           1.993
_diffrn_ambient_temperature        300(2)
_diffrn_detector_area_resol_mean   ?
_diffrn_measured_fraction_theta_full  0.924
_diffrn_measured_fraction_theta_max  0.839
_diffrn_measurement_device_type    ?
_diffrn_measurement_method         ?
_diffrn_radiation_type             MoK\a
_diffrn_radiation_wavelength       0.71073
_diffrn_source                     ?
_reflns_Friedel_coverage           0.000
_reflns_Friedel_fraction_full      .
_reflns_Friedel_fraction_max       .
_reflns_number_gt                  345
_reflns_number_total               702
_reflns_special_details
;
 Reflections were merged by SHELXL according to the crystal
 class for the calculation of statistics and refinement.
 
 _reflns_Friedel_fraction is defined as the number of unique
 Friedel pairs measured divided by the number that would be
 possible theoretically, ignoring centric projections and
 systematic absences.
;
_reflns_threshold_expression       'I > 2\s(I)'
_computing_cell_refinement         ?
_computing_data_collection         ?
_computing_data_reduction          ?
_computing_molecular_graphics      'Olex2 1.5 (Dolomanov et al., 2009)'
_computing_publication_material    'Olex2 1.5 (Dolomanov et al., 2009)'
_computing_structure_refinement    'SHELXL-2019/1 (Sheldrick, 2019)'
_computing_structure_solution      ?
_refine_diff_density_max           17.186
_refine_diff_density_min           -17.999
_refine_diff_density_rms           2.684
_refine_ls_extinction_coef         .
_refine_ls_extinction_method       none
_refine_ls_goodness_of_fit_ref     3.040
_refine_ls_hydrogen_treatment      undef
_refine_ls_matrix_type             full
_refine_ls_number_parameters       26
_refine_ls_number_reflns           702
_refine_ls_number_restraints       0
_refine_ls_R_factor_all            0.2488
_refine_ls_R_factor_gt             0.1443
_refine_ls_restrained_S_all        3.040
_refine_ls_shift/su_max            0.000
_refine_ls_shift/su_mean           0.000
_refine_ls_structure_factor_coef   Fsqd
_refine_ls_weighting_details      
 'w=1/[\s^2^(Fo^2^)+(0.1000P)^2^] where P=(Fo^2^+2Fc^2^)/3'
_refine_ls_weighting_scheme        calc
_refine_ls_wR_factor_gt            0.3653
_refine_ls_wR_factor_ref           0.5072
_refine_special_details            ?
_olex2_refinement_description
;
;
_atom_sites_solution_hydrogens     .
_atom_sites_solution_primary       ?
_atom_sites_solution_secondary     ?
loop_
  _atom_site_label
  _atom_site_type_symbol
  _atom_site_fract_x
  _atom_site_fract_y
  _atom_site_fract_z
  _atom_site_U_iso_or_equiv
  _atom_site_adp_type
  _atom_site_occupancy
  _atom_site_site_symmetry_order
  _atom_site_calc_flag
  _atom_site_refinement_flags_posn
  _atom_site_refinement_flags_adp
  _atom_site_refinement_flags_occupancy
  _atom_site_disorder_assembly
  _atom_site_disorder_group
 La1 La 0.000000 0.2502(6) 0.250000 0.0286(10) Uani 1 4 d S T P . .
 La2 La 0.17962(12) 0.2565(4) 0.250000 0.0279(9) Uani 1 2 d S T P . .
 Ni3 Ni -0.0962(3) -0.2481(8) 0.250000 0.0269(13) Uani 1 2 d S T P . .
 O1 O -0.0912(11) -0.500000 0.000000 0.018(5) Uiso 1 2 d S . P . .
 O2 O -0.1038(13) 0.000000 0.000000 0.028(6) Uiso 1 2 d S . P . .
 O3 O -0.2059(16) -0.272(5) 0.250000 0.027(6) Uiso 1 2 d S . P . .
 O4 O 0.000000 -0.211(8) 0.250000 0.034(10) Uiso 1 4 d S . P . .

loop_
  _atom_site_aniso_label
  _atom_site_aniso_U_11
  _atom_site_aniso_U_22
  _atom_site_aniso_U_33
  _atom_site_aniso_U_23
  _atom_site_aniso_U_13
  _atom_site_aniso_U_12
 La1 0.0202(16) 0.026(2) 0.0396(19) 0.000 0.000 0.000
 La2 0.0168(11) 0.0311(18) 0.0356(14) 0.000 0.000 -0.0003(8)
 Ni3 0.020(2) 0.014(3) 0.047(4) 0.000 0.000 0.0004(15)

_geom_special_details
;
 All esds (except the esd in the dihedral angle between two l.s. planes)
 are estimated using the full covariance matrix.  The cell esds are taken
 into account individually in the estimation of esds in distances, angles
 and torsion angles; correlations between esds in cell parameters are only
 used when they are defined by crystal symmetry.  An approximate (isotropic)
 treatment of cell esds is used for estimating esds involving l.s. planes.
;
loop_
  _geom_bond_atom_site_label_1
  _geom_bond_atom_site_label_2
  _geom_bond_distance
  _geom_bond_site_symmetry_2
  _geom_bond_publ_flag
 La1 O1 2.666(16) 2 ?
 La1 O1 2.666(16) 1_565 ?
 La1 O1 2.666(16) 9 ?
 La1 O1 2.666(16) 10_566 ?
 La1 O2 2.85(2) 10_556 ?
 La1 O2 2.85(2) . ?
 La1 O2 2.85(2) 9 ?
 La1 O2 2.85(2) 2 ?
 La1 O4 2.50(4) . ?
 La1 O4 2.693(3) 9_556 ?
 La1 O4 2.693(3) 9 ?
 La1 O4 2.92(4) 1_565 ?
 La2 Ni3 3.180(4) 9_556 ?
 La2 Ni3 3.180(6) 3_565 ?
 La2 Ni3 3.180(4) 9 ?
 La2 O1 2.609(16) 2 ?
 La2 O1 2.609(16) 9 ?
 La2 O2 2.477(17) 2 ?
 La2 O2 2.477(17) 9 ?
 La2 O3 2.35(3) 5 ?
 La2 O3 2.739(6) 9 ?
 La2 O3 2.61(3) 3_565 ?
 La2 O3 2.92(2) 3 ?
 La2 O3 2.739(6) 9_556 ?
 Ni3 O1 1.917(3) . ?
 Ni3 O1 1.917(3) 10_556 ?
 Ni3 O2 1.906(4) . ?
 Ni3 O2 1.906(4) 10_556 ?
 Ni3 O3 2.24(3) . ?
 Ni3 O4 1.976(8) . ?

loop_
  _geom_angle_atom_site_label_1
  _geom_angle_atom_site_label_2
  _geom_angle_atom_site_label_3
  _geom_angle
  _geom_angle_site_symmetry_1
  _geom_angle_site_symmetry_3
  _geom_angle_publ_flag
 O1 La1 O1 60.5(4) 2 9 ?
 O1 La1 O1 119.0(4) 9 10_566 ?
 O1 La1 O1 88.7(7) 2 10_566 ?
 O1 La1 O1 119.0(4) 2 1_565 ?
 O1 La1 O1 88.7(7) 9 1_565 ?
 O1 La1 O1 60.5(4) 1_565 10_566 ?
 O1 La1 O2 59.0(3) 10_566 10_556 ?
 O1 La1 O2 87.6(6) 10_566 . ?
 O1 La1 O2 121.6(3) 9 . ?
 O1 La1 O2 59.0(3) 9 9 ?
 O1 La1 O2 87.6(6) 1_565 10_556 ?
 O1 La1 O2 176.3(4) 10_566 9 ?
 O1 La1 O2 87.6(6) 2 9 ?
 O1 La1 O2 59.0(3) 2 2 ?
 O1 La1 O2 121.6(3) 1_565 9 ?
 O1 La1 O2 87.6(6) 9 2 ?
 O1 La1 O2 176.3(4) 2 . ?
 O1 La1 O2 121.6(3) 10_566 2 ?
 O1 La1 O2 59.0(3) 1_565 . ?
 O1 La1 O2 121.6(3) 2 10_556 ?
 O1 La1 O2 176.3(4) 9 10_556 ?
 O1 La1 O2 176.3(4) 1_565 2 ?
 O1 La1 O4 62.5(6) 10_566 9_556 ?
 O1 La1 O4 59.5(2) 2 1_565 ?
 O1 La1 O4 62.5(6) 2 9_556 ?
 O1 La1 O4 122.8(5) 2 9 ?
 O1 La1 O4 122.8(5) 1_565 9_556 ?
 O1 La1 O4 62.5(6) 9 9 ?
 O1 La1 O4 122.8(5) 9 9_556 ?
 O1 La1 O4 59.5(2) 10_566 1_565 ?
 O1 La1 O4 59.5(2) 9 1_565 ?
 O1 La1 O4 62.5(6) 1_565 9 ?
 O1 La1 O4 122.8(5) 10_566 9 ?
 O1 La1 O4 59.5(2) 1_565 1_565 ?
 O2 La1 O2 96.0(7) 2 10_556 ?
 O2 La1 O2 96.0(7) 9 . ?
 O2 La1 O2 56.1(4) 10_556 . ?
 O2 La1 O2 56.1(4) 2 9 ?
 O2 La1 O2 123.2(4) 10_556 9 ?
 O2 La1 O2 123.2(4) 2 . ?
 O2 La1 O4 118.4(2) 10_556 1_565 ?
 O2 La1 O4 118.4(2) 9 1_565 ?
 O2 La1 O4 118.4(2) 2 1_565 ?
 O2 La1 O4 118.4(2) . 1_565 ?
 O4 La1 O1 120.5(2) . 2 ?
 O4 La1 O1 120.5(2) . 9 ?
 O4 La1 O1 120.5(2) . 1_565 ?
 O4 La1 O1 120.5(2) . 10_566 ?
 O4 La1 O2 115.6(6) 9_556 . ?
 O4 La1 O2 115.6(6) 9 10_556 ?
 O4 La1 O2 59.6(5) 9_556 10_556 ?
 O4 La1 O2 61.6(2) . 9 ?
 O4 La1 O2 61.6(2) . 2 ?
 O4 La1 O2 61.6(2) . . ?
 O4 La1 O2 115.6(6) 9 2 ?
 O4 La1 O2 115.6(6) 9_556 9 ?
 O4 La1 O2 59.6(5) 9 9 ?
 O4 La1 O2 59.6(5) 9_556 2 ?
 O4 La1 O2 61.6(2) . 10_556 ?
 O4 La1 O2 59.6(5) 9 . ?
 O4 La1 O4 94.5(9) 9 1_565 ?
 O4 La1 O4 171.0(18) 9 9_556 ?
 O4 La1 O4 85.5(9) . 9 ?
 O4 La1 O4 94.5(9) 9_556 1_565 ?
 O4 La1 O4 85.5(9) . 9_556 ?
 O4 La1 O4 180.0 . 1_565 ?
 Ni3 La2 Ni3 74.04(13) 3_565 9_556 ?
 Ni3 La2 Ni3 74.04(13) 3_565 9 ?
 Ni3 La2 Ni3 115.2(2) 9 9_556 ?
 O1 La2 Ni3 37.05(6) 2 3_565 ?
 O1 La2 Ni3 37.05(9) 2 9_556 ?
 O1 La2 Ni3 94.1(3) 9 9_556 ?
 O1 La2 Ni3 37.05(9) 9 9 ?
 O1 La2 Ni3 94.1(3) 2 9 ?
 O1 La2 Ni3 37.05(6) 9 3_565 ?
 O1 La2 O1 61.9(4) 9 2 ?
 O1 La2 O3 69.3(6) 9 3_565 ?
 O1 La2 O3 128.6(5) 9 3 ?
 O1 La2 O3 128.6(6) 9 9_556 ?
 O1 La2 O3 128.6(6) 2 9 ?
 O1 La2 O3 67.4(7) 2 9_556 ?
 O1 La2 O3 128.6(5) 2 3 ?
 O1 La2 O3 67.4(7) 9 9 ?
 O1 La2 O3 69.3(6) 2 3_565 ?
 O2 La2 Ni3 98.0(4) 9 3_565 ?
 O2 La2 Ni3 36.80(9) 2 9_556 ?
 O2 La2 Ni3 96.6(4) 9 9_556 ?
 O2 La2 Ni3 98.0(4) 2 3_565 ?
 O2 La2 Ni3 96.6(4) 2 9 ?
 O2 La2 Ni3 36.80(9) 9 9 ?
 O2 La2 O1 97.5(7) 2 9 ?
 O2 La2 O1 64.7(4) 9 9 ?
 O2 La2 O1 64.7(4) 2 2 ?
 O2 La2 O1 97.5(7) 9 2 ?
 O2 La2 O2 65.6(5) 9 2 ?
 O2 La2 O3 64.1(6) 2 3 ?
 O2 La2 O3 67.0(7) 9 9 ?
 O2 La2 O3 132.7(5) 9 3_565 ?
 O2 La2 O3 132.2(6) 9 9_556 ?
 O2 La2 O3 132.2(6) 2 9 ?
 O2 La2 O3 132.7(5) 2 3_565 ?
 O2 La2 O3 64.1(6) 9 3 ?
 O2 La2 O3 67.0(7) 2 9_556 ?
 O3 La2 Ni3 158.9(7) 9_556 9 ?
 O3 La2 Ni3 94.5(6) 9_556 3_565 ?
 O3 La2 Ni3 94.5(6) 9 3_565 ?
 O3 La2 Ni3 43.8(7) 9 9 ?
 O3 La2 Ni3 43.8(7) 9_556 9_556 ?
 O3 La2 Ni3 94.8(3) 3 9 ?
 O3 La2 Ni3 44.3(7) 3_565 3_565 ?
 O3 La2 Ni3 158.2(6) 3 3_565 ?
 O3 La2 Ni3 97.1(4) 3_565 9_556 ?
 O3 La2 Ni3 122.25(11) 5 9_556 ?
 O3 La2 Ni3 94.8(3) 3 9_556 ?
 O3 La2 Ni3 122.25(11) 5 9 ?
 O3 La2 Ni3 97.1(4) 3_565 9 ?
 O3 La2 Ni3 126.2(6) 5 3_565 ?
 O3 La2 Ni3 158.9(7) 9 9_556 ?
 O3 La2 O1 136.4(5) 5 2 ?
 O3 La2 O1 136.4(5) 5 9 ?
 O3 La2 O2 125.9(6) 5 9 ?
 O3 La2 O2 125.9(6) 5 2 ?
 O3 La2 O3 75.6(8) 5 3 ?
 O3 La2 O3 85.9(6) 3_565 9 ?
 O3 La2 O3 89.7(6) 9_556 3 ?
 O3 La2 O3 82.0(8) 5 3_565 ?
 O3 La2 O3 157.6(13) 3_565 3 ?
 O3 La2 O3 78.9(7) 5 9_556 ?
 O3 La2 O3 89.7(6) 9 3 ?
 O3 La2 O3 85.9(6) 3_565 9_556 ?
 O3 La2 O3 157.1(13) 9_556 9 ?
 O3 La2 O3 78.9(7) 5 9 ?
 La1 Ni3 La1 107.57(18) 9_556 9 ?
 La2 Ni3 La1 108.38(11) 3 9 ?
 La2 Ni3 La1 108.38(11) 3 9_556 ?
 La2 Ni3 La1 68.61(4) 9 9 ?
 La2 Ni3 La1 176.05(18) 9_556 9 ?
 La2 Ni3 La1 108.28(11) 3_545 9 ?
 La2 Ni3 La1 176.05(18) 9 9_556 ?
 La2 Ni3 La1 68.61(4) 9_556 9_556 ?
 La2 Ni3 La1 108.28(11) 3_545 9_556 ?
 La2 Ni3 La2 72.59(11) 3_545 9 ?
 La2 Ni3 La2 74.27(11) 9 3 ?
 La2 Ni3 La2 74.27(11) 9_556 3 ?
 La2 Ni3 La2 72.59(11) 3_545 9_556 ?
 La2 Ni3 La2 115.2(2) 9 9_556 ?
 La2 Ni3 La2 115.7(2) 3_545 3 ?
 O1 Ni3 La1 122.1(5) . 9_556 ?
 O1 Ni3 La1 53.2(5) . 9 ?
 O1 Ni3 La1 122.1(5) 10_556 9 ?
 O1 Ni3 La1 53.2(5) 10_556 9_556 ?
 O1 Ni3 La2 55.1(5) 10_556 3_545 ?
 O1 Ni3 La2 55.1(5) . 9 ?
 O1 Ni3 La2 55.1(5) 10_556 9_556 ?
 O1 Ni3 La2 55.1(5) . 3_545 ?
 O1 Ni3 La2 127.5(5) 10_556 9 ?
 O1 Ni3 La2 129.2(5) 10_556 3 ?
 O1 Ni3 La2 129.2(5) . 3 ?
 O1 Ni3 La2 127.6(5) . 9_556 ?
 O1 Ni3 O1 88.9(2) 10_556 . ?
 O1 Ni3 O3 90.7(9) 10_556 . ?
 O1 Ni3 O3 90.7(9) . . ?
 O1 Ni3 O4 91.1(12) . . ?
 O1 Ni3 O4 91.1(12) 10_556 . ?
 O2 Ni3 La1 128.2(6) . 9_556 ?
 O2 Ni3 La1 58.8(6) . 9 ?
 O2 Ni3 La1 58.8(6) 10_556 9_556 ?
 O2 Ni3 La1 128.2(6) 10_556 9 ?
 O2 Ni3 La2 50.1(5) 10_556 3 ?
 O2 Ni3 La2 124.1(6) 10_556 9 ?
 O2 Ni3 La2 124.1(6) . 9_556 ?
 O2 Ni3 La2 50.1(5) . 3 ?
 O2 Ni3 La2 51.1(5) 10_556 9_556 ?
 O2 Ni3 La2 123.5(6) 10_556 3_545 ?
 O2 Ni3 La2 123.5(6) . 3_545 ?
 O2 Ni3 La2 51.1(5) . 9 ?
 O2 Ni3 O1 90.78(6) . . ?
 O2 Ni3 O1 178.3(13) 10_556 . ?
 O2 Ni3 O1 90.78(6) 10_556 10_556 ?
 O2 Ni3 O1 178.3(13) . 10_556 ?
 O2 Ni3 O2 89.5(2) 10_556 . ?
 O2 Ni3 O3 87.7(9) 10_556 . ?
 O2 Ni3 O3 87.7(9) . . ?
 O2 Ni3 O4 90.6(12) . . ?
 O2 Ni3 O4 90.6(12) 10_556 . ?
 O3 Ni3 La1 126.13(9) . 9_556 ?
 O3 Ni3 La1 126.13(9) . 9 ?
 O3 Ni3 La2 61.4(7) . 3 ?
 O3 Ni3 La2 54.2(7) . 3_545 ?
 O3 Ni3 La2 57.61(10) . 9_556 ?
 O3 Ni3 La2 57.61(10) . 9 ?
 O4 Ni3 La1 54.02(13) . 9_556 ?
 O4 Ni3 La1 54.02(13) . 9 ?
 O4 Ni3 La2 128.2(12) . 3_545 ?
 O4 Ni3 La2 116.1(12) . 3 ?
 O4 Ni3 La2 122.31(12) . 9 ?
 O4 Ni3 La2 122.31(11) . 9_556 ?
 O4 Ni3 O3 177.6(13) . . ?
 La1 O1 La1 91.3(7) 1_545 9 ?
 La2 O1 La1 88.17(6) 9 9 ?
 La2 O1 La1 179.3(5) 9 1_545 ?
 La2 O1 La1 179.3(5) 3_545 9 ?
 La2 O1 La1 88.17(6) 3_545 1_545 ?
 La2 O1 La2 92.4(7) 3_545 9 ?
 Ni3 O1 La1 91.6(5) . 9 ?
 Ni3 O1 La1 91.6(5) 11_545 1_545 ?
 Ni3 O1 La1 92.7(5) 11_545 9 ?
 Ni3 O1 La1 92.7(5) . 1_545 ?
 Ni3 O1 La2 87.9(5) . 3_545 ?
 Ni3 O1 La2 87.9(5) . 9 ?
 Ni3 O1 La2 87.9(5) 11_545 3_545 ?
 Ni3 O1 La2 87.9(5) 11_545 9 ?
 Ni3 O1 Ni3 173.9(14) 11_545 . ?
 La1 O2 La1 83.9(7) . 9 ?
 La2 O2 La1 86.74(13) 9 9 ?
 La2 O2 La1 170.7(8) 3 9 ?
 La2 O2 La1 86.74(13) 3 . ?
 La2 O2 La1 170.7(8) 9 . ?
 La2 O2 La2 102.6(10) 9 3 ?
 Ni3 O2 La1 86.8(6) 11 9 ?
 Ni3 O2 La1 86.3(6) 11 . ?
 Ni3 O2 La1 86.8(6) . . ?
 Ni3 O2 La1 86.3(6) . 9 ?
 Ni3 O2 La2 92.1(5) 11 3 ?
 Ni3 O2 La2 93.7(5) . 3 ?
 Ni3 O2 La2 93.7(5) 11 9 ?
 Ni3 O2 La2 92.1(5) . 9 ?
 Ni3 O2 Ni3 170.7(16) . 11 ?
 La2 O3 La2 157.5(13) 3_545 3 ?
 La2 O3 La2 157.1(13) 9_556 9 ?
 La2 O3 La2 105.7(10) 5_445 3_545 ?
 La2 O3 La2 89.5(6) 3_545 9 ?
 La2 O3 La2 101.1(7) 5_445 9_556 ?
 La2 O3 La2 96.8(9) 5_445 3 ?
 La2 O3 La2 89.5(6) 3_545 9_556 ?
 La2 O3 La2 86.2(6) 9_556 3 ?
 La2 O3 La2 101.1(7) 5_445 9 ?
 La2 O3 La2 86.2(6) 9 3 ?
 Ni3 O3 La2 76.0(8) . 3 ?
 Ni3 O3 La2 78.6(7) . 9_556 ?
 Ni3 O3 La2 81.5(9) . 3_545 ?
 Ni3 O3 La2 78.6(7) . 9 ?
 Ni3 O3 La2 172.8(13) . 5_445 ?
 La1 O4 La1 85.5(9) 9 1_545 ?
 La1 O4 La1 171.0(18) 9 9_556 ?
 La1 O4 La1 180.0 . 1_545 ?
 La1 O4 La1 94.5(9) . 9 ?
 La1 O4 La1 85.5(9) 9_556 1_545 ?
 La1 O4 La1 94.5(9) . 9_556 ?
 Ni3 O4 La1 89.55(18) 3 9 ?
 Ni3 O4 La1 84.2(12) . 1_545 ?
 Ni3 O4 La1 84.2(12) 3 1_545 ?
 Ni3 O4 La1 95.8(12) 3 . ?
 Ni3 O4 La1 89.55(18) 3 9_556 ?
 Ni3 O4 La1 95.8(12) . . ?
 Ni3 O4 La1 89.55(18) . 9_556 ?
 Ni3 O4 La1 89.55(18) . 9 ?
 Ni3 O4 Ni3 168(2) 3 . ?

_shelx_res_file
;
TITL HW_HD_Zhou_La2222_S2_P2_041524_corr1 in Cmcm
    HW_HD_Zhou_La2222_S2_P2_041524_corr1.res
    created by SHELXL-2019/1 at 21:07:05 on 16-Apr-2024
REM Cmcm (#63, found as Ccmm in ba-c setting)
CELL 0.71073  20.431683   5.419782   5.369663  90.0000  90.0000  90.0000
ZERR    4.00   0.001452   0.000479   0.000446   0.0000   0.0000   0.0000
LATT  7
SYMM -x,-y, z+1/2
SYMM -x, y,-z+1/2
SYMM  x,-y,-z
SFAC O Ni La
UNIT 28.00 8.00 12.00
REM  CrysAlisPro recorded range (K): Min=300.0; max=300.0; aver:300.0
TEMP 27
ACTA

L.S. 10

WGHT    0.100000
FVAR       0.89624
LA1   3    0.000000    0.250214    0.250000    10.25000    0.02024    0.02601 =
         0.03956    0.00000    0.00000    0.00000
LA2   3    0.179621    0.256515    0.250000    10.50000    0.01681    0.03114 =
         0.03560    0.00000    0.00000   -0.00032
NI3   2   -0.096230   -0.248085    0.250000    10.50000    0.01993    0.01422 =
         0.04660    0.00000    0.00000    0.00038
O1    1   -0.091214   -0.500000    0.000000    10.50000    0.01807
O2    1   -0.103815    0.000000    0.000000    10.50000    0.02819
O3    1   -0.205858   -0.272367    0.250000    10.50000    0.02738
O4    1    0.000000   -0.211411    0.250000    10.25000    0.03412
HKLF 4


REM  HW_HD_Zhou_La2222_S2_P2_041524_corr1 in Cmcm
REM wR2 = 0.5072, GooF = S = 3.040, Restrained GooF = 3.040 for all data
REM R1 = 0.1443 for 345 Fo > 4sig(Fo) and 0.2488 for all 702 data
REM 26 parameters refined using 0 restraints

END

WGHT      0.2000      0.0000

REM Highest difference peak 17.186,  deepest hole-17.999,  1-sigma level  2.684
Q1    1   0.0000  0.3687  0.1698  10.50000  0.05   11.54
Q2    1   0.0000  0.1341  0.1682  10.50000  0.05   11.46
Q3    1   0.1802  0.1346  0.1650  11.00000  0.05   11.43
Q4    1   0.1800  0.3726  0.1667  11.00000  0.05   10.45
Q5    1   0.0000  0.4013  0.0237  10.50000  0.05    8.38
Q6    1  -0.1308 -0.2462  0.2500  10.50000  0.05    8.23
Q7    1   0.0000  0.1012  0.0204  10.50000  0.05    7.61
Q8    1   0.1785  0.1063  0.0214  11.00000  0.05    7.34
Q9    1   0.1774  0.4069  0.0184  11.00000  0.05    7.14
Q10   1   0.1578  0.5180  0.2500  10.50000  0.05    6.17
Q11   1  -0.2090 -0.0507  0.2500  10.50000  0.05    6.15
Q12   1  -0.2085 -0.4448  0.2500  10.50000  0.05    5.91
Q13   1   0.1583 -0.0187  0.2500  10.50000  0.05    5.68
Q14   1   0.0000 -0.0418  0.1383  10.50000  0.05    5.49
Q15   1  -0.2495 -0.4945  0.2500  10.50000  0.05    5.46
Q16   1   0.0000 -0.4494  0.1383  10.50000  0.05    5.46
Q17   1  -0.0207 -0.0442  0.2500  10.50000  0.05    5.42
Q18   1  -0.0678 -0.4811 -0.2500  10.50000  0.05    5.35
Q19   1  -0.1345 -0.4339  0.2500  10.50000  0.05    5.17
Q20   1  -0.0665 -0.0195 -0.2500  10.50000  0.05    5.15
;
_shelx_res_checksum                93653
_shelx_hkl_file
;
   0   0  -1 30.2045 61.6205   1
   0   0   2 434578. 1907.03  12
   0   0  -2 432522. 2110.11   1
   0   0  -2 433587. 1967.30   4
   0   0   2 429318. 2111.94  32
   0   0   2 432900. 2001.81  17
   0   0  -3-29.7444 215.261   4
   0   0   3-138.730 192.363  32
   0   0  -3-15.3267 193.427   1
   0   0   4 218863. 17447.6   3
   0   0   4 209661. 17446.4  17
   0   0  -4 204874. 17442.6   1
   0   0  -4 205031. 17442.9   4
   0   0   4 220756. 17454.8  30
   0   0   4 217577. 17445.3   1
   0   0   4 225468. 17453.4   2
   0   0   5-18.0854 245.808   3
   0   0   5 265.275 280.184  36
   0   0   5 206.138 251.261   2
   0   0   5-173.783 334.843  30
   0  -2   0 106.670 402.875  40
   0  -2   0 99.6606 203.942   5
   0   2   0-24.8752 36.2771   6
   0  -2   1 704.192 316.636   6
   0   2  -1 654.221 218.261   1
   0  -2   1 743.135 154.056  52
   0   2  -1 451.773 267.583   6
   0  -2   1 812.621 183.197  41
   0  -2   1 1314.41 290.643  17
   0  -2   1 817.243 243.880   5
   0   2  -2 437390. 36003.7   8
   0  -2   2 435768. 36076.4   5
   0  -2   2 484465. 36075.5  44
   0  -2   2 309907. 36265.9  21
   0  -2   2 434293. 36024.3  17
   0  -2   2 451987. 36002.5  12
   0   2  -2 459087. 36026.5   1
   0  -2   3 44.6501 223.078   1
   0  -2   3 246.964 1671.44  21
   0   2  -3 21.4480 416.935  11
   0  -2   3 126.160 449.048   5
   0   2  -3 141.868 217.064   4
   0  -2   3-135.423 526.182  44
   0  -2   3 298.112 249.022   2
   0   2  -3-11.1890 200.643  29
   0   2  -3 226.581 205.804   8
   0  -2   3 289.784 142.066   7
   0  -2   3 378.991 244.987  17
   0   2  -3 316.950 197.537   1
   0  -2   3 297.097 228.836   3
   0   2  -3 478.953 420.444  20
   0  -2   3 723.602 229.879  36
   0  -2   4 113941. 9021.42   2
   0  -2   4 123319. 9013.88  36
   0  -2   4 112008. 9015.07   3
   0   2  -4 115510. 9012.32   4
   0   2  -4 93639.9 8995.15  29
   0  -2   4 116079. 8993.91  12
   0   2  -4 115545. 9015.01   8
   0  -2   4 83253.3 9126.11  44
   0  -2   4 112964. 9014.18  17
   0  -2   4 86825.6 9096.08   5
   0   2  -4 122279. 9120.78  11
   0  -2   5-110.349 782.313  44
   0   2  -5 15.8404 288.454   4
   0  -2   5 622.725 324.138   2
   0  -2   5 50.6593 284.208   3
   0  -2   5-64.5998 291.537  17
   0  -2   5-89.9859 716.314   5
   0  -2   5 415.881 256.543  36
   0  -2   5 572.935 220.116  12
   0  -2   6 57707.1 4501.78  36
   0   2  -6 52828.9 4507.33   4
   0  -2   6 52834.5 4511.20  17
   0   2  -7-322.414 300.619   4
   0  -2   7-411.883 328.327  17
   0  -2   7-19.8504 333.057   2
   0  -2   7-18.8394 328.600   3
   0  -2   8-235.630 277.417  17
   0  -2   8 40.4799 296.378   2
   0  -2   8-19.2089 258.567   3
   0  -4   1 718.079 361.959   5
   0  -4   1 761.293 389.773   3
   0  -4   1 360.320 411.238   2
   0   4  -1 714.636 250.948  24
   0  -4   1 1455.62 316.188  41
   0  -4   1 318.486 286.696  27
   0  -4   1 960.797 248.951  52
   0  -4   1 209.822 314.798  17
   0   4  -1 1026.03 329.308   1
   0   4  -1 1153.71 349.905   6
   0   4  -2 111306. 8873.90  24
   0  -4   2 105906. 8926.18   3
   0  -4   2 115532. 8879.67  41
   0  -4   2 102170. 8864.38  12
   0  -4   2 105598. 8937.55   2
   0  -4   2 125486. 8968.03   5
   0  -4   2 98722.4 8937.21  17
   0  -4   3 401.860 354.002   3
   0   4  -3 690.763 246.109  24
   0  -4   3 566.839 203.736  12
   0  -4   3-91.4568 429.627  17
   0  -4   3 577.433 381.191   2
   0  -4   3 1004.02 462.858  44
   0  -4   3 426.254 510.357   5
   0  -4   4 73504.0 6253.95   2
   0   4  -4 68514.2 6209.79  24
   0  -4   4 75179.9 6351.38   5
   0  -4   4 82706.1 6206.27  12
   0  -4   4 71261.4 6304.88  44
   0  -4   4 76649.7 6248.77   3
   0  -4   4 82022.4 6274.36  17
   0  -4   5-21.7803 359.485   2
   0   4  -5 305.316 246.138  24
   0  -4   5 315.822 356.198  17
   0  -4   5-60.5590 349.715   3
   0  -4   5-387.392 662.867   5
   0   4  -5 304.291 287.343   4
   0  -4   5 423.148 216.691  12
   0  -4   6 27624.7 2163.17  12
   0  -4   6 24711.7 2210.62  17
   0  -4   6 19210.8 2374.97   5
   0   4  -6 26380.5 2189.15   4
   0   4  -7 191.785 301.814   4
   0  -4   7 305.431 375.377  17
   0  -4   7 69.0942 381.237   2
   0  -4   7 495.573 701.244   5
   0  -4   7-85.3664 358.275   3
   0   4   8 9509.80 4026.85  51
   0   4  -8 12245.3 1107.34   4
   0  -4   8 12160.6 1138.77  17
   0   6  -2 42373.8 863.334  24
   0  -6   2 98.0177 574.952  41
   0  -6   3 38.0625 589.697   5
   0   6  -3 672.716 256.913  24
   0  -6   3 80.7882 407.480   3
   0  -6   3 912.500 238.301  12
   0  -6   3 267.070 485.776   2
   0  -6   3 529.648 443.799  17
   0  -6   4 18707.3 2062.19  17
   0   6  -4 22146.6 1977.71  24
   0  -6   5 805.974 485.006  17
   0  -6   5-25.8701 408.578   3
   0   6  -5 259.531 293.726   4
   0  -6  -5-98.1971 351.898   5
   0  -6   5 381.111 673.126   5
   0   6  -5 337.547 238.110  24
   0  -6   5-28.5101 433.943   2
   0   6   6 12433.2 2026.94  42
   0  -6   6 13607.0 1524.83   5
   0   6   6 3176.81 2837.71  49
   0   6  -6 14652.2 1264.11  24
   0  -6  -6 2164.98 2030.75  33
   0   6  -6 17502.4 1302.73   4
   0  -6   6 13456.5 1366.90  17
   0   8   4-924.831 3623.25  43
   0  -8   4 30.0041 25.2340   2
   0  -8  -4 464.438 635.052  50
   0  -8   4 219.551 580.391   5
   0  -8   4-27.1650 22.8463   3
   0  -8  -4 2672.48 1564.82  16
  -1   1   0 102.289 80.5649   6
   1  -1   0-14.0680 86.2225   6
  -1  -1   1 24036.6 2058.62  41
   1   1  -1 25078.6 2068.77   1
  -1  -1   1 25192.6 2055.57  12
   1  -1   1 24245.7 2071.34   1
   1   1  -1 24607.1 2049.97   8
   1  -1   1 26972.8 2074.77   2
   1  -1   1 26507.3 2071.04   3
   1  -1   1 23886.6 2085.66   5
   1   1  -2-20.5697 307.045  11
   1  -1   2-10.4379 152.318   3
   1  -1   2-10.6226 150.573  17
   1  -1   2-141.733 159.625   2
   1   1  -2 128.953 147.139   4
  -1  -1   2 10.5725 338.242  22
  -1  -1   2 96.3104 157.523  36
   1  -1   2 122.240 304.286   5
  -1  -1   2-56.7720 148.893  17
  -1  -1   2 55.9080 120.929  12
   1  -1   2 82.6518 105.413  12
   1  -1   2 28.8708 139.736  36
  -1  -1   2-25.6491 130.046   8
   1   1  -2 180.274 142.714   8
   1  -1   2 276.300 381.224  44
  -1   1  -2 107.818 152.290   8
  -1  -1   2 210.172 352.833  44
   1  -1   2-68.7599 128.314   7
   1  -1   2 34.3333 139.498   1
   1   1  -2-43.9256 140.083   1
  -1  -1   3 10731.0 439.743  36
  -1  -1   3 9174.22 366.573   8
   1  -1   3 9659.30 851.672  44
   1  -1   3 10726.9 375.107  36
  -1   1  -3 10202.4 373.095  15
  -1   1  -3 11729.1 739.065  31
   1  -1   3 10201.6 738.282   5
   1   1  -3 11231.6 392.517   4
   1   1  -3 11499.6 393.609   1
   1  -1   3 12751.5 355.866  12
   1   1  -3 10750.0 647.445  31
  -1   1  -3 11407.4 410.719   8
  -1  -1   3 9521.71 823.498  44
   1  -1   4-425.858 657.485   5
  -1   1  -4-37.9224 230.233  15
   1  -1   4 208.440 209.562  12
  -1  -1   4-17.8036 282.910  36
   1  -1   4 15.8685 272.200   2
  -1   1  -4 666.964 684.133  31
   1  -1   4 91.1498 247.085   3
   1  -1   4-213.785 265.380  17
  -1  -1   4-39.8638 228.755   8
   1  -1   4-864.244 787.323  44
  -1  -1   4 163.725 603.509  22
   1   1  -4-142.152 608.663  31
   1   1  -4 193.262 255.621   4
   1  -1   4-46.1373 259.328  36
  -1  -1   4-216.273 255.797  17
  -1  -1   4 88.5083 199.509  12
  -1  -1   5 4441.82 783.485  22
   1  -1   5 4294.70 468.345  36
  -1  -1   5 4334.96 489.678  17
   1  -1   5 3967.04 491.324  17
   1  -1   5 4787.44 504.589   2
  -1  -1   5 4837.10 521.533  36
  -1   1  -5 3686.01 851.813  31
  -1  -1   5 2362.47 416.129  12
   1  -1   5 5466.48 498.042   3
   1   1  -5 4793.76 489.970   4
   1  -1   6-124.432 280.117   3
  -1  -1   6 185.968 287.578  17
   1  -1   6-167.116 295.916   2
  -1  -1   6 211.372 274.789  36
   1   1  -6 17.6196 242.622   4
   1  -1   6 344.515 268.650  36
   1  -1   6-159.062 303.191  17
   1  -1   7-146.510 260.289  17
   1  -3   1 13383.8 1205.98   5
  -1  -3   1 13053.2 1295.96  33
  -1  -3   1 12977.7 1295.28   6
  -1  -3   1 10491.1 1218.05  17
   1   3  -1 12278.0 1172.27   1
  -1  -3   1 13053.1 1652.21  10
  -1  -3   1 14059.1 1147.99  41
  -1   3  -1 13776.5 1120.67   9
  -1  -3   1 13020.5 1128.79  52
   1  -3   1 12588.9 1121.11  52
  -1   3  -1 13539.5 1205.99   6
   1  -3   1 13570.8 1282.47   6
  -1  -3   2 457.159 372.091  44
  -1  -3   2-94.4261 170.910  12
   1  -3   2 20.7399 349.306   2
   1   3  -2-44.4515 230.145   1
   1  -3   2 220.699 357.824   5
   1  -3   2-26.1742 399.901  44
   1   3  -2 29.7321 131.035   9
   1   3  -2-302.893 370.923   6
  -1  -3   2 303.027 358.424  17
   1  -3   2 106.827 343.780  17
  -1   3  -2 132.050 187.428  24
   1  -3   2-11.1598 212.403  41
   1  -3   2 56.9755 308.501   3
  -1  -3   2-35.7506 219.836  41
  -1   3  -2 805.729 381.466   6
  -1  -3   3 8803.22 871.211  44
  -1  -3   3 7684.85 768.243  17
   1  -3   3 6132.81 875.957   5
   1  -3   3 7699.53 777.706   2
   1   3  -3 8293.09 701.943   8
   1  -3   3 6569.20 756.979   3
  -1   3  -3 7191.89 703.826   8
  -1  -3   3 7655.80 693.359  12
   1  -3   3 8318.41 690.870  12
   1  -3   3 7627.52 774.296  17
   1  -3   3 7710.10 856.141  44
  -1  -3   4-174.484 617.025  44
   1  -3   4-116.836 637.647  44
   1  -3   4 392.275 296.753   3
   1  -3   4-148.877 195.764  12
  -1  -3   4-79.7220 295.318  17
   1  -3   4-72.7333 320.781   2
   1  -3   4-197.871 641.071   5
   1   3  -4-14.6177 263.389   4
  -1  -3   4 270.355 210.764  12
   1  -3   4-67.7970 305.398  17
  -1  -3   5 3629.66 475.588  17
   1  -3   5 3876.08 504.732   2
   1  -3   5 2844.28 882.260  44
  -1  -3   5 2427.63 836.533  44
   1   3  -5 3735.93 447.873   4
   1  -3   5 3687.56 400.964  12
   1  -3   5 3166.66 477.173  17
   1  -3   5 3635.55 479.053   3
   1  -3   5 2673.72 760.582   5
  -1  -3   5 3824.20 404.149  12
   1   3  -6 317.284 294.274   4
   1  -3   6 143.538 711.915   5
   1  -3   6 18.9393 316.582   3
   1  -3   6-18.4660 327.991  17
   1  -3   6-20.1928 343.881   2
  -1  -3   6 210.462 319.790  17
   1  -3   6-323.324 221.383  12
  -1  -3   6-103.694 226.068  12
   1  -3   7-59.0633 357.294   3
   1  -3   7-230.903 381.636   2
  -1  -3   7 888.577 335.565  17
   1  -3   7 2076.22 377.676  17
  -1  -3   7 13.8309 116.520  12
   1   3  -7 1857.36 325.915   4
   1  -3   8 267.875 326.133  17
  -1  -3   8 401.073 303.105  17
   1  -3   8-19.9635 311.258   3
   1  -3   8 106.427 359.637   2
   1   3  -8 107.005 259.724   4
  -1  -5   1-680.167 445.602   5
  -1  -5   1-140.058 250.731  52
  -1   5  -1-14.7613 0.94647  24
   1  -5   1 29.5797 65.8253   3
  -1  -5   1-106.570 290.811  41
   1  -5   1 178.026 424.950   5
   1  -5   1 159.414 221.748  52
   1  -5   1 32.6667 67.3022   2
   1  -5   2-38.0355 216.446  12
   1  -5   2 467.006 448.629   2
   1  -5   2 471.321 524.380  17
   1  -5   2 38.2894 232.721  52
  -1  -5   2-432.732 435.507  17
   1   5  -2-13.7041 238.173  24
  -1  -5   2 284.413 229.238  12
  -1  -5   2 93.2277 460.909   5
   1  -5   2-239.496 283.188  41
   1  -5   2-158.929 389.059   3
  -1  -5   2 30.9366 274.438  41
  -1   5  -2 81.3809 225.286  24
   1  -5   2-31.2033 445.358   5
   1  -5   3 2727.42 610.966  17
   1   5  -3 2666.71 398.785  24
  -1  -5   3 3720.35 402.346  12
  -1  -5   3 4620.45 611.469  44
  -1   5  -3 3319.53 408.980  24
   1  -5   3 3075.94 591.846   2
  -1  -5   3 2659.65 598.465  17
   1  -5   3 4216.45 703.972   5
  -1  -5   3 2702.62 674.451   5
   1  -5   3 3703.21 382.868  12
   1  -5   3 4661.69 634.970  44
   1  -5   3 3545.69 549.915   3
  -1   5  -4 38.9878 240.712  24
  -1  -5   4 686.250 473.504  17
   1  -5   4 447.794 599.878   5
   1  -5   4-148.567 430.323  17
   1  -5   4-53.1292 194.776  12
  -1  -5   4-40.4848 615.707   5
  -1  -5   4-91.8161 207.029  12
   1  -5   4-45.0867 373.461   3
   1   5  -4-119.624 231.810  24
   1  -5   4-49.2379 386.251   2
  -1  -5   5 1657.86 477.123  17
  -1   5  -5 2006.74 318.871  24
   1   5  -5 1421.22 309.476  24
   1  -5   5 1169.57 765.838   5
   1  -5   5 24.7588 471.809   2
  -1  -5   5-89.4126 735.818   5
   1   5  -5 2841.11 383.194   4
   1  -5   5 2864.16 517.498  17
  -1  -5   5 2463.19 303.487  12
   1  -5   5 113.352 436.899   3
   1  -5   5 2733.04 296.062  12
   1  -5   6 22.9503 373.825   3
   1  -5   6 136.707 700.428   5
   1  -5   6 75.1963 420.599   2
   1   5  -6-80.1581 237.364  24
  -1  -5   6 161.792 405.471  17
  -1   5  -6-155.994 227.843  24
   1   5  -6-359.482 298.600   4
   1  -5   6-24.0877 400.627  17
  -1  -5   6 678.887 683.058   5
   1  -5   7-69.0950 382.642   3
   1   5  -7 850.960 319.645   4
   1  -5  -7 1792.78 3943.09  10
  -1  -5   7 864.963 420.014  17
   1  -5   7-25.1552 426.923   2
  -1   5  -7 647.248 244.345  24
   1  -5   7 1294.91 728.308   5
   1   5  -7 802.063 266.912  24
   1  -5   7 142.577 420.565  17
  -1  -5   7 444.927 761.382   5
   1  -7   3-28.2095 233.702   3
  -1  -7   3 472.946 574.129   5
   1  -7   3-118.715 560.869   5
  -1   7  -3-13.8709 35.2646  24
   1  -7   3-31.1556 263.367   2
   1  -7   3 548.115 213.471  12
   1   7  -3 574.838 162.164  24
  -1  -7   4 48.3129 202.917  12
  -1   7   4 552.427 2315.56  43
   1  -7   4 27.2210 372.684   3
   1  -7   4-65.5428 165.382  17
  -1  -7   4-32.2324 38.3970  17
   1  -7   4 30.0751 427.013   2
  -1   7  -4 13.2604 215.974  24
   1   7  -4 107.648 216.809  24
   1  -7   4 76.4250 551.046   5
  -1  -7  -4 425.913 415.279  50
  -1  -7   4 114.093 583.671   5
  -1  -7   5 385.418 635.730   5
   1   7   5 147.584 498.545  32
   1  -7   5 28.7795 440.813   2
  -1  -7  -5 567.498 397.974  50
   1  -7  -5 5525.61 1452.36  39
  -1  -7  -5-106.262 1174.53  40
  -1   7   5 1038.73 2720.01  43
  -1   7   5 200.768 541.193  32
   1   7  -5 865.577 247.043  24
  -1   7   5 341.724 1379.21  22
  -1   7   5 1185.40 2231.50  14
   1  -7  -5-215.174 1185.48  40
   1  -7   5-26.1143 394.662   3
   1  -7  -5 7510.48 1690.67  16
   1   7  -5 960.988 308.391   4
   1   7   5-330.328 2451.53  14
   1  -7  -5 1650.05 1541.34  25
   1  -7  -5 2247.68 3185.21  26
   1  -7   5 1076.08 646.094   5
   1  -7  -5-630.344 746.888  50
  -1   7  -5 771.738 235.052  24
   1  -7   5 1390.90 477.155  17
  -1  -7  -5 5686.12 3945.86  34
   1   7   5 1844.71 2342.93  19
   2   0   0 2110.53 209.463   7
  -2   0  -1 95.3260 99.1900   7
  -2   0  -1 24.7333 77.8362   8
   2   0  -1-44.5442 64.5922   1
   2   0   1 43.7222 66.8605   1
  -2   0  -2 642.197 344.112  25
   2   0  -2 747.105 177.025   1
  -2   0   2 127.492 519.244  19
   2   0   2 490.689 166.176   3
  -2   0   2 613.445 168.258  17
   2   0  -2 1063.94 329.653  11
  -2   0  -2 291.420 460.591  26
  -2   0  -2 965.248 196.088   8
   2   0   2 483.808 496.847  44
  -2   0   2 3226.22 666.311  18
   2   0   2 591.385 167.220   1
   2   0   2 936.125 234.277  30
   2   0  -2 768.483 175.140   4
   2   0   2 802.531 184.187   2
  -2   0   2 3767.06 926.273  49
  -2   0  -2 470.552 389.858  16
   2   0  -3-161.329 216.886   4
   2   0   3 14.8700 196.617   1
  -2   0   3 34.5172 799.386  19
   2   0   3-14.6604 215.040   3
   2   0   3 187.474 730.156  44
   2   0   3 60.6523 229.249   2
   2   0  -3-166.307 207.835   1
   2   0   3-15.8188 290.913  30
  -2   0  -3-360.511 404.548  16
  -2   0   3-43.3492 217.793  17
   2   0   4 413.038 282.703   2
   2   0   4 266.223 264.255   3
  -2   0   4 291.826 239.173  17
   2   0   4 230.722 366.350  30
  -2   0  -4 268.264 247.783   7
   2   0   4-103.526 258.970  17
  -2   0   4-80.0807 230.854   1
   2   0  -4 215.983 188.817   4
   2   0   4 159.322 220.069   1
   2   0  -4 484.894 174.452   1
  -2   0   4 23.8796 322.445  36
   2   0   5-89.6020 232.040   3
   2   0   5-267.540 325.444  30
   2   0   5 74.2706 256.610   2
  -2   0   5 73.3102 289.933  36
   2   0   5 97.4090 272.217  36
   2   0   5 147.877 248.267  17
  -2   0  -5 150.022 285.008  15
   2  -2   0-25.1621 56.2529   2
   2  -2   0-839.849 545.526  39
   2  -2   0 283.067 392.880  46
   2   2   0 1010.50 167.946  24
  -2  -2   0 355.433 391.786  46
  -2   2   0 580.252 180.539   6
  -2  -2   0-18.2937 195.899  27
   2  -2   0 22.7834 74.4107   3
   2  -2   0-118.127 173.303   6
   2  -2   0-195.445 192.471   5
   2  -2   1-46.2819 206.812   3
   2  -2   1-102.815 226.523   5
   2   2  -1 136.667 188.595   1
  -2   2  -1 8.90671 136.327  24
  -2  -2   1 64.9302 233.310  17
   2  -2   1-117.936 229.818   2
   2  -2   1 220.206 124.211  52
  -2  -2   1 207.870 309.751   6
  -2  -2   1 10.4778 156.438  41
  -2   2  -1-232.167 261.260   6
  -2  -2   1 95.2268 135.959  52
  -2  -2   1 19.2242 125.286  12
   2   2  -2 355.894 158.608   8
   2  -2   2-158.091 1826.98  21
  -2  -2   2 464.320 214.143  36
   2  -2   2 286.272 221.081   1
   2  -2   2 827.867 379.679  44
  -2  -2   2 365.010 154.859  12
  -2  -2   2 788.652 295.793  44
  -2  -2   2 392.924 212.389  17
   2  -2   2 709.959 230.979   3
   2  -2   2 293.724 341.252   5
   2   2  -2 521.773 185.803   1
   2  -2   2 471.796 133.001  12
  -2   2  -2 635.137 350.464   6
  -2  -2   2 225.987 120.637  28
   2  -2   2 563.774 244.375  17
   2  -2   2 556.948 245.033   2
   2   2  -3 101.502 221.821   4
   2  -2   3 11.3899 186.775  36
   2  -2   3 8.29517 156.359  12
   2  -2   3 191.383 250.734   2
  -2   2  -3-14.5596 241.540  29
   2   2  -3-67.0597 176.431  29
  -2   2  -3 56.1563 380.464  11
   2   2  -3 100.277 449.254  11
  -2  -2   3-682.531 1585.80  21
   2  -2   3-826.669 529.862  44
   2  -2   3-146.943 211.937   1
  -2  -2   3-58.9768 214.814  36
   2  -2   3 10.9365 190.105   7
  -2  -2   3-206.307 507.996  44
   2   2  -3-212.007 481.639  20
   2  -2   3-279.465 241.445   3
   2  -2   3 94.5052 469.484   5
  -2  -2   3-91.5167 173.841  12
   2   2  -3-142.898 206.758   1
   2   2  -3-105.296 196.830   8
  -2   2  -3 134.404 208.619   8
   2   2  -3-262.390 414.666   6
   2  -2   3 14.5464 252.238  17
   2  -2   4-30.5973 204.705  12
  -2   2  -4 184.333 271.679  29
   2  -2   4 398.932 224.453  36
   2   2  -4-14.2596 260.346   4
  -2  -2   4-486.750 750.812  44
  -2   2  -4-291.797 254.232   8
   2  -2   4-48.6238 774.848  44
   2  -2   4 154.214 259.793   3
   2  -2   4 81.2385 288.324   2
   2   2  -4-671.745 625.186  11
  -2  -2   4 184.400 242.551  36
  -2  -2   4 55.2800 266.894  17
   2  -2   4 535.607 601.980   5
   2  -2   4 252.966 277.399  17
  -2  -2   4 125.453 213.278  12
   2  -2   5 278.590 222.125  36
   2  -2   5-167.353 283.251   3
  -2  -2   5 60.6202 278.080  17
   2  -2   5-57.0226 802.476  44
   2   2  -5-46.9476 264.213   4
  -2  -2   5 79.6253 253.769  36
  -2  -2   5-167.686 225.218  12
   2  -2   5 16.9910 300.765  17
   2  -2   5 180.839 673.755   5
   2  -2   5-215.201 216.825  12
   2  -2   5 123.427 298.434   2
   2  -2   6 71.4168 290.391   3
  -2  -2   6 140.696 230.057  12
   2  -2   6-18.8116 295.136   2
   2  -2   6 233.801 308.873  17
  -2  -2   6-48.7071 284.789  17
  -2  -2   6-179.066 265.121  36
   2   2  -6-283.725 291.404   4
  -2  -2   7-305.894 311.992  17
   2   2  -7 17.7173 284.081   4
   2  -2   8 132.308 289.935  17
   2  -2   8 19.0952 278.463   3
  -2  -2   8-20.2227 298.767   2
   2  -2   8 80.4793 296.286   2
  -2  -2   8 585.616 267.813  17
  -2  -4   1 28.9932 228.760  52
   2  -4   1-35.0469 468.840  17
   2  -4   1 148.212 408.889   2
   2  -4   1-24.5981 368.342   5
   2  -4   1 51.2752 215.098  52
   2   4  -1 21.4650 301.550   1
   2  -4   1-295.241 386.399   3
  -2   4  -1-93.9103 215.285  24
   2   4  -1-270.502 337.257   6
  -2   4  -1-153.534 297.439   6
  -2  -4   1-34.9245 2.99556  17
  -2  -4   1-48.6969 294.714  41
   2  -4   2 119.137 400.827   3
  -2   4  -2 48.3028 224.426  24
  -2  -4   2 311.133 266.022  41
   2  -4   2 337.566 453.264   5
  -2  -4   2-481.605 475.784  17
  -2  -4   2 190.250 207.196  12
   2  -4   2-56.5070 472.888  17
  -2   4  -2 57.6354 194.816   9
   2  -4   2-38.8983 257.657  41
   2  -4   2 105.034 438.393   2
  -2   4  -2-26.8872 377.750   6
   2  -4   2 32.3758 180.708  12
   2  -4   3-342.841 397.267   2
  -2  -4   3-131.112 389.911  17
  -2  -4   3 386.512 196.284  12
   2  -4   3-394.725 519.629  44
   2  -4   3-556.857 553.762   5
   2  -4   3 166.414 422.299  17
   2  -4   3-104.641 370.937   3
  -2  -4   3 155.593 395.730  44
  -2   4  -3 467.526 222.134  24
   2  -4   3-142.672 184.107  12
   2   4  -3 151.431 224.484  24
   2  -4   4-19.4528 187.251  12
   2  -4   4 210.128 366.457   2
  -2   4  -4-37.7627 237.192  24
  -2  -4   4-63.5024 413.303  17
   2  -4   4 204.734 363.633  17
   2  -4   4-305.749 598.749   5
   2  -4   4 418.011 551.983  44
   2  -4   4 19.4728 312.882   3
  -2  -4   4 45.7228 209.299  12
   2   4  -4-187.127 252.365  24
   2  -4   5-83.0029 195.264  12
   2  -4   5-21.5927 361.912   2
  -2  -4   5-189.344 219.766  12
   2  -4   5 41.2835 359.229  17
  -2  -4   5 112.403 349.201  17
   2  -4   5 20.0095 323.352   3
   2  -4   5-465.050 679.338  44
   2  -4   5-388.714 689.241   5
  -2   4  -5-12.8239 229.420  24
   2   4  -5-316.517 286.185   4
   2  -4   6-486.173 766.057   5
   2  -4   6 20.6812 336.863   3
   2   4  -6 233.043 290.689   4
   2  -4   6-483.660 388.718  17
   2  -4   6-22.3181 366.896   2
  -2  -4   6 63.3586 225.132  12
  -2  -4   6-401.237 360.430  17
   2  -4   7 42.3703 359.407   3
   2  -4   7 149.557 724.185   5
   2   4  -7-792.909 316.576   4
   2  -4   7-212.691 376.023  17
   2  -4   7-22.8626 384.864   2
  -2  -4   7-309.540 358.059  17
  -2   4  -8 159.522 230.864  24
  -2   4   8-743.328 1835.98  43
   2  -4   8 314.908 356.709  17
   2   4  -8-122.215 274.797   4
   2  -6   2 332.332 499.205   5
   2  -6   2 113.959 277.375   3
  -2  -6   2 66.9499 291.230  41
   2   6  -2 301.049 230.671  24
   2  -6   2 52.9859 226.418  52
  -2   6  -2 14.1227 33.6995  24
   2  -6   2 420.127 221.951  12
   2  -6   2-252.786 295.936  41
   2  -6   2 62.9283 282.549   2
  -2  -6   2 295.365 245.612  12
   2  -6   3-29.3723 468.057   2
  -2  -6   3-13.3113 223.357  12
  -2   6  -3-52.8646 219.240  24
   2   6  -3 152.813 241.160  24
   2  -6   3 38.0553 547.848   5
   2  -6   3-26.6546 386.988   3
   2  -6   3 287.768 273.023  41
  -2  -6   3-293.547 270.178  17
   2  -6   3 134.244 511.193  17
   2  -6   3-592.781 489.489  44
   2  -6   3 46.2835 211.660  12
  -2  -6   4-122.904 219.108  12
   2  -6   4 296.911 486.167  17
   2  -6   4 128.709 642.455   5
   2   6  -4 26.9216 238.082  24
   2  -6   4 28.5781 435.992   2
  -2  -6   4 30.2167 485.548  17
  -2   6  -4-246.942 239.804  24
   2  -6   4-77.7979 383.429   3
   2   6  -5 51.3192 297.665   4
   2  -6   5-57.1546 469.759  17
  -2   6  -5-50.7751 229.254  24
   2  -6   5-848.858 663.983   5
   2   6  -5-145.579 230.574  24
  -2  -6   5 753.756 462.343  17
   2  -6  -5 475.507 688.153  40
   2  -6  -5 577.641 625.224  46
   2  -6   5-28.2454 439.966   2
   2  -6  -5-97.2016 346.853   5
   2  -6   5-76.8885 397.473   3
  -2  -6   5-132.709 208.969  12
   2  -6  -5 418.237 434.393  50
   2  -6   6 75.8585 417.548   2
  -2  -6   6 117.319 365.253   3
   2  -6   6-23.1525 374.854   3
   2   6  -6 276.065 299.185   4
   2  -6  -6-919.913 1493.06  25
   2  -6  -6 195.194 1677.09  16
   2  -6  -6-1576.74 3955.43  10
   2  -6  -6 942.066 760.152  23
   2   6  -6 451.874 243.409  24
  -2   6  -6 117.573 227.538  24
   2  -6   6-925.552 730.368   5
  -2  -6  -6-337.951 1382.00  53
   2  -6  -6 453.651 820.322  13
  -2  -6   6-51.2508 413.146   2
   2  -6   6 138.389 446.800  17
   2  -6  -6 134.812 444.130  50
   2   8   3 3169.12 3719.84  43
   2  -8   4 87.8023 550.122   5
   2  -8  -4 2598.35 1638.93  16
   2  -8  -4 201.224 637.595  23
  -2  -8   4-30.2227 44.0442   2
   2  -8   4-26.8724 31.9879   3
   2   8  -4-13.4572 19.6459  24
   2   8   4 2560.88 2828.30  43
  -2  -8  -4 136.873 668.900  50
  -2  -8   4 27.3534 32.5595   3
   2   8   4-771.178 2385.43  14
   2  -8   4-29.6927 43.2726   2
  -2   8   4 835.030 3316.07  43
   2  -8  -4 59.5458 696.624  13
  -3   1   0 279.228 84.8095   6
   3  -1   0 320.564 98.5144   6
  -3  -1   1 12413.2 1061.37   5
  -3   1  -1 12004.9 1021.50   1
   3  -1   1 10620.3 1019.56   1
  -3  -1   1 13278.3 1025.69   3
  -3  -1   1 11599.2 1025.38   1
  -3  -1   1 12853.7 1028.58   2
   3  -1   1 12905.8 1062.74   5
  -3   1  -1 11810.8 1043.13  29
   3  -1   1 12343.1 1021.57   3
   3   1  -1 10933.0 1096.92   6
   3  -1   1 12457.0 1025.55   2
   3   1  -1 11466.4 1019.99   1
  -3  -1   2 725.186 215.591  36
  -3  -1   2 898.647 195.454   2
  -3  -1   2 786.920 170.275  17
  -3  -1   2 976.913 184.708   1
  -3  -1   2 1158.51 173.406  12
  -3  -1   2 1218.69 194.355   3
   3   1  -2 1205.10 375.179  11
  -3  -1   2 908.836 363.922   5
   3  -1   2 820.134 362.386   5
  -3   1  -2 970.361 188.510   4
   3   1  -2 894.463 181.640   4
  -3   1  -2 942.212 184.676   1
   3   1  -2 882.080 382.276  20
  -3  -1   2 900.074 170.984   8
  -3  -1   2 1227.47 370.054  22
   3   1  -2 809.015 175.571   1
  -3   1  -2 772.285 164.041  47
   3  -1   2 1217.21 204.042   2
   3  -1   2 741.133 214.365   7
   3  -1   2 972.789 184.523   3
  -3   1  -2 773.129 189.486   8
   3  -1   2 947.213 139.059  12
   3  -1   2 821.690 179.623   1
   3   1  -2 818.487 315.577   6
   3  -1   2 976.864 383.789  44
  -3  -1   3 5643.54 501.817   3
   3   1  -3 4427.31 724.796  11
  -3   1  -3 4999.56 492.463   1
   3   1  -3 4868.60 487.654   1
  -3  -1   3 4587.68 486.356   1
   3   1  -3 5052.24 498.324   4
  -3  -1   3 5018.70 480.791  17
  -3  -1   3 4781.72 487.492   8
   3  -1   3 3196.96 762.486  44
  -3   1  -3 5166.60 504.223   4
  -3  -1   3 5583.10 511.257   2
   3  -1   3 4605.08 460.190  12
  -3   1  -3 4177.72 512.639  15
  -3   1  -3 5909.14 832.587  31
   3   1  -3 4440.49 645.934  31
   3  -1   3 5225.11 495.289   3
   3   1  -3 4306.92 742.961  20
   3  -1   3 4782.04 483.554   1
  -3  -1   3 4611.22 546.286  36
  -3   1  -3 4040.53 495.925   8
  -3  -1   3 3195.26 715.808   5
   3  -1   3 4813.19 465.866  36
   3  -1   3 3380.97 731.035   5
   3  -1   3 5027.38 502.571   2
  -3  -1   4-373.540 651.167   5
  -3   1  -4-35.3366 724.312  31
  -3  -1   4 104.210 230.334  17
   3  -1   4 92.6092 208.366  36
   3   1  -4 99.0180 562.888  31
   3  -1   4-63.6114 269.831  17
  -3  -1   4-119.839 312.464  36
   3   1  -4-29.2116 252.948   4
  -3  -1   4-90.8766 216.460  12
  -3  -1   4-267.312 283.947   2
  -3  -1   4 25.8855 234.987   8
   3  -1   4 723.645 660.122   5
   3  -1   4-15.5659 266.375   2
   3  -1   4-14.9026 253.172   3
  -3  -1   4 135.455 251.897   3
  -3  -1   4 474.880 607.016  22
  -3   1  -4-124.525 279.250  15
   3  -1   4-113.590 796.419  44
   3  -1   4 47.9721 85.0173  12
  -3   1  -4 190.726 234.981   8
  -3   1  -4 164.987 263.404   4
   3   1  -4 86.5880 500.574  11
   3  -1   5 2125.83 374.816   2
  -3   1  -5 1833.84 804.273  31
  -3  -1   5 2518.04 327.994  12
  -3  -1   5 2301.39 381.049   2
  -3  -1   5 211.367 598.491  22
   3  -1   5 1690.54 355.321   3
   3  -1   5 263.942 821.287  44
  -3  -1   5 1580.53 336.262  17
   3   1  -5 1606.77 335.726   4
  -3  -1   5 1990.55 394.640  36
   3  -1   5 1709.69 304.115  36
   3  -1   5 1986.84 360.035  17
  -3  -1   5 2434.93 367.056   3
  -3   1  -5 2425.95 361.182   4
  -3  -1   6 15.9893 281.885  17
  -3  -1   6 283.136 294.789   3
  -3  -1   6 295.781 308.336   2
   3  -1   6-87.7707 283.727   3
  -3  -1   6 135.817 299.680  36
   3   1  -6-139.137 231.899   4
  -3   1  -6 285.922 250.735   4
   3  -1   6 183.360 302.310   2
   3  -1   6 219.349 301.766  17
   3  -1   7 284.022 279.194  17
   3  -1   7 128.532 251.105   3
   3  -1   7-19.1796 282.338   2
  -3  -3   0-16.9100 496.947  46
   3   3  -1 4647.30 548.075   1
   3   3  -1 5634.60 640.946   6
  -3   3  -1 7556.82 1572.51  51
   3  -3   1 4437.92 642.702   6
   3  -3   1 5720.17 494.154  52
  -3  -3   1 4152.27 625.008   2
   3  -3   1 4133.14 584.385   3
  -3  -3   1 4504.16 594.868   3
  -3   3  -1 4873.09 1433.12  43
  -3   3  -1 4935.86 583.406   6
  -3  -3   1 4920.20 503.645  52
  -3  -3   1 5505.49 517.787  23
  -3  -3   1 5345.03 600.216   5
  -3   3  -1 4969.54 493.549   9
   3  -3   1 4037.53 607.824   2
   3  -3   1 5467.18 602.599   5
  -3  -3   1 4686.12 650.181  17
  -3   3  -1 5099.95 560.706   1
  -3  -3   1 5662.72 537.961  41
  -3  -3   1 5164.72 517.190  13
  -3  -3   1 4929.79 714.338   6
  -3   3  -2 1111.73 233.880  24
  -3  -3   2 1090.77 222.752  12
  -3  -3   2 1135.74 183.881  28
  -3  -3   2 1354.54 349.262   3
  -3  -3   2 1312.43 369.745   2
   3  -3   2 990.132 394.936   5
   3  -3   2 1184.70 408.701  17
   3  -3   2 1281.70 199.456  12
  -3  -3   2 1022.18 174.022  13
  -3  -3   2 1092.41 352.003  44
   3  -3   2 1656.47 484.962  44
   3   3  -2 1118.41 181.602   8
   3  -3   2 1473.86 347.811   3
  -3  -3   2 1104.15 159.607  23
   3   3  -2 1173.65 251.936  24
   3  -3   2 1046.03 237.471  41
  -3  -3   2 1361.62 272.582  41
  -3   3  -2 1033.25 390.536   6
  -3  -3   2 1263.68 403.378   5
   3   3  -2 1209.81 260.739   1
   3  -3   2 998.323 382.636   2
  -3   3  -2 1210.22 258.444   1
  -3  -3   3 2972.50 309.473  28
  -3  -3   3 3369.69 472.332  17
  -3   3  -3 3341.80 370.255   8
  -3  -3   3 2532.47 525.052  44
  -3  -3   3 3324.70 485.988   2
  -3  -3   3 2613.57 574.297   5
  -3   3  -3 1927.40 529.689   6
   3  -3   3 3184.76 2352.84  21
   3  -3   3 2887.85 448.318   2
   3  -3   3 2562.17 573.017  44
   3  -3   3 2624.09 430.321   3
  -3  -3   3 2266.62 444.547   3
  -3  -3   3 3510.49 355.452  12
   3  -3   3 3008.89 465.830  17
   3  -3   3 2733.57 665.500   5
  -3   3  -3 2885.69 355.867  24
  -3  -3   4 412.689 620.291  44
   3   3  -4 1008.42 561.666  11
  -3   3  -4 538.423 251.493   8
   3  -3   4 161.343 329.217   2
  -3   3  -4 957.486 295.774   4
  -3  -3   4 392.543 215.384  12
   3   3  -4 1119.57 280.478   4
   3  -3   4 394.563 622.780   5
   3  -3   4 533.942 192.303  12
  -3  -3   4 820.670 302.602   3
  -3  -3   4 856.703 334.263   2
   3  -3   4 386.478 675.536  44
   3  -3   4 857.571 317.255   3
  -3  -3   4 370.466 301.641  17
   3  -3   4 498.702 326.787  17
  -3  -3   4-38.6904 613.363   5
  -3  -3   5 1034.24 275.785  12
  -3  -3   5 981.427 703.366   5
  -3  -3   5 1377.51 321.175  36
   3  -3   5 1212.85 381.340   2
  -3   3  -5 1856.47 343.831   4
  -3  -3   5 1737.35 355.641  17
   3  -3   5 870.725 361.365  17
   3  -3   5 1880.86 270.834  12
   3   3  -5 1576.46 328.039   4
   3  -3   5 1212.22 679.675   5
  -3  -3   5 1226.91 367.925   3
  -3  -3   5 1558.15 393.611   2
   3  -3   5 720.917 860.836  44
   3  -3   5 1421.99 357.420   3
  -3  -3   6-515.480 717.043   5
   3  -3   6-19.9700 337.181   2
  -3  -3   6 254.762 236.306  12
   3   3  -6 16.4700 294.187   4
   3  -3   6-811.613 831.721  44
  -3  -3   6-117.912 285.122  36
   3  -3   6-37.4611 312.309   3
  -3  -3   6 18.9818 326.407   3
  -3  -3   6 230.849 310.734  17
   3  -3   6 96.4102 334.727  17
  -3  -3   6 80.9528 342.133   2
  -3   3  -6 202.991 294.002   4
   3  -3   6-431.956 734.383   5
   3   3  -7 565.212 296.606   4
  -3  -3   7 42.0529 348.022   2
  -3   3  -7 510.592 315.813   4
  -3  -3   7 453.162 225.318  12
  -3  -3   7-19.7243 324.006   3
   3  -3   7-19.4887 327.616   3
  -3  -3   7 68.4347 304.889  17
   3  -3   7 297.730 335.727  17
   3  -3   7 20.7787 352.702   2
   3   3  -8-52.7867 260.268   4
   3  -3   8 557.355 341.145  17
   3  -3   8 21.0754 343.345   2
  -3   3  -8 144.789 258.902   4
  -3  -3   8 179.681 308.352   3
   3  -3   8 19.7666 314.658   3
  -3  -3   8-42.5777 340.759   2
  -3  -5   1 30.0734 149.632   3
  -3  -5   1 33.2085 169.886   2
  -3  -5   1 377.294 397.343   5
   3  -5   1 117.253 399.045   5
  -3  -5   1 303.880 248.024  52
   3  -5   1-32.2075 60.5714   2
  -3  -5   1-106.550 299.075  41
   3  -5   1-29.1633 64.8946   3
   3  -5   2 1470.33 244.245  12
  -3   5  -2 1751.70 269.373  24
  -3  -5   2 1183.28 258.945  12
   3  -5   2 1428.56 573.831  17
  -3  -5   2 1038.58 503.379   5
   3  -5   2 1555.98 257.810  52
  -3  -5   2 1612.06 438.306   3
  -3  -5   2 414.449 475.298   2
   3  -5   2 1422.41 498.028   5
   3  -5   2 1374.63 307.053  41
   3  -5   2 731.919 413.533   3
  -3  -5   2 1471.72 333.143  41
  -3  -5   2-32.9160 158.623  17
   3  -5   2 892.945 453.164   2
  -3   5  -3 946.384 272.772  24
  -3  -5   3 1155.51 596.595   5
  -3  -5   3 1907.07 518.560  17
   3  -5   3 1844.73 544.680  44
  -3  -5   3 967.150 459.946   3
   3  -5   3 1423.36 303.252  41
  -3  -5   3 925.483 493.763   2
   3  -5   3 571.256 435.019   3
   3  -5   3 1314.20 232.373  12
   3  -5   3 1732.63 557.108  17
   3  -5   3 957.968 487.252   2
   3  -5   3 1492.13 576.375   5
  -3  -5   3 922.001 258.624  12
   3  -5   4 155.982 369.460   3
  -3  -5   4 758.527 626.470   5
  -3  -5   4 526.193 233.811  12
   3  -5   4 619.879 193.345  12
  -3  -5   4 671.652 423.072   2
   3  -5   4 1339.65 647.883   5
  -3  -5   4 182.239 376.646   3
  -3   5  -4 430.268 250.813  24
   3  -5   4 1002.16 577.556  44
   3  -5   4-204.101 431.161  17
   3   5  -4 311.488 239.434  24
   3  -5   4 73.0051 407.309   2
  -3  -5   4 406.657 472.107  17
   3   5  -5 1145.90 311.984   4
   3  -5   5 244.902 448.703   2
   3  -5   5 179.887 708.254   5
   3  -5   5 200.906 457.067  17
  -3   5  -5 822.055 313.256   4
  -3   5  -5 854.394 243.561  24
  -3  -5   5-22.8736 398.173   3
  -3  -5   5 1117.71 436.359  17
   3   5  -5 13.5695 256.261  24
  -3  -5   5 1195.81 244.273  12
   3  -5   5 22.4243 387.269   3
  -3  -5   5 353.017 696.993   5
  -3  -5   5-24.9798 436.843   2
  -3  -5   6-92.4936 386.067   3
  -3  -5   6 300.210 223.603  12
  -3  -5   6 357.522 662.073   5
   3  -5   6 24.8056 411.969   2
   3   5  -6 556.873 300.415   4
   3  -5   6 124.811 433.785  17
  -3   5  -6 796.197 301.847   4
   3   5  -6 115.498 253.774  24
  -3  -5   6 126.281 432.150   2
   3  -5   6 228.122 654.879   5
  -3   5  -6 226.572 230.896  24
  -3  -5   6 132.227 404.884  17
   3  -5   6-22.7123 366.999   3
  -3  -5   7-69.5167 375.697   3
  -3   5  -7 17.5862 312.745   4
   3   5  -7 325.379 298.374   4
  -3   5   7-1453.28 2598.68  43
   3  -5  -7-19.1933 354.733  50
   3   5   7 727.187 2417.06  42
   3  -5  -7 1122.22 767.556  23
  -3  -5   7 25.3082 431.791   2
   3  -5  -7 798.827 824.870  13
   3  -5   7 49.7840 393.080   2
  -3   5  -7 237.715 219.512  24
  -3  -5   7-244.070 700.496   5
   3  -5   7 22.7906 365.522   3
   3  -5   7 49.2871 405.912  17
   3  -5   7 599.059 729.790   5
   3   5  -7 403.166 263.276  24
  -3  -7   3 31.6414 190.042   2
   3  -7   3 83.6287 196.152   3
   3  -7   3 88.1079 256.692  41
  -3  -7   3 661.584 563.103   5
  -3  -7   3-28.6511 177.071   3
   3   7  -3 466.592 201.101  24
  -3   7  -3-13.6922 0.72862  24
  -3  -7   3 1150.88 254.811  12
   3  -7   3-30.7880 221.234   2
   3  -7   3-39.3733 533.943   5
  -3  -7   4 121.937 445.274   2
  -3  -7   4 691.861 228.398  12
  -3  -7   4-112.691 538.065   5
   3  -7  -4 119.751 514.584  23
   3  -7   4 1234.25 624.516   5
   3  -7  -4 460.956 588.322  13
  -3   7  -4 482.003 218.293  24
   3  -7   4 166.195 326.458  17
   3   7  -4 639.820 230.469  24
   3  -7   4 29.7221 436.355   2
  -3  -7   4 27.6018 391.891   3
   3  -7   4-26.9097 378.093   3
  -3  -7  -5 5215.91 1456.67  39
   3  -7   5 214.791 609.177   5
  -3  -7   5-592.208 633.719   5
  -3   7   5 2458.36 2141.88  49
  -3  -7   5 58.2648 440.106   2
   3  -7   5 189.123 465.666  17
  -3  -7  -5-1948.12 2786.23  34
   3  -7   5 25.8117 391.858   3
   3  -7   5 28.4465 430.431   2
  -3   7   5-3647.88 2595.52  42
   3  -7  -5 15566.1 2882.46  53
   3  -7  -5 566.434 778.185  23
  -3   7   5 104.016 3910.30  43
  -3   7  -5 774.434 308.313   4
  -3  -7   5-26.4358 379.140   3
   3  -7  -5 134.171 813.460  13
  -3  -7  -5 9187.59 2088.80  45
   3   7  -5 135.067 221.170  24
  -3   7  -5-37.4898 209.831  24
  -3   7   5 26087.9 4811.46  51
   3   7  -5 258.303 298.178   4
   3  -7  -5 562.381 723.667  50
   3  -7  -5 4624.15 1363.60  39
   3  -7  -5-81.0393 1157.48  40
  -3   7   5 27347.3 4116.48  35
  -3  -7  -5 52.0835 1158.89  40
   4   0   0 5711.06 534.556   7
   4   0   1 36.9587 87.6961  17
  -4   0   1 34.2102 74.8060  12
  -4   0   1-86.7853 82.1328   1
   4   0   1-250.997 284.374  44
  -4   0  -1-18.4919 162.368   7
   4   0  -1 51.1040 137.415   6
   4   0  -1 7.24903 71.0978   1
   4   0   1 20.0237 70.7831   1
  -4   0  -1-29.5957 150.377  15
  -4   0  -1 30.2032 70.7150   1
   4   0  -1-124.204 246.308  20
  -4   0  -2 4682.89 465.623  13
  -4   0  -2 4820.06 518.902  15
   4   0  -2 4951.92 701.199  20
  -4   0  -2 4952.77 514.718   7
   4   0  -2 4953.32 672.085  11
  -4   0   2 4944.80 454.128   3
   4   0   2 4840.81 460.514  17
  -4   0   2 5485.40 457.852   1
  -4   0  -2 5889.44 469.623   1
  -4   0  -2 5253.84 470.685  23
   4   0   2 5573.26 476.583  30
  -4   0   2 6340.88 490.808  30
  -4   0  -2 5248.52 471.278  47
   4   0   2 4910.19 451.857   3
  -4   0  -2 5555.96 458.626   4
  -4   0  -2 4732.15 470.353   8
   4   0  -2 5161.79 458.134   1
   4   0   2 5611.88 461.543   2
   4   0   2 5657.65 460.072   1
  -4   0   2 5486.54 463.125   2
   4   0  -2 5232.91 455.315   4
  -4   0  -2 3961.94 727.593  31
  -4   0  -3 227.030 295.812  15
   4   0  -3-73.7895 175.552   1
   4   0   3 212.136 295.050  30
  -4   0  -3 309.839 732.323  31
   4   0   3 246.183 694.455  44
  -4   0   3 13.5039 194.423  17
   4   0   3-14.0577 216.735   3
  -4   0  -3-150.762 263.128   7
   4   0  -3 100.244 199.383   4
  -4   0  -3 59.2796 215.179   4
   4   0   3 232.609 236.473   2
   4   0   3 199.464 204.073   1
  -4   0  -3-16.0404 215.864   8
  -4   0  -3-213.578 202.072   1
  -4   0  -4-48.0589 837.215  31
   4   0   4 447.674 241.689   1
  -4   0   4 15.3087 215.657  17
  -4   0   4-15.2175 73.0431  12
   4   0   4 631.569 836.780  44
   4   0   4 52.2021 257.014   8
  -4   0   4 286.296 280.234   2
  -4   0  -4-16.3904 127.456   1
  -4   0   4 414.246 361.215  36
  -4   0   4 17.4239 359.074  30
   4   0   4 1034.50 301.781   2
  -4   0   4 327.431 237.324   1
  -4   0  -4 164.821 354.371  15
   4   0   4 429.646 370.602  30
  -4   0   4 455.726 272.567   3
  -4   0  -4 647.318 286.867   7
   4   0   4 371.066 266.062   3
   4   0   4-147.590 697.642  22
  -4   0  -5-49.4724 777.288  31
  -4   0  -5 138.037 341.765  15
   4   0   5-199.457 260.023  36
  -4   0   5 581.691 316.828  36
   4   0   5-175.059 236.941   3
   4   0   5-111.863 343.169  30
   4   0   5 36.2739 262.432   2
  -4   0   5 56.6634 308.431  30
  -4  -2   0 4523.57 328.929  13
  -4   2   0 5088.70 296.775   6
  -4  -2   0 5178.09 1209.88  10
   4  -2   0 4154.15 460.449  17
  -4  -2   0 1123.92 810.982  26
   4  -2   0 5293.46 382.681  50
  -4  -2   0 5774.09 354.999   5
   4   2   0 5718.68 263.459  24
   4  -2   0 4950.13 343.969   6
  -4   2   0 5955.16 310.147   9
   4  -2   0 3992.23 519.023  46
  -4  -2   0 4383.11 320.190  23
   4  -2   0 5816.80 359.286   5
   4  -2   0 5290.20 629.764  40
  -4  -2   0 6438.41 456.158  46
  -4  -2   1-133.360 274.017  17
  -4  -2   1-154.678 154.414  52
   4  -2   1 294.296 224.268   5
  -4  -2   1-51.5255 143.183  23
   4  -2   1-130.985 259.086   2
  -4   2  -1 8.56119 143.105  24
  -4  -2   1 64.7833 216.230   5
  -4  -2   1 31.9894 160.443  13
  -4   2  -1-424.130 943.344  43
  -4   2  -1 178.830 246.739   6
   4   2  -1 71.0372 149.791  24
   4  -2   1-300.391 1860.29  21
   4  -2   1 14.9930 218.405   3
  -4  -2   1-168.899 330.090   6
   4   2  -1-26.3811 163.046   1
  -4   2  -1-54.5314 172.750   1
  -4  -2   1-53.8672 171.441  41
  -4  -2   1 108.465 239.585   3
  -4  -2   1 287.580 261.565   2
   4  -2   1 118.811 113.535  52
  -4   2  -2 1617.75 256.246   1
   4  -2   2 1385.47 173.779  12
  -4  -2   2 1451.31 194.778  28
  -4   2  -2 1410.63 307.475  29
   4  -2   2 1118.55 387.487   5
   4  -2   2 1196.20 253.906   3
  -4  -2   2 1612.04 404.087   5
   4  -2   2 1154.21 258.822   1
   4  -2   2 1115.59 202.351  41
  -4  -2   2 1516.56 263.755  17
   4  -2   2 1386.13 279.723   2
  -4  -2   2 1718.70 280.945  36
   4  -2   2 1466.50 430.457  44
   4   2  -2 1317.06 226.161   1
   4   2  -3 381.754 527.553  20
   4  -2   3 209.214 151.889  12
  -4  -2   3 240.172 184.126  12
   4  -2   3-31.0175 491.605   5
   4   2  -3 192.956 471.555   6
   4  -2   3 217.670 242.916   3
  -4   2  -3-78.2812 206.398   1
  -4   2  -3-25.5014 222.851   4
  -4   2  -3-240.126 279.518  29
   4   2  -3-392.274 529.126  11
  -4  -2   3 72.9791 224.226   1
   4   2  -3 147.615 228.291   4
   4  -2   3 14.2943 227.364   1
  -4  -2   3 48.4397 250.225  36
  -4   2  -3 12.9808 234.103   8
   4  -2   3 14.3328 252.472   2
   4  -2   3 257.850 258.802   7
  -4  -2   3 62.8326 274.127   2
  -4  -2   3 315.127 518.525  44
  -4  -2   3 151.268 507.064   5
   4   2  -3 251.938 199.859   1
   4  -2   3 808.505 585.701  44
  -4   2  -3 383.691 185.470  47
  -4  -2   3 44.2008 248.334   3
   4  -2   4 557.926 277.556   3
   4   2  -4 1934.77 754.192  20
  -4  -2   4 660.151 287.631   3
   4   2  -4 2090.73 707.874  11
   4  -2   4 1032.63 317.002   2
  -4   2  -4 545.125 292.357   8
  -4  -2   4 383.248 244.098  12
   4  -2   4 753.589 232.361  36
  -4   2  -4 534.167 288.328   4
   4  -2   4 1216.78 847.068  44
  -4  -2   4 841.290 302.466  36
   4   2  -4 668.845 277.222   4
  -4  -2   4 307.347 299.376   2
  -4  -2   4 731.042 271.100  17
  -4   2  -4 654.270 320.786  29
   4  -2   4 1159.44 221.050  12
   4  -2   4 1519.60 690.682   5
   4  -2   4 380.358 313.617  17
  -4  -2   4 774.848 668.084   5
   4  -2   5 16.4268 282.119   3
  -4   2  -5-420.556 308.715  29
   4  -2   5-46.1401 173.272  12
  -4  -2   5 79.8455 238.735  12
  -4  -2   5 183.634 280.802   3
   4  -2   5-45.1439 683.405   5
   4   2  -5 124.824 606.101  11
  -4   2  -5 127.364 280.861   4
  -4  -2   5-87.4292 672.908   5
   4  -2   5-242.296 297.232   2
  -4  -2   5-316.623 301.009   2
  -4  -2   5-86.9266 266.015  36
  -4  -2   5 294.641 264.384  17
   4  -2   5 106.067 294.361  17
   4  -2   5 457.803 818.170  44
   4   2  -5 15.3635 275.010   4
  -4  -2   6 160.466 301.069   3
   4  -2   6-18.6532 316.919  17
  -4   2  -6 187.352 298.802   4
   4   2  -6-229.985 282.853   4
  -4  -2   6 131.527 327.345   2
  -4  -2   6 301.007 239.341  12
   4  -2   6-968.707 818.331  44
   4  -2   6-37.0332 307.584   2
  -4  -2   6 75.8612 277.858  17
  -4  -2   6 212.647 281.246  36
   4  -2   6-52.7242 281.660   3
  -4  -2   7-19.6899 320.701   2
   4  -2   7 232.246 328.402  17
  -4  -2   7-74.7360 301.877   3
  -4  -2   7 70.8861 264.555  36
  -4   2  -7-36.2354 311.928   4
   4  -2   7 77.7653 344.164   2
   4  -2   7 18.4520 321.076   3
  -4  -2   7 255.309 288.794  17
   4   2  -7-17.4565 263.478   4
   4  -2   8 59.5565 291.116   2
   4  -2   8-18.8415 275.386   3
   4  -2   8 58.6393 296.368  17
  -4   4  -1-39.9419 155.203  24
   4  -4   1-262.457 405.228   5
  -4  -4   1-96.7209 284.408  41
  -4  -4   1 103.833 243.535  52
   4  -4   1-210.415 546.247  17
  -4  -4   1 232.948 368.797   5
  -4  -4   1-54.8272 389.921   3
  -4   4  -1 13.6281 154.248   9
   4  -4   1 262.361 218.624  52
  -4  -4   1 242.160 456.837   2
   4   4  -1 151.526 246.606  24
   4  -4   1 79.0325 385.686   3
   4   4  -1-227.459 302.743   1
   4  -4   1-87.2851 426.657   2
  -4   4  -1 211.517 1396.47  43
  -4   4  -1 523.143 303.090   6
   4  -4   2 1315.36 511.768   2
   4  -4   2 340.397 257.022  41
  -4   4  -2 606.900 226.989   9
  -4   4  -2 660.754 253.709  24
  -4  -4   2-54.2366 441.301   5
  -4   4  -2 611.149 452.287   6
   4   4  -2 304.131 265.061  24
  -4  -4   2 507.298 287.277  41
   4  -4   2 165.515 196.452  52
  -4  -4   2 332.662 581.602  17
  -4  -4   2 490.594 166.973  23
   4  -4   2 538.305 448.520   3
   4  -4   2 634.850 563.503  17
   4  -4   2-220.682 447.050   5
  -4  -4   2 401.102 233.134  12
   4  -4   2 529.513 194.836  12
  -4  -4   2 581.187 457.677   3
  -4  -4   2 427.037 197.360  13
  -4  -4   2 240.135 501.507   2
   4  -4   3 64.6680 474.929   5
   4  -4   3 134.774 163.595  12
  -4  -4   3-48.4153 200.549  12
  -4  -4   3-21.1972 364.935   3
   4   4  -3-12.8289 224.802  24
  -4   4  -3-46.3581 219.286  24
   4  -4   3-112.374 399.645   2
   4  -4   3 245.611 430.343  17
  -4  -4   3-253.416 527.478   5
  -4  -4   3 416.639 390.810   2
   4  -4   3-33.9818 538.488  44
   4  -4   3 391.020 353.462   3
  -4  -4   3-68.7651 418.833  17
  -4   4  -4 48.4434 231.172  24
  -4  -4   4 230.654 225.797  12
  -4  -4   4 233.610 361.078   2
  -4  -4   4 177.137 338.344   3
   4  -4   4 287.612 332.383   3
  -4  -4   4-19.9677 403.661  17
   4  -4   4 446.074 384.687  17
   4  -4   4-289.668 373.102   2
   4  -4   4 367.607 178.961  12
   4  -4   4-37.9350 597.906   5
  -4  -4   4-481.466 613.721   5
   4  -4   4 347.055 577.610  44
   4  -4   5 21.2902 372.658   2
  -4  -4   5-377.078 652.631   5
  -4  -4   5-236.737 226.323  12
  -4   4  -5-160.739 273.152   4
  -4   4  -5-184.728 219.828  24
   4  -4   5 19.7293 336.462   3
   4  -4   5 45.8826 696.764  44
   4  -4   5-42.8773 358.416  17
   4  -4   5-215.253 672.541   5
  -4  -4   5-414.132 396.629   2
   4   4  -5-201.947 271.639   4
  -4  -4   5 201.990 345.723   3
  -4  -4   5 687.894 344.469  17
  -4   4  -6 189.525 215.202  24
  -4  -4   6 134.986 379.857   2
  -4  -4   6 20.8480 349.816   3
   4  -4   6-481.077 822.820  44
  -4  -4   6 424.506 722.807   5
  -4  -4   6 13.2044 229.510  12
   4   4  -6-163.706 286.190   4
  -4   4  -6 135.641 298.117   4
   4  -4   6-81.6351 328.394   3
   4  -4   6 21.8268 375.775  17
  -4  -4   6 18.0012 333.776  17
   4  -4   6 826.143 714.957   5
   4  -4   6-44.0482 360.144   2
  -4  -4   7 114.998 383.128   2
  -4  -4   7-48.3218 666.627   5
  -4  -4   7 315.117 223.401  12
  -4   4  -7 246.180 305.431   4
   4  -4   7-41.8212 340.731   3
   4  -4   7 67.6987 366.701   2
  -4  -4   7 127.874 342.613   3
   4   4  -7 271.401 292.914   4
   4  -4   7 22.0550 386.573  17
  -4   4  -7 64.2485 226.435  24
   4  -4   7-598.903 704.950   5
  -4   4   8 2086.66 3583.64  43
   4  -6   2 36.6832 53.4398  17
  -4  -6   2 199.909 244.018  12
  -4  -6   2-32.3323 471.765   5
   4  -6   2 438.595 284.418  41
   4  -6   2-28.0954 244.418   3
  -4   6  -2-13.9814 16.6416  24
  -4  -6   2 357.116 295.190  41
   4  -6   2 266.500 207.792  12
  -4  -6   2 548.088 233.252   2
   4  -6   2 12.2626 218.531  52
  -4  -6   2-116.784 222.350   3
   4  -6   2-32.8098 477.936   5
   4  -6   2 62.0656 253.042   2
   4  -6   3 52.5981 397.529   3
   4  -6   3-81.3446 273.679  41
   4  -6   3 21.0760 194.010  12
  -4  -6   3 112.071 223.267  12
  -4  -6   3 259.214 540.333   5
  -4  -6   3-354.125 409.199   3
  -4   6  -3 208.023 228.091  24
   4  -6   3-237.786 514.256  17
   4  -6   3 716.110 571.458   5
   4  -6   3 57.9686 434.027   2
  -4  -6   3-390.193 444.468   2
   4  -6   3 516.602 527.779  44
   4  -6   4-60.5382 476.262  17
   4  -6   4 42.6170 652.088   5
   4  -6   4 39.2397 595.860  44
   4   6  -4 150.037 243.626  24
  -4   6  -4 50.8504 223.517  24
  -4  -6   4-117.714 446.881  17
   4  -6   4-25.6045 410.849   3
  -4  -6   4 26.4347 400.803   3
  -4  -6   4 87.3872 457.670   2
  -4  -6   4-208.727 614.157   5
  -4  -6   4 12.9920 217.725  12
   4  -6   4 28.2168 430.447   2
   4  -6   5-253.585 614.640   5
  -4  -6   5-784.651 615.460   5
  -4   6  -5 247.174 229.397  24
  -4  -6   5-28.7206 461.484   2
   4  -6  -5 239.368 582.427  46
  -4  -6   5 114.685 215.431  12
   4  -6  -5-63.6675 326.820   5
   4   6  -5-50.3943 293.992   4
   4  -6   5 139.440 462.008   2
  -4  -6   5-26.0624 405.958   3
  -4   6  -5-173.383 300.630   4
   4   6  -5 155.232 249.542  24
   4  -6   5 175.588 488.549  17
   4  -6   5-25.3049 402.123   3
  -4  -6   6-449.788 675.643   5
   4  -6   6-22.8528 367.215   3
   4  -6  -6-1198.32 887.491  39
  -4   6   6-806.019 2372.18  14
  -4   6   6 1036.94 1426.61  22
  -4   6   6 16010.8 4054.77  35
  -4   6   6 312.711 548.362  32
  -4  -6   6-25.6410 421.496   2
   4  -6   6 646.128 668.933   5
   4  -6  -6 25886.2 3291.46  45
  -4   6   6 537.113 4318.62  43
   4  -6  -6 10745.5 3279.35  34
  -4  -6   6 140.872 365.191   3
  -4   6  -6 17.5195 303.426   4
  -4   6   6 18913.8 4670.05  51
   4  -6  -6 1337.82 1406.77  25
   4   6  -6 152.602 290.880   4
   4   6  -6-97.4591 250.898  24
  -4   6   6 463.887 515.210  17
  -4  -6  -6 6178.53 2260.66  53
  -4   6   6 137.606 2287.67  19
   4  -6  -6 540.798 773.760  50
   4  -6   6-49.9182 392.168   2
  -4  -6   6-87.6878 223.279  12
  -4   6  -6-132.817 217.835  24
   4  -6  -6-81.5076 573.086  40
   4  -6   6 398.062 467.389  17
   4   8   3-366.443 1551.40  43
  -4   8   3-1733.08 1175.10  42
   4  -8  -4-29.5967 733.346  13
  -4  -8   4 85.7117 603.109   5
   4  -8  -4 1419.32 3388.03  10
   4   8  -4-13.5682 25.5349  24
  -4  -8   4-64.0115 190.794  12
   4  -8  -4 1100.96 694.696  23
  -4  -8  -4 385.747 633.912  50
  -5  -1   0 360.770 128.622  47
  -5  -1   0 361.106 108.742  41
  -5  -1   0 390.641 88.0418   8
  -5  -1   0 350.795 101.877  52
   5  -1   0 297.088 207.894  17
   5  -1   1 397537. 27448.9  44
  -5   1  -1 348031. 27390.1  29
  -5  -1  -1 323250. 27386.8  13
  -5  -1  -1 358168. 27371.0   8
  -5  -1   1 319227. 27352.5  12
  -5  -1   1 333774. 27354.0   3
   5  -1   1 320669. 27358.6   1
   5   1   1 347480. 27366.9  32
  -5  -1   1 335783. 27356.6   2
   5  -1   1 340271. 27353.6   3
   5  -1   1 339462. 27356.3   2
  -5   1  -1 330556. 27382.4  38
   5   1  -1 324839. 27351.0   1
  -5  -1  -1 342780. 27400.1  23
  -5   1  -1 347889. 27355.4   1
  -5  -1   1 326281. 27353.0  28
  -5  -1   1 337666. 27374.6  36
   5   1   1 372927. 27376.2   8
  -5  -1   1 326974. 27436.9   6
   5   1  -1 369554. 27447.3   6
  -5  -1   1 321364. 27379.6   7
   5  -1   1 354604. 27372.8  17
   5  -1   1 339483. 27381.4   5
  -5  -1   1 324068. 27377.2   5
  -5  -1   1 320145. 27359.5   1
  -5  -1   2 184.042 182.431   3
   5  -1   2-819.250 520.336   5
  -5  -1   2-520.667 482.764   5
  -5  -1  -2 667.580 487.870  16
  -5  -1   2-75.0619 168.496   1
  -5  -1   2-133.253 156.315  17
  -5   1  -2-269.031 203.162   4
   5  -1   2-67.2842 180.779   3
   5   1  -2-442.712 531.676  11
   5   1  -2 131.673 163.431   1
  -5  -1   2 18.6504 173.446  28
   5   1   2-46.2401 178.700  32
   5   1   2 166.385 173.671   8
  -5   1  -2-74.3867 188.124   1
   5  -1   2-498.279 367.550   7
  -5  -1   2-86.1880 200.788   2
   5   1   2 416.869 464.992  22
   5  -1   2 40.1550 201.054   2
   5   1  -2-708.766 558.166  20
   5   1  -2 33.2969 459.295   6
  -5  -1   2-23.6566 163.412   8
   5   1   2 21.4457 697.378  19
   5  -1   2 73.6570 172.301   1
   5  -1   2 38.5918 220.941  17
  -5   1  -2 12.2670 231.625   8
   5   1  -2-155.628 181.235   4
  -5   1  -3 157706. 2038.83  15
  -5   1  -3 147478. 1612.07  13
  -5   1  -3 155223. 1873.53   1
  -5  -1   3 150377. 1748.08  17
  -5   1  -3 152923. 1618.21  23
   5  -1   3 116942. 2338.61   5
  -5  -1   3 117807. 2300.18   5
  -5   1  -3 147031. 1843.75   4
   5   1  -3 143958. 1814.10   4
   5   1  -3 164740. 2550.28  11
  -5  -1   3 117890. 1740.87   8
  -5  -1   3 160133. 1888.74   2
   5   1  -3 141480. 2518.05  20
   5  -1   3 152845. 1853.80   1
  -5  -1   3 150436. 1864.30   1
  -5  -1   3 150643. 1810.44  12
  -5  -1   3 155338. 1857.09   3
   5  -1   3 151774. 1908.01  17
   5   1  -3 148255. 1839.80   1
   5   1  -3 131837. 2422.19   6
  -5   1  -3 161888. 1872.75  47
  -5   1  -3 160401. 1935.65   8
  -5  -1   3 139357. 2040.83  36
   5  -1   3 147074. 1641.17  36
   5  -1   3 159939. 1877.14   2
   5  -1   3 127515. 2640.98  44
  -5   1  -3 144346. 1969.06  27
   5  -1   3 155143. 1848.19   3
   5  -1   4 150.357 272.393   2
  -5   1  -4 165.103 301.546  15
   5   1  -4 85.4115 257.056   4
   5  -1   4-408.440 824.064  44
   5  -1   4 136.865 182.730  36
  -5  -1   4-14.6380 250.795   3
  -5  -1   4 79.6692 226.674  12
  -5  -1   4-21.8333 325.900  36
   5   1  -4-175.651 692.895  11
   5  -1   4-143.958 259.673   3
  -5   1  -4-14.8795 271.299   4
  -5  -1   4 61.1687 256.580   2
   5   1  -4-47.4313 138.192  20
  -5  -1   4-94.7568 231.918  17
  -5  -1   4 12.3908 194.962   8
   5  -1   4-42.2162 615.984   5
  -5  -1   4-40.4623 673.753   5
   5  -1   5 34460.2 4681.41  44
  -5  -1   5 57660.2 4484.80   3
   5   1  -5 52714.9 4477.09   4
   5  -1   5 53412.9 4486.16   2
  -5  -1   5 59880.6 4492.63   2
  -5  -1   5 53333.1 4514.30  36
  -5  -1   5 56950.2 4476.52  12
  -5  -1   5 53989.7 4468.61  17
  -5   1  -5 55019.3 4485.29   4
   5  -1   5 51681.5 4476.35   3
  -5  -1   6 315.086 300.328  36
   5  -1   6 56.1892 301.357  17
  -5   1  -6 143.163 217.063   4
  -5  -1   6 52.2064 299.941   3
   5  -1   6-179.340 303.914   2
   5   1  -6 34.2070 210.920   4
  -5  -1   6-15.5929 18.5841  12
  -5  -1   6-309.059 318.893   2
   5  -1   6 257.555 270.161   3
  -5  -1   6-253.845 277.705  17
   5  -1   7-18.0196 259.881   3
   5  -1   7-56.4642 275.109   2
   5  -1   7-77.6250 289.696  17
  -5  -3   0 1345.21 263.312  52
  -5  -3   0 954.044 428.627  27
  -5  -3   0-131.713 243.405  23
   5   3   0 41.3576 126.518  24
  -5  -3   0 182.055 286.293   5
  -5  -3   0 39.0238 256.874  13
   5  -3   1 139374. 12679.9  17
  -5  -3   1 152754. 12610.7  13
   5  -3   1 172332. 12670.2   5
   5   3  -1 153949. 12640.4   1
   5  -3   1 126232. 12652.0   2
  -5   3  -1 179714. 12874.5  43
   5  -3   1 128474. 12643.7   3
  -5  -3   1 121920. 12654.6   2
  -5   3  -1 161347. 12616.7   9
  -5  -3   1 153233. 12617.6  52
  -5  -3   1 124428. 12646.5   3
  -5  -3   1 154717. 12613.7  23
  -5   3  -1 155662. 12652.6   6
   5   3  -1 158056. 12616.6  24
  -5  -3   1 168412. 12627.6  41
   5  -3   1 176445. 12607.9  52
  -5   3  -1 168185. 12651.4   1
  -5  -3   1 170112. 12771.8   6
   5   3  -1 166433. 12726.3   6
  -5  -3   1 177872. 12672.1   5
  -5  -3   2 1010.61 212.190  12
  -5  -3   2 792.937 266.320  44
   5  -3   2 733.685 354.476   2
   5  -3   2 535.546 511.757  44
  -5  -3   2 452.943 383.239   2
   5  -3   2 951.818 219.399  41
   5  -3   2 545.815 155.747  12
  -5  -3   2 1211.20 390.891   5
  -5   3  -2 486.702 245.419   1
  -5   3  -2 526.636 240.144  38
  -5   3  -2 769.996 211.658  24
   5   3  -2 741.067 242.498  24
  -5  -3   2 964.129 186.235  13
   5  -3   2 770.467 357.366   5
   5   3  -2 742.100 226.382   1
  -5  -3   2-40.1341 456.765   6
  -5  -3   2 863.767 182.299  28
  -5  -3   2 429.617 388.024  17
   5   3  -2 623.799 397.701   6
  -5   3  -2 663.103 330.701   6
   5  -3   2 635.520 323.322   3
  -5  -3   2 738.618 163.935  23
  -5  -3   2 716.534 343.493   3
   5  -3   3 91779.2 7149.66   2
  -5  -3   3 91256.5 7153.61   2
   5  -3   3 89175.7 7088.73  12
   5  -3   3 92627.2 7143.13   3
   5  -3   3 94709.0 7239.98  44
  -5  -3   3 83878.7 7218.58   5
  -5  -3   3 76745.1 7146.55  44
  -5   3  -3 78034.6 7101.35  24
   5  -3   3 63438.1 7769.22  21
  -5  -3   3 86015.7 7126.59  17
  -5  -3   3 93355.3 7148.21   3
   5  -3   3 91150.4 7159.04  17
   5  -3   3 93898.3 7238.98   5
  -5  -3   3 93150.4 7114.33  12
  -5   3  -3 70106.3 7178.65   6
  -5  -3   4 36.5287 215.398  12
   5  -3   4 349.952 182.302  12
   5   3  -4 488.760 264.939   4
  -5  -3   4 557.999 307.096   3
   5  -3   4 281.868 598.741  44
  -5   3  -4 247.939 265.491   4
  -5  -3   4-377.232 609.989   5
  -5  -3   4 88.9801 289.835  36
   5  -3   4 739.834 298.333   3
   5  -3   4 490.777 313.091   2
  -5  -3   4 479.531 306.189  17
   5  -3   4 1674.26 2292.88  21
   5   3  -4 30.9425 573.689  11
   5  -3   4 259.308 332.925  17
   5  -3   4 584.676 604.131   5
  -5  -3   4 198.294 327.605   2
  -5  -3   5 46877.6 3314.31  36
   5  -3   5 29622.5 3437.63   5
   5   3  -5 40473.6 3286.46   4
   5  -3   5 39535.0 3305.14   2
  -5  -3   5 40329.4 3309.99   2
   5  -3   5 26484.6 4186.64  21
  -5  -3   5 41007.6 3302.89   3
  -5  -3   5 39401.4 3283.13  17
   5  -3   5 34282.2 3514.89  44
   5  -3   5 38373.3 3306.46  17
  -5   3  -5 40169.6 3290.16   4
   5  -3   5 37204.4 3293.94   3
   5  -3   6 58.8512 325.644   2
  -5  -3   6 639.928 327.721   3
  -5   3  -6 354.940 306.129   4
  -5  -3   6 207.295 235.394  12
   5   3  -6 96.9766 283.466   4
   5  -3   6-58.4353 806.141  44
  -5  -3   6 60.1907 364.867   2
  -5  -3   6-288.212 295.977  36
   5  -3   6 219.648 337.365  17
   5  -3   6 55.1992 301.125   3
  -5  -3   6 291.540 289.126  17
   5  -3   6-143.744 724.338   5
  -5  -3   6 690.472 725.404   5
   5   3  -7 14882.5 1311.76   4
  -5  -3   7 15366.9 1348.89   2
  -5  -3   7 14217.0 1330.41   3
   5  -3   7 14711.7 1340.83  17
  -5   3  -7 14804.5 1317.92   4
  -5  -3   7 14891.8 1290.33  12
  -5  -3   7 17609.5 1327.31  36
   5  -3   8-20.7290 339.402   2
  -5  -3   8 21.0843 347.491   2
  -5   3  -8-326.209 255.053   4
  -5  -3   8-217.489 322.875   3
   5  -3   8 77.7672 309.384   3
   5   3  -8 69.1366 229.393   4
   5  -3   8 452.098 327.474  17
   5  -5   1-28.6479 48.2245   3
  -5  -5   1 63423.9 911.801  12
  -5  -5   1-33.2999 28.0707   2
   5  -5   1-38.4167 32.3654  17
   5   5  -1 59798.1 850.424  24
  -5  -5   1 62195.4 909.413  52
   5  -5   1 114.104 406.437   5
  -5  -5   1 19524.2 597.048  41
  -5  -5   2 376.701 392.053   3
   5   5  -2 914.456 256.147  24
  -5   5  -2 868.407 239.872   9
  -5  -5   2 755.287 258.067  12
   5  -5   2-154.193 379.152   3
  -5  -5   2 711.521 465.840   5
   5  -5   2 587.663 221.761  52
   5  -5   2 623.012 440.158   2
  -5  -5   2 882.444 316.542  41
  -5  -5   2 681.836 447.437   2
   5  -5   2 729.533 278.174  41
   5  -5   2 544.594 451.512   5
   5  -5   2 758.356 208.337  12
  -5   5  -2 759.981 232.307  24
   5  -5   2 308.690 541.034  17
   5  -5   3 37012.8 3289.57   3
   5  -5   3 50089.6 3405.52  44
   5  -5   3 38936.3 3225.19  41
   5  -5   3 44052.8 3212.96  12
  -5  -5   3 34191.2 3309.23  17
  -5  -5   3 36197.0 3291.89   3
   5  -5   3 33680.5 3295.42   2
  -5  -5   3 34891.1 3308.07   2
  -5  -5   3 39758.7 3361.75   5
  -5   5  -3 38969.8 3224.40  24
   5  -5   3 34748.7 3320.89  17
   5  -5   3 42752.1 3382.25   5
  -5  -5   4 73.1724 455.370  17
   5  -5   4 119.779 415.278   2
   5  -5   4-21.9358 349.166   3
   5  -5   4-361.392 633.292   5
   5  -5   4 408.404 633.933  44
  -5  -5   4 969.275 432.287   2
  -5  -5   4 500.717 398.336   3
  -5  -5   4-468.598 613.268   5
  -5  -5   4 154.780 235.027  12
  -5   5  -4 810.585 253.446  24
   5  -5   4 523.468 435.019  17
  -5  -5   5 22824.4 1693.37  12
  -5   5  -5 23087.1 1726.13   4
  -5  -5   5 19912.5 1753.97   3
   5   5  -5 21016.4 1711.76   4
  -5   5  -5 17496.8 1676.65  24
   5  -5   5 17804.1 1772.85  17
   5  -5   5 16655.5 1901.63   5
  -5  -5   5 18179.4 1762.48   2
   5  -5   5 18319.2 1941.83  44
   5   5  -6 314.271 296.041   4
  -5  -5   6 326.498 224.837  12
   5  -5   6 44.7332 378.574   3
   5  -5   6 48.8563 418.456   2
   5   5  -6-44.0848 257.878  24
  -5   5  -6 145.523 223.336  24
  -5  -5   6 507.196 397.346   3
  -5  -5   6 276.957 441.039   2
  -5   5  -6 673.239 308.910   4
   5  -5   6 848.818 459.292  17
   5  -5   6-499.626 654.150   5
  -5  -5   6-307.083 646.729   5
  -5  -5   7 9649.84 795.976  12
   5  -5  -7 7101.55 1780.86  16
  -5   5  -7 10389.4 849.509   4
   5  -5  -7 1837.76 1554.99  25
   5   5  -7 10966.1 846.711   4
   5  -5   7 8533.05 922.581  17
  -5   5  -7 7716.37 779.825  24
   5   5  -7 9362.71 811.612  24
   5  -5  -7-305.213 1046.87  50
  -5  -5   7 8050.87 1124.06   5
  -5   5   7 2860.67 3899.30  43
   5  -5   7 5374.51 1115.13   5
   5  -7   3-143.216 507.462  44
   5  -7   3-27.4601 128.615   3
  -5  -7   3-28.7563 99.7556   3
   5  -7   3-35.5329 42.3566  17
  -5  -7   3 17127.0 497.934  12
   5  -7   3 116.531 543.717   5
  -5  -7   3 17486.4 880.380   5
   5  -7   3-30.3370 127.601   2
  -5  -7   3 63.5122 113.346   2
   5  -7   4 605.068 408.372  17
  -5  -7   4 331.969 389.296   3
   5  -7   4 53.0194 369.091   3
   5  -7   4-29.2807 396.211   2
  -5  -7   4 458.281 431.335   2
  -5  -7   4 510.822 229.233  12
  -5   7  -4 153.202 138.991  24
  -5  -7   4 1406.15 627.299   5
   5  -7   4 348.684 628.942   5
   5  -7   5 8384.35 1026.39   5
  -5  -7  -5-205.747 999.014  37
   5   7  -5 10984.5 797.247   4
   5  -7  -5 22428.3 2896.15  53
  -5   7   5 22688.3 3614.65  35
  -5   7   5 2880.47 2590.92  42
  -5   7  -5 9138.44 737.463  24
  -5  -7  -5 6742.67 1368.09  40
   5   7  -5 9010.52 746.372  24
  -5   7  -5 10712.6 802.633   4
   5  -7   5 177.960 823.093   3
  -5   7   5 1548.52 3496.63  43
   5  -7   5 84.0548 844.987   2
  -5   7   5 24376.6 3019.90  49
   5  -7   5 8550.81 902.155  17
  -5  -7   5 9164.65 1041.92   5
  -5  -7   5 11152.8 752.072  12
  -5  -7  -5 8342.42 1468.11  39
  -6   0   0 102565. 8273.04  28
   6   0   0 107076. 8341.95   7
  -6   0   0 102264. 8317.88  38
  -6   0   0 97283.9 8290.45  29
  -6   0  -1 17.9459 127.174  13
  -6   0   1-485.444 867.136  43
  -6   0  -1-65.0997 110.057  23
  -6   0   1 5.78732 84.5838   1
  -6   0   1 177.021 173.852  36
   6   0   1-5.79314 78.2582   1
  -6   0  -1-45.3439 196.312   7
  -6   0   1-7.44546 91.1729  12
   6   0   1 15.7803 109.440  17
   6   0  -1 122.239 168.734   6
   6   0  -1-28.4683 80.0817   1
  -6   0  -1 15.0640 93.0986   1
   6   0   1-27.1130 295.555  44
  -6   0  -2 132038. 11019.5  13
  -6   0   2 97067.0 11044.9  36
  -6   0  -2 129671. 11029.3  47
  -6   0  -2 152733. 11033.4   1
  -6   0  -2 148211. 11026.2   4
  -6   0   2 134020. 11016.1   2
  -6   0   2 133999. 11019.9  12
  -6   0   2 133303. 11013.8   3
   6   0  -2 135175. 11018.4   4
  -6   0  -2 134548. 11161.7  31
  -6   0   2 141118. 11019.9   1
   6   0   2 144177. 11018.4   2
   6   0   2 138701. 11018.0   1
  -6   0   2 133172. 11018.9  30
   6   0   2 140738. 11026.9  17
   6   0   2 120788. 11184.3  44
   6   0  -2 146284. 11163.7  11
  -6   0   2 102416. 11214.2  43
   6   0  -2 138525. 11024.6   1
   6   0   2 136290. 11014.3   3
  -6   0  -2 136376. 11074.8  27
  -6   0  -2 140076. 11032.9   8
  -6   0  -2 137310. 11091.8   7
  -6   0  -2 129925. 11067.9  15
   6   0  -2 127181. 11153.8  20
   6   0   2 133278. 11016.6  30
  -6   0  -2 133415. 11022.8  23
  -6   0  -3 181.533 236.666   8
  -6   0  -3-218.186 346.015  15
  -6   0  -3 150.136 228.341  23
  -6   0  -3-98.2151 283.149   7
  -6   0   3 161.862 205.774  12
   6   0  -3 41.6443 190.060   4
  -6   0  -3-87.6352 194.236   4
   6   0   3-226.506 194.423   1
  -6   0  -3-90.9974 743.965  31
  -6   0  -3 66.8753 242.052  13
  -6   0  -3 510.473 1207.51  10
   6   0   3 163.327 228.945   2
   6   0   3 92.1199 216.045   3
   6   0  -3 237.677 611.551  11
  -6   0  -3-227.212 236.113  47
   6   0  -3 103.518 337.191  20
   6   0   3-30.5733 230.350  17
   6   0  -3 100.103 156.365   1
  -6   0   3 74.4769 163.417  17
  -6   0  -3 105.128 176.390   1
   6   0   3-42.4858 298.245  30
  -6   0   4 25060.0 1126.92  30
  -6   0  -4 21963.0 1195.42  15
   6   0   4 15263.4 1545.08  44
  -6   0   4 25462.9 1086.36   1
   6   0   4 25516.9 1098.67   3
  -6   0  -4 170.836 946.317  13
  -6   0  -4 23671.0 1159.73   7
   6   0   4 24839.0 1084.39   1
  -6   0   4 18838.4 1173.42  36
  -6   0   4 26183.2 1115.94   2
   6   0   4 27691.8 1140.89  30
  -6   0   4 24952.3 1099.23   3
   6   0   4 26019.8 1111.05   2
  -6   0  -4 23777.9 1608.43  31
  -6   0  -4 63.8827 942.990  23
   6   0   4 17733.2 1028.81  36
   6   0   4 25894.1 1124.30  17
  -6   0   5 146.435 315.893  30
  -6   0  -5-272.281 361.794  15
  -6   0   5 449.451 332.456  36
   6   0   5 303.636 265.824   3
   6   0   5-376.755 363.089  30
   6   0   5 150.281 297.699  17
   6   0   5-174.756 283.121   2
  -6   0  -5 151.271 879.385  31
  -6   2   0 151061. 12046.2   6
  -6  -2   0 133226. 12059.7  13
  -6  -2   0 157570. 12050.9  41
  -6  -2   0 138474. 12048.4  46
  -6   2   0 111603. 12312.1  43
   6  -2   0 112511. 12106.4  17
   6  -2   0 149106. 12069.2  46
  -6   2   0 153507. 12064.9   9
  -6  -2   0 136290. 12068.8  23
   6   2   0 156114. 12024.8   8
   6  -2   0 176166. 12085.9   5
   6   2   0 147276. 12044.8  24
  -6  -2   0 166583. 12083.1   5
  -6  -2   0 142667. 12044.9  52
  -6  -2   1-248.628 365.979   2
   6  -2   1 14.4337 271.888   3
  -6  -2   1-121.478 303.421   3
  -6   2  -1 294.131 293.355   6
   6   2  -1 66.0787 386.343   6
  -6  -2   1 201.538 189.076  23
  -6  -2  -1-29.4674 397.604  27
  -6  -2   1 240.386 230.410  13
   6  -2   1-15.7622 306.733   2
  -6  -2   1 179.244 263.974   5
   6  -2   1 333.279 242.912   5
   6   2  -1 301.963 193.107   1
   6   2  -1 193.027 183.523  24
  -6   2  -1 283.984 158.193  24
  -6   2  -1 482.553 206.857   1
   6  -2   1 102.244 355.719  17
  -6  -2   1 238.599 281.675  17
   6  -2   2 53998.8 3597.94  44
   6  -2   2 39806.1 3410.10  41
   6  -2   2 39287.1 3445.27   2
  -6   2  -2 46656.9 3489.47  29
   6   2  -2 41875.7 3434.90   1
  -6  -2   2 42866.4 3426.74  28
   6   2  -2 38933.3 3542.22   6
  -6   2  -2 39615.2 3417.40  24
  -6   2  -2 47000.1 3444.48   1
   6  -2   2 44109.6 3402.07  12
   6  -2   2 37461.9 3443.78   1
   6  -2   2 42075.9 3443.69   3
   6  -2   2 41072.6 3496.99   5
  -6  -2   2 39248.3 3490.22   5
  -6  -2   2 42453.6 3432.09  17
  -6  -2   2 37197.3 3440.47   7
   6  -2   3 894.561 524.775   5
  -6  -2   3-58.0787 465.244   5
  -6   2  -3 270.179 236.171   8
  -6  -2   3 184.160 215.028   1
   6  -2   3 280.187 572.738  44
   6  -2   3 118.399 269.392   2
   6  -2   3 356.838 222.622   1
  -6  -2   3 230.200 189.856  12
  -6   2  -3 166.756 296.559  29
   6  -2   3 298.296 146.478  12
   6   2  -3 282.768 226.913   4
  -6   2  -3 348.037 234.188   4
   6   2  -3 590.089 535.155  11
  -6   2  -3 368.508 215.509   1
  -6  -2   3 349.007 217.566  17
  -6  -2   3 572.561 263.261  36
   6   2  -3 731.067 423.261   6
   6   2  -3 339.397 528.487  20
   6  -2   3-56.5267 282.638   7
   6  -2   3 402.594 246.266   3
  -6  -2   3 106.792 274.655   2
  -6  -2   3 500.845 259.983   3
   6  -2   3 272.474 296.159  17
   6   2  -3 84.3821 195.319   1
  -6  -2   4 35314.1 2906.92   3
   6   2  -4 39827.6 3062.17  11
   6   2  -4 33982.1 2898.29   4
   6  -2   4 27360.9 3036.48   5
   6  -2   4 39622.4 2878.88  12
  -6  -2   4 35952.0 2888.90  17
   6  -2   4 33483.8 2902.81   3
  -6  -2   4 34744.8 2891.29  12
   6  -2   4 34001.2 2908.88   2
  -6   2  -4 30787.7 2926.58  29
   6  -2   4 27720.1 3096.07  44
  -6  -2   4 36246.0 2914.72   2
   6   2  -4 32973.3 3055.95  20
  -6   2  -4 35396.2 2905.34   4
  -6  -2   4 34423.8 2922.23  36
  -6  -2   5 149.560 288.465  36
   6   2  -5 89.9827 270.499   4
   6  -2   5 237.897 841.540  44
   6  -2   5 302.937 290.334   2
  -6  -2   5 54.6802 237.049  12
  -6   2  -5 283.575 310.169  29
   6   2  -5 128.811 678.570  11
  -6  -2   5 120.748 295.433   2
   6  -2   5 47.9147 269.597   3
  -6  -2   5 376.524 274.943   3
  -6  -2   5 179.097 254.895  17
   6  -2   5-127.458 311.449  17
   6  -2   5 179.300 663.866   5
  -6  -2   5-512.319 671.848   5
  -6   2  -5 332.209 284.992   4
   6   2  -6 7519.85 761.330   4
  -6  -2   6 9191.85 791.640  36
   6  -2   6 7787.75 792.188  17
  -6  -2   6 7983.62 789.436   2
  -6   2  -6 8176.42 773.804   4
   6  -2   6 6151.34 1264.94  44
  -6  -2   6 7767.52 751.832  17
  -6  -2   6 7296.06 772.167   3
  -6  -2   7-190.108 301.248  36
  -6  -2   7 147.267 295.781   3
  -6   2  -7 90.6175 257.772   4
  -6  -2   7-15.3396 25.8298  12
   6   2  -7 17.1432 239.529   4
   6  -2   7 38.0590 323.271   2
  -6  -2   7 135.745 330.641   2
   6  -2   7-72.2454 294.938   3
  -6  -2   7-103.653 272.276  17
   6  -2   7-19.8849 329.842  17
   6  -2   8 19.4496 301.208   2
   6  -2   8 36.9193 273.824   3
   6  -2   8 128.743 310.507  17
  -6  -4   0-178.234 403.921  27
  -6  -4   0-200.780 246.258  52
  -6  -4   1 1170.69 300.287  13
  -6   4  -1 316.717 1684.92  43
  -6  -4   1 245.959 365.955   3
  -6  -4   1 588.149 301.407  41
   6  -4   1 217.699 205.674  52
  -6  -4   1 554.480 259.014  52
   6   4  -1 587.912 255.064  24
   6  -4   1 437.355 349.702   3
  -6  -4   1 1474.72 402.859   5
  -6   4  -1 765.983 255.161   9
   6  -4   1 426.197 397.782   2
  -6  -4   1 1354.57 262.601  23
  -6   4  -1 578.045 281.694   6
  -6  -4   1 271.556 394.370   2
   6  -4   1 1179.12 395.038   5
   6  -4   2 35686.2 2722.85  41
  -6   4  -2 34237.4 2721.66   9
  -6  -4   2 34770.4 2732.08  12
  -6  -4   2 25088.5 2778.32  17
  -6  -4   2 33832.2 2701.34  13
   6  -4   2 30917.8 2700.39  52
  -6  -4   2 28919.1 2798.67   2
   6  -4   2 32843.9 2701.83  12
   6  -4   2 28947.0 2773.61   3
  -6  -4   2 30126.2 2784.24   3
  -6  -4   2 34772.7 2700.86  23
  -6   4  -2 31947.6 2772.77   6
  -6   4  -2 33915.8 2719.49  24
  -6  -4   2 32998.7 2740.42  41
   6  -4   2 36105.2 2816.59   5
   6  -4   2 30941.6 2795.53   2
   6  -4   3 140.867 366.007   3
  -6  -4   3 273.547 350.540   3
   6  -4   3 587.665 163.075  12
   6  -4   3 111.611 558.906  44
   6   4  -3 168.517 241.292  24
   6  -4   3 820.527 512.942   5
   6  -4   3 351.626 389.053   2
  -6  -4   3 241.405 216.690  12
  -6  -4   3 492.812 175.247  28
  -6   4  -3 524.850 225.389  24
  -6  -4   3 122.402 500.085   5
  -6  -4   3 367.613 392.131   2
   6  -4   3 252.045 438.200  17
  -6  -4   3 435.107 439.176  17
   6   4  -4 15174.5 1157.40  11
  -6  -4   4 8471.42 958.422   2
   6  -4   4 9968.12 1134.87   5
   6  -4   4 6212.77 2716.30  21
   6  -4   4 12644.3 1202.52  44
   6  -4   4 10614.7 966.307   2
   6   4  -4 8457.17 908.277  24
  -6  -4   4 8416.40 941.304   3
   6  -4   4 10724.0 984.563  17
  -6  -4   4 9204.72 959.370  17
  -6  -4   4 8390.18 1183.90   5
  -6   4  -4 11130.1 889.119  24
   6  -4   4 10888.1 957.191   3
  -6  -4   5 200.479 342.693   3
   6  -4   5-255.825 657.327   5
   6  -4   5 41.7524 379.455   2
  -6  -4   5 367.758 379.933   2
   6   4  -5 212.102 272.139   4
   6  -4   5 443.910 706.431  44
  -6   4  -5 23.5221 226.703  24
  -6  -4   5-65.0435 226.670  12
  -6  -4   5-81.8713 652.334   5
  -6   4  -5 239.183 283.582   4
  -6  -4   5-243.602 398.102  17
   6  -4   5-58.0370 333.878   3
   6  -4   5 154.796 376.161  17
  -6   4  -6 8440.33 756.705   4
   6   4  -6 8152.25 745.339   4
  -6  -4   6 7973.21 718.712  12
  -6  -4   6 7812.30 809.469   2
  -6   4  -6 7003.76 699.293  24
  -6  -4   6 8708.16 793.907   3
   6  -4   6 4752.69 1107.71  44
   6  -4   6 8509.08 823.129  17
   6  -4   6 5702.59 1067.45   5
   6  -4   7-22.1458 369.378   2
  -6  -4   7 751.938 388.174   2
  -6  -4   7 42.2277 222.354  12
  -6   4  -7 269.333 226.761  24
  -6  -4   7 443.408 338.031   3
  -6   4  -7 263.026 302.415   4
   6   4  -7 16.6115 282.735   4
   6  -4   7 49.7086 694.612   5
   6  -4   7-41.0421 341.866   3
  -6  -4   7 94.7193 658.191   5
   6  -4   7-522.374 386.441  17
   6  -6   2-36.7398 143.407  17
  -6  -6   2 8622.80 403.000  12
   6  -6   2 352.491 471.212   5
   6  -6   2 10.9762 193.427  12
   6  -6   2 27.6312 150.522   3
  -6  -6   2 29.2801 109.716   3
  -6  -6   2 6724.40 435.081  41
   6  -6   2 143.182 258.707  41
  -6  -6   2 5798.90 638.018   5
   6  -6   2 30.5164 167.872   2
  -6  -6   2 32.3312 137.841   2
   6   6  -3 409.292 240.795  24
  -6  -6   3 393.877 241.082  12
   6  -6   3 131.181 402.585   3
  -6   6  -3 319.123 213.093  24
  -6  -6   3 72.0458 527.361   5
   6  -6   3 221.895 579.345   5
  -6  -6   3 829.959 402.124   3
  -6  -6   3 977.615 445.318   2
   6  -6   3 86.9313 443.078   2
   6  -6   3 74.7026 544.938  44
   6  -6   3 377.458 555.194  17
   6  -6   4 5875.95 786.704  17
   6  -6   4 8440.66 953.777   5
  -6  -6   4 5783.78 919.687   5
  -6  -6   4 6079.97 740.860   3
   6  -6   4 222.080 729.314   2
  -6  -6   4 8808.52 622.690  12
  -6   6  -4 7295.18 603.577  24
  -6  -6   4 6786.75 775.134   2
   6  -6   4 8515.99 877.830  44
   6   6  -4 6556.51 612.697  24
   6  -6   4 780.885 718.790   3
   6   6  -5 344.018 287.183   4
   6  -6   5-83.5702 656.724   5
  -6  -6   5-242.130 610.198   5
   6  -6   5-54.8523 460.472   2
   6  -6   5-74.6572 397.463   3
  -6  -6   5 364.246 418.380   3
   6  -6   5-149.274 509.924  17
  -6  -6   5 533.172 227.613  12
  -6  -6   5 315.372 466.611   2
  -6   6  -5 131.965 219.847  24
  -6   6  -5 103.044 299.636   4
   6  -6  -5 217.357 339.905   5
  -6  -6  -6 59.6229 211.763   5
   6  -6   6 1554.60 710.203   5
  -6  -6   6 3160.51 293.433  12
   6  -6  -6-129.702 417.066  46
   6  -6   6 73.9288 436.207   3
  -6   6  -6 2366.47 276.916  24
  -6   6   6 423.488 3423.30  43
   6  -6  -6 4908.61 1431.09  39
   6  -6   6-27.1599 492.708   2
  -6  -6  -6 15599.9 2920.48  53
  -6  -6   6 3054.91 532.435   2
  -6   6   6-77.5263 534.172  32
  -6   6  -6 2817.59 359.230   4
   6  -6  -6 1859.91 1041.22  40
   6   6  -6 2538.34 303.086  24
   6  -6  -6-199.174 218.981   5
   6  -6  -6 172.531 727.063  50
   6  -6  -6 13290.9 4130.35  34
  -6  -6   6 2233.06 466.664   3
   6   6  -6 2516.53 357.304   4
   6  -6   6 2673.70 531.620  17
  -6  -6   6 2155.59 682.791   5
   6  -8  -3 326.084 488.582  13
   6  -8  -3-334.303 429.203  23
  -7  -1   0 1166.53 163.373  41
  -7  -1   0 700.655 244.680  15
  -7  -1   0 1075.91 155.605  12
   7  -1   0 1322.13 364.234  11
  -7   1   0 604.824 1085.81  43
  -7  -1   0 1010.32 160.914  52
  -7  -1   0 1403.62 406.577  31
   7  -1   0 1032.30 387.409  20
   7   1   0 1065.90 150.322  24
  -7  -1   0 1332.06 148.484   8
  -7  -1   0 1163.94 288.566   7
   7  -1   0 759.763 277.508  17
   7   1  -1 60591.0 4123.13   6
  -7  -1  -1 51740.2 4037.66  13
  -7  -1   1 47180.7 4081.26   6
  -7  -1   1 50794.6 4007.88  28
  -7  -1   1 48414.7 4000.89  12
   7  -1  -1 9714.27 4320.13  45
   7   1   1 35637.0 4151.19  44
  -7  -1   1 54193.2 4046.25  38
   7  -1   1 58141.8 4122.59  44
  -7  -1   1 52003.6 4030.11  36
   7   1  -1 48181.4 3992.36   1
   7  -1  -1 28186.1 4083.05  11
   7   1   1 52049.0 4011.69  17
  -7  -1   1 55511.2 4010.20   2
   7  -1  -1 45573.8 3995.59   6
  -7   1  -1 51877.1 3997.28   1
   7  -1   1 48012.9 3995.72   3
   7  -1   1 47819.6 4019.39  17
  -7  -1   1 53794.6 4004.84   3
  -7  -1   1 45525.4 4018.83   5
  -7  -1  -1 49638.2 4014.46   8
   7  -1   1 44336.9 4017.86   5
  -7  -1  -1 50255.2 4039.50  23
  -7  -1  -1 39363.6 4134.66  31
   7  -1   1 50861.3 4000.51   2
  -7  -1   1 50036.6 4052.33   7
   7  -1  -1 46208.7 4176.18  20
   7  -1   1 58687.2 4114.12   7
   7  -1   1 44155.6 3999.96   1
  -7  -1   1 46466.5 4002.85   1
  -7   1  -1 52933.9 4060.08  38
   7  -1   2 48.8875 383.526   5
  -7  -1   2-23.3333 382.564   5
  -7  -1   2 162.990 170.922   3
   7   1   2 814.176 729.861  44
  -7  -1   2 102.311 239.349  38
  -7   1  -2 275.135 274.624  29
   7   1   2-86.1769 208.574  17
   7   1  -2-76.0526 143.988   1
   7   1  -2 25.7828 152.715   4
  -7   1  -2 172.757 153.433   1
   7  -1   2 78.2218 142.979   1
  -7  -1  -2 518.325 1419.17  10
   7   1  -2-160.213 493.993  20
   7   1  -2-61.3762 440.298  11
  -7  -1   2-70.3697 159.139   1
   7   1   2 661.774 564.449  22
  -7  -1  -2 18.3668 255.265  47
  -7  -1  -2 185.373 423.009  27
  -7   1  -2-9.19444 168.238   4
  -7  -1   2 115.262 164.223  28
   7  -1   2 121.473 160.350   3
  -7  -1  -2 42.3118 261.536  23
   7  -1   2-88.5873 173.903   2
  -7  -1   2-30.3094 182.099   2
  -7  -1  -2 28.1991 202.682   8
  -7  -1  -2-830.608 712.146  33
   7   1   2 321.960 225.600   8
   7  -1   2 301.483 288.011   7
  -7  -1  -2 188.314 292.066  13
   7   1  -2-190.571 348.317   6
   7  -1   2-146.119 216.389  17
  -7  -1   2-17.3886 243.876  36
  -7  -1   2 212.312 118.481  17
  -7  -1   3 21216.5 1209.69  17
  -7   1  -3 21793.1 1199.43  13
   7   1  -3 21322.7 1240.17   4
  -7  -1   3 21563.0 1593.26  43
   7   1  -3 20871.0 1443.64   6
  -7  -1   3 20298.5 1208.92  32
   7   1   3 72.6612 1160.45   8
   7  -1   3 19386.8 1598.18  44
  -7  -1   3 19853.7 1319.14  36
   7   1  -3 20060.5 1237.81   1
   7  -1   3 23047.8 1250.60   2
   7  -1   3 21884.0 1240.55   3
  -7  -1   3 21667.6 1253.02   2
   7  -1   3 22481.8 1272.02  17
   7   1  -3 21754.4 1546.36  20
  -7  -1   3 22390.3 1247.45   3
   7   1  -3 25472.4 1526.65  11
   7  -1   3 20414.6 1235.59   1
  -7  -1   3 20509.8 1239.17   1
  -7   1  -3 21876.1 1197.27  23
  -7   1  -3 21514.7 1270.08   8
   7   1   3 499.922 1284.41  22
  -7   1  -3 23304.7 1255.13   4
  -7   1  -3 25202.3 1316.79  27
  -7   1  -3 22925.4 1251.28   1
  -7   1  -3 22099.6 1257.98  47
   7  -1   3 16333.1 1430.17   5
  -7  -1   3 15016.1 1407.95   5
   7   1   3-140.660 1159.72  17
  -7   1  -4-14.6646 273.154   4
  -7  -1   4-94.8534 225.986  17
   7  -1   4-57.2918 252.836   2
   7  -1   4-540.032 931.923  44
   7   1  -4-514.320 790.603  11
  -7  -1   4-93.4114 356.895  36
  -7   1  -4-18.5446 449.956  27
  -7   1  -4-317.709 261.613  47
  -7  -1   4-162.101 254.194  12
  -7  -1   4-205.413 286.625   2
   7  -1   4-370.279 248.607   3
  -7  -1   4 196.620 245.378   3
   7   1  -4-283.685 801.276  20
   7  -1   4-198.562 298.603  17
  -7  -1   4-626.835 712.085   5
   7   1  -4 317.065 258.102   4
  -7  -1   5 8138.71 557.400  12
   7   1  -5 7508.16 565.122   4
  -7  -1   5 7341.12 649.539  36
  -7  -1   5 7071.75 577.206   2
   7  -1   5 7529.98 566.085   3
  -7  -1   5 7711.25 567.135   3
   7  -1   5 7220.21 608.238  17
   7  -1   5 5476.85 1093.19  44
  -7  -1   5 7424.74 537.785  17
  -7   1  -5 7177.53 577.604   4
   7  -1   5 7800.11 584.424   2
  -7  -1   6 123.981 292.656   2
  -7  -1   6-15.6330 83.1532  12
  -7  -1   6 44.8045 327.416  36
   7  -1   6 173.734 303.340   2
  -7  -1   6-271.253 283.014   3
   7  -1   6-16.6345 286.708   3
   7  -1   6 796.091 821.130  44
  -7  -1   6 109.959 254.052  17
   7  -1   7-19.3013 302.164   2
   7  -1   7-164.887 283.925   3
   7  -1   7-229.427 312.522  17
   7  -3   0-36.7943 97.8782  17
  -7  -3   0 20.8119 299.614   5
  -7   3   0-34.1811 185.758   9
   7  -3   0-21.1810 271.921   5
  -7  -3   0 117.634 258.525  41
  -7   3   0 446.610 1593.57  43
   7   3   0-53.5761 149.032  24
  -7   3  -1 27673.9 2477.10  43
  -7   3  -1 23068.2 1799.68   1
  -7  -3   1 22427.3 1770.24  13
  -7  -3   1 21806.6 1771.08  12
  -7  -3   1 17593.9 1833.70   2
  -7   3  -1 21760.0 1771.77   9
   7  -3   1 17246.8 1803.90   3
   7  -3   1 15570.8 1811.00   2
   7   3  -1 22190.4 1792.36   1
   7   3  -1 21686.2 1764.42  24
  -7  -3   1 23593.7 1773.19  23
  -7  -3   1 17009.8 1812.14   3
   7   3  -1 26698.7 1925.17   6
  -7   3  -1 19282.0 1787.43   6
  -7  -3   1 20248.4 1765.20  52
   7  -3   1 18546.3 1867.98  17
   7  -3   1 21830.9 1818.91   5
  -7  -3   1 22141.6 1817.18   5
   7  -3   2 421.017 306.403   3
  -7  -3   2 439.935 350.489  17
  -7  -3   2 425.910 319.841   3
  -7  -3   2 20.2170 352.580   2
   7  -3   2 669.224 434.384   5
  -7   3  -2 239.979 257.365  38
   7  -3   2 536.031 134.666  12
   7   3  -2 310.794 340.397   6
  -7  -3   2 550.046 186.363  28
  -7   3  -2 696.342 233.018   1
   7  -3   2 760.458 495.071  44
  -7  -3   2 646.328 358.981   5
   7   3  -2 408.300 220.662  24
  -7   3  -2 433.353 184.850  24
   7  -3   2 366.482 188.781  41
   7  -3   2 1502.95 2399.71  21
   7   3  -2 141.805 213.243   1
   7  -3   2 57.4715 330.761   2
   7  -3   2 23.6667 389.492  17
   7  -3   3 13396.9 1306.51   5
   7  -3   3 11255.6 1308.23  44
  -7  -3   3 13597.4 1101.49  12
   7  -3   3 13254.7 1054.65  12
  -7  -3   3 13390.8 1153.12   3
   7  -3   3 12770.8 1154.20   2
  -7  -3   3 13411.8 1171.67   2
  -7  -3   3 13576.2 1081.27  28
  -7   3  -3 11432.7 1078.28  24
   7  -3   3 11867.9 1133.24   3
   7  -3   3 14152.8 3266.87  21
  -7   3  -3 8344.78 1187.54   6
   7  -3   3 11367.0 1175.03   7
  -7  -3   3 10927.3 1284.24   5
   7   3  -4 289.239 635.692  20
   7  -3   4-152.792 646.602   5
  -7  -3   4 218.844 601.993   5
   7  -3   4 170.098 320.709   2
   7  -3   4 223.371 285.808   3
  -7  -3   4-99.6073 307.992   3
  -7  -3   4 165.055 218.588  12
  -7  -3   4 374.538 307.213  36
   7   3  -4 740.293 638.572  11
  -7   3  -4 171.804 283.365   4
   7   3  -4 296.471 250.606   4
   7  -3   4 43.2557 687.446  44
  -7  -3   4-106.188 340.894   2
  -7  -3   4-217.367 295.064  17
   7  -3   5 5277.13 564.665   3
  -7   3  -5 4559.69 589.438  29
   7  -3   5 3704.68 930.969  44
  -7   3  -5 5799.88 563.720   4
  -7  -3   5 4659.37 577.495   3
  -7  -3   5 5873.01 588.924  36
   7  -3   5 5987.89 598.848   2
  -7  -3   5 5454.88 603.176   2
   7  -3   5 3646.33 2352.46  21
   7   3  -5 6441.75 880.163  11
   7   3  -5 5175.22 552.201   4
   7  -3   5 5145.72 602.676  17
  -7  -3   5 4584.30 559.786  17
   7  -3   5 5005.50 924.334   5
  -7  -3   5 1740.13 875.886   5
   7  -3   6 121.765 888.344  44
   7   3  -6 63.1658 278.900   4
  -7  -3   6-38.1617 300.219  36
  -7  -3   6-340.288 259.616  12
  -7   3  -6 134.485 295.888   4
  -7  -3   6 180.059 699.098   5
   7  -3   6 53.8877 296.033   3
  -7  -3   6 185.449 329.750   3
   7  -3   6 134.055 334.760   2
  -7  -3   6 98.8606 351.964   2
   7  -3   6-246.434 353.535  17
   7  -3   6 333.292 725.221   5
   7  -3   7 987.466 825.392  44
  -7  -3   7 2148.60 311.915  12
  -7   3  -7 1879.56 360.001   4
   7   3  -7 1795.53 348.794   4
  -7  -3   7 2364.51 361.284  36
   7  -3   7 1723.46 374.895   3
  -7  -3   7 1213.76 377.572   3
  -7  -3   7 2156.87 422.189   2
   7  -3   7 1685.24 400.512  17
   7   3  -8 135.232 178.260   4
  -7   3  -8 18.0681 201.704   4
   7  -3   8-18.9973 301.106   3
  -7  -3   8-175.114 298.238   3
   7  -3   8 20.2549 326.853   2
   7  -3   8 505.447 340.765  17
  -7  -3   8 207.459 328.809   2
   7   5  -1 6761.04 374.379  24
  -7  -5   1 106.119 247.289  23
  -7  -5   1 7473.48 399.330  52
   7  -5   1-300.846 397.312   5
  -7  -5   1-14.1271 275.164  13
  -7   5  -1 19.0036 44.5118   6
  -7   5  -2 38.7675 219.286   9
   7  -5   2-127.629 381.032   3
  -7  -5   2 511.601 458.566   5
   7  -5   2 526.180 444.586   5
  -7  -5   2-152.137 240.424  12
  -7  -5   2 232.104 303.906  41
   7  -5   2-100.754 251.128  41
   7   5  -2 180.249 240.426  24
   7  -5   2 74.2963 174.164  12
  -7  -5   2 245.225 390.253   3
  -7   5  -2 12.6780 78.4392  24
   7  -5   2 281.979 410.772   2
  -7  -5   2 150.426 442.622   2
  -7  -5   3 604.588 410.791  17
   7  -5   3 6096.51 700.497   5
  -7   5  -3 4445.84 421.530  24
   7  -5   3 4433.07 598.241   2
   7   5  -3 4371.99 449.619  24
   7  -5   3 6257.22 792.231  44
  -7  -5   3 4365.27 573.930   3
  -7  -5   3 2469.99 698.192   5
   7  -5   3 4980.55 567.659   3
  -7  -5   3 4194.36 622.797   2
   7  -5   3 3799.48 647.802  17
   7  -5   4 645.263 366.542   3
  -7  -5   4 249.255 372.725   3
   7  -5   4 393.993 604.826   5
  -7  -5   4 121.124 226.796  12
   7  -5   4 531.127 676.349  44
   7   5  -4-124.935 255.089  24
  -7  -5   4-37.8951 599.799   5
  -7  -5   4 222.682 419.515   2
  -7   5  -4 90.5556 220.425  24
   7  -5   4 587.359 405.180   2
   7  -5   4 106.925 441.335  17
   7  -5   5 2599.30 447.762   3
  -7  -5   5 2588.57 474.509   3
  -7  -5   5 2157.71 514.944   2
   7  -5   5 1982.23 736.424   5
  -7  -5   5 1854.70 731.315   5
   7  -5   5 23.6564 469.828   2
  -7  -5   5 2374.82 338.674  12
   7   5  -5 2347.09 348.342  24
  -7   5  -5 3069.10 393.573   4
   7   5  -5 2740.81 380.763   4
   7  -5   5 2711.90 795.923  44
  -7   5  -5 2430.91 326.504  24
   7  -5   5 2249.19 524.020  17
   7  -5   6-23.9450 424.834   2
  -7  -5   6-49.9857 434.872   2
  -7  -5   6-257.185 239.097  12
   7   5  -6-128.964 292.067   4
  -7   5  -6-68.4475 289.290   4
   7  -5   6-328.863 372.464   3
  -7   5  -6 92.9770 208.532  24
   7  -5   6 237.210 438.890  17
   7  -5   6 489.386 729.337   5
  -7  -5   6-85.6712 623.993   5
  -7  -5   6 160.199 376.204   3
   7  -5  -7 5928.92 2948.09  45
   7  -5   7-23.9961 411.215   2
   7   5  -7 1309.91 313.828   4
   7  -5  -7 931.392 2324.09  34
  -7   5  -7 1271.82 337.736   4
  -7  -5   7 1197.21 431.775   2
   7  -5  -7 4729.90 1450.91  25
  -7  -5   7 1581.00 273.247  12
   7  -5   7 493.359 772.669   5
  -7  -5   7 93.5968 707.693   5
   7  -5   7 624.235 452.116  17
   7  -5   7-21.9701 386.738   3
  -7  -5   7 1461.61 399.803   3
   7  -7   3-29.7944 66.3106   2
   7  -7   3 35.6682 42.4454  17
  -7  -7   3-31.7796 26.7626   2
   7  -7   3 115.348 549.725  44
   7  -7   3 26.9709 39.3123   3
  -7  -7   3 2575.67 293.629  12
   7   7  -3 2184.04 262.204  24
  -7  -7   3 28.7790 41.9446   3
   7  -7   3 113.922 529.614   5
  -7  -7   3 2846.39 611.597   5
   7  -7   4-237.286 421.894  17
  -7  -7   4 580.234 374.695   3
   7  -7   4-170.991 626.841   5
  -7  -7   4 289.845 589.950   5
  -7  -7   4 13.9682 227.493  12
  -7   7  -4 12.4642 14.8668  24
   7   7  -4 254.634 231.313  24
   7  -7   4-26.0220 346.726   3
   7  -7   4 661.072 383.732   2
  -7  -7   4 122.053 413.792   2
   7  -7   5-129.672 500.297  17
   7  -7   5 1255.55 611.709   5
  -7  -7   5 242.196 580.448   5
   7  -7  -5 14991.2 2741.10  53
  -7   7   5 15370.5 2542.33  49
  -7  -7   5 979.619 252.171  12
  -7  -7  -5 905.974 1090.61  40
  -7  -7  -5 1793.90 1064.05  39
  -7  -7  -5 35.8997 761.112  37
  -7   7  -5 1618.14 323.030   4
   7   7  -5 1013.98 307.072   4
   7  -7   5-24.9262 379.300   3
  -7   7  -5 945.966 217.090  24
   7  -7   5 27.4712 419.297   2
  -7  -7   5 614.650 407.600   3
  -7  -7   5 1328.40 449.024   2
  -8   0   0 12148.0 301.129  28
  -8   0   0 11815.5 486.632  38
  -8   0   0 11847.9 323.346  36
   8   0   0 12693.0 537.263   7
  -8   0   0 11645.2 389.250  29
  -8   0  -1-78.6979 256.340   7
  -8   0   1 68.8262 272.186  38
  -8   0   1-121.185 210.993  36
   8   0   1 72.8611 78.7952   1
  -8   0   1 119.290 198.682   6
  -8   0  -1 287.976 144.640  23
   8   0  -1 18.2232 160.742   6
   8   0   1 145.168 147.076  48
   8   0   1-238.128 365.357  44
  -8   0   1-13.5565 0.72728   9
  -8   0   1-14.4943 83.7709   1
   8   0  -1-177.790 218.769   7
  -8   0  -1-31.0703 164.577  13
   8   0   1-16.2701 126.343  17
  -8   0   1 87.0488 116.234  12
  -8   0   2 11907.3 960.923  30
  -8   0  -2 10250.6 1033.89  15
  -8   0   2 8812.09 1021.55  36
  -8   0  -2 11097.4 958.968  13
  -8   0  -2 9181.29 1029.38   7
   8   0   2 10986.5 940.885   1
  -8   0   2 10208.2 1757.30  43
   8   0   2 10042.6 1208.26  44
  -8   0  -2 11987.2 954.311   1
   8   0   2 11343.5 943.231   2
  -8   0  -2 11915.9 946.462   4
   8   0   2 11138.7 951.604  30
  -8   0   2 10982.7 945.934   2
  -8   0   2 10832.4 951.796  12
   8   0   2 11269.7 939.914   3
  -8   0   2 10422.7 940.123   3
  -8   0  -2 12828.6 1072.31  27
  -8   0  -2 9489.12 947.580  23
   8   0  -2 11826.7 1222.71  20
  -8   0   2 10890.9 941.694   1
  -8   0  -2 10203.9 968.543  47
   8   0  -2 10549.2 1047.87   6
   8   0   2 10784.0 957.491  17
  -8   0  -3 207.295 365.365  15
  -8   0  -3 25.2513 257.346  13
   8   0   3-715.630 813.402  44
  -8   0  -3-553.880 874.952  31
  -8   0  -3-50.7373 299.783  47
  -8   0   3 836.758 1424.55  43
  -8   0   3-174.615 211.440  12
   8   0   3-243.430 290.405  30
   8   0  -3 400.819 367.400   6
   8   0  -3 452.609 689.422  11
  -8   0  -3 456.156 477.096  27
   8   0   3-87.4628 224.982   2
   8   0   3-61.0191 192.947   1
  -8   0  -3-135.114 223.061  23
   8   0   3-132.698 220.516   3
  -8   0  -3-120.994 257.953   8
  -8   0  -3-163.104 314.372   7
   8   0  -3-1215.68 856.286  20
   8   0   3-59.7865 234.925  17
  -8   0  -4 2316.39 500.845  15
  -8   0   4 2857.53 362.366  12
  -8   0   4 2832.69 508.653  36
  -8   0  -4 2445.24 1033.17  31
  -8   0   4 2977.35 432.111  30
   8   0   4 2431.05 405.183  30
   8   0   4 2758.34 372.360   2
  -8   0   4 3025.05 378.415   2
   8   0   4 2274.26 346.125   3
  -8   0   4 2444.19 336.090   1
  -8   0   4 2874.63 359.308   3
  -8   0  -4 2964.14 375.810  13
  -8   0  -4 2738.86 352.347  23
  -8   0  -4 3562.53 463.926   7
   8   0   4 3291.30 388.629  17
  -8   0  -5 581.302 397.274  15
  -8   0   5 88.2088 345.744  36
   8   0   5 868.990 365.474  30
   8   0   5 182.840 279.768   2
  -8   0   5 118.376 231.729   2
   8   0   5-896.226 859.113  44
   8   0   5 224.639 259.095   3
  -8   0   5 65.2672 226.977   3
  -8   0  -5 673.914 957.329  31
   8   0   5 112.040 310.225  17
  -8   0   5 315.367 325.962  30
  -8   0  -6 150.137 335.618  15
  -8  -2   0 11608.5 1024.64  13
  -8  -2   0 11411.3 1008.62  47
  -8   2   0 11006.6 1940.73  43
   8   2   0 11454.9 987.305  24
   8  -2   0 8652.68 1101.64  17
  -8  -2   0 10935.1 1018.04  23
  -8  -2   0 10107.9 986.133  52
  -8  -2   0 12030.8 992.764  41
   8  -2   0 13668.5 1025.62   5
  -8  -2   0 11724.0 1016.78   5
  -8  -2   1 48.9157 224.071  15
   8  -2   1 82.8964 224.267   3
  -8  -2   1 81.3067 268.475   3
  -8  -2   1 252.536 206.952  13
  -8  -2  -1 18.6369 205.135  47
  -8  -2   1-98.6283 164.733  47
   8   2   1 55.9274 157.635  32
  -8  -2   1-93.4245 263.996   5
  -8  -2   1 141.524 160.117  12
   8   2  -1 332.354 164.674  24
   8  -2   1 126.815 247.050   5
  -8   2  -1 242.090 134.329  24
   8  -2   1 108.350 243.293  48
  -8  -2   1 32.5328 171.558  23
   8   2   1 160.120 479.398  22
   8   2   1 115.433 186.170   8
  -8   2  -1 267.880 233.484   6
  -8  -2   1 286.545 300.977   2
   8  -2   1-75.4380 250.406   2
  -8  -2   1 69.6725 368.365   6
   8   2  -1 68.8015 313.056   6
  -8   2  -1 247.284 308.468  38
  -8   2  -1 11.5430 178.937   1
   8  -2   1-20.8996 317.471  17
   8   2  -1 86.3026 165.277   1
   8   2  -2 5341.55 487.725   1
  -8  -2   2 6329.31 558.606  36
   8  -2   2 5427.97 653.154   5
   8  -2   2 4704.24 448.491  41
  -8   2  -2 5792.19 501.205   1
  -8  -2   2 4978.85 490.216  12
   8  -2   2 3854.15 499.604   1
  -8   2  -2 4588.68 461.028  24
   8  -2   2 5985.30 544.345   2
  -8   2  -2 5429.09 599.519  29
   8  -2   2 5417.89 521.878   3
  -8  -2   2 5789.19 510.204  17
  -8  -2   2 4442.13 517.456   7
   8   2  -2 6404.98 688.796   6
   8  -2   2 5521.47 580.521  17
  -8  -2   2 4516.87 600.869   5
  -8  -2   2 3665.57 648.859   6
   8  -2   3-223.268 563.965   5
  -8  -2   3 515.223 511.060   5
   8  -2   3 21.9509 320.833   7
   8  -2   3 158.412 238.136   3
   8  -2   3-37.1725 136.814  12
  -8   2  -3 183.764 207.881   1
  -8  -2   3 18.3349 271.951  36
  -8   2  -3 95.9443 232.005   4
   8   2  -3 145.137 213.927   4
   8   2  -3 471.588 573.639  11
   8  -2   3-28.1529 266.581   2
  -8   2  -3-40.9022 324.081  29
  -8  -2   3 87.8839 194.700  28
   8   2  -3 149.695 416.372   6
   8  -2   3-513.868 674.736  44
   8  -2   3-52.1602 209.830   1
   8   2  -3 33.8060 577.104  20
  -8  -2   3 68.7798 248.684   3
  -8  -2   3-81.6801 220.544   1
  -8  -2   3-14.6649 274.971   2
  -8   2  -3 125.654 243.787   8
   8  -2   3-69.7557 310.444  17
  -8  -2   3-165.621 204.372  17
   8   2  -3 159.863 199.162   1
   8   2  -4 3143.54 404.749   4
  -8  -2   4 3207.73 388.377  12
  -8  -2   4 3907.73 447.851   2
  -8   2  -4 3053.50 422.760   4
  -8  -2   4 3224.77 450.001  36
   8   2  -4 3228.29 760.757  11
  -8   2  -4 3388.49 494.878  29
   8  -2   4 2406.04 848.860  44
   8  -2   4 3015.80 422.426   2
   8   2  -4 2707.24 762.261  20
  -8  -2   4 3317.64 418.193   3
   8  -2   4 3044.13 414.585   3
  -8  -2   4 3629.23 376.227  17
   8  -2   4 4014.41 490.680  17
   8  -2   4 2946.66 767.147   5
  -8  -2   4 1875.99 733.049   5
  -8  -2   5-352.203 308.062   2
  -8  -2   5 195.559 237.293  12
   8   2  -5 116.506 259.530   4
  -8   2  -5 109.458 275.227   4
  -8  -2   5-277.680 295.588  36
   8   2  -5 42.3828 694.843  11
   8  -2   5-123.394 885.148  44
   8  -2   5 32.4425 284.861   2
  -8   2  -5-110.319 336.065  29
   8  -2   5 354.130 272.240   3
  -8  -2   5-111.419 270.726   3
   8   2  -5 591.456 516.203  20
  -8  -2   5-172.046 235.891  17
   8  -2   5 664.235 652.538   5
  -8  -2   5-497.831 663.836   5
   8  -2   6 1084.57 892.614  44
  -8   2  -6 1081.70 308.660   4
  -8  -2   6 990.869 265.392  12
   8  -2   6 788.203 329.507   2
  -8   2  -6 755.592 365.991  29
   8   2  -6-48.3598 73.9634  11
   8  -2   6 565.256 306.523   3
  -8  -2   6 1078.78 305.986   3
  -8  -2   6 1136.70 333.217   2
   8   2  -6 849.108 291.508   4
  -8  -2   6 1635.40 341.621  36
   8   2  -7 16.7700 198.676   4
  -8   2  -7-162.576 220.350   4
  -8  -2   7 61.8136 97.6974  12
  -8  -2   7 201.559 298.605  36
  -8  -2   7 265.484 321.483   2
   8  -2   7 92.4374 309.546   2
   8  -2   7 526.416 285.928   3
  -8  -2   7 540.026 301.406   3
   8  -2   7 344.770 339.972  17
   8  -2   8 114.334 281.315   3
   8  -2   8 20.3164 313.718   2
   8  -2   8 65.5811 324.794  17
  -8  -4   0 67.5274 282.334  23
  -8  -4   0 319.365 299.803  41
  -8  -4   0 79.9730 316.612  13
   8  -4   1 3138.57 747.345  17
  -8  -4   1 606.767 270.905  52
   8  -4   1-116.699 195.068  52
   8  -4   1 895.558 401.760   5
  -8   4  -1 3166.61 1808.06  43
  -8  -4   1 81.4665 299.660   3
  -8  -4   1 506.999 280.623  23
  -8   4  -1 916.256 304.010   9
  -8  -4   1 94.5019 309.224  13
   8   4  -1 1041.40 293.034  24
  -8  -4   1 619.425 397.308   5
   8  -4   1 25.0360 337.248   3
  -8  -4   1 594.371 277.239  12
   8  -4   1 359.449 376.460   2
  -8  -4   1 269.800 311.621   2
   8  -4   2 3047.33 499.856   3
  -8  -4   2 2839.27 510.746   3
   8  -4   2 3198.26 515.780   5
   8   4  -2 2715.34 394.402  24
   8  -4   2 3559.55 371.873  41
  -8  -4   2 2260.62 548.684   2
  -8  -4   2 3069.61 352.930  28
  -8   4  -2 3124.30 358.103  24
   8  -4   2 2671.74 534.846   2
  -8   4  -2 2822.34 370.519   9
   8  -4   2 3347.95 725.290  44
  -8  -4   2 3068.47 532.283   5
  -8   4  -2 2574.63 440.875   6
   8  -4   2 3468.95 615.407  17
  -8  -4   3 412.828 411.260  17
   8  -4   3-215.373 342.355   3
  -8  -4   3 41.6096 370.855   3
   8  -4   3 60.9484 476.807   5
  -8  -4   3-58.5051 495.175   5
   8  -4   3-21.3818 367.749   2
   8  -4   3 399.996 601.837  44
  -8  -4   3 13.1731 215.844  12
  -8  -4   3 113.576 410.707   2
  -8  -4   3 124.441 186.919  28
   8   4  -3 65.1370 238.179  24
  -8   4  -3 276.067 201.108  24
   8  -4   3 2019.65 2619.83  21
   8  -4   4 874.837 602.038   5
  -8  -4   4 277.904 615.079   5
  -8  -4   4 1048.27 442.915   2
  -8   4  -4 1557.71 260.287  24
   8  -4   4 992.713 701.009  44
   8   4  -4 1877.97 658.724  11
   8  -4   4 1771.32 434.343   2
   8   4  -4 1688.18 311.720   4
  -8   4  -4 1729.75 336.351   4
   8   4  -4 1201.05 303.950  24
   8  -4   4-583.324 2615.39  21
  -8  -4   4 1562.82 286.725  12
   8  -4   4 2017.54 406.859   3
  -8  -4   4 1460.87 408.910   3
   8  -4   4 1554.98 490.767  17
   8  -4   5-503.660 674.392   5
  -8  -4   5-39.7457 664.352   5
  -8   4  -5 224.055 287.749   4
   8  -4   5 122.202 354.796   2
  -8  -4   5-170.944 383.764   2
  -8  -4   5-13.4757 228.379  12
   8   4  -5-119.546 277.072   4
   8  -4   5-113.244 320.248   3
  -8   4  -5 211.411 204.878  24
   8  -4   5 367.781 775.489  44
  -8  -4   5 158.385 336.340   3
   8  -4   5-113.369 393.592  17
   8  -4   6 1540.73 394.333   2
  -8  -4   6 1542.37 422.670   2
  -8  -4   6 521.266 260.895  12
   8   4  -6 919.593 306.150   4
  -8   4  -6 1053.45 330.924   4
  -8   4  -6 651.106 241.896  24
   8  -4   6 119.160 856.172  44
  -8  -4   6 898.438 373.321   3
   8  -4   6 586.742 347.407   3
   8  -4   6 923.054 408.939  17
   8  -4   6 1099.61 733.762   5
  -8  -4   6 1350.85 714.934   5
   8  -4   7-21.6093 384.213   2
   8  -4   7-314.317 839.459  44
  -8   4  -7 104.415 298.678   4
  -8  -4   7 112.303 373.939   2
   8   4  -7 145.678 273.173   4
  -8  -4   7 446.059 231.239  12
   8  -4   7 760.910 348.847   3
  -8  -4   7 970.290 685.507   5
  -8  -4   7 20.8134 341.233   3
   8  -4   7-209.257 398.744  17
   8  -6   2 36.7444 218.515  17
   8  -6   2-29.9296 43.5984   2
  -8  -6   2 32.3478 38.4742   2
   8  -6   2-495.215 440.982   5
   8  -6   2 27.1000 32.2326   3
  -8  -6   2-29.2974 24.6401   3
  -8  -6   2 723.941 337.653  41
  -8  -6   2 300.731 483.866   5
   8   6  -2 850.547 254.030  24
  -8  -6   2 1240.05 265.398  12
   8  -6   3 69.1759 543.430  17
   8  -6   3 755.145 584.079   5
  -8  -6   3 520.952 540.164   5
  -8   6  -3-12.5121 18.2350  24
   8  -6   3 308.936 403.328   3
  -8  -6   3-27.6434 443.556   3
   8  -6   3-119.853 582.931  44
   8   6  -3 240.870 258.614  24
  -8  -6   3 451.537 254.116  12
   8  -6   3-170.606 448.024   2
  -8  -6   3 61.0485 469.865   2
   8  -6   4 280.593 514.387  17
   8  -6   4 492.637 609.665   5
  -8  -6   4 867.295 612.283   5
  -8  -6   4 1423.24 434.818   3
  -8  -6   4 944.262 254.982  12
  -8  -6   4 145.199 473.328   2
   8  -6   4 394.913 588.561  44
   8  -6   4 493.885 399.349   3
   8   6  -4 471.480 260.666  24
   8  -6   4 244.925 432.672   2
  -8   6  -4 1013.71 234.592  24
   8  -6   5 630.851 654.240   5
  -8  -6   5-258.124 646.255   5
   8  -6   5-963.954 677.518  44
   8  -6   5 633.884 400.810   3
  -8  -6   5 262.687 233.236  12
  -8  -6   5 491.567 429.207   3
   8   6  -5-126.910 285.922   4
  -8   6  -5-16.8951 302.169   4
  -8   6  -5 278.292 210.632  24
   8  -6   5 26.8691 444.597   2
  -8  -6   5-171.051 458.117   2
   8   6  -5-129.564 249.695  24
   8  -6   5-303.399 489.540  17
   8  -6   6-24.1079 399.829   3
  -8  -6   6 661.812 410.551   3
   8  -6  -6-380.879 517.962  46
  -8  -6  -6-306.769 471.737  46
  -8  -6  -6-58.5169 271.344   5
  -8  -6   6 432.074 229.601  12
   8  -6  -6 238.417 1205.91  40
   8  -6  -6 1686.36 1415.10  39
   8  -6   6-79.7115 427.933   2
   8   6  -6 561.965 285.811   4
  -8   6  -6 685.714 302.335   4
  -8  -6   6 420.757 462.076   2
   8   6  -6 85.2771 264.201  24
   8  -6  -6 27.5296 253.284   5
   8  -6   6 719.971 657.939   5
   8  -6   6 857.207 517.644  17
  -8  -6   6-299.287 645.523   5
   8  -8  -3 572.562 3578.84  10
  -8   8   3 34744.3 3203.11  49
  -9  -1   0 507.605 297.934  15
  -9  -1   0 482.904 141.668  12
   9  -1   0 521.948 486.034  11
  -9   1   0 509.381 341.428  38
   9   1   0-586.055 518.839  44
   9   1   0 577.231 139.425  24
  -9  -1   0 28.0216 179.776  37
  -9  -1   0 519.669 327.941   7
  -9  -1   0 473.971 202.545  36
   9  -1   0 476.850 529.373  20
  -9  -1   0 28.8574 135.398   6
   9  -1   0 37.1777 352.609  17
  -9  -1  -1 35062.9 1205.32  31
  -9  -1  -1 29825.5 824.365  15
  -9  -1  -1 34367.8 469.832  52
   9   1   1 22505.6 1083.78  44
   9  -1   1 36299.2 1008.95  44
  -9   1  -1 37760.7 446.326   1
  -9   1  -1 39984.4 883.489  38
   9   1  -1 34218.6 407.539   1
  -9  -1   1 33287.0 652.081  36
  -9  -1   1 40273.2 811.316  38
  -9  -1  -1 36610.3 422.714  41
  -9   1   1 33554.4 2111.11  43
   9  -1   1 33375.8 483.051   2
  -9  -1   1 29893.2 486.945   2
  -9   1  -1 34171.4 427.421  28
  -9  -1   1 32815.3 493.584  12
   9  -1   1 33405.3 461.678   3
  -9  -1   1 31208.8 474.365   3
  -9  -1  -1 35276.2 559.328   8
   9  -1   1 37166.0 842.297  20
   9  -1  -1 19842.4 2563.93  21
  -9  -1   1 34950.5 814.320   7
   9  -1   1 36931.7 988.186   7
   9  -1  -1 27013.8 1158.29  20
   9  -1   1 34805.5 557.370  48
  -9  -1   1 31422.8 859.768   6
   9   1  -1 41390.5 993.604   6
   9  -1  -1 34085.4 1217.52  11
   9   1   1 34368.1 491.944  17
   9  -1   1 37187.1 672.394  17
   9  -1   1 31537.2 617.043   5
  -9  -1   1 30270.6 598.723   5
  -9  -1   2-84.1549 187.916   2
  -9  -1  -2-189.798 290.950  13
  -9   1  -2-19.3817 160.541   1
   9  -1   2 39.6578 510.202  44
   9   1  -2 57.0063 147.852   4
  -9   1   2-582.324 1634.65  43
   9   1   2 180.646 685.076  44
   9   1  -2 99.2797 480.456  11
  -9  -1  -2-47.6304 802.163  31
  -9   1  -2 337.453 178.778   4
  -9   1  -2-150.609 302.788  29
  -9   1  -2 8.74310 89.9085  28
  -9  -1  -2-72.5633 378.664   7
  -9  -1  -2-166.317 256.792  23
  -9  -1   2 366.432 284.182  38
   9  -1   2-77.7149 156.302   1
  -9  -1  -2-170.895 205.354   8
  -9  -1   2 10.5356 161.692  12
   9  -1   2-144.458 170.130   2
   9  -1  -2-56.5945 222.686   6
   9   1  -2 105.483 544.464  20
   9  -1   2-210.672 326.252   7
   9  -1   2-60.0001 158.594   3
  -9  -1   2 8.87321 167.202   3
  -9  -1  -2 266.090 256.245  47
  -9  -1   2 70.5705 168.513   1
   9   1  -2-61.6285 314.208   6
   9   1   2 13.0360 204.228  17
  -9  -1  -2 403.215 494.040  27
  -9  -1   2 18.3649 250.480  36
   9  -1   2 26.9973 219.843  17
   9   1  -2 151.316 146.503   1
   9  -1   2 138.918 368.944   5
  -9  -1   2-217.611 375.070   5
  -9  -1  -3 1909.43 1150.30  23
  -9  -1  -3 15058.0 1325.36  15
   9  -1   3 16042.7 1173.85   2
  -9   1  -3 16572.6 1152.69  13
   9  -1   3 11146.1 1331.37   5
  -9  -1  -3 2032.40 1155.55  13
  -9  -1  -3 7743.45 1167.35  47
   9   1  -3 15173.7 1170.25   4
   9   1  -3 17788.5 1435.04  11
  -9   1  -3 17055.8 1185.36   4
  -9  -1   3 15894.4 1172.20   1
  -9  -1  -3 633.970 1248.31  33
  -9  -1   3 10569.8 1130.78  32
  -9   1  -3 17895.1 1185.92   1
  -9  -1  -3 13175.7 1624.83  31
  -9  -1   3 16675.3 1182.27   2
   9  -1   3 16577.1 1172.99   3
  -9  -1   3 16716.4 1174.84   3
   9  -1   3 14426.7 1163.68   1
  -9   1  -3 15961.7 1193.54  47
   9   1   3 9591.66 1555.45  44
  -9   1  -3 16038.0 1148.08  23
  -9  -1  -3 15086.9 1199.02   8
  -9   1  -3 17462.1 1209.26   8
  -9  -1  -3 13989.4 1323.65   7
   9   1  -3 15169.1 1170.22   1
   9   1  -3 16118.7 1330.64   6
  -9  -1   3 12269.8 1207.64  38
  -9  -1   3 16062.2 1177.65  12
  -9  -1   3 9512.46 1313.36   5
   9   1   3 16979.3 1215.87  17
  -9  -1   3 17008.1 1144.28  17
   9  -1   3 17070.0 1212.45  17
   9   1  -3 15740.2 1439.07  20
  -9  -1  -3 576.764 1796.97  10
  -9  -1  -4 338.609 384.432  15
   9  -1   4-800.769 906.319  44
  -9   1  -4 417.230 263.796   4
  -9   1  -4 142.305 264.652  47
  -9  -1   4 122.749 356.090  36
  -9  -1  -4 720.599 864.584  31
  -9   1  -4-123.303 411.313  27
   9   1  -4-186.069 244.003   4
   9  -1   4 219.423 238.968   3
  -9  -1   4 79.8802 246.971   3
  -9  -1  -4 33.5475 308.089   7
   9   1  -4 235.370 726.909  20
  -9  -1   4 507.099 201.364  17
   9  -1   4 121.311 254.365   2
   9  -1   4 157.949 286.916  17
   9   1  -4-613.888 706.615  11
  -9  -1   4 264.353 263.837   2
  -9  -1   5 4660.28 627.282  36
  -9   1  -5 5463.87 597.686   4
   9  -1   5 3983.99 1090.94  44
   9  -1   5 5303.43 589.415   2
   9   1  -5 5634.65 579.340   4
   9   1  -5 6394.67 881.872  11
   9  -1   5 5034.38 572.629   3
  -9  -1   5 6172.46 593.037   3
  -9  -1   5 6197.12 603.479   2
  -9  -1   5 6005.70 573.597  12
  -9  -1   5 5742.14 550.493  17
   9  -1   5 5555.12 623.012  17
  -9  -1   6 93.9491 172.773  12
  -9  -1   6-94.3824 328.517  36
   9  -1   6 729.907 960.863  44
   9  -1   6-116.743 281.963   2
  -9  -1   6 34.2121 289.920   2
   9  -1   6 319.381 272.977   3
  -9  -1   6-65.4759 280.826   3
  -9  -1   6-99.5867 242.202  17
   9  -1   6 425.837 333.790  17
   9  -1   7 159.071 270.256   3
   9  -1   7 111.723 290.240   2
   9  -3   0 35.9087 176.614  17
  -9  -3   0 138.369 342.340  13
  -9  -3   0 384.168 260.429  41
  -9  -3   0 297.136 299.515   5
  -9  -3   0 519.565 313.190  23
   9   3   0 77.9577 155.512  24
  -9   3   0 155.692 293.825   9
   9  -3   0-151.727 292.694   5
  -9  -3   0 396.775 237.844  52
  -9   3  -1 14695.4 477.803   1
  -9  -3  -1-93.2419 316.109  13
  -9  -3  -1 26.2439 297.322  23
  -9  -3  -1 489.143 501.844  27
  -9  -3   1 15203.5 483.710  41
  -9  -3   1 16179.6 465.082  13
  -9  -3   1 14577.8 444.373  12
   9  -3   1 11422.9 563.220   2
  -9  -3   1 10064.9 589.887   2
  -9   3  -1 14348.6 468.913   9
   9   3  -1 14128.4 408.740  24
  -9  -3   1 16567.0 461.147  23
   9  -3   1 12294.0 537.939   3
  -9  -3   1 11505.3 568.659   3
   9   3  -1 13475.6 439.656   1
  -9  -3   1 14781.0 824.708   6
  -9   3  -1 12912.6 448.990   6
   9   3  -1-37.6954 67.8914   6
   9  -3   1 14117.5 719.188  17
   9  -3   1 15500.3 561.408   5
  -9  -3   1 15445.4 555.295   5
   9  -3   2 758.902 315.811   3
  -9  -3   2 740.100 285.991  17
  -9  -3   2 651.859 341.346   3
  -9   3  -2 719.099 231.545   1
  -9  -3   2 627.776 418.473   5
   9  -3   2 939.247 353.847   2
   9  -3   2 615.943 190.317  41
  -9  -3   2 1304.58 391.262   2
  -9   3  -2 974.756 325.788  38
   9  -3   2 657.117 130.696  12
   9  -3   2 920.576 528.539  44
  -9  -3   2 693.839 216.374  28
   9  -3   2 828.063 415.174   5
   9   3  -2 689.194 235.664  24
   9  -3   2 1394.33 2495.96  21
  -9  -3   2 704.335 221.732  12
   9   3  -2 954.063 221.469   1
   9  -3   2 768.765 424.183  17
   9  -3   3 8483.88 872.932  17
  -9  -3   3 11261.8 860.066  36
   9  -3   3 9109.09 1056.49  44
   9  -3   3 8315.14 832.400   2
  -9  -3   3 9218.18 853.160   2
  -9  -3   3 9606.17 779.193  28
   9  -3   3 8116.78 881.411   7
  -9   3  -3 8383.16 761.865  24
   9  -3   3 8525.46 823.096   3
  -9  -3   3 9380.46 838.548   3
   9  -3   3 5305.27 2642.25  21
  -9   3  -3 6253.17 862.016   6
  -9  -3   3 7695.85 810.109  17
   9  -3   3 7968.01 980.673   5
  -9  -3   3 7961.35 957.069   5
   9  -3   4 37.1627 607.758   5
  -9  -3   4 350.115 584.578   5
  -9  -3   4 340.882 218.871  12
  -9  -3   4 234.470 294.167  36
  -9   3  -4 125.614 262.969   4
   9   3  -4 141.994 237.861   4
  -9   3  -4-18.8293 196.509  24
   9  -3   4-45.9198 681.151  44
   9   3  -4-360.834 603.233  11
   9   3  -4 210.355 600.764  20
   9  -3   4 83.2402 292.230   3
  -9  -3   4 192.848 321.199   3
   9  -3   4 42.9505 362.293  17
   9  -3   4 323.360 338.691   2
  -9  -3   4 37.8333 344.348   2
  -9  -3   5 3916.26 424.964  12
   9  -3   5 2357.71 907.394  44
   9   3  -5 3781.43 439.274   4
  -9  -3   5 3971.75 494.630  36
   9   3  -5 4886.88 836.340  11
  -9   3  -5 3448.16 511.945  29
  -9  -3   5 3988.67 477.826   3
  -9   3  -5 3415.92 465.721   4
   9  -3   5 3513.05 459.697   3
   9  -3   5 3517.78 478.628   2
  -9  -3   5 3427.54 492.971   2
   9  -3   5 3295.49 826.451   5
  -9  -3   5 2794.88 773.189   5
  -9  -3   6 347.598 256.842  12
   9   3  -6-15.3571 274.758   4
  -9   3  -6 183.117 305.925   4
  -9  -3   6 380.777 308.182  36
  -9  -3   6 254.283 325.979   3
   9  -3   6-63.2671 884.024  44
   9  -3   6-34.8530 313.114   3
   9  -3   6 37.1579 336.715   2
   9  -3   6 188.487 697.828   5
  -9  -3   6 43.8138 687.462   5
  -9  -3   6-174.283 343.304   2
   9  -3   6-20.9836 372.400  17
  -9  -3   7 1656.63 293.615  12
  -9  -3   7 1172.22 342.951  36
   9  -3   7 270.748 881.708  44
   9   3  -7 1317.91 316.647   4
   9  -3   7 1618.86 358.432   3
  -9  -3   7 1659.90 354.796   3
   9  -3   7 1105.39 364.149   2
   9  -3   7 1117.61 403.239  17
  -9  -3   7 1327.34 387.238   2
  -9   3  -7 1467.12 341.972   4
  -9  -3   8 591.066 256.569  36
  -9  -3   8-14.9957 30.9102  12
   9  -3   8-110.544 297.246   3
  -9  -3   8 76.0143 281.854   3
   9  -3   8-171.521 344.966  17
   9  -3   8-39.2873 308.191   2
  -9  -3   8-121.574 304.364   2
   9  -5   1 113.543 105.589  17
  -9  -5   1 5444.20 384.323  13
  -9  -5   1 4775.77 369.022  52
  -9  -5   1 4598.93 488.869   5
  -9  -5   1 5309.26 366.274  12
   9  -5   1-77.5757 357.354   5
   9   5  -1 4893.30 318.207  24
  -9  -5   1 5948.77 375.881  23
   9  -5   2 292.297 510.659  17
   9  -5   2-139.547 430.716   5
  -9  -5   2 26.9321 434.966   5
   9  -5   2 74.8093 377.440   3
  -9  -5   2 182.391 240.994  12
   9  -5   2 399.292 621.323  44
  -9  -5   2-162.863 403.723   3
   9   5  -2 401.167 254.873  24
  -9   5  -2 285.683 241.903   9
   9  -5   2 633.431 430.678   2
  -9  -5   2 809.137 465.160   2
   9  -5   3 2629.17 535.417   2
   9  -5   3 4731.47 661.441   5
  -9  -5   3 1416.50 633.849   5
   9  -5   3 3298.07 516.133   3
  -9  -5   3 3178.70 540.783   3
  -9  -5   3 3645.51 401.150  12
  -9  -5   3 3247.63 359.655  28
  -9   5  -3 3505.52 394.189   9
  -9  -5   3 3168.41 576.781   2
   9   5  -3 2740.78 400.491  24
  -9   5  -3 3483.47 375.727  24
   9  -5   3 4812.96 761.822  44
   9  -5   4 378.244 350.898   3
   9  -5   4 843.929 595.464   5
  -9  -5   4 666.339 435.186   3
  -9  -5   4 547.250 619.573   5
  -9  -5   4 153.069 238.147  12
   9  -5   4 619.609 388.345   2
  -9  -5   4-462.261 490.659   2
   9  -5   4 757.241 672.477  44
  -9   5  -4 327.771 213.379  24
   9   5  -4 405.139 259.563  24
   9  -5   4 163.120 451.152  17
   9  -5   5 1899.96 707.635   5
  -9  -5   5 408.031 670.323   5
   9  -5   5 1776.91 412.404   3
  -9  -5   5 1956.73 429.183   3
  -9  -5   5 2161.52 312.814  12
   9  -5   5 1070.52 800.490  44
  -9  -5   5 1301.65 467.132   2
   9  -5   5 1686.91 452.355   2
  -9   5  -5 2171.25 354.674   4
   9   5  -5 1910.47 340.708   4
   9   5  -5 1577.21 309.626  24
  -9   5  -5 1674.90 274.049  24
   9  -5   5 1780.30 507.875  17
   9  -5   6 855.465 369.682   3
  -9  -5   6 135.668 385.238   3
   9  -5   6 583.947 391.099   2
  -9  -5   6-24.6925 410.809   2
   9  -5  -6-569.127 901.500  39
  -9  -5   6 111.504 232.093  12
   9   5  -6 171.765 287.964   4
   9   5  -6-70.9707 249.545  24
   9  -5   6 48.1395 704.839   5
   9  -5   6 429.846 448.641  17
  -9  -5   6-452.218 683.629   5
   9  -5   6-1000.09 872.602  44
  -9   5  -6 185.490 295.344   4
   9   5  -7 777.650 293.035   4
  -9   5   7 845.635 2192.98  14
  -9  -5   7 1083.18 256.688  12
  -9  -5   7 1375.39 419.153   2
   9  -5  -7 1441.05 812.876  39
   9  -5   7-23.3604 393.762   2
  -9   5  -7 670.361 303.545   4
   9  -5  -7 2649.72 3933.83  34
   9   5  -7 940.252 272.914  24
   9  -5   7 48.6203 691.810   5
  -9  -5   7 227.126 674.336   5
   9  -5   7 688.660 451.352  17
   9  -5   7-21.3880 354.118   3
  -9  -5   7 1146.94 396.042   3
   9  -7   3-35.7060 60.1196  17
   9  -7   3-220.650 521.223   5
  -9  -7   3 1528.52 553.683   5
   9  -7   3 26.4089 31.5262   3
   9  -7   3 29.1678 49.1357   2
   9   7  -3 1114.31 232.991  24
   9  -7   3 609.896 594.177  44
  -9  -7   3 1655.08 273.764  12
   9  -7   4 613.580 462.183  17
   9  -7   4-166.274 600.060   5
  -9  -7   4 399.330 590.036   5
   9  -7   4 508.958 313.545   3
  -9  -7   4 91.1513 330.362   2
   9  -7   4 637.343 529.343  44
  -9  -7   4 467.632 314.147   3
  -9  -7   4 532.322 234.028  12
   9   7  -4 212.651 236.135  24
   9  -7   4-28.1166 333.017   2
   9  -7   5-457.341 515.225  17
   9  -7   5 1344.93 677.083   5
  -9  -7   5-42.8016 630.441   5
  -9  -7  -5 780.502 768.603  37
   9  -7   5 765.035 363.194   3
  -9  -7   5 556.848 385.048   3
  -9  -7   5 1217.73 251.800  12
  -9  -7  -5 46.8835 1027.28  40
  -9  -7  -5 1519.98 928.689  39
   9   7  -5 945.009 292.967   4
   9   7  -5 909.813 245.203  24
  -9   7  -5 437.624 297.830   4
   9  -7   5-27.2603 406.084   2
  -9  -7   5 644.466 434.355   2
 -10   0   0 230800. 15847.8  12
  10   0   0 261836. 15953.7  44
 -10   0   0 257808. 15919.1  29
 -10   0   0 234478. 15875.8  36
 -10   0   0 234428. 15871.8  28
  10   0   0 240499. 15987.2   7
  10   0   1-57.1567 184.265  48
  10   0   1 286.648 431.923  44
 -10   0   1-32.9988 132.758  12
 -10   0   1 152.663 248.746  36
 -10   0  -1 211.231 268.315  29
 -10   0  -1-60.7416 176.686  23
 -10   0  -1-129.696 209.664  13
  10   0  -1-75.7630 279.371   7
 -10   0   1 213.381 229.674   6
 -10   0   1 83.2872 208.526   9
  10   0   1 31.4881 78.5846   1
  10   0   1 43.9497 154.557  17
 -10   0   1 62.0256 85.6154   1
  10   0  -1-182.964 457.340  11
 -10   0   1 50.9498 330.537  38
 -10   0  -2 95148.9 7371.72  15
 -10   0  -2 91562.4 7302.69  13
 -10   0   2 81989.6 7279.83  30
  10   0   2 89018.4 7279.67   2
 -10   0   2 90637.6 7281.12   2
  10   0   2 86102.1 7279.42   1
 -10   0   2 109054. 7606.64  43
 -10   0   2 88754.4 7281.23   1
  10   0   2 88933.4 7281.04  30
  10   0   2 89357.0 7278.08   3
 -10   0   2 88822.7 7278.93   3
  10   0   2 84107.6 7469.47  44
 -10   0  -2 92526.4 7309.41   8
 -10   0  -2 82775.7 7381.74   7
  10   0  -2 98611.6 7359.85   7
  10   0   2 95217.8 7302.98  17
 -10   0  -2 95396.9 7306.26  23
  10   0  -2 111022. 7387.98   6
 -10   0   2 75541.6 7341.21  36
 -10   0   2 84463.1 7293.42  12
 -10   0  -3 242.268 387.524  15
 -10   0  -3 12.4138 250.357  13
  10   0  -3 200.831 335.464  50
  10   0   3 480.072 758.713  44
 -10   0  -3-373.371 298.724  47
 -10   0   3 519.731 1492.64  43
 -10   0   3-13.3428 210.245  12
 -10   0   3-81.9035 389.663  36
  10   0   3 115.016 272.577  30
  10   0  -3-453.445 680.059  11
 -10   0  -3 72.2007 475.985  27
 -10   0  -3-472.793 840.682  31
  10   0   3-22.5021 206.671   2
 -10   0  -3-12.8468 213.379  23
  10   0   3 97.7460 196.339   3
 -10   0  -3 200.527 320.536   7
  10   0  -3-36.4505 247.636   7
  10   0   3 208.610 180.015   1
  10   0  -3-347.140 727.195  20
  10   0  -3-127.851 333.595   6
  10   0   3 59.5984 250.626  17
 -10   0  -4 56346.6 1183.33  15
 -10   0  -4 56879.4 829.292  13
  10   0   4 43534.4 1773.65  44
 -10   0   4 58840.6 875.212  12
 -10   0   4 61233.2 871.620   2
  10   0  -4 54810.9 1601.23  11
 -10   0  -4 64536.7 1903.44  31
  10   0   4 56596.5 859.593  30
 -10   0   4 61395.1 904.781  30
  10   0   4 59846.6 832.559   3
 -10   0   4 59850.8 842.191   3
 -10   0  -4 503.255 535.808  27
 -10   0  -4 60511.2 856.731  23
 -10   0  -4 55691.7 1187.47   7
  10   0   4 62028.7 859.450   2
 -10   0  -4 62410.6 1009.66  47
  10   0  -4-56.7870 201.635  20
  10   0   4 61818.4 961.063  17
 -10   0  -5 164.929 393.010  15
  10   0   5-446.306 873.584  44
 -10   0   5-56.9767 337.990  36
 -10   0   5 15.9291 26.8345  12
 -10   0  -5-902.909 986.759  31
  10   0   5 124.945 271.427   2
 -10   0   5 510.952 251.950   2
  10   0   5 316.630 262.035   3
 -10   0   5 169.463 233.941   3
  10   0   5-113.473 309.243  17
 -10   0  -6 26.6450 333.194  15
 -10   0  -6-161.463 869.524  31
  10   0   6 140.729 276.350  17
 -10  -2   0 82947.7 7306.95  15
 -10  -2   0 89382.4 7279.69  13
 -10  -2   0 81227.9 7253.72  52
 -10  -2   0 87222.6 7253.69  41
 -10  -2   0 81368.1 7333.81  31
 -10   2   0 123445. 7756.01  43
 -10  -2   0 86494.4 7269.96  47
  10   2   0 96260.0 7256.32  24
  10  -2   0 69649.8 7884.24  21
 -10  -2   0 89305.1 7280.27  23
 -10  -2   0 82855.9 7255.94  12
  10  -2   0 71483.5 7329.56  17
  10  -2   0 105941. 7277.82   5
 -10  -2   0 101649. 7276.39   5
 -10  -2   1 54.9526 251.638   5
 -10  -2   1 66.4558 236.955  15
  10  -2   1 217.457 252.032   3
 -10  -2   1-79.4206 284.406   3
 -10  -2   1 197.698 174.903  12
 -10  -2   1 59.3795 178.833  47
 -10   2   1 391.586 1924.84  43
 -10  -2  -1 40.3078 201.022  41
 -10   2  -1-201.208 356.531  38
  10  -2   1 95.8537 286.359   2
 -10   2  -1 56.9711 169.157   1
 -10  -2   1 224.821 187.092  28
  10   2  -1 56.3230 164.984  24
 -10  -2  -1-219.613 194.049  52
  10   2  -1 132.181 157.557   1
  10  -2   1 22.8079 241.396  48
 -10  -2   1-25.5169 308.832   7
  10  -2   1 112.256 240.790   5
 -10  -2  -1 87.7539 244.422  47
 -10  -2   1 410.693 370.908   6
  10   2  -1 72.8361 97.0869   6
 -10  -2   1 192.393 307.220   2
  10  -2   1 274.893 337.023  17
 -10  -2  -2 273.070 1975.89  13
 -10  -2   2 107639. 2170.00  12
  10  -2   2 122586. 2742.24  44
  10  -2   2 102052. 2197.79   2
 -10  -2   2 103470. 2166.67  28
 -10   2  -2 110644. 2154.24   1
 -10  -2  -2-102.195 2010.34  27
 -10   2  -2 103911. 2065.85  24
  10   2  -2 106528. 2130.04   1
  10  -2   2 104322. 2181.80   3
 -10  -2  -2 230.368 1969.12  23
  10   2   2-19.8727 2029.53  22
  10   2   2-14.7683 1954.46   8
 -10  -2   2 103390. 2263.14   7
  10  -2   2 109590. 2513.02   7
 -10  -2   2 78334.8 2439.05   6
 -10  -2   2 110756. 2315.18  36
  10   2  -2 121382. 2647.94   6
  10  -2   2 109394. 2318.07  17
  10  -2   2 100229. 2381.39   5
 -10  -2   2 90329.7 2325.50   5
  10  -2   3-13.3502 220.305   1
  10  -2   3 761.829 514.488   5
 -10  -2   3-114.251 497.547   5
  10   2  -3 161.035 175.310   1
 -10  -2   3-183.883 205.940  12
 -10   2  -3 187.549 201.312   1
  10   2  -3-251.333 622.517  11
  10   2  -3 73.5022 211.575   4
 -10  -2   3 239.769 224.435   1
 -10  -2   3-47.6102 207.577  28
 -10   2  -3 66.3168 340.783  29
  10   2  -3-219.995 581.007  20
  10  -2   3-343.229 354.737   7
  10  -2   3-149.455 241.141   3
 -10  -2   3 196.952 262.714   3
  10  -2   3-252.264 256.824   2
 -10  -2   3 97.9797 267.922   2
 -10   2  -3-22.9649 227.708   4
  10  -2   3 53.0465 305.852  17
 -10  -2   3-283.472 211.708  17
  10  -2   4 30315.7 2820.08  44
 -10  -2   4 32285.9 2566.67   2
 -10  -2   4 29888.8 2579.81  36
  10  -2   4 33538.1 2562.80   2
  10   2  -4 28474.9 2537.20   4
  10   2  -4 34048.3 2742.84  11
 -10   2  -4 29775.5 2545.59  47
  10  -2   4 32192.6 2552.37   3
 -10  -2   4 32053.4 2557.34   3
 -10   2  -4 30046.7 2601.73  29
  10   2  -4 31192.8 2753.91  20
  10  -2   4 32675.0 2586.35  17
  10  -2   4 24174.2 2681.24   5
 -10  -2   4 21312.8 2666.07   5
  10   2  -5-70.3989 244.433   4
 -10  -2   5 269.871 240.432  12
 -10  -2   5 374.377 326.334  36
 -10   2  -5-308.063 364.250  29
  10   2  -5 524.725 729.053  11
 -10   2  -5 215.491 287.746   4
  10  -2   5 127.566 930.672  44
  10  -2   5 124.096 273.992   2
 -10  -2   5-80.9065 302.801   2
  10  -2   5 44.1724 257.708   3
 -10  -2   5 153.572 282.995   3
  10   2  -5-791.389 721.925  20
  10  -2   5-362.776 350.277  17
 -10  -2   5-200.649 650.955   5
 -10  -2   6 16122.6 1450.62   2
 -10  -2   6 16925.1 1429.59  12
  10  -2   6 12501.3 1790.57  44
 -10  -2   6 17106.7 1471.60  36
  10  -2   6 16270.3 1447.43   2
  10   2  -6 13169.8 1573.81  11
 -10   2  -6 15719.4 1492.25  29
  10  -2   6 15731.2 1436.77   3
 -10  -2   6 17060.2 1443.34   3
  10   2  -6 17842.8 1438.82   4
 -10   2  -6 17819.5 1450.02   4
  10  -2   6 16586.5 1478.68  17
 -10  -2   7-77.7063 164.829  12
 -10  -2   7 105.756 298.200  36
  10  -2   7-216.653 823.874  44
  10  -2   7 269.510 302.226   3
 -10  -2   7-538.111 326.236   3
  10  -2   7 268.174 330.164   2
 -10  -2   7 79.1224 330.221   2
  10  -2   8 18.3767 270.355   3
  10  -2   8 39.1941 292.981   2
  10  -2   8-66.3422 342.937  17
 -10  -4   0 52914.0 1718.25  13
 -10  -4   0 56349.3 1677.77  52
 -10  -4   0 51816.2 1725.59  23
  10  -4   1 346.571 509.036  17
 -10  -4   1 29.7436 50.0318   2
 -10  -4   1-13.5096 271.261  13
  10  -4   1-24.3072 73.7089   3
  10  -4   1 21.7863 337.853   5
 -10  -4   1-168.712 336.989   5
 -10  -4   1 454.142 242.232  12
 -10  -4   1-26.9469 50.6776   3
 -10  -4   1 242.393 282.323  41
  10   4  -1 306.964 223.082  24
 -10   4  -1 15.4847 254.197   9
 -10  -4   1-126.085 246.301  23
 -10   4  -1 175.374 222.940   6
  10  -4   1-26.8445 112.885   2
  10   4  -2 29261.9 2369.84  24
 -10  -4   2 31513.6 2357.68  13
 -10  -4   2 29263.5 2359.30  28
  10  -4   2 24824.3 2421.24   2
 -10  -4   2 21597.8 2424.30   2
 -10  -4   2 30724.1 2375.99  12
 -10   4  -2 27226.1 2366.02   9
  10  -4   2 25419.0 2408.57   3
 -10  -4   2 24563.2 2419.68   3
 -10  -4   2 33599.1 2358.14  23
 -10   4  -2 24269.2 2377.54   6
  10  -4   2 25999.9 2468.05  17
  10  -4   2 27938.3 2432.76   5
 -10  -4   2 25778.0 2422.93   5
  10  -4   3 94.9038 326.284   3
 -10  -4   3-287.049 353.676   3
  10  -4   3 944.629 544.477   5
 -10  -4   3 553.975 458.488   5
  10  -4   3-103.639 359.659   2
  10  -4   3 593.378 616.537  44
 -10  -4   3 128.187 194.244  28
  10   4  -3 247.604 232.151  24
 -10   4  -3 167.023 190.930  24
  10  -4   3-126.285 2633.91  21
 -10  -4   3 246.226 386.526   2
  10  -4   3 391.168 432.798  17
 -10  -4   4 24274.7 1987.65  12
  10  -4   4 27685.1 2264.85  44
  10   4  -4 25479.8 1992.88   4
  10   4  -4 35010.6 2236.66  11
 -10  -4   4 24440.6 2054.19   2
  10  -4   4 22063.5 2035.25   2
  10   4  -4 21060.3 1984.98  24
 -10   4  -4 22394.6 1965.24  24
  10  -4   4 23176.9 2025.66   3
 -10  -4   4 24273.1 2037.25   3
  10  -4   4 14132.5 3403.49  21
  10  -4   4 24789.7 2084.66  17
  10  -4   4 21341.8 2130.81   5
 -10  -4   4 21790.3 2122.21   5
 -10  -4   5 189.102 364.416   2
  10  -4   5 554.682 808.053  44
 -10  -4   5-27.7280 243.368  12
  10   4  -5-187.149 271.162   4
 -10   4  -5-62.7515 293.398   4
  10   4  -5 744.532 635.558  11
  10  -4   5-296.601 352.112   2
  10   4  -5 130.051 255.959  24
 -10   4  -5-279.494 196.208  24
  10  -4   5 1240.99 2542.42  21
  10  -4   5-458.101 329.220   3
 -10  -4   5-116.806 339.246   3
  10  -4   5-287.550 684.078   5
 -10  -4   5-383.600 627.305   5
  10  -4   6 7482.56 1202.52  44
  10   4  -6 8011.19 712.138   4
 -10   4  -6 7183.52 720.335   4
 -10  -4   6 7595.19 780.451   2
  10  -4   6 7152.06 758.991   2
  10  -4   6 7273.28 740.367   3
 -10  -4   6 6898.37 748.396   3
 -10  -4   6 7773.15 695.445  12
  10  -4   6 6585.50 791.287  17
  10  -4   6 6398.86 1021.55   5
 -10  -4   6 3753.94 954.244   5
  10  -4   7-41.9170 349.894   2
 -10  -4   7 351.965 370.952   2
  10  -4   7 65.1456 823.661  44
 -10  -4   7-14.6348 228.309  12
  10   4  -7 376.566 267.217   4
 -10   4  -7 223.408 304.566   4
  10  -4   7-271.893 320.086   3
 -10  -4   7-346.544 334.219   3
  10  -4   7 94.6161 395.391  17
 -10  -6   1 104.422 252.485  52
 -10  -6   1-376.670 295.425  41
  10  -6   2-147.955 940.937   5
  10  -6   2-558.557 1068.44  44
 -10  -6   2 17608.3 951.650  28
 -10  -6   2 18557.9 997.007  12
  10   6  -2 16510.2 966.050  24
 -10  -6   3 66.3575 492.904   5
 -10  -6   3-220.395 378.622   3
  10  -6   3 866.135 503.012   5
  10  -6   3 201.398 340.111   3
 -10  -6   3 178.986 226.191  12
  10  -6   3-405.814 623.137  44
  10   6  -3-241.146 244.826  24
  10  -6   3-27.8046 394.104   2
 -10  -6   3 456.271 416.473   2
  10  -6   4 4784.95 798.116  17
  10  -6   4 7567.07 903.602   5
 -10  -6   4 5943.70 880.797   5
  10  -6   4 6799.47 896.408  44
 -10  -6   4 7693.68 628.833  12
  10   6  -4 6844.49 621.216  24
  10  -6   4 4574.03 722.422   2
 -10  -6   4 6147.60 759.302   2
  10  -6   4 5767.34 711.148   3
 -10  -6   4 5003.55 715.634   3
  10  -6   5 351.320 699.910   5
 -10  -6   5 704.818 605.090   5
  10  -6   5-285.294 383.272   3
  10  -6   5-418.961 670.277  44
 -10  -6   5-56.8866 230.755  12
 -10   6  -5 643.491 288.721   4
 -10  -6   5-205.040 390.010   3
  10  -6   5 157.210 400.523   2
 -10  -6   5 141.240 446.549   2
  10   6  -5 476.855 261.265  24
  10   6  -5-15.2499 272.991   4
  10  -6   5 736.774 510.042  17
  10  -6   6 4480.01 550.025   3
 -10  -6  -6-137.308 621.325  46
 -10  -6  -6 426.407 511.319   5
  10  -6  -6 79.1255 495.167   5
  10   6  -6 5813.45 480.160   4
 -10   6  -6 5807.44 501.537   4
  10  -6  -6 901.403 1199.10  40
 -10  -6   6 6112.96 459.100  12
  10  -6   6 25.8517 581.453   2
 -10  -6   6 5064.50 624.788   2
  10   6  -6 5986.71 464.889  24
 -10  -6   6 5901.88 597.115   3
  10  -6  -6 2175.65 930.417  46
  10  -6   6 3588.56 839.998   5
 -10  -6   6 3424.33 769.640   5
  10  -6   6 3800.92 636.336  17
  11  -1   0-151.758 319.490  17
 -11  -1   0-19.5264 285.844  15
 -11   1   0 287.056 104.320   1
  11   1   0-28.4233 417.789  44
 -11  -1   0 121.800 129.382  12
 -11   1   0 549.509 394.044  38
 -11  -1   0 55.8432 297.474  37
 -11  -1   0 204.398 175.016  36
 -11  -1   0 98.5188 218.535  29
  11  -1   0 438.005 453.792  11
  11   1   0 201.016 90.0430   1
  11   1   0 303.827 127.356  24
  11  -1   0 401.835 471.090  20
 -11  -1   0 204.975 219.486   6
 -11   1   0 163.476 114.140   6
 -11  -1  -1 59413.6 5150.01  52
  11  -1   1 63749.3 5167.14  48
 -11  -1   1 60776.2 5159.67  12
  11  -1   1 58519.0 5155.71   2
  11  -1   1 75594.1 5310.89  44
 -11   1   1 82014.4 5665.02  43
 -11   1  -1 66647.5 5143.34   4
 -11  -1  -1 58274.6 5142.76  41
 -11   1  -1 69497.6 5148.39   1
  11   1  -1 65703.1 5143.37   1
 -11   1  -1 74321.9 5263.15  38
 -11  -1   1 63524.8 5190.16  36
  11   1   1 45254.8 5292.75  44
  11  -1   1 68098.0 5211.83  11
 -11  -1   1 63844.4 5161.71   2
 -11   1  -1 61985.1 5153.98  28
 -11  -1   1 68363.0 5170.46   9
  11  -1   1 59002.2 5152.48   3
 -11  -1   1 64316.0 5158.19   3
 -11  -1  -1 64980.9 5196.34  23
 -11  -1  -1 63414.1 5168.49   8
  11  -1  -1 42146.6 5693.88  21
  11  -1   1 70945.4 5245.46  20
 -11  -1   1 68023.9 5240.62   7
 -11  -1   1 61598.8 5237.14   6
  11   1   1 64373.3 5155.55  17
  11  -1   1 64948.8 5191.54  17
 -11  -1   1 52562.0 5165.31   5
 -11  -1  -2-239.907 412.111  15
  11   1  -2-33.0333 143.184   1
 -11  -1  -2 102.291 295.587  13
 -11  -1  -2 123.179 279.626  47
 -11   1  -2-23.0183 326.814  29
  11   1   2-176.120 713.782  44
 -11  -1  -2 201.014 271.902  23
 -11   1   2-462.846 1856.87  43
 -11  -1   2-182.698 175.028  12
 -11  -1   2-46.2634 168.883   1
 -11  -1   2-40.3791 319.924  38
 -11  -1   2 247.169 283.349  36
  11   1  -2 52.8455 161.249   4
 -11   1  -2 134.275 170.857   4
  11   1  -2 34.9579 557.056  11
 -11  -1  -2-230.724 869.520  31
 -11   1  -2 59.3452 111.142  28
  11  -1  -2 826.116 622.504  11
 -11  -1   2-61.5864 201.404  28
 -11   1  -2-27.4610 160.379   1
 -11  -1  -2-52.1450 214.284   8
  11  -1   2-497.069 563.887  44
  11   1  -2-565.450 598.182  20
 -11  -1  -2 35.2463 374.955   7
  11  -1   2 229.528 340.392   7
  11  -1   2-57.8651 168.726   3
  11  -1   2 52.8671 184.070   2
 -11  -1   2-8.64475 186.497   3
 -11  -1   2 82.9523 201.094   2
  11   1  -2 272.714 339.046   6
  11   1   2-59.5024 217.441  17
  11  -1   2-101.690 252.464  17
  11  -1   2-23.7830 405.502   5
  11  -1   2-26.4733 157.434   1
 -11  -1   2-109.871 420.614   5
 -11  -1  -3 35011.5 1103.24  15
 -11  -1  -3 37088.4 873.964  13
  11   1   3 23741.6 1420.21  44
  11  -1   3 34405.3 1434.06  44
 -11  -1   3 34728.9 711.469  12
 -11   1  -3 36876.5 715.548   1
 -11  -1   3 30003.3 832.652  38
 -11  -1  -3 536.332 679.464  27
 -11   1  -3 36702.8 779.077  47
  11  -1   3 31986.3 646.691   1
 -11  -1   3 39553.1 722.634   2
 -11  -1   3 32067.7 870.018  36
 -11   1  -3 31371.2 912.838  29
  11   1  -3 34242.0 676.903   1
  11  -1   3 36225.0 693.959   2
 -11  -1  -3 39339.8 897.874  47
  11   1  -3 34848.4 675.280   4
  11  -1   3 36070.1 672.928   3
 -11  -1   3 39511.0 705.681   3
 -11  -1   3 32885.5 662.857   1
 -11  -1  -3 36192.2 872.708  23
  11   1  -3 37601.3 1262.66  11
 -11  -1  -3 34465.0 1114.98   7
  11   1  -3 35124.9 1321.49  20
  11   1  -3 42754.1 1189.70   6
  11  -1  -3-59.6496 376.894  20
 -11   1  -3 36258.6 708.453   4
  11   1   3 39500.9 812.113  17
 -11  -1   3 35696.9 550.378  17
  11  -1   3 38575.8 814.031  17
 -11  -1   3 22225.5 941.514   5
 -11  -1  -4-372.397 462.617  15
 -11  -1  -4-238.226 280.394  13
  11   1  -4 116.521 243.232   4
 -11   1  -4 271.018 279.803   4
 -11  -1   4-205.102 322.518  38
 -11  -1  -4 236.590 988.648  31
  11   1  -4-224.056 703.045  11
 -11   1  -4 97.0119 272.983  47
 -11  -1   4-41.3168 237.942  12
  11  -1   4 125.554 243.784   2
 -11  -1  -4 117.626 251.675  23
 -11  -1   4 123.881 262.964   2
  11  -1   4-252.483 239.071   3
 -11  -1   4-39.1802 259.461   3
  11   1  -4-430.755 793.905  20
  11   1   4 249.200 264.003  17
  11  -1   4 209.913 298.255  17
  11   1  -5 16125.0 488.962   4
 -11  -1   5 16511.2 660.918  36
  11  -1   5 16614.9 517.098   2
 -11  -1   5 16188.2 527.896   2
  11   1  -5 15687.6 1068.49  11
  11  -1   5 17110.2 510.073   3
 -11  -1   5 17667.3 524.748   3
  11  -1   5 16577.1 601.432  17
 -11  -1   6 78.3307 200.251  12
 -11  -1   6 98.3513 362.322  36
  11  -1   6-183.990 299.404   2
 -11  -1   6-172.616 296.808   2
  11  -1   6 111.144 277.869   3
 -11  -1   6-81.9019 267.840   3
  11  -1   6 516.165 859.303  44
  11  -1   6 101.622 315.645  17
 -11   1  -7-52.9751 344.387  29
  11  -1   7-35.6089 281.334   2
  11  -1   7-16.9003 265.530   3
  11  -1   7 126.876 318.134  17
  11  -3   0-35.0715 147.489  17
 -11  -3   0 135.255 231.457  52
 -11  -3   0 69.4319 305.526  13
 -11  -3   0 220.786 210.508  12
 -11  -3   0 68.4329 281.590   5
 -11  -3   0 206.010 233.011  41
 -11   3   0 1114.75 1943.39  43
 -11  -3   0-265.222 657.132  31
  11   3   0-12.6083 56.1351  24
 -11   3   0 421.150 263.181   9
 -11  -3   0-18.6307 282.043  23
  11  -3   0 17.4972 276.091   5
 -11  -3   1 32943.2 2015.04  15
 -11  -3  -1 37878.2 2076.47  13
 -11  -3   1 35122.1 1994.23  13
 -11  -3  -1 42540.2 2015.32  41
  11  -3   1 26659.1 2033.54   2
 -11  -3   1 25102.4 2039.27   2
 -11   3  -1 32321.8 1998.22   9
  11   3  -1 33295.7 1973.91  24
 -11   3  -1 38067.3 1997.77   1
 -11  -3  -1 36919.8 2076.00  23
  11   3  -1 34073.3 1980.61   1
 -11  -3   1 37013.0 1995.79  23
  11  -3   1 27575.6 2020.94   3
 -11  -3   1 26585.1 2029.08   3
 -11   3  -1 27895.6 2088.80  38
 -11  -3   1 34947.7 1988.83  12
 -11   3  -1 31504.0 1975.48   6
  11  -3   1 32655.6 2120.09  17
  11  -3   1 41092.8 2065.12   5
 -11  -3   1 31038.6 2004.96   5
  11   3  -2 665.032 212.432   1
  11  -3   2 355.738 350.546   3
 -11  -3   2 1326.14 397.940   3
  11  -3   2 674.020 416.032   5
 -11  -3   2 266.186 416.183   5
 -11  -3   2 907.081 433.453   2
 -11  -3   2 687.565 245.291  12
  11  -3   2 1147.76 404.010   2
 -11   3  -2 354.036 374.304  38
 -11  -3   2 554.348 234.430  28
  11   3  -2 495.887 236.064  24
  11  -3   2 605.805 452.244  17
 -11   3  -2 620.843 235.166   1
 -11  -3   3 24822.3 1883.94  12
  11   3  -3 23641.1 1874.28   4
  11  -3   3 20323.7 1899.16   2
 -11  -3   3 20856.9 1907.06   2
 -11  -3   3 26053.2 1882.19  28
  11  -3   3 26895.3 2103.70  44
 -11   3  -3 23671.8 1856.92  24
  11  -3   3 18955.8 1886.53   3
 -11  -3   3 20666.4 1898.15   3
  11  -3   3 21095.1 3424.04  21
 -11   3  -3 16748.4 1917.68   6
  11  -3   3 23991.5 1943.60  17
  11  -3   3 21648.4 1999.93   5
 -11  -3   3 21186.3 1983.71   5
 -11  -3   4-133.562 542.525   5
  11  -3   4 499.535 349.156   2
 -11  -3   4 183.700 344.000   2
  11  -3   4 386.049 701.901  44
 -11  -3   4 182.082 302.771  36
  11   3  -4 87.5450 245.702   4
 -11   3  -4 206.442 289.690   4
  11   3  -4 344.092 629.418  11
 -11   3  -4 148.403 176.761  24
  11   3  -4 302.002 645.352  20
  11  -3   4 335.230 315.150   3
 -11  -3   4-34.0518 320.475   3
  11  -3   4 196.224 401.964  17
  11  -3   4-287.458 590.022   5
 -11  -3   5 11811.7 1066.16  12
  11  -3   5 10076.5 1440.30  44
 -11  -3   5 11523.5 1107.32  36
  11   3  -5 12863.6 1352.12  11
  11  -3   5 13753.9 1123.55   2
  11   3  -5 12285.4 1074.16   4
  11  -3   5 12387.1 1105.43   3
 -11  -3   5 13317.6 1116.75   3
 -11  -3   5 11715.0 1120.01   2
  11  -3   5 13127.3 1155.18  17
  11  -3   5 10833.9 1323.83   5
 -11  -3   5 7324.41 1281.97   5
  11  -3   6 65.5066 883.281  44
 -11  -3   6-14.7317 257.805  12
 -11   3  -6 246.206 289.162   4
 -11  -3   6-20.8792 299.284  36
 -11   3  -6-44.4457 358.743  29
  11   3  -6 482.014 688.580  11
  11   3  -6 252.765 257.476   4
  11  -3   6 201.602 292.565   3
 -11  -3   6 389.039 304.310   3
  11  -3   6 250.755 311.878   2
 -11  -3   6 37.7062 338.810   2
 -11   3  -7 5362.32 554.250   4
 -11  -3   7 4839.13 514.873  12
  11   3  -7 4118.38 516.282   4
 -11  -3   7 5441.69 569.693  36
 -11  -3   7 4849.05 573.436   2
  11  -3   7 4717.65 551.257   3
 -11  -3   7 5648.35 564.172   3
  11  -3   7 4543.61 565.171   2
  11  -5   1-37.5001 95.5569  17
 -11  -5   1 16866.5 515.231  13
 -11  -5   1 15618.7 537.316  41
 -11  -5   1 16831.7 515.463  12
  11  -5   1-72.3222 358.947   5
  11   5  -1 14728.5 435.827  24
 -11  -5   1 17184.5 503.890  23
 -11   5  -1-16.3161 27.2768   9
 -11  -5   1 17733.0 657.462   5
  11  -5   2 520.338 526.387  17
 -11  -5   2-53.9958 308.476   3
  11  -5   2-92.0665 617.253  44
 -11  -5   2 99.0099 206.274  28
  11   5  -2 206.578 236.011  24
 -11   5  -2 171.078 237.408   9
 -11  -5   2 252.409 407.035   5
  11  -5   2 388.894 330.694   3
  11  -5   2 421.542 432.278   5
  11  -5   2 456.341 347.979   2
 -11  -5   2 357.645 353.123   2
 -11  -5   3 10174.5 1120.15   2
 -11  -5   3 13079.9 1014.65  12
 -11  -5   3 12988.2 994.680  28
  11  -5   3 13741.1 1317.39  44
  11  -5   3 9969.55 1096.99   2
 -11   5  -3 10942.0 1002.40   9
  11   5  -3 11379.8 1007.17  24
  11  -5   3 9206.52 1061.64   3
 -11  -5   3 10262.5 1095.73   3
  11  -5   3 10206.9 1149.10  17
  11  -5   3 11088.9 1164.56   5
 -11  -5   3 10704.7 1138.72   5
  11  -5   4 518.960 607.313   5
 -11  -5   4 1011.33 572.150   5
  11  -5   4 538.853 398.037   3
 -11  -5   4 390.766 419.005   3
  11  -5   4 50.0394 735.293  44
 -11  -5   4-28.5672 235.804  12
  11  -5   4 395.889 440.010   2
 -11  -5   4 834.132 492.649   2
 -11   5  -4 15.3527 279.586   4
  11   5  -4 379.700 271.619   4
 -11   5  -4 372.024 233.997   9
  11   5  -4 98.0851 259.109  24
  11  -5   5 5381.31 925.771   5
 -11  -5   5 7556.78 644.947  12
  11  -5   5 6384.92 1094.79  44
 -11   5  -5 7508.13 668.058   4
  11   5  -5 6536.27 641.419   4
  11  -5   5 5594.06 723.153   2
 -11  -5   5 6397.38 747.387   2
  11   5  -5 6557.95 641.987  24
  11  -5   5 5799.34 694.472   3
 -11  -5   5 7013.00 725.585   3
  11  -5   6-166.070 348.755   3
 -11  -5   6-333.488 393.566   3
  11   5  -6 255.509 267.277   4
  11  -5   6-500.682 774.473  44
  11  -5   6-204.050 379.941   2
 -11  -5   6 169.945 397.518   2
 -11  -5   6 42.7548 236.125  12
  11   5  -6 14.2377 243.079  24
 -11   5  -6 346.873 292.083   4
  11  -5   6 517.926 678.986   5
 -11  -5   6-43.6209 657.295   5
  11  -5   6 163.432 440.666  17
 -11  -7   2-298.263 226.435  12
  11  -7   3-35.6642 67.3332  17
  11  -7   3-35.2691 491.924   5
 -11  -7   3 5416.55 610.672   5
  11  -7   3 410.881 560.394  44
 -11  -7   3 6934.86 365.797  12
  11   7  -3 5173.52 304.472  24
  11  -7   4 648.918 426.288  17
  11  -7   4 240.420 598.282   5
 -11  -7   4-38.1545 555.053   5
  11  -7   4 441.244 642.917  44
  11  -7   4 173.450 197.126   3
 -11  -7   4 338.128 241.451  12
 -11  -7   4 81.8604 170.804   3
  11   7  -4 221.216 222.012  24
  11  -7   4 136.882 210.255   2
 -11  -7   4 120.523 207.923   2
 -12   0   0 120429. 9598.73  37
 -12   0   0 119303. 9562.86  36
 -12   0   0 133180. 9605.86  29
 -12   0   0 120213. 9560.88  28
  12   0   0 121700. 9624.08  44
 -12   0   0 116146. 9536.64  12
  12   0   0 117387. 9654.81   7
 -12   0   0 134438. 9609.27   6
  12   0   0 99097.5 9550.08  17
  12   0   1 334.081 460.823  44
 -12   0   1 50.8504 147.287  12
 -12   0   1-278.173 259.099  36
 -12   0  -1-41.0451 290.355  29
 -12   0  -1 18.4739 140.479  28
 -12   0   1-47.7354 192.011  28
  12   0   1-13.4583 83.1752   1
 -12   0   1 188.944 368.844  38
 -12   0   1-172.155 220.504   9
  12   0   1 229.227 211.443  48
  12   0   1-160.297 370.674   7
  12   0  -1 72.4428 611.539  20
  12   0  -1 505.922 329.244   7
 -12   0   1 106.805 234.866   6
 -12   0   1 3.21287 85.3193   1
  12   0   1-105.238 181.350  17
 -12   0  -2 68062.0 5457.56  15
 -12   0  -2 66996.3 5382.88  13
  12   0   2 57437.7 5557.01  44
 -12   0   2 61938.5 5370.44  12
 -12   0   2 51801.4 5438.19  38
 -12   0   2 69677.3 5353.47   2
  12   0   2 66950.4 5351.14   2
 -12   0   2 54926.6 5415.56  36
  12   0   2 66255.4 5350.63   1
 -12   0   2 66418.0 5351.94   1
  12   0   2 66933.7 5349.18   3
 -12   0   2 67465.4 5350.26   3
 -12   0  -2 67011.7 5383.89  23
 -12   0  -2 62795.5 5380.31   8
  12   0  -2 69302.6 5448.93   7
  12   0  -2 71445.7 5571.34  20
 -12   0  -2 64179.9 5477.16   7
  12   0   2 63946.0 5373.66  17
 -12   0  -3 423.428 422.778  15
 -12   0  -3-116.531 264.642  13
  12   0   3-483.099 861.924  44
 -12   0   3 91.9698 1497.87  43
 -12   0   3-264.539 215.873  12
  12   0   3-10.1586 259.561  30
 -12   0   3-275.515 402.099  36
  12   0  -3-182.058 698.572  11
 -12   0  -3-209.848 292.425  47
  12   0   3-299.103 204.540   2
 -12   0  -3-107.280 217.982  23
  12   0   3-48.1378 200.653   3
  12   0  -3-262.725 287.567   7
 -12   0  -3 332.871 371.530   7
  12   0  -3-148.994 766.821  20
  12   0   3 39.0970 167.275   1
  12   0   3-43.2621 256.845  17
 -12   0  -4 40731.1 3242.54  15
 -12   0  -4 37046.8 3140.48  13
  12   0   4 26749.9 3388.52  44
 -12   0   4 42034.4 3146.25   2
 -12   0   4 31500.1 3204.51  36
  12   0  -4 36360.3 3385.98  11
 -12   0   4 35082.2 3142.35  12
 -12   0  -4 42216.4 3183.17  47
  12   0   4 39295.7 3136.38   3
 -12   0   4 41548.8 3142.18   3
 -12   0  -4 37326.0 3139.87  23
  12   0  -4 29649.9 3303.73  20
  12   0   4 41516.0 3142.88   2
  12   0   4 40499.6 3166.55  17
 -12   0  -5 231.296 441.045  15
 -12   0   5 15.7635 18.7928  12
  12   0   5-191.054 270.796   2
 -12   0   5 135.936 245.005   2
  12   0   5 224.054 258.026   3
 -12   0   5-14.4549 236.672   3
  12   0   5-167.037 321.033  17
 -12   0  -6 535.088 388.587  15
  12   0   6-16.1533 242.833   2
  12   0   6 201.091 227.776   3
  12   0   6-39.7323 295.750  17
 -12  -2   0 68633.6 5301.99  13
 -12  -2   0 60521.1 5286.05  47
 -12  -2   0 79765.6 5401.04  31
  12   2   0 70234.5 5269.74  24
 -12  -2   0 70262.6 5303.83  23
 -12  -2   0 63020.7 5251.44   8
  12  -2   0 52925.2 6218.76  21
 -12  -2   0 63255.1 5390.44   7
 -12  -2   0 57605.9 5266.52  12
 -12   2   0 60296.0 5268.85   1
  12  -2   0 53368.0 5354.56  17
  12  -2   0 69427.0 5273.17   5
 -12  -2   0 64785.3 5270.44   5
 -12  -2  -1 702.929 432.579  15
 -12  -2   1 232.274 274.560  15
 -12  -2  -1 687.087 213.939  52
  12  -2   1 200.033 236.820  48
 -12  -2  -1 378.099 288.384  47
 -12  -2   1 474.211 291.264   5
 -12  -2   1 362.732 285.658   3
 -12  -2   1 411.960 215.999  47
 -12  -2   1 318.314 192.310  12
  12  -2   1 522.536 503.090  44
 -12  -2  -1 365.296 192.818  41
 -12  -2   1 83.5159 259.526  36
 -12  -2  -1 78.5843 785.328  31
 -12  -2   1 540.843 183.786  29
 -12   2  -1 483.574 383.214  38
 -12  -2   1 240.636 202.800  28
  12   2  -1 494.525 147.978   1
  12  -2   1 602.900 294.109   5
  12   2  -1 442.349 184.418  24
  12  -2   1 489.380 290.502   2
 -12  -2   1 278.427 318.620   2
 -12  -2  -1 433.548 189.664   8
 -12  -2   1 443.569 95.8209   8
 -12   2  -1 491.566 167.193   1
 -12  -2  -1 473.524 452.332   7
  12  -2   1 208.107 253.564   3
  12  -2   1-60.0276 134.368  20
 -12  -2   1 429.974 407.018   6
  12   2   1 449.122 188.545  17
  12  -2   1 212.572 371.437  17
 -12  -2  -2 57878.1 5217.33  15
 -12  -2  -2 61667.8 5149.77  13
 -12  -2   2 62449.8 5096.46  12
  12  -2   2 69047.4 5273.18  44
  12   2  -2 61513.6 5077.30   4
 -12  -2   2 73996.3 5147.43  36
 -12   2  -2 67659.5 5088.96   1
  12   2  -2 59786.5 5079.98   1
 -12  -2  -2 56524.6 5333.56  31
  12  -2   2 53126.5 5093.63   2
 -12  -2   2 65635.8 5104.48  28
 -12   2  -2 67169.0 5067.98  24
  12  -2   2 55810.4 5090.80   3
 -12  -2  -2 62561.2 5157.29  23
 -12   2  -2 63542.6 5085.33   4
  12  -2   2 61799.0 5200.45   7
 -12  -2   2 62476.8 5136.68   7
 -12  -2   2 47500.3 5169.49   6
  12   2  -2 81537.8 5266.35   6
  12  -2   2 65619.5 5140.30  17
  12  -2   2 56860.6 5143.46   5
 -12  -2   2 56477.1 5135.87   5
 -12   2  -3 325.572 203.979   1
 -12  -2   3 224.285 203.748  12
 -12  -2   3 98.4617 291.696  36
  12   2  -3 830.469 622.383  11
  12   2  -3 89.9628 204.664   4
 -12   2  -3 445.272 230.426   4
  12  -2   3 75.0982 213.922   1
 -12  -2   3-38.1608 228.922  28
 -12  -2   3 26.8040 231.711   1
 -12   2  -3 374.248 155.179  24
 -12   2  -3 94.0912 369.499  29
  12   2  -3 414.424 182.640   1
  12  -2   3 398.755 352.556   7
  12   2  -3-117.480 687.142  20
  12  -2   3 58.3900 225.773   3
 -12  -2   3-37.4077 253.430   3
  12  -2   3 480.647 314.931  17
  12  -2   3 660.013 256.761   2
 -12  -2   3-79.7505 275.333   2
  12  -2   3 173.878 481.045   5
 -12  -2   3 347.977 477.898   5
 -12   2  -4 26190.6 2194.89  47
  12  -2   4 25429.6 2489.09  44
  12   2  -4 25646.8 2179.32   4
  12  -2   4 27380.4 2190.44   3
  12   2  -4 32920.1 2439.61  11
  12  -2   4 28150.4 2200.78   2
 -12   2  -4 26289.3 2252.03  29
 -12  -2   4 25707.7 2184.22  12
 -12  -2   4 27721.8 2196.91   3
  12   2  -4 23166.2 2384.81  20
 -12  -2   4 26849.5 2202.31   2
  12  -2   4 28018.9 2231.16  17
  12  -2   4 19414.9 2321.33   5
 -12  -2   4 15866.8 2292.90   5
  12   2  -5 230.676 257.608   4
 -12   2  -5 211.443 284.503   4
 -12  -2   5 237.620 300.067  36
 -12   2  -5 503.441 389.972  29
  12   2  -5 495.036 700.367  11
  12  -2   5 722.757 915.030  44
  12   2  -5 381.997 738.705  20
  12  -2   5 519.582 275.752   3
 -12  -2   5 484.499 291.388   3
  12  -2   5 189.907 291.708   2
 -12  -2   5 366.596 308.641   2
  12  -2   5-142.114 356.949  17
  12  -2   6 13339.4 1183.20   2
  12  -2   6 7411.21 1546.81  44
  12   2  -6 12114.0 1160.09   4
 -12  -2   6 12991.0 1214.94  36
 -12  -2   6 13018.2 1198.70   2
  12   2  -6 13787.0 1440.32  11
 -12   2  -6 14069.8 1250.77  29
 -12   2  -6 13780.7 1180.21   4
  12  -2   6 13744.5 1176.87   3
 -12  -2   6 12921.7 1186.21   3
 -12  -2   6 13053.2 1161.50  12
  12  -2   6 13873.2 1222.04  17
  12  -2   7 513.233 869.861  44
 -12  -2   7 46.7390 184.386  12
 -12  -2   7 175.929 302.783  36
 -12   2  -7-71.0083 345.371  29
  12  -2   7-343.771 314.070   3
 -12  -2   7 196.622 306.623   3
  12  -2   7-329.947 334.222   2
 -12  -2   7 342.992 314.046   2
  12  -2   7 199.305 358.253  17
  12  -2   8 70.2874 266.439   3
  12  -2   8-168.609 314.741   2
 -12  -4   0 42255.0 866.846  13
 -12  -4   0 37640.9 719.682  52
 -12  -4   0 239.626 325.752   5
 -12  -4   0 40522.5 742.133  41
 -12  -4   0 40469.3 740.830  12
 -12  -4   0 42123.6 871.839  23
  12  -4   1 34.3946 523.850  17
 -12  -4   1 730.943 344.248  15
 -12  -4   1 595.175 301.842  13
  12  -4   1 793.203 337.655   5
 -12  -4   1 725.873 332.201   5
 -12  -4   1 702.454 246.534  12
 -12  -4   1 468.912 295.978  41
 -12   4  -1 288.594 265.820   9
  12   4  -1 815.684 252.854  24
 -12  -4   1 646.803 266.368  23
  12  -4   2 33265.8 2250.71  44
 -12  -4   2 26257.4 1980.04  12
 -12  -4   2 23308.4 1967.40  28
  12  -4   2 18854.0 2018.03   2
 -12  -4   2 19207.3 2032.56   2
 -12   4  -2 23661.1 1975.39   9
  12   4  -2 24718.6 1972.16  24
  12  -4   2 20891.3 2008.18   3
 -12  -4   2 20354.5 2022.84   3
  12  -4   2 13860.8 3440.36  21
  12  -4   2 22015.8 2079.53  17
  12  -4   2 28459.3 2088.23   5
 -12  -4   2 26259.1 2064.77   5
  12  -4   3 624.079 378.484   3
  12  -4   3-31.9846 524.151   5
 -12  -4   3 575.360 414.248   3
 -12  -4   3 722.136 533.681   5
  12  -4   3-88.7133 631.272  44
 -12  -4   3 123.802 226.314  12
  12  -4   3 199.663 426.043   2
 -12  -4   3 341.276 446.429   2
 -12  -4   3 362.017 213.627  28
 -12   4  -3 40.5052 239.223   9
  12   4  -3 298.614 247.106  24
  12  -4   3 2030.36 2815.63  21
  12  -4   3 473.998 460.314  17
  12  -4   4 19422.9 1859.41  44
  12   4  -4 17298.3 1533.50   4
  12  -4   4 18255.6 1593.67   2
 -12  -4   4 17568.5 1604.64   2
  12   4  -4 16761.2 1539.01  24
  12  -4   4 16846.1 1572.40   3
 -12  -4   4 18750.7 1592.75   3
  12  -4   4 12955.8 3302.22  21
  12   4  -4 21280.3 1785.98  20
  12  -4   4 18386.7 1635.97  17
  12  -4   4 17415.7 1719.94   5
 -12  -4   4 16053.0 1691.94   5
  12  -4   5-1453.31 881.501  44
 -12  -4   5 212.634 245.322  12
  12   4  -5 220.718 262.903   4
 -12   4  -5 305.838 287.928   4
  12   4  -5-117.754 674.258  11
 -12  -4   5 405.485 406.587   2
  12   4  -5-231.507 270.567  24
  12  -4   5-697.577 2625.55  21
  12  -4   5 439.239 375.496   2
  12  -4   5 517.103 341.981   3
  12  -4   5 656.943 419.290  17
 -12  -4   5-20.6233 373.482   3
  12  -4   5 304.451 650.388   5
 -12  -4   5 110.466 600.662   5
 -12  -4   6 7740.51 685.723  12
  12  -4   6 5710.32 1173.23  44
  12   4  -6 6479.13 668.314   4
 -12   4  -6 9112.29 709.314   4
  12  -4   6 7877.01 736.435   2
 -12  -4   6 6680.76 732.901   2
  12   4  -6 5728.66 669.236  24
  12  -4   6 6749.21 711.938   3
 -12  -4   6 6543.50 712.095   3
  12  -4   6 3870.00 952.803   5
 -12  -4   6 3240.76 976.122   5
  12  -4   7-20.1986 337.773   2
 -12  -4   7-192.737 367.929   2
  12  -4   7 324.516 829.682  44
 -12   4  -7 236.277 281.568   4
  12   4  -7 423.447 256.482   4
 -12  -4   7 118.475 225.458  12
  12   4  -7-165.554 249.536  24
  12  -4   7 93.5834 304.590   3
 -12  -4   7 416.755 331.033   3
  12  -4   7 239.190 381.818  17
 -12  -6   1-98.3844 341.160   5
 -12  -6   1 138.813 240.234  12
 -12  -6   1-162.009 305.048  41
  12  -6   2 146.338 197.015  17
  12  -6   2 307.720 423.489   5
  12  -6   2-576.552 678.559  44
 -12  -6   2 13154.4 424.483  28
  12   6  -2 13131.3 452.226  24
 -12   6  -2-14.8409 0.93808   9
 -12  -6   2 12959.5 667.118   5
  12  -6   3 1220.81 547.746  17
  12  -6   3 297.452 501.740   5
 -12  -6   3 596.738 502.585   5
  12  -6   3 711.629 287.693   3
 -12  -6   3 273.851 272.192   3
 -12  -6   3 651.360 252.469  12
  12  -6   3-235.587 665.330  44
  12   6  -3 354.152 245.897  24
  12  -6   3 298.123 304.723   2
 -12  -6   3 423.279 298.914   2
 -12  -6   4 3353.55 918.447   5
 -12  -6   4 7884.17 652.188  12
  12  -6   4 6841.98 1032.09  44
  12   6  -4 7428.84 642.575  24
  12  -6   4 5589.65 701.800   3
 -12  -6   4 5896.58 733.726   3
  12  -6   4 4762.30 718.057   2
 -12  -6   4 5493.48 754.301   2
  12  -6   4 8001.46 916.550   5
  12  -6   5-123.729 500.097  17
  12  -6   5 42.4646 630.648   5
 -12  -6   5 118.914 612.830   5
  12  -6   5 253.957 373.378   3
  12  -6   5 1125.82 692.069  44
 -12  -6   5 406.676 243.397  12
 -12   6  -5 703.669 294.000   4
  12   6  -5 160.004 268.024   4
 -12  -6   5 531.084 407.082   3
  12  -6   5 203.553 411.225   2
 -12  -6   5 390.096 453.748   2
  12   6  -5 619.108 247.312  24
  13  -1   0-19.2508 330.732  17
 -13  -1   0-299.764 387.014  37
  13   1   0 30.2063 439.366  44
 -13  -1   0-206.792 141.690  12
 -13   1   0 150.089 409.509  38
 -13  -1   0-86.6571 209.194  36
 -13   1   0 149.654 229.580  36
 -13  -1   0 186.581 257.395  29
  13  -1   0 445.857 425.062  44
  13  -1   0 458.341 476.472  11
 -13  -1   0 36.0737 182.524  28
 -13   1   0 14.7267 244.751   9
  13   1   0 101.756 127.158  24
 -13  -1   0 291.490 333.555   7
  13  -1   0 404.343 378.183   7
 -13   1   0 124.214 71.6744   1
 -13   1   0 207.199 136.382   6
 -13  -1   0 56.1255 277.392   6
  13   1   0 174.816 65.9063   1
  13   1   1 124.676 118.989   1
 -13  -1  -1-257.034 365.616  15
  13   1  -1 117.043 102.742   1
 -13   1  -1 101.037 116.325   1
 -13   1  -1 374.023 406.959  38
 -13  -1  -1 223.370 133.614  12
  13   1   1 307.668 647.700  44
  13  -1   1-134.488 449.800  44
 -13  -1   1 18.1711 157.432  12
  13  -1   1-88.8685 267.479  48
 -13  -1   1 196.726 228.440  36
  13  -1   1 128.887 385.616  11
 -13   1  -1-44.5952 338.632  29
  13  -1  -1-604.489 648.091  11
 -13  -1   1 85.6857 189.344  28
 -13   1  -1 131.203 149.451  28
 -13  -1  -1-121.466 269.426  13
 -13  -1   1 75.9301 211.077   9
 -13   1   1-35.6012 243.764   9
 -13  -1  -1 125.060 227.780  23
 -13  -1  -1-31.2241 199.488   8
  13   1   1 33.4537 154.838  48
  13  -1   1-537.411 489.224  20
  13  -1  -1-169.644 658.683  20
 -13  -1   1-144.699 347.221   6
  13   1   1-7.09150 152.268  17
  13  -1   1-86.4227 257.030  17
 -13  -1   2 427.340 287.266  36
  13   1  -2 701.138 160.328   1
 -13   1  -2 573.642 176.650   1
  13   1   2 783.824 174.956   1
 -13  -1  -2 507.004 157.239  52
 -13  -1  -2 427.931 311.815  13
  13   1   2 404.219 750.687  44
  13  -1   2 512.698 603.083  44
 -13   1   2 2219.99 1824.48  43
 -13  -1   2 694.812 202.993  12
 -13  -1  -2 484.206 126.301  41
 -13  -1   2 586.221 355.814  38
  13   1  -2 700.180 170.425   4
 -13   1  -2 608.343 190.807   4
 -13  -1  -2 717.104 311.428  47
 -13  -1  -2 594.905 839.220  31
 -13   1   2-53.8970 211.990  30
 -13   1  -2 968.517 359.088  29
  13  -1  -2 809.723 641.392  11
 -13   1  -2 472.209 140.980  28
  13  -1   2 717.799 181.457   1
 -13  -1   2 598.301 238.483  28
  13   1   2 539.567 190.876   2
  13   1   2 762.497 183.772   3
 -13  -1  -2 324.058 272.029  23
 -13  -1  -2 377.092 226.634   8
  13  -1   2 867.192 387.929  20
  13  -1   2 790.646 402.227   7
  13   1  -2 954.325 644.101  20
 -13  -1  -2 635.545 389.992   7
 -13  -1   2 660.947 198.455   1
  13  -1   2 759.849 183.498   3
  13   1  -2-125.932 260.944   6
 -13  -1   2 693.686 190.749   3
  13  -1   2 571.902 199.862   2
  13   1   2 447.899 216.632  17
 -13  -1   2 764.771 213.666   2
  13  -1   2 580.894 286.092  17
 -13  -1   2 773.477 410.304   5
 -13  -1  -3-625.417 533.943  15
 -13  -1  -3-136.132 340.178  13
  13   1   3-806.852 1031.91  44
  13  -1   3 161.604 822.988  44
 -13   1  -3 324.229 253.009   4
 -13  -1   3-296.229 226.483  12
  13   1   3 100.478 165.323   1
  13   1  -3-328.764 212.302   4
 -13  -1   3-148.135 366.482  38
 -13  -1   3-175.071 341.856  36
  13   1   3 36.0969 257.999  30
  13   1  -3-404.877 751.440  11
 -13   1  -3 228.895 390.910  29
 -13  -1  -3 216.690 380.330  47
  13   1   3-11.4626 201.300   2
 -13  -1  -3-211.400 292.220  23
  13   1   3 144.167 194.754   3
  13  -1   3-151.116 186.021   1
  13  -1   3-29.6188 213.483   2
 -13  -1   3-20.7735 228.967   2
  13  -1   3-37.4930 196.293   3
 -13  -1   3 29.5685 214.567   3
  13   1  -3-1130.93 826.141  20
  13  -1  -3-57.7799 222.691  20
  13   1  -3 32.8541 337.282   6
  13   1   3 200.181 260.987  17
 -13  -1   3-116.977 197.172   1
  13  -1   3 340.639 283.812  17
  13   1  -3 277.633 191.632   1
 -13   1  -3-149.381 225.199   1
 -13  -1  -4 136.856 475.436  15
 -13   1  -4 166.814 279.534  47
  13   1   4 668.491 821.641  44
  13  -1   4 964.461 904.853  44
  13   1  -4-124.346 214.829   4
 -13   1  -4-167.160 243.218   4
 -13  -1   4-55.2895 225.415  12
 -13  -1   4-283.370 343.001  38
 -13  -1   4 213.029 349.364  36
 -13  -1  -4-346.599 1024.85  31
 -13   1  -4 132.807 383.029  29
  13   1  -4-45.6946 739.217  11
 -13  -1  -4-286.298 311.676  23
  13  -1   4 24.4190 244.077   2
 -13  -1   4-64.0385 257.842   2
  13  -1   4 208.644 227.999   3
 -13  -1   4-72.8858 242.626   3
  13   1  -4 390.159 759.633  20
 -13  -1  -4-320.950 340.310  13
  13   1   4 168.819 267.888  17
  13  -1   4 346.900 303.896  17
 -13  -1   5 59.5422 231.231  12
 -13  -1   5-719.782 370.512  36
 -13   1  -5 82.2056 385.656  29
 -13   1  -5 347.658 277.469  47
  13   1  -5-51.2560 741.662  11
  13  -1   5-127.750 269.109   2
 -13  -1   5 400.132 282.888   2
  13  -1   5 175.174 252.946   3
 -13  -1   5 435.945 270.519   3
  13   1  -5-161.477 402.383  20
  13  -1   5-284.479 318.243  17
 -13  -1   6-126.892 363.132  36
 -13   1  -6 333.821 399.365  29
  13  -1   6 394.484 295.610   2
 -13  -1   6 98.3049 295.247   2
  13  -1   6 179.689 270.489   3
 -13  -1   6 15.5419 275.805   3
  13  -1   6 222.878 335.970  17
 -13   1  -7 27.5834 370.472  29
  13  -1   7 33.7444 271.874   2
  13  -1   7 96.0958 261.919   3
  13  -1   7 42.1940 324.295  17
  13  -3   0 34.2999 99.9286  17
 -13  -3   0 590.640 413.432  15
 -13  -3   0 1285.55 347.881  13
  13  -3   0 1222.68 295.162   5
 -13  -3   0 1152.57 293.199   5
 -13   3   0 2559.85 2084.98  43
 -13  -3   0 1073.45 683.083  31
 -13  -3   0 997.538 256.231  41
 -13  -3   0 543.114 235.278  12
 -13  -3   0 787.452 271.422  47
 -13   3   0 1139.74 299.919   9
 -13   3   0 878.207 267.749   1
 -13  -3   0 175.470 296.619  23
 -13  -3   0 1006.78 254.586  52
  13  -3   1 311.386 553.237  17
 -13  -3   1-24.1273 35.1911   2
 -13  -3  -1-163.469 437.356  15
 -13  -3  -1 190.410 253.982  52
 -13  -3   1-13.8188 298.577  13
 -13  -3   1 243.344 309.631   5
 -13  -3   1-76.8923 213.944  12
 -13  -3   1-21.8655 26.0674   3
 -13  -3  -1 59.6276 242.590  41
 -13   3  -1 358.336 463.762  38
 -13  -3   1 242.663 271.741  47
 -13  -3  -1 671.789 898.891  31
 -13  -3   1-54.9793 222.061  28
 -13   3  -1-15.5144 284.677   9
  13   3  -1-33.2810 226.823  24
 -13   3  -1-81.8627 229.196   1
 -13  -3  -1 66.9741 362.619  23
 -13  -3   1 128.086 252.212  23
  13  -3   1-38.3060 104.407   3
 -13  -3   1-205.485 430.456   7
 -13  -3  -1 436.962 396.749  13
  13   3  -1-52.9031 204.673   1
 -13   3  -1-237.689 227.719   6
  13  -3   1-84.6107 115.305   2
  13  -3   1 16.7852 322.223   5
  13  -3   2 441.893 325.342   3
  13  -3   2-340.849 393.767   5
 -13  -3   2-60.5142 367.800   5
 -13  -3   2 322.376 357.350   3
  13  -3   2 247.101 555.270  44
 -13   3  -2-186.580 376.802  38
  13  -3   2 337.116 369.415   2
 -13  -3   2-208.839 391.180   2
 -13  -3   2-113.921 214.003  28
  13   3  -2-45.5198 214.466  24
  13  -3   2-1302.91 2574.63  21
 -13  -3   2 101.004 207.292  12
 -13  -3   2-122.576 301.554   7
 -13   3  -2 244.392 194.388   1
  13  -3   2-24.3389 419.014  17
  13  -3   3 30.5159 504.242   5
 -13  -3   3 154.879 460.540   5
  13  -3   3-101.985 333.749   2
 -13  -3   3 91.5945 223.675  12
 -13  -3   3-201.718 309.138  36
  13   3  -3-62.0864 207.991   4
 -13   3  -3 347.297 246.722   4
 -13  -3   3 18.5982 369.834   2
 -13  -3   3 236.017 224.828  28
  13   3  -3-37.4276 221.621  24
  13  -3   3-1605.76 2680.20  21
 -13   3  -3 214.570 317.752   6
  13  -3   3-192.659 381.503  17
  13  -3   3-31.1300 294.779   3
 -13  -3   3 119.256 324.229   3
  13  -3   4 838.207 358.296   2
 -13  -3   4 266.509 330.449   2
  13  -3   4 351.781 755.622  44
 -13  -3   4 245.876 226.742  12
  13   3  -4 437.984 245.355   4
 -13   3  -4 13.2589 294.411   4
  13   3  -4 481.425 656.852  11
  13   3  -4-200.926 660.537  20
  13  -3   4 106.621 322.262   3
 -13  -3   4 889.292 320.322   3
  13  -3   4 902.680 417.047  17
  13  -3   4 1451.33 567.513   5
 -13  -3   4 379.942 538.911   5
 -13  -3   5 207.817 362.030   2
  13  -3   5 237.663 774.155  44
 -13  -3   5-319.876 309.148  36
  13   3  -5 172.246 249.251   4
 -13   3  -5 148.631 275.926   4
  13   3  -5-650.314 729.262  11
  13   3  -5 304.344 752.958  20
  13  -3   5 32.6785 297.662   3
 -13  -3   5 17.5091 329.991   3
  13  -3   5-544.354 644.596   5
  13  -3   5 480.288 396.120  17
 -13  -3   5 569.580 626.645   5
  13  -3   5 141.050 322.213   2
 -13   3  -6-80.5750 286.222   4
 -13  -3   6-237.531 302.800  36
  13   3  -6 1082.65 712.803  11
  13  -3   6 877.705 888.780  44
 -13  -3   6-134.214 250.522  12
  13   3  -6 114.628 258.735   4
  13  -3   6-17.4091 297.188   3
 -13  -3   6-18.5144 324.011   3
  13  -3   6-23.6979 397.610  17
  13  -3   6 56.3775 334.526   2
 -13  -3   6 99.8937 368.890   2
  13  -3   7-496.894 889.515  44
  13   3  -7 380.621 236.838   4
 -13   3  -7 68.7341 264.942   4
 -13  -3   7 91.0064 238.351  12
 -13  -3   7 21.3816 302.008  36
  13  -3   7 290.658 309.013   3
 -13  -3   7-95.8211 329.159   3
  13  -3   7 362.639 404.124  17
  13  -3   7-450.889 363.122   2
 -13  -3   7-310.219 367.352   2
 -13  -5   0 84.0159 242.602  52
 -13  -5   0 18.3901 301.731  13
 -13  -5   0-17.0931 244.675  12
 -13  -5   0 279.479 272.256  41
 -13  -5   0 400.302 252.744  23
  13  -5   1 37.1247 54.1370  17
 -13  -5   1-29.3610 315.754  13
  13  -5   1 266.068 320.289   5
 -13  -5   1-162.622 257.339  12
 -13  -5   1 49.6295 290.192  41
  13   5  -1 70.8188 93.8285  24
 -13   5  -1-16.6848 83.0533   9
 -13  -5   1 197.903 257.987  23
 -13  -5   1-42.6605 355.186   5
  13  -5   2-415.752 542.009  17
 -13  -5   2 29.5959 65.9557   2
  13  -5   2 177.921 477.779   5
 -13  -5   2 46.8041 389.195   5
 -13  -5   2 723.210 255.593  12
 -13  -5   2 26.8127 71.4026   3
  13  -5   2 236.551 671.720  44
 -13  -5   2 540.907 219.429  28
  13   5  -2 342.075 240.315  24
 -13   5  -2 179.888 246.438   9
  13  -5   2-70.8925 133.369   3
  13  -5   2-104.390 135.349   2
  13  -5   3-343.220 533.960  17
  13  -5   3 309.923 557.108   5
 -13  -5   3-111.998 461.478   5
  13  -5   3 597.618 372.342   3
 -13  -5   3-49.5612 396.563   3
  13  -5   3-188.237 639.419  44
 -13  -5   3 142.288 212.083  28
 -13   5  -3 192.527 236.805   9
  13   5  -3 13.3511 238.519  24
  13  -5   3-268.298 403.576   2
 -13  -5   3-163.829 450.032   2
  13  -5   4-177.704 568.711   5
 -13  -5   4-1025.44 573.525   5
  13  -5   4-21.7748 367.181   3
 -13  -5   4 505.993 400.706   3
  13  -5   4-576.390 726.801  44
 -13  -5   4-14.5512 236.363  12
  13   5  -4 234.029 625.861  11
 -13   5  -4-29.5096 274.134   4
  13   5  -4-119.688 246.321   4
  13  -5   4 215.966 419.951   2
 -13  -5   4 451.247 438.033   2
 -13   5  -4 13.1921 240.283   9
  13   5  -4-111.998 238.997  24
  13  -5   4-30.6544 497.918  17
 -13  -5   5 37.4599 581.771   5
  13  -5   5 39.8071 333.114   3
 -13  -5   5-143.590 410.516   3
 -13  -5   5-43.4504 235.576  12
  13  -5   5 173.953 365.751   2
 -13  -5   5 263.676 449.574   2
  13  -5   5-59.1143 834.880  44
  13   5  -5-307.821 271.170   4
 -13   5  -5 109.103 274.344   4
  13   5  -5-468.605 663.382  11
  13   5  -5 56.4981 239.659  24
  13  -5   5-138.191 445.907  17
  13  -5   5 81.2963 634.057   5
  13  -5   6-300.397 344.837   3
 -13  -5   6 260.848 361.565   3
  13  -5   6-579.235 822.431  44
 -13  -5   6-57.9314 237.861  12
 -13  -5   6 522.356 405.385   2
  13   5  -6-114.969 261.010   4
 -13   5  -6 112.482 283.246   4
  13  -5   6 306.385 367.719   2
  13   5  -6 383.641 242.666  24
  13  -5   6 686.074 698.820   5
 -13  -5   6-376.090 631.662   5
 -13  -7   2 438.465 378.270   5
 -13  -7   3-31.9299 453.342   5
 -13  -7   3-340.006 244.552  12
  13  -7   3 142.026 589.214  44
  13   7  -3 170.088 165.177  24
  13  -7   4 26.5201 54.6739   2
 -13  -7   4 144.532 553.711   5
 -13  -7   4 59.4845 43.3764   2
 -13  -7   4 178.902 238.567  12
  13  -7   4-24.0033 40.4295   3
 -13  -7   4 26.9365 32.1070   3
  13   7  -4 412.539 222.469  24
  13  -7   4 357.907 634.905  44
 -14   0   0 23108.8 2028.03  37
 -14   0   0 24608.0 1956.82  12
  14   0   0 22344.0 2064.96  44
 -14   0   0 26320.4 1992.76  36
 -14   0   0 24419.4 1985.66  28
 -14   0   0 20365.3 1988.35   9
  14   0   0 22013.8 2096.05   7
 -14   0   0 27471.3 2034.49   6
  14   0   0 21732.8 1990.12  17
  14   0   1 228.150 228.324  48
  14   0   1-449.494 503.699  44
 -14   0   1-316.850 272.628  36
  14   0  -1 54.0116 306.266  44
  14   0  -1 33.3462 536.555  11
 -14   0  -1 216.160 338.688  29
 -14   0  -1 189.654 169.237  28
 -14   0   1 12.5041 199.048  28
 -14   0   1 86.1859 410.777  38
  14   0   1 367.043 442.855   7
  14   0  -1 118.894 369.130   7
  14   0  -1 38.2892 612.707  20
 -14   0   1 119.339 258.390   6
  14   0   1 155.211 207.429  17
 -14   0   1-17.2455 165.137  12
 -14   0  -2 11554.2 980.037  13
  14   0   2 10126.7 1260.51  44
 -14   0   2 10380.4 949.503  12
 -14   0   2 8910.14 1076.27  38
 -14   0   2 10927.9 918.585   2
 -14   0   2 10009.9 1026.93  36
  14   0  -2 13075.5 1245.67  11
 -14   0  -2 8910.05 1024.43  29
  14   0   2 10406.1 913.798   1
 -14   0   2 11763.9 917.300   3
 -14   0   2 10704.6 915.864   1
 -14   0  -2 10670.3 969.460  23
 -14   0  -2 10804.3 968.026   8
  14   0  -2 10715.4 1047.17   7
  14   0  -2 11885.5 1283.78  20
  14   0   2 12100.4 966.444  17
 -14   0  -3-29.3909 454.469  15
 -14   0  -3 357.917 295.745  47
  14   0   3 303.763 833.334  44
 -14   0   3-391.623 458.875  38
 -14   0   3-26.2043 203.547  12
 -14   0   3-258.526 362.557  36
  14   0  -3-137.182 729.700  11
 -14   0  -3-52.7584 279.794  13
 -14   0  -3-149.275 234.510  23
  14   0  -3-49.9379 806.785  20
  14   0   3-139.460 257.553  17
 -14   0  -4 10408.0 1005.52  15
 -14   0  -4 10489.0 877.759  13
  14   0   4 7355.30 1293.64  44
 -14   0   4 8668.10 859.003  12
 -14   0   4 9598.63 1754.30  43
 -14   0   4 9981.63 859.899   2
 -14   0   4 8098.53 964.694  36
 -14   0  -4 9408.51 905.739  47
  14   0  -4 8723.15 1208.75  11
  14   0   4 9513.74 848.210   3
 -14   0   4 10182.5 853.736   3
 -14   0  -4 8990.17 859.643  23
  14   0   4 9212.33 851.218   2
  14   0  -4 6439.97 1124.54  20
  14   0   4 10532.5 893.916  17
 -14   0  -5-151.094 449.634  15
  14   0   5-297.148 883.556  44
 -14   0   5-15.5959 26.2927  12
  14   0  -5-55.7784 1.77102  11
  14   0   5 13.4962 249.461   2
 -14   0   5-27.8865 242.607   2
  14   0   5 129.254 238.168   3
 -14   0   5 160.126 229.449   3
  14   0   5 36.2780 301.272  17
  14   0   6-135.330 245.893   2
  14   0   6 129.548 221.600   3
  14   0   6-195.319 301.574  17
 -14  -2   0 10660.5 978.743  15
 -14  -2   0 11525.0 937.673  13
 -14  -2   0 10974.7 916.806  47
 -14  -2   0 10450.9 878.734  12
 -14   2   0 9765.43 1077.96  38
  14   2   0 6033.69 847.049  24
 -14  -2   0 12370.4 931.371  23
 -14  -2   0 11332.5 858.851   8
 -14   2   0 11001.1 871.394   1
  14  -2   0 11335.1 2672.73  21
 -14  -2   0 10603.4 1033.49   7
  14  -2   0 9016.67 1054.52  20
  14  -2   0 8331.72 1003.32  17
 -14  -2   0 11828.8 880.765   5
 -14  -2  -1 28.5394 437.342  15
 -14  -2   1 343.024 280.847   5
 -14  -2  -1 304.522 192.340  52
 -14  -2  -1 196.904 311.452  13
 -14  -2  -1 239.946 282.462  47
 -14  -2   1 30.7741 101.902   3
 -14  -2   1 454.154 194.206  12
  14  -2   1 528.493 528.394  44
 -14  -2  -1 332.559 190.469  41
 -14   2  -1 172.960 404.953  38
 -14  -2  -1 340.212 791.607  31
 -14  -2  -1-81.1281 176.036  12
 -14   2  -1 484.187 274.705   9
  14   2  -1 207.846 191.067  24
 -14  -2  -1 185.608 276.612  23
 -14   2   1-20.0074 1.14788   9
 -14  -2  -1 274.129 187.764   8
 -14  -2   1 367.239 115.056   8
 -14  -2   1 357.428 357.362   7
  14  -2   1 800.703 493.467  20
  14  -2  -1 50.5344 42.5159  20
 -14  -2   1 252.483 418.841   6
 -14   2  -1 250.402 145.193   1
 -14  -2   1-16.9814 105.922   2
  14  -2   1-234.342 368.934  17
 -14  -2  -2 15521.0 1448.19  15
 -14  -2  -2 16665.9 1359.43  13
 -14  -2  -2 15558.8 1255.22  52
 -14  -2   2 15201.7 1262.40  12
  14  -2   2 17324.1 1520.21  44
 -14   2  -2 16104.9 1244.22   4
 -14  -2  -2 16000.0 1241.10  41
 -14   2  -2 16540.1 1244.65   1
 -14  -2  -2 17076.7 1340.32  47
 -14  -2   2 17658.3 1330.48  36
 -14  -2  -2 15918.3 1737.27  31
 -14  -2   2 15491.5 1270.71  28
 -14  -2  -2 17345.4 1349.83  23
 -14  -2  -2 14784.6 1266.70   8
 -14  -2   2 11150.4 1389.17   6
  14   2   2 17133.4 1268.89  17
  14  -2   2 13078.1 1313.38  17
 -14  -2   2 11734.9 1328.19   5
  14  -2   3 343.837 274.372   2
 -14  -2   3 551.293 297.095   2
 -14  -2  -3-297.891 439.846  15
 -14  -2  -3 107.956 371.608  13
 -14  -2   3 616.433 221.261  12
 -14  -2   3 342.197 311.197  36
 -14   2  -3 295.695 226.319   4
  14  -2   3-726.924 702.582  44
  14   2  -3 314.283 674.076  11
 -14  -2  -3 809.138 1006.90  31
 -14   2  -3 123.684 374.246  29
 -14  -2   3 94.0484 226.569  28
 -14   2  -3-127.941 194.447   1
 -14  -2  -3-161.911 335.635  23
  14   2  -3 909.209 697.071  20
  14  -2   3 165.233 252.219   3
 -14  -2   3 166.075 268.014   3
  14  -2   3 333.950 351.616  17
 -14  -2   3 516.398 508.814   5
 -14  -2   4 5246.98 523.948  12
  14   2  -4 4948.24 516.041   4
  14  -2   4 4669.98 534.148   2
 -14  -2   4 4691.17 547.135   2
 -14   2  -4 5639.70 658.117  29
 -14   2  -4 6115.23 564.416  47
  14   2  -4 5922.56 896.234  11
 -14  -2   4 4612.55 590.164  36
  14  -2   4 5339.05 527.634   3
 -14  -2   4 5038.33 540.769   3
  14   2  -4 6807.90 937.457  20
  14  -2   4 5226.81 599.146  17
  14  -2   4 3556.07 784.466   5
 -14  -2   4 3582.68 761.876   5
  14  -2   5 1551.06 938.964  44
 -14   2  -5 29.5487 268.164   4
 -14  -2   5 391.664 248.481  12
 -14  -2   5 44.5026 316.357  36
  14   2  -5 303.816 251.182   4
 -14   2  -5 605.123 396.486  29
  14   2  -5 230.841 726.598  11
  14   2  -5 289.608 765.032  20
  14  -2   5-69.9652 257.019   3
 -14  -2   5 267.835 280.312   3
  14  -2   5 14.9226 293.721   2
 -14  -2   5 285.554 304.109   2
  14  -2   5 183.169 352.423  17
  14  -2   6 1610.95 983.439  44
 -14   2  -6 3613.22 415.237   4
 -14  -2   6 4162.69 522.321  36
 -14   2  -6 3032.89 527.781  29
  14   2  -6 5222.70 884.665  11
  14  -2   6 3438.85 441.823   3
 -14  -2   6 3401.30 494.328   3
  14  -2   6 2700.43 453.217   2
 -14  -2   6 3472.35 510.487   2
  14  -2   6 4056.88 516.928  17
  14  -2   7-148.561 861.127  44
 -14  -2   7-217.957 191.186  12
 -14  -2   7 271.898 302.564  36
 -14   2  -7-24.8287 361.728  29
 -14  -2   7 102.416 285.377   3
 -14  -2   7-273.005 325.123   2
  14  -2   7 66.5146 363.062  17
 -14  -4   0-53.3007 415.126  15
 -14  -4   0 10572.6 504.789  13
 -14  -4   0 9794.33 422.641  52
 -14   4   0-888.362 1836.43  43
 -14  -4   0 9884.02 425.657  41
 -14  -4   0 9312.84 407.887  12
 -14  -4   0 10125.7 477.922  23
 -14   4   0-18.7743 22.7578   9
 -14  -4   0 10491.2 489.006   5
  14  -4   1 613.802 504.489  17
 -14  -4  -1 44.3303 334.013  13
 -14  -4  -1-187.304 250.834  52
 -14  -4   1 355.579 349.413   5
 -14  -4   1 375.117 230.057  12
 -14  -4   1 332.526 296.212  13
 -14  -4  -1-42.4418 243.134  41
 -14   4  -1 568.830 465.310  38
 -14   4  -1 463.164 279.583   9
  14   4  -1 253.094 215.822  24
 -14  -4  -1-142.668 311.677  23
 -14  -4   1 744.480 260.071  23
  14  -4   2 4381.30 642.072   5
 -14  -4   2 4563.02 629.984   5
  14  -4   2 3931.88 557.467   3
 -14  -4   2 4691.58 599.370   3
 -14  -4   2 5487.45 508.572  28
 -14   4  -2 4863.88 526.958   9
  14   4  -2 4907.34 496.766  24
 -14  -4   2 5877.40 514.789  12
  14  -4   2 3602.48 2695.25  21
  14  -4   2 3665.23 595.453   2
 -14  -4   2 3786.92 613.776   2
  14  -4   2 4766.70 694.142  17
  14  -4   3 902.319 526.960   5
 -14  -4   3-28.0125 477.776   5
  14  -4   3 504.499 354.068   3
 -14  -4   3 173.835 386.280   3
  14  -4   3 321.832 644.524  44
 -14  -4   3 556.253 244.557  12
  14  -4   3-192.513 401.821   2
 -14  -4   3 861.932 436.132   2
 -14  -4   3 553.308 225.172  28
 -14   4  -3 400.440 253.367   9
  14   4  -3 348.298 244.944  24
  14  -4   3 638.976 2586.43  21
  14  -4   3 821.510 467.791  17
  14  -4   4 4789.33 786.256   5
 -14  -4   4 3578.65 774.390   5
 -14  -4   4 4569.76 590.652   3
 -14  -4   4 5768.06 528.357  12
  14  -4   4 5763.71 963.289  44
  14   4  -4 5176.95 517.512   4
  14   4  -4 6436.26 870.934  11
  14  -4   4 4442.51 598.585   2
 -14  -4   4 5139.36 632.919   2
  14   4  -4 4941.32 529.756  24
  14  -4   4 4512.41 574.054   3
  14  -4   4 3825.91 2775.66  21
  14   4  -4 4753.81 881.280  20
  14  -4   4 4778.16 681.797  17
  14  -4   5 764.295 369.289   2
 -14  -4   5-65.8737 400.011   2
  14  -4   5 846.318 842.007  44
 -14  -4   5 446.590 242.950  12
 -14   4  -5 237.107 276.956   4
  14   4  -5 615.545 686.463  11
  14   4  -5 273.980 252.381  24
  14  -4   5 955.807 2601.04  21
  14  -4   5-134.734 461.929  17
 -14  -4   5-229.320 645.860   5
  14  -4   5 478.834 332.961   3
 -14  -4   5 522.869 351.783   3
 -14  -4   6 1461.18 445.978   2
  14  -4   6 134.226 931.252  44
 -14  -4   6 1502.05 306.409  12
 -14   4  -6 1830.50 344.349   4
  14   4  -6 1658.99 323.898  24
 -14  -4   6 1694.29 670.370   5
  14  -4   6 1442.04 450.459  17
 -14  -4   6 1811.55 417.817   3
 -14  -4   7 226.575 386.145   2
  14  -4   7 599.353 876.789  44
 -14   4  -7 250.293 276.138   4
 -14  -4   7 178.848 222.992  12
  14   4  -7 164.293 253.253  24
 -14  -4   7 290.453 350.607   3
  14  -4   7-72.1134 409.135  17
 -14  -6   1 128.311 283.058  13
 -14  -6   1 157.367 395.875   5
 -14  -6   1-102.905 255.683  12
 -14  -6   1 420.705 317.291  41
 -14  -6   1 14.6736 232.613  23
  14  -6   2 36.3948 101.519  17
 -14  -6   2 4103.74 346.454  12
  14  -6   2-49.1693 616.136  44
 -14  -6   2 3753.10 303.148  28
  14   6  -2 3385.58 270.970  24
 -14   6  -2-15.2845 18.1886   9
 -14  -6   2 4209.14 572.704   5
  14  -6   3-26.3243 85.7792   2
  14  -6   3 662.612 497.751  17
 -14  -6   3 29.9605 43.7103   2
 -14  -6   3 206.131 468.596   5
  14  -6   3 780.055 647.014  44
  14  -6   3 47.6697 75.0428   3
 -14  -6   3 27.1300 39.5941   3
  14   6  -3 126.911 239.267  24
 -14   6  -3 139.439 236.307   9
  14  -6   4 1048.08 531.657  17
 -14  -6   4 646.700 571.370   5
 -14  -6   4 1532.55 433.969   3
  14  -6   4 1178.10 773.872  44
 -14  -6   4 2008.61 317.674  12
 -14   6  -4 2639.38 348.655   4
  14   6  -4 1732.01 303.947  24
 -14  -6   4 1433.95 482.261   2
 -14  -6   5-263.186 646.788   5
 -14  -6   5 124.128 376.509   3
  14  -6   5 1223.25 694.845  44
 -14  -6   5 618.686 250.872  12
 -14   6  -5 609.940 274.658   4
  14   6  -5 383.418 239.224  24
 -14  -6   5-54.7195 408.147   2
  15  -1   0 186.746 371.438  17
  15   1   0-222.513 496.575  44
 -15  -1   0-96.6852 139.215  12
  15  -1   0 29.8785 424.233  44
 -15   1   0 31.4766 446.137  38
 -15  -1   0 416.859 448.536  37
 -15  -1   0 126.503 201.898  36
 -15   1   0-189.024 225.353  36
 -15  -1   0 163.616 206.645  28
 -15   1   0 60.4480 253.582   9
  15  -1   0 477.796 380.801   7
 -15  -1   0-388.068 352.394   7
  15  -1   0 581.894 587.865  20
 -15   1   0 137.776 152.022   6
 -15  -1   0 211.363 295.643   6
 -15  -1  -1 9623.52 866.497  15
 -15  -1  -1 8243.32 776.761  13
 -15  -1  -1 6905.03 684.486  12
 -15   1  -1 8878.87 676.218   1
 -15  -1   1 7849.25 705.460  12
  15  -1   1 9135.40 944.349  44
  15   1   1 5712.59 1028.55  44
 -15   1   1 7939.84 667.135   1
 -15   1  -1 11063.5 911.489  38
 -15   1   1 6877.40 788.020  36
  15  -1   1 8620.95 867.553  11
 -15  -1   1 8744.99 758.532  36
  15  -1  -1 7360.18 1000.23  11
 -15  -1   1 7620.24 729.990  28
 -15   1  -1 8346.35 708.079  28
  15   1  -1 5985.02 686.528  24
 -15  -1   1 9317.90 739.714   9
 -15   1   1 9698.72 788.426   9
 -15  -1  -1 8068.71 758.902  23
 -15  -1  -1 8045.07 722.460   8
  15  -1  -1 6800.04 2232.63  21
  15  -1  -1 8804.17 890.081   7
  15  -1   1 8247.75 746.381  48
 -15  -1   1 7104.94 801.175   6
  15  -1  -1 8707.85 1072.91  20
  15  -1   1 8144.34 792.252  17
 -15  -1   2-108.312 228.663   2
 -15  -1  -2-130.074 137.849  52
 -15  -1  -2-117.095 324.255  13
 -15  -1  -2-581.370 342.749  47
  15   1   2-386.574 877.582  44
  15  -1   2-480.456 693.125  44
 -15   1   2-14.0503 147.741   1
 -15  -1   2-86.6170 211.118  12
 -15   1  -2-61.0340 191.750   4
 -15  -1   2-362.948 405.011  38
 -15  -1   2-98.3551 318.725  36
 -15   1   2-26.3417 379.919  36
  15  -1  -2-423.092 866.227  11
 -15   1  -2 28.9492 144.707  28
 -15   1   2-67.7330 181.965   2
 -15   1   2-13.0651 166.595   3
 -15  -1  -2-277.472 282.516  23
 -15  -1  -2-48.8489 228.376   8
  15  -1   2-300.745 457.197  20
  15   1  -2-124.417 746.476  20
  15  -1  -2-946.699 922.883  20
  15   1   2 156.154 210.778  17
 -15  -1   2-84.9360 205.977   3
  15  -1   2 86.8845 283.084  17
 -15   1  -2-156.426 178.008   1
 -15  -1  -3 5409.37 668.807  15
 -15  -1  -3 5769.81 532.168  13
  15   1   3 3446.08 1008.11  44
 -15  -1   3 4983.89 449.442  12
 -15  -1  -3 4416.81 512.082  47
  15  -1   3 4561.27 939.926  44
 -15   1   3 3274.70 1884.28  43
 -15  -1   3 5266.21 584.479  38
 -15  -1   3 5389.77 561.413  36
 -15  -1   3 5771.34 460.907   2
 -15   1   3-30.5282 489.432  36
 -15  -1  -3 7120.99 1156.66  31
 -15   1  -3 5282.17 449.770   4
 -15   1   3 51.1783 407.122  30
  15   1  -3 8049.22 893.903  11
 -15   1  -3 4568.54 593.332  29
 -15   1  -3 6156.29 446.798   1
  15  -1  -3-52.7675 456.971  11
 -15  -1   3 5822.25 444.824   3
 -15  -1  -3 5816.79 504.048  23
 -15  -1   3 4786.41 427.072   1
  15   1  -3 5522.88 937.072  20
  15  -1  -3 3958.44 730.084  20
  15   1   3 5584.34 482.797  17
  15  -1   3 5145.98 515.020  17
 -15  -1  -4-237.881 440.917  15
 -15  -1  -4-236.990 310.607  13
 -15   1  -4-192.394 296.394  47
  15   1   4-878.834 826.357  44
  15  -1   4 457.804 881.766  44
 -15  -1   4 170.710 343.333  38
 -15  -1   4-96.8256 236.414  12
 -15  -1   4-168.570 340.706  36
 -15   1  -4 165.171 387.408  29
  15   1  -4-557.805 775.002  11
 -15  -1  -4 300.023 269.144  47
 -15  -1  -4-52.5538 272.460  23
 -15  -1   4 94.4813 244.914   2
 -15  -1   4 100.852 234.283   3
  15   1  -4 99.4118 757.096  20
  15   1   4 114.889 288.883  17
  15  -1   4 119.984 289.390  17
 -15  -1  -5-137.140 417.696  15
 -15   1  -5 3406.06 381.096  47
 -15  -1   5 2755.72 327.301  12
 -15  -1  -5 664.746 930.276  31
 -15   1  -5 1759.58 477.894  29
  15   1  -5 1086.34 776.557  11
 -15  -1   5 2447.20 340.667   2
 -15  -1   5 2427.05 319.628   3
  15   1  -5 2543.59 689.920  20
  15   1   5-110.739 296.708  17
  15  -1   5 1990.26 384.483  17
  15  -1   6-677.038 949.006  44
 -15  -1   6-15.5903 199.299  12
 -15  -1   6 389.718 366.294  36
 -15   1  -6-172.804 416.739  29
  15   1  -6-54.2916 2.72043  11
 -15  -1   6 184.856 273.926   2
 -15  -1   6 87.7042 259.928   3
  15  -1   6 301.520 326.075  17
 -15   1  -7 228.177 389.024  29
  15  -1   7-83.6916 328.741  17
  15  -3   0-33.6069 1.86928  17
 -15  -3   0 47.6427 372.663  15
 -15  -3   0-17.2912 312.917  13
 -15  -3   0 112.557 261.533  47
 -15  -3   0 346.065 261.336   5
 -15  -3   0 152.156 211.142  12
 -15   3   0-421.433 563.644  38
 -15   3   0 162.650 283.949   9
 -15  -3   0 35.8685 278.124  23
  15  -3   0-128.920 2590.86  21
 -15   3   0-36.2267 225.045   1
 -15  -3  -1 5485.02 726.328  15
 -15  -3   1 5175.39 589.854  15
 -15  -3  -1 5661.51 629.491  13
 -15  -3   1 5386.08 580.549  13
 -15  -3  -1 5094.57 543.269  52
 -15  -3  -1 5418.56 572.260  47
 -15  -3   1 4626.38 543.338  47
 -15  -3  -1 4953.69 538.814  12
 -15  -3   1 5569.19 543.835  12
  15  -3   1 6741.40 871.141  44
 -15  -3  -1 6120.14 540.703  41
 -15   3  -1 5487.34 728.199  38
 -15  -3  -1 5317.30 1001.73  31
 -15  -3   1 5797.65 555.930  28
 -15   3  -1 4882.38 563.274   9
  15   3  -1 5763.24 530.958  24
 -15   3  -1 5327.96 517.846   1
 -15  -3  -1 5440.34 608.779  23
 -15  -3   1 6303.53 572.565  23
  15  -3   1 3941.65 2806.70  21
 -15  -3   1 5466.56 570.195   5
 -15  -3   2 147.152 406.375   5
 -15  -3  -2 228.676 352.154  13
 -15  -3   2 444.789 369.972   3
 -15  -3   2 214.535 211.185  12
  15  -3   2-269.655 632.555  44
 -15  -3  -2 10.4551 211.827  41
 -15   3  -2 125.828 387.513  38
 -15  -3  -2 307.504 815.607  31
 -15  -3   2 40.2486 219.030  28
 -15   3  -2 76.0233 260.072   9
  15   3  -2 201.886 214.723  24
 -15  -3   2 224.556 425.200   2
 -15  -3  -2 24.5224 313.621  23
 -15  -3   2 309.952 322.483   7
  15  -3   2-219.429 429.257  17
 -15  -3   3 2915.23 631.105   5
 -15  -3   3 3612.28 492.819   3
 -15  -3   3 3905.25 430.738  12
 -15   3  -3 3687.84 426.937   4
 -15  -3   3 3997.27 520.971   2
 -15  -3   3 4757.44 510.428  36
 -15  -3   3 4071.77 435.425  28
  15   3  -3 3867.50 432.241  24
  15  -3   3 3525.12 2631.57  21
  15   3  -3 4957.17 859.336  20
  15  -3   3 3204.26 578.680  17
 -15  -3   4-168.720 350.908   2
  15  -3   4-103.932 730.068  44
 -15  -3   4-109.757 232.975  12
 -15  -3   4-340.329 331.927  36
 -15   3  -4-101.695 257.426   4
  15   3  -4 960.401 677.400  11
  15   3  -4 42.3861 670.772  20
 -15  -3   4-137.363 309.526   3
  15  -3   4-332.109 387.141  17
 -15  -3   4 325.039 556.966   5
 -15  -3   5 2292.44 417.997   2
  15  -3   5 2085.02 922.054  44
 -15  -3   5 1634.41 301.241  12
 -15   3  -5 562.754 340.580   4
 -15  -3   5 1859.94 390.826  36
  15   3  -5 1480.89 802.716  11
  15   3  -5 1813.18 819.532  20
 -15  -3   5 1904.76 376.854   3
 -15  -3   5 1123.52 671.241   5
  15  -3   5 2393.19 474.460  17
 -15  -3   6-307.162 350.453   2
  15  -3   6-693.063 973.619  44
 -15   3  -6 47.8487 266.666   4
 -15  -3   6 332.570 314.296  36
  15   3  -6 184.935 702.086  11
 -15  -3   6 17.7937 323.797   3
  15  -3   6 547.479 395.900  17
 -15  -3   7 835.516 251.708  12
 -15  -3   7 1183.66 343.602  36
  15  -3   7 1065.39 436.015  17
 -15  -5   0-98.4765 255.645  52
 -15  -5   0 257.947 314.528  13
 -15  -5   0 16.5774 233.294  12
 -15  -5   0-203.194 278.547  41
 -15  -5   0 38.2029 275.922  23
 -15  -5   1 3361.08 350.889  13
 -15  -5   1 3100.72 445.942   5
 -15  -5   1 2936.33 310.831  12
  15   5  -1-13.9900 11.7716  24
 -15   5  -1 17.0418 132.914   9
 -15  -5   1 2560.96 305.006  23
 -15   5  -1-96.4355 432.555  38
  15  -5   2 34.5521 521.520  17
 -15  -5   2-388.253 447.800   5
 -15  -5   2-260.940 247.461  12
  15  -5   2 48.2431 640.298  44
 -15  -5   2-13.9320 224.334  28
  15   5  -2-135.735 240.432  24
 -15   5  -2 15.5623 257.295   9
  15  -5   3 2440.46 597.893  17
 -15  -5   3 2141.30 585.857   5
 -15  -5   3 2135.12 326.212  12
  15  -5   3 1408.32 743.673  44
 -15  -5   3 2122.09 309.055  28
 -15   5  -3 2193.92 346.686   9
  15   5  -3 2310.07 332.690  24
 -15  -5   3 1464.85 469.301   3
 -15  -5   3 2055.48 522.614   2
 -15  -5   4 34.1922 547.235   5
 -15  -5   4 615.985 395.655   3
  15  -5   4 434.952 712.872  44
  15   5  -4 326.267 692.055  11
 -15   5  -4-70.3406 263.462   4
 -15   5  -4-13.6638 239.097   9
 -15  -5   4-52.1950 429.118   2
  15   5  -4 195.081 251.856  24
  15  -5   4 616.302 498.625  17
 -15  -5   5 1333.71 429.769   3
  15  -5   5 61.3499 813.336  44
 -15  -5   5 1613.43 280.749  12
 -15   5  -5 1078.96 302.847   4
  15   5  -5 1467.65 701.743  11
 -15  -5   5 2320.88 478.474   2
 -15   5  -5 999.633 271.316   9
  15   5  -5 941.363 266.710  24
 -15  -5   5 1420.25 601.991   5
  15  -5   5 527.951 453.744  17
  15  -5   6-299.114 803.441  44
 -15  -5   6-190.071 233.702  12
 -15   5  -6 109.811 276.175   4
  15   5  -6-169.178 256.841  24
 -15  -5   6 595.694 640.736   5
  15  -5   6-27.5821 438.333  17
 -15  -7   2 82.7088 224.362  12
 -15  -7   2-61.2722 427.294   5
  15  -7   3 35.2140 2.85372  17
  15  -7   3 388.883 596.664  44
  15   7  -3 14.0373 62.5349  24
  15  -7   4 440.416 351.276  17
 -15  -7   4 203.127 505.333   5
  15  -7   4 316.679 649.353  44
 -15  -7   4-194.973 230.177  12
 -15   7  -4-225.292 270.035   4
  15   7  -4 149.763 209.264  24
  16   0   0 20389.4 1649.63  44
 -16   0   0 17071.2 1476.24  12
 -16   0   0 16159.2 1543.00  37
 -16   0   0 18338.9 1506.23  36
  16   0   0 22500.6 1676.60  11
 -16   0   0 17709.9 1509.58  28
 -16   0   0 17134.2 1519.11   9
  16   0   0 17885.3 1642.57   7
  16   0   0 20860.7 1717.16  20
 -16   0   0 17772.7 1537.85   6
  16   0   1 70.9078 529.206  44
  16   0  -1-199.308 353.202  44
 -16   0   1-265.195 174.195  12
 -16   0   1 30.2097 436.379  38
 -16   0   1 96.2074 251.566  36
  16   0   1-198.135 231.615  48
  16   0  -1-137.403 584.972  11
 -16   0  -1 472.106 342.432  29
 -16   0  -1 114.149 174.111  28
 -16   0   1 77.8615 215.255  28
 -16   0   1 291.080 257.043   9
  16   0  -1 339.577 382.456   7
  16   0  -1 595.470 669.402  20
 -16   0   1-114.067 248.374   6
  16   0   1 32.4534 239.849  17
  16   0   2 21038.8 2249.38  44
 -16   0   2 24383.9 1992.88  12
 -16   0   2 22534.0 2104.92  38
 -16   0   2 22322.2 2056.39  36
  16   0  -2 25736.9 2231.76  11
 -16   0  -2 23871.1 2076.06  29
 -16   0  -2 22301.0 1979.74  28
  16   0  -2 22055.5 2088.87   7
  16   0   2 28102.8 2011.24  17
 -16   0  -3 276.466 280.268  13
 -16   0  -3-128.584 308.243  47
  16   0   3-305.510 828.620  44
 -16   0   3-92.5371 450.101  38
 -16   0   3 259.570 207.734  12
 -16   0   3-25.7403 370.588  36
 -16   0  -3-42.6962 240.931  23
  16   0  -3-352.267 773.503  20
  16   0   3 28.5246 262.293  17
 -16   0  -4 7775.52 736.904  13
 -16   0  -4 8969.79 781.829  47
 -16   0   4 7884.64 726.736  12
 -16   0   4 7284.22 871.137  38
 -16   0   4 7487.16 845.228  36
  16   0  -4 8138.33 1105.35  11
  16   0   4 5833.17 1190.23  44
 -16   0  -4 7942.99 724.825  23
  16   0  -4 5313.77 1056.14  20
  16   0   4 7584.39 760.233  17
  16   0   5-223.134 912.935  44
 -16   0   5 253.676 375.561  38
 -16   0   5 15.4217 13.0065  12
 -16   0   5 238.242 379.013  36
  16   0  -5-55.4331 0.97368  11
 -16   0   5 394.441 235.181   2
 -16   0   5-85.1907 223.310   3
  16   0   5 317.403 318.727  17
  16   0   6-181.697 309.722  17
 -16  -2   0 24186.7 1509.19  15
 -16  -2   0 23895.6 1449.65  13
 -16  -2   0 23045.5 1434.59  47
 -16   2   0 21441.4 1597.08  38
 -16  -2   0-167.250 1386.98  37
 -16  -2   0 20524.9 1424.36  29
 -16  -2   0 22253.2 1381.39  12
 -16  -2   0 22969.0 1417.59  28
 -16   2   0 23680.2 1451.03   9
 -16  -2   0 26304.7 1452.72  23
 -16  -2   0 23895.7 1366.92   8
  16  -2   0 20946.3 3415.77  21
  16  -2   0 16679.4 1648.51  20
 -16  -2   0 352.119 1350.00   6
  16  -2   0 15820.4 1461.29  17
 -16  -2  -1 198.909 426.832  15
 -16  -2  -1 87.9871 322.554  13
 -16  -2  -1 297.375 301.141  47
 -16  -2  -1 113.363 175.334  12
 -16  -2   1 219.779 184.000  12
  16  -2   1 455.335 522.424  44
 -16   2  -1-61.0753 436.607  38
 -16   2   1-40.6204 537.993  38
  16   2  -1 239.222 188.069  24
 -16   2   1-19.9009 0.73530   9
 -16  -2  -1 181.169 271.283  23
 -16  -2  -1 189.091 188.167   8
  16  -2  -1-449.538 2518.50  21
 -16  -2   1-235.260 347.601   7
  16  -2  -1 197.225 248.807  20
 -16  -2   1 268.285 381.037   6
  16  -2   1 470.136 436.279  17
 -16  -2  -2 11808.2 1132.62  15
 -16  -2  -2 12957.5 1041.49  13
 -16  -2  -2 9936.62 935.301  52
 -16  -2  -2 11275.8 1013.54  47
 -16  -2   2 11178.7 949.572  12
  16  -2   2 11591.9 1202.20  44
 -16  -2   2 13486.3 1013.23  36
 -16  -2  -2 13617.9 1466.99  31
 -16  -2   2 11736.2 969.640  28
  16   2  -2 8564.84 935.138  24
 -16  -2  -2 11984.2 1020.19  23
 -16  -2  -2 10318.4 954.312   8
  16  -2   2 11025.1 1046.70  17
 -16  -2  -3-80.8746 372.258  13
  16  -2   3 645.467 741.176  44
 -16  -2   3-100.399 208.619  12
 -16  -2  -3-21.5885 284.324  47
 -16  -2   3-224.918 318.135  36
  16   2  -3 324.608 696.910  11
 -16  -2  -3-55.2256 982.012  31
 -16   2  -3 51.5874 392.374  29
 -16   2  -3 70.6816 218.668   4
 -16  -2   3 168.792 242.015  28
 -16  -2  -3-41.8723 305.098  23
  16   2  -3 305.442 742.212  20
  16   2   3 650.679 247.314  17
  16  -2   3 549.601 356.465  17
 -16  -2   3 151.630 488.454   5
 -16  -2   4 10623.8 1016.57  12
  16  -2   4 11303.9 1413.11  44
 -16   2  -4 11979.6 1025.12   4
 -16  -2   4 12520.5 1083.43  36
  16   2  -4 12925.0 1322.25  11
 -16  -2   4 12196.3 1048.08   2
 -16   2  -4 11910.1 1119.86  29
 -16  -2   4 11956.3 1036.92   3
 -16   2  -4 10874.3 1038.67  47
  16   2  -4 11526.1 1308.74  20
  16  -2   4 10586.6 1060.30  17
 -16   2  -5-116.766 264.702   4
 -16  -2   5 87.4667 241.498  12
 -16   2  -5 237.028 392.489  29
  16   2  -5-472.092 739.601  11
  16   2  -5 197.814 741.681  20
 -16  -2   5-140.691 281.003   3
  16  -2   5 20.3143 348.880  17
 -16  -2   5 89.9975 289.595   2
 -16  -2   6 2869.67 303.285  12
 -16  -2   6 3329.79 402.920  36
 -16   2  -6 3322.81 463.124  29
  16   2  -6 3135.02 803.149  11
  16  -2   6 3275.61 420.559  17
  16  -2   7 375.288 858.600  44
 -16  -2   7-185.216 288.178  36
 -16   2  -7 206.599 373.695  29
  16  -2   7 220.645 362.710  17
 -16  -4   0 7053.71 537.005  15
 -16  -4   0 7648.66 467.226  13
 -16  -4   0 6704.15 360.095  12
 -16  -4   0 6581.96 373.122  41
 -16  -4   0 8139.90 448.228  23
 -16  -4   0 8450.33 438.738   5
  16  -4   1 304.038 475.522  17
 -16  -4  -1 131.252 238.364  52
 -16  -4  -1 271.957 357.264  13
 -16  -4   1 318.097 306.974  13
 -16  -4  -1-104.650 220.539  12
  16  -4   1 48.6686 654.980  44
 -16  -4  -1 12.9891 249.318  41
 -16   4  -1-32.6718 485.458  38
 -16  -4  -1-276.125 726.147  31
 -16  -4   1 288.393 242.088  28
 -16  -4   1 173.820 326.060   5
 -16  -4   1-14.1369 223.299  12
 -16   4  -1 306.193 281.624   9
  16   4  -1 161.988 220.808  24
 -16  -4  -1-281.925 309.691  23
 -16  -4   1 545.881 266.443  23
 -16  -4   2 10892.3 406.188  12
  16  -4   2 11245.0 864.508  44
 -16  -4   2-68.9930 147.553   3
 -16  -4   2 11901.5 434.241  28
 -16   4  -2 10144.3 444.505   9
  16   4  -2 10922.9 398.040  24
  16  -4   2 9131.80 677.281  17
 -16  -4   2 8851.70 534.694   5
 -16  -4   2-76.1374 164.660   2
 -16  -4   3-51.7275 462.121   5
 -16  -4   3 85.2213 373.507   3
 -16  -4   3 223.683 225.307  12
 -16   4  -3 117.473 245.548   4
 -16  -4   3-80.2639 226.223  28
 -16   4  -3 60.1206 261.220   9
  16   4  -3 447.412 233.927  24
 -16  -4   3 351.956 412.248   2
  16  -4   3 319.099 460.685  17
 -16  -4   4 4236.81 569.510   3
 -16  -4   4 4267.05 444.036  12
  16  -4   4 4764.45 946.070  44
 -16   4  -4 3051.01 456.630   4
 -16  -4   4 4667.09 620.876   2
  16   4  -4 6117.33 877.786  11
  16   4  -4 3197.46 430.251  24
  16   4  -4 5825.10 891.585  20
  16  -4   4 3576.30 604.021  17
 -16  -4   4 3665.69 701.518   5
  16  -4   5-499.464 816.861  44
 -16   4  -5-99.8643 283.028   4
  16   4  -5-340.648 698.138  11
  16   4  -5 214.495 238.850  24
 -16  -4   5 72.4292 585.117   5
  16  -4   5 704.183 472.954  17
  16  -4   6 2828.15 1019.19  44
 -16  -4   6 2650.41 376.122  12
  16   4  -6 4285.22 839.750  11
  16   4  -6 2594.68 378.276  24
  16  -4   6 3618.25 584.604  17
 -16  -6   1-99.3783 246.187  12
 -16  -6   1-161.659 295.718  13
 -16  -6   1-45.3836 247.169  23
 -16  -6   1-143.031 392.446   5
  16  -6   2-36.1211 52.6200  17
 -16  -6   2 3754.61 526.398   5
 -16  -6   2 3032.43 315.820  12
  16  -6   2-599.196 647.861  44
 -16  -6   2 2707.69 283.415  28
  16   6  -2 28.1772 67.0291  24
 -16   6  -2-15.6839 18.6620   9
  16  -6   3-34.7572 491.082  17
 -16  -6   3 537.383 516.385   5
 -16  -6   3 428.798 244.439  12
  16  -6   3 250.020 644.834  44
 -16  -6   3 50.5746 211.807  28
  16   6  -3-13.6622 229.660  24
 -16   6  -3 245.737 229.167   9
  16  -6   4 2631.37 603.696  17
  16  -6   4 3478.50 874.364  44
  16   6  -4 2995.95 378.610  24
  16  -6   5 1021.79 484.438  17
  16  -6  -5 70.7467 73.4602  48
  16  -6   5 915.076 827.321  44
 -16  -6   5 29.4381 234.655  12
  16   6  -5 27.1073 239.480  24
 -17  -1   0 104.211 157.666  12
  17  -1   0-179.635 483.319  44
 -17   1   0 655.370 517.328  38
 -17  -1   0 638.613 564.462  37
 -17  -1   0-34.3047 318.137  29
  17  -1   0 1295.03 632.777  11
 -17  -1   0 222.096 235.236  28
 -17   1   0 329.537 292.031   9
  17  -1   0-142.380 660.847  20
 -17  -1   0 466.196 386.981   6
 -17  -1  -1 95255.4 7131.13  13
  17  -1   1 86380.2 7097.18  48
  17   1   1 59832.0 7225.01  44
 -17  -1   1 86047.4 7087.35  12
  17  -1   1 91374.1 7229.10  44
 -17  -1   1 100188. 7130.84  36
 -17   1   1 75452.9 7126.46  36
  17  -1  -1 68289.5 7219.68  11
 -17  -1  -1 75808.8 7136.22  29
 -17  -1  -1 88218.6 7105.82  28
 -17  -1   1 91118.3 7112.06  28
 -17   1  -1 88794.5 7091.91  28
 -17   1   1 96313.4 7141.03   9
 -17  -1  -1 96907.3 7133.68  23
 -17  -1  -1 89930.7 7096.40   8
  17  -1  -1 68005.5 7724.08  21
  17  -1   1 94553.1 7213.48  20
  17  -1  -1 79365.3 7269.59  20
 -17  -1   1 81303.6 7143.11   6
  17  -1   1 82938.0 7125.21  17
 -17  -1  -2 487.272 461.501  15
  17   1   2 823.821 780.054  44
  17  -1   2-488.598 675.841  44
 -17  -1   2 195.159 194.762  12
 -17  -1   2 389.270 416.925  38
 -17   1   2 528.698 579.075  38
 -17  -1   2 218.333 272.377  36
 -17   1   2 305.206 387.954  36
  17   1  -2 39.1610 679.294  11
 -17   1  -2 348.149 384.499  29
  17  -1  -2 46.6460 755.913  11
 -17  -1  -2 448.282 322.439  13
 -17  -1  -2-34.1877 265.901  23
  17  -1   2 425.418 460.958  20
  17   1  -2 346.848 722.235  20
  17  -1  -2 694.888 774.513  20
  17  -1   2 365.388 310.887  17
 -17  -1  -3 60427.6 3581.85  15
 -17  -1  -3 57634.6 3453.26  13
  17   1   3 40477.2 3726.21  44
  17  -1   3 52440.9 3732.24  44
 -17  -1  -3 57756.4 3471.79  47
 -17  -1   3 57450.9 3417.83  12
 -17  -1   3 51147.8 3492.02  38
 -17  -1   3 62958.6 3502.62  36
  17   1  -3 60553.2 3674.94  11
  17  -1  -3 18253.4 3464.13  11
 -17   1   3 2702.94 3363.43  36
 -17   1  -3 56172.2 3512.44  29
 -17  -1  -3 55708.3 3448.34  23
  17   1  -3 58344.3 3702.01  20
  17   1   3 58099.1 3424.78  17
  17  -1   3 61447.4 3453.88  17
 -17  -1  -4 344.027 497.812  15
 -17  -1  -4 288.085 315.842  13
 -17   1  -4 271.582 303.436  47
  17   1   4-941.579 863.623  44
  17  -1   4-663.410 918.499  44
 -17  -1   4 228.011 372.366  38
 -17  -1   4-97.3375 347.348  36
 -17   1  -4-28.3800 412.056  29
  17   1  -4-188.710 745.483  11
 -17  -1   4-13.8056 232.556  12
 -17  -1  -4 85.1737 306.054  47
 -17  -1  -4-35.1046 270.230  23
  17   1  -4 758.981 774.227  20
  17   1   4 155.440 266.036  17
  17  -1   4-144.639 313.509  17
 -17  -1  -5-209.176 609.447  15
 -17  -1  -5 227.966 507.814  13
 -17   1  -5 31032.0 840.408  47
  17  -1   5 23302.5 1510.00  44
 -17  -1   5 26987.1 735.620  12
 -17  -1   5 30457.0 946.688  36
  17   1  -5 27241.2 1362.19  11
 -17   1  -5 24773.5 948.951  29
 -17  -1  -5 117.913 479.983  23
  17   1  -5 20933.6 1219.77  20
  17  -1   5 32878.5 883.705  17
  17   1   5 176.482 488.828  17
 -17  -1   6 30.9936 157.520  12
  17   1  -6-54.3573 3.59147  11
  17  -1   6-297.221 358.896  17
 -17   1  -7 410.135 410.087  29
  17  -1   7-154.501 345.319  17
 -17  -3   0 279.255 392.170  15
 -17  -3   0 499.646 292.797  47
 -17  -3   0 633.198 222.803  12
 -17   3   0 1080.13 541.297  38
 -17  -3   0 815.959 300.299  23
  17  -3   0-504.526 2590.20  21
 -17  -3   0 568.351 332.165  13
 -17  -3  -1 54450.1 4715.91  15
 -17  -3  -1 56903.9 4668.13  13
 -17  -3  -1 52213.6 4618.14  52
 -17  -3   1 53770.7 4627.54  47
 -17  -3  -1 54439.5 4622.80  12
 -17  -3   1 61955.5 4628.09  12
  17  -3   1 72581.4 4854.81  44
 -17   3  -1 55585.0 4734.23  38
 -17  -3  -1 65429.7 4841.93  31
 -17  -3   1 55037.3 4635.32  28
 -17  -3  -1 55419.5 4658.44  47
 -17   3  -1 55293.3 4645.33   9
  17   3  -1 62720.4 4620.52  24
 -17  -3  -1 55959.2 4667.28  23
  17  -3   1 36671.6 5591.72  21
  17  -3   1 46489.4 4692.93  17
 -17  -3  -2 212.790 455.285  15
 -17  -3  -2 82.4690 212.509  52
 -17  -3  -2 107.376 364.366  13
 -17  -3   2-75.3833 200.763  12
  17  -3   2-136.762 638.100  44
 -17   3  -2 352.818 405.748  38
 -17  -3  -2 96.0278 914.600  31
 -17  -3   2-239.384 246.999  28
 -17   3  -2-79.3848 268.388   9
  17   3  -2 121.391 214.673  24
 -17  -3  -2 111.275 314.311  23
  17  -3   2-483.511 2670.40  21
  17  -3   2-146.250 415.091  17
 -17  -3   3 42016.6 3514.95  12
  17  -3   3 46101.0 3774.91  44
  17   3  -3 52875.7 3735.52  11
 -17  -3   3 44130.3 3524.12  28
  17   3  -3 38819.6 3508.74  24
  17  -3   3 29873.3 4705.07  21
  17   3  -3 53884.6 3769.66  20
  17  -3   3 39745.4 3579.74  17
 -17  -3   4 317.791 229.991  12
 -17  -3   4-259.625 312.680  36
  17   3  -4-43.1729 688.990  11
  17   3  -4 64.4069 227.718  24
  17   3  -4-266.171 725.440  20
  17  -3   4 510.409 397.356  17
  17  -3   5 16616.7 2117.51  44
 -17  -3   5 21590.1 1803.83  12
  17   3  -5 22813.3 2063.14  11
  17   3  -5 21104.4 2058.49  20
  17  -3   5 21594.7 1867.88  17
  17  -3   6-920.399 963.867  44
 -17  -3   6-135.682 240.479  12
 -17  -3   6-180.844 324.497  36
  17   3  -6 707.594 749.685  11
  17  -3   6-118.950 407.737  17
 -17  -3   7 9385.81 447.689  12
  17  -3   7 3883.41 1052.79  44
 -17  -3   7 11944.1 575.853  36
  17   3  -7 49.5333 232.802  11
  17  -3   7 10313.4 614.294  17
 -17  -5   0-37.1371 328.328  13
 -17  -5   0-191.646 240.284  12
 -17  -5   0 396.835 272.011  41
 -17  -5   0 19.2536 298.150  23
 -17  -5   1 29722.7 801.807  13
 -17  -5   1 29013.3 770.967  12
  17  -5   1-1144.80 859.033  44
 -17   5  -1 164.651 632.715  38
 -17  -5   1 28928.3 783.532  28
 -17  -5   1 30494.3 802.989  23
 -17   5  -1 538.819 470.028   9
  17  -5   2-34.3906 522.221  17
 -17  -5   2 177.092 226.636  12
 -17  -5   2 408.575 246.532  28
 -17   5  -2 414.623 273.105   9
  17   5  -2 551.037 239.691  24
 -17  -5   3 22742.6 1778.41  12
  17  -5   3 22174.4 2042.51  44
 -17  -5   3 22131.2 1772.52  28
 -17   5  -3 19555.3 1774.11   9
  17   5  -3 21065.8 1765.41  24
  17  -5   3 16015.9 1865.00  17
  17  -5   4 55.9584 715.287  44
 -17  -5   4-14.8182 236.143  12
  17   5  -4 634.012 704.712  11
 -17  -5   4-245.323 245.005  28
 -17   5  -4-14.3004 237.831   9
  17   5  -4 55.2686 243.768  24
  17   5  -4-412.230 676.723  20
  17  -5   4 370.180 507.078  17
  17  -5   5 10225.8 1421.11  44
  17   5  -5 13287.2 1316.43  11
 -17   5  -5 10373.4 994.759   9
  17   5  -5 11415.0 995.835  24
  17  -5   5 11495.5 1150.50  17
 -17  -7   2 126.747 219.591  12
 -17  -7   3 10114.3 410.875  12
  17   7  -3 13.8368 11.7719  24
  18   0   0 8061.02 907.099  44
 -18   0   0 6294.10 765.981  37
 -18   0   0 8347.60 718.676  36
  18   0   0 9642.29 947.326  11
 -18   0   0 7789.80 716.270  28
 -18   0   0 6843.39 737.274   9
  18   0   0 9184.68 1013.49  20
 -18   0   0 8583.00 753.830   6
  18   0   1 38.7766 245.265  48
  18   0   1-335.672 639.100  44
 -18   0   1-63.0570 440.520  38
 -18   0   1 240.516 176.340  12
 -18   0   1 64.1820 259.576  36
  18   0   1-263.324 473.014  11
  18   0  -1 246.464 585.532  11
 -18   0  -1-244.882 362.567  29
 -18   0  -1-65.5059 187.280  28
 -18   0   1-40.1675 225.215  28
 -18   0   1-157.987 267.068   9
  18   0  -1 941.247 679.696  20
 -18   0   2 4271.46 541.109  12
  18   0   2 6479.99 983.971  44
 -18   0   2 5816.27 759.447  38
 -18   0   2 6772.28 648.076  36
 -18   0  -2 6713.23 712.918  29
  18   0  -2 6943.47 936.079  11
 -18   0  -2 6419.23 553.387  28
  18   0   2 6259.97 587.528  17
 -18   0  -3-56.5953 300.202  47
  18   0   3-122.902 863.254  44
 -18   0   3-61.9025 453.114  38
 -18   0   3-64.0353 197.736  12
 -18   0   3-76.6037 363.180  36
 -18   0  -3 249.671 415.399  29
  18   0  -3 184.842 682.059  11
  18   0  -3 203.095 755.472  20
  18   0   3-27.6608 268.038  17
 -18   0  -4 3191.99 417.581  13
 -18   0  -4 3781.09 465.699  47
 -18   0   4 3550.83 388.631  12
  18   0   4 1076.14 898.431  44
 -18   0   4 1707.96 537.782  38
 -18   0   4 3350.79 539.309  36
  18   0  -4 3859.87 849.156  11
 -18   0  -4 2946.05 395.976  23
  18   0  -4 2657.10 850.733  20
  18   0   4 3214.15 429.008  17
 -18   0  -5-124.915 284.497  47
  18   0   5-595.922 933.431  44
 -18   0   5-256.487 398.186  38
 -18   0   5-15.2389 1.46534  12
 -18   0   5 238.611 366.100  36
 -18   0  -5-31.0354 423.295  29
  18   0  -5-55.1523 1.46534  11
  18   0   5 181.414 321.131  17
 -18   0  -6-222.082 413.459  29
  18   0   6 314.661 309.123  17
  18  -2   0 27.4901 115.060  17
 -18  -2   0 5758.52 395.907  47
 -18  -2   0 6097.10 282.142  12
  18  -2   0 8261.40 714.928  44
 -18   2   0 5141.18 622.172  38
 -18  -2   0 284.937 493.046  37
 -18  -2   0 6340.36 414.892  29
 -18  -2   0 5608.02 348.309  28
 -18   2   0 5894.17 400.986   9
  18  -2   0 5638.95 2517.57  21
  18  -2   0 3287.28 698.947  20
 -18  -2  -1-364.186 450.743  15
 -18  -2  -1 107.330 345.042  13
 -18  -2  -1-266.093 303.933  47
 -18  -2  -1 95.7523 174.483  12
 -18  -2   1 41.4274 190.043  12
  18  -2   1 243.792 567.716  44
 -18   2  -1 160.372 460.164  38
 -18   2   1-242.892 594.591  38
 -18   2   1-465.201 349.545  36
 -18  -2   1-42.3404 240.641  28
 -18   2  -1 114.637 278.208   9
 -18   2   1-19.8832 1.56191   9
 -18  -2  -1-18.4200 282.698  23
 -18  -2  -1-18.4429 187.424   8
  18  -2   1 627.319 570.425  20
  18  -2  -1-48.6121 376.933  20
  18  -2   1 211.611 450.926  17
 -18  -2  -2 4811.65 569.226  15
 -18  -2  -2 5112.29 447.535  13
 -18  -2  -2 4002.85 238.208  52
 -18  -2  -2 5253.51 410.095  47
 -18  -2   2 4889.51 296.358  12
  18  -2   2 5561.38 814.841  44
 -18  -2   2 6180.75 412.726  36
 -18  -2   2 4994.05 331.102  28
 -18  -2  -2 4075.06 386.646  23
  18   2  -2 6278.58 858.253  20
  18  -2   2 5054.62 496.467  17
 -18  -2  -3 79.8952 362.291  13
  18  -2   3 1365.91 735.724  44
 -18  -2   3 125.641 221.484  12
 -18  -2   3-351.308 314.823  36
  18   2  -3 381.442 727.034  11
 -18  -2   3-29.2432 243.238  28
 -18  -2  -3-20.6909 301.968  23
  18   2  -3 679.320 753.169  20
  18  -2   3 410.862 359.047  17
 -18   2  -4 3188.35 444.186  47
 -18  -2   4 3052.93 390.043  12
  18  -2   4 2929.39 931.660  44
 -18  -2   4 3708.82 466.791  36
  18   2  -4 2701.50 814.738  11
 -18   2  -4 3461.23 527.347  29
  18   2  -4 1986.09 860.239  20
  18  -2   4 2776.04 482.436  17
  18  -2   5-281.093 1013.38  44
 -18  -2   5 233.605 246.823  12
 -18  -2   5-92.5008 337.433  36
 -18   2  -5-491.905 432.439  29
  18   2  -5 865.732 754.587  11
  18   2  -5 1365.33 765.518  20
  18  -2   5-181.862 344.540  17
 -18  -2   6 1560.33 274.097  12
 -18   2  -6 1201.44 436.344  29
  18   2  -6 674.730 734.111  11
  18   2  -6-53.2765 153.892  20
  18  -2   6 1020.04 381.651  17
  18  -2   7-226.705 898.802  44
 -18  -2   7 30.7353 82.8575  12
 -18  -2   7 23.4595 287.301  36
 -18   2  -7 373.203 381.809  29
  18  -2   7 218.190 350.603  17
 -18  -4   0 3043.65 463.820  15
 -18  -4   0 3911.83 400.420  13
 -18  -4   0 3609.73 292.933  12
 -18   4   0 40.2795 534.552  38
 -18   4   0-19.0948 22.7210   9
 -18  -4   0 3418.14 364.423  23
  18  -4   1-200.766 387.903  17
 -18  -4  -1 31.0951 413.494  15
 -18  -4  -1 55.2802 244.637  52
 -18  -4  -1-124.637 376.323  13
 -18  -4  -1-28.1295 215.207  12
 -18  -4   1 27.6575 232.898  12
 -18  -4  -1-49.2822 244.989  41
 -18   4  -1 131.992 460.214  38
 -18  -4   1-124.997 257.504  28
 -18   4  -1 207.550 277.144   9
 -18  -4  -1-129.225 306.862  23
  18  -4   1 290.266 654.789  44
  18  -4   2 1970.82 586.651  17
 -18  -4   2 2509.53 349.159  12
  18  -4   2 3668.56 775.346  44
 -18   4  -2 2367.32 530.484  38
 -18  -4   2 2917.60 377.163  28
  18   4  -2 2900.76 357.749  24
 -18   4  -2 2768.89 401.626   9
  18  -4   3 241.353 657.200  44
 -18  -4   3 237.918 230.598  12
 -18  -4   3 13.9798 236.562  28
 -18   4  -3-47.0834 273.281   9
  18   4  -3 240.105 235.267  24
  18  -4   3 176.058 490.584  17
  18  -4   4 1722.20 792.542  44
 -18  -4   4 2114.77 307.812  12
  18   4  -4 3096.30 764.301  11
 -18   4  -4 1187.95 305.864   9
  18   4  -4 1826.36 298.268  24
  18  -4   4 1530.91 2642.68  21
  18   4  -4 1581.46 758.928  20
  18  -4   4 1176.45 477.392  17
  18  -4   5-640.310 905.925  44
 -18  -4   5 29.2477 238.827  12
  18   4  -5-131.577 698.902  11
  18   4  -5 42.3319 241.197  24
  18  -4   5 499.474 2665.03  21
  18  -4   5-379.368 478.596  17
  18  -4   6 633.942 947.132  44
  18   4  -6 2053.74 737.171  11
  18   4  -6 936.977 276.368  24
  18  -4   6 1687.06 2439.80  21
  18  -4   6 546.774 449.825  17
 -18  -6   1 81.0254 235.020  12
 -18  -6   1 90.8195 293.739  13
 -18  -6   1 95.9544 238.477  28
 -18  -6   1 140.228 243.181  23
 -18  -6   2 1529.15 271.558  12
  18  -6   2 50.3250 627.770  44
 -18  -6   2 1247.08 268.924  28
  18   6  -2-13.9103 0.15521  24
 -18   6  -2 16.0317 19.0684   9
  18  -6   3 310.468 429.388  17
  18  -6   3 152.549 648.601  44
 -18  -6   3 45.7420 236.535  12
 -18  -6   3 132.993 211.428  28
  18   6  -3 80.9675 184.162  24
 -18   6  -3-29.7920 223.493   9
  18  -6   4 974.256 515.282  17
  18  -6   4 1241.15 746.298  44
 -18  -6   4 1205.64 276.449  12
  18   6  -4 1013.98 680.766  11
  18   6  -4 1193.53 271.115  24
 -18   6  -4 884.986 259.356   9
  18  -6  -5 51.4751 145.715  48
  19  -1   0 480.150 481.918  44
 -19   1   0 984.361 518.026  38
 -19  -1   0 366.520 458.682  37
  19  -1   0 190.636 569.031  11
 -19  -1   0 263.840 228.871  28
 -19  -1   0 208.512 245.604   9
 -19   1   0 405.819 282.648   9
  19  -1   0 73.6806 610.377  20
 -19  -1   0 977.918 339.604   6
  19  -1   1 8879.78 754.549  48
 -19  -1   1 7733.23 701.281  12
  19  -1  -1 11043.6 908.948  44
  19   1   1 5188.94 1024.99  44
  19  -1   1 9401.98 1027.50  44
 -19  -1   1 9406.44 773.310  36
 -19   1   1 7055.40 767.398  36
  19   1  -1 10715.0 1031.06  11
  19  -1   1 7782.30 899.952  11
 -19  -1  -1 8589.99 823.410  29
 -19  -1  -1 8502.10 731.131  28
 -19  -1   1 7694.44 737.026  28
  19  -1  -1 7509.88 1016.66  11
 -19   1  -1 8048.29 714.077  28
 -19  -1   1 9350.71 749.592   9
 -19   1   1 4329.23 712.369   9
  19  -1  -1 6398.73 2372.86  21
  19   1  -1 11201.5 1107.99  20
  19  -1   1 7238.13 943.776  20
 -19  -1   1 7808.09 786.616   6
  19  -1  -1 7449.46 1083.44  20
 -19  -1  -2-102.025 318.174  13
  19   1   2-1191.24 850.743  44
  19  -1   2 134.976 632.038  44
 -19  -1   2-75.8261 198.134  12
 -19   1   2 37.9392 518.437  38
 -19  -1   2 145.998 269.363  36
 -19   1   2 253.608 362.234  36
  19   1  -2-239.897 646.815  11
 -19  -1  -2-100.621 395.227  29
 -19   1  -2-128.105 401.968  29
 -19  -1  -2 37.1421 209.546  28
  19  -1  -2 743.197 661.806  11
 -19  -1   2-246.839 240.230  28
 -19  -1  -2 210.105 277.835  23
  19  -1   2 641.823 489.977  20
  19  -1  -2 347.515 720.759  20
  19  -1   2 63.3231 315.348  17
 -19  -1  -3 6763.35 759.548  15
 -19  -1  -3 6254.86 593.511  13
 -19  -1  -3 5911.62 610.728  47
 -19  -1   3 4858.81 518.443  12
  19   1   3 3776.58 1099.72  44
  19  -1   3 6052.07 1037.75  44
 -19  -1   3 5156.58 659.972  38
 -19   1   3 5592.67 803.956  38
 -19  -1   3 6568.03 638.303  36
 -19   1   3 4546.40 651.192  36
 -19  -1  -3 6942.08 579.263  23
  19   1  -3 6950.40 1008.05  20
  19  -1   3 4973.30 571.186  17
 -19  -1  -4 452.962 471.846  15
 -19  -1  -4 249.215 305.235  13
 -19  -1  -4 443.906 328.160  47
 -19   1  -4 224.707 312.177  47
  19   1   4 1149.24 887.947  44
  19  -1   4 805.780 907.219  44
 -19  -1   4 24.1729 381.184  38
 -19  -1   4-96.3004 226.056  12
 -19  -1   4-24.4690 344.072  36
 -19   1  -4 554.735 403.651  29
  19   1  -4 286.692 776.261  11
 -19  -1  -4 461.308 279.785  23
  19   1  -4 205.814 801.580  20
  19   1   4-93.3126 281.244  17
  19  -1   4 231.377 316.839  17
 -19  -1  -5-106.229 437.196  15
 -19  -1  -5-63.5167 288.402  13
 -19   1  -5 2740.92 379.252  47
  19  -1   5 1630.80 967.760  44
 -19  -1   5 2204.67 299.814  12
 -19  -1   5 2979.45 443.771  36
 -19   1  -5 2401.36 508.204  29
  19   1  -5 3890.21 839.253  11
 -19  -1  -5 16.3206 250.790  23
  19   1  -5 1812.79 768.860  20
  19   1   5 370.482 287.515  17
  19  -1   5 2496.05 414.380  17
  19  -1   6 305.080 933.961  44
 -19  -1   6 46.0641 61.9547  12
 -19  -1   6-292.705 366.366  36
 -19   1  -6-212.606 457.655  29
  19   1  -6-54.3282 1.69891  11
  19  -1   6 166.846 359.468  17
 -19   1  -7 284.392 379.027  29
  19  -1   7-389.145 353.604  17
 -19  -3   0-70.2565 392.447  15
 -19  -3   0 123.706 329.688  13
 -19  -3   0 179.215 280.159  47
 -19  -3   0 80.4190 199.681  12
  19  -3   0-222.037 590.523  44
 -19   3   0-662.432 560.011  38
 -19  -3   0-31.5324 244.518  28
 -19  -3   0 200.193 296.021  23
  19  -3   0 372.328 2518.09  21
  19  -3   1 3291.29 720.100  17
 -19  -3  -1 5621.61 699.618  15
 -19  -3  -1 4539.15 598.932  13
 -19  -3  -1 5399.38 584.755  47
 -19  -3   1 4971.99 533.843  47
 -19  -3  -1 4892.24 499.799  12
 -19  -3   1 5014.68 499.719  12
  19  -3   1 5554.39 855.720  44
 -19   3  -1 6027.97 746.730  38
 -19   3   1 5332.32 810.385  38
 -19   3  -1 4407.04 544.777   9
 -19  -3  -1 5425.64 585.222  23
  19  -3   1 5140.13 3029.48  21
 -19  -3  -2 483.821 490.285  15
 -19  -3  -2 236.184 206.641  52
 -19  -3  -2-42.4612 376.440  13
  19  -3   2-45.9992 675.974  44
 -19  -3   2 436.733 209.700  12
 -19  -3   2 395.830 245.081  28
 -19   3  -2 131.882 281.573   9
 -19  -3  -2 396.115 333.849  23
  19  -3   2 1097.81 2519.22  21
  19  -3   2-295.165 481.866  17
 -19  -3   3 3917.14 419.829  12
  19  -3   3 3826.03 900.299  44
  19   3  -3 5082.49 853.078  11
 -19  -3   3 3228.93 435.845  28
  19   3  -3 3741.90 416.217  24
  19   3  -3 5321.61 906.097  20
  19  -3   3 3355.53 584.808  17
  19  -3   4-949.711 887.830  44
 -19  -3   4-41.5692 235.401  12
 -19  -3   4-241.020 331.703  36
  19   3  -4 399.444 740.918  11
  19   3  -4 177.081 239.302  24
  19   3  -4-46.1064 789.937  20
  19  -3   4-151.330 460.357  17
 -19  -3   5 1977.96 337.363  12
 -19  -3   5 2827.38 413.694  36
  19   3  -5 1985.50 784.285  11
  19   3  -5 3100.74 859.710  20
  19  -3   5 1700.89 466.812  17
  19  -3   6 503.412 951.248  44
 -19  -3   6 345.865 229.103  12
  19   3  -6 382.964 738.863  11
  19  -3   6 756.476 395.291  17
 -19  -5   0 109.498 336.181  13
 -19  -5   0 301.662 235.816  12
 -19  -5   0 281.799 293.327  23
 -19  -5   1 2991.10 308.234  12
  19  -5   1-361.529 695.271  44
 -19   5  -1-32.9733 443.293  38
 -19  -5   1 2638.68 317.311  28
 -19   5  -1 17.6897 71.1084   9
  19  -5   2 68.3091 454.998  17
 -19  -5   2 233.420 229.528  12
  19  -5   2 420.589 668.198  44
 -19  -5   2 341.278 240.301  28
  19   5  -2 414.541 221.490  24
 -19   5  -2 459.493 280.454   9
  19  -5   3 1900.67 553.448  17
 -19  -5   3 1955.12 321.672  12
 -19  -5   3 2046.85 322.169  28
 -19   5  -3 1714.50 339.071   9
  19   5  -3 2237.82 315.859  24
  19  -5   4 1014.86 514.920  17
  19  -5   4-399.942 771.971  44
 -19  -5   4-237.062 253.700  12
  19   5  -4 739.112 720.413  11
 -19  -5   4 230.485 233.073  28
 -19   5  -4 653.505 269.506   9
  19   5  -4 155.859 231.713  24
  19   5  -4-217.398 750.452  20
  19  -5   5 1289.19 871.482  44
 -19  -5   5 1282.88 273.799  12
  19   5  -5 1948.15 720.495  11
 -19   5  -5 1287.76 291.028   9
  19   5  -5 1094.59 281.866  24
  19  -5   5 1037.11 519.000  17
 -19  -7   2 62.2630 214.769  12
  20   0   0 1004.40 550.436  44
  20   0   0 987.061 575.426  11
 -20   0   0 1188.77 263.766  28
 -20   0   0 1258.17 305.207   9
  20   0   0 1532.41 671.645  20
  20   0   1-7.78053 247.288  48
  20   0   1-127.823 670.396  44
 -20   0   1 418.962 459.981  38
 -20   0   1 96.0663 282.790  36
  20   0   1 25.1164 511.786  11
  20   0  -1 143.837 614.606  11
 -20   0  -1-322.040 378.615  29
 -20   0  -1-22.8128 198.247  28
 -20   0   1 123.843 239.152  28
 -20   0   1 16.2594 263.402   9
  20   0  -1 294.250 696.376  20
  20   0   2-198.178 727.779  44
 -20   0   2 32.4543 476.806  38
 -20   0   2 132.169 187.193  12
 -20   0   2 19.7176 328.923  36
 -20   0  -2-248.517 400.549  29
  20   0  -2-253.960 668.906  11
 -20   0  -2 329.043 185.594  28
  20   0  -2 332.156 766.666  20
 -20   0  -3-135.599 315.120  47
  20   0   3-493.978 908.434  44
 -20   0   3 444.434 467.068  38
 -20   0   3-12.6832 209.923  12
 -20   0   3 22.8970 346.137  36
 -20   0  -3 507.385 426.102  29
  20   0  -3 743.098 730.769  11
  20   0  -3 256.223 823.402  20
  20   0   4 674.746 868.566  44
 -20   0   4 608.191 472.496  38
 -20   0   4 252.705 196.583  12
 -20   0   4 582.591 358.313  36
 -20   0  -4 498.554 341.285  47
  20   0  -4-55.4605 782.437  20
  20   0   4 297.118 295.254  17
 -20   0  -5-167.777 313.563  47
  20   0   5-74.5684 910.973  44
 -20   0   5 84.7580 377.962  38
 -20   0   5 242.392 338.269  36
 -20   0  -5 408.419 451.518  29
  20   0  -5-54.9032 3.89329  11
  20   0  -5-58.3387 3.89329  20
  20   0   5 281.327 329.358  17
 -20   0  -6-128.196 412.335  29
  20   0   6 152.492 302.502  17
 -20  -2   0-306.640 286.442  47
 -20  -2   0 126.461 169.387  12
  20  -2   0 147.420 533.335  44
 -20   2   0 511.152 493.284  38
 -20  -2   0 111.710 290.465  29
 -20  -2   0 265.798 231.483  28
 -20   2   0 143.426 287.786   9
  20  -2   0-290.445 607.481  20
  20  -2   1 234.998 416.008  17
 -20  -2  -1 226.197 418.033  15
 -20  -2  -1-91.1719 339.845  13
 -20  -2  -1 126.362 301.773  47
  20  -2   1-527.803 604.116  44
 -20  -2   1-92.2157 185.884  12
 -20   2  -1 230.599 485.462  38
 -20   2   1-40.5635 550.104  38
 -20  -2  -1-144.479 334.835  29
 -20  -2  -1 14.7221 227.684  28
 -20  -2   1 363.863 237.719  28
 -20   2  -1 432.219 287.246   9
 -20  -2  -1-206.571 297.614  23
  20  -2   1 886.858 2445.48  21
  20  -2  -1-1522.62 2335.57  21
  20  -2   1 136.580 551.650  20
  20  -2  -1 96.5664 450.380  20
 -20  -2  -2 322.212 479.429  15
 -20  -2  -2 473.247 351.699  13
 -20  -2  -2 645.276 326.847  47
  20  -2   2 492.388 736.137  44
 -20  -2   2 597.008 214.183  12
 -20  -2   2 990.986 323.809  36
  20   2  -2 244.009 706.766  11
 -20  -2  -2 389.700 303.060  23
  20   2  -2 630.066 766.403  20
  20  -2  -2-54.1673 2.04908  20
  20  -2   2-42.4222 393.272  17
 -20  -2  -3-35.3368 505.225  15
 -20  -2  -3 406.150 351.511  13
  20  -2   3 667.298 719.791  44
 -20  -2   3-87.8305 212.898  12
 -20  -2   3-83.2176 306.078  36
  20   2  -3 996.427 727.799  11
 -20  -2  -3-119.369 286.902  23
  20   2  -3 46.7553 746.087  20
  20  -2   3-19.4809 354.062  17
 -20  -2  -4 186.725 414.299  15
 -20  -2  -4 99.3213 311.650  13
 -20   2  -4 17.9547 311.665  47
  20  -2   4 682.345 837.967  44
 -20  -2   4-192.339 242.641  12
 -20  -2   4-245.016 326.083  36
  20   2  -4-361.440 723.944  11
 -20  -2  -4 61.7165 250.126  23
  20   2  -4-448.068 808.652  20
  20  -2   4 435.314 362.352  17
 -20   2  -5 268.980 303.505  47
  20  -2   5-71.2901 932.702  44
 -20  -2   5 58.2747 225.597  12
 -20  -2   5-256.913 333.349  36
 -20   2  -5-253.690 421.418  29
  20   2  -5 48.8129 736.664  11
  20   2  -5 51.5201 746.726  20
  20  -2   5 132.236 395.379  17
 -20  -2   6 15.0420 231.364  12
 -20  -2   6 23.8487 331.515  36
 -20   2  -6 982.818 421.229  29
  20   2  -6 626.856 683.496  11
  20   2  -6-53.6205 274.448  20
  20  -2   6 115.524 389.215  17
 -20  -4   0 235.309 384.253  15
 -20  -4   0 182.831 354.661  13
 -20  -4   0 302.988 221.030  12
 -20   4   0 40.3724 524.917  38
 -20   4   0-19.2653 22.9466   9
 -20  -4   0 508.166 304.475  23
  20  -4   1 33.1004 136.528  17
 -20  -4  -1-30.1072 432.729  15
 -20  -4  -1 181.531 360.704  13
 -20  -4  -1 158.325 210.632  12
 -20  -4   1-13.0788 245.547  12
  20  -4   1 766.886 680.547  44
 -20   4  -1-67.9724 477.474  38
 -20  -4   1-32.0592 299.703  28
 -20   4  -1 123.854 285.530   9
 -20  -4  -1 249.104 297.888  23
  20  -4   2-237.772 484.802  17
 -20  -4   2 242.780 221.356  12
  20  -4   2 448.562 692.648  44
 -20   4  -2-402.886 424.183  38
 -20  -4   2 210.982 243.345  28
 -20   4  -2 167.239 287.052   9
  20  -4   2-1584.92 2827.63  21
  20  -4   3-400.079 802.892  44
 -20  -4   3 69.7496 234.068  12
  20   4  -3 264.894 693.652  11
 -20  -4   3-58.4142 248.093  28
 -20   4  -3 32.0055 264.088   9
  20  -4   3-392.000 2642.01  21
  20   4  -3-274.683 765.222  20
  20  -4   3 468.535 498.684  17
 -20  -4   4 28.5545 227.640  12
  20   4  -4 269.386 719.462  11
 -20   4  -4 395.409 265.817   9
  20   4  -4-101.939 235.160  24
  20  -4   4-129.129 2704.13  21
  20   4  -4 684.969 756.526  20
  20  -4   4 26.6694 434.992  17
  20  -4   5-782.411 851.274  44
 -20  -4   5 43.8175 233.077  12
  20   4  -5 627.926 723.622  11
  20   4  -5-170.247 240.557  24
  20  -4   5-886.959 2577.44  21
  20   4  -5-233.811 738.906  20
  20  -4   5 889.782 458.608  17
  20  -4   6 999.682 918.664  44
 -20  -4   6-238.459 247.289  12
  20   4  -6 231.624 696.966  11
  20   4  -6 279.581 237.333  24
  20  -4   6 108.346 429.257  17
 -20  -6   1-220.854 241.132  12
 -20  -6   1 32.6027 234.395  28
 -20  -6   2 75.9292 239.960  12
 -20  -6   2-59.2084 230.560  28
 -20   6  -2 16.3106 13.7805   9
  20  -6   3 34.0826 303.573  17
  20  -6   3 666.875 655.813  44
 -20  -6   3-135.832 238.760  12
 -20  -6   3 179.996 222.770  28
 -20   6  -3 381.299 236.804   9
  20  -6   4-66.3627 476.926  17
  20  -6   4-57.1323 722.383  44
 -20  -6   4 418.613 238.698  12
  20   6  -4 646.573 685.007  11
  20   6  -4-93.1208 227.505  24
 -20   6  -4 14.3013 225.156   9
  21  -1   0-639.538 508.895  44
 -21   1   0-103.503 483.851  38
  21  -1   0-163.057 560.121  11
 -21  -1   0-244.388 227.059  28
 -21  -1   0 128.334 238.540   9
 -21   1   0 50.2382 278.229   9
  21  -1   0 234.663 667.688  20
  21  -1   1 758.287 300.264  48
  21  -1   1 1116.17 611.685  44
 -21  -1   1 904.315 183.407  12
 -21  -1   1 585.181 266.639  36
  21   1  -1 1284.23 629.159  11
 -21  -1  -1 1112.64 377.471  29
  21  -1  -1 777.128 636.700  11
 -21  -1  -1 608.165 238.280  28
 -21  -1   1 424.833 235.970  28
 -21   1  -1 1076.54 216.329  28
 -21   1  -1 419.172 274.721   9
 -21  -1   1 670.070 203.924   9
 -21   1   1-18.5113 80.4008   9
  21  -1  -1 911.798 2094.62  21
  21   1  -1 685.010 722.379  20
  21  -1   1 1321.81 606.819  20
  21  -1  -1 581.388 699.078  20
  21   1   2 56.6718 822.832  44
  21  -1   2 421.688 751.078  44
 -21  -1   2 194.475 202.804  12
 -21   1   2-74.8153 531.204  38
 -21  -1   2 164.241 289.744  36
 -21   1   2-89.2759 357.269  36
  21   1  -2 732.544 701.509  11
 -21  -1  -2 101.773 410.607  29
 -21  -1  -2 50.2815 202.211  28
  21  -1  -2-139.045 734.500  11
 -21  -1   2 149.108 245.930  28
  21  -1  -2 199.128 796.647  20
 -21  -1  -3 293.530 319.093  13
 -21  -1  -3 362.882 337.100  47
  21   1   3 129.552 769.306  44
  21  -1   3 971.750 765.473  44
 -21  -1   3 547.301 232.812  12
 -21   1   3 1656.00 584.061  38
 -21  -1   3 946.737 320.628  36
 -21   1   3 394.220 381.256  36
 -21  -1  -3 255.269 394.256  29
  21   1  -3 43.7036 691.468  11
 -21   1  -3 300.796 417.353  29
 -21  -1  -3 559.414 212.659  28
  21  -1  -3-204.104 308.474  11
 -21  -1  -3 568.764 283.040  23
  21   1  -3 241.511 745.461  20
  21  -1  -3-329.744 651.323  20
  21  -1   3 538.901 334.919  17
 -21  -1  -4 100.986 312.392  13
 -21  -1  -4-21.2335 313.418  47
 -21   1  -4-328.600 347.916  47
  21   1   4-285.296 848.318  44
  21  -1   4 1356.44 926.788  44
 -21  -1   4 50.0849 383.765  38
 -21  -1   4-68.4130 223.452  12
 -21  -1   4 22.4968 316.610  36
 -21  -1  -4-401.113 451.710  29
 -21   1  -4-312.245 403.036  29
  21   1  -4 241.483 756.641  11
 -21  -1  -4 17.3139 263.733  23
  21   1  -4 417.915 799.321  20
  21  -1   4 174.871 324.903  17
 -21   1  -5 430.631 317.657  47
  21  -1   5 357.188 917.138  44
 -21  -1   5 72.8770 223.561  12
 -21  -1   5 285.533 352.141  36
 -21   1  -5 233.430 407.799  29
  21   1  -5-158.492 747.518  11
 -21  -1  -5-115.171 251.169  23
  21   1  -5-276.468 702.244  20
  21  -1   5 229.316 345.206  17
 -21  -1   6-15.1525 18.0809  12
 -21  -1   6 171.250 304.484  36
 -21   1  -6 29.4235 409.618  29
  21   1  -6-54.1297 1.45654  11
  21  -1   6-20.3814 341.538  17
 -21  -3   0-231.629 286.182  47
 -21  -3   0-64.2987 192.462  12
  21  -3   0 43.2459 588.711  44
 -21   3   0-38.5793 536.096  38
 -21  -3   0 303.822 263.879  28
 -21   3   0 207.601 289.211   9
  21  -3   1 677.123 441.982  17
 -21  -3  -1 517.706 443.904  15
 -21  -3  -1 578.371 311.302  47
 -21  -3   1 399.697 262.006  47
 -21  -3   1 552.458 216.090  12
  21  -3   1 736.282 655.746  44
 -21   3  -1 965.257 502.116  38
 -21   3   1-349.417 592.540  38
 -21  -3  -1 487.111 326.527  29
 -21  -3  -1 399.826 321.544  23
  21  -3   1 1100.72 2642.80  21
 -21  -3  -2 733.608 476.911  15
 -21  -3  -2 20.5431 365.890  13
 -21  -3  -2-20.6970 269.935  47
  21  -3   2 46.2393 660.066  44
 -21  -3   2 247.169 216.869  12
 -21  -3   2 75.8856 249.118  28
 -21   3  -2-68.1781 280.434   9
 -21  -3  -2 676.536 325.666  23
  21  -3   2-240.831 472.222  17
 -21  -3  -3 21.9140 308.038  13
  21  -3   3-109.186 825.450  44
 -21  -3   3 523.652 232.463  12
  21   3  -3 1004.20 729.179  11
 -21  -3   3 150.948 264.731  28
 -21   3  -3 199.196 288.265   9
 -21  -3  -3 45.4127 277.563  23
  21   3  -3-93.2736 792.544  20
  21  -3   3 805.893 432.817  17
  21  -3   4-64.3326 843.428  44
 -21  -3   4-96.8331 228.337  12
  21   3  -4 136.094 702.481  11
  21  -3   4 748.749 2728.76  21
  21   3  -4 856.783 753.211  20
  21  -3   4-326.455 443.543  17
  21  -3   5-521.668 909.643  44
 -21  -3   5 335.912 241.129  12
 -21  -3   5-227.844 355.394  36
  21   3  -5 336.686 736.192  11
  21  -3   5 248.790 2663.22  21
  21   3  -5 49.6517 809.940  20
  21  -3   5 1193.65 481.977  17
  21  -3   6-217.889 922.331  44
 -21  -3   6-29.8390 220.569  12
 -21  -3   6-160.879 316.429  36
  21   3  -6 821.181 730.126  11
  21  -3   6 140.068 390.205  17
 -21  -5   0 303.816 224.281  12
 -21  -5   0 221.795 336.808  13
 -21  -5   0-105.047 260.306  28
 -21  -5   0 95.1268 285.534  23
 -21  -5   1 198.332 222.262  12
  21  -5   1 663.372 645.170  44
 -21   5  -1-370.380 470.454  38
 -21  -5   1-49.5934 268.154  28
 -21   5  -1-17.9531 30.2217   9
  21  -5   2-101.411 275.719  17
 -21  -5   2-71.7773 231.391  12
  21  -5   2-210.438 735.096  44
 -21  -5   2-45.9747 235.999  28
 -21   5  -2-117.623 256.031   9
  21  -5   3 494.428 524.821  17
  21  -5   3 1631.62 713.920  44
 -21  -5   3-58.2493 239.409  12
 -21  -5   3 203.809 234.271  28
 -21   5  -3 352.883 274.732   9
  21   5  -3 369.291 761.963  20
  21  -5   4 152.432 489.412  17
 -21  -5   4 279.612 239.205  12
  21   5  -4-532.243 734.928  11
 -21   5  -4 229.626 249.121   9
  21   5  -4-89.9751 703.945  20
 -21  -5   5 380.465 243.430  12
 -21   5  -5 58.4737 244.424   9
  22   0   0 58788.9 4535.12  11
 -22   0   0 52307.7 4403.05  28
 -22   0   0 50143.3 4413.91   9
  22   0   0 63682.4 4592.31  20
  22   0   1 603.711 690.029  44
  22   0   1-345.718 516.368  11
  22   0  -1-73.2630 627.614  11
 -22   0  -1-35.5254 209.887  28
 -22   0   1-50.1001 161.410   9
  22   0   1 309.438 628.225  20
  22   0  -1-516.571 733.975  20
  22   0   2 35655.6 3577.58  44
 -22   0   2 49286.2 3474.75  38
 -22   0   2 41431.0 3375.01  36
  22   0  -2 39136.1 3528.40  11
 -22   0  -2 41232.9 3407.60  29
 -22   0  -2 38074.2 3319.98  28
  22   0  -2 40887.1 3558.18  20
 -22   0  -3 19.8766 318.776  47
  22   0   3 1302.28 897.395  44
 -22   0   3-195.197 466.931  38
 -22   0   3 251.115 210.825  12
 -22   0   3 45.1878 339.117  36
 -22   0  -3 163.463 410.732  29
  22   0  -3 793.570 772.436  11
 -22   0  -4 27161.9 731.479  47
 -22   0   4 27626.4 936.623  38
 -22   0   4 26175.3 797.403  36
  22   0  -4 24527.8 1252.83  11
 -22   0  -4 28463.3 932.105  29
  22   0  -4 22573.8 1273.40  20
 -22   0  -5-317.338 322.760  47
 -22   0   5 106.706 308.471  36
  22   0  -5-54.5725 4.63065  11
  22   0   5 74.4979 897.083  44
  22   0  -5-57.9972 69.1359  20
 -22   0  -6 483.566 431.470  29
  22   0   6 19.6537 299.213  17
 -22  -2   0 36823.5 3328.91  47
  22  -2   0 47190.2 3497.62  44
 -22   2   0 45214.6 3474.80  38
 -22  -2   0 42792.3 3327.63  28
 -22   2   0 41587.2 3346.83   9
 -22  -2  -1 165.580 319.025  47
  22  -2   1 647.708 581.801  44
  22  -2  -1 174.138 504.815  44
 -22  -2   1-70.8450 190.781  12
 -22   2   1-239.319 589.696  38
 -22  -2  -1 41.9850 344.654  29
 -22  -2  -1 118.950 232.664  28
 -22  -2   1 179.409 239.292  28
 -22   2  -1 171.277 295.959   9
  22  -2   1-335.895 2430.12  21
  22  -2  -1-646.602 2264.05  21
  22  -2  -1-144.412 437.936  20
 -22  -2  -2 40487.2 850.419  13
 -22  -2  -2 35889.0 809.282  47
 -22  -2   2 39938.2 619.676  12
  22  -2   2 43740.2 1450.69  44
 -22  -2   2 47143.7 871.123  36
  22   2  -2 49916.4 1424.45  11
 -22   2   2 24.9288 358.843  36
 -22  -2  -2 36166.6 918.689  29
 -22  -2  -2 37933.8 699.467  28
 -22   2  -2 34050.8 724.812   9
 -22  -2  -2 39971.9 840.137  23
  22   2  -2 44775.8 1447.88  20
  22  -2  -2-53.5071 88.8277  20
 -22  -2  -3 810.799 499.258  15
 -22  -2  -3-193.739 355.827  13
  22  -2   3-541.907 891.882  44
 -22  -2   3 412.434 222.620  12
 -22  -2   3 122.546 313.320  36
 -22  -2  -3 398.719 304.486  23
  22   2  -3 144.123 760.518  20
  22  -2   3 418.313 400.343  17
 -22  -2  -4 19.2096 627.791  13
 -22   2  -4 23550.2 855.498  47
  22  -2   4 21162.6 1407.30  44
 -22  -2   4 19667.0 750.627  12
 -22  -2   4 25384.3 921.197  36
  22   2  -4 24652.6 1301.67  11
 -22  -2  -4-138.290 611.804  23
  22   2  -4 21547.8 1301.04  20
  22  -2   4 19643.2 860.196  17
 -22   2  -5 314.437 317.184  47
  22  -2   5 504.050 930.560  44
 -22  -2   5 115.759 234.358  12
 -22  -2   5 398.318 339.652  36
  22   2  -5 394.496 735.180  11
  22   2  -5-52.2806 759.303  20
  22  -2   5 347.735 375.604  17
 -22  -2   6 11811.8 547.029  12
  22   2  -6 12032.8 1008.52  11
  22  -2   6 12693.4 698.269  17
  22  -4   0 144.908 1129.37  44
 -22   4   0 4482.11 1159.36  38
 -22  -4  -1 1300.25 486.126  15
 -22  -4  -1 546.261 403.209  13
 -22  -4   1 815.850 232.053  12
  22  -4   1 426.211 656.325  44
 -22   4  -1 1361.39 559.237  38
 -22  -4   1 475.373 267.678  28
 -22   4  -1 270.746 300.828   9
 -22  -4  -1 333.205 333.720  23
 -22  -4   2 22900.0 1803.97  12
  22  -4   2 25934.0 2093.63  44
 -22  -4   2 21793.2 1814.30  28
 -22   4  -2 20030.6 1821.37   9
  22  -4   2 17459.6 1906.91  17
  22  -4   3-58.2338 470.943  17
  22  -4   3 461.222 776.123  44
 -22  -4   3-13.8327 234.352  12
  22   4  -3 989.355 753.923  11
 -22  -4   3 574.952 255.506  28
 -22   4  -3 297.119 274.038   9
  22   4  -3 802.697 742.205  20
  22  -4   4 13351.5 1650.01  44
 -22  -4   4 17386.2 1344.42  12
  22   4  -4 19124.2 1653.31  11
 -22   4  -4 13022.1 1342.59   9
  22  -4   4 10025.7 3182.76  21
  22   4  -4 14924.8 1643.24  20
  22  -4   4 16674.9 1475.02  17
 -22  -4   5 246.359 237.914  12
  22   4  -5 956.243 719.937  11
 -22   4  -5 380.837 253.347   9
  22   4  -5-383.532 728.404  20
  22  -4   5 186.676 418.513  17
 -22  -6   1 147.911 225.072  12
 -22  -6   1 33.0447 233.467  28
 -22  -6   2 14030.2 1237.76  12
 -22  -6   2 14371.9 1242.83  28
  22  -6   3 33.4607 120.566  17
 -22  -6   3 682.001 265.919  12
 -22  -6   3 523.757 268.324  28
 -22   6  -3 170.534 224.569   9
  22   6  -3 1090.32 712.951  20
  23   1   0 371.215 611.405  11
  23  -1   0 366.723 587.514  11
 -23  -1   0 292.521 236.748  28
 -23  -1   0-135.490 254.397   9
 -23   1   0-51.6912 287.736   9
  23  -1   0 2136.96 2320.69  21
  23   1   0 370.943 682.830  20
  23  -1   0-80.3138 652.302  20
  23  -1   1 11142.5 424.513  48
 -23  -1  -1 12469.1 513.149  47
  23  -1   1 12535.0 875.523  44
 -23  -1   1 16564.1 511.738  36
  23   1  -1 16256.5 937.909  11
  23  -1  -1 11732.9 912.230  11
 -23  -1  -1 15187.9 607.266  29
 -23  -1  -1 14276.2 438.473  28
 -23  -1   1 12975.7 451.575  28
 -23   1  -1 12522.6 498.453   9
  23  -1  -1 9860.75 2318.71  21
  23   1  -1 17592.9 1057.91  20
  23  -1   1 14522.9 852.468  20
  23  -1  -1 11834.6 976.015  20
  23   1   2-56.6519 769.750  44
  23  -1   2 636.976 799.851  44
 -23  -1   2 76.2928 194.942  12
 -23   1   2-377.917 550.530  38
 -23  -1   2 127.380 290.015  36
 -23   1   2 137.126 308.261  36
  23   1  -2 41.3155 661.129  11
 -23  -1  -2-294.345 411.063  29
 -23  -1  -2 191.766 214.559  28
  23  -1  -2-138.985 650.829  11
  23   1  -2 140.496 741.073  20
  23  -1  -2-400.003 784.471  20
 -23  -1  -3 9857.05 590.378  47
 -23  -1   3 8852.38 467.303  12
  23   1   3 6321.02 1016.27  44
  23  -1   3 8985.45 1026.85  44
 -23   1   3 11058.4 831.146  38
 -23  -1   3 10821.7 594.622  36
 -23   1   3 11141.4 662.787  36
 -23  -1  -3 9085.42 669.670  29
 -23   1  -3 10539.4 697.571  29
  23   1  -3 10058.4 981.396  11
  23   1  -3 9680.23 1062.14  20
  23  -1  -3 6957.02 865.807  20
 -23  -1  -4-128.271 312.607  47
 -23   1  -4 218.882 316.789  47
  23   1   4 495.795 739.278  44
 -23  -1   4 135.189 230.424  12
 -23  -1   4 89.6456 316.668  36
 -23  -1  -4 215.864 446.311  29
  23   1  -4-899.621 808.546  20
 -23   1  -5 5885.81 570.654  47
 -23  -1   5 4507.27 485.015  12
  23  -1   5 6596.58 1123.15  44
 -23  -1   5 5814.39 592.700  36
 -23   1  -5 6615.51 694.370  29
  23   1  -5 5713.09 943.539  11
  23   1  -5 4272.76 834.321  20
  23  -1   5 6284.51 603.985  17
  23  -1   6 76.2745 846.270  44
 -23  -1   6 412.898 292.031  36
 -23   1  -6 446.662 404.014  29
  23   1  -6 107.479 101.862  11
  23  -1   6 178.089 319.500  17
 -23  -3   0 319.895 282.290  47
  23  -3   0-378.995 604.221  44
 -23   3   0-195.379 536.069  38
 -23  -3   0 178.306 257.392  28
 -23   3   0 57.3933 257.103   9
  23  -3   0 364.388 2481.29  21
 -23  -3  -1 10061.1 929.520  47
 -23  -3   1 9545.56 895.843  47
 -23  -3   1 10091.1 868.353  12
  23  -3   1 12165.3 1191.09  44
  23  -3  -1 4843.05 1052.07  44
 -23   3  -1 12778.8 1107.79  38
 -23   3   1 9693.85 1105.93  38
 -23  -3  -1 9316.89 901.406  28
 -23   3  -1 10421.9 928.215   9
  23  -3   1 6603.08 2820.70  21
 -23  -3  -2 296.606 479.861  15
 -23  -3  -2 534.330 366.199  13
 -23  -3  -2 206.421 285.727  47
  23  -3   2 756.273 757.868  44
 -23  -3   2 183.206 223.491  12
  23   3  -2 173.564 732.062  11
 -23  -3  -2 428.761 375.007  29
 -23  -3   2 93.0354 253.655  28
 -23  -3  -2 571.164 316.158  23
  23  -3   2 2105.82 2818.70  21
  23   3  -2 381.798 780.725  20
 -23  -3  -3-189.858 446.411  13
 -23  -3   3 7253.49 464.262  12
  23  -3   3 7319.50 970.979  44
  23   3  -3 8361.60 958.917  11
 -23  -3   3 7673.17 500.218  28
 -23   3  -3 7294.43 524.498   9
 -23  -3  -3-86.8119 411.615  23
  23  -3   3 2259.78 2705.25  21
  23   3  -3 6394.77 963.222  20
  23  -3   3 6882.01 659.774  17
 -23   3  -4 217.700 296.295  47
  23  -3   4 324.921 827.067  44
 -23  -3   4 13.7451 230.102  12
  23   3  -4 1013.74 751.478  11
  23  -3   4 1139.59 2719.17  21
  23   3  -4-48.8064 771.224  20
  23  -3   4-373.468 453.991  17
 -23  -3   5 4065.86 461.800  12
  23  -3   5 3793.86 1113.71  44
  23   3  -5 4034.61 896.672  11
  23  -3   5 883.695 2732.77  21
  23   3  -5 3739.64 925.597  20
  23  -3   5 4248.32 617.525  17
 -23  -5   0 373.362 225.029  12
 -23  -5   0 281.301 255.823  28
 -23  -5   1 6356.77 337.830  12
  23  -5   1 250.733 612.617  44
 -23   5  -1 68.5075 453.670  38
 -23  -5   1 6282.41 387.666  28
 -23   5  -1-18.1483 0.38814   9
  23  -5   2-33.2875 28.1149  17
  23  -5   2-313.712 686.884  44
 -23  -5   2 238.884 231.297  12
 -23  -5   2 47.1386 251.442  28
 -23   5  -2-290.872 271.521   9
  23  -5   3 3510.73 659.359  17
 -23  -5   3 5031.34 470.279  12
  23  -5   3 3871.26 949.835  44
  23   5  -3 5953.07 920.625  11
 -23  -5   3 4378.42 467.527  28
 -23   5  -3 2984.89 464.897   9
  23   5  -3 4161.82 926.600  20
  23  -5   4-120.175 495.857  17
 -23  -5   4 345.857 227.224  12
  23   5  -4 548.053 728.834  11
 -23   5  -4-125.267 257.528   9
  23   5  -4-368.931 753.113  20
  24   0   0-32.5363 548.050  11
 -24   0   0 305.608 218.929  28
 -24   0   0 31.7047 281.423   9
  24   0   0-681.448 723.905  20
  24   0  -1-194.121 643.169  11
 -24   0  -1 206.404 207.016  28
 -24   0  -1 172.060 273.109   9
 -24   0   1-17.1033 14.4386   9
  24   0   1-177.953 642.675  20
  24   0  -1 527.656 697.752  20
  24   0   2 779.453 782.133  44
 -24   0   2-202.782 473.102  38
 -24   0   2-52.9020 281.054  36
  24   0  -2 345.377 710.594  11
 -24   0  -2-233.139 421.358  29
  24   0   2-156.606 578.946  20
  24   0  -2-391.498 758.921  20
 -24   0  -3-224.047 339.360  47
  24   0   3 1181.91 913.741  44
 -24   0   3-131.090 473.545  38
 -24   0   3-311.391 343.604  36
 -24   0  -3-138.231 424.456  29
  24   0  -3 187.451 720.386  11
 -24   0  -4 413.461 332.379  47
  24   0   4-350.109 877.517  44
 -24   0   4-189.261 427.104  38
 -24   0   4 246.515 353.259  36
 -24   0  -4 116.897 439.142  29
  24   0  -4 416.774 647.020  11
  24   0  -4-334.048 710.213  20
 -24   0  -5 149.247 309.498  47
  24   0   5 667.744 837.337  44
 -24   0  -6-92.0532 391.441  29
 -24  -2   0 257.315 296.829  47
  24  -2   0-151.972 539.679  44
 -24   2   0 224.939 524.069  38
 -24  -2   0 150.042 244.918  28
 -24   2   0 240.484 290.695   9
  24  -2   0 2184.35 2550.55  21
  24  -2   0 424.321 586.615  20
 -24  -2  -1-187.582 314.775  47
 -24  -2   1-46.2358 272.556  47
  24  -2   1 469.839 660.040  44
 -24   2   1 120.523 539.569  38
  24   2  -1 357.606 663.330  11
 -24  -2  -1 305.121 347.706  29
 -24  -2  -1 15.0340 230.442  28
 -24  -2   1-45.9286 237.473  28
 -24   2  -1 246.366 291.947   9
  24  -2   1 338.769 2463.75  21
  24   2  -1-322.074 779.715  20
  24  -2  -1 192.472 268.486  20
 -24  -2  -2 39.8995 309.839  47
  24  -2   2-99.3746 694.238  44
 -24  -2   2-67.3394 203.557  12
 -24   2   2-83.4903 560.643  38
  24   2  -2-213.606 690.185  11
 -24  -2  -2-272.655 384.394  29
 -24  -2  -2-161.205 236.772  28
 -24   2  -2-17.3930 291.470   9
  24  -2  -2 53.0171 44.6643  20
 -24  -2  -3 194.717 349.321  13
  24  -2   3 666.982 822.273  44
 -24  -2   3 86.8465 212.318  12
 -24  -2   3 285.720 294.811  36
  24   2  -3-447.440 711.013  11
 -24  -2  -3-393.173 402.917  29
 -24  -2  -3-169.694 223.145  28
 -24  -2  -3 200.376 286.990  23
  24   2  -3-344.000 748.523  20
 -24  -2  -4-76.6754 302.489  13
 -24   2  -4 58.0785 314.476  47
  24  -2   4 442.646 885.132  44
 -24  -2   4 284.992 230.009  12
 -24  -2   4-131.115 309.743  36
 -24  -2  -4 123.396 390.915  29
  24   2  -4 677.656 730.501  11
 -24  -2  -4-276.021 281.910  23
  24   2  -4 1089.28 777.936  20
 -24   2  -5 322.633 317.565  47
  24  -2   5-506.055 953.861  44
 -24  -2   5 300.079 226.516  12
 -24  -2   5 662.340 341.605  36
  24   2  -5-99.1007 728.108  11
  24   2  -5 263.863 790.511  20
  24  -2   5-106.543 368.347  17
  24  -2   6-833.513 919.089  44
 -24  -2   6-145.808 211.693  12
 -24  -2   6 509.595 314.726  36
  24   2  -6-416.581 559.127  11
  24   2  -6-53.6187 149.568  20
  24  -2   6 220.758 359.055  17
  24  -4   0-46.8146 601.529  44
 -24   4   0 1035.70 530.322  38
 -24  -4   0 205.549 265.687  28
 -24  -4  -1 397.746 441.228  15
 -24  -4  -1 223.576 379.547  13
 -24  -4   1-74.3477 217.609  12
  24  -4   1-149.445 654.426  44
 -24   4  -1-35.1625 485.925  38
 -24  -4  -1-52.5956 285.152  28
 -24  -4   1-163.183 255.655  28
 -24   4  -1 110.090 286.629   9
 -24  -4  -1-62.7718 313.317  23
  24  -4   2 49.6429 649.488  44
 -24  -4   2 221.847 218.955  12
 -24  -4   2-223.379 269.051  28
 -24   4  -2-52.7619 267.882   9
  24  -4   2-262.586 2629.29  21
  24  -4   3 288.043 463.598  17
  24  -4   3 288.859 757.487  44
 -24  -4   3 109.134 225.708  12
  24   4  -3-865.075 741.609  11
 -24  -4   3 264.485 246.459  28
 -24   4  -3 84.6352 281.018   9
  24   4  -3 483.668 742.384  20
  24  -4   4 133.574 866.592  44
 -24  -4   4 210.214 232.071  12
  24   4  -4-462.854 763.863  11
 -24   4  -4-16.4065 260.529   9
  24   4  -4-481.589 761.037  20
  24  -4   4 662.646 493.707  17
 -24  -6   1-298.604 219.273  12
 -24  -6   1-113.900 225.975  28
 -24  -6   2 86.3024 217.272  12
 -24  -6   2 523.555 240.244  28
  25   1   0-102.891 612.051  11
 -25  -1   0-395.904 237.669  28
 -25   1   0 70.1389 288.962   9
  25   1   0 210.763 721.467  20
  25  -1   0-287.779 690.790  20
 -25  -1  -1 400.073 330.218  47
  25  -1   1 831.261 632.404  44
  25   1   1 851.577 574.907  11
  25   1  -1 1272.41 638.630  11
  25  -1  -1 867.854 666.153  11
 -25  -1  -1 1012.56 247.828  28
 -25  -1   1 728.392 255.570  28
 -25  -1  -1 817.289 279.401   9
 -25   1  -1 591.210 311.909   9
  25   1  -1 1177.32 751.871  20
  25  -1   1 466.246 625.804  20
  25  -1  -1 1194.78 762.943  20
 -25  -1  -2 381.591 338.755  47
  25  -1   2-53.2824 757.875  44
 -25   1   2 190.989 554.624  38
 -25  -1   2-35.3986 286.827  36
  25   1  -2-376.537 667.658  11
 -25  -1  -2 124.239 387.673  29
 -25  -1  -2-12.7050 214.388  28
  25  -1  -2 1111.08 531.064  11
 -25   1  -2-33.9804 284.463   9
  25   1  -2-47.7495 761.992  20
  25  -1  -2 713.694 777.698  20
 -25  -1  -3 352.656 339.004  47
 -25   1  -3 1134.13 348.542  47
  25   1   3 192.455 757.978  44
  25  -1   3 899.073 881.489  44
 -25   1   3 832.839 544.112  38
 -25  -1   3 636.980 221.491  12
 -25  -1   3 366.112 323.980  36
 -25   1   3 469.754 328.051  36
 -25  -1  -3 626.069 393.245  29
  25   1  -3 605.311 727.053  11
  25  -1  -3 50.3457 182.637  11
  25   1  -3-411.842 842.412  20
  25  -1  -3 54.6238 465.136  20
 -25  -1  -4 21.5203 320.719  47
 -25   1  -4 20.3962 338.760  47
  25  -1   4 821.692 906.901  44
 -25  -1   4-240.327 217.162  12
 -25  -1   4-221.984 322.286  36
 -25  -1  -4 369.305 428.438  29
 -25   1  -4 529.234 447.154  29
  25   1  -4 439.945 708.502  11
  25   1  -4-53.3865 767.237  20
 -25   1  -5 121.558 307.491  47
  25  -1   5 1186.04 901.383  44
 -25  -1   5 70.7433 119.817  12
 -25  -1   5 328.268 326.129  36
 -25  -1  -5 225.887 417.159  29
 -25   1  -5 719.565 443.467  29
  25   1  -5 158.204 709.751  11
  25   1  -5 887.811 592.299  20
  25  -1   6-302.743 873.114  44
 -25  -3   0-68.5450 281.686  47
  25  -3   0-481.658 601.741  44
 -25   3   0-79.0994 526.974  38
 -25  -3   0 48.1251 248.778  28
 -25   3   0-19.3561 96.3310   9
 -25  -3  -1 246.011 319.120  47
 -25  -3   1 545.666 274.517  47
  25  -3   1-809.627 666.617  44
  25  -3  -1-79.6594 566.185  44
 -25   3   1 720.807 588.767  38
 -25  -3  -1 377.533 266.275  28
 -25  -3   1 240.122 257.654  28
 -25   3  -1 662.632 317.331   9
  25  -3   1-366.385 2463.11  21
 -25  -3  -2 185.710 299.902  47
  25  -3   2-592.572 762.291  44
 -25  -3   2 23.8721 210.314  12
  25   3  -2-87.6709 669.858  11
 -25  -3  -2 422.759 388.832  29
 -25  -3  -2 211.976 249.133  28
 -25  -3   2 381.183 265.509  28
  25  -3   2 1243.79 2566.60  21
  25   3  -2 48.7246 771.129  20
 -25  -3  -3-286.774 436.945  15
 -25  -3  -3-272.365 326.416  13
  25  -3   3 1047.95 749.436  44
 -25  -3   3 603.445 226.623  12
 -25  -3  -3-108.612 357.521  29
 -25  -3  -3-127.739 223.622  28
 -25  -3  -3 64.6593 268.962  23
  25   3  -3 742.368 789.777  20
 -25   3  -4 150.254 299.513  47
  25  -3   4-1174.07 862.646  44
 -25  -3   4 591.279 240.811  12
  25   3  -4 232.608 676.066  11
 -25   3  -4 501.224 284.539   9
  25   3  -4 248.428 729.178  20
  25  -3   5 365.207 924.127  44
 -25  -3   5 583.658 239.839  12
  25   3  -5 731.820 754.031  11
  25  -3   5 1144.59 2650.53  21
  25   3  -5-153.162 748.204  20
  25  -3   5 50.1522 404.938  17
 -25  -5   1 198.475 210.142  12
  25  -5   1 314.156 608.640  44
 -25   5  -1 68.2189 409.819  38
 -25  -5   1-49.7757 255.167  28
  25  -5   2 258.030 660.216  44
 -25  -5   2 328.078 224.314  12
 -25  -5   2 63.9669 247.320  28
 -25   5  -2 692.507 269.482   9
  25  -5   3 700.525 382.054  17
  25  -5   3 295.752 748.112  44
 -25  -5   3-112.077 233.802  12
  25   5  -3 1470.76 748.795  11
 -25  -5   3 719.579 263.036  28
 -25   5  -3-16.5014 250.953   9
  25   5  -3-144.158 754.152  20
  26   0   0 2042.59 679.167  11
 -26   0   0 2533.31 336.013  28
 -26   0   0 2179.59 372.222   9
  26   0   0 2464.44 743.798  20
  26   0  -1-1141.16 675.046  11
 -26   0  -1 124.927 214.460  28
 -26   0  -1 254.381 278.044   9
  26   0   1 703.233 655.224  20
  26   0  -1-134.388 724.727  20
 -26   0  -2 1278.91 384.063  47
  26   0  -2 1217.93 734.363  11
  26   0  -2 793.167 775.932  20
 -26   0  -3 83.2384 335.326  47
  26   0   3-373.170 838.568  44
 -26   0   3-33.3967 441.464  38
 -26   0   3 180.199 303.156  36
 -26   0  -3-27.9908 408.458  29
  26   0  -3 540.581 720.650  11
  26   0  -3-52.5114 758.548  20
 -26   0  -4 1741.52 369.490  47
  26   0   4 139.522 897.007  44
 -26   0   4 1699.20 476.741  38
 -26   0   4 1254.86 383.470  36
 -26   0  -4 882.718 461.281  29
  26   0  -4 829.486 487.440  11
  26   0  -4 222.420 665.200  20
 -26   0  -5 192.828 307.412  47
  26   0   5 220.625 836.701  44
 -26   0  -5-242.904 412.567  29
 -26  -2   0 1321.05 333.455  47
  26   2   0 1049.31 675.320  11
 -26  -2   0 991.745 270.964  28
 -26   2   0 846.721 330.865   9
  26  -2   0 1203.45 2461.98  21
  26  -2   0 1714.12 515.008  20
 -26  -2  -1 94.3583 311.062  47
 -26  -2   1-127.701 289.543  47
  26  -2   1 233.066 639.397  44
 -26   2   1 364.409 524.263  38
  26   2  -1-521.661 698.209  11
 -26  -2  -1 59.4094 236.734  28
 -26  -2   1 124.008 256.517  28
 -26   2  -1 144.257 295.287   9
  26   2  -1 890.407 757.120  20
  26  -2  -1 48.1189 134.328  20
 -26  -2  -2 1513.31 361.032  47
  26  -2   2 2133.69 739.162  44
 -26   2   2 2039.10 613.773  38
  26   2  -2 1295.64 735.345  11
 -26  -2  -2 1016.57 412.103  29
 -26  -2  -2 1160.15 281.019  28
 -26  -2   2 1284.97 302.401  28
 -26   2  -2 1385.29 337.201   9
  26  -2   2 473.407 2592.11  21
 -26  -2  -3 255.261 321.772  47
  26  -2   3 242.917 799.742  44
 -26  -2   3 310.585 215.755  12
 -26  -2   3 243.433 302.636  36
  26   2  -3-542.042 675.664  11
 -26  -2  -3 139.231 401.471  29
 -26  -2  -3 322.375 225.044  28
 -26   2  -3 353.492 293.244   9
  26   2  -3 399.968 757.174  20
 -26   2  -4 716.198 338.520  47
  26  -2   4 210.762 891.361  44
 -26  -2   4 601.918 223.085  12
 -26  -2   4 736.698 343.440  36
 -26  -2  -4 121.445 405.470  29
  26   2  -4 367.389 768.415  20
 -26   2  -5 522.290 313.239  47
  26  -2   5 72.1459 942.047  44
 -26  -2   5-13.9682 208.292  12
 -26  -2   5 180.539 315.043  36
  26   2  -5 989.142 725.354  11
  26   2  -5-322.408 780.254  20
  26  -4   0 628.041 623.804  44
 -26   4   0-239.553 497.941  38
 -26  -4   0 1665.41 305.387  28
  26  -4   1-195.106 643.456  44
 -26  -4  -1-87.1537 252.773  28
  26  -4   2 1202.73 774.811  44
 -26  -4   2 483.881 223.164  12
  26   4  -2 727.866 700.463  11
 -26  -4  -2 157.245 231.911  28
 -26  -4   2 676.857 273.605  28
 -26   4  -2 904.246 305.180   9
  26  -4   2-1042.03 2415.34  21
  26   4  -2 747.209 763.348  20
  26  -4   3 632.076 732.917  44
 -26  -4   3 119.434 228.500  12
  26   4  -3 419.030 755.245  11
 -26  -4   3-95.1860 258.067  28
 -26   4  -3 120.615 273.078   9
  26  -4   3-914.976 2589.79  21
  26   4  -3-645.222 771.956  20
  26  -4   4 798.535 876.094  44
 -26  -4   4 1043.70 249.658  12
  26   4  -4 1765.19 760.778  11
 -26   4  -4 883.681 297.706   9
  26  -4   4-650.517 2631.85  21
  26   4  -4 683.255 758.856  20
  27   1   0 70.7059 610.131  11
 -27  -1   0-317.376 245.246  28
 -27   1   0 179.375 289.545   9
  27  -1   0 1292.36 2243.45  21
  27   1   0-300.782 733.572  20
  27  -1   0-83.8677 687.547  20
 -27  -1  -1 16071.4 1502.47  47
  27   1  -1 18915.6 1695.94  11
  27  -1  -1 14361.9 1646.84  11
 -27  -1  -1 17456.2 1470.79  28
 -27  -1   1 17446.7 1477.46  28
 -27  -1  -1 16559.0 1478.11   9
 -27   1  -1 17778.1 1499.16   9
  27   1   1 21179.3 1740.27  20
  27   1  -1 19273.9 1759.90  20
  27  -1  -1 14074.8 1700.98  20
 -27  -1  -2 143.232 317.780  47
  27  -1   2 532.929 747.305  44
 -27   1   2-455.601 553.058  38
  27   1  -2-396.139 685.581  11
 -27  -1  -2-201.113 405.032  29
 -27  -1  -2 167.507 216.464  28
  27  -1  -2-230.882 308.247  11
 -27   1  -2 34.8632 290.261   9
  27   1  -2 194.002 781.421  20
  27  -1  -2-153.427 729.933  20
 -27  -1  -3 12242.4 551.941  47
 -27   1  -3 13015.3 554.212  47
  27  -1   3 10335.4 1119.79  44
 -27   1   3 15927.4 853.729  38
 -27  -1   3 14348.8 573.824  36
 -27  -1  -3 12335.7 649.210  29
  27   1  -3 12210.4 1038.27  11
  27  -1  -3-49.8750 23.3258  11
  27  -1  -3 217.518 293.770  20
 -27  -1  -4-367.397 333.858  47
 -27   1  -4-582.268 372.002  47
  27  -1   4 273.161 861.577  44
 -27  -1   4 109.156 324.513  36
 -27  -1  -4 145.745 416.187  29
  27   1  -4 830.031 712.509  11
  27   1  -4 107.204 754.425  20
 -27   1  -5 8696.17 480.617  47
  27  -1   5 4488.87 1007.48  44
 -27  -1   5 8251.19 496.599  36
 -27  -1   5-13.7991 23.3618  12
 -27  -1  -5-60.6936 397.861  29
  27   1  -5 6675.31 748.137  20
 -27  -3   0-191.278 292.493  47
  27  -3   0 127.418 573.756  44
 -27   3   0-196.501 516.294  38
 -27  -3   0 113.298 257.919  28
 -27   3   0-19.5207 23.2722   9
 -27  -3  -1 12899.1 1124.15  47
  27  -3   1 16453.7 1454.68  44
 -27   3   1 1225.57 1148.07  38
  27   3  -1 19591.6 1462.20  11
 -27  -3  -1 14422.7 1106.60  28
 -27  -3   1 13862.0 1102.41  28
 -27   3  -1 12704.8 1115.96   9
  27  -3   1 4621.28 2702.16  21
  27   3  -1 17002.1 1506.80  20
 -27  -3  -2-288.671 270.365  47
  27  -3   2 694.097 773.872  44
  27   3  -2-925.383 753.167  11
 -27  -3  -2 226.133 238.840  28
 -27   3  -2-126.194 299.456   9
  27  -3   2 621.852 2629.55  21
  27   3  -2 49.4523 784.738  20
 -27  -3   3 10721.2 437.445  12
  27  -3   3 7136.41 1034.79  44
  27   3  -3 11307.4 949.742  11
 -27  -3  -3 79.4508 394.756  29
 -27  -3  -3 15.6250 298.331  28
  27  -3   3 4941.13 2747.27  21
  27   3  -3 8587.20 973.170  20
 -27   3  -4-57.8131 318.035  47
  27  -3   4-324.743 828.408  44
 -27  -3   4-134.775 218.653  12
  27   3  -4-97.2252 746.075  11
 -27   3  -4 508.979 285.867   9
  27   3  -4 155.146 757.100  20
 -27  -5   1 8364.69 792.736  28
  27  -5   2 883.601 749.741  44
 -27  -5   2 13.1935 213.863  12
 -27  -5   2-16.0143 239.542  28
 -27   5  -2-191.293 163.045   9
  27   5  -2-249.498 765.857  20
 -28   0   0 14594.2 1274.97   9
  28   0   0 13740.3 1508.90  20
  28   0  -1 357.361 649.292  11
 -28   0  -1 12.7857 218.367  28
 -28   0  -1 163.723 289.565   9
  28   0   1 379.082 636.869  20
  28   0  -1-327.783 760.617  20
  28   0  -2 12350.5 1289.58  11
 -28   0  -2 10557.6 993.797   9
  28   0  -2 10306.8 1306.51  20
 -28   0  -3 169.344 340.587  47
  28   0  -3-244.945 728.916  11
  28   0  -3-480.815 794.902  20
 -28   0  -4 8794.39 518.670  47
 -28   0   4 7901.72 497.056  36
 -28   0  -4 8661.99 639.135  29
 -28   0  -5-278.534 305.271  47
  28   0   5 869.055 738.467  44
 -28   0  -5 271.785 412.660  29
 -28  -2   0 12029.1 893.665  47
  28   2   0 15481.9 1185.62  11
 -28  -2   0 11854.2 858.062  28
 -28   2   0 4937.04 805.619   9
  28  -2   0 3166.71 2548.17  21
  28   2   0 14553.7 1254.73  20
 -28  -2  -1 115.008 311.363  47
 -28  -2   1-196.944 282.222  47
 -28   2   1-320.721 543.675  38
  28   2   1 137.661 571.607  11
  28   2  -1 41.0322 666.487  11
 -28  -2  -1 44.9069 229.413  28
 -28  -2   1 31.4839 257.426  28
 -28   2  -1-91.9120 293.760   9
  28   2  -1 475.067 747.481  20
  28  -2  -1-47.9868 57.1860  20
 -28  -2  -2 8997.21 936.619  47
  28  -2   2 11722.5 1332.45  44
 -28   2   2 11602.1 1143.09  38
  28   2  -2 11462.3 1205.07  11
 -28  -2  -2 8630.21 977.062  29
 -28  -2  -2 9864.81 898.565  28
 -28   2  -2 9989.33 928.646   9
  28   2  -2 10726.3 1253.29  20
 -28  -2  -3-63.9065 316.964  47
  28  -2   3-906.657 825.964  44
  28   2  -3 1417.55 749.809  11
 -28  -2  -3-262.167 414.263  29
 -28   2  -3 107.981 286.788   9
  28   2  -3 656.961 772.076  20
 -28   2  -4 7082.32 631.535  47
  28  -2   4 5377.73 1134.43  44
 -28  -2   4 8506.02 640.583  36
  28   2  -4 8986.56 1011.03  11
 -28   2  -4 6166.89 589.908   9
  28   2  -4 6538.90 997.109  20
  28  -4   0-185.521 654.482  44
 -28   4   0 666.716 562.322  38
  28  -4   1 379.551 601.173  44
 -28  -4  -1 380.080 257.877  28
 -28   4  -1-18.6612 73.6132   9
  28  -4   2 8879.81 1150.63  44
  28   4  -2 9383.97 1125.77  11
 -28  -4   2 7526.55 759.349  28
  28   4  -2 8476.40 1158.91  20
  28  -4   3 510.026 722.802  44
 -28  -4   3 12.8948 214.989  12
 -28   4  -3-69.6125 269.484   9
  28  -4   3 517.165 2591.49  21
  28   4  -3-150.012 759.311  20
 -29  -1   0 56.4618 314.889  47
  29   1   0 249.304 615.667  11
 -29  -1   0 292.956 245.429  28
 -29   1   0 346.639 284.118   9
  29   1   0 1232.72 757.297  20
  29  -1   0-297.535 665.274  20
 -29  -1  -1 1669.58 380.003  47
  29   1  -1 2198.16 714.457  11
 -29  -1  -1 1714.93 299.040  28
 -29   1  -1 1685.20 354.646   9
  29  -1   1 1925.81 2448.29  21
  29   1   1 1660.85 744.313  20
  29   1  -1 1868.99 814.169  20
  29  -1  -1 1138.91 713.814  20
 -29  -1  -2-20.7558 344.048  47
  29   1  -2 44.1695 722.325  11
  29  -1  -2 137.513 87.0124  11
 -29  -1  -2 296.509 268.276   9
 -29   1  -2 157.269 282.936   9
  29   1  -2 403.703 771.055  20
  29  -1  -2 255.414 718.983  20
 -29   1  -3 1965.75 381.053  47
  29  -1   3 2039.53 879.594  44
 -29   1   3 1303.48 507.754  38
 -29  -1  -3 1117.26 435.136  29
  29   1  -3 1635.31 772.532  11
 -29   1  -3 836.321 310.505   9
  29   1  -3 627.533 824.453  20
  29  -1  -3 107.761 94.8585  20
 -29  -1  -4 21.6098 307.902  47
 -29   1  -4 145.457 353.007  47
  29  -1   4 135.223 849.143  44
 -29  -1   4 20.8364 295.328  36
 -29  -1  -4 57.7234 409.067  29
  29   1  -4-101.437 715.036  11
  29   1  -4-379.809 747.038  20
 -29  -3   0-263.421 291.815  47
  29   3   0 484.909 656.419  11
 -29  -3   0-81.2930 244.008  28
 -29  -3  -1 1452.73 326.999  47
  29  -3   1 1208.03 766.688  44
 -29   3   1 454.567 505.358  38
  29   3  -1 2334.02 757.985  11
 -29  -3  -1 1232.73 284.201  28
 -29  -3   1 1008.10 288.152  28
 -29   3  -1 1067.32 331.162   9
  29  -3   1 120.494 2369.82  21
  29   3  -1 1380.31 775.888  20
 -29  -3  -2-41.0925 210.262  47
  29  -3   2 52.5227 699.839  44
  29   3  -2-44.7688 727.182  11
 -29  -3  -2-233.844 248.113  28
 -29   3  -2 182.512 279.717   9
  29  -3   2 1359.47 2537.50  21
  29  -3   3 1384.13 842.217  44
  29   3  -3 641.904 724.155  11
 -29  -3  -3 30.5002 211.154  28
 -29   3  -3 906.919 294.761   9
  29  -3   3-125.988 2580.45  21
  29   3  -3 606.451 778.573  20
  30   0   0 87.4544 705.510  20
  30   0  -1 119.397 628.952  11
 -30   0  -1-284.572 279.266   9
  30   0   1 308.073 653.456  20
  30   0  -1 236.243 747.714  20
  30   0  -2-227.756 686.371  11
 -30   0  -2 68.0269 284.268   9
  30   0  -2-50.1883 747.952  20
 -30   0  -3 213.991 337.178  47
  30   0  -3-339.850 562.826  11
 -30   0  -3 17.2342 276.917   9
  30   0  -3-159.654 746.255  20
 -30   0  -4-127.657 336.215  47
  30   0  -4-50.4558 73.6034  11
  30   0  -4 54.5859 251.478  20
 -30  -2   0-310.890 327.362  47
  30   2   0-152.425 633.716  11
 -30  -2   0-30.8896 238.116  28
 -30   2   0 38.3794 28.0966   9
  30   2   0 736.423 725.220  20
 -30  -2  -1-19.3647 308.448  47
 -30  -2   1 217.592 301.894  47
  30   2  -1-82.0098 672.392  11
 -30  -2  -1 210.120 236.201  28
 -30  -2   1 206.544 253.542  28
 -30   2  -1 369.127 282.729   9
  30  -2   1-680.789 2446.00  21
  30   2   1 87.4262 713.949  20
  30   2  -1-580.054 775.730  20
 -30  -2  -2 204.410 316.248  47
 -30   2   2-445.138 536.624  38
  30   2  -2 823.663 712.146  11
 -30  -2  -2 400.245 240.414  28
 -30   2  -2 471.804 300.635   9
  30  -2   2 710.962 2564.21  21
  30   2  -2 995.245 814.113  20
 -30  -2  -3 64.2077 283.494  47
 -30   2  -3-84.0230 333.352  47
  30  -2   3 357.957 777.316  44
  30   2  -3 423.336 693.147  11
 -30  -2  -3-129.130 381.209  29
 -30   2  -3 125.053 280.310   9
  30  -2   3 981.762 2625.27  21
 -30  -4   0 50.1599 260.080  28
  30  -4   1-53.3718 634.796  44
  30   4  -1-747.127 719.568  11
 -30  -4  -1 166.429 238.365  28
 -30  -4   1 16.5062 255.222  28
 -30   4  -1 18.6106 27.1536   9
 -31  -1   0 19.1073 317.756  47
 -31  -1   0-295.396 238.289  28
 -31   1   0 18.4042 46.4363   9
  31   1   0-133.063 713.645  20
 -31  -1  -1 2736.99 466.637  47
  31   1  -1 4988.49 779.931  11
 -31  -1  -1 3106.17 390.233  28
 -31   1  -1 3299.29 446.482   9
  31  -1   1 3735.29 2434.54  21
  31   1   1 4362.39 809.957  20
  31   1  -1 3243.87 863.458  20
  31  -1  -1 3415.42 816.742  20
 -31  -1  -2 20.6576 329.556  47
  31   1  -2-571.639 727.682  11
 -31   1  -2-159.315 283.690   9
  31   1  -2-303.636 784.936  20
  31  -1  -2-507.281 549.904  20
 -31   1  -3 2348.52 382.600  47
  31   1  -3 2175.35 727.198  11
 -31   1  -3 2439.01 345.271   9
  31   1  -3 2138.53 811.245  20
 -31  -3   0-193.696 283.409  47
  31   3   0 159.122 670.832  11
 -31  -3   0 305.670 251.780  28
  31   3   0 240.681 723.093  20
 -31  -3  -1 2285.61 383.297  47
  31   3  -1 4269.45 782.345  11
 -31  -3   1 3159.19 368.687  28
 -31  -3  -1 2793.08 355.743  28
 -31   3  -1 1294.07 294.873   9
  31  -3   1 3318.03 2348.87  21
  31   3  -1 3249.55 857.753  20
  31  -3   2 178.170 759.167  44
  31   3  -2-620.490 722.801  11
 -31  -3  -2 168.445 236.834  28
 -31   3  -2-308.801 270.762   9
  31  -3   2 487.444 2485.19  21
  32   0   0 2416.13 750.006  20
 -32   0  -1-20.7662 339.113  47
  32   0  -1 236.542 728.231  20
  32   0  -2 1936.57 656.042  11
 -32   0  -2 2293.22 371.955   9
  32   0  -2 1999.32 806.252  20
 -32   0  -3-296.705 341.009  47
  32   0  -3-47.6838 256.808  11
 -32   0  -3 172.677 274.415   9
  32   0  -3-52.6131 625.780  20
 -32  -2   0 3019.03 408.045  47
 -32  -2   0 2162.26 353.437  28
  32   2   0 2644.89 833.609  20
 -32  -2  -1 194.297 303.978  47
  32   2  -1 446.863 651.846  11
 -32  -2  -1-29.6538 237.279  28
 -32   2  -1-111.184 265.878   9
  32   2   1 391.139 707.809  20
  32   2  -1 48.3139 743.712  20
 -32  -2  -2 2528.09 419.927  47
  32   2  -2 2058.60 769.805  11
 -32  -2  -2 2813.76 356.725  28
 -32   2  -2 2661.83 396.537   9
  32  -2   2 3630.86 2648.12  21
  32   2  -2 2283.86 834.353  20
 -33  -1   0-269.146 303.597  47
  33   1   0 487.114 700.831  20
 -33  -1  -1 5030.95 598.691  47
 -33  -1   1 5606.63 577.652  47
 -33  -1  -1 4851.31 521.540  28
 -33   1  -1 5621.05 567.045   9
  33   1   1 3201.34 864.244  20
  33   1  -1 5022.14 951.386  20
  33  -1  -1 4230.90 807.729  20
 -33   1  -2 372.835 276.977   9
  34   0   0 4978.47 913.580  20
   0   0   0    0.00    0.00   0

TITL HW_HD_Zhou_La2222_S2_P2_041524_corr1 in Cmcm
REM Cmcm (#63, found as Ccmm in ba-c setting)
CELL 0.71073  20.431683   5.419782   5.369663  90.0000  90.0000  90.0000
ZERR    4.00   0.001452   0.000479   0.000446   0.0000   0.0000   0.0000
LATT  7
SYMM -x,-y, z+1/2
SYMM -x, y,-z+1/2
SYMM  x,-y,-z
SFAC O Ni La
UNIT 28.00 8.00 12.00
REM  CrysAlisPro recorded range (K): Min=300.0; max=300.0; aver:300.0
TEMP 27
TREF
HKLF 4
END
;
_shelx_hkl_checksum                71870
_olex2_submission_special_instructions  'No special instructions were received'
