# Supplementary material for: Pressure-Induced Phase Transitions in Bilayer La3Ni2O7
Source: J Phys Chem C Nanomater Interfaces. 2025 Dec 11;130(13):4911–8. doi: 10.1021/acs.jpcc.5c07252 (PMC13051444; doi:10.1021/acs.jpcc.5c07252)
Supplement: Supplementary file 2 [file jp5c07252_si_002.zip › XRD_CIf/3p88GPa_oC.cif]

data_HW_HD_Zhou_La2222_S2_P3_LONG_041824_corr1
_audit_creation_date               2024-10-21
_audit_creation_method
;
Olex2 1.5
(compiled 2024.02.16 svn.r378c4104 for OlexSys, GUI svn.r6928)
;
_shelx_SHELXL_version_number       '2019/1'
_audit_contact_author_address      ?
_audit_contact_author_email        ?
_audit_contact_author_name         ''
_audit_contact_author_phone        ?
_publ_contact_author_id_orcid      ?
_chemical_name_common              ?
_chemical_name_systematic          ?
_chemical_formula_moiety           'La3 Ni2 O7'
_chemical_formula_sum              'La3 Ni2 O7'
_chemical_formula_weight           646.15
_chemical_melting_point            ?
loop_
  _atom_type_symbol
  _atom_type_description
  _atom_type_scat_dispersion_real
  _atom_type_scat_dispersion_imag
  _atom_type_scat_source
 'O' 'O' 0.0106 0.0060 'International Tables Vol C Tables 4.2.6.8 and 6.1.1.4'
 'Ni' 'Ni' 0.3393 1.1124 'International Tables Vol C Tables 4.2.6.8 and 6.1.1.4'
 'La' 'La' -0.2871 2.4523
 'International Tables Vol C Tables 4.2.6.8 and 6.1.1.4'

_shelx_space_group_comment
;
The symmetry employed for this shelxl refinement is uniquely defined
by the following loop, which should always be used as a source of
symmetry information in preference to the above space-group names.
They are only intended as comments.
;
_space_group_crystal_system        'orthorhombic'
_space_group_IT_number             63
_space_group_name_H-M_alt          'C m c m'
_space_group_name_Hall             '-C 2c 2'
loop_
  _space_group_symop_operation_xyz
 'x, y, z'
 '-x, -y, z+1/2'
 '-x, y, -z+1/2'
 'x, -y, -z'
 'x+1/2, y+1/2, z'
 '-x+1/2, -y+1/2, z+1/2'
 '-x+1/2, y+1/2, -z+1/2'
 'x+1/2, -y+1/2, -z'
 '-x, -y, -z'
 'x, y, -z-1/2'
 'x, -y, z-1/2'
 '-x, y, z'
 '-x+1/2, -y+1/2, -z'
 'x+1/2, y+1/2, -z-1/2'
 'x+1/2, -y+1/2, z-1/2'
 '-x+1/2, y+1/2, z'

_cell_length_a                     20.3740(13)
_cell_length_b                     5.3914(6)
_cell_length_c                     5.3575(6)
_cell_angle_alpha                  90
_cell_angle_beta                   90
_cell_angle_gamma                  90
_cell_volume                       588.49(10)
_cell_formula_units_Z              4
_cell_measurement_reflns_used      ?
_cell_measurement_temperature      300(2)
_cell_measurement_theta_max        ?
_cell_measurement_theta_min        ?
_shelx_estimated_absorpt_T_max     ?
_shelx_estimated_absorpt_T_min     ?
_exptl_absorpt_coefficient_mu      27.574
_exptl_absorpt_correction_T_max    ?
_exptl_absorpt_correction_T_min    ?
_exptl_absorpt_correction_type     ?
_exptl_absorpt_process_details     ?
_exptl_absorpt_special_details     ?
_exptl_crystal_colour              ?
_exptl_crystal_density_diffrn      7.293
_exptl_crystal_density_meas        ?
_exptl_crystal_density_method      ?
_exptl_crystal_description         ?
_exptl_crystal_F_000               1132
_exptl_crystal_size_max            ?
_exptl_crystal_size_mid            ?
_exptl_crystal_size_min            ?
_exptl_transmission_factor_max     ?
_exptl_transmission_factor_min     ?
_diffrn_reflns_av_R_equivalents    0.1553
_diffrn_reflns_av_unetI/netI       0.0564
_diffrn_reflns_Laue_measured_fraction_full  0.920
_diffrn_reflns_Laue_measured_fraction_max  0.867
_diffrn_reflns_limit_h_max         33
_diffrn_reflns_limit_h_min         -34
_diffrn_reflns_limit_k_max         8
_diffrn_reflns_limit_k_min         -8
_diffrn_reflns_limit_l_max         7
_diffrn_reflns_limit_l_min         -8
_diffrn_reflns_number              7196
_diffrn_reflns_point_group_measured_fraction_full  0.920
_diffrn_reflns_point_group_measured_fraction_max  0.867
_diffrn_reflns_theta_full          25.242
_diffrn_reflns_theta_max           36.470
_diffrn_reflns_theta_min           1.999
_diffrn_ambient_temperature        300(2)
_diffrn_detector_area_resol_mean   ?
_diffrn_measured_fraction_theta_full  0.920
_diffrn_measured_fraction_theta_max  0.867
_diffrn_measurement_device_type    ?
_diffrn_measurement_method         ?
_diffrn_radiation_type             MoK\a
_diffrn_radiation_wavelength       0.71073
_diffrn_source                     ?
_reflns_Friedel_coverage           0.000
_reflns_Friedel_fraction_full      .
_reflns_Friedel_fraction_max       .
_reflns_number_gt                  359
_reflns_number_total               695
_reflns_special_details
;
 Reflections were merged by SHELXL according to the crystal
 class for the calculation of statistics and refinement.
 
 _reflns_Friedel_fraction is defined as the number of unique
 Friedel pairs measured divided by the number that would be
 possible theoretically, ignoring centric projections and
 systematic absences.
;
_reflns_threshold_expression       'I > 2\s(I)'
_computing_cell_refinement         ?
_computing_data_collection         ?
_computing_data_reduction          ?
_computing_molecular_graphics      'Olex2 1.5 (Dolomanov et al., 2009)'
_computing_publication_material    'Olex2 1.5 (Dolomanov et al., 2009)'
_computing_structure_refinement    'SHELXL-2019/1 (Sheldrick, 2019)'
_computing_structure_solution      ?
_refine_diff_density_max           20.913
_refine_diff_density_min           -19.004
_refine_diff_density_rms           2.733
_refine_ls_extinction_coef         .
_refine_ls_extinction_method       none
_refine_ls_goodness_of_fit_ref     2.759
_refine_ls_hydrogen_treatment      undef
_refine_ls_matrix_type             full
_refine_ls_number_parameters       26
_refine_ls_number_reflns           695
_refine_ls_number_restraints       0
_refine_ls_R_factor_all            0.2281
_refine_ls_R_factor_gt             0.1470
_refine_ls_restrained_S_all        2.759
_refine_ls_shift/su_max            0.000
_refine_ls_shift/su_mean           0.000
_refine_ls_structure_factor_coef   Fsqd
_refine_ls_weighting_details      
 'w=1/[\s^2^(Fo^2^)+(0.1000P)^2^] where P=(Fo^2^+2Fc^2^)/3'
_refine_ls_weighting_scheme        calc
_refine_ls_wR_factor_gt            0.3383
_refine_ls_wR_factor_ref           0.4685
_refine_special_details            ?
_olex2_refinement_description
;
;
_atom_sites_solution_hydrogens     .
_atom_sites_solution_primary       ?
_atom_sites_solution_secondary     ?
loop_
  _atom_site_label
  _atom_site_type_symbol
  _atom_site_fract_x
  _atom_site_fract_y
  _atom_site_fract_z
  _atom_site_U_iso_or_equiv
  _atom_site_adp_type
  _atom_site_occupancy
  _atom_site_site_symmetry_order
  _atom_site_calc_flag
  _atom_site_refinement_flags_posn
  _atom_site_refinement_flags_adp
  _atom_site_refinement_flags_occupancy
  _atom_site_disorder_assembly
  _atom_site_disorder_group
 La1 La 0.000000 0.2496(5) 0.250000 0.0259(9) Uani 1 4 d S T P . .
 La2 La 0.17963(9) 0.2446(3) 0.250000 0.0257(8) Uani 1 2 d S T P . .
 Ni3 Ni -0.0964(2) -0.2525(7) 0.250000 0.0245(12) Uani 1 2 d S T P . .
 O1 O -0.0913(9) 0.000000 0.000000 0.017(4) Uiso 1 2 d S . P . .
 O2 O -0.1028(10) -0.500000 0.000000 0.025(5) Uiso 1 2 d S . P . .
 O3 O -0.2051(15) -0.227(4) 0.250000 0.031(6) Uiso 1 2 d S . P . .
 O4 O 0.000000 -0.285(7) 0.250000 0.040(10) Uiso 1 4 d S . P . .

loop_
  _atom_site_aniso_label
  _atom_site_aniso_U_11
  _atom_site_aniso_U_22
  _atom_site_aniso_U_33
  _atom_site_aniso_U_23
  _atom_site_aniso_U_13
  _atom_site_aniso_U_12
 La1 0.0170(12) 0.0199(18) 0.0409(19) 0.000 0.000 0.000
 La2 0.0135(9) 0.0272(16) 0.0363(13) 0.000 0.000 0.0000(6)
 Ni3 0.0154(14) 0.013(3) 0.045(3) 0.000 0.000 0.0001(11)

_geom_special_details
;
 All esds (except the esd in the dihedral angle between two l.s. planes)
 are estimated using the full covariance matrix.  The cell esds are taken
 into account individually in the estimation of esds in distances, angles
 and torsion angles; correlations between esds in cell parameters are only
 used when they are defined by crystal symmetry.  An approximate (isotropic)
 treatment of cell esds is used for estimating esds involving l.s. planes.
;
loop_
  _geom_bond_atom_site_label_1
  _geom_bond_atom_site_label_2
  _geom_bond_distance
  _geom_bond_site_symmetry_2
  _geom_bond_publ_flag
 La1 O1 2.658(13) . ?
 La1 O1 2.658(13) 2 ?
 La1 O1 2.658(13) 10_556 ?
 La1 O1 2.658(13) 9 ?
 La1 O2 2.828(15) 9 ?
 La1 O2 2.828(15) 10_566 ?
 La1 O2 2.828(15) 1_565 ?
 La1 O2 2.828(15) 2 ?
 La1 O4 2.51(4) 1_565 ?
 La1 O4 2.685(3) 9 ?
 La1 O4 2.685(3) 9_556 ?
 La1 O4 2.88(4) . ?
 La2 Ni3 3.172(5) 3 ?
 La2 Ni3 3.171(3) 9 ?
 La2 Ni3 3.171(3) 9_556 ?
 La2 O1 2.602(13) 2 ?
 La2 O1 2.602(13) 9 ?
 La2 O2 2.478(13) 2 ?
 La2 O2 2.478(13) 9 ?
 La2 O3 2.35(3) 5 ?
 La2 O3 2.730(6) 9 ?
 La2 O3 2.90(2) 3_565 ?
 La2 O3 2.59(2) 3 ?
 La2 O3 2.730(6) 9_556 ?
 Ni3 O1 1.913(3) . ?
 Ni3 O1 1.913(3) 10_556 ?
 Ni3 O2 1.895(3) 10_556 ?
 Ni3 O2 1.895(3) . ?
 Ni3 O3 2.22(3) . ?
 Ni3 O4 1.971(6) . ?

loop_
  _geom_angle_atom_site_label_1
  _geom_angle_atom_site_label_2
  _geom_angle_atom_site_label_3
  _geom_angle
  _geom_angle_site_symmetry_1
  _geom_angle_site_symmetry_3
  _geom_angle_publ_flag
 O1 La1 O1 60.5(3) . 10_556 ?
 O1 La1 O1 119.2(3) 10_556 9 ?
 O1 La1 O1 88.8(6) . 9 ?
 O1 La1 O1 119.2(3) . 2 ?
 O1 La1 O1 88.8(6) 10_556 2 ?
 O1 La1 O1 60.5(3) 2 9 ?
 O1 La1 O2 59.0(3) 9 9 ?
 O1 La1 O2 176.7(3) 9 10_566 ?
 O1 La1 O2 59.0(3) 10_556 10_566 ?
 O1 La1 O2 87.8(5) 10_556 1_565 ?
 O1 La1 O2 87.8(5) 2 9 ?
 O1 La1 O2 121.4(3) 9 1_565 ?
 O1 La1 O2 59.0(3) . 1_565 ?
 O1 La1 O2 176.7(3) . 2 ?
 O1 La1 O2 176.7(3) 2 1_565 ?
 O1 La1 O2 121.4(3) 10_556 2 ?
 O1 La1 O2 87.8(5) . 10_566 ?
 O1 La1 O2 87.8(5) 9 2 ?
 O1 La1 O2 121.4(3) 2 10_566 ?
 O1 La1 O2 121.4(3) . 9 ?
 O1 La1 O2 176.7(3) 10_556 9 ?
 O1 La1 O2 59.0(3) 2 2 ?
 O1 La1 O4 62.2(5) 9 9 ?
 O1 La1 O4 59.58(17) . . ?
 O1 La1 O4 62.2(5) . 9 ?
 O1 La1 O4 122.6(5) . 9_556 ?
 O1 La1 O4 122.6(5) 2 9 ?
 O1 La1 O4 62.2(5) 10_556 9_556 ?
 O1 La1 O4 122.6(5) 10_556 9 ?
 O1 La1 O4 59.58(17) 9 . ?
 O1 La1 O4 59.58(17) 2 . ?
 O1 La1 O4 62.2(5) 2 9_556 ?
 O1 La1 O4 122.6(5) 9 9_556 ?
 O1 La1 O4 59.58(17) 10_556 . ?
 O2 La1 O2 56.5(3) 2 9 ?
 O2 La1 O2 95.5(6) 2 10_566 ?
 O2 La1 O2 123.0(3) 9 10_566 ?
 O2 La1 O2 123.0(3) 2 1_565 ?
 O2 La1 O2 95.5(6) 9 1_565 ?
 O2 La1 O2 56.5(3) 1_565 10_566 ?
 O2 La1 O4 118.50(17) 2 . ?
 O2 La1 O4 118.50(17) 9 . ?
 O2 La1 O4 118.50(17) 10_566 . ?
 O2 La1 O4 118.50(17) 1_565 . ?
 O4 La1 O1 120.42(17) 1_565 . ?
 O4 La1 O1 120.42(17) 1_565 2 ?
 O4 La1 O1 120.42(17) 1_565 9 ?
 O4 La1 O1 120.42(17) 1_565 10_556 ?
 O4 La1 O2 59.6(5) 9 9 ?
 O4 La1 O2 59.6(5) 9_556 2 ?
 O4 La1 O2 59.6(5) 9 1_565 ?
 O4 La1 O2 61.50(17) 1_565 2 ?
 O4 La1 O2 61.50(17) 1_565 10_566 ?
 O4 La1 O2 59.6(5) 9_556 10_566 ?
 O4 La1 O2 61.50(17) 1_565 1_565 ?
 O4 La1 O2 116.0(5) 9 10_566 ?
 O4 La1 O2 116.0(5) 9_556 1_565 ?
 O4 La1 O2 116.0(5) 9 2 ?
 O4 La1 O2 61.50(17) 1_565 9 ?
 O4 La1 O2 116.0(5) 9_556 9 ?
 O4 La1 O4 94.0(8) 9_556 . ?
 O4 La1 O4 171.9(17) 9_556 9 ?
 O4 La1 O4 86.0(8) 1_565 9 ?
 O4 La1 O4 94.0(8) 9 . ?
 O4 La1 O4 180.0 1_565 . ?
 O4 La1 O4 86.0(8) 1_565 9_556 ?
 Ni3 La2 Ni3 74.06(11) 9 3 ?
 Ni3 La2 Ni3 74.06(11) 9_556 3 ?
 Ni3 La2 Ni3 115.30(16) 9 9_556 ?
 O1 La2 Ni3 37.07(7) 2 9_556 ?
 O1 La2 Ni3 94.1(3) 2 9 ?
 O1 La2 Ni3 37.07(7) 9 9 ?
 O1 La2 Ni3 37.06(5) 2 3 ?
 O1 La2 Ni3 94.1(3) 9 9_556 ?
 O1 La2 Ni3 37.06(5) 9 3 ?
 O1 La2 O1 62.0(3) 9 2 ?
 O1 La2 O3 128.5(5) 2 3_565 ?
 O1 La2 O3 67.0(6) 9 9 ?
 O1 La2 O3 128.5(5) 9 3_565 ?
 O1 La2 O3 128.2(6) 9 9_556 ?
 O1 La2 O3 67.0(6) 2 9_556 ?
 O1 La2 O3 128.2(6) 2 9 ?
 O2 La2 Ni3 96.4(3) 9 9_556 ?
 O2 La2 Ni3 97.6(3) 2 3 ?
 O2 La2 Ni3 96.4(3) 2 9 ?
 O2 La2 Ni3 36.67(7) 2 9_556 ?
 O2 La2 Ni3 36.67(7) 9 9 ?
 O2 La2 Ni3 97.6(3) 9 3 ?
 O2 La2 O1 97.1(6) 9 2 ?
 O2 La2 O1 97.1(6) 2 9 ?
 O2 La2 O1 64.3(3) 9 9 ?
 O2 La2 O1 64.3(3) 2 2 ?
 O2 La2 O2 65.4(4) 9 2 ?
 O2 La2 O3 132.1(6) 2 9 ?
 O2 La2 O3 64.3(5) 2 3_565 ?
 O2 La2 O3 67.0(6) 9 9 ?
 O2 La2 O3 67.0(6) 2 9_556 ?
 O2 La2 O3 132.1(5) 2 3 ?
 O2 La2 O3 132.1(5) 9 3 ?
 O2 La2 O3 64.3(5) 9 3_565 ?
 O2 La2 O3 132.1(6) 9 9_556 ?
 O3 La2 Ni3 43.4(6) 9_556 9_556 ?
 O3 La2 Ni3 96.9(4) 3 9 ?
 O3 La2 Ni3 158.6(6) 9_556 9 ?
 O3 La2 Ni3 158.6(6) 9 9_556 ?
 O3 La2 Ni3 94.1(5) 9_556 3 ?
 O3 La2 Ni3 94.7(3) 3_565 9_556 ?
 O3 La2 Ni3 43.9(7) 3 3 ?
 O3 La2 Ni3 94.7(3) 3_565 9 ?
 O3 La2 Ni3 96.9(4) 3 9_556 ?
 O3 La2 Ni3 126.1(5) 5 3 ?
 O3 La2 Ni3 158.0(6) 3_565 3 ?
 O3 La2 Ni3 122.20(9) 5 9_556 ?
 O3 La2 Ni3 43.4(6) 9 9 ?
 O3 La2 Ni3 122.20(9) 5 9 ?
 O3 La2 Ni3 94.1(5) 9 3 ?
 O3 La2 O1 136.3(5) 5 9 ?
 O3 La2 O1 69.0(6) 3 9 ?
 O3 La2 O1 136.3(5) 5 2 ?
 O3 La2 O1 69.0(6) 3 2 ?
 O3 La2 O2 126.4(5) 5 9 ?
 O3 La2 O2 126.4(5) 5 2 ?
 O3 La2 O3 85.8(5) 3 9 ?
 O3 La2 O3 90.0(5) 9 3_565 ?
 O3 La2 O3 158.1(12) 3 3_565 ?
 O3 La2 O3 82.2(8) 5 3 ?
 O3 La2 O3 79.2(6) 5 9 ?
 O3 La2 O3 79.2(6) 5 9_556 ?
 O3 La2 O3 90.0(5) 9_556 3_565 ?
 O3 La2 O3 157.7(12) 9_556 9 ?
 O3 La2 O3 75.9(7) 5 3_565 ?
 O3 La2 O3 85.8(5) 3 9_556 ?
 La1 Ni3 La1 107.51(14) 9_556 9 ?
 La2 Ni3 La1 68.58(3) 9_556 9_556 ?
 La2 Ni3 La1 108.51(9) 3_545 9 ?
 La2 Ni3 La1 175.96(15) 9_556 9 ?
 La2 Ni3 La1 108.19(9) 3 9 ?
 La2 Ni3 La1 108.19(9) 3 9_556 ?
 La2 Ni3 La1 175.96(15) 9 9_556 ?
 La2 Ni3 La1 68.58(3) 9 9 ?
 La2 Ni3 La1 108.51(9) 3_545 9_556 ?
 La2 Ni3 La2 115.30(16) 9 9_556 ?
 La2 Ni3 La2 115.64(16) 3 3_545 ?
 La2 Ni3 La2 74.20(9) 9 3_545 ?
 La2 Ni3 La2 72.70(9) 9 3 ?
 La2 Ni3 La2 72.70(9) 9_556 3 ?
 La2 Ni3 La2 74.20(9) 9_556 3_545 ?
 O1 Ni3 La1 122.0(5) . 9_556 ?
 O1 Ni3 La1 53.1(4) . 9 ?
 O1 Ni3 La1 53.1(4) 10_556 9_556 ?
 O1 Ni3 La1 122.0(5) 10_556 9 ?
 O1 Ni3 La2 55.1(4) . 9 ?
 O1 Ni3 La2 129.2(4) . 3_545 ?
 O1 Ni3 La2 127.6(4) . 9_556 ?
 O1 Ni3 La2 127.6(4) 10_556 9 ?
 O1 Ni3 La2 55.1(4) 10_556 9_556 ?
 O1 Ni3 La2 55.1(4) 10_556 3 ?
 O1 Ni3 La2 55.1(4) . 3 ?
 O1 Ni3 La2 129.2(4) 10_556 3_545 ?
 O1 Ni3 O1 88.90(17) 10_556 . ?
 O1 Ni3 O3 90.5(7) . . ?
 O1 Ni3 O3 90.5(7) 10_556 . ?
 O1 Ni3 O4 90.5(10) . . ?
 O1 Ni3 O4 90.5(10) 10_556 . ?
 O2 Ni3 La1 58.3(5) . 9 ?
 O2 Ni3 La1 127.9(5) . 9_556 ?
 O2 Ni3 La1 127.9(5) 10_556 9 ?
 O2 Ni3 La1 58.3(5) 10_556 9_556 ?
 O2 Ni3 La2 50.7(4) . 3_545 ?
 O2 Ni3 La2 124.7(5) 10_556 9 ?
 O2 Ni3 La2 124.7(5) . 9_556 ?
 O2 Ni3 La2 50.7(4) 10_556 3_545 ?
 O2 Ni3 La2 123.9(5) 10_556 3 ?
 O2 Ni3 La2 51.4(4) 10_556 9_556 ?
 O2 Ni3 La2 51.4(4) . 9 ?
 O2 Ni3 La2 123.9(5) . 3 ?
 O2 Ni3 O1 179.0(9) 10_556 . ?
 O2 Ni3 O1 90.57(4) . . ?
 O2 Ni3 O1 90.57(4) 10_556 10_556 ?
 O2 Ni3 O1 179.0(9) . 10_556 ?
 O2 Ni3 O2 89.95(18) . 10_556 ?
 O2 Ni3 O3 88.6(8) . . ?
 O2 Ni3 O3 88.6(8) 10_556 . ?
 O2 Ni3 O4 90.4(10) . . ?
 O2 Ni3 O4 90.4(10) 10_556 . ?
 O3 Ni3 La1 126.14(7) . 9_556 ?
 O3 Ni3 La1 126.14(7) . 9 ?
 O3 Ni3 La2 61.6(6) . 3_545 ?
 O3 Ni3 La2 57.68(8) . 9 ?
 O3 Ni3 La2 57.68(8) . 9_556 ?
 O3 Ni3 La2 54.1(6) . 3 ?
 O4 Ni3 La1 53.95(11) . 9_556 ?
 O4 Ni3 La1 53.95(11) . 9 ?
 O4 Ni3 La2 117.0(11) . 3_545 ?
 O4 Ni3 La2 122.28(9) . 9 ?
 O4 Ni3 La2 122.28(9) . 9_556 ?
 O4 Ni3 La2 127.4(11) . 3 ?
 O4 Ni3 O3 178.5(11) . . ?
 La1 O1 La1 91.2(6) . 9 ?
 La2 O1 La1 88.17(5) 3 . ?
 La2 O1 La1 88.17(5) 9 9 ?
 La2 O1 La1 179.2(5) 3 9 ?
 La2 O1 La1 179.2(5) 9 . ?
 La2 O1 La2 92.5(6) 9 3 ?
 Ni3 O1 La1 91.7(4) 11 . ?
 Ni3 O1 La1 92.6(4) 11 9 ?
 Ni3 O1 La1 91.7(4) . 9 ?
 Ni3 O1 La1 92.6(4) . . ?
 Ni3 O1 La2 87.8(4) 11 3 ?
 Ni3 O1 La2 87.8(4) . 9 ?
 Ni3 O1 La2 87.9(4) . 3 ?
 Ni3 O1 La2 87.9(4) 11 9 ?
 Ni3 O1 Ni3 173.8(12) 11 . ?
 La1 O2 La1 84.5(6) 1_545 9 ?
 La2 O2 La1 86.94(10) 9 9 ?
 La2 O2 La1 171.4(6) 9 1_545 ?
 La2 O2 La1 86.94(10) 3_545 1_545 ?
 La2 O2 La1 171.4(6) 3_545 9 ?
 La2 O2 La2 101.6(7) 9 3_545 ?
 Ni3 O2 La1 87.0(5) 11_545 1_545 ?
 Ni3 O2 La1 87.2(5) 11_545 9 ?
 Ni3 O2 La1 87.2(5) . 1_545 ?
 Ni3 O2 La1 87.0(5) . 9 ?
 Ni3 O2 La2 93.0(4) . 3_545 ?
 Ni3 O2 La2 93.0(4) 11_545 9 ?
 Ni3 O2 La2 92.0(4) . 9 ?
 Ni3 O2 La2 92.0(4) 11_545 3_545 ?
 Ni3 O2 Ni3 172.1(13) . 11_545 ?
 La2 O3 La2 96.6(8) 5_445 3_545 ?
 La2 O3 La2 89.8(5) 3 9 ?
 La2 O3 La2 86.1(5) 9_556 3_545 ?
 La2 O3 La2 100.8(6) 5_445 9 ?
 La2 O3 La2 105.3(9) 5_445 3 ?
 La2 O3 La2 157.7(12) 9_556 9 ?
 La2 O3 La2 100.8(6) 5_445 9_556 ?
 La2 O3 La2 158.1(12) 3 3_545 ?
 La2 O3 La2 86.1(5) 9 3_545 ?
 La2 O3 La2 89.8(5) 3 9_556 ?
 Ni3 O3 La2 78.9(6) . 9_556 ?
 Ni3 O3 La2 76.1(7) . 3_545 ?
 Ni3 O3 La2 172.7(11) . 5_445 ?
 Ni3 O3 La2 82.0(9) . 3 ?
 Ni3 O3 La2 78.9(6) . 9 ?
 La1 O4 La1 94.0(8) 1_545 9_556 ?
 La1 O4 La1 180.0 1_545 . ?
 La1 O4 La1 171.9(16) 9_556 9 ?
 La1 O4 La1 86.0(8) 9_556 . ?
 La1 O4 La1 94.0(8) 1_545 9 ?
 La1 O4 La1 86.0(8) 9 . ?
 Ni3 O4 La1 95.0(11) 3 1_545 ?
 Ni3 O4 La1 85.0(11) 3 . ?
 Ni3 O4 La1 89.65(15) . 9 ?
 Ni3 O4 La1 89.65(15) . 9_556 ?
 Ni3 O4 La1 95.0(11) . 1_545 ?
 Ni3 O4 La1 89.65(15) 3 9_556 ?
 Ni3 O4 La1 85.0(11) . . ?
 Ni3 O4 La1 89.65(15) 3 9 ?
 Ni3 O4 Ni3 170(2) . 3 ?

_shelx_res_file
;
TITL HW_HD_Zhou_La2222_S2_P3_LONG_041824_corr1 in Cmcm
    HW_HD_Zhou_La2222_S2_P3_LONG_041824_corr1.res
    created by SHELXL-2019/1 at 10:31:40 on 22-Apr-2024
REM Cmcm (#63, found as Ccmm in ba-c setting)
CELL 0.71073  20.373953   5.391365   5.357499  90.0000  90.0000  90.0000
ZERR    4.00   0.001250   0.000600   0.000554   0.0000   0.0000   0.0000
LATT  7
SYMM -x,-y, z+1/2
SYMM -x, y,-z+1/2
SYMM  x,-y,-z
SFAC O Ni La
UNIT 28.00 8.00 12.00
REM  CrysAlisPro recorded range (K): Min=300.0; max=300.0; aver:300.0
TEMP 27
ACTA

L.S. 10

WGHT    0.100000
FVAR       0.84566
LA1   3    0.000000    0.249639    0.250000    10.25000    0.01704    0.01986 =
         0.04092    0.00000    0.00000    0.00000
LA2   3    0.179627    0.244594    0.250000    10.50000    0.01349    0.02723 =
         0.03630    0.00000    0.00000    0.00003
NI3   2   -0.096380   -0.252542    0.250000    10.50000    0.01539    0.01301 =
         0.04522    0.00000    0.00000    0.00011
O1    1   -0.091315    0.000000    0.000000    10.50000    0.01674
O2    1   -0.102768   -0.500000    0.000000    10.50000    0.02479
O3    1   -0.205134   -0.226804    0.250000    10.50000    0.03117
O4    1    0.000000   -0.284625    0.250000    10.25000    0.03960
HKLF 4


REM  HW_HD_Zhou_La2222_S2_P3_LONG_041824_corr1 in Cmcm
REM wR2 = 0.4685, GooF = S = 2.759, Restrained GooF = 2.759 for all data
REM R1 = 0.1470 for 359 Fo > 4sig(Fo) and 0.2281 for all 695 data
REM 26 parameters refined using 0 restraints

END

WGHT      0.2000      0.0000

REM Highest difference peak 20.913,  deepest hole-19.004,  1-sigma level  2.733
Q1    1   0.0000  0.1439  0.1748  10.50000  0.05   10.94
Q2    1   0.0000  0.3605  0.1799  10.50000  0.05   10.68
Q3    1   0.1806  0.3766  0.1714  11.00000  0.05    9.97
Q4    1   0.1804  0.1258  0.1689  11.00000  0.05    9.94
Q5    1  -0.1363 -0.2509  0.2500  10.50000  0.05    6.36
Q6    1   0.0000 -0.4191 -0.0080  10.50000  0.05    6.20
Q7    1  -0.2077 -0.4364  0.2500  10.50000  0.05    6.19
Q8    1   0.0000  0.0819  0.0076  10.50000  0.05    6.18
Q9    1  -0.0909 -0.0261  0.1779  11.00000  0.05    5.85
Q10   1   0.0000 -0.4698  0.1568  10.50000  0.05    5.80
Q11   1  -0.2072 -0.0595  0.2500  10.50000  0.05    5.79
Q12   1  -0.0902 -0.4876  0.1655  11.00000  0.05    5.64
Q13   1   0.1789  0.0780  0.0076  11.00000  0.05    5.39
Q14   1   0.1784  0.4110  0.0096  11.00000  0.05    5.31
Q15   1  -0.0624 -0.4668  0.2500  10.50000  0.05    5.30
Q16   1   0.1528  0.3506  0.2500  10.50000  0.05    5.27
Q17   1   0.1523  0.1551  0.2500  10.50000  0.05    5.20
Q18   1   0.2095  0.0711  0.2500  10.50000  0.05    5.19
Q19   1   0.0297  0.4151  0.2500  10.50000  0.05    5.16
Q20   1   0.0000 -0.0293  0.1528  10.50000  0.05    5.02
;
_shelx_res_checksum                66035
_shelx_hkl_file
;
   0   0   1 30.8134 42.5352   5
   0   0  -2 436259. 8699.98  28
   0   0  -2 445290. 8687.48  21
   0   0  -3 258.453 569.914  46
   0   0  -4 210283. 1816.10  28
   0   0  -4 209653. 1792.93   5
   0   0  -5-219.400 248.552  34
   0  -2   0 4195.00 886.690  35
   0   2   0 15.0699 26.1045   1
   0  -2  -1 315.786 118.870  30
   0  -2  -1 581.097 279.739  11
   0  -2  -1 590.007 330.923   1
   0  -2  -1 239.420 234.968  28
   0  -2  -1 430.222 89.7926  47
   0  -2  -1 462.233 100.591   2
   0   2   1 538.843 229.497   1
   0  -2  -1 586.944 156.629  16
   0   2   1 472.093 121.955   5
   0   2   2 405184. 31978.7   5
   0  -2  -2 400979. 31984.8  11
   0  -2  -2 369588. 32005.8  44
   0  -2  -2 384079. 31976.6   2
   0  -2  -2 397749. 31984.3  28
   0  -2  -2 420398. 31978.5  16
   0  -2  -2 383310. 32008.8   4
   0  -2  -2 392235. 31992.2  30
   0  -2  -2 399679. 31971.4  21
   0   2   2 368239. 31968.1  18
   0   2   3 249.770 132.206   2
   0  -2  -3 206.255 208.381  11
   0  -2  -3 192.469 192.170  28
   0  -2  -3 240.990 129.967   2
   0  -2  -3 176.233 105.884   3
   0  -2  -3 155.950 156.717  16
   0  -2  -3 176.692 113.811   7
   0  -2  -3 376.041 291.935  30
   0   2   3 485.689 522.728  23
   0  -2  -3 269.949 256.337   4
   0  -2  -3 152.484 145.743   5
   0  -2  -3 140.248 145.543  33
   0  -2  -3 260.176 167.526  24
   0  -2  -4 112446. 8525.35  16
   0  -2  -4 122257. 8537.11  24
   0  -2  -4 110298. 8520.62  21
   0  -2  -4 117400. 8532.84  33
   0  -2  -4 99278.3 8527.74  28
   0  -2  -4 97908.6 8527.57  11
   0  -2  -5-85.7096 245.351  11
   0  -2  -5-26.4757 536.581  30
   0  -2  -5-65.3431 143.966  21
   0  -2  -5 314.537 217.666  24
   0  -2  -5 96.1532 180.254  16
   0  -2  -5 304.495 217.662  28
   0  -2  -5-155.926 207.849  33
   0  -2  -6 52629.6 2364.67  16
   0  -2  -6 48361.5 2375.41  11
   0  -2  -6 55194.6 2379.17  33
   0  -2  -7 149.982 218.332  33
   0  -2  -7-103.461 322.747  11
   0  -2  -7 506.614 296.692  28
   0  -2  -7 74.1583 252.966  24
   0  -2  -8 191.245 244.602  28
   0  -2  -8-55.3280 228.813  24
   0  -2  -8 318.978 278.416  11
   0  -4  -1-104.240 365.000  11
   0  -4  -1 255.818 170.344  16
   0  -4  -1 969.374 163.452  47
   0  -4  -1 1299.82 240.770  30
   0   4   1 734.671 273.098   1
   0  -4  -1 50.5508 322.595  28
   0  -4  -2 100718. 2738.11   7
   0  -4  -2 95019.5 2763.35  21
   0  -4  -2 102487. 2851.51  16
   0  -4  -2 104774. 2815.88  30
   0  -4  -2 87933.3 2911.85  28
   0  -4  -2 87451.1 2922.97  11
   0  -4  -3 886.973 292.092  30
   0  -4  -3 422.562 236.844  24
   0  -4  -3 458.799 380.212  28
   0  -4  -3 205.547 391.054  44
   0  -4  -3 521.021 137.924  21
   0  -4  -3 516.097 435.463  11
   0  -4  -3 594.611 272.855  16
   0  -4  -4 70765.2 5425.60  24
   0  -4  -4 66519.3 5433.83  28
   0  -4  -4 52398.2 5430.29  30
   0  -4  -4 72440.7 5421.10  16
   0  -4  -4 65736.5 5436.70  11
   0  -4  -5 23.4582 359.397  11
   0  -4  -5 185.062 255.319  24
   0  -4  -5 458.790 244.088  16
   0  -4  -5 395.575 138.938  21
   0  -4  -5 320.942 320.596  28
   0  -4  -6 27056.3 2167.76  21
   0  -4  -6 24006.0 2214.51  11
   0  -4  -7 46.3187 268.199  24
   0  -4  -7 336.795 349.695  28
   0  -4  -7 178.691 382.444  11
   0  -6  -2 54506.7 4895.00  30
   0  -6  -2 72084.0 4968.16  44
   0  -6  -3 253.039 478.479  11
   0  -6  -3 487.423 416.694  44
   0  -6  -3 483.015 151.601  21
   0  -6  -3 22.3164 428.485  28
   0  -6  -3-263.346 471.826  46
   0  -6  -3 106.963 177.280  16
   0  -6  -4 19338.8 1971.47  44
   0  -6  -4 15435.2 1979.40  11
   0  -6  -5-638.507 562.657  11
   0  -6  -5 300.633 573.329  46
   0  -6  -5-235.869 469.512  28
   0   6  -6-5076.63 2001.44  45
   0  -6  -6 12212.8 1091.76  28
   0   6  -6 913.629 2981.39  39
   0  -6  -6 12765.7 1130.49  11
   0  -8   4 1415.77 1322.52  38
   0  -8  -4 362.799 506.372  46
  -1  -1   0 100.925 97.0368   1
   1  -1   0 42.5097 84.3648   1
   1   1   0 55.1979 77.0984   1
   1  -1  -1 23423.5 1947.91   5
  -1  -1  -1 22491.4 1947.24   5
  -1  -1  -1 28042.7 1970.54  46
  -1   1   1 23024.7 1945.84   5
   1  -1  -1 23408.0 1946.48   2
  -1  -1  -1 25220.7 1947.86  24
  -1  -1  -1 23000.1 1943.95   2
  -1  -1  -2-35.9189 85.1668  16
  -1  -1  -2-43.1808 278.644  46
  -1  -1  -2 27.1040 105.195   3
   1  -1  -2-123.220 105.616  28
   1  -1  -2-151.053 231.318  30
  -1  -1  -2 207.996 252.686   4
   1  -1  -2 8.07441 136.163  34
  -1   1   2 42.3566 85.4808   5
  -1  -1  -2-5.00380 86.3161   5
  -1  -1  -2-63.4484 134.758  11
   1  -1  -2-35.7103 96.5285   2
  -1  -1  -2 127.190 121.504  28
   1  -1  -2-71.0720 71.6518  21
  -1   1   2-17.3017 239.100   4
   1  -1  -2 24.3246 125.993  33
  -1  -1  -2 70.7210 225.983  30
   1  -1  -2-21.3357 116.125  11
  -1  -1  -2 79.4762 83.4770   2
   1  -1  -2-34.1247 97.1845  16
  -1  -1  -2-3.09738 68.7576  21
  -1  -1  -2 5.09679 112.585  33
   1   1   2-50.1436 86.7589   2
   1  -1  -3 7057.79 935.621   6
  -1  -1  -3 12105.0 913.964  34
  -1  -1  -3 11640.3 884.966  21
   1  -1  -3 9262.74 903.588  33
  -1  -1  -3 7768.90 1024.20  46
  -1  -1  -3 5636.64 974.745  30
  -1  -1  -3 9862.83 898.286  33
   1  -1  -3 11857.1 929.519  34
   1  -1  -3 11462.1 892.795  16
   1  -1  -3 5641.18 999.348  30
  -1   1   3 10600.0 887.636   5
  -1  -1  -3 10365.3 890.001   5
  -1  -1  -3 12456.0 889.810  16
  -1  -1  -4-172.678 222.202  34
   1  -1  -4-19.8725 439.083   6
  -1  -1  -4 111.631 167.340  16
  -1  -1  -4 99.6492 563.971  46
  -1  -1  -4 23.9122 137.525  21
   1  -1  -4 287.994 173.940  16
  -1  -1  -4 185.157 198.751  28
   1  -1  -4 57.8602 191.716  28
   1   1   4 209.556 433.769   4
  -1  -1  -4 232.531 227.942  11
  -1  -1  -4-165.851 538.966  30
   1  -1  -4 138.100 138.207  21
  -1  -1  -4-299.160 212.913  33
  -1   1   4-103.281 156.493   2
   1  -1  -4-7.26753 212.394  11
   1  -1  -4 127.225 215.626  33
   1   1   4 98.5136 153.486   2
   1  -1  -4 85.8926 250.152  34
  -1  -1  -5 5680.49 451.893  34
   1  -1  -5 5282.66 404.242  16
   1  -1  -5 4970.24 440.359  33
   1  -1  -5 4492.10 411.558  28
  -1  -1  -5 4219.99 422.392  33
   1  -1  -5 1060.13 347.362  21
  -1  -1  -5 4737.07 435.497  11
   1  -1  -5 5049.42 469.599  34
  -1  -1  -5 5819.30 398.958  16
  -1  -1  -5 1939.43 714.433  46
  -1  -1  -5 4653.90 422.756  28
   1  -1  -5 5045.80 431.047  11
  -1  -1  -6 151.423 246.017  33
  -1  -1  -6 327.248 266.210  11
   1  -1  -6 121.109 206.079  16
   1  -1  -6-87.9397 265.198  11
   1  -1  -6-210.013 235.234  28
  -1  -1  -6 248.352 262.957  34
  -1  -1  -6-409.406 249.921  28
   1  -1  -6 190.181 273.690  34
  -1  -1  -6 221.085 199.123  16
  -1  -1  -6 30.6316 600.058  46
   1  -1  -6-236.372 252.844  33
  -1  -1  -7 95.4330 220.438  33
   1   3   1 12941.1 1009.43   1
   1   3   1 13852.3 941.451   9
   1  -3  -1 13064.4 1126.59   1
   1  -3  -1 12294.2 940.866  47
   1  -3  -1 9920.09 938.393   7
  -1  -3  -1 10935.4 942.574   7
  -1   3   1 11565.1 957.649   5
   1  -3  -1 11903.9 988.180  16
   1  -3  -1 8190.05 1071.92  11
   1  -3  -1 8730.08 1055.50  28
  -1  -3  -1 12848.3 939.656  47
  -1  -3  -1 11778.3 961.848  30
   1  -3  -1 12785.1 957.474  30
  -1  -3  -1 11103.8 985.169  16
  -1  -3  -1 11989.2 945.920   2
  -1  -3  -1 12170.4 1117.45   1
   1  -3  -2-36.1521 130.124   2
   1  -3  -2-8.27868 193.762  30
  -1  -3  -2 243.359 205.042   4
   1  -3  -2 109.242 110.292  21
  -1  -3  -2-46.0376 323.435  44
  -1  -3  -2 205.675 323.312  46
  -1  -3  -2 133.512 71.6662   7
  -1  -3  -2 105.407 267.901  28
  -1   3   2 18.1849 312.095   1
   1  -3  -2-125.479 307.020  44
  -1  -3  -2 8.46777 214.017  16
   1  -3  -2 378.470 371.902  11
   1  -3  -2-86.6071 201.588  16
   1   3   2 65.6601 286.546   1
  -1  -3  -2-199.285 221.311  30
   1  -3  -2-20.4414 67.6906  20
  -1   3   2-85.6664 133.329   5
  -1  -3  -2-116.773 123.807   2
   1  -3  -2-82.6586 318.079  28
  -1  -3  -2 50.8212 190.060  24
   1  -3  -2-6.06675 82.8537   7
   1  -3  -2-164.067 235.930   4
  -1  -3  -2-151.070 320.873  11
   1  -3  -3 8018.35 620.900  11
  -1  -3  -3 6619.65 570.940  28
  -1  -3  -3 6266.82 602.063  30
   1  -3  -3 5560.74 642.943  44
  -1  -3  -3 7156.73 508.314  21
   1  -3  -3 7041.76 540.272  16
  -1  -3  -3 7202.12 551.420  16
  -1  -3  -3 7772.08 695.238  46
  -1  -3  -3 5897.55 662.928  44
   1  -3  -3 15647.2 555.849   7
   1  -3  -3 7714.77 512.840  21
  -1  -3  -3 6321.39 583.227  11
  -1  -3  -3 7446.01 559.482  24
   1  -3  -3 5979.03 581.978  30
   1  -3  -3 7329.38 592.633  28
   1  -3  -3 8272.09 501.167  20
   1  -3  -3-103.651 499.113   4
   1  -3  -4 528.131 351.546  30
  -1  -3  -4-9.18901 261.475  28
  -1  -3  -4 143.754 194.040  16
   1  -3  -4-24.0462 123.181  21
   1  -3  -4-51.6666 212.119  24
  -1  -3  -4 259.736 204.352  24
  -1  -3  -4 165.601 500.137  46
  -1  -3  -4 138.927 291.840  11
  -1  -3  -4 550.104 366.530  30
   1  -3  -4 119.591 251.470  28
   1  -3  -4 77.4923 275.375  11
  -1  -3  -4-13.4306 120.798  21
   1  -3  -4-7.02139 199.452  16
  -1  -3  -5 3173.62 432.425  11
   1  -3  -5 1559.15 544.588  30
  -1  -3  -5 3707.37 380.558  24
  -1  -3  -5 3234.77 323.223  21
   1  -3  -5 3575.67 368.364  16
  -1  -3  -5 3128.72 412.532  28
   1  -3  -5 3716.91 404.834  28
  -1  -3  -5 3071.90 672.496  46
  -1  -3  -5 1424.69 530.264  30
   1  -3  -5 1422.21 692.372  46
   1  -3  -5 3462.60 378.726  24
   1  -3  -5 3281.67 422.278  11
  -1  -3  -5 4135.34 363.349  16
   1  -3  -6-30.4357 234.453  24
   1  -3  -6-111.007 225.760  16
  -1  -3  -6-1098.04 616.105  46
  -1  -3  -6 10.2565 242.929  24
   1  -3  -6 80.4017 610.587  46
   1  -3  -6 268.549 281.720  28
   1  -3  -6-270.706 312.533  11
  -1  -3  -6 85.9743 325.788  11
   1  -3  -6 12.5670 149.550  21
  -1  -3  -6-53.3045 293.041  28
  -1  -3  -6-18.6994 156.367  21
   1  -3  -7 173.198 600.673  46
  -1  -3  -7 198.202 283.079  24
   1  -3  -7 21.7218 269.440  24
   1  -3  -7 35.1552 62.2361  21
   1  -3  -7 1000.34 333.262  11
  -1  -3  -7 1357.54 324.206  28
  -1  -3  -7 866.777 351.301  11
  -1  -3  -7-86.4479 623.204  46
   1  -3  -7 749.498 300.454  28
   1  -3  -8 56.6920 246.108  24
   1  -3  -8-152.184 300.096  28
  -1  -3  -8-11.6650 298.518  28
   1  -3  -8 302.948 575.184  46
  -1  -3  -8 11.5363 256.683  24
  -1  -3  -8 117.643 345.763  11
   1  -3  -8 789.082 334.283  11
   1  -5  -1-129.337 158.523  47
  -1  -5  -1 104.651 151.440  47
   1  -5  -2 126.141 150.585  21
  -1  -5  -2 223.169 536.963  28
  -1  -5  -2 118.980 145.550  21
  -1  -5  -2 61.0666 441.285  44
   1  -5  -2-218.922 308.654  16
  -1  -5  -2-334.229 252.075  30
  -1  -5  -2 138.001 586.735  11
   1  -5  -2 507.289 407.833  44
  -1  -5  -2-89.7142 160.753  16
   1  -5  -2 423.622 501.679  11
   1  -5  -2 251.055 456.421  28
  -1  -5  -2 111.507 152.405  47
   1  -5  -2-39.0281 225.113  30
   1  -5  -2 17.5216 117.497   7
   1  -5  -2 18.8538 424.062  46
   1  -5  -3 2793.12 618.568  11
  -1  -5  -3 2779.07 530.037  44
  -1  -5  -3 2171.92 557.157  28
   1  -5  -3 2072.36 554.726  28
  -1  -5  -3 2341.39 624.070  11
   1  -5  -3 3120.62 507.669  44
  -1  -5  -3 2927.80 419.665  16
   1  -5  -3 2967.38 539.703  46
  -1  -5  -3 3417.29 307.265  21
  -1  -5  -3 2973.11 422.502  30
   1  -5  -3 3018.53 400.779  30
   1  -5  -3 3932.81 435.616  16
  -1  -5  -4 4.99002 125.587  21
  -1  -5  -4 140.914 246.382  24
   1  -5  -4-32.0554 126.064  21
  -1  -5  -4 59.3800 301.838  16
   1  -5  -4-96.9429 249.471  24
   1  -5  -4 32.8667 276.112  16
   1  -5  -4-247.989 395.203  28
   1  -5  -4-185.037 476.965  46
  -1  -5  -4-331.748 415.795  28
   1  -5  -4 361.962 446.645  11
  -1  -5  -4 155.861 464.565  11
   1  -5  -5 1554.46 435.555  28
   1  -5  -5 1676.99 346.246  16
  -1  -5  -5 1355.90 504.630  11
   1  -5  -5 450.068 576.557  46
  -1  -5  -5 1610.36 453.007  28
   1  -5  -5 1857.05 489.051  11
  -1  -5  -5 345.193 312.915  24
  -1  -5  -5 2026.45 210.088  21
   1  -5  -5 2464.98 214.447  21
   1  -5  -5 231.899 308.228  24
   1  -5  -6 430.784 398.250  28
  -1  -5  -6 312.353 469.832  11
   1  -5  -6-91.8533 265.226  24
  -1  -5  -6 46.4304 267.227  24
   1  -5  -6-356.031 449.083  11
  -1  -5  -6 513.943 407.638  28
   1  -5  -6-54.0135 601.007  46
   1  -5  -7 479.607 470.119  11
  -1   5  -7 326.537 1144.31  40
   1  -5  -7 841.414 413.778  28
   1  -5  -7 536.315 647.084  46
   1   5  -7-1057.27 2740.28  40
   1  -5  -7-23.1079 269.658  24
  -1  -5  -7 353.081 426.308  28
  -1  -5  -7 93.7639 284.552  24
  -1  -5  -7 1173.34 483.123  11
  -1  -7  -3 246.854 161.599  21
   1  -7  -3 1640.27 181.144  21
   1  -7  -3 1467.50 441.726  44
   1  -7  -3 765.748 482.604  46
  -1  -7  -3 378.512 441.343  44
   1  -7  -4 59.5972 139.432  21
  -1  -7  -4-70.6166 167.933  11
   1  -7  -4 47.3217 48.5035  11
   1  -7  -4 22.9479 39.7846  28
  -1  -7  -4 331.234 469.478  44
   1  -7   4 267.917 1342.96  38
   1  -7  -4 23.2256 501.570  46
  -1  -7  -4-45.6805 155.094  28
  -1   7  -5 2044.39 5918.14  12
  -1  -7   5 845.495 1695.56  38
   1   7  -5 549.247 1518.72   6
   1  -7   5-1540.27 3212.68  49
   1  -7   5 704.339 884.555  30
  -1  -7   5 587.989 5872.71  31
  -1  -7  -5 683.441 510.500  11
   1   7  -5 6417.73 6259.24  32
  -1  -7   5 968.737 919.363  30
   1   7  -5-28.7522 1026.65  45
  -1   7  -5 1672.67 12696.2  19
  -1  -7  -5 214.004 464.785  28
  -1  -7   5 12085.9 6361.01  17
  -1   7  -5-1853.35 1899.43  25
   1  -7   5 189.054 876.846  38
   1  -7  -5-128.649 571.952  46
   1  -7   5 2121.16 2323.79  37
  -2   0   0 2120.48 192.119   3
  -2   0  -1 28.3563 44.9150   5
   2   0   1 86.2725 99.4382   3
  -2   0   1-45.6251 47.9410   5
  -2   0  -1-97.8455 106.536   4
   2   0   1-25.8220 37.4214   2
  -2   0  -2 341.848 351.490  30
   2   0   2 4214.04 1788.85  10
  -2   0  -2 960.516 130.212   5
  -2   0  -2 362.520 358.594  46
   2   0  -2 755.659 673.115  39
   2   0   2 2953.27 1259.59  17
  -2   0  -2-167.094 151.567   4
   2   0  -2 871.489 155.188  28
   2   0  -2 998.342 174.857  11
   2   0  -2 2799.82 656.360  22
   2   0   2-141.501 211.810  15
   2   0   2 858.817 121.072   2
   2   0  -2 225.190 1291.90  12
  -2   0  -3-73.7598 141.761   5
   2   0   3 71.4481 149.057   2
  -2   0  -3-107.939 620.623  30
  -2   0  -3-137.380 539.915  46
   2   0  -3-344.036 1483.83  12
   2   0  -3-56.6575 191.085  28
   2   0  -3 698.886 905.296  39
   2   0  -3 134.560 225.789  11
  -2   0  -4-31.1791 613.661  46
  -2   0  -4 49.7570 173.348   5
   2   0  -4-25.7323 193.013  28
  -2   0  -4 69.9968 264.488  11
   2   0   4 76.9819 249.102   3
   2   0  -4 181.034 171.185   5
   2   0  -4 98.0117 224.747  11
  -2   0  -4-167.541 232.872  28
  -2   0   4-123.907 190.414   2
   2   0   4 422.515 183.281   2
  -2   0  -5 168.024 258.662  11
  -2   0  -5-354.286 262.750  34
  -2   0  -5 20.7016 227.003  28
   2   2   0 565.086 145.659   1
  -2  -2   0 13.5332 249.949  36
   2  -2   0-47.0178 115.666   7
   2  -2   0 18.1573 238.418  13
  -2  -2   0 279.600 901.971  49
  -2  -2   0-53.0524 203.434   1
   2  -2   0 379.791 234.318  36
   2  -2  -1 108.654 147.530  16
   2  -2  -1-252.742 300.666   1
   2  -2  -1 41.3380 258.259  11
   2  -2  -1 59.8048 204.606  13
   2  -2  -1 69.9122 227.561  28
   2  -2  -1 62.9645 79.9867   7
   2  -2  -1 225.243 133.604   4
  -2   2   1 75.6481 114.642   5
  -2  -2  -1 78.8240 130.656  30
  -2  -2  -1 9.84112 88.9364   2
   2   2   1-38.5967 197.115   1
   2  -2  -1-29.3745 85.9010  47
  -2  -2  -1 26.7109 71.8956  47
  -2  -2  -1 139.312 163.700  16
   2  -2  -1 78.4288 84.2292  21
  -2   2   1-31.5515 82.5163   2
   2  -2  -1 8.34735 86.9497  30
  -2  -2  -1 92.9200 132.652  24
   2  -2  -2-31.5510 37.2144   4
  -2  -2  -2 298.840 289.768  44
   2  -2  -2 215.014 121.490   2
  -2  -2  -2 859.148 199.631  28
  -2  -2  -2 485.303 150.911  24
  -2  -2  -2 597.771 222.145  11
   2  -2  -2 559.509 93.1600   7
   2   2   2 150.020 291.245   1
   2   2   2 493.580 114.898   2
  -2  -2  -2 623.770 212.265   4
  -2  -2  -2 381.549 85.5334  21
  -2  -2  -2 188.475 129.950  16
   2  -2  -2 181.152 180.208  30
  -2   2   2 452.375 110.671   5
  -2  -2  -2 163.377 226.399  30
   2   2   2 415.988 113.541   5
   2  -2  -2 448.679 194.564  11
   2  -2  -2 368.854 311.189  46
   2  -2  -2 307.443 97.8062  21
   2  -2  -2 442.778 155.795  16
  -2  -2  -2 423.540 131.704   5
  -2  -2  -2 354.997 272.033  46
   2  -2  -2 278.117 173.107  28
   2  -2  -2 374.164 268.921  44
   2  -2  -2 315.446 78.0358  20
   2   2   2 408.675 106.585  18
  -2  -2  -2 534.414 103.641   2
  -2   2   3-70.0912 133.245   2
  -2   2   3-475.425 528.817  23
   2   2   3 45.3458 130.786   2
  -2  -2  -3-139.039 311.432  30
  -2  -2  -3 22.3911 225.899  11
   2  -2  -3 51.5226 161.642  33
  -2  -2  -3 55.9582 163.459  24
  -2  -2  -3 3.67967 95.1836  21
  -2  -2  -3-94.3141 140.515   3
   2  -2  -3-112.029 112.857  21
  -2   2   3-21.8091 121.120   5
  -2  -2  -3-159.851 323.176   4
  -2  -2  -3-6.55502 139.103   5
  -2  -2  -3-22.3868 199.774  28
   2  -2  -3 35.7961 410.581  46
  -2   2   3-47.2908 376.285   1
   2  -2  -3 12.0137 132.705   2
   2  -2  -3-67.6018 138.761   7
  -2  -2  -3 31.0345 140.035  33
  -2  -2  -3 76.8971 117.020   2
  -2  -2  -3-144.573 437.286  46
   2  -2  -3-6.13905 162.075  16
   2  -2  -3-151.177 307.328  30
   2   2   3-116.929 116.048   5
  -2  -2  -3-93.6021 144.665  16
  -2  -2  -4 181.790 409.602  30
  -2  -2  -4 96.5309 134.760  21
  -2  -2  -4-127.368 269.051  11
   2  -2  -4-506.771 514.836  30
   2  -2  -4 7.66697 193.235  33
   2  -2  -4 298.688 183.922  28
   2  -2  -4-68.0716 138.293  21
  -2  -2  -4 101.861 239.795  28
  -2  -2  -4-169.015 175.673  16
   2  -2  -4 19.0187 206.313  11
   2  -2  -4-163.520 182.732  16
  -2  -2  -4-53.0018 166.056  33
  -2  -2  -4 8.01968 187.293  24
   2  -2  -4-1085.51 572.372  46
  -2  -2  -4 22.4767 553.242  46
  -2  -2  -5 58.2434 251.158  11
   2  -2  -5-60.7896 148.291  21
   2  -2  -5-25.6014 617.255  46
  -2  -2  -5-429.353 474.857  30
   2  -2  -5 92.0745 208.960  33
  -2  -2  -5 41.1453 169.925  16
  -2  -2  -5-378.865 589.205  46
   2  -2  -5 41.2461 184.099  16
  -2  -2  -5 63.1268 217.092  24
   2  -2  -5-36.0433 208.694  28
  -2  -2  -5 25.0140 225.983  28
   2  -2  -5-237.343 228.702  11
  -2  -2  -5 71.3769 188.500  33
  -2  -2  -5 47.0926 141.120  21
   2  -2  -6 28.2693 617.505  46
  -2  -2  -6 354.221 271.190  11
   2  -2  -6 31.6744 220.842  28
  -2  -2  -6 27.8131 619.990  46
  -2  -2  -6-9.93358 225.808  24
  -2  -2  -6 63.7184 240.513  28
   2  -2  -6-232.659 158.068  21
   2  -2  -6 165.983 243.182  11
   2  -2  -6-26.9959 222.929  33
  -2  -2  -6 219.589 203.095  33
   2  -2  -6 184.833 205.081  16
   2  -2  -7 191.923 256.454  28
   2  -2  -7 384.231 293.176  11
   2  -2  -7-121.877 621.059  46
   2  -2  -7-9.49127 231.997  33
   2  -2  -7-361.759 231.612  16
  -2  -2  -8-170.285 286.801  11
  -2  -2  -8-56.7051 268.623  28
   2  -2  -8 180.397 191.407  33
  -2  -2  -8 44.9205 225.102  24
  -2  -4  -1 169.952 139.247  47
  -2  -4  -1 99.2392 550.031  11
  -2  -4  -1 32.5147 215.929  30
   2  -4  -1 66.0451 139.763   2
  -2   4   1-235.602 263.749   1
   2  -4  -1-83.7915 199.634  30
   2  -4  -1 157.465 149.480  47
   2  -4  -1 325.521 153.996   7
   2   4   1 252.247 225.055   1
  -2  -4  -1 240.759 477.120  28
   2  -4  -1-27.5783 30.1924  28
   2  -4  -1 304.382 419.960  13
   2  -4  -1-349.596 300.104  16
  -2  -4  -2-263.030 472.149  28
  -2  -4  -2 18.6297 401.281  44
   2  -4  -2 291.840 188.384  30
  -2  -4  -2 93.9559 131.310  21
  -2  -4  -2-443.314 306.366  13
   2   4   2-74.4643 128.957   9
   2   4   2-356.350 302.441   1
  -2  -4  -2-17.3716 407.688  46
  -2  -4  -2-769.484 327.579  16
   2  -4  -2 215.241 134.799  21
   2  -4  -2-555.681 555.986  11
   2  -4  -2-506.861 326.047  16
  -2  -4  -2 49.3423 87.5640   7
  -2  -4  -2-671.308 577.618  11
   2  -4  -2-219.411 353.120  44
  -2  -4  -2 41.7338 226.039  30
   2  -4  -2 224.969 452.091  28
   2  -4  -2-359.356 389.134  46
  -2  -4  -3 13.0139 311.998  30
   2  -4  -3 49.1634 394.361  46
  -2  -4  -3-513.960 261.183  16
   2  -4  -3 80.1878 268.601  16
   2  -4  -3-294.852 138.180  21
  -2  -4  -3-203.359 441.574  11
  -2  -4  -3-161.125 120.925  21
  -2  -4  -3-491.970 397.343  28
  -2  -4  -3 146.727 415.444  44
  -2  -4  -3 9.84210 236.514  24
   2  -4  -3-311.194 381.721  44
   2  -4  -3 160.845 404.594  11
  -2  -4  -3-356.279 277.552   4
   2  -4  -3-259.256 366.064  28
   2  -4  -3 29.0868 256.352  30
  -2  -4  -3-171.116 414.090  46
   2  -4  -4 75.6427 343.841  11
   2  -4  -4-5.21204 133.133  21
  -2  -4  -4 153.058 509.805  46
  -2  -4  -4 301.477 260.799  16
   2  -4  -4 8.83935 237.246  16
  -2  -4  -4-325.154 376.558  11
  -2  -4  -4 30.8903 117.151  21
  -2  -4  -4 152.958 324.326  28
   2  -4  -4 21.2480 501.376  46
  -2  -4  -4 158.528 330.053  30
   2  -4  -4-168.885 309.830  28
  -2  -4  -4 234.942 223.825  24
   2  -4  -5 53.8389 310.406  28
   2  -4  -5 147.871 586.196  46
   2  -4  -5 88.1559 343.500  11
   2  -4  -5 90.3939 243.607  16
  -2  -4  -5 607.842 375.248  30
  -2  -4  -5 401.526 571.742  46
  -2  -4  -5 51.7054 245.590  24
  -2  -4  -5-266.997 334.387  28
  -2  -4  -5-223.522 373.123  11
   2  -4  -5-16.6296 138.940  21
  -2  -4  -5 34.9472 131.593  21
  -2  -4  -6-39.0462 393.532  11
  -2  -4  -6-267.941 603.005  46
   2  -4  -6 11.2218 311.623  28
   2  -4  -6-291.379 605.575  46
   2  -4  -6 140.803 249.928  16
   2  -4  -6 73.8325 148.981  21
  -2  -4  -6 11.0374 253.067  24
   2  -4  -6 264.095 360.018  11
  -2  -4  -6-228.925 353.171  28
  -2  -4  -7 13.2662 359.407  28
   2  -4  -7 58.2921 326.364  28
   2  -4  -7-59.6448 367.460  11
  -2  -4  -7-85.3785 614.199  46
  -2  -4  -7-82.0256 275.899  24
  -2  -4  -7 339.471 405.281  11
   2  -4  -7-112.949 630.574  46
   2  -6  -2-121.363 475.475  46
   2  -6  -2-16.1559 1.22402  16
  -2  -6  -2 22.9833 455.815  44
   2  -6  -2-22.1136 157.442  21
  -2  -6  -2 207.604 150.807  21
   2  -6  -2-374.099 419.154  44
  -2  -6  -2-38.2267 266.015  30
  -2  -6  -2 37.6943 151.942  47
  -2  -6  -2-368.340 465.801  46
  -2  -6  -3 1023.30 508.361  28
   2  -6  -3 45.3944 225.097  28
   2  -6  -3 140.456 229.304  11
  -2  -6  -3 83.0649 487.444  46
  -2  -6  -3-412.571 582.621  11
  -2  -6  -3-108.816 444.662  44
   2  -6  -3-44.9985 305.663  16
   2  -6  -3 431.460 407.295  44
  -2  -6  -3 242.033 295.839  30
   2  -6  -3-64.5222 146.879  21
   2  -6  -3 333.411 445.371  46
  -2  -6  -3 257.504 141.929  21
   2  -6  -4 70.0480 138.716  21
   2  -6  -4-238.731 485.365  46
   2  -6  -4 660.790 509.049  28
  -2  -6  -4 213.174 481.361  28
  -2  -6  -4 561.332 546.112  11
  -2  -6  -4 636.876 523.674  46
   2  -6  -4 103.189 559.227  11
   2  -6  -4 242.992 315.119  16
  -2  -6  -4-130.903 455.917  44
   2   6  -5 1401.74 1281.20  45
  -2  -6   5 2414.19 1895.21  37
  -2  -6   5 60.8739 1247.09  38
   2   6  -5-322.962 1404.26  40
   2  -6  -5 62.8513 140.129  21
   2   6  -5 2175.22 4571.77  32
   2  -6  -5 17.6998 463.931  28
  -2  -6   5-180.999 514.004  36
   2  -6  -5 196.295 549.683  46
   2  -6  -5-311.520 533.823  11
  -2  -6   5-245.607 810.506  30
  -2  -6   5 2441.30 2312.31  49
  -2  -6  -5 57.9733 547.229  11
  -2  -6   5 36539.3 4824.32  41
  -2  -6  -5 840.361 488.831  28
  -2  -6   5 38229.1 5658.84  29
  -2  -6   5 367.206 4524.57  31
  -2  -6   6 40445.2 6117.67  27
  -2  -6   6 41.5594 316.703  30
  -2  -6   6 46843.7 7265.46  17
  -2  -6  -6-571.352 487.785  28
  -2  -6   6 1385.82 5466.73   8
   2  -6  -6-191.843 613.116  46
  -2  -6  -6-553.001 554.026  11
  -2   6  -6 34.7239 1482.57  39
   2   6  -6 1456.84 2853.84  40
   2  -6   6 7644.77 1662.24  35
  -2  -8   3 597.415 3920.09   8
   2  -8  -4-23.4030 481.778  46
   2  -8   4 943.582 1409.17  38
   2   8  -4 201.584 1147.72  45
  -2  -8  -4 230.890 442.290  44
   3  -1   0 187.271 46.7974   2
   3   1   0 272.914 75.9459   1
  -3  -1   0 245.738 90.7607   1
   3   1   1 10705.2 929.143  18
  -3   1   1 10966.5 926.837   5
  -3   1   1 10068.0 978.354   1
   3  -1  -1 11390.7 928.361  24
  -3  -1  -1 12968.5 931.385  24
  -3  -1  -1 11535.1 965.507  44
   3  -1  -1 10020.7 927.770   5
   3   1   1 10666.2 924.673   5
   3  -1  -1 10854.1 949.046  46
  -3  -1  -1 10805.0 928.874   5
  -3  -1  -1 11171.3 924.573   2
   3  -1  -1 11698.6 932.986  33
  -3  -1  -1 13319.5 958.633  46
  -3   1   1 11205.6 928.448   2
   3  -1  -2 344.760 302.737  46
   3   1   2 754.969 109.227   2
   3   1   2 681.468 128.914  48
  -3  -1  -2 623.288 300.059  46
   3  -1  -2 572.047 111.625  28
   3  -1  -2 687.176 124.640  11
  -3  -1  -2 939.846 230.377   4
   3  -1  -2 621.492 126.997  16
   3  -1  -2 705.267 179.514  34
  -3  -1  -2 402.373 98.7617   2
   3   1   2 601.400 109.358   5
  -3  -1  -2 753.370 91.4619  21
  -3   1   2 864.530 296.325   1
   3  -1  -2 606.440 102.744  20
  -3  -1  -2 646.047 97.3035  16
  -3   1   2 728.785 111.784   5
  -3  -1  -2 606.882 109.602   5
   3  -1  -2 583.745 101.501  21
  -3  -1  -2 377.653 160.794   3
  -3   1   2 681.731 401.907  23
  -3  -1  -2 319.480 254.671  30
  -3  -1  -2 468.927 110.512  33
   3  -1  -2 948.388 131.839   7
  -3   1   2-129.689 303.451   4
   3  -1  -2 571.889 153.199  33
   3   1   3 5188.45 440.937   2
   3  -1  -3 2738.21 655.937  46
   3  -1  -3 3883.37 474.002  33
  -3  -1  -3 4490.64 639.652  46
  -3  -1  -3 5564.09 436.756  21
   3  -1  -3 6981.99 1049.19  40
   3  -1  -3 5199.00 452.628  16
  -3  -1  -3 5463.34 600.761   4
  -3  -1  -3 5364.70 463.061  34
   3   1   3 4281.20 437.435   5
  -3   1   3 4576.58 442.525   5
  -3   1   3 4773.83 793.000  23
   3  -1  -3 4811.00 455.798  11
  -3  -1  -3 4955.01 452.132  33
   3  -1  -3 4745.75 448.377  28
   3  -1  -3 4645.44 503.077  34
  -3  -1  -3 2262.25 569.748  30
   3  -1  -3 6096.11 454.235   7
   3   1   3 4974.88 435.415  15
  -3  -1  -3 4519.72 440.698   5
  -3  -1  -3 5480.19 438.165  16
   3  -1  -3 4911.77 589.602   6
   3   1   4 46.2234 154.743   2
   3  -1  -4 26.5128 184.859  28
  -3  -1  -4 33.5297 146.874   5
   3  -1  -4-38.8446 228.295  33
   3  -1  -4-79.9293 207.065  11
  -3  -1  -4 551.395 158.280  16
   3  -1  -4 1007.50 611.854  46
  -3  -1  -4-391.301 493.813  30
   3   1   4 44.2204 141.690   5
   3  -1  -4 13.5042 270.672  34
  -3  -1  -4 7.38891 198.229  33
  -3  -1  -4-6.00406 44.4044  21
  -3  -1  -4-129.562 235.449  11
  -3  -1  -4 342.221 567.094  46
   3  -1  -4 97.8933 142.204  21
  -3  -1  -4 94.8225 202.103  34
   3  -1  -4 88.5838 180.671  16
   3  -1  -4 191.737 498.707   6
  -3  -1  -4-16.1231 206.987  28
  -3  -1  -5 1022.79 625.121  46
   3  -1  -5 2431.21 361.152  34
  -3  -1  -5 1628.17 292.509  28
  -3  -1  -5 1844.51 282.800  33
  -3  -1  -5 2351.16 295.885  34
  -3  -1  -5 2341.65 248.938  16
   3  -1  -5 1601.76 270.902  28
  -3  -1  -5 62.4240 608.202  30
   3  -1  -5 1358.47 301.229  33
   3  -1  -5 22.6792 478.033   6
  -3  -1  -5 2053.72 317.401  11
   3  -1  -5 1829.09 291.197  11
   3  -1  -5 1385.11 227.633  21
   3  -1  -5 2385.25 270.443  16
   3  -1  -5 350.516 626.898  46
   3  -1  -6 40.5460 214.848  28
  -3  -1  -6 429.428 248.516  28
   3  -1  -6-15.8484 214.295  16
  -3  -1  -6-9.32351 238.949  33
   3  -1  -6 112.783 275.649  33
  -3  -1  -6 543.532 579.456  46
  -3  -1  -6 72.7258 193.058  16
  -3  -1  -6 58.8358 275.766  11
   3  -1  -6 8.14964 234.543  11
   3  -1  -6 204.212 292.019  34
  -3  -1  -7-90.6315 254.202  28
  -3  -1  -7 124.381 283.092  11
   3  -3   0-37.8409 118.027   2
   3  -3   0 201.134 289.817  36
   3  -3  -1 5968.61 626.227   1
   3  -3  -1 4139.41 546.456  28
   3  -3  -1 4090.07 348.799  16
   3  -3  -1 30.3305 267.147  15
   3   3   1 4446.59 366.363   1
   3   3   1 5011.60 275.556   9
   3  -3  -1 3796.48 593.560  11
   3  -3  -1 4701.90 278.348  47
   3   3   1 5070.79 319.185   5
  -3  -3  -1 5324.22 290.532   2
   3  -3  -1 5020.30 282.576   2
  -3   3   1 4614.76 412.445   1
   3  -3  -1 4320.87 276.401   7
  -3  -3  -1 5459.04 353.959  30
  -3  -3  -1 5347.18 268.119  47
   3  -3  -1 670.802 254.378   4
   3   3   1 2809.22 1009.64  32
  -3   3   1 4480.41 305.070   5
   3  -3  -1 5726.40 304.953  30
   3  -3  -1 4010.37 432.584  13
  -3  -3  -1 90.7851 221.154  16
  -3  -3  -2 624.254 218.241  24
   3  -3  -2 1016.44 124.891   7
   3  -3  -2 778.877 230.016  16
  -3   3   2 936.189 150.794   5
  -3  -3  -2 959.004 244.952  16
  -3  -3  -2 419.739 298.258  28
   3  -3  -2 983.173 355.354  46
  -3  -3  -2 676.442 141.475   2
   3  -3  -2 651.361 109.581  20
  -3  -3  -2 906.971 368.017  44
   3   3   2 14.7936 290.081   1
   3   3   2 688.213 150.540   5
   3  -3  -2 661.133 211.827  24
  -3  -3  -2 192.174 343.761  11
   3  -3  -2 690.226 188.021  30
   3  -3  -2 683.006 137.649  21
  -3  -3  -2 1157.07 354.903  46
  -3   3   2 650.481 143.875   2
  -3  -3  -2 1127.41 267.342  30
  -3  -3  -2 702.253 124.387  21
   3  -3  -2 467.206 311.677  44
   3   3   3 2747.56 274.608  18
   3  -3  -3 2832.60 387.946  28
  -3  -3  -3 2286.87 499.076  44
   3  -3  -3 2574.07 326.906  16
   3  -3  -3 3045.95 276.053  21
   3  -3  -3 1845.11 356.425  30
   3   3   3 1679.45 434.628   1
  -3  -3  -3 1525.17 376.232   4
   3  -3  -3 2581.46 258.335  20
  -3  -3  -3 2447.18 499.654  46
  -3  -3  -3 2864.72 278.862   2
   3  -3  -3 2625.17 344.656  24
  -3  -3  -3 2171.11 364.548  28
  -3  -3  -3 2683.94 389.390  11
  -3  -3  -3 3160.20 319.947  16
   3  -3  -3 1922.45 513.081  46
  -3  -3  -3 2581.92 335.045  24
  -3  -3  -3 3091.63 407.690  30
   3  -3  -3 2917.95 416.259  11
   3  -3  -4 443.268 268.443  11
  -3  -3  -4 103.679 503.422  46
  -3  -3  -4 345.336 225.253  24
   3  -3  -4 231.392 371.869  30
   3  -3  -4 526.704 209.219  24
  -3  -3  -4 672.304 130.567  21
  -3  -3  -4 620.585 312.271  11
   3  -3  -4 551.917 213.829  16
  -3  -3  -4 110.336 357.780  30
   3  -3  -4 235.576 242.177  28
   3  -3  -4 304.498 522.304  46
  -3  -3  -4 415.209 188.094  16
   3  -3  -4 414.279 138.020  21
  -3  -3  -4 410.470 277.841  28
   3  -3  -5 1442.67 251.215  16
  -3  -3  -5 1586.12 267.420  24
   3  -3  -5 969.273 287.381  28
  -3  -3  -5 537.183 451.464  30
  -3  -3  -5 1647.34 190.466  21
  -3  -3  -5 1548.21 610.311  46
   3  -3  -5 537.409 619.580  46
  -3  -3  -5 1495.67 347.240  11
   3  -3  -5 1226.16 267.930  24
  -3  -3  -5 1210.20 313.612  28
   3  -3  -5 832.297 195.846  21
   3  -3  -5 1216.95 305.633  11
   3  -3  -6 64.0598 147.662  21
   3  -3  -6 262.188 217.946  16
  -3  -3  -6-160.566 600.205  46
   3  -3  -6 536.476 630.628  46
  -3  -3  -6 624.092 477.249  30
   3  -3  -6 37.0688 299.799  11
  -3  -3  -6-72.1280 244.401  24
  -3  -3  -6-33.9857 309.955  28
  -3  -3  -6 365.440 344.541  11
   3  -3  -6 266.615 265.703  28
   3  -3  -7 872.604 170.423  21
  -3  -3  -7 557.889 363.817  11
  -3  -3  -7 44.4150 270.757  24
  -3  -3  -7 697.729 337.220  28
   3  -3  -7 131.231 243.338  16
   3  -3  -7 976.382 291.352  28
   3  -3  -7 434.329 593.417  46
   3  -3  -7 669.298 311.281  11
  -3  -3  -7 431.863 605.427  46
  -3  -3  -8 120.863 581.661  46
  -3  -3  -8-87.6963 355.763  11
  -3  -3  -8 11.6718 261.274  24
   3  -3  -8 60.7573 568.025  46
  -3  -3  -8 62.1102 322.520  28
  -3  -5  -1 45.1510 137.778  47
   3  -5  -1 168.351 158.283  47
   3  -5  -1-32.4609 54.7715  16
   3  -5  -1 81.1377 142.120   7
  -3  -5  -1 202.685 253.226  30
   3  -5  -2 1397.84 397.354  44
  -3  -5  -2 820.103 155.522  21
  -3  -5  -2 899.119 511.532  28
   3  -5  -2 252.411 417.109  46
  -3  -5  -2 887.136 567.996  11
   3  -5  -2 324.479 305.017  16
   3  -5  -2 423.608 171.677  21
   3  -5  -2 23.9372 150.917  28
  -3  -5  -2 1179.23 286.765  30
   3  -5  -2 1048.66 143.116   7
   3  -5  -2 74.1086 152.842  11
  -3  -5  -2 911.190 456.634  44
   3  -5  -2 753.960 217.652  30
  -3  -5  -2 1889.26 484.323  46
  -3  -5  -2 1086.95 162.313  47
  -3  -5  -3 1097.40 452.839  44
  -3  -5  -3 856.182 339.697  16
  -3  -5  -3 897.258 570.589  11
  -3  -5  -3 860.167 470.520  46
   3  -5  -3 1644.97 570.435  11
  -3  -5  -3 811.950 504.233  28
   3  -5  -3 1009.52 440.810  46
  -3  -5  -3 1295.46 313.337  30
   3  -5  -3 717.924 177.574  21
   3  -5  -3 892.078 492.397  28
   3  -5  -3 867.397 341.820  16
  -3  -5  -3 1068.95 158.599  21
   3  -5  -3 1059.12 409.642  44
  -3  -5  -4 76.1913 248.964  24
  -3  -5  -4 15.6111 419.874  28
   3  -5  -4 181.092 144.696  21
   3  -5  -4 444.970 282.277  16
   3  -5  -4 346.801 516.649  11
   3  -5  -4 361.098 486.810  46
  -3  -5  -4 612.950 478.032  11
   3  -5  -4 299.138 251.985  24
  -3  -5  -4 455.607 127.640  21
  -3  -5  -4 403.906 510.249  46
  -3  -5  -4-60.5354 348.469  30
   3  -5  -4 686.099 447.200  28
   3  -5  -5 1126.53 162.243  21
  -3  -5  -5 168.046 266.886  24
   3  -5  -5 422.744 304.382  16
  -3  -5  -5 155.675 435.724  28
   3  -5  -5 931.305 452.719  11
   3  -5  -5 1010.58 401.090  28
   3  -5  -5-10.9229 261.276  24
  -3  -5  -5 788.164 501.150  11
  -3  -5  -5-461.921 570.624  46
   3  -5  -5 46.5498 551.507  46
  -3  -5  -6 491.845 487.515  11
   3  -5  -6 133.309 626.306  46
   3  -5  -6 163.434 391.732  28
   3  -5  -6 370.609 152.218  21
   3  -5  -6-101.922 274.748  24
  -3  -5  -6 165.424 635.583  46
  -3  -5  -6 11.7074 269.464  24
  -3  -5  -6 349.126 420.017  28
  -3  -5  -7 177.996 430.466  28
  -3  -5   7-137.252 672.706  38
  -3  -5  -7 83.5895 495.454  11
   3   5  -7 4688.32 4935.57  32
  -3   5  -7 5515.36 2269.94  45
  -3  -5  -7-24.4114 278.268  24
   3  -5  -7-11.3554 255.888  24
  -3  -5  -7-287.229 627.025  46
  -3  -5   7 1973.74 5820.64   8
   3  -5  -7 475.054 618.781  46
   3  -7  -3 246.939 393.809  44
   3  -7  -3 834.172 168.265  21
   3  -7  -3 245.770 449.091  46
  -3  -7  -3 22.4825 467.497  46
  -3  -7  -3 712.865 483.047  44
   3  -7  -4-78.0138 139.748  16
  -3  -7  -4-114.728 314.328  28
  -3  -7  -4 567.324 360.007  11
   3  -7  -4-89.9928 507.061  46
   3  -7  -4 455.330 149.551  21
  -3  -7  -4 680.897 481.139  44
  -3  -7  -4-438.925 543.368  46
  -3  -7  -5 161.143 589.034  46
   3   7  -5 723.141 2816.35  45
   3  -7   5-1797.32 4882.95  29
  -3  -7  -5 457.065 483.482  28
  -3  -7   5 3202.42 2437.57  37
   3  -7   5 101.528 448.932  30
   3  -7   5 3022.55 2241.96  37
   3  -7   5-12550.5 5036.66  41
   3   7  -5 993.566 5100.29  32
   3  -7   5 90.1870 5336.46  31
  -3  -7  -5 224.272 569.242  11
   3  -7  -5 475.847 560.519  46
   3  -7   5-505.250 3140.75  49
   3   7  -5 1946.33 2881.29  39
  -3  -7   5 1691.79 5746.61  31
  -3  -7   5 199.205 1607.61  38
  -4   0   0 5056.57 450.024   3
   4   0   1-63.7185 123.548   3
   4   0   1 11.4467 75.2824  48
  -4   0   1-44.3244 130.311   1
   4   0  -1-92.5504 424.244  39
   4   0  -1-19.7451 48.8457  21
   4   0   1 1.15771 26.8286   2
  -4   0  -1-5.68697 45.1962   5
  -4   0  -1 22.3324 150.389  30
   4   0  -1 55.6419 53.4779   5
  -4   0   1 189.943 293.931  23
   4   0  -2 4306.66 839.522  39
   4   0  -2 5804.35 408.939   7
   4   0  -2 3523.66 626.238  46
   4   0  -2 5005.49 397.094   5
   4   0  -2 1589.81 393.043  28
  -4   0   2 4654.80 692.943  23
   4   0   2 5249.06 480.188   3
   4   0   2 4873.98 436.632  15
   4   0  -2 1839.27 407.523  11
  -4   0  -2 4893.04 479.457   4
  -4   0  -2 4807.37 408.132  28
  -4   0  -2 5811.98 398.365   5
  -4   0  -2 2752.78 535.698  46
   4   0   2 5165.75 385.640   2
  -4   0  -2 4983.87 413.588  11
   4   0  -3-102.352 211.743  11
   4   0  -3 365.394 963.528  39
   4   0  -3 845.321 637.108  22
  -4   0  -3 545.485 489.717  30
   4   0   3 234.942 250.545   3
   4   0  -3-36.4341 166.892  28
  -4   0  -3-13.9626 135.283   5
  -4   0  -3 25.5175 90.5155   4
   4   0   3 222.419 283.003  15
   4   0  -3-447.371 1240.08  12
   4   0  -3-192.459 600.289  46
   4   0   3 11.7422 129.473   2
  -4   0  -3 395.397 486.514  46
   4   0  -4 151.215 206.125  11
  -4   0  -4 361.755 595.759  30
   4   0  -4 495.515 304.690  34
   4   0  -4-78.4618 982.198  39
   4   0  -4-7.47598 44.3481  21
   4   0   4 395.076 172.549   2
   4   0  -4 40.4160 171.925  28
  -4   0  -4-150.922 600.013  46
  -4   0  -4 433.268 177.302   5
  -4   0  -4 38.3413 560.921   6
   4   0   4 587.140 271.873   3
   4   0   5-104.345 173.902   2
  -4   0  -5 149.081 237.611  34
   4  -2   0 4247.12 390.695   7
  -4  -2   0 3330.54 555.736  28
   4  -2   0 3751.31 428.955  36
  -4  -2   0 4110.18 597.895  11
  -4  -2   0 5319.12 500.542  38
   4  -2   0 3953.10 505.407  13
  -4  -2   0 5914.01 485.081   1
   4   2   0 5141.75 402.151   1
   4  -2   0 740.768 1171.63   8
   4  -2   0 4514.54 369.526   2
  -4  -2   0 1969.19 813.214  37
  -4  -2   0 3915.27 462.453  36
  -4  -2   0 389.232 1343.26  31
   4   2   0 6440.96 402.782   9
   4  -2   0 216.583 400.666  15
   4  -2  -1 175.232 147.972  24
   4  -2  -1 7.12827 158.362  16
   4   2   1 129.560 119.584   5
  -4  -2  -1 5.44591 66.2540  47
  -4  -2  -1 25.2938 93.4360   2
  -4  -2  -1 48.5964 170.033  30
   4  -2  -1 119.267 336.433  11
   4  -2  -1 160.961 298.661  28
   4   2   1 160.969 226.745   1
  -4  -2  -1-51.7633 166.115  16
   4  -2  -1-5.18328 94.0374   2
  -4  -2  -1 7.05121 143.356  24
  -4   2   1 103.999 85.6218   2
   4  -2  -1 8.95568 85.2952   7
  -4   2   1 101.765 107.121   5
   4  -2  -1-196.363 354.810   1
   4   2   1 151.551 118.731  15
   4  -2  -1-13.7733 97.9959  47
   4  -2  -2 953.724 337.183  46
   4  -2  -2 1256.24 136.869  20
  -4  -2  -2 1275.05 189.154  24
  -4  -2  -2 1043.61 303.751  46
  -4  -2  -2 1517.04 284.548  30
   4  -2  -2 1334.82 197.987  16
   4   2   2 1078.22 154.803  18
  -4  -2  -2 1330.01 173.608  16
  -4   2   2 1139.02 200.706   4
   4  -2  -2 1165.11 213.217  11
   4  -2  -2 1317.23 202.864  28
  -4  -2  -2 1194.94 169.351   5
  -4   2   2 1045.83 152.957   5
  -4  -2  -2 1077.55 144.057   2
   4   2   2 1381.27 155.862   5
   4  -2  -2 1276.07 146.604   7
  -4  -2  -2 1185.33 129.307  21
   4  -2  -2 899.486 276.953  44
   4   2   2 892.827 151.506  48
  -4  -2  -3 116.526 167.614  24
  -4  -2  -3 642.916 289.701   4
   4  -2  -3 142.158 141.868   5
   4  -2  -3 284.377 173.630  33
   4  -2  -3 172.310 395.410  30
  -4  -2  -3 374.973 333.856  30
   4  -2  -3 226.734 156.430   7
  -4   2   3 485.184 584.323  23
   4  -2  -3 142.502 169.474  24
  -4   2   3 569.148 399.065   1
  -4  -2  -3 57.4478 138.485   5
  -4  -2  -3 86.4756 184.671   3
  -4   2   3 40.7533 129.064   2
  -4   2   3-40.4032 256.252   4
  -4  -2  -3-4.71137 114.058   2
  -4  -2  -3 173.569 99.6539  21
   4   2   3 61.9154 120.626   5
  -4   2   3 27.1865 121.894   5
   4   2   3-10.9471 128.556   2
   4  -2  -3 4.81502 115.775  21
  -4  -2  -3 343.174 576.837  40
  -4  -2  -3 590.497 440.311  46
   4  -2  -3 244.591 181.848  16
   4  -2  -3 193.675 444.875  46
  -4  -2  -3 156.832 139.698  16
  -4  -2  -4 781.097 152.678  21
   4  -2  -4 466.317 225.241  33
  -4  -2  -4 1870.29 611.017  46
  -4  -2  -4 717.908 293.473  11
  -4   2   4 1144.41 397.754   4
  -4  -2  -4 743.439 211.706  24
   4  -2  -4 526.389 204.406  24
  -4  -2  -4 654.923 265.556  28
  -4  -2  -4 962.896 182.317  33
   4   2   4 528.533 166.999   2
  -4  -2  -4 768.141 182.257  16
   4  -2  -4 590.076 203.920  16
   4  -2  -4 538.463 214.620  28
   4  -2  -4 614.299 160.403  21
  -4  -2  -4 953.468 457.777  30
   4  -2  -4 1852.70 634.813  46
   4  -2  -4 506.179 235.460  11
   4  -2  -5-25.7915 564.788  46
  -4  -2  -5-110.044 295.156  11
  -4  -2  -5-160.312 170.791  33
  -4  -2  -5 82.1238 117.140  21
   4  -2  -5 32.6809 211.263  11
  -4  -2  -5 275.561 567.756  46
   4  -2  -5 79.9169 198.829  16
  -4  -2  -5 300.001 273.233  28
  -4  -2  -5 22.7742 467.544  30
   4  -2  -5-44.2805 215.498  33
   4  -2  -5-37.3846 153.447  21
   4  -2  -5 69.2432 203.906  24
   4  -2  -5-229.296 194.551  28
  -4  -2  -5-241.764 217.003  24
   4  -2  -6-108.504 231.580  11
   4  -2  -6-85.0836 230.616  33
  -4  -2  -6-338.336 518.081  30
  -4  -2  -6 283.956 317.982  11
   4  -2  -6-166.740 219.407  28
  -4  -2  -6 392.968 284.666  28
   4  -2  -6-28.5869 618.926  46
  -4  -2  -6 9.92247 226.710  24
   4  -2  -6-27.5710 157.578  21
  -4  -2  -6-469.543 599.141  46
   4  -2  -6-37.8893 223.867  24
   4  -2  -6 263.743 208.434  16
   4  -2  -7 376.778 234.895  33
   4  -2  -7-131.683 228.294  16
   4  -2  -7 339.211 616.698  46
  -4  -2  -7-34.9040 331.537  28
   4  -2  -7 158.585 241.263  28
  -4  -2  -7-357.706 791.624  46
   4  -2  -7-30.4196 228.258  24
  -4  -2  -7-11.6419 356.727  11
  -4  -2  -7-10.7547 253.956  24
   4  -2  -7 176.319 277.717  11
  -4  -2  -8-120.060 285.267  28
  -4  -2  -8 48.0583 306.352  11
  -4  -2  -8 101.860 231.859  24
   4   4   1 835.053 1111.99  32
   4  -4  -1-66.7669 155.510  47
  -4  -4  -1 265.275 621.109  11
   4  -4  -1-13.3897 313.730  16
   4   4   1-6.43009 104.737   9
  -4  -4  -1-49.5366 136.693  47
  -4  -4  -1-210.643 537.207  28
   4  -4  -1 99.7711 189.759  30
   4  -4  -1 371.946 423.657  13
   4  -4  -1 6.90209 151.064   7
  -4  -4  -1 291.190 273.274  30
   4   4   1 256.520 231.783   1
   4  -4  -2 15.5055 387.826  46
   4  -4  -2 549.276 137.412   7
  -4  -4  -2 1143.75 470.006  44
  -4  -4  -2 735.649 417.610  46
   4   4   2 1016.01 364.842   1
   4  -4  -2 584.823 161.617  21
  -4  -4  -2 604.236 279.221  30
   4  -4  -2 417.778 352.433  44
   4  -4  -2 1062.34 332.310  16
   4  -4  -2 562.799 185.679  30
   4   4   2 581.946 149.667   9
   4  -4  -2 1171.99 591.630  28
  -4  -4  -2 519.150 265.470  16
  -4  -4  -2 1140.99 492.954  28
  -4  -4  -2 1235.80 628.961  11
  -4  -4  -2 379.164 140.725  21
   4  -4  -3-278.147 268.094  16
  -4  -4  -3-262.991 262.016   4
   4  -4  -3-103.765 412.345  11
   4  -4  -3 62.6951 367.288  28
  -4  -4  -3 17.2301 410.493  46
   4  -4  -3 87.0666 135.544  21
  -4  -4  -3 92.6609 279.640  16
  -4  -4  -3 247.888 317.940  30
   4  -4  -3-1313.40 444.797  46
  -4  -4  -3-105.644 456.923  11
   4  -4  -3 187.250 121.949   7
  -4  -4  -3-137.395 233.957  24
  -4  -4  -3-155.180 411.045  44
   4  -4  -3 238.900 366.814  44
   4  -4  -3 280.408 226.467  24
  -4  -4  -3 87.6562 399.990  28
  -4  -4  -3 119.027 114.181  21
   4  -4  -4 66.9069 223.158  24
  -4  -4  -4 148.123 343.282  28
  -4  -4  -4 31.4365 345.791  30
  -4  -4  -4 153.890 514.881  46
   4  -4  -4 182.177 410.907  11
  -4  -4  -4 254.230 233.587  24
  -4  -4  -4 350.005 117.418  21
   4  -4  -4-291.045 541.755  46
  -4  -4  -4 12.6303 377.444  11
   4  -4  -4 728.479 361.745  28
   4  -4  -4 265.747 242.846  16
   4  -4  -4 148.945 147.588  21
   4  -4  -5-18.7898 251.916  16
  -4  -4  -5-31.0685 242.383  24
  -4  -4  -5 53.0611 390.684  30
  -4  -4  -5 196.135 380.435  11
   4  -4  -5 61.8390 341.137  11
   4  -4  -5-503.502 308.824  28
   4  -4  -5 438.097 569.639  46
   4  -4  -5-16.9627 139.930  21
  -4  -4  -5 25.5583 342.804  28
  -4  -4  -5 25.2110 573.375  46
   4  -4  -5 300.868 238.416  24
   4  -4  -6 263.160 597.862  46
   4  -4  -6 288.785 344.597  11
  -4  -4  -6-260.940 407.628  11
  -4  -4  -6 187.906 359.828  28
   4  -4  -6 389.701 259.498  16
   4  -4  -6-18.5281 150.253  21
   4  -4  -6 159.335 245.040  24
   4  -4  -6 20.9051 302.598  28
  -4  -4  -6-26.8989 598.932  46
  -4  -4  -6 121.969 260.621  24
   4  -4  -7 142.009 155.435  21
  -4  -4  -7-43.0901 429.032  11
  -4  -4  -7 285.636 602.453  46
  -4  -4  -7-252.587 385.610  28
   4  -4  -7 22.3498 259.183  24
  -4  -4  -7 11.8069 271.229  24
   4  -4  -7 759.722 615.816  46
  -4  -6  -2-112.000 277.865  30
  -4  -6  -2 145.995 461.547  44
  -4  -6  -2 26.0606 49.3939  11
   4  -6  -2 231.151 435.802  46
  -4  -6  -2-220.899 495.659  46
   4  -6  -2 31.6108 106.613  16
   4  -6  -2 303.131 395.556  44
  -4  -6  -2-6.25856 143.651  21
  -4  -6  -2 129.439 146.668  47
   4  -6  -2-7.48329 169.700  21
  -4  -6  -2-25.2984 43.7719  28
   4  -6  -3-578.964 327.112  16
  -4  -6  -3 201.282 541.989  28
   4  -6  -3 377.151 388.764  44
  -4  -6  -3-138.522 471.943  44
   4  -6  -3 181.944 155.033  21
  -4  -6  -3 184.748 301.941  30
  -4  -6  -3 21.1284 486.056  46
   4  -6  -3-264.052 422.706  46
  -4  -6  -3-875.380 613.313  11
   4  -6  -4-484.149 488.635  46
   4  -6  -4 342.138 451.343  28
  -4  -6  -4 296.875 503.740  28
   4  -6  -4-83.0429 510.015  11
  -4  -6  -4-92.3837 513.612  46
   4  -6  -4-40.4205 308.937  16
  -4  -6  -4-163.746 566.398  11
   4  -6  -4-30.5840 143.708  21
  -4  -6  -4 230.509 486.504  44
  -4  -6  -4-487.322 369.469  30
   4  -6  -5 47.8992 545.333  46
   4  -6  -5-106.389 328.007  16
  -4  -6  -5 269.724 497.110  28
  -4  -6  -5 180.918 568.804  46
  -4  -6  -5 19.9298 557.714  11
   4  -6  -5-101.361 140.980  21
  -4  -6   5 1065.27 1522.34  35
  -4  -6   6 79.8284 282.676  36
   4  -6   6 5096.69 2193.51  35
   4   6  -6 1190.80 13131.3  19
  -4  -6  -6-138.658 580.381  11
  -4  -6   6-1662.59 1661.89  38
  -4  -6   6-49.5429 1470.21  37
   4   6  -6 459.147 4826.43  32
  -4  -6  -6 143.291 615.698  46
  -4  -6  -6 421.230 494.684  28
   4   6  -6 274.151 1731.25   6
  -4  -6   6 4496.79 4471.64  41
  -4  -6   6 206.456 873.193  30
   4   6  -6 2171.11 2499.47  40
  -4  -6   6-168.173 4514.19  31
  -4  -6   6-13839.9 6870.37  17
   4   6  -6 692.875 1782.05  25
   4  -6  -6 80.6384 607.773  46
   4   6  -6-332.315 5094.38  12
   4  -6  -6-80.7157 154.260  21
  -4   8  -3 4103.02 5503.52  32
   4   8  -3-1112.79 1554.37  45
  -4   8  -4-1238.49 5180.16  12
   5  -1   0 283.273 58.4235   2
  -5   1   0 237.968 49.6365   2
   5   1   0 159.421 87.3483  15
  -5  -1   0 396.097 211.022  28
  -5  -1   0 178.188 93.1599  30
   5  -1   0 234.343 66.7154  47
   5  -1   0 199.817 92.8436  15
   5  -1   0 339.101 117.121  16
   5  -1   0 396.677 108.876  48
   5   1   0 34.6762 528.503  32
  -5  -1   0 349.586 249.355  11
  -5  -1  -1 341423. 25843.6   2
  -5  -1  -1 323827. 25874.7  44
  -5   1   1 349070. 25899.6   1
   5  -1  -1 336809. 25847.3  24
   5  -1   1 296131. 25889.4  13
   5   1   1 314426. 25843.2   5
   5  -1  -1 318310. 25850.4   2
  -5  -1  -1 330865. 25846.5  24
   5  -1  -1 308772. 25847.1   7
   5  -1  -1 304588. 25867.6   3
   5  -1  -1 312629. 25845.9  20
  -5   1   1 312539. 25844.0   5
   5  -1  -1 330484. 25851.2  33
  -5  -1  -1 290544. 25863.7  30
   5  -1  -1 295913. 25891.7   1
  -5   1   1 299680. 25846.3   2
  -5  -1  -1 319541. 25855.3  28
   5   1   1 319605. 25846.4  15
  -5   1  -1 317964. 25848.7   6
  -5  -1  -1 297356. 25845.3   5
   5  -1  -1 303314. 25845.6   5
   5  -1  -1 297733. 25845.1  21
   5  -1   1 317050. 25865.6   7
  -5  -1  -1 338149. 25863.1  46
  -5   1  -1 367388. 25881.2   4
  -5  -1  -1 322697. 25855.6  11
   5   1   1 316434. 25853.1  18
   5  -1  -2 9.60910 106.408   5
  -5  -1  -2-90.3924 175.855  28
   5  -1  -2-14.7210 114.588  11
   5   1   2-47.4261 107.700  15
  -5  -1  -2-1224.41 457.380  46
  -5   1   2-124.695 127.779   2
   5  -1  -2-1070.74 478.651  46
   5  -1  -2-49.2849 110.537  20
   5  -1  -2-363.187 233.876   7
  -5  -1  -2-93.2890 106.649   5
  -5  -1  -2-26.4463 83.7043   2
   5   1   2-335.571 173.642  48
  -5   1   2-543.189 645.967  23
  -5   1  -2 347.824 808.287  22
   5   1   2-82.9298 106.074   5
   5  -1  -2-35.1847 105.272  28
  -5  -1  -2 24.0400 196.877  11
  -5  -1  -2-747.070 298.042   3
  -5   1   2-767.234 478.739   1
   5   1   2 26.9064 95.0140   2
  -5   1  -2 427.744 496.472  25
  -5   1   2 64.0379 100.201   5
  -5   1  -2-33.8115 486.965   6
  -5   1  -2 1375.19 1818.36  12
   5  -1  -3 98026.4 1309.53  46
  -5  -1  -3 79878.6 1076.08  30
   5   1   3 151779. 785.636   5
  -5   1   3 143931. 1654.11  23
  -5  -1  -3 160836. 676.477  16
   5  -1  -3 133640. 788.336   5
   5   1   3 143389. 739.701  15
  -5  -1  -3 136651. 1242.54   4
   5  -1  -3 148994. 975.015   6
   5  -1  -3 172063. 899.120   7
   5  -1  -3 143545. 766.615  21
   5  -1  -3 141258. 725.486  28
   5   1   3 163758. 785.674   2
   5  -1  -3 155446. 1193.10  34
  -5   1   3 112868. 1414.81   1
  -5  -1  -3 157149. 826.248   5
  -5   1   3 138358. 869.772   2
  -5  -1  -3 103849. 1278.78  46
   5  -1  -3 130163. 957.005  33
  -5  -1  -3 153870. 942.591  28
   5  -1  -3 153561. 851.324  16
  -5   1   3 150554. 823.354   5
   5  -1  -3 142126. 731.300  11
  -5  -1  -3 154885. 948.637  11
  -5  -1  -3 142029. 735.909  33
   5  -1  -4-8.44171 14.6169   7
  -5  -1  -4 122.761 141.857  16
  -5  -1  -4 128.984 143.066   5
   5   1   4 30.8729 138.548   5
   5  -1  -4 193.350 231.440  33
   5  -1  -4 202.990 272.960  34
   5  -1  -4 192.330 181.882  16
  -5  -1  -4 230.483 473.840  30
  -5  -1  -4-107.962 187.369  33
   5  -1  -4 130.292 170.227  28
  -5  -1  -4 143.626 550.680  46
   5  -1  -4-149.818 151.126  21
   5  -1  -4-369.887 608.828  46
   5   1   4 171.909 143.190   2
  -5   1   4-33.4438 146.381  23
   5  -1  -4 29.7575 190.255  11
   5  -1  -5 51022.4 4127.09  11
   5  -1  -5 53864.3 4148.93  33
  -5  -1  -5 29000.4 4198.94  46
   5  -1  -5 51299.5 4126.44  28
  -5  -1  -5 54745.3 4131.77  33
  -5  -1  -5 21759.1 4177.89  30
   5  -1  -5 58066.8 4135.11  16
   5  -1  -5 57871.1 4171.57  34
   5  -1  -6 215.648 226.447  11
  -5  -1  -6-78.4340 313.906  11
  -5  -1  -6-29.8257 596.891  46
   5  -1  -6-154.261 280.172  34
   5  -1  -6 244.165 207.599  28
  -5  -1  -6 258.176 279.281  28
   5  -1  -6-8.20250 205.260  16
  -5  -1  -6 185.649 231.304  33
   5  -1  -6-7.52821 8.25709  21
   5  -1  -6 152.070 270.772  33
  -5  -1  -7-235.701 301.463  11
  -5  -1  -7 424.970 265.350  28
   5  -3   0 753.151 132.298   2
   5  -3   0 792.405 154.706  47
  -5  -3  -1 120254. 11976.7  11
  -5  -3  -1 159555. 11936.8   2
   5  -3  -1 143065. 11931.9   2
   5   3   1 131866. 11947.8   1
  -5  -3  -1 147983. 11925.9  47
   5   3   1 142283. 11928.7   9
  -5  -3  -1 122565. 11973.4  28
   5  -3  -1 138475. 11930.5  47
  -5   3   1 158565. 11940.8   5
   5  -3  -1 131737. 11947.4  16
   5   3   1 155523. 11943.2   5
   5  -3  -1 138366. 11935.2  15
   5  -3  -1 165082. 11932.3  30
   5  -3  -1 167998. 12043.9   1
  -5  -3  -1 154068. 11956.3  30
  -5  -3  -2 577.028 132.176   2
   5   3   2 659.263 139.692   5
   5  -3  -2 306.249 378.398  11
  -5   3   2 382.176 127.283   2
   5   3   2 764.006 308.211   1
   5  -3  -2 886.617 284.780  44
   5  -3  -2 591.714 337.067  28
  -5   3   2 568.269 139.202   5
   5  -3  -2 444.157 148.903   2
  -5  -3  -2 565.147 271.697  30
   5  -3  -2 621.399 109.026  20
  -5  -3  -2 474.995 244.256  16
   5  -3  -2 516.056 329.136  46
  -5  -3  -2 456.303 101.964  21
  -5  -3  -2 272.385 345.914  46
   5  -3  -2 411.891 150.365  30
   5  -3  -2-27.8106 468.730   1
  -5  -3  -2 307.849 210.282  24
   5  -3  -2 518.843 137.210  21
   5  -3  -2 127.279 219.781  16
   5  -3  -2 305.274 214.690  24
  -5   3   2 332.872 321.410   1
  -5  -3  -3 83684.1 6454.23  46
   5  -3  -3 75461.3 6405.28  28
   5  -3  -3 75899.1 6401.51  16
   5  -3  -3 51305.2 6395.40  30
  -5  -3  -3 72403.1 6431.07  30
   5   3   3 86819.1 6393.88  18
  -5  -3  -3 91874.6 6404.50  16
   5   3   3 57815.4 6426.94   1
  -5  -3  -3 73652.0 6411.01  28
  -5  -3  -3 84802.7 6408.95  24
   5  -3  -3 84142.8 6407.46  24
  -5  -3  -3 86239.5 6383.53  21
   5  -3  -3 83581.5 6391.95  21
  -5  -3  -3 78463.9 6390.26   2
  -5  -3  -3 73749.5 6412.92  11
   5  -3  -3 72194.2 6406.17  11
  -5  -3  -4 174.268 114.275  21
   5  -3  -4 514.987 175.415   7
  -5  -3  -4 694.881 316.419  11
   5  -3  -4 47.0103 210.451  16
   5  -3  -4 301.594 134.735  21
  -5  -3  -4 432.169 275.781  28
   5  -3  -4 342.990 223.981  28
  -5  -3  -4 309.831 506.261  46
  -5  -3  -4 318.865 379.068  30
   5  -3  -4 24.9601 207.402  24
   5  -3  -4 93.6456 252.109  11
   5   3   4 280.075 146.773  18
  -5  -3  -4 153.766 208.653  24
   5  -3  -5 36114.2 3033.13  11
   5  -3  -5 43246.7 3036.88  33
  -5  -3  -5 38200.4 3051.41  28
   5  -3  -5 38556.0 3036.25  24
  -5  -3  -5 39327.4 3040.14  24
   5  -3  -5 36091.1 3029.30  16
   5  -3  -5 35976.2 3031.19  28
  -5  -3  -5 39790.4 3056.39  11
   5  -3  -6 45.7807 155.713  21
  -5  -3  -6 288.919 356.008  11
  -5  -3  -6 117.292 454.207  30
   5  -3  -6 349.489 602.928  46
   5  -3  -6-471.031 257.110  28
  -5  -3  -6 30.8629 239.746  24
   5  -3  -6 191.588 214.207  33
  -5  -3  -6 35.8259 319.928  28
   5  -3  -6 243.789 234.664  24
   5  -3  -6 517.179 279.375  11
   5  -3  -6 273.632 223.244  16
  -5  -3  -6-454.313 606.796  46
   5  -3  -7 15556.7 1085.17  16
   5  -3  -7 5559.46 1239.42  46
  -5  -3  -7 4567.86 1162.68  30
  -5  -3  -7 2733.23 1243.71  46
   5  -3  -7 14997.4 1059.30  21
  -5  -3  -7 14616.0 1137.51  11
  -5  -3  -8 105.690 268.666  24
   5  -3  -8-32.3544 237.101  24
  -5  -3  -8 236.350 333.604  28
  -5  -3  -8-92.7061 370.633  11
  -5  -3  -8 271.972 582.216  46
   5  -5  -1 26182.6 543.953  16
   5  -5  -1 56023.1 547.688  47
  -5  -5  -1 27.0352 24.6444  28
  -5  -5  -1-27.8566 39.5404  11
   5  -5  -1 54648.1 558.152  21
   5  -5  -1 30.1280 159.813   7
   5  -5  -1-332.023 416.181  13
  -5  -5  -1-90.6131 272.100  30
  -5  -5  -2-21.6411 559.447  11
  -5  -5  -2 604.068 145.824  47
   5  -5  -2 774.434 361.517  44
  -5  -5  -2 592.281 471.195  44
  -5  -5  -2 1255.03 511.210  28
  -5  -5  -2 1022.57 470.638  46
   5  -5  -2 563.456 305.706  16
   5  -5  -2 70.5934 158.786  21
   5  -5  -2 409.366 400.327  46
  -5  -5  -2 710.213 144.864  21
  -5  -5  -2 582.912 281.254  30
   5  -5  -2 475.545 135.245   7
   5  -5  -3 29478.1 3020.47  11
  -5  -5  -3 31272.3 3003.96  28
  -5  -5  -3 30707.7 3016.35  11
   5  -5  -3 33369.6 2969.71  44
   5  -5  -3 32892.1 2949.68  16
  -5  -5  -3 39883.4 3023.20  44
  -5  -5  -3 35304.5 2964.48  30
   5  -5  -3 28505.2 3002.71  28
  -5  -5  -3 40503.1 2915.21  21
  -5  -5  -4 621.455 502.137  46
   5  -5  -4 38.9812 465.396  46
   5  -5  -4 231.514 149.042  21
   5  -5  -4 474.909 296.447  16
  -5  -5  -4 481.994 380.813  30
  -5  -5  -4 350.525 483.039  11
   5  -5  -4-179.831 253.954  24
   5  -5  -4 344.664 466.513  28
  -5  -5  -4 87.2411 259.989  24
  -5  -5  -4 307.019 426.196  28
   5  -5  -4 373.079 527.574  11
  -5  -5  -5 15523.6 1566.26  11
   5  -5  -5 12958.9 1577.35  46
   5  -5  -5 20117.8 1504.90  16
   5  -5  -5 15409.8 1486.60  24
   5  -5  -5 21239.6 1461.97  21
  -5  -5  -5 11512.8 1518.54  30
   5  -5  -6 194.129 152.343  21
  -5  -5  -6 55.5416 628.491  46
   5  -5  -6 11.1408 270.583  24
   5  -5  -6 999.300 609.260  46
  -5  -5  -6-68.6256 502.226  11
  -5  -5  -6 298.990 441.392  28
   5  -5  -6 542.516 313.368  16
  -5  -5  -6 35.3340 274.299  24
  -5  -5  -7 7600.35 840.120  11
  -5  -5  -7 6355.50 798.144  28
   5  -5  -7 2516.73 911.683  46
  -5   5  -7 446.728 1101.56  45
   5   5  -7 2476.37 3800.50  32
   5  -5  -7 9010.88 631.078  21
  -5  -5   7 2660.79 1569.02  38
  -5  -5  -7 1272.96 939.824  46
  -5   5  -7 2163.70 2585.08  39
   5  -7  -3 15623.5 316.560  21
  -5  -7  -3 301.610 478.339  44
  -5  -7  -3 160.123 508.059  46
  -5  -7  -3-200.351 323.508  30
   5  -7  -3 15.9127 21.3993  16
  -5  -7  -3-25.6308 34.3951  11
  -5  -7  -3-24.8803 27.2827  28
   5  -7  -3 16541.0 631.264  46
  -5  -7  -4 520.868 501.275  44
  -5  -7   4-839.980 1097.04  13
  -5  -7  -4 272.646 571.893  46
  -5  -7  -4 644.808 471.653  11
   5  -7  -4 477.135 492.756  46
   5  -7  -4 307.676 260.913  16
  -5  -7  -4 69.5629 405.855  28
   5  -7   4 313.787 463.552  30
   5  -7  -4 517.813 156.133  21
   5  -7   5 932.635 4753.46  31
   5   7  -5 3365.84 2797.75  39
   5  -7   5-9314.79 3466.35  41
   5   7  -5-661.211 2516.58  45
   5  -7  -5 3909.92 883.864  46
   5  -7   5 559.665 3072.75  49
  -5  -7  -5 2467.38 830.664  28
  -5  -7  -5 3844.84 884.113  11
   5  -7   5 616.107 1399.73  43
   5  -7   5-4524.67 2850.97  29
  -5  -7  -5 2917.64 938.602  46
  -5  -7   5 15376.5 2651.86  35
   5  -7  -5 10436.9 649.549  21
   5  -7   5 3740.33 2346.23  37
  -6   0   0 97821.8 8169.48   3
   6   0   0 101143. 8136.65   7
   6   0   0 97689.1 8135.39  20
   6   0   0 100909. 8140.56  18
   6   0  -1 15.3297 60.6663   5
   6   0  -1 14.3662 62.4486  21
  -6   0  -1 7.60513 93.6889  11
   6   0   1 5.84538 91.4675  15
  -6   0   1 34.6532 160.874   1
   6   0  -1-5.15441 89.2669  15
   6   0   1-40.8039 102.438  48
   6   0   1-15.1870 155.891   3
  -6   0  -1 23.5306 182.745  30
   6   0  -1-9.74660 140.276  34
  -6   0  -1 15.1470 86.5696  28
  -6   0  -1-29.4085 50.0000   5
   6   0   2 131182. 10588.5  15
  -6   0  -2 84728.4 10611.0  46
  -6   0   2 121784. 10667.8  23
   6   0  -2 53166.0 10621.9  32
  -6   0  -2 68675.9 10596.8  30
  -6   0  -2 134986. 10577.1  28
   6   0   2 152240. 10640.5   3
  -6   0  -2 126028. 10602.1   4
   6   0  -2 140473. 10575.2   5
  -6   0  -2 150205. 10573.8   5
   6   0   2 140794. 10562.6   2
   6   0   2 117052. 10574.7   7
  -6   0  -2 135830. 10577.8  11
   6   0  -2 130399. 10573.9  21
   6   0  -2 146526. 10582.8   7
   6   0   2 127580. 10591.7  13
   6   0  -3-65.7304 181.272  11
   6   0  -3-72.1159 143.299  21
  -6   0  -3-380.244 495.032  46
   6   0  -3 187.465 1005.13  39
  -6   0  -3 16.0872 185.149  28
   6   0   3-150.314 266.882   3
   6   0  -3-67.5877 148.009  28
  -6   0  -3 128.418 291.939   4
   6   0   3 73.1719 226.661  15
   6   0   3 22.4686 113.420   2
  -6   0   3-34.9166 344.921  23
   6   0  -3 79.0334 131.218   5
  -6   0  -3-8.15205 214.922  11
  -6   0  -3-39.9378 139.346   5
  -6   0  -4 11957.6 2226.92  46
  -6   0  -4 10625.5 2226.83  30
   6   0  -4 20209.3 2173.94  34
   6   0   4 31545.1 2183.73  15
  -6   0  -4 30915.3 2138.05   5
  -6   0  -4 26581.5 2148.07  28
   6   0   4 30029.9 2196.51   3
   6   0  -4 24104.3 2437.66  39
  -6   0  -4 28020.7 2154.14  11
  -6   0  -5 231.455 276.102  11
  -6   0  -5 83.0120 254.077  28
   6   0   5 131.326 156.318   2
   6   0  -5 18.6173 275.378  34
  -6  -2   0 103690. 10963.6  11
  -6  -2   0 105876. 10960.4  28
  -6  -2   0 153210. 10937.7  30
   6  -2   0 117678. 10923.4  15
   6   2   0 150094. 10915.0   9
   6  -2   0 133965. 10905.2  47
   6   2   0 140156. 10926.8  15
  -6  -2   0 133352. 10913.1  36
   6  -2   0 123004. 10925.2  16
   6  -2   0 144825. 10902.6   2
   6   2   0 144239. 10910.2   1
   6  -2   1-22.2292 246.874  15
  -6   2   1-299.959 404.669   1
  -6  -2  -1-653.998 334.862  11
   6  -2  -1-25.2594 121.299  15
   6   2   1 131.962 126.996   5
   6  -2  -1 235.983 112.332   2
   6  -2   1 395.541 176.263   4
   6  -2  -1-261.375 200.424  24
  -6  -2  -1-243.416 290.369  28
   6  -2  -1-291.091 255.440  46
  -6  -2  -1-207.836 184.932  24
   6   2   1-139.136 153.783  15
  -6   2   1 220.471 118.237   5
   6   2   1-260.656 272.272   1
   6  -2  -1 71.4397 131.274   7
  -6   2   1 146.801 91.3223   2
  -6  -2  -2 39124.6 3279.37   2
   6  -2  -2 40133.1 3280.77  20
   6  -2  -2 39384.9 3290.36  11
  -6  -2  -2 39880.4 3321.26  46
  -6  -2  -2 37942.6 3334.81  44
  -6  -2  -2 42135.9 3284.33  16
   6  -2  -2 37280.1 3288.94   2
   6  -2  -2 40892.6 3289.07  28
   6  -2  -2 46355.4 3287.00   7
   6   2   2 37396.6 3286.15  18
   6   2   2 41869.3 3280.60  15
  -6  -2  -2 40193.3 3290.21  24
  -6   2   2 40108.1 3283.48   5
   6   2   2 40243.1 3281.78   5
  -6   2   2 41772.8 3370.54   1
  -6   2   2 43030.5 3312.30   4
  -6  -2  -2 38861.7 3326.80  30
  -6  -2  -2 40107.7 3270.56  21
  -6   2   2 36238.8 3282.29   2
   6  -2  -2 36538.7 3298.59   3
  -6  -2  -3 162.131 93.4764  21
  -6  -2  -3 137.362 109.807   2
   6   2   3 30.4317 135.873  48
  -6  -2  -3-205.758 256.499   4
  -6   2   3 265.295 397.463   1
   6  -2  -3 432.737 184.876  16
   6  -2  -3 500.875 422.445  46
  -6   2   3 258.176 314.732   4
  -6  -2  -3 16.0749 346.586  30
  -6  -2  -3 177.959 138.859   5
   6  -2  -3 405.921 141.613   5
   6  -2  -3 183.114 174.882  33
  -6  -2  -3 182.294 129.117  16
  -6  -2  -3-333.447 422.750  46
   6  -2  -3 117.259 160.979  28
  -6  -2  -3 58.0769 249.916  11
   6  -2  -3-4.69140 175.051  11
  -6  -2  -3 377.662 166.262  24
  -6  -2  -3 64.4580 205.861   3
  -6   2   3 131.994 128.447   2
   6  -2  -3 313.632 164.837  24
   6   2   3 151.922 160.523  18
   6   2   3 231.206 95.1989  15
  -6   2   3-75.7052 571.315  23
   6   2   3 224.742 129.473   2
  -6  -2  -3 49.7782 222.796  28
   6   2   3 317.278 119.266   5
  -6   2   3 274.590 125.141   5
   6  -2  -3 117.109 119.751  21
  -6  -2  -4 17682.7 2971.23  30
   6  -2  -4 33337.3 2935.54  28
  -6   2   4 45895.5 3045.97   4
   6  -2  -4 41899.5 2942.98   7
   6  -2  -4 33555.3 2948.14  33
  -6  -2  -4 23586.2 3012.64  46
   6  -2  -4 35250.1 2943.52  24
   6   2   4 39572.7 2938.78   2
  -6   2   4 31846.9 3084.10  23
   6  -2  -4 32418.0 2940.43  16
  -6  -2  -4 38123.2 2930.69  21
  -6  -2  -4 39788.8 2931.89  33
   6  -2  -4 33631.6 2936.96  11
  -6  -2  -4 38288.3 2947.12  24
   6  -2  -5-484.897 160.116  21
   6  -2  -5 17.5688 177.122  28
  -6  -2  -5 223.325 566.623  46
   6  -2  -5 212.290 198.589  16
  -6  -2  -5-10.4191 271.473  28
   6  -2  -5 52.1108 603.452  46
  -6  -2  -5-269.202 451.296  30
   6  -2  -5-75.3920 203.832  24
  -6  -2  -5 325.639 203.038  24
   6  -2  -5 292.123 197.769  11
  -6  -2  -5 166.756 304.517  11
   6  -2  -5 101.779 218.908  33
   6  -2  -6 8786.58 724.366  33
  -6  -2  -6 2685.44 859.972  30
  -6  -2  -6 9725.11 770.274  11
   6  -2  -6 7897.83 709.961  16
   6  -2  -6 7682.44 709.578  28
   6  -2  -6 8830.35 716.450  24
   6  -2  -6 3279.07 953.108  46
  -6  -2  -6 9525.92 757.269  28
  -6  -2  -6 1207.61 915.851  46
   6  -2  -6 8468.42 720.901  11
   6  -2  -7-7.43394 15.2238  21
  -6  -2  -7 146.234 343.604  11
  -6  -2  -7 29.6835 607.652  46
   6  -2  -7 19.6450 233.136  24
   6  -2  -7 359.656 253.014  11
   6  -2  -7 27.2315 225.950  16
   6  -2  -7 31.9504 229.004  28
   6  -2  -7-76.0911 219.178  33
  -6  -2  -7 170.485 306.907  28
  -6  -2  -7 32.1442 247.742  24
  -6  -2  -8-45.2926 234.330  24
  -6  -2  -8 214.216 291.992  28
  -6  -2  -8 542.210 333.139  11
   6  -4   0 161.932 154.438  47
   6  -4   0-16.5201 18.1133  16
   6   4   1 167.088 1201.35  32
   6  -4  -1 512.177 165.740   7
   6  -4  -1 461.655 300.964  16
   6   4   1 394.713 162.911   9
   6  -4  -1 19.1047 155.436  30
   6   4   1 416.286 212.345   1
   6  -4  -1 518.224 200.542  15
  -6  -4  -1 218.676 270.241  30
  -6  -4  -1 360.165 135.881  47
   6  -4  -1 490.718 154.583  47
   6  -4  -2 22842.5 2612.13  11
   6   4   2 31067.4 2532.07   9
   6  -4  -2 28645.2 2562.56  16
   6  -4  -2 31779.1 2529.24  20
   6  -4  -2 30636.6 2531.91   7
  -6  -4  -2 32468.8 2572.63  30
   6  -4  -2 33289.0 2577.27  44
   6   4   2 26586.6 2558.03   1
   6  -4  -2 24939.1 2608.32  28
  -6  -4  -2 30645.7 2527.01  21
   6  -4  -2 32010.0 2538.80  21
  -6  -4  -3-140.565 480.249  11
   6  -4  -3 272.216 137.565   7
   6  -4  -3 395.503 244.054  16
   6  -4  -3-359.649 488.130  11
   6  -4  -3 322.762 150.905  21
  -6  -4  -3 332.639 402.829  28
  -6  -4  -3 202.842 435.671  44
  -6  -4  -3 192.482 351.936  30
   6  -4  -3-402.621 439.051  28
   6  -4  -3 485.515 350.132  44
  -6  -4  -3 29.2503 240.602  24
   6  -4  -3 102.115 425.005  46
   6  -4  -3 238.623 229.616  24
   6  -4  -3 454.983 111.547  20
  -6  -4  -3 446.669 405.495  46
  -6  -4  -3 349.341 110.693  21
   6  -4  -4 8877.64 952.291  11
  -6  -4  -4 11556.0 1055.55  46
   6  -4  -4 10241.2 895.330  24
   6  -4  -4 11283.0 903.982  16
   6  -4  -4 9401.81 935.110  28
  -6  -4  -4 10604.1 944.137  28
  -6  -4  -4 10681.2 963.833  11
  -6  -4  -4 9758.46 966.148  30
  -6  -4  -4 10765.1 896.812  24
   6  -4  -5-264.133 573.245  46
   6  -4  -5 98.4867 238.552  24
   6  -4  -5-278.833 334.029  11
  -6  -4  -5-403.894 590.490  46
  -6  -4  -5 40.1458 360.910  28
   6  -4  -5 58.2928 252.023  16
   6  -4  -5-58.7680 147.554  21
  -6  -4  -5 615.129 406.912  30
   6  -4  -5-131.503 286.961  28
  -6  -4  -5 61.9913 248.334  24
  -6  -4  -5 41.0801 397.561  11
   6  -4  -6 7679.19 685.036  24
  -6  -4  -6 1914.91 888.758  46
   6  -4  -6 7492.83 672.514  16
  -6  -4  -6 2864.57 770.254  30
   6  -4  -6 4787.64 907.387  46
  -6  -4  -6 7454.30 752.623  28
   6  -4  -6 8771.81 644.688  21
  -6  -4  -6 9129.50 791.954  11
   6  -4  -7 404.009 160.952  21
  -6  -4  -7-28.6596 646.762  46
  -6  -4  -7-35.5468 277.010  24
   6  -4  -7-28.0837 622.878  46
  -6  -4  -7-73.8078 394.588  28
   6  -4  -7 305.540 251.975  24
  -6  -4  -7 528.722 443.914  11
   6  -4  -7 10.3457 264.182  16
  -6  -6  -2 22.2888 512.402  46
  -6  -6  -2 196.929 327.090  30
  -6  -6  -2 534.440 530.203  44
   6  -6  -2 6906.55 383.106  16
  -6  -6  -2 25.8437 213.906  11
   6  -6  -2 8010.37 487.937  44
  -6  -6  -2 175.633 220.926  28
  -6  -6  -2-132.290 197.536  21
   6  -6  -2 8051.74 297.794  21
   6  -6  -2 7235.15 258.013   7
   6  -6  -3 83.2018 312.140  16
  -6  -6  -3 234.633 493.494  46
   6  -6  -3 170.354 351.174  44
  -6  -6  -3 702.800 343.661  30
  -6  -6  -3-721.446 608.404  11
  -6  -6  -3 406.820 531.787  28
   6  -6  -3 90.1224 422.168  46
  -6  -6  -3 315.454 504.980  44
   6  -6  -3 530.180 166.107  21
  -6  -6  -4 7091.11 813.039  44
  -6  -6  -4 4688.49 825.098  46
   6  -6  -4 7070.50 682.154  16
   6  -6  -4 8029.80 600.223  21
  -6  -6  -4 4353.73 784.283  28
  -6  -6  -4 6207.84 728.132  30
  -6  -6  -4 5382.61 837.074  11
   6  -6  -4 4796.64 794.659  46
  -6  -6  -5-20.5780 584.434  11
  -6  -6  -5-99.4655 511.509  28
  -6  -6  -5 548.272 602.045  46
   6  -6  -5 254.046 331.191  16
   6  -6  -5-23.3211 549.175  46
   6  -6  -5 37.0880 147.408  21
   6  -6   5 20.8582 530.701  43
  -6  -6   6 273.187 409.034  36
   6  -6   6 10.6916 271.222  36
   6  -6  -6 921.305 626.407  46
  -6  -6  -6 1095.65 496.238  28
   6  -6  -6 2649.00 219.603  21
  -6  -6  -6 894.403 555.646  11
  -6  -6   6 10655.3 2786.05  37
  -6  -6   6 1508.05 6811.18  31
   6  -6  -6 2202.17 350.788  16
  -6  -6   6 751.422 1007.85  30
   6  -6   6 6765.10 2349.89  35
   6   6  -6 6029.16 1772.20  25
  -6  -6  -6 260.515 665.284  46
   6   6  -6-1930.67 2549.72  22
  -6  -6   6 208.611 1454.61  38
   6   6  -6 1915.94 4923.46  12
   6   8  -3-81.9266 2413.39  39
   7   1   0 692.461 122.903  15
   7  -1   0 599.943 100.911  47
  -7   1   0 716.377 84.8925   2
   7  -1   0 774.802 141.318  16
   7  -1   0 1080.60 107.089   2
  -7  -1   0 867.037 299.602  11
   7   1   0 724.775 532.060  39
   7   1   0 916.274 118.931   7
   7  -1   0 898.786 140.085  48
  -7  -1   0 720.033 261.627  28
  -7  -1   0 816.862 143.163  30
   7  -1   0 954.079 259.720   3
   7  -1   0 788.192 131.730  15
   7  -1   0 721.586 100.685  21
  -7  -1   0 972.486 424.993  23
   7  -1  -1 43869.1 3932.36  48
   7  -1  -1 43541.0 3983.97   1
  -7  -1  -1 49230.8 3947.79  46
   7  -1   1 53901.9 3979.07  13
   7   1   1 47659.2 3934.78  15
  -7  -1  -1 44949.7 3963.49  44
   7  -1   1 51001.0 3919.97   2
   7   1  -1 38005.0 4054.44  39
  -7  -1   1 8151.55 4185.58  29
  -7  -1  -1 54551.7 3983.14   3
  -7   1  -1 26116.4 3989.79  30
  -7  -1  -1 49549.1 3934.84  42
  -7  -1  -1 45912.4 3941.98  11
  -7  -1  -1 42027.0 3953.67  30
   7   1   1 47928.2 3925.60   5
   7  -1  -1 47677.8 3961.17   3
   7  -1  -1 46926.5 3932.71  20
  -7   1  -1 64556.3 3951.99  28
  -7  -1  -1 48987.6 3930.51  24
   7  -1  -1 46671.7 3930.95  15
  -7  -1  -1 46310.2 3941.37  28
  -7   1  -1 43094.7 3945.63   4
   7  -1   1 45692.2 3944.60   7
   7  -1  -1 46807.8 3929.29  24
   7  -1  -1 50951.5 3937.07  16
  -7   1   1 48338.0 3927.94   5
   7  -1  -1 47108.9 3930.12   5
  -7  -1   1 38624.3 4044.50  23
   7   1  -1 55722.4 3949.62   7
   7  -1  -1 47870.9 3936.82  33
   7  -1  -1 47491.6 3931.00  21
   7   1   1 45336.1 3939.02  18
  -7   1  -1 72404.3 3960.28  11
  -7   1   1 43872.9 3930.44   2
  -7  -1   1 42744.8 3935.28   1
  -7   1   1 62220.4 4013.72   1
  -7   1  -2-91.7599 266.123  11
   7  -1  -2 180.394 99.5708   5
  -7  -1  -2 6.16693 170.788  11
  -7   1   2-11.9087 112.392   2
  -7   1  -2-530.276 609.179  30
  -7  -1  -2 36.3730 97.6323   5
  -7   1  -2 105.941 252.247   4
   7  -1  -2 154.653 150.546  33
  -7   1   2 77.5855 299.030   1
   7  -1  -2 66.7876 206.579   7
   7  -1  -2 201.789 192.210  34
  -7   1  -2 302.361 219.454  28
  -7  -1  -2-148.422 153.278  28
  -7   1  -2-135.297 417.795   6
   7  -1   2 17.1239 301.846  15
   7  -1  -2 65.2203 96.0454  20
  -7  -1  -2 79.6293 118.287  24
   7   1   2 3.71959 86.0201   5
  -7   1   2 138.629 529.039  23
   7  -1  -2 93.7568 401.909  46
   7   1   2-4.84754 101.838  15
   7  -1  -2-116.055 118.801  15
  -7   1   2-68.5612 101.039   5
   7  -1   2 80.5626 163.965   7
  -7  -1  -2-27.3629 67.8701   2
   7  -1   2 76.9907 443.042  13
  -7  -1  -2-145.494 310.584  46
   7   1   2 42.6941 137.872  48
  -7  -1  -2 161.439 218.353   3
  -7  -1  -3 21866.2 1452.50  33
  -7   1  -3 123.052 1451.95  11
  -7   1   3 17427.9 1566.12   1
   7  -1  -3 10831.5 1586.08  46
  -7  -1  -3 15485.2 1571.86  46
   7   1   3 24950.4 1458.81   2
   7  -1  -3 22066.6 1471.81  16
  -7   1   3 19017.3 1465.39  38
   7  -1  -3 20020.2 1458.95   5
  -7  -1  -3 11543.3 1524.93  30
  -7  -1  -3 22811.4 1446.24  16
   7  -1  -3 19905.6 1452.46  28
  -7   1   3 19175.3 1469.49   2
  -7   1  -3 142.304 1446.94  28
   7   1   3 21238.0 1459.93  15
  -7  -1  -3 20829.1 1459.62   5
  -7   1   3 21155.1 1463.85   5
   7  -1  -3 23351.5 1524.86  34
  -7   1   3 20199.0 1693.24  23
   7   1   3 20563.8 1457.85   5
   7  -1  -3 24085.5 1472.26   7
  -7  -1  -3 22388.8 1481.85  28
  -7  -1  -3 22471.4 1486.44  11
  -7   1  -3 359.488 1511.08   6
   7  -1  -3 19871.7 1454.14  11
  -7  -1  -4-12.7311 143.239   5
   7  -1  -4-171.703 162.287  21
   7  -1  -4-55.3895 191.971   7
  -7   1   4-1144.34 921.265  23
  -7  -1  -4 213.071 271.702  11
  -7  -1  -4-182.652 178.657  33
   7  -1  -4-556.356 275.154  33
   7  -1  -4 139.346 193.548  16
   7  -1  -4-10.3015 169.867  28
   7  -1  -4-232.909 191.502  11
  -7  -1  -4-679.149 633.976  46
  -7  -1  -4-130.006 252.279  28
   7   1   4 88.8035 135.184   2
   7   1   4-206.119 162.080  15
  -7  -1  -4-471.142 532.540  30
   7   1   4 138.969 142.032   5
   7  -1  -4-122.024 294.409  34
  -7  -1  -5 2630.49 788.172  30
   7  -1  -5 7509.74 649.637  11
  -7  -1  -5 4018.69 862.282  46
   7  -1  -5 7380.04 662.783  16
   7  -1  -5 7782.30 719.692  34
   7  -1  -5 7103.76 642.143  28
   7  -1  -5 1921.88 903.089  46
   7  -1  -5 7481.48 690.560  33
  -7  -1  -5 7928.28 696.016  28
   7  -1  -5 7037.07 641.569  21
  -7  -1  -5 8036.78 705.406  11
   7   1   5 8860.57 645.327   2
   7  -1  -6 180.021 212.852  11
   7  -1  -6 7.51393 52.0933  21
   7  -1  -6 257.703 301.434  34
   7  -1  -6 372.371 274.468  33
   7  -1  -6-26.5370 186.098  28
   7  -1  -6 159.742 219.468  16
  -7  -1  -6 265.669 566.413  46
  -7  -1  -7 206.799 307.126  11
  -7  -1  -7-426.543 284.725  28
   7   3   0 755.103 1211.78  32
  -7  -3   0-60.4293 252.609  30
   7  -3   0-89.4132 115.262   2
   7   3   0-41.0962 126.885   9
  -7  -3   0-27.2344 119.216  28
   7  -3   0 55.9834 175.367   7
  -7  -3   0 28.0627 132.088  11
   7  -3   0 316.965 445.646  13
   7  -3  -1 20747.9 1711.68   7
  -7  -3  -1 20634.9 1740.94  30
   7  -3  -1 19151.2 1737.13  16
   7  -3  -1 21255.3 1702.70  30
  -7  -3  -1 15763.8 1809.88  11
   7   3   1 16827.7 1723.18   1
   7  -3  -1 19698.2 1710.07  15
  -7  -3  -1 18422.6 1797.96  28
  -7   3   1 26182.3 1811.82   1
  -7   3   1 20141.1 1712.19   5
  -7  -3  -1 24665.6 1701.48  47
   7   3   1 22202.3 1721.78   5
   7  -3  -1 19677.7 1709.12  47
   7   3   1 20399.0 1709.44   9
   7  -3  -1 19290.3 1710.56  21
   7  -3  -1 20186.4 1710.76   2
   7  -3  -2 546.210 136.568   7
  -7   3   2 338.135 127.198   5
   7   3   2 393.645 136.704   5
   7  -3  -2 306.563 150.023   2
   7  -3  -2 443.964 319.645  46
   7  -3  -2 184.811 440.414  11
  -7  -3  -2 233.926 123.378   2
  -7   3   2 132.942 298.637   1
   7  -3  -2 444.587 222.825  16
  -7  -3  -2 59.1547 303.852  28
  -7  -3  -2 447.055 290.770  30
   7  -3  -2 190.909 389.909  28
  -7  -3  -2 413.526 385.636  44
  -7  -3  -2 29.5443 344.792  46
   7  -3  -2 292.046 88.2844  15
  -7  -3  -2 399.571 350.218  11
  -7  -3  -2 296.889 86.1552  21
   7  -3  -2 191.156 200.776  24
  -7  -3  -2 302.274 201.028  24
  -7   3   2 289.111 119.504   2
   7  -3  -2 271.328 110.791  20
   7   3   2 423.849 152.839  15
   7  -3  -2 189.660 245.569  44
  -7  -3  -3 12388.7 1027.02  24
   7   3   3 12011.4 1003.51  18
  -7  -3  -3 10801.9 1128.07  44
   7  -3  -3 11558.0 1022.76  16
  -7  -3  -3 11674.0 1097.56  30
   7  -3  -3 12268.7 994.108  20
   7  -3  -3 10603.8 1139.01  46
  -7  -3  -3 11319.2 1123.57  46
   7  -3  -3 11806.1 1025.54  24
   7  -3  -3 14697.1 1004.20   7
  -7  -3  -3 10386.3 992.204   2
  -7  -3  -3 9866.63 1045.67   3
   7  -3  -3 11256.9 998.690  21
  -7  -3  -3 12561.6 982.628  21
   7   3   3 8440.54 1103.05   1
   7  -3  -4 78.7018 142.042  21
  -7  -3  -4 302.888 405.503  30
   7  -3  -4-24.2961 205.660  24
   7  -3  -4 277.097 223.761  16
  -7  -3  -4 634.303 526.788  46
   7   3   4 82.9126 155.418  18
   7  -3  -4 427.605 570.701  46
   7  -3  -4 32.3317 179.757   7
  -7  -3  -4 67.1495 203.111  24
   7  -3  -4-162.068 285.019  11
   7  -3  -4-60.3167 253.703  28
  -7   3   4 1015.96 716.754  23
  -7  -3  -5 4353.85 549.297  11
   7  -3  -5 4871.71 481.567  16
   7  -3  -5 6055.33 478.586  33
  -7  -3  -5 3804.49 727.546  46
   7  -3  -5 5198.62 475.234  24
   7  -3  -5 4551.72 471.842  28
   7  -3  -5 1237.58 730.044  46
  -7  -3  -5 2760.06 602.457  30
  -7  -3  -5 5095.44 536.767  28
   7  -3  -5 4814.21 486.377  11
   7  -3  -6 73.3841 160.807  21
   7  -3  -6 214.547 231.959  16
  -7  -3  -6-304.494 491.675  30
   7  -3  -6-216.366 216.495  33
  -7  -3  -6-320.004 633.621  46
  -7  -3  -6-174.918 338.923  28
   7  -3  -6-360.407 239.625  24
  -7  -3  -6-10.2133 245.385  24
  -7  -3  -6 251.892 368.910  11
   7  -3  -6 432.335 643.050  46
   7  -3  -7 2045.49 217.001  21
   7  -3  -7 733.626 629.898  46
  -7  -3  -7 1516.08 431.127  11
   7  -3  -7 1916.61 290.660  24
  -7  -3  -7 28.7675 636.155  46
   7  -3  -7 1994.60 291.813  16
  -7  -3  -7 891.393 384.783  28
  -7  -3  -7 199.809 320.001  24
  -7  -3  -7 659.854 498.790  30
  -7  -3  -8-120.906 587.983  46
   7  -3  -8-9.48151 237.249  16
  -7  -3  -8 358.496 346.586  28
   7  -3  -8 177.351 232.647  24
  -7  -3  -8-46.9866 274.257  24
  -7  -3  -8 97.3528 386.098  11
   7  -5  -1 6694.21 577.590  16
   7  -5  -1 7084.55 498.114   7
   7  -5  -1 7493.21 497.969  47
  -7  -5  -2 122.724 119.918  21
   7  -5  -2-216.135 119.325  20
   7  -5  -2 111.877 382.353  46
  -7  -5  -2-59.9228 457.682  46
  -7  -5  -2 189.253 287.399  30
   7  -5  -2-187.106 307.629  16
   7   5   2-16.7165 144.034   9
   7  -5  -2-371.543 322.393  44
   7  -5  -2 7.23201 156.584  21
   7  -5  -2 139.137 135.840   7
  -7  -5  -3 3670.31 666.982  11
   7  -5  -3 4936.77 457.523  16
   7  -5  -3 699.931 435.889  11
  -7  -5  -3 5400.97 543.380  30
  -7  -5  -3 4780.59 612.426  44
   7  -5  -3 4365.09 604.340  46
   7  -5  -3 4257.74 498.748  44
   7  -5  -3 5522.70 363.844   7
  -7  -5  -3 3355.62 616.684  28
  -7  -5  -3 4892.66 599.516  46
   7  -5  -3 328.630 422.383  28
   7  -5  -4 126.041 509.085  46
  -7  -5  -4 144.646 380.824  30
  -7  -5  -4-327.670 488.462  11
  -7  -5  -4-85.8964 478.685  46
   7  -5  -4-80.4324 283.111  16
  -7  -5  -4 333.893 413.154  28
   7  -5  -4-31.3875 242.055  24
   7  -5  -4-61.7427 145.154  21
  -7  -5  -5 1082.32 608.793  46
  -7  -5  -5 2126.10 557.522  11
  -7  -5  -5 292.919 349.576  24
   7  -5  -5 2592.28 336.519  24
  -7  -5  -5 1433.84 503.747  28
  -7  -5  -5 2502.75 457.662  30
   7  -5  -5 2621.56 623.698  46
   7  -5  -5 2935.76 260.954  21
   7  -5  -5 2952.32 376.201  16
   7  -5  -6 147.966 151.301  21
  -7  -5  -6 27.9247 632.241  46
  -7  -5  -6 930.944 509.262  11
   7  -5  -6 535.288 279.183  16
  -7  -5  -6 103.984 458.019  28
   7  -5  -6-726.225 612.749  46
  -7  -5   6 3013.73 6397.32  29
   7  -5  -6-98.4020 258.082  24
  -7  -5  -6-23.6467 274.055  24
   7  -5  -7 82.1832 618.588  46
  -7  -5  -7 991.968 550.124  11
  -7   5  -7 1360.11 2282.20  39
  -7  -5   7 605.028 710.166  30
  -7  -5  -7 29.1031 657.427  46
   7  -5  -7 1515.55 292.497  16
   7  -5  -7 1118.33 179.644  21
  -7  -5  -7-106.695 479.162  28
   7  -5  -7 952.205 279.132  24
  -7  -5  -7 12.3774 306.070  24
   7  -7  -3 31.3699 97.8840  16
  -7  -7  -3-25.7019 52.6900  11
  -7  -7  -3 26.3704 493.507  44
  -7  -7  -3 78.4098 393.186  30
  -7  -7  -3-24.9526 54.6802  28
   7  -7  -3 2443.30 455.673  46
   7  -7  -3 2234.35 191.901  21
  -7  -7  -3-92.4645 495.994  46
  -7  -7  -4 70.5484 439.395  28
  -7  -7  -4 676.772 511.945  44
  -7  -7  -4 250.460 558.688  46
   7  -7  -4 335.088 298.000  16
  -7  -7  -4 363.258 495.809  11
   7  -7   4-254.382 398.708  30
   7  -7  -4 291.533 463.965  46
   7  -7  -4-13.3340 142.689  21
   7  -7   5 1630.78 2895.61  49
   7  -7   5 5255.34 1985.14  37
  -7  -7  -5 55.1455 611.833  46
  -7  -7  -5 725.699 621.715  11
   7  -7  -5 1431.82 557.118  46
   7  -7   5 10699.3 2269.78  41
   7  -7  -5 1248.22 341.584  16
   7  -7  -5 1336.80 192.004  21
   7  -7   5 473.215 1251.48  43
  -7  -7   5 7594.49 2633.90  35
  -7  -7  -5 363.760 547.314  28
   7  -7   5 473.109 3995.69  31
   8   0   0 11285.9 223.450  34
  -8   0   0 10071.4 262.648  30
   8   0   0 11791.2 187.924  20
   8   0   0 10935.4 216.700  18
   8   0   0 12810.4 210.298   7
  -8   0   0 11184.8 379.719   3
   8   0  -1-15.4076 77.7778  21
  -8   0  -1-36.9461 114.303  11
  -8   0  -1 8.23060 105.031  28
   8   0   1 57.8784 110.819  15
  -8   0   1-13.6488 181.998   1
   8   0  -1-9.43352 0.65879   9
   8   0   1-33.0916 188.152   3
  -8   0   1-37.5280 156.966   3
   8   0  -1 46.3265 185.008   1
   8   0  -1 11.3510 106.847  15
   8   0   1-7.58578 127.111  48
   8   0  -1 20.6730 162.139  34
   8   0  -1 112.759 104.359  16
   8   0  -1-29.8648 64.2372   5
  -8   0  -1 34.8968 116.517  42
   8   0   1-18.6519 74.2661   7
  -8   0  -1-75.0570 211.172  30
  -8   0  -1 23.0897 46.3147   5
   8   0   2 11124.8 867.766   2
   8   0   2 10197.6 973.334   3
  -8   0  -2 5647.77 953.480  30
   8   0   2 10213.4 904.927  15
  -8   0  -2 11505.4 899.988  28
   8   0  -2 6448.54 1223.91  32
  -8   0   2 10334.2 979.272   1
   8   0  -2 12850.6 917.158  15
  -8   0  -2 5384.24 974.575  46
   8   0  -2 8899.77 881.652   5
  -8   0   2 10399.9 1146.25  23
   8   0   2 12496.9 916.743  48
   8   0   2 9825.82 882.679   7
  -8   0  -2 11859.4 882.041   5
  -8   0  -2 11541.3 903.629  11
   8   0  -2 10455.5 888.395  21
   8   0  -2 8469.01 933.438  34
   8   0  -3-147.462 177.748   7
  -8   0  -3-76.5156 214.905  11
   8   0  -3-131.044 147.949  21
  -8   0  -3-284.684 495.020  30
   8   0  -3 391.371 957.460  32
  -8   0  -3-171.439 557.091  46
  -8   0  -3 75.5145 186.948  28
   8   0   3-110.523 97.0173   2
  -8   0   3-243.914 343.700   1
   8   0  -3 50.0108 130.955   5
   8   0   3-73.9511 226.439  15
   8   0   3-140.090 304.773   3
  -8   0   3-1096.98 922.042  23
   8   0   3-150.679 165.161   7
   8   0   3-265.632 403.190  13
  -8   0  -3-251.846 282.339   4
  -8   0  -3-270.901 137.798   5
  -8   0  -4 2968.63 384.211  11
  -8   0  -4 2683.66 365.331  28
   8   0   4 3271.85 470.414   3
  -8   0  -4 3100.87 323.411   5
   8   0   4 3500.48 299.029   2
   8   0   4 3252.44 396.337  15
   8   0  -4 2717.90 326.269  21
   8   0  -4 1947.29 447.187  34
  -8   0  -5 93.7055 320.205  11
  -8   0  -5-198.211 297.336  28
   8   0   5-114.503 257.124  15
  -8   0  -5-167.432 532.274  30
   8   0  -5 38.2520 285.082  34
  -8  -2   0 7292.28 952.768  11
  -8   2   0 11446.1 781.470   4
  -8  -2   0 9579.15 813.133  30
   8  -2   0 10003.1 780.017  47
   8   2   0 5644.21 1296.28  32
   8  -2   0 9199.60 823.430  16
  -8  -2   0 7647.01 926.887  28
   8  -2   0 10376.7 807.342  15
   8   2   0 12637.5 810.478  15
   8   2   0 5921.26 765.502   1
   8  -2   0 10275.8 775.038   2
  -8   2   1-4.28354 93.2735   5
   8  -2  -1 175.021 212.251  46
  -8  -2  -1 89.3372 206.287  30
   8  -2  -1 22.6063 119.675   2
  -8  -2  -1-153.942 255.802  46
  -8  -2  -1-184.274 302.082  28
   8  -2  -1 21.8705 334.181   1
  -8  -2  -1 228.460 353.671  11
  -8   2  -1 117.009 348.540   6
  -8  -2  -1 99.8466 199.609  42
  -8   2   1-15.3719 86.8433   2
   8   2   1 31.1737 122.230  15
   8  -2  -1-9.53227 107.325  15
  -8  -2  -1-152.959 296.819  44
   8  -2   1-3.31373 83.2792   2
   8   2   1-184.430 214.544   1
   8  -2  -1 27.1268 165.100  24
   8   2   1 49.0069 107.048   5
  -8   2   1 22.1939 301.370   1
   8  -2   1 296.042 448.164  13
   8  -2  -1-42.0157 106.975  21
   8  -2  -2 4632.04 489.432  11
  -8  -2  -2 5147.66 552.708  46
   8  -2  -2 3343.16 539.138  46
   8  -2  -2 4972.83 464.897  16
  -8  -2  -2 4250.98 490.159  28
   8  -2  -2 5035.38 475.147  28
  -8  -2  -2 5208.36 571.918  44
  -8   2   2 5702.09 588.558   1
   8   2   2 5710.16 440.476  15
   8  -2  -2 5000.09 440.385  21
   8  -2  -2 4966.99 427.378  15
  -8   2   2 4912.71 434.517   5
  -8  -2  -2 5310.13 458.373  24
   8   2   2 4522.28 453.551  18
   8  -2  -2 3636.79 594.255   1
   8  -2  -2 5552.40 446.408   7
  -8   2   2 4601.62 434.515   2
   8  -2  -2 4227.25 464.967   3
   8   2   2 4753.01 430.574   5
  -8  -2  -2 4871.74 429.074   2
  -8  -2  -2 4570.12 505.581  11
  -8  -2  -3 5.50272 95.5321  21
  -8   2   3-25.4764 114.113   5
  -8  -2  -3-34.1043 384.905  30
   8  -2  -3 68.2259 181.200  11
  -8  -2  -3 154.380 142.985   5
   8  -2  -3-73.8829 479.149  46
   8  -2  -3 158.839 122.404  20
  -8  -2  -3-341.642 444.113  46
   8  -2  -3 68.5712 158.915  24
   8  -2  -3-341.260 247.444   7
   8   2   3-23.6296 115.108   5
  -8  -2  -3 69.8928 105.727   2
  -8  -2  -3 64.5490 266.931   4
   8  -2  -3 159.533 186.205  16
   8  -2  -3-23.8759 128.371   5
   8   2   3-72.0424 185.840  18
  -8   2   3-247.167 375.722   1
   8   2   3 159.607 161.563  48
  -8  -2  -3 163.305 246.872   3
   8  -2  -3 27.0691 161.483  28
   8   2   3 79.0427 114.087  15
  -8   2   3 553.484 411.583   4
  -8  -2  -3 136.093 179.895  24
  -8  -2  -3 85.5090 251.002  11
  -8   2   3-20.8685 608.890  23
  -8  -2  -3-8.55095 223.807  28
   8   2   4 2832.21 302.393   2
  -8  -2  -4 3181.04 333.407  24
  -8  -2  -4 2158.12 613.420  46
   8  -2  -4 3282.61 326.838  24
   8  -2  -4 3186.22 341.432  16
   8  -2  -4 3348.19 350.446  33
  -8  -2  -4 3109.95 380.640  28
   8  -2  -4 3200.92 310.253  28
  -8  -2  -4 1839.90 491.425  30
  -8  -2  -4 2238.59 275.460   2
  -8   2   4 3331.35 836.815  23
   8  -2  -4 3439.41 319.494   7
   8  -2  -4 2929.50 299.294  21
   8  -2  -4 3402.98 321.568  11
  -8  -2  -4 3504.81 402.199  11
   8  -2  -5 105.176 214.287  33
  -8  -2  -5 1031.07 576.446  46
   8  -2  -5 93.9531 201.100  16
  -8  -2  -5-157.274 465.163  30
   8  -2  -5 13.0414 154.603  21
   8  -2  -5-15.9258 164.516   7
   8  -2  -5-403.478 190.563  28
   8  -2  -5 88.4725 188.551  24
   8  -2  -5-476.815 615.903  46
  -8  -2  -5 179.930 208.485  24
   8  -2  -5 23.3984 203.973  11
  -8   2   5 158.897 564.471  23
   8  -2  -6-29.6432 629.479  46
   8  -2  -6 502.924 181.057  21
  -8  -2  -6 190.965 581.555  46
   8  -2  -6 1316.45 257.096  33
  -8  -2  -6 340.934 510.154  30
   8  -2  -6 1236.14 238.600  16
   8  -2  -6 1475.08 236.868  24
  -8  -2  -6 714.149 252.729  24
   8  -2  -7-37.1999 60.3859  21
  -8  -2  -7 101.200 324.625  28
  -8  -2  -7-59.1820 594.845  46
   8  -2  -7-175.746 218.952  33
  -8  -2  -7 493.596 365.622  11
   8  -2  -7 344.638 233.536  16
   8  -2  -7-47.2827 210.291  24
  -8  -2  -7-52.9809 260.688  24
  -8  -2  -8-183.792 315.616  28
  -8  -2  -8 591.137 339.009  11
  -8  -2  -8 11.2494 237.677  24
   8  -4   0 106.904 131.804   2
   8  -4   0-97.5991 181.592   7
   8  -4   0 404.367 479.766  13
  -8  -4  -1-4.56673 127.473  47
   8  -4  -1 281.276 167.922  47
   8  -4  -1 47.3816 146.973  30
  -8  -4  -1 851.102 315.179  30
   8  -4  -1 2934.98 454.708  16
  -8  -4  -1 3988.24 823.648  11
  -8  -4  -1 4521.89 708.800  28
   8  -4  -1 508.269 184.838   7
   8   4   1 826.388 193.755   9
   8  -4  -1 533.700 178.368  21
   8   4   2 2560.43 305.687   9
   8  -4  -2 2957.96 397.952  16
  -8  -4  -2 2642.52 556.919  11
   8  -4  -2 2883.41 411.205  44
  -8  -4  -2 4418.04 511.620  46
   8  -4  -2 3173.21 294.827  20
   8  -4  -2 3681.98 479.028  46
  -8  -4  -2 2000.09 526.164  28
   8  -4  -2 3391.60 304.719   7
   8   4   2 2316.84 358.102   1
  -8  -4  -2 4028.34 461.509  30
  -8  -4  -2 2862.87 533.584  44
  -8  -4  -3 399.867 458.903  46
   8  -4  -3 69.5176 114.446  20
   8  -4  -3 899.918 500.604  11
   8  -4  -3-373.558 424.355  46
  -8  -4  -3 312.759 365.038  30
   8  -4  -3 115.383 245.941  16
   8  -4  -3-455.367 449.459  28
   8  -4  -3 37.6471 236.518  24
  -8  -4  -3 87.0107 232.111  24
   8  -4  -3 39.1098 144.898   7
   8  -4  -3 139.089 142.024  21
  -8  -4  -4 1244.70 550.061  46
   8  -4  -4 710.460 527.058  46
   8  -4  -4 1291.75 292.212  16
   8  -4  -4 960.125 264.134  24
  -8  -4  -4 1202.17 284.378  24
  -8  -4  -4 695.534 403.988  30
   8  -4  -4 1460.10 203.357  21
   8  -4  -5 145.823 149.304  21
   8  -4  -5 118.536 578.129  46
  -8  -4  -5-25.2002 568.868  46
  -8  -4  -5 379.963 249.653  24
  -8  -4  -5 373.345 409.363  30
   8  -4  -5 347.052 230.651  24
   8  -4  -5 569.395 254.549  16
  -8  -4  -5 313.936 423.570  11
  -8  -4  -5-69.7271 376.558  28
   8  -4  -6 837.972 178.239  21
  -8  -4  -6 783.558 453.583  11
   8  -4  -6 789.751 251.397  16
  -8  -4  -6 559.347 388.385  28
   8  -4  -6 893.970 251.378  24
   8  -4  -6 442.889 597.135  46
  -8  -4  -6 350.976 616.464  46
  -8  -4  -6 945.729 465.850  30
  -8  -4  -6 553.032 281.892  24
   8  -4  -7-270.277 156.696  21
  -8  -4  -7-94.8771 453.384  11
   8  -4  -7 533.627 602.636  46
  -8  -4  -7-94.7443 283.965  24
   8  -4  -7 243.451 264.548  16
  -8  -4  -7-143.683 633.995  46
  -8  -4  -7-308.931 402.146  28
  -8  -4  -7 50.3373 470.636  30
   8  -4  -7 244.118 241.728  24
  -8  -6  -2-400.695 499.267  46
   8  -6  -2 511.074 430.811  46
   8  -6  -2 876.700 297.722  16
  -8  -6  -2-100.189 209.935  28
  -8  -6  -2 129.006 214.224  11
  -8  -6  -2-388.006 323.550  30
   8  -6  -2 919.235 184.069  21
   8  -6  -2 761.053 155.486   7
   8  -6  -3 38.4358 464.407  46
   8  -6  -3 774.579 350.368  16
  -8  -6  -3 21.3681 503.428  46
  -8  -6  -3-75.8288 520.320  44
  -8  -6  -3 290.987 612.578  11
  -8  -6  -3-259.658 544.865  28
  -8  -6  -3 135.566 359.996  30
   8  -6  -3 229.406 165.701  21
   8  -6  -4 261.388 536.859  46
   8  -6  -4 934.114 338.306  16
  -8  -6  -4 538.747 540.911  46
  -8  -6  -4 1742.85 530.965  44
  -8  -6  -4 965.583 607.595  11
  -8  -6  -4 456.419 533.331  28
  -8  -6  -4 349.160 412.217  30
   8  -6  -4 1147.96 181.518  21
   8  -6  -5 524.516 329.196  16
  -8  -6  -5-498.830 588.838  46
  -8  -6  -5 513.058 529.756  28
   8  -6  -5 90.6658 513.017  46
  -8  -6  -5 806.529 588.433  11
  -8  -6   5-967.916 1439.79  35
  -8  -6  -5 77.7538 394.870  30
   8  -6  -5 286.561 144.100  21
   8  -6  -6 352.739 161.558  21
   8  -6   6 160.538 296.494  36
  -8  -6   6 584.427 582.494  36
  -8  -6   6 37025.3 6855.88  41
  -8  -6  -6-170.193 536.279  11
   8  -6  -6-51.5083 573.175  46
  -8  -6   6 4634.14 3015.78  37
  -8  -6   6-1884.72 6727.11  31
   8  -6  -6 746.635 316.017  16
  -8  -6   6 40328.2 6779.66  29
  -8  -6  -6 58.2799 645.181  46
  -8  -6  -6 603.973 472.157  28
   8   6  -6-1243.08 4242.52  12
   9  -1   0 360.140 168.771  48
  -9   1   0 547.727 64.6598   2
  -9  -1   0-242.082 373.358  28
   9  -1   0 451.749 125.675  18
  -9  -1   0-425.710 433.868  11
  -9   1   0-1097.05 406.636  30
   9  -1   0-138.177 211.213  16
  -9  -1   0 208.529 180.160  30
  -9   1   0 481.896 73.5780   5
   9  -1   0 229.733 280.939   3
   9  -1   0 333.333 142.037  15
   9   1   0 500.370 148.940   7
   9   1   0 261.692 142.399  15
   9  -1   0-13.1536 244.866  43
   9   1   0 450.620 104.813  20
   9  -1   0-74.2248 117.481   1
  -9  -1   0-1340.83 707.407  23
   9  -1   0 383.950 98.1900  21
   9  -1   0 372.024 126.034   7
  -9   1  -1 16275.1 652.163  30
   9   1   1 32414.8 229.958   5
  -9  -1   1 37917.5 527.816  30
  -9  -1  -1 32008.2 458.646  46
   9   1   1 32725.7 276.299  20
   9  -1  -1 37006.8 587.668   3
  -9  -1  -1 27209.7 531.097  44
  -9  -1  -1 36385.3 389.750  42
   9   1  -1 29123.9 1192.42  39
   9  -1  -1 32881.4 368.706  16
  -9  -1  -1 29542.6 290.706  24
   9  -1  -1 35422.9 387.275  33
  -9  -1  -1 27233.5 499.868  30
  -9  -1  -1 34918.7 653.926   3
  -9   1  -1 35986.2 345.309  28
  -9  -1  -1 31486.2 409.178  28
   9  -1  -1 32276.3 344.256  15
   9   1   1 32695.3 371.966  15
   9  -1  -1 29476.8 367.023  48
   9  -1  -1 27322.9 603.466   1
  -9   1   1 33933.2 274.419   5
   9  -1   1 33358.6 407.310   7
   9  -1  -1 32456.1 307.447  24
   9   1  -1 10.8206 44.9648   9
   9  -1   1 32944.2 297.433  47
  -9  -1  -1 33241.5 685.096  23
  -9  -1   1 24800.8 1035.46  23
  -9   1   1 28944.9 300.186   2
   9   1   1 67680.3 532.990   7
   9  -1  -1 30447.0 287.726   5
   9  -1  -1 32788.3 322.897  21
   9   1  -1 38932.1 449.123   7
  -9   1   1 57026.9 978.838   1
  -9   1  -1 37542.1 367.538  11
  -9  -1  -1 30891.1 416.323  11
  -9   1  -2 189.325 214.337  11
   9  -1  -2-66.7166 96.1719   5
   9   1  -2 171.871 1088.51  32
  -9   1   2 314.116 308.335   1
   9   1   2-13.5185 59.1924  20
  -9   1  -2 35.0157 203.762   4
   9  -1  -2 48.7986 420.264  46
  -9   1   2 35.0222 118.658   2
  -9  -1  -2-92.4147 206.698  11
   9  -1  -2-146.910 227.786   7
   9   1   2 221.045 167.855  18
   9   1  -2-152.354 1046.00  39
   9  -1  -2 81.9311 202.515  34
   9  -1  -2 87.0635 163.297  33
  -9  -1  -2 4.70204 64.7942   2
   9  -1   2-296.942 393.837   3
  -9   1  -2-262.042 475.766  30
   9   1   2 348.586 150.169  48
  -9  -1  -2-94.1926 299.764  30
   9  -1  -2 83.1039 117.745  24
  -9   1  -2 159.633 189.782  28
  -9  -1  -2 92.4131 180.437  28
  -9  -1  -2-91.7532 236.950   3
  -9  -1   2 106.729 239.886   1
   9  -1   2 13.6489 227.495  15
   9   1   2-74.6990 118.989  15
  -9  -1  -2 25.5440 118.335  24
  -9  -1  -2 89.9748 99.1408   5
  -9  -1  -2 126.342 311.601  46
   9  -1  -2-19.1428 100.962  21
  -9   1   2 217.768 573.132  23
   9  -1  -2-5.35949 126.075  15
  -9   1   2 124.095 105.340   5
   9  -1  -2-23.7015 147.087  16
   9   1   2-6.94105 85.1615   5
   9  -1   2 214.528 171.532   7
   9  -1   2 503.241 405.874  13
   9  -1  -3 15014.0 1294.12  21
   9  -1  -3 14110.4 1280.91  28
  -9  -1  -3 11477.8 1392.89  46
   9  -1   3 20076.8 1524.71   3
  -9  -1  -3 15622.6 1289.40   5
   9   1   3 15911.9 1296.23  15
  -9   1  -3 14216.5 1355.58   4
   9  -1   3 19944.8 1287.13   2
   9  -1  -3 15123.8 1320.48  33
   9   1   3 16792.8 1317.46  48
  -9   1  -3 6562.80 1442.09  30
  -9   1  -3 21091.3 1339.69  28
   9  -1   3 20446.1 1399.46  15
  -9  -1  -3 16114.0 1313.01  28
  -9   1   3 16002.7 1297.50   5
   9   1   3 15844.7 1290.84   5
   9  -1  -3 13940.2 1290.24   5
   9  -1  -3 9860.37 1440.33  46
  -9   1   3 13691.2 1300.20   2
  -9   1   3 16790.5 1525.52  23
  -9   1   3 16332.4 1423.33   1
   9  -1  -3 20429.9 1318.87   7
   9  -1   3 98.0782 1343.45  13
  -9   1  -3 20602.6 1346.50  11
   9  -1  -3 14648.5 1282.73  11
  -9  -1  -3 16452.6 1316.49  11
  -9  -1  -4 106.615 138.213   5
  -9  -1  -4 416.879 268.566  11
   9  -1   4 49.9943 122.775   2
  -9  -1  -4-458.297 534.641  46
   9  -1  -4 223.857 195.522  16
   9  -1  -4 515.312 640.917  46
  -9  -1  -4 44.4419 437.774  30
   9  -1  -4-23.6917 186.897   7
   9  -1  -4 148.404 282.601  34
  -9  -1  -4 111.444 242.388  28
   9   1   4 249.843 148.527  15
  -9   1   4-829.371 847.712  23
   9  -1  -5 4991.21 545.057  33
  -9  -1  -5 2590.07 725.701  46
   9  -1  -5 6235.95 518.321  16
   9  -1  -5 6604.76 586.891  34
  -9  -1  -5 2550.36 691.904  30
   9  -1  -5 4988.55 485.611  28
  -9  -1  -5 6385.37 559.565  28
   9  -1  -5 5419.03 492.569  11
   9  -1  -5 5124.94 488.212  21
  -9  -1  -5 6180.05 572.215  11
   9  -1  -6 228.665 196.948  11
   9  -1  -6 37.6087 113.068  21
  -9  -1  -6 69.9889 322.802  11
   9  -1  -6-396.737 178.627  28
   9  -1  -6-330.174 279.589  33
   9  -1  -6-151.441 224.760  16
  -9  -1  -6 105.212 293.120  28
  -9  -1  -6-120.240 537.482  30
   9  -1  -6 149.708 304.051  34
  -9  -1  -7-212.376 245.687  24
   9  -3   0 84.5315 120.358   2
  -9  -3   0 375.096 281.015  30
   9  -3   0 826.388 343.561  16
   9   3   0 235.960 196.677   9
   9  -3   0 163.494 235.344  15
  -9  -3   0-156.211 191.246  28
  -9  -3   0-26.8256 197.044  11
   9  -3   0-13.0126 156.393  47
   9  -3   0 69.3769 182.800   7
   9  -3   0 15.9968 490.326  13
  -9  -3  -1 11797.6 637.270  11
  -9   3   1 13077.8 221.339   2
   9  -3  -1 14393.0 674.870   1
   9   3   1 11053.0 298.068   1
   9  -3  -1 13481.1 273.141  15
   9  -3  -1 14553.0 292.336   7
   9  -3  -1 18505.4 460.111  46
   9   3   1 13740.9 283.458   9
  -9  -3  -1 11886.0 587.666  28
   9  -3   1-18.3681 111.327   2
   9   3   1 19294.0 375.351  15
  -9   3   1 14941.7 281.270   5
   9   3   1 15145.8 313.808   5
   9  -3  -1 14863.1 292.547   2
  -9   3   1-24.1142 55.9435   1
   9  -3  -1 13874.3 284.620  21
   9  -3   1-24.0534 192.311   7
   9  -3   1-109.765 472.997  13
   9  -3  -2 658.355 151.839   7
   9   3   2 508.714 136.436   5
  -9   3   2 723.409 133.411   2
   9  -3  -2 645.228 132.472  20
   9  -3  -2 649.882 172.676   2
   9  -3  -2 537.894 255.391  44
  -9  -3  -2 654.523 356.768  46
   9  -3  -2 345.976 358.046  46
  -9  -3  -2 248.093 369.684  11
   9  -3  -2 560.706 351.714  28
  -9   3   2 579.874 135.411   5
   9  -3  -2 375.797 382.349  11
   9  -3  -2 231.275 237.213  16
  -9  -3  -2 435.409 132.168   2
  -9  -3  -2 248.589 392.988  44
  -9  -3  -2 387.874 323.067  28
   9  -3  -2 628.942 114.011  15
   9  -3  -2 603.487 216.132  24
  -9  -3  -2 543.768 213.165  24
  -9  -3  -2 372.345 306.772  30
   9   3   2 618.974 163.230  15
   9  -3  -2 430.369 146.415  21
   9  -3  -3 6764.64 741.191  11
   9  -3  -3 6586.77 818.327  46
  -9  -3  -3 7149.12 829.990  44
   9  -3  -3 9164.50 665.943  20
   9  -3  -3 7624.01 695.791  16
   9   3   3 8081.19 677.127  18
  -9  -3  -3 6999.54 726.563   3
  -9  -3  -3 6970.28 804.937  46
  -9  -3  -3 9023.12 761.971  28
   9  -3  -3 6768.99 722.021  28
  -9  -3  -3 6829.08 771.155  30
   9  -3  -3 7631.64 691.669  24
   9  -3  -3 9911.90 676.965   7
   9   3   3 4849.58 744.153   1
  -9  -3  -3 6950.65 659.378   2
  -9  -3  -3 7285.22 691.585  24
   9   3   3 7799.04 676.946  48
  -9  -3  -3 8144.52 778.764  11
   9  -3  -4 145.531 134.136  21
   9  -3  -4 400.918 522.072  46
   9   3   4 42.7514 167.455  18
  -9  -3  -4-11.1971 340.850  11
  -9  -3  -4 827.118 492.753  46
   9  -3  -4 151.273 222.354  16
   9  -3  -4 250.672 177.613   7
  -9  -3  -4 88.8796 306.208  28
  -9  -3  -4 338.835 394.507  30
  -9  -3  -4 96.5938 228.298  24
   9  -3  -4 78.4746 194.185  24
  -9   3   4 111.909 671.924  23
   9  -3  -5 1142.74 690.149  46
  -9  -3  -5 3793.72 399.287  24
   9  -3  -5 3906.38 405.108  16
   9  -3  -5 3657.11 393.293  24
  -9  -3  -5 2085.16 545.063  30
  -9  -3  -5 2663.10 668.347  46
   9   3   5 3596.21 372.222  18
   9  -3  -5 4095.18 357.859  21
   9  -3  -6 88.3938 159.446  21
   9  -3  -6 231.696 223.145  33
  -9  -3  -6-23.6981 493.101  30
   9  -3  -6 18.5366 239.066  16
  -9  -3  -6-39.2810 390.888  11
  -9  -3  -6-319.232 589.836  46
  -9  -3  -6-25.9796 355.299  28
   9  -3  -6 174.440 223.104  24
  -9  -3  -6 221.736 243.772  24
   9  -3  -6 54.6039 619.906  46
  -9  -3  -7 108.668 535.693  30
   9  -3  -7 1666.49 205.828  21
  -9  -3  -7 572.926 420.552  11
   9  -3  -7 1010.67 646.768  46
   9  -3  -7 1170.04 276.393  16
  -9  -3  -7 346.529 390.881  28
   9  -3  -7 1529.97 268.566  24
  -9  -3  -7 1199.58 301.655  24
  -9  -3  -7 28.7700 644.028  46
  -9  -3  -8 90.7673 610.455  46
  -9  -3  -8 14.5096 405.246  11
  -9  -3  -8-71.9507 376.591  28
   9  -3  -8-86.9274 232.511  16
   9  -3  -8 40.1575 220.939  24
  -9  -3  -8 46.7510 261.003  24
  -9  -5  -1 26.0874 102.922  28
   9  -5  -1 4287.56 364.835  16
  -9  -5  -1 111.132 296.087  30
   9  -5  -1 4332.06 224.588   7
   9  -5  -1 4501.49 229.895  47
  -9  -5  -1-26.8763 124.771  11
   9   5   1-7.40213 16.1993   9
   9  -5  -2-290.270 391.678  46
  -9  -5  -2 39.3355 452.341  46
  -9  -5  -2 459.037 481.466  44
  -9  -5  -2 679.781 594.189  11
  -9  -5  -2-61.6877 323.923  30
   9  -5  -2-13.3389 323.953  16
   9   5   2 308.685 159.433   9
  -9  -5  -2-487.505 524.924  28
   9  -5  -2 257.595 126.768  20
   9  -5  -2 7.35148 168.358  21
   9  -5  -2 99.5439 143.502   7
  -9  -5  -3 3896.25 571.893  46
  -9  -5  -3 3275.28 513.487  30
   9   5   3 2989.54 328.024   9
   9  -5  -3 4086.31 333.509   7
   9  -5  -3 3303.80 318.542  20
   9  -5  -3 3740.25 340.985  21
   9  -5  -3 3123.41 424.486  16
   9  -5  -4 711.117 296.119  16
  -9  -5  -4-233.872 421.339  30
  -9  -5  -4 241.084 441.942  28
   9  -5  -4 243.611 514.184  46
  -9  -5  -4 856.046 487.125  46
  -9  -5  -4 106.737 495.142  11
   9  -5  -4 153.017 147.578  21
   9  -5  -5 1713.88 209.622  21
  -9  -5  -5 689.066 592.855  46
  -9  -5  -5 481.617 437.316  30
   9  -5  -5 1211.77 582.640  46
   9  -5  -5 1778.22 335.014  16
  -9  -5  -5 804.625 479.642  28
  -9  -5  -5 921.561 527.560  11
   9  -5  -5 1589.01 285.001  24
  -9  -5  -5 1758.79 313.471  24
   9  -5  -6 190.846 155.468  21
  -9  -5  -6 1036.41 637.186  46
  -9  -5  -6 298.058 528.563  11
  -9  -5   6-216.886 2120.50  37
  -9  -5  -6-194.594 439.309  30
   9  -5  -6 266.609 270.209  16
  -9  -5  -6-234.426 460.610  28
   9  -5  -6 160.633 254.760  24
  -9  -5  -6 35.5381 268.935  24
   9  -5  -6 76.8290 581.568  46
   9  -5  -7 1029.16 185.167  21
   9  -5  -7 298.750 605.271  46
  -9  -5  -7 321.493 644.461  46
  -9  -5   7 44523.9 5893.04  41
  -9  -5   7 201.857 1175.33  37
   9  -5  -7 1040.87 287.148  16
  -9  -5   7 855.177 890.376  30
  -9  -5   7 40207.6 7102.00  29
   9  -5  -7 861.913 258.527  24
  -9  -5  -7 111.754 300.284  24
  -9  -5  -7 648.983 495.084  28
  -9  -5  -7 1226.18 564.749  11
   9   5  -7 741.559 1556.25   6
   9  -7  -3 871.021 460.067  46
  -9  -7  -3 275.372 411.108  30
  -9  -7  -3-208.575 483.863  46
  -9  -7  -3-25.8728 53.4288  11
   9  -7  -3 946.009 198.748  16
  -9  -7  -3 25.1273 48.1387  28
  -9  -7  -3 301.796 514.803  44
   9  -7  -3 1412.66 180.744  21
   9  -7  -4 531.719 516.019  46
  -9  -7  -4 201.361 561.449  46
   9  -7  -4 483.590 316.431  16
  -9  -7  -4 393.920 509.415  11
  -9  -7  -4 47.8153 462.136  28
  -9  -7  -4-325.708 526.328  44
  -9  -7  -4 143.587 421.464  30
   9  -7  -4-40.9319 149.177  21
   9  -7  -5 701.307 523.809  46
  -9  -7  -5 665.857 624.246  46
   9  -7   5-344.889 1195.10  43
   9  -7   5 3527.27 1818.54  37
   9  -7  -5 1086.50 328.195  16
  -9  -7  -5 263.586 607.023  11
  -9  -7  -5 23.2712 542.781  28
   9  -7   5 1017.42 3416.69  31
  -9  -7   5 2313.58 2651.88  35
   9  -7  -5 878.306 174.049  21
  10   0   0 230107. 19132.6  16
 -10   0   0 211544. 19152.6  30
  10   0   0 239647. 19145.8  18
 -10   0   0 225967. 19188.3   3
  10   0   0 234454. 19133.6  33
  10   0   0 263452. 19144.1   7
  10   0   0 228854. 19138.5  20
  10   0   0 256718. 19147.5  34
  10   0   0 227140. 19129.9  21
  10   0   1-33.9840 96.0527   7
  10   0  -1-28.4771 93.6939  21
 -10   0  -1-7.40613 46.4777   5
  10   0   1 140.264 146.451  18
  10   0  -1-61.7410 182.777  34
 -10   0  -1-18.6533 155.910  42
  10   0  -1-130.112 155.711  33
  10   0  -1 12.8122 115.324  16
 -10   0  -1-73.1923 117.720  28
  10   0   1 86.1236 85.7921  20
 -10   0  -1-197.731 264.793  30
 -10   0   1 5.11427 117.853  30
  10   0  -1 94.4784 167.164   9
  10   0  -1-58.7694 128.615  15
 -10   0   1-43.3361 213.534   3
  10   0   1-7.12703 139.397  15
 -10   0  -1-36.4922 130.187  11
  10   0   1 116.442 156.580  48
  10   0  -1-17.4949 205.067   1
  10   0  -1 80.9100 64.3905   5
 -10   0   2 110732. 7358.17  30
  10   0  -2 72577.1 7377.08  34
 -10   0  -2 91519.7 7353.72  28
 -10   0  -2 47218.6 7374.14  30
  10   0   2 96404.6 7417.49   3
  10   0   2 93017.8 7364.89  15
 -10   0   2 122521. 7428.86   1
  10   0  -2 88908.7 7346.08   5
 -10   0  -2 101034. 7344.07   5
  10   0   2 96589.8 7369.43  48
  10   0   2 90870.2 7346.62   7
 -10   0   2 90791.4 7381.70   3
 -10   0  -2 55203.7 7381.83  46
  10   0  -2 84289.5 7350.37  21
 -10   0  -2 90177.5 7353.96  11
 -10   0   3 127.381 327.305   1
 -10   0  -3-40.5881 231.215  11
  10   0  -3-6.55860 142.294  21
 -10   0  -3 218.286 212.330  28
 -10   0  -3-214.583 469.610  46
 -10   0  -3 38.7667 245.737   4
  10   0  -3-67.0449 289.711  34
  10   0  -3 57.2487 967.045  32
 -10   0  -3-296.046 453.017  30
  10   0   3-108.234 200.431  15
  10   0   3-325.742 315.058   3
 -10   0   3-93.3950 177.572   3
  10   0   3 31.3977 82.9624   2
 -10   0   3 223.703 774.859  23
  10   0   3 36.7990 125.066   7
  10   0  -3-100.719 125.131   5
  10   0  -3-130.605 174.822   7
 -10   0  -3-101.207 120.517   5
 -10   0  -4 21994.2 817.449  30
 -10   0  -4 66940.4 705.398  28
  10   0   4 63918.1 711.359  15
  10   0  -4 9.34929 75.6470   7
  10   0   4 74344.2 1040.19   3
 -10   0  -4 66927.1 545.085   5
 -10   0   4 75.6095 112.268  23
  10   0  -4 53278.1 537.004  21
 -10   0  -4 67081.6 719.392  11
 -10   0  -5 341.672 319.310  11
  10   0  -5-7.81937 8.57982  21
  10   0  -5 18.7319 284.014  34
 -10   0  -5 34.0185 284.574  28
 -10   0  -5-188.063 534.090  30
  10   0   5-195.362 238.257  15
 -10   0  -6 222.992 282.269  11
 -10   0  -6 49.3292 255.892  28
 -10  -2   0 66993.6 6499.10  11
  10  -2   0 77726.0 6430.21  47
 -10   2   0 72477.9 6424.19   4
  10   2   0 77685.5 6519.24  39
 -10  -2   0 92304.7 6466.43  30
 -10  -2   0 65272.3 6491.13  28
  10   2   0 77239.2 6444.17  15
  10  -2   0 92516.8 6431.58   2
  10  -2   0 76898.0 6432.70  21
  10  -2  -1-30.4897 125.896   7
 -10   2   1-90.0843 89.3047   5
  10  -2  -1 43.9895 161.117  48
  10  -2  -1 164.711 147.837   2
  10   2   1 116.363 107.950   5
  10  -2   1 94.5651 126.964  47
 -10  -2  -1 375.473 365.508  11
  10  -2  -1 46.1139 112.043  20
  10  -2  -1-21.3458 213.981  46
 -10   2  -1 218.168 185.349   4
  10  -2   1 6181.53 895.515  35
  10  -2   1 122.246 87.9420   2
  10  -2  -1-233.461 355.282   1
 -10  -2  -1-34.7707 227.801  30
 -10  -2   1 189.313 244.076  30
 -10  -2   1 4886.53 1792.60  29
  10  -2  -1-36.2328 274.721   3
 -10  -2  -1 17.9442 203.160  42
 -10   2   1 119.432 88.6323   2
 -10  -2  -1-175.458 314.553  28
  10  -2   1 91.5184 235.118  15
  10   2  -1 103.910 1306.48  32
  10  -2  -1 76.4728 123.887  15
 -10  -2  -1-70.7785 250.759  46
  10   2   1 59.6502 137.874  15
  10  -2  -1 108.673 192.998  16
 -10  -2  -1 272.029 305.854  44
 -10   2   1 26.5881 94.3905   1
 -10   2  -1 4792.90 942.365  22
  10   2  -1 55.9578 174.543  15
  10  -2   1-81.3595 166.030   7
  10  -2   1 245.739 436.005  13
 -10   2  -1 1228.09 1802.78  12
  10  -2  -1-53.3674 114.454  21
  10  -2  -2 101565. 4485.48  20
  10   2   2 104610. 4502.62  18
  10  -2  -2 110734. 4483.20  48
 -10  -2  -2 90898.0 4509.85  28
  10  -2  -2 98444.1 4516.39   3
 -10  -2  -2 95408.4 4563.66  30
 -10   2   2 128480. 4649.67   1
  10  -2  -2 86701.7 4534.92  46
 -10  -2  -2 101628. 4571.69   3
  10   2   2 101636. 4473.83   5
  10  -2  -2 96925.9 4476.31  15
  10   2   2 96059.1 4485.06  15
  10  -2   2 194.852 4458.52  15
 -10   2   2 97289.8 4476.24   5
 -10  -2  -2 96011.7 4488.86  24
 -10  -2  -2 87301.0 4564.72  44
  10  -2  -2 114385. 4498.03   7
 -10  -2  -2 95112.1 4540.67  46
  10  -2  -2 95673.1 4481.12  21
  10  -2   2-36.3697 4448.95   7
 -10   2   2 84638.1 4473.94   2
  10  -2   2 149.750 4474.58  13
  10  -2  -2 63286.6 4561.68   1
 -10  -2  -2 92094.3 4512.73  11
 -10  -2  -2 88513.5 4467.83   2
  10  -2  -3 11.4161 130.045  20
  10  -2  -3 147.384 134.545   5
  10  -2  -3-115.950 173.377  11
 -10  -2  -3-64.3331 139.769   5
  10  -2  -3-643.596 517.899  46
 -10  -2  -3-413.497 416.263  46
  10   2   3 122.122 201.577  18
  10  -2  -3 70.2949 189.282  33
 -10  -2  -3 17.4250 99.8435   2
  10  -2  -3-55.6412 157.569  28
  10  -2  -3-133.995 200.687  16
 -10  -2  -3 112.914 246.624   3
 -10  -2  -3-129.799 273.243  28
  10  -2  -3-63.5112 173.670  24
 -10  -2  -3 83.9668 177.466  24
  10   2   3 134.919 126.414  15
  10   2   3-143.881 177.968  48
  10  -2  -3 21.7755 272.196   7
 -10   2   3-565.723 699.913  23
 -10  -2  -3-60.3765 299.631  11
  10  -2  -3 11.4804 160.260  15
 -10   2   3-40.3242 120.902   5
  10   2   3-60.2325 111.157   5
  10  -2  -3 10.9768 133.075  21
  10  -2  -4 30080.1 2464.90  24
  10   2   4 28081.4 2477.40  18
  10  -2  -4 31428.9 2473.98  16
 -10  -2  -4 30453.2 2485.52  28
 -10  -2  -4 15730.0 2507.07  30
 -10  -2  -4 33207.1 2470.34  24
 -10   2   4 27164.2 2633.26  23
 -10  -2  -4 19066.1 2537.66  46
  10  -2  -4 39073.5 2482.71   7
 -10  -2  -4 30267.5 2486.86  11
  10  -2  -5 46.5492 155.310  21
 -10  -2  -5 44.0004 318.919  11
 -10  -2  -5 24.8089 211.256  24
  10  -2  -5-190.461 658.034  46
 -10  -2  -5 412.779 585.728  46
  10   2   5-85.0332 237.229  18
  10  -2  -5 205.679 226.720  33
 -10  -2  -5 295.395 469.462  30
 -10  -2  -5-329.954 293.690  28
  10  -2  -5 7.67351 192.124  24
  10  -2  -5-171.697 177.713   7
  10  -2  -5-121.119 222.120  16
 -10   2   5-377.454 845.880  23
 -10  -2  -6 7872.85 1507.73  46
  10  -2  -6 18562.4 1390.61  16
  10  -2  -6 17372.7 1387.74  33
 -10  -2  -6 18404.0 1418.89  28
 -10  -2  -6 5359.32 1452.60  30
  10  -2  -6 4891.52 1537.33  46
  10  -2  -6 17375.5 1381.35  24
 -10  -2  -6 20118.2 1394.49  24
  10  -2  -6 16500.8 1367.88  21
 -10  -2  -6 18312.3 1425.83  11
  10  -2  -7-141.693 112.356  21
 -10  -2  -7 886.040 581.271  46
  10  -2  -7-69.6633 224.507  33
  10  -2  -7 47.4384 234.577  16
 -10  -2  -7 592.891 503.052  30
  10  -2  -7 108.572 221.719  24
 -10  -2  -7 187.094 249.580  24
 -10  -2  -8 27.1600 327.470  28
 -10  -2  -8 35.7350 251.966  24
 -10  -2  -8-407.643 358.436  11
  10  -4   0 45850.5 1651.41  16
  10  -4   0 48373.9 1571.43  47
  10  -4   0 44419.2 1545.87   2
 -10  -4  -1-66.5644 567.055  11
  10   4   1-101.515 174.070   9
 -10  -4  -1-64.3317 504.895  28
  10  -4  -1 92.2944 152.432  15
  10   4   1 104.685 170.163   1
  10  -4  -1 103.206 154.746  21
  10  -4  -1-258.753 165.889   7
 -10  -4  -2 23466.4 2358.29  11
  10   4   2 23523.0 2276.97   1
 -10  -4  -2 32306.6 2332.35  30
 -10  -4  -2 36353.2 2346.15  46
  10  -4  -2 25600.0 2286.54  16
  10   4   2 24598.2 2255.06   9
 -10  -4  -2 32743.7 2372.06  44
 -10  -4  -2 21916.5 2340.65  28
  10  -4  -2 28316.0 2307.82  46
  10  -4  -2 30362.9 2260.48   7
  10  -4  -2 27749.1 2256.35  20
  10  -4  -2 27597.9 2261.81  21
 -10  -4  -3 99.2591 472.046  11
  10  -4  -3-355.817 413.964  46
  10  -4  -3 15.4739 121.987  20
 -10  -4  -3-18.6669 469.353  46
  10  -4  -3-225.032 240.833  16
 -10  -4  -3 706.006 389.202  30
 -10  -4  -3-224.193 411.136  28
  10  -4  -3 160.350 151.367   7
  10  -4  -3 27.8657 223.729  24
 -10  -4  -3-200.967 464.566  44
 -10  -4  -4 20959.8 2046.09  11
  10  -4  -4 26172.4 1982.51  20
 -10  -4  -4 23585.2 2098.20  46
  10  -4  -4 14985.7 2057.29  46
 -10  -4  -4 19695.7 2055.51  30
 -10  -4  -4 21740.3 2040.33  28
 -10  -4  -4 20973.3 2003.54  24
  10  -4  -4 21874.8 2001.21  24
  10  -4  -4 23690.0 1984.31  21
  10  -4  -4 22467.0 2005.91  16
  10  -4  -5 150.014 151.948  21
 -10  -4  -5-206.907 436.139  30
  10  -4  -5 40.8955 256.061  16
  10  -4  -5 94.1722 227.276  24
 -10  -4  -5 727.239 581.811  46
 -10  -4  -5-20.3542 244.714  24
  10  -4  -5-140.852 589.453  46
 -10  -4  -6 5453.04 863.630  46
 -10  -4  -6 4639.20 710.861  28
  10  -4  -6 6911.66 612.751  24
 -10  -4  -6 7427.61 633.440  24
  10  -4  -6 5027.03 853.985  46
  10  -4  -6 7355.89 576.265  21
  10  -4  -6 6585.10 610.166  16
 -10  -4  -6 6111.92 748.464  11
  10  -4  -7-7.00389 150.130  21
 -10  -4  -7 403.176 651.237  46
 -10  -4  -7-477.709 464.403  11
  10  -4  -7 140.957 574.718  46
 -10  -4  -7-127.316 467.999  30
 -10  -4  -7 128.725 411.913  28
  10  -4  -7-421.686 244.064  24
 -10  -4  -7-153.330 283.230  24
  10  -4  -7-204.736 270.867  16
  10  -6  -1 95.7866 162.239  47
  10  -6  -1-16.2091 12.6160  16
  10  -6  -1-199.031 151.894   7
  10  -6  -2 19450.8 1162.46  46
 -10  -6  -2 269.720 1121.26  44
  10  -6  -2 15270.2 1110.48  16
 -10  -6  -2-176.075 1106.15  46
 -10  -6  -2-41.1815 1071.43  30
  10  -6  -2 17068.2 1044.08   7
  10  -6  -2 16618.6 1037.48  20
  10  -6  -2 17446.6 1055.32  21
 -10  -6  -3 63.7267 474.731  46
 -10  -6  -3 126.958 428.895  30
  10  -6  -3-41.4463 306.783  16
  10  -6  -3-18.1814 440.471  46
  10  -6  -3 168.270 162.530  21
  10  -6  -4 5436.30 779.271  46
 -10  -6  -4 6664.02 808.567  46
 -10  -6  -4 5030.03 800.718  44
  10  -6  -4 5951.72 638.579  16
 -10  -6  -4 3540.69 822.230  11
 -10  -6  -4 6666.08 738.888  30
 -10  -6  -4 2785.35 763.916  28
  10  -6  -4 7566.51 563.931  21
 -10  -6  -5 499.839 636.569  46
  10  -6  -5 221.964 295.031  16
 -10  -6  -5-109.373 606.015  11
 -10  -6  -5-895.788 475.447  30
 -10  -6   5 205.780 1707.89  35
  10  -6  -5 1076.12 551.389  46
 -10  -6  -5-42.3039 521.419  28
  10  -6  -5-110.888 145.804  21
  10  -6  -6 3476.18 716.822  46
 -10  -6  -6 2976.58 768.991  11
 -10  -6   6 5377.30 2910.06  37
 -10  -6   6 3787.52 951.320  36
  10  -6   6 55.9708 542.559  36
 -10  -6  -6 1448.93 679.271  28
  10  -6  -6 5601.66 501.650  16
 -10  -6  -6 1170.07 799.733  46
  10  -6  -6 5956.39 413.693  21
  11  -1   0 123.093 116.901   7
  11  -1   0 129.031 155.422  48
  11  -1   0 100.204 387.392  43
  11   1   0 113.330 96.9666  20
  11  -1   0 121.678 121.525  18
 -11  -1   0-38.7211 372.158  11
  11   1   0 215.425 135.610   7
 -11   1   0 253.350 256.654  30
  11  -1   0 142.837 157.320  16
 -11  -1   0 119.553 177.091  30
 -11   1   0 250.416 61.3053   2
  11  -1   0 148.114 107.596  20
  11  -1   0-74.3527 177.220   1
  11   1   0 350.396 95.1172   1
 -11  -1   0 324.437 322.661  28
  11  -1   0 405.580 832.450  49
 -11  -1   0-223.201 564.911  23
  11  -1   0 114.336 86.7719  21
 -11   1   0 104.857 54.4214   5
 -11  -1  -1 65233.1 2150.48  42
 -11  -1  -1 62641.1 2181.13  28
  11  -1   1 55754.8 2125.44  47
  11   1   1 61281.7 2131.52  20
 -11  -1  -1 52512.2 2208.14  44
  11  -1  -1 62602.9 2152.19  33
 -11  -1  -1 57714.2 2226.40  30
 -11  -1   1 59427.9 2170.51  30
 -11  -1  -1 53054.7 2160.37  46
  11  -1  -1 90435.6 2177.73   9
  11  -1  -1 70846.2 2241.19   3
 -11   1  -1 62240.4 2131.70  28
  11  -1  -1 53505.7 2223.80   1
 -11   1  -1 53724.9 2111.34  42
  11  -1   1 31.4434 2096.91  16
  11  -1  -1 58052.0 2148.47  15
  11   1   1 61681.7 2159.37  15
 -11   1   1 60674.8 2123.05   5
  11   1   1 60215.1 2113.17   5
  11  -1   1 59428.6 2155.46   7
  11  -1  -1 57630.6 2128.53  24
 -11   1  -1 29134.4 2207.60  30
 -11  -1  -1 75121.6 2294.07  23
 -11   1   1 52547.7 2129.15   2
  11   1   1 122097. 2223.47   7
  11  -1  -1 51638.9 2153.81  48
  11   1  -1 50127.2 2152.17   7
  11  -1  -1 55472.4 2132.25  21
 -11   1  -1 64485.0 2133.89  11
 -11  -1  -1 52675.6 2159.42  11
  11  -1  -2-4.93634 116.408  21
 -11   1   2-39.3226 123.067   2
 -11   1  -2 94.5083 209.284  11
 -11  -1  -2-38.7289 103.826   5
  11   1   2-85.6250 87.9628   7
  11  -1  -2-596.915 500.733  46
 -11   1   2-305.672 385.520   1
 -11  -1  -2 42.7122 210.779  11
  11  -1  -2 35.4242 124.405  20
 -11  -1  -2-340.633 352.631  46
  11  -1  -2-293.835 259.421   7
  11   1   2-9.07155 188.505  18
 -11   1  -2-491.540 513.477  30
  11   1  -2-868.735 1179.21  39
 -11   1  -2-100.733 199.963   4
 -11   1  -2 159.765 179.203  28
 -11  -1  -2-150.566 274.918   3
  11  -1  -2-140.212 174.818  33
  11   1  -2-975.682 1229.88  32
  11  -1  -2-30.1361 156.668  16
 -11  -1  -2-14.0589 64.3449   2
  11   1   2-259.951 179.059  48
 -11  -1  -2 98.1977 328.042  30
  11   1  -2-167.286 169.049   7
  11  -1   2-30.1292 434.268   3
 -11  -1  -2-142.377 189.964  28
  11   1   2-11.2705 72.1017  20
  11   1   2-124.173 137.511  15
  11  -1   2-131.572 234.156  15
  11  -1  -2-19.9386 117.506  24
 -11  -1  -2-57.6631 124.136  24
 -11   1   2-70.2988 648.426  23
  11  -1  -2 34.9049 137.094  15
 -11   1   2-14.6614 121.470   5
  11   1   2-30.4204 91.8675   5
  11   1  -2-248.012 211.760  15
  11  -1  -2 64.4548 104.568   5
  11  -1   2-98.9448 154.846   7
 -11   1  -3 29387.3 917.640   4
  11  -1  -3 34383.4 805.397  21
  11   1  -3 1331.28 1476.30  39
  11  -1  -3 36287.5 835.467  16
  11  -1  -3 36633.1 944.897  34
  11  -1  -3 31753.7 844.707  33
 -11   1  -3 15542.7 1056.15  30
 -11  -1  -3 19316.1 944.297  30
  11  -1   3 45668.7 1297.55   3
 -11  -1  -3 22878.9 979.642  46
 -11   1  -3 43748.0 905.990  28
 -11  -1  -3 36438.8 849.017  28
  11   1   3 36630.4 822.435  15
  11   1   3 38151.5 873.930  48
 -11   1   3 37060.6 821.225   5
  11   1   3 35859.7 791.235   5
  11  -1   3 36359.4 876.770   7
 -11  -1  -3 42146.4 818.891  24
  11  -1  -3 32028.7 785.436   5
 -11  -1  -3 40319.7 801.689   5
 -11   1   3 32588.6 1267.45  23
 -11   1   3 44093.3 1138.10   1
  11  -1  -3 41873.8 873.017   7
 -11  -1   3 39.6984 710.575  23
  11  -1  -3 24139.7 1125.05  46
  11  -1   3 42139.1 1095.50  13
 -11   1  -3 45748.6 920.048  11
  11  -1   3 33861.2 726.698   2
  11  -1  -3 30017.3 745.478  28
  11  -1  -3 29627.9 746.557  11
 -11  -1  -3 35503.2 851.047  11
 -11   1  -4-33.7684 285.153  11
  11  -1  -4-59.0239 154.580  21
 -11  -1  -4 168.584 134.121   5
  11  -1  -4 92.6877 700.630  46
  11  -1  -4-43.1954 253.709  33
  11  -1  -4 47.3354 183.532   7
 -11   1  -4-177.643 248.532  28
 -11  -1  -4 322.521 251.877  28
 -11  -1  -4 89.8889 527.103  46
 -11  -1  -4 73.5319 271.368  11
  11  -1   4 87.2245 305.717  15
  11   1   4-237.591 162.386  15
 -11   1   4-431.632 835.942  23
 -11  -1  -5 6072.57 590.395  30
 -11  -1  -5 8701.06 706.348  46
  11  -1  -5 17157.0 381.449  16
  11  -1  -5 18529.2 535.193  34
 -11  -1  -5 18972.7 453.020  28
  11  -1  -5 27.0072 58.8421   7
 -11   1   5 36.2402 129.803  23
 -11  -1  -5 17700.5 461.467  11
  11  -1  -6 158.371 135.167  21
 -11  -1  -6 282.121 335.817  11
  11  -1  -6-289.464 315.947  34
  11  -1  -6-109.899 238.284  33
  11  -1  -6 422.796 230.784  16
 -11  -1  -6-254.790 239.456  24
 -11  -1  -6-350.448 528.498  30
 -11  -1  -6 23.5634 301.134  28
 -11  -1  -7-50.5439 334.292  11
 -11  -1  -7-281.611 252.825  24
 -11  -1  -7 367.221 305.318  28
 -11  -3   0-130.181 197.403  11
 -11  -3   0 151.064 285.124  30
  11  -3   0 12.6136 285.555  16
  11   3   0 139.503 173.823   9
  11  -3   0 105.665 145.981  47
  11  -3   0 361.100 205.798  15
 -11  -3   0 50.5412 168.225  28
  11  -3   0 215.990 129.276   2
  11   3   0-21.5260 60.1267  15
  11  -3   0 82.8636 142.196  21
 -11  -3  -1 46685.9 2130.98  44
 -11  -3  -1 26630.7 2098.36  11
 -11   3   1 30726.9 1971.05   2
  11  -3  -1 39939.6 2025.81  46
  11   3   1 31739.4 1987.74   9
 -11  -3  -1 29103.9 2087.28  28
  11  -3  -1 31745.4 2018.15  16
  11   3   1 29862.7 1991.92   1
  11  -3  -1 36135.7 1991.90   2
  11  -3   1 22396.4 2025.94  15
  11   3   1 40003.8 2009.71  15
  11  -3   1 34005.6 2021.98   7
  11  -3  -1 34146.8 1992.61   7
 -11   3   1 33398.3 1982.64   5
  11   3   1 39812.3 1995.48   5
 -11  -3  -1 34350.9 2048.84  30
  11  -3  -1 30898.1 1984.62  15
  11  -3  -1 31403.8 1985.36  21
  11  -3   1 45990.5 2155.07  13
  11  -3   1 39671.3 1978.43   2
  11   3   2 426.908 134.439   5
  11  -3  -2 650.765 164.980   7
  11  -3  -2 278.348 140.667  20
  11  -3  -2 712.081 372.066  46
 -11  -3  -2 108.449 364.142  46
 -11  -3  -2 843.533 503.070  11
 -11  -3  -2 1035.27 436.477  28
  11  -3  -2 445.552 129.523  15
 -11  -3  -2 303.514 130.722   2
  11  -3  -2 958.412 250.503  24
 -11  -3  -2 615.643 437.955  44
  11   3   2 635.893 175.701  15
  11  -3  -2 511.917 160.033  21
 -11   3   2 186.486 126.481   5
 -11  -3  -3 19691.3 1951.92  46
  11  -3  -3 24488.8 1884.19  20
 -11  -3  -3 19447.0 1951.35  30
  11   3   3 24895.6 1893.98  18
 -11  -3  -3 19256.8 1967.46  44
  11  -3  -3 19498.4 1956.59  46
  11  -3  -3 21181.6 1897.25  16
 -11  -3  -3 21626.1 1931.54  28
  11  -3  -3 21102.6 1894.42  24
 -11  -3  -3 23363.1 1900.79  24
  11  -3  -3 27753.4 1892.51   7
  11   3   3 24832.0 1900.21  48
  11  -3  -3 23579.0 1884.22  21
  11   3   3 14636.4 1919.79   1
 -11  -3  -3 23193.4 1942.03  11
 -11  -3  -4-92.1478 363.235  11
  11  -3  -4 249.543 217.708  16
  11   3   4-39.2107 177.555  18
  11  -3  -4 59.5966 188.043   7
 -11  -3  -4-19.8233 465.235  46
  11  -3  -4-293.590 531.758  46
 -11  -3  -4-262.873 340.219  28
  11  -3  -4-56.8596 208.186  24
 -11  -3  -4 247.884 233.569  24
  11  -3  -4 23.9422 140.889  20
 -11   3   4 934.585 697.721  23
 -11  -3  -4 98.9710 418.883  30
  11  -3  -5 7559.14 1182.09  46
 -11  -3  -5 8592.20 1172.22  46
  11   3   5 10924.9 1011.39  18
 -11  -3  -5 5296.50 1093.86  30
 -11  -3  -5 13092.7 1066.17  28
  11  -3  -5 11502.1 1015.11  24
 -11  -3  -5 13084.4 1033.76  24
  11  -3  -5 12168.2 1024.66  16
  11  -3  -5 15216.6 1012.99   7
  11  -3  -5 11658.9 998.292  21
 -11  -3  -5 12296.5 1073.76  11
  11  -3  -6-55.3225 160.251  21
 -11  -3  -6 651.914 484.647  30
  11  -3  -6 778.148 617.247  46
  11  -3  -6-203.609 223.740  24
 -11  -3  -6-29.6884 240.556  24
  11  -3  -6 94.6731 239.613  16
 -11  -3  -6 291.782 601.176  46
  11  -3  -7 2637.49 748.206  46
  11  -3  -7 4859.28 476.512  16
 -11  -3  -7 1032.65 620.698  30
  11  -3  -7 4489.67 464.398  24
 -11  -3  -7 5892.99 500.369  24
 -11  -3  -7 1870.77 706.037  46
  11  -3  -7 5195.04 433.738  21
  11  -5  -1 20032.3 561.293  46
 -11  -5  -1-26.6927 103.466  11
 -11  -5  -1 135.494 354.470  30
  11   5   1 7.38629 23.0540   9
 -11  -5  -1-25.9099 94.2513  28
  11  -5  -1 16351.8 340.311   7
  11  -5  -1 14299.7 325.884  21
  11  -5  -2 145.525 150.001   7
 -11  -5  -2 538.975 497.718  44
 -11  -5  -2 670.795 444.057  46
 -11  -5  -2 88.6760 577.757  11
 -11  -5  -2 350.981 387.793  30
  11  -5  -2 386.659 310.426  16
  11   5   2-25.2871 159.815   9
  11  -5  -2 180.591 134.685  20
 -11  -5  -2-21.4286 501.411  28
  11  -5  -2 70.5605 360.047  46
 -11  -5  -3 9113.34 1170.74  11
  11  -5  -3 10765.9 1095.41  46
 -11  -5  -3 12345.7 1129.57  46
 -11  -5  -3 11737.8 1158.06  44
  11  -5  -3 10947.9 1038.40  16
 -11  -5  -3 12054.1 1118.56  30
 -11  -5  -3 8850.95 1140.63  28
  11  -5  -3 13950.3 999.427   7
  11  -5  -3 12520.6 987.687  20
  11   5   3 10490.5 990.633   9
  11  -5  -3 11663.8 997.195  21
  11  -5  -4 235.413 502.445  46
 -11  -5  -4 509.309 510.979  46
 -11  -5  -4-62.5278 428.045  30
  11  -5  -4 826.534 312.996  16
  11   5   4 93.3130 152.295   9
  11  -5  -4 274.884 155.456  21
 -11  -5  -5 5644.04 781.649  46
  11  -5  -5 5399.58 588.590  24
 -11  -5  -5 4133.34 698.496  30
  11  -5  -5 4963.04 794.450  46
  11  -5  -5 6378.85 616.385  16
  11  -5  -5 7099.30 549.052  21
  11  -5  -6 87.2150 154.294  21
 -11  -5  -6-280.343 629.799  46
 -11  -5  -6 838.008 443.346  30
 -11  -5  -6 193.331 538.109  11
  11  -5  -6-259.166 270.121  16
  11  -5  -6-228.039 588.476  46
 -11  -5  -6 598.826 477.826  28
  11  -5  -6 10.4718 247.384  24
 -11  -5  -6-82.9466 277.965  24
  11  -7  -2-318.593 354.325  46
  11  -7  -2 376.398 152.866  21
  11  -7  -3 4362.95 301.974  16
 -11  -7  -3 52.2726 59.0329  11
 -11  -7  -3 230.686 484.872  46
 -11  -7  -3 271.821 418.813  30
 -11  -7  -3 25.3758 63.9664  28
  11  -7  -3 6170.33 512.998  46
  11  -7  -3 5634.40 229.148  21
 -11  -7  -4 200.495 502.802  11
 -11  -7  -4-198.614 440.133  30
  11  -7  -4 337.801 485.542  46
 -11  -7  -4-25.1420 560.553  46
  11  -7  -4 90.0413 298.058  16
 -11  -7  -4 316.368 461.749  28
  11  -7  -4 159.562 152.233  21
 -12   0   0 92571.2 9191.74  11
 -12   0   0 96214.1 9202.84  30
 -12   0   0 109813. 9240.86   3
  12   0   0 115336. 9183.89  16
  12   0   0 111006. 9205.10  43
  12   0   0 130580. 9220.07   1
 -12   0   0 96284.0 9190.66  28
  12   0   0 136017. 9197.20   7
  12   0   0 116677. 9189.78  20
  12   0   0 119000. 9180.49  21
  12   0  -1-21.2585 102.607  21
  12   0   1 24.5353 107.297   7
  12   0   1 116.408 169.736  48
  12   0  -1 121.838 109.818  20
  12   0  -1-22.2149 229.503   7
  12   0   1 83.6455 168.671  18
 -12   0  -1-46.0038 159.412  11
  12   0  -1 112.763 128.312  16
 -12   0  -1 73.5427 160.911  42
 -12   0  -1 165.037 272.150  30
 -12   0   1-26.6500 123.689  30
 -12   0  -1-79.0602 295.370   3
  12   0  -1 112.002 172.865   9
 -12   0  -1-13.8015 143.964  28
  12   0   1 33.2193 98.8460  20
 -12   0   1 280.370 231.126   3
  12   0   1 7.50848 141.385  15
  12   0  -1 22.2895 137.056  33
  12   0  -1 98.6711 148.074  15
 -12   0   1-504.761 622.099  23
  12   0  -1 167.211 202.981  34
  12   0  -1-52.6592 201.353   1
  12   0  -1 15.1305 60.3778   5
  12   0  -2 66927.2 5248.48  16
  12   0  -2 65589.7 5257.42  15
  12   0  -2 54083.8 5255.94  33
 -12   0  -2 34531.1 5273.48  30
 -12   0   2 58741.6 5238.98  30
 -12   0   2 64309.1 5283.26   3
  12   0   2 75628.9 5328.05   3
  12   0   2 65577.4 5263.92  48
 -12   0  -2 67722.1 5250.03  28
  12   0   2 64710.6 5259.11  15
  12   0  -2 56266.2 5274.55  34
  12   0  -2 60335.6 5235.95   5
  12   0   2 66374.8 5241.48   7
 -12   0  -2 70886.1 5233.99   5
 -12   0   2 72124.1 5391.67  23
  12   0  -2 81869.4 5267.75   7
  12   0  -2 63294.8 5245.54  21
 -12   0  -2 64885.9 5250.08  11
  12   0  -3-105.243 147.768  21
 -12   0  -3-273.618 234.862  11
  12   0  -3 50.3516 191.020  16
 -12   0  -3 711.863 461.533  30
  12   0  -3-40.5797 176.388   7
  12   0  -3-48.2928 283.203  34
 -12   0  -3 105.943 209.397  28
  12   0   3 118.438 202.335  15
 -12   0   3-47.1999 198.355   3
  12   0   3-190.551 319.760   3
 -12   0   3-605.250 838.377  23
  12   0  -3 11.2027 33.5713  15
  12   0   3 4.73438 121.658   7
  12   0  -3-84.1529 119.718   5
 -12   0  -3-13.1567 114.469   5
  12   0  -4 41707.9 3134.52  16
  12   0  -4 32084.2 3167.17  34
 -12   0  -4 44614.3 3144.86  28
  12   0   4 40633.2 3145.01  15
 -12   0   4 28553.8 3233.99  23
  12   0  -4 42885.3 3138.12   7
  12   0  -4 36405.6 3122.75  21
 -12   0  -4 45846.3 3147.93  11
 -12   0  -5-43.9982 312.820  11
  12   0  -5-7.79398 20.8945  21
  12   0  -5 356.204 249.791  33
 -12   0  -5-120.466 281.927  28
  12   0   5 269.304 239.191  15
 -12   0  -6-206.793 295.292  11
 -12   0  -6-72.6573 270.805  28
 -12  -2   0 49732.0 4793.14  11
 -12   2   0 56624.9 4693.76   2
  12  -2   0 64372.2 4709.25  18
  12   2   0 71311.1 4825.88  39
  12  -2   0 53756.7 4724.50  16
  12  -2   0 73100.4 4832.72   3
 -12  -2   0 55564.1 4730.38  30
  12  -2   0 52779.7 4702.44  47
 -12  -2   0 47055.5 4780.46  28
  12  -2   0 60810.6 4720.12  15
  12   2   0 63411.2 4723.00  15
  12  -2   0 64646.0 4717.43   7
 -12   2   0 57495.2 4699.85   5
  12  -2   0 57694.1 4706.46  21
  12   2   0 49255.1 4708.75   7
 -12   2  -1 280.228 224.985  11
  12   2   1 276.492 97.8197   5
  12  -2  -1 413.289 135.399  20
  12  -2   1 429.279 136.668  47
  12  -2   1 510.683 111.111   2
  12  -2  -1 495.563 172.410  48
  12  -2  -1 314.623 242.329  46
 -12  -2  -1 329.277 381.319  11
 -12   2  -1 304.064 169.877   4
 -12  -2  -1 25.4567 206.791  42
  12   2  -1-814.818 1095.60  39
  12  -2  -1 196.586 205.665  16
 -12  -2  -1 384.528 324.752  44
 -12  -2  -1 28.6569 284.560  30
 -12  -2   1-50.0005 270.975  30
  12  -2   1 750.943 457.231   3
  12   2   1 398.790 125.459   7
  12  -2  -1 605.519 371.684   1
 -12   2  -1 347.795 186.406  28
 -12   2   1 355.496 96.9332   2
 -12  -2  -1 395.336 330.164  28
  12  -2   1 541.717 233.497  15
  12  -2  -1 373.781 138.844  15
  12   2   1 480.140 156.547  15
 -12  -2  -1 21.6773 189.001  23
 -12  -2  -1 375.540 252.430  46
  12   2  -1 143.262 214.561  15
  12  -2   1 482.004 176.312   7
  12  -2  -1 347.495 128.276  21
 -12   2   1 400.348 97.3699   5
 -12   2   2 90195.9 5085.06   1
  12   2   2 55221.7 4962.13  48
 -12  -2  -2 56378.8 4996.51  30
 -12   2  -2 56511.3 4975.33   4
  12   2   2 60634.1 4957.28  18
  12  -2   2 65794.8 4974.01   7
  12  -2  -2 58128.8 4954.90  16
 -12  -2  -2 56231.4 4993.91   3
  12  -2  -2 63697.7 4971.95   3
 -12  -2  -2 62535.9 4976.10  28
  12  -2   2 73297.9 5011.75  15
  12   2   2 65070.0 4953.03  15
 -12  -2  -2 57168.6 4978.85  46
 -12  -2  -2 53649.3 4998.44  44
 -12   2   2 64620.7 4942.76   5
  12   2   2 59087.9 4937.69   5
 -12  -2  -2 57920.6 4949.04  24
  12  -2  -2 71234.4 4957.67   7
  12  -2   2 59760.0 4930.15   2
  12  -2  -2 61437.9 4949.06  20
  12  -2  -2 69742.9 4951.93  48
  12  -2  -2 50946.8 4983.57  46
 -12   2   2 51888.6 4939.60   2
  12  -2  -2 58959.5 4945.77  21
  12  -2   2 82568.0 5052.05  13
  12  -2  -2 47821.3 5003.03   1
 -12  -2  -2 67642.3 4983.21  11
 -12  -2  -2 57796.5 4936.69   2
  12   2   3 331.892 183.536  48
  12  -2  -3 73.6971 140.180   5
 -12  -2  -3-142.802 318.744  11
  12  -2  -3 109.594 140.506  20
 -12  -2  -3 750.801 409.875  46
  12  -2  -3 139.824 274.221   7
  12   2   3 281.428 190.432  18
 -12  -2  -3 18.3225 171.982  24
  12  -2  -3-393.072 519.602  46
 -12  -2  -3 77.1450 276.332   3
 -12  -2  -3-20.2424 272.989  28
  12  -2  -3 230.470 196.172  33
  12  -2  -3 252.693 170.397  24
  12   2   3 410.001 143.665  15
 -12   2   3 532.542 684.002  23
 -12   2   3 200.907 126.824   5
  12   2   3 346.880 115.273   5
  12  -2  -3 95.6852 124.445  21
  12   2   4 30640.6 2158.04  48
  12  -2  -4 14229.0 2238.34  46
 -12  -2  -4 16840.5 2218.07  46
  12   2   4 26287.5 2158.16  18
  12  -2  -4 25446.7 2148.92  16
  12  -2  -4 25452.5 2149.50  33
 -12  -2  -4 14849.2 2193.82  30
 -12  -2  -4 25170.0 2162.57  28
  12  -2  -4 26987.9 2143.60  24
 -12  -2  -4 29589.9 2148.27  24
 -12   2   4 24441.1 2328.63  23
  12  -2  -4 33016.7 2158.13   7
  12  -2  -4 24484.4 2134.56  21
 -12  -2  -4 26402.4 2166.61  11
 -12  -2  -5-178.968 325.819  11
  12  -2  -5 255.813 616.981  46
 -12  -2  -5 288.464 586.714  46
  12   2   5-144.991 242.596  18
  12  -2  -5 140.752 221.339  16
 -12  -2  -5-92.4597 478.587  30
  12  -2  -5-15.6077 170.098   7
 -12  -2  -5-67.1065 295.661  28
  12  -2  -5 138.453 184.747  24
 -12  -2  -5 357.381 227.068  24
 -12   2   5-403.138 809.430  23
 -12  -2  -6 7492.75 1275.08  46
  12   2   6 12526.3 1148.44  18
  12  -2  -6 14257.9 1136.79  16
  12  -2  -6 13884.0 1134.50  33
 -12  -2  -6 5345.40 1225.17  30
 -12  -2  -6 14992.9 1169.55  28
  12  -2  -6 13253.8 1121.41  24
 -12  -2  -6 15015.1 1135.99  24
  12  -2  -6 12716.1 1110.21  21
 -12  -2  -6 14513.7 1179.31  11
  12  -2  -7-74.7882 121.564  21
  12   2   7-88.2797 267.072  18
  12  -2  -7 100.810 224.335  33
  12  -2  -7-48.0259 234.804  16
 -12  -2  -7 87.8071 491.496  30
 -12  -2  -7-481.272 356.238  28
  12  -2  -7-189.476 200.275  24
 -12  -2  -7 163.022 259.342  24
 -12  -2  -7 601.817 381.618  11
 -12  -2  -8 11.6499 246.034  24
  12  -4   0 38378.4 454.561  47
  12  -4   0 30979.8 620.321  16
 -12  -4   0-18.0232 298.125  30
  12  -4   0 39613.5 577.762  15
  12  -4   0 37054.2 511.809   7
  12  -4   0 40688.6 424.415   2
  12  -4   0 34755.9 464.552  21
  12  -4  -1 551.422 320.187  46
 -12  -4  -1 257.426 592.658  11
  12  -4  -1 180.030 310.343  16
  12   4   1 306.984 173.336   9
  12  -4  -1 119.927 162.659  15
 -12  -4  -1 976.934 543.377  28
  12  -4  -1 545.869 156.785  21
  12  -4  -1 645.892 167.868   7
 -12  -4  -2 19494.8 2068.57  11
  12  -4  -2 22765.5 2006.40  46
 -12  -4  -2 30660.9 2055.62  46
 -12  -4  -2 28729.7 2095.15  44
 -12  -4  -2 25855.3 2043.09  30
 -12  -4  -2 20790.3 2054.19  28
  12  -4  -2 25333.7 1969.47   7
  12  -4  -2 24518.2 1964.09  20
  12  -4  -2 23111.6 1966.07  21
  12   4   2 21020.8 1963.32   9
 -12  -4  -3 412.990 408.449  30
 -12  -4  -3 90.9673 497.971  44
  12  -4  -3 49.2659 441.553  46
  12  -4  -3 267.701 163.328   7
  12  -4  -3 438.550 135.973  20
 -12  -4  -3 344.742 442.496  28
  12  -4  -3 188.537 257.170  16
  12   4   3 236.665 156.214   9
 -12  -4  -3 746.164 510.952  11
 -12  -4  -3 744.806 461.694  46
  12  -4  -3 182.453 149.544  21
 -12  -4  -4 15582.6 1553.74  11
  12  -4  -4 17192.8 1473.57  20
  12  -4  -4 15613.6 1601.87  46
  12  -4  -4 17416.8 1504.27  16
 -12  -4  -4 14968.6 1567.88  30
 -12  -4  -4 15371.4 1539.11  28
  12  -4  -4 14918.2 1491.95  24
 -12  -4  -4 16167.5 1499.73  24
 -12   4   4 20782.4 1701.63  23
 -12  -4  -4 18376.3 1612.08  46
  12  -4  -5 96.0275 150.314  21
 -12  -4  -5-473.189 593.236  46
 -12  -4  -5 275.548 445.560  11
  12  -4  -5-116.901 581.953  46
 -12  -4  -5 760.971 442.222  30
 -12  -4  -5-74.7892 390.450  28
  12  -4  -5 124.997 268.334  16
  12  -4  -5 551.367 229.161  24
 -12  -4  -5 321.594 255.538  24
 -12  -4  -6 4743.46 854.664  46
  12  -4  -6 4610.24 874.350  46
  12  -4  -6 7574.33 620.237  16
 -12  -4  -6 3348.04 726.877  30
  12  -4  -6 5916.29 593.910  24
 -12  -4  -6 6390.50 618.709  24
  12  -4  -6 6879.94 567.676  21
  12  -4  -7-7.06548 147.121  21
 -12  -4  -7 317.354 621.061  46
 -12  -4  -7-25.9518 477.751  30
  12  -4  -7 119.966 266.781  16
  12  -4  -7-341.428 584.971  46
 -12  -4  -7 66.7802 408.737  28
  12  -4  -7 208.661 232.253  24
 -12  -4  -7 210.757 272.152  24
  12  -6  -1 167.468 346.648  46
  12  -6  -1-142.926 158.409  21
  12  -6  -1 113.986 159.245   7
  12  -6  -2 12288.4 266.946  20
  12  -6  -2 13375.6 533.440  46
 -12  -6  -2-150.834 490.063  46
 -12  -6  -2 136.978 506.513  44
 -12  -6  -2-78.2181 191.386  11
 -12  -6  -2-517.048 410.684  30
  12  -6  -2 7157.07 1466.64  16
  12   6   2 6.81439 5.45523   9
 -12  -6  -2-50.6239 169.614  28
  12  -6  -2 12123.9 286.624   7
 -12  -6  -3-170.757 606.424  11
 -12  -6  -3 536.323 526.981  44
  12  -6  -3 480.021 434.026  46
 -12  -6  -3 398.243 487.005  46
 -12  -6  -3 359.893 447.294  30
  12  -6  -3 138.114 312.487  16
  12  -6  -3 248.156 161.311   7
 -12  -6  -3 686.913 530.027  28
  12  -6  -3 222.809 165.664  21
  12  -6  -4 6352.57 801.624  46
 -12  -6  -4 6850.72 815.330  46
 -12  -6  -4 5696.79 756.630  30
  12  -6  -4 5206.53 645.182  16
  12  -6  -4 7088.30 580.256  21
  12  -6  -5 232.578 151.020  21
  12  -6  -5 510.715 546.955  46
 -12  -6  -5 393.646 608.063  46
 -12  -6  -5 247.806 626.387  11
 -12  -6  -5 88.7980 447.410  30
  12  -6  -5 532.127 293.407  16
 -12  -6  -5 174.244 538.373  28
  13  -1   0 128.946 132.576   7
  13   1   0 285.054 113.183  20
  13  -1   0 343.855 172.291  48
  13   1   0 134.735 66.7569   5
 -13  -1   0 103.797 221.989  44
  13  -1   0-151.639 491.739  43
  13  -1   0 229.215 123.221  20
  13   1   0 169.220 153.926   7
  13   1   0-71.5244 170.015  34
 -13  -1   0-80.2807 405.505  11
  13   1   0 57.1881 113.530  33
  13   1   0 166.501 98.2637  16
 -13   1   0 206.465 266.532  30
  13   1   0-7.97867 112.520   1
  13  -1   0 159.286 173.576  16
  13   1   0 93.5509 150.807   9
 -13  -1   0 202.123 223.839  30
 -13  -1   0 12.9363 359.123  28
  13  -1   0 166.822 284.185   3
  13  -1   0-22.2538 155.815  15
 -13  -1   0 223.052 280.958   3
  13  -1   0 357.712 240.781   1
  13   1   0 115.183 157.278  15
 -13   1   0 89.4276 61.4049   2
 -13   1   0 207.885 54.3559   5
  13  -1   0 117.923 96.1515  21
 -13   1  -1 3.46334 133.583  11
  13   1  -1-5.97034 11.3207  21
  13  -1  -1 23.2457 159.638  48
  13  -1   1 6.38658 97.5250  47
  13  -1  -1 59.6655 122.229  20
  13   1   1-4.17745 98.3051  20
 -13  -1  -1-117.526 268.985  11
  13   1   1 197.451 195.170   7
  13  -1   1-49.9426 183.070  18
 -13  -1  -1 73.2866 288.827  44
 -13   1   1 115.896 98.0045   2
 -13  -1  -1 191.471 223.211  42
  13  -1  -1-13.8676 294.240   1
  13   1  -1 77.7109 161.968   7
  13  -1  -1-47.0483 165.761  16
 -13   1  -1-329.461 389.389  30
 -13  -1  -1-56.7436 231.866  46
 -13  -1  -1 56.5610 309.645  30
 -13  -1   1-173.873 176.957  30
  13  -1   1-30.5581 144.251  16
 -13   1  -1 10.3412 117.626  28
  13  -1  -1 29.2428 170.704   9
 -13   1  -1 61.0791 122.054  42
  13   1  -1-81.2679 175.085   9
 -13  -1  -1 188.725 240.419  28
  13  -1   1-78.0778 197.496  48
  13  -1  -1 110.534 138.142  15
  13   1   1 65.5161 151.554  15
 -13  -1  -1 274.509 552.565  23
 -13   1   1 142.414 98.2779   5
 -13  -1   1 83.6595 804.728  23
  13   1   1 42.9466 58.8529   5
  13  -1  -1-27.5898 149.239   7
  13  -1   1 52.8745 95.6148  21
  13  -1   1 83.5608 140.140   7
  13  -1  -1 56.5460 106.214  21
  13  -1  -2 273.070 129.253  21
 -13   1  -2 279.741 183.290  11
 -13   1  -2 366.109 213.968   4
 -13  -1  -2 753.378 267.499  11
  13  -1   2 560.030 115.831  47
  13   1   2 466.468 97.6394  20
  13   1   2 624.277 112.666   7
  13  -1  -2 369.177 136.161  20
 -13  -1  -2 601.846 354.425  46
 -13   1   2 384.236 131.425   2
  13   1   2 453.289 185.373  18
  13   1   2 289.624 189.671  48
  13  -1  -2 498.581 184.400  33
  13  -1  -2 295.312 183.401  16
 -13   1  -2 624.740 459.179  30
 -13  -1  -2 16.9252 345.747  30
  13   1  -2 367.627 175.510   7
  13  -1  -2 499.255 117.149   5
 -13  -1   2 126.384 206.336  30
 -13  -1  -2 238.266 281.441   3
 -13   1  -2 717.543 176.435  28
 -13  -1  -2 544.405 236.740  28
  13  -1   2 581.111 402.280   3
  13  -1   2 366.559 229.175  15
  13   1   2 454.503 158.853  15
  13  -1  -2 547.005 133.300  24
 -13   1   2 173.900 677.888  23
  13  -1  -2 433.465 155.276  15
 -13   1   2-52.0353 299.543   1
 -13   1   2 460.362 144.595   5
  13   1   2 527.168 107.507   5
 -13   1  -2 574.878 140.584   5
  13   1  -2 586.932 200.765  15
  13  -1   2 364.598 154.491   7
  13  -1  -3-58.9577 155.700  21
 -13   1  -3-40.2376 254.724  11
  13  -1  -3-84.9671 118.842   5
  13   1   3-181.195 210.827  48
 -13  -1  -3-70.4397 489.398  46
  13   1   3-269.287 246.572  18
  13  -1  -3 97.5339 282.195  34
  13  -1  -3-179.764 208.761   7
  13   1  -3 298.801 1022.93  32
  13  -1  -3 137.730 214.010  33
  13  -1  -3-203.768 200.543  16
 -13   1  -3-954.661 704.292  30
 -13  -1  -3-97.5622 443.024  30
  13   1  -3-93.3855 156.210   7
 -13   1  -3 150.796 225.506  28
 -13  -1  -3-112.533 254.290  28
  13  -1   3-94.6038 287.171  15
  13   1   3 159.864 169.851  15
  13  -1  -3-78.6544 149.186  24
 -13  -1  -3-97.5298 151.085  24
 -13   1   3-822.502 867.164  23
 -13  -1  -3-43.2761 282.099  11
  13  -1  -3-15.5732 196.480  15
 -13  -1   3 76.3060 216.975  23
 -13   1   3 70.8138 356.988   1
  13  -1   3 64.6674 195.245   7
 -13   1  -4 110.667 279.909  11
  13  -1  -4 26.5858 155.134  21
 -13  -1  -4-619.545 525.451  46
  13  -1  -4 323.097 294.016  34
  13  -1  -4 38.5119 218.717  33
  13  -1  -4-39.3134 212.754  16
  13  -1  -4-111.537 178.978   7
 -13  -1  -4 44.7877 460.713  30
 -13  -1  -4 72.4585 311.635  11
 -13   1  -4 39.6956 250.700  28
 -13  -1  -4-51.7460 280.378  28
  13  -1   4-198.139 311.118  15
  13   1   4 14.7387 169.244  15
 -13  -1  -4-161.249 180.491  24
 -13   1   4 562.118 831.775  23
  13  -1   4 72.5768 169.197   7
  13  -1  -5 78.4776 153.296  21
 -13  -1  -5-181.590 529.213  46
  13  -1  -5 33.0045 300.372  34
  13  -1  -5-292.484 238.124  33
  13  -1  -5-185.033 165.658   7
 -13  -1  -5-147.452 276.714  28
 -13  -1  -5 52.5238 303.467  11
 -13  -1  -5-143.109 212.455  24
 -13   1   5-427.992 457.701  23
  13  -1  -6 280.123 230.163  16
 -13  -1  -6 747.348 556.659  30
 -13  -1  -6 11.7990 293.384  28
 -13  -1  -6-400.229 341.005  11
  13  -1  -6 257.952 199.481  24
 -13  -1  -6 315.951 242.280  24
 -13  -1  -7 334.336 376.477  11
 -13  -1  -7-101.695 338.796  28
 -13   3   0 722.258 148.104   5
  13  -3   0 923.838 160.342   2
  13  -3   0 555.195 141.797  18
  13   3   0 314.085 874.881  39
 -13  -3   0 25.6046 111.719  11
 -13  -3   0 499.501 293.612  30
  13  -3   0-210.898 379.598  16
  13   3   0 349.276 197.130   9
  13  -3   0 548.987 210.541  15
 -13  -3   0 24.8534 107.020  28
  13  -3   0 645.760 163.181  47
  13   3   0 796.646 237.052  15
  13  -3   0 736.758 167.494  21
  13  -3  -1 100.819 159.752   7
 -13   3   1 43.1961 114.177   5
  13  -3  -1-254.411 271.491  46
  13   3   1 41.9423 148.661   5
  13  -3   1 228.396 161.098  47
 -13  -3  -1 115.602 358.470  46
 -13  -3  -1-246.856 415.822  44
 -13  -3  -1-37.5050 633.782  11
  13  -3   1 4.06969 124.531   2
  13  -3  -1 41.4555 298.966  16
 -13  -3  -1 43.5182 308.401  30
  13   3   1-93.9647 178.768   9
  13  -3  -1-217.855 393.873   3
  13  -3  -1 13.2380 170.012   2
  13   3   1-110.362 181.309   1
  13  -3   1 547.822 290.203  15
 -13  -3  -1-145.024 561.051  28
  13  -3  -1 96.0216 154.023  15
  13   3   1-184.294 198.617  15
  13  -3  -1 27.1048 145.015  20
 -13   3   1-151.871 100.409   2
  13  -3   1-161.881 209.473   7
  13  -3  -1 6.29314 152.665  21
  13  -3  -2-102.322 155.517   7
  13  -3  -2 177.304 132.897  20
 -13  -3  -2 166.425 333.273  46
 -13  -3  -2 260.778 467.891  11
  13  -3  -2 356.214 240.706  16
 -13  -3  -2-341.564 345.573  30
 -13  -3  -2 29.7000 404.772  28
  13  -3  -2-64.1541 237.653   3
  13  -3  -2-42.8282 123.134  15
 -13  -3  -2 158.894 110.104   2
  13  -3  -2 110.892 366.767  46
 -13  -3  -2-115.281 424.149  44
  13   3   2-55.5680 159.446  15
 -13   3   2-59.1181 115.066   5
  13  -3  -2-49.4187 140.022  21
  13   3   2 71.3828 113.828   5
  13  -3  -3-17.9445 138.465  20
  13  -3  -3 204.422 472.879  46
 -13  -3  -3 259.617 445.184  46
 -13  -3  -3-104.942 384.914  11
  13   3   3 166.453 179.812  18
  13  -3  -3 255.423 275.169   7
  13   3   3-109.810 180.715  48
 -13  -3  -3 89.7445 339.488  28
  13   3   3 179.816 302.934   1
  13  -3  -3 331.068 206.678  24
 -13  -3  -3 213.864 214.646  24
  13  -3  -3-90.1187 140.005  21
  13  -3  -4 312.863 148.100  21
  13  -3  -4 570.119 555.563  46
 -13  -3  -4 153.981 454.162  11
 -13  -3  -4 570.172 526.502  46
  13  -3  -4 315.701 149.783  20
  13   3   4 264.413 197.463  18
  13  -3  -4 253.110 196.181   7
  13  -3  -4 175.218 224.259  16
 -13  -3  -4 82.8780 425.788  30
 -13  -3  -4 273.608 400.490  28
  13  -3  -4 463.132 210.643  24
 -13  -3  -4 382.030 239.231  24
 -13   3   4 127.270 735.748  23
  13  -3  -5-301.274 601.251  46
  13   3   5-89.1943 204.149  18
  13  -3  -5-14.5384 173.091   7
 -13  -3  -5-44.8447 448.399  30
 -13  -3  -5-71.3283 569.696  46
 -13  -3  -5-254.277 330.099  28
  13  -3  -5 39.5425 205.885  24
 -13  -3  -5 9.26434 236.772  24
 -13   3   5-227.970 815.199  23
 -13  -3  -5 397.283 381.474  11
  13  -3  -5-9.20864 236.853  16
  13  -3  -6 84.2153 162.372  21
  13   3   6 65.4047 205.891  18
  13  -3  -6-19.2328 246.336  16
 -13  -3  -6 494.408 481.231  30
 -13  -3  -6-414.409 375.765  28
  13  -3  -6 187.124 207.708  24
 -13  -3  -6-238.158 269.329  24
 -13  -3  -6 194.923 404.952  11
 -13  -3  -6-396.934 591.295  46
  13  -3  -6-28.6167 609.203  46
  13  -3  -7-43.6796 157.020  21
 -13  -3  -7 345.829 578.899  46
 -13  -3  -7 89.5051 432.951  11
 -13  -3  -7-82.1943 474.497  30
  13  -3  -7-128.286 244.337  16
 -13  -3  -7 739.901 392.814  28
  13  -3  -7 8.97102 209.626  24
  13  -5   0-7.74131 164.313  47
  13  -5   0 182.412 174.108   7
  13  -5   0 8.58249 156.363  21
 -13  -5  -1 331.290 535.727  44
 -13  -5  -1 26.6715 54.5997  11
  13  -5  -1-14.9449 299.087  16
  13  -5  -1-76.4662 334.394  46
  13   5   1 7.47441 54.2516   9
 -13  -5  -1-25.8903 44.7937  28
  13  -5  -1 141.377 166.983  21
  13  -5  -1-40.3385 171.406   7
  13  -5  -2 297.444 166.053   7
  13  -5  -2 711.133 151.528  20
 -13  -5  -2 561.577 564.239  11
  13  -5  -2 311.503 344.200  46
 -13  -5  -2 608.137 444.756  46
 -13  -5  -2 828.596 525.392  44
 -13  -5  -2 628.196 398.832  30
  13   5   2 357.406 177.518   9
 -13  -5  -2 390.841 500.150  28
  13  -5  -2 416.558 166.345  21
  13  -5  -3 15.4821 400.547  46
 -13  -5  -3 1024.00 604.011  11
 -13  -5  -3 714.741 521.066  44
 -13  -5  -3 672.542 428.959  30
  13  -5  -3 150.363 130.106  20
  13  -5  -3 286.102 286.838  16
  13   5   3-65.8075 156.521   9
 -13  -5  -3-247.457 515.299  28
  13  -5  -3-285.109 164.284   7
 -13  -5  -3-20.5891 494.110  46
  13  -5  -4 151.912 479.477  46
 -13  -5  -4-932.455 572.934  46
 -13  -5  -4-358.172 536.113  11
 -13  -5  -4-354.103 436.574  30
  13  -5  -4-35.8048 287.606  16
  13   5   4 5.93936 153.657   9
 -13  -5  -4 36.4974 455.782  28
  13  -5  -4 126.976 149.597  21
  13  -5  -5 296.588 151.342  21
  13  -5  -5-435.409 563.961  46
 -13  -5  -5-556.649 610.643  46
 -13  -5  -5 19.3091 532.609  11
 -13  -5  -5-225.375 445.153  30
  13  -5  -5 507.257 301.550  16
 -13  -5  -5-299.085 451.375  28
  13  -5  -6-68.0867 153.216  21
 -13  -5  -6-84.0154 646.815  46
 -13  -5  -6 118.583 451.010  30
  13  -5  -6 21.7940 263.045  16
  13  -5  -6 408.929 238.797  24
  13  -7  -2-130.023 142.060   7
  13  -7  -2 15.7100 1.19215  16
 -13  -7  -3 842.973 542.404  46
 -13  -7  -3 145.369 516.460  44
 -13  -7  -3 216.190 429.144  30
  13  -7  -3-30.4566 243.856  16
  13  -7  -3 38.3608 165.929  21
 -13  -7  -4 124.810 549.030  46
 -13  -7  -4-141.296 442.991  30
  13  -7  -4-119.171 310.390  16
  13  -7  -4 133.198 151.295  21
 -14   0   0 22920.8 2087.32  11
  14   0   0 25164.9 2060.57  20
  14   0   0 27110.1 2074.51  18
  14   0   0 24031.2 2106.01  43
  14   0   0 24067.8 2054.35  16
 -14   0   0 18699.8 2078.47  30
 -14   0   0 21846.4 2121.28   3
  14   0   0 30232.7 2094.79   1
 -14   0   0 21393.5 2078.54  28
  14   0   0 28502.3 2068.82   7
  14   0   0 26465.2 2050.09  21
  14   0  -1-61.8852 112.399  21
  14   0  -1 75.6078 65.5433   5
  14   0   1-80.1469 127.155   7
 -14   0  -1 21.2581 194.703  11
  14   0  -1-201.934 133.245  20
  14   0   1-38.0410 191.460  48
  14   0  -1-140.678 257.995   7
  14   0   1-8.08180 168.719  18
  14   0   1 5.13574 106.031  20
  14   0  -1-22.4507 144.945  33
 -14   0  -1 185.232 306.913  30
 -14   0   1-33.9006 168.934  30
 -14   0  -1-123.387 316.235   3
 -14   0  -1-15.8261 174.515  28
 -14   0   1-35.3517 265.195   3
  14   0   1 296.719 169.702  15
  14   0  -1 45.0541 160.591  15
 -14   0   1-798.897 693.817  23
  14   0  -1-52.5499 212.988  34
 -14   0  -1 2.96606 36.0043   2
 -14   0  -1 18.0393 184.895  42
  14   0  -1-162.839 218.328   1
  14   0   2 9862.42 914.427  20
  14   0   2 10907.0 953.321  18
  14   0  -2 11208.1 926.396  16
  14   0  -2 10777.9 973.229  34
 -14   0   2 10028.8 980.549   3
 -14   0  -2 11462.2 929.022  28
  14   0   2 10987.2 941.375  15
  14   0  -2 10743.8 936.592  15
  14   0  -2 10285.1 905.031   5
  14   0   2 11748.0 916.348   7
  14   0  -2 10884.3 929.122  20
  14   0  -2 10261.8 942.380  33
  14   0  -2 14229.6 954.190   7
 -14   0   2 11468.3 1234.36  23
  14   0   2 11163.6 948.347  48
  14   0  -2 11425.5 923.233  21
 -14   0  -2 11989.9 933.903  11
  14   0  -3 13.2286 153.139  21
 -14   0  -3-196.829 244.527  11
  14   0  -3 28.1226 189.253  16
  14   0  -3-10.1500 234.838  33
 -14   0  -3 351.887 461.348  30
 -14   0  -3 126.267 222.874  28
  14   0  -3-143.548 294.910  34
  14   0   3-58.4764 199.396  15
 -14   0   3 160.207 849.454  23
  14   0  -3-313.836 211.663  15
  14   0  -3-18.0109 114.114   5
  14   0  -4 10637.5 844.073  16
  14   0  -4 8097.03 897.098  34
  14   0  -4 7997.50 860.416  33
 -14   0  -4 4003.22 953.685  30
 -14   0  -4 11866.8 871.338  28
  14   0   4 10865.0 855.145  15
 -14   0   4 6909.80 1113.13  23
  14   0  -4 9873.06 838.176   7
  14   0  -4 8721.13 823.017  21
 -14   0  -4 12123.8 880.003  11
 -14   0  -5-198.283 338.273  11
  14   0  -5-7.78997 15.9718  21
  14   0  -5-61.1826 206.901  16
  14   0  -5 50.2645 247.504  33
 -14   0  -5-87.4025 512.554  30
 -14   0  -5-303.917 302.815  28
  14   0   5-325.724 229.913  15
 -14   0  -6 65.4396 337.539  11
 -14   0  -6-275.417 319.772  28
 -14   2   0 10580.8 898.287   2
  14  -2   0 11316.3 926.087  20
  14  -2   0 12312.2 953.621  48
  14  -2   0 9359.50 947.856  16
 -14  -2   0 6818.57 1064.49  11
 -14  -2   0 11215.3 971.797  30
  14  -2   0 12989.2 1058.89   3
 -14  -2   0 7036.28 1033.24  28
  14  -2   0 11115.7 935.840  15
  14   2   0 10712.3 935.241  15
  14  -2   0 11625.3 930.103   7
 -14  -2   0 9277.46 1091.15  23
  14   2   0 13138.0 931.170   7
  14  -2   0 10401.9 914.615  21
 -14  -2  -1-93.8282 399.928  11
  14   2   1 289.394 87.3293   5
  14  -2   1 118.554 128.422  47
  14   2   1 94.0567 155.858   9
 -14  -2  -1 151.298 338.679  44
  14   2  -1 422.386 1087.92  39
  14  -2  -1 30.7090 169.060  48
  14  -2  -1 365.637 220.549  16
  14  -2  -1 435.212 362.784   1
  14   2   1 374.379 129.081   7
 -14  -2   1 227.716 263.015  30
  14  -2   1 13.3740 25.3480  16
  14   2  -1 25.3675 83.7859   7
 -14   2   1 226.842 89.8812   2
 -14  -2  -1 220.596 354.972  28
  14   2  -1-10.1734 0.20534   9
  14  -2   1 486.278 220.347  15
  14  -2  -1-80.3794 279.242   3
  14  -2  -1 188.515 151.726  15
  14   2   1 67.4413 168.241  15
 -14  -2  -1 189.610 299.643  30
 -14  -2  -1 422.478 569.829  23
  14   2  -1 97.6861 198.540  15
 -14  -2   1-34.9341 66.2093  23
 -14   2  -1 253.931 161.763   4
  14  -2   1 111.441 128.800  21
  14  -2   1 48.9822 172.870   7
 -14   2   1 295.926 92.7534   5
  14  -2  -1 222.561 132.541  21
 -14  -2  -1 194.148 240.240  46
  14  -2  -2 10649.8 1304.82   1
  14  -2  -2 15473.2 1209.16  48
  14   2   2 13764.9 1229.09  48
  14  -2  -2 12421.8 1305.77  46
 -14  -2  -2 12955.4 1298.09  30
 -14  -2  -2 12518.2 1266.76  46
  14   2   2 15393.1 1218.59  18
 -14  -2  -2 12211.9 1297.99  44
  14  -2  -2 14169.5 1217.14  16
 -14   2   2 2016.80 1222.08   1
 -14   2  -2 19630.8 1224.45  28
 -14  -2  -2 12044.3 1246.12  28
  14  -2   2 17887.8 1268.53  15
  14  -2  -2 15179.7 1203.07  15
  14   2   2 15185.7 1210.48  15
  14  -2  -2 14890.2 1203.03  20
 -14   2   2 14530.3 1190.79   5
  14   2   2 14412.3 1185.37   5
  14  -2   2 16027.2 1232.78   7
  14  -2   2 16027.6 1200.86  47
  14  -2  -2 17325.6 1216.74   7
 -14   2   2 12230.9 1187.79   2
  14  -2  -2 13979.4 1198.62  21
 -14   2  -2 21390.6 1233.63  11
 -14  -2  -2 11853.7 1258.80  11
  14  -2  -3 189.645 136.431  21
  14   2   3-72.8559 201.009  18
  14  -2  -3 56.2784 187.474  33
  14   2   3 274.249 203.519  48
  14  -2  -3 96.5476 132.549   5
 -14  -2  -3 30.9079 320.785  11
  14  -2  -3-178.554 549.913  46
  14  -2  -3 115.905 140.435  20
 -14  -2  -3 16.7573 440.742  46
  14  -2  -3 271.535 302.588   7
  14  -2  -3 214.719 206.861  16
 -14  -2  -3 252.345 381.256  30
 -14  -2  -3 245.357 286.010  28
  14  -2   3-213.608 307.807  15
  14  -2  -3 79.9683 165.807  24
  14   2   3 194.982 153.890  15
 -14   2   3 409.971 726.335  23
  14   2   3 186.396 110.547   5
  14  -2  -3 53.8474 154.377  15
  14  -2   3-97.9945 183.268   7
  14  -2   3-57.6898 523.598  13
  14   2   4 6740.66 533.275  48
  14  -2  -4 2359.26 765.820  46
 -14  -2  -4 3499.66 705.681  46
  14   2   4 5473.69 524.336  18
  14  -2  -4 5229.47 520.651  33
 -14  -2  -4 5455.43 576.329  28
  14  -2  -4 5472.85 504.324  24
  14  -2  -4 6020.95 529.121   7
 -14   2   4 4499.31 941.888  23
  14  -2  -4 5331.67 491.151  21
 -14  -2  -4 5625.80 603.902  11
  14  -2  -5 20.6298 161.707  21
 -14  -2  -5 282.950 331.932  11
  14  -2  -5-639.545 699.503  46
 -14  -2  -5-23.8466 563.401  46
  14   2   5-81.7787 250.769  18
  14  -2  -5-84.0606 212.488  33
  14  -2  -5 80.0772 223.797  16
 -14  -2  -5-188.791 476.633  30
  14  -2  -5 257.522 185.386   7
 -14  -2  -5 724.408 309.725  28
  14  -2  -5 421.916 198.978  24
 -14   2   5 503.226 847.627  23
 -14  -2  -6 4285.37 494.515  11
  14   2   6 3741.61 421.439  18
  14  -2  -6 3348.71 406.731  16
 -14  -2  -6 3317.10 460.711  28
 -14  -2  -6 3486.52 660.393  46
  14  -2  -6 3313.54 374.962  24
  14  -2  -7 44.9775 119.667  21
 -14  -2  -7-81.7559 384.664  11
  14   2   7 341.376 268.247  18
  14  -2  -7 304.448 225.583  33
  14  -2  -7-270.615 238.055  16
 -14  -2  -7-116.678 471.828  30
 -14  -2  -7 13.6214 338.771  28
  14  -2  -7 87.5193 203.882  24
  14  -4   0 9066.07 260.692  47
 -14  -4   0 239.859 309.755  30
  14  -4   0 8636.54 390.191  16
  14  -4   0 9424.35 321.743  15
  14   4   0-8.63582 6.78021   9
  14  -4   0 10564.6 311.175   7
  14  -4   0 8653.53 271.555  21
  14  -4  -1 161.723 289.087  46
 -14  -4  -1 784.272 414.445  46
 -14  -4  -1 648.328 489.770  44
 -14  -4  -1-23.5376 578.288  11
 -14  -4  -1-85.7719 336.644  30
  14  -4  -1 576.719 298.918  16
  14   4   1 519.936 180.554   9
  14  -4   1-158.820 236.732  15
 -14  -4  -1-68.5419 513.695  28
  14  -4  -1 539.903 163.613  15
  14  -4  -1 320.859 150.635  20
  14  -4   1-33.0597 191.875   7
  14  -4  -1 540.116 157.846  21
  14  -4  -1 406.561 177.370   7
  14  -4  -2 5546.00 345.731  20
  14  -4  -2 5785.32 488.443  46
 -14  -4  -2 5443.62 535.624  46
 -14  -4  -2 6992.88 627.101  44
 -14  -4  -2 4311.46 674.040  11
  14  -4  -2 4560.82 434.064  16
  14   4   2 4560.29 355.300   9
 -14  -4  -2 3450.94 624.235  28
  14  -4  -2 5349.05 358.694   7
  14  -4  -2 5008.75 351.223  21
  14  -4  -3 674.214 173.204   7
  14  -4  -3 393.514 144.362  20
  14  -4  -3 362.350 429.759  46
 -14  -4  -3-298.834 450.687  46
 -14  -4  -3 391.679 479.117  44
 -14  -4  -3 86.8326 483.567  11
  14   4   3 161.494 163.195   9
 -14  -4  -3 351.052 403.228  30
 -14  -4  -3 302.620 429.148  28
  14  -4  -3 249.677 153.414  21
  14  -4  -4 3574.74 706.657  46
 -14  -4  -4 4946.12 692.268  46
 -14  -4  -4 5595.08 704.349  11
  14  -4  -4 4759.27 508.762  16
  14  -4  -4 4728.89 450.736  20
 -14  -4  -4 3680.37 635.873  30
 -14  -4  -4 4813.18 654.086  28
  14  -4  -4 3873.02 487.825  24
 -14   4   4 5532.26 865.859  23
  14  -4  -5 180.672 160.756  21
  14  -4  -5-235.026 590.110  46
 -14  -4  -5 172.838 576.925  46
 -14  -4  -5-110.427 457.411  11
  14  -4  -5 517.981 267.825  16
 -14  -4  -5 273.501 441.969  30
 -14  -4  -5 77.0912 414.192  28
  14  -4  -5 323.351 233.150  24
  14  -4  -6 1959.72 224.730  21
 -14  -4  -6 833.834 633.822  46
 -14  -4  -6 1591.80 512.026  11
 -14  -4  -6 73.3688 493.364  30
  14  -4  -6 1737.43 325.013  16
 -14  -4  -6 1408.28 450.743  28
  14  -4  -6 1461.72 280.364  24
  14  -4  -7-113.693 151.685  21
 -14  -4  -7-231.251 634.995  46
 -14  -4  -7-688.337 504.573  11
 -14  -4  -7-185.916 498.768  30
  14  -4  -7-164.696 274.690  16
 -14  -4  -7 482.895 449.793  28
  14  -4  -7 124.318 230.045  24
  14  -6  -1 16.6375 173.091  21
  14  -6  -1 49.7493 165.710   7
 -14  -6  -2-42.9674 475.709  46
 -14  -6  -2-26.3461 111.653  11
 -14  -6  -2 44.7373 425.353  30
  14  -6  -2 3002.68 359.081  16
 -14  -6  -2-261.173 547.692  44
  14   6   2-7.00609 13.2786   9
 -14  -6  -2-25.5778 100.912  28
  14  -6  -2 3961.10 217.266   7
  14  -6  -2 3376.62 188.571  20
  14  -6  -2 3909.12 220.988  21
 -14  -6  -3 828.925 529.366  46
 -14  -6  -3 878.982 533.746  44
 -14  -6  -3 522.251 608.022  11
 -14  -6  -3 498.181 457.674  30
  14  -6  -3 276.142 314.565  16
  14   6   3 143.864 156.232   9
 -14  -6  -3 507.112 527.023  28
  14  -6  -3 535.107 172.379   7
 -14  -6  -4 893.620 602.588  46
 -14  -6  -4 739.590 627.233  11
 -14  -6  -4 2086.96 502.210  30
  14  -6  -4 928.432 340.507  16
 -14  -6  -4 1429.60 555.303  28
  14  -6  -4 1627.25 214.329  21
  14  -6  -5 282.799 154.862  21
 -14  -6  -5 443.540 570.993  46
 -14  -6   5-27.6490 86.1647  42
 -14  -6  -5 423.679 457.133  30
  14  -6  -5 148.742 286.784  16
  15  -1   0-428.561 534.489  43
  15  -1   0-47.2952 141.748   7
  15  -1   0 136.327 185.400  48
  15  -1   0 6.32693 127.584  20
  15   1   0 22.4209 116.478  20
 -15  -1   0 293.693 243.793  44
  15  -1   0 46.1147 153.614  18
  15   1   0 86.1477 161.006   7
  15   1   0 135.272 168.242  34
 -15  -1   0-195.723 425.045  11
  15   1   0 38.2019 100.893  16
 -15   1   0 137.451 283.538  30
 -15   1   0-17.1893 62.6566   2
 -15  -1   0-181.771 242.499  30
  15  -1   0 77.0015 242.168   1
  15   1   0 26.3414 163.465   9
 -15  -1   0-175.769 370.171  28
 -15  -1   0-133.571 283.234   3
  15  -1   0 110.196 164.227  15
  15  -1   0-37.1672 279.195   3
  15   1   0 105.341 168.484  15
 -15  -1   0-229.525 668.982  23
  15   1   0 165.858 130.065   1
  15  -1   0 31.1136 101.498  21
  15  -1   1 7566.37 647.710  20
  15   1   1 7468.88 635.986  20
  15  -1  -1 6343.97 704.785   1
  15  -1   1 7666.79 671.328  18
 -15  -1  -1 8458.96 676.351  42
  15   1  -1 5866.12 688.093  34
  15  -1  -1 7530.13 654.418  16
  15  -1   1 5919.63 656.952  16
 -15  -1  -1 6989.08 730.367  30
 -15  -1   1 7862.71 678.878  30
 -15   1  -1 3415.69 736.966  30
  15  -1  -1 9891.45 662.660   9
  15   1  -1 9654.00 681.251   9
 -15  -1   1 8269.13 744.151   3
 -15  -1  -1 6463.56 684.565  28
  15  -1  -1 8051.55 654.824  15
  15   1   1 7710.42 657.298  15
  15   1  -1 7562.00 623.195   5
  15  -1  -1 6405.78 660.285  48
  15  -1   1 7770.89 650.798   7
  15  -1  -1 8020.04 657.593   7
  15   1   1 6750.54 677.875  48
  15  -1   1 8230.84 676.928  48
 -15   1   1 6558.09 628.208   2
  15  -1  -1 7331.39 645.746  20
 -15  -1   1 8417.78 1052.57  23
  15   1  -1 7717.14 658.392   7
  15  -1   1 6722.54 627.558  21
  15  -1  -1 7246.68 635.141  21
 -15  -1  -1 6388.55 698.411  11
  15  -1  -2-113.647 138.161  21
 -15   1  -2 81.8009 191.174  11
  15   1   2-179.342 221.188  48
  15  -1   2-47.1159 100.631  47
  15  -1  -2 152.416 111.356   5
  15   1   2-7.68098 102.402  20
 -15  -1  -2-81.6989 277.155  11
 -15   1   2-60.2873 122.611   2
  15   1   2-201.925 209.020  18
  15   1  -2-284.603 321.142  34
 -15   1  -2-145.248 210.751   4
  15  -1  -2 34.6335 177.306  33
  15  -1  -2 52.7632 187.258  16
 -15   1  -2-1470.89 566.823  30
  15   1  -2-282.141 211.914   7
 -15  -1  -2 208.975 412.470  30
 -15  -1   2 8.97204 216.461  30
 -15   1  -2-43.4260 177.139  28
 -15  -1  -2-186.461 251.716  28
  15  -1   2 10.9218 230.839  15
  15   1   2-177.408 182.724  15
  15  -1  -2 7.18803 127.123  24
 -15  -1  -2-731.176 591.221  23
  15  -1  -2 221.987 163.973  15
 -15   1   2-756.240 785.093  23
 -15  -1   2-1897.68 1091.51  23
  15   1  -2 19.9916 102.858   5
  15   1  -2-315.249 234.352  15
  15  -1   2-137.278 165.617   7
  15   1   3 5035.82 474.918  48
  15   1   3 5687.02 495.068  18
  15  -1  -3 5147.27 462.440  16
  15   1  -3-334.320 496.908  34
  15  -1  -3 5083.20 473.334  33
 -15   1  -3 1949.85 675.559  30
 -15  -1  -3 2430.07 583.513  30
 -15   1  -3 5824.77 484.454  28
 -15  -1  -3 5118.69 491.641  28
  15  -1   3 5374.70 513.292  15
  15   1   3 5405.76 459.371  15
  15  -1  -3 5322.40 463.659  15
  15  -1   3 5047.80 457.779   7
  15  -1  -3 5037.20 434.090  24
  15  -1  -3 4508.77 428.088   5
  15  -1  -3 6401.44 480.272   7
 -15   1   3 5227.56 928.013  23
 -15  -1   3 2088.65 664.607  23
  15   1  -3 4802.10 469.033   7
  15  -1  -3 5156.27 440.580  21
 -15   1  -3 5419.66 493.598  11
 -15  -1  -3 5025.05 502.995  11
  15  -1  -4 242.440 155.641  21
 -15   1  -4-143.396 300.219  11
 -15  -1  -4 203.893 306.523  11
  15  -1  -4 28.8511 219.617  33
  15   1   4 499.978 259.877  18
  15  -1  -4-123.927 287.669  34
  15  -1  -4-78.5174 213.422  16
 -15   1  -4-375.450 534.233  30
  15  -1  -4-8.09126 179.287   7
 -15  -1  -4-203.902 444.856  30
 -15   1  -4 122.380 271.640  28
 -15  -1  -4 40.7720 284.804  28
  15  -1   4 302.535 282.881  15
  15   1   4-246.535 176.111  15
  15  -1  -4-16.9265 162.951  24
 -15   1   4-317.791 815.884  23
 -15  -1  -5 2596.69 410.268  11
  15   1   5 2430.32 376.926  18
  15  -1  -5 2005.43 312.667  33
 -15  -1  -5 2572.81 382.431  28
  15  -1  -5 2035.60 268.433  24
 -15   1   5 1171.58 679.821  23
  15  -1  -5 2525.89 287.225   7
  15  -1  -5 1987.66 261.384  21
  15  -1  -6-68.4535 131.987  21
  15  -1  -6 132.606 232.589  33
 -15  -1  -6 199.948 503.007  30
 -15  -1  -6-26.7476 340.848  28
  15  -1  -6 22.5065 185.932  24
 -15  -1  -6 160.548 378.513  11
 -15  -1  -7 101.992 387.733  11
  15   1   7 999.750 305.632  18
 -15  -1  -7-43.6931 352.218  28
 -15  -3   0-25.4875 27.9532  11
 -15  -3   0 344.288 331.035  30
  15  -3   0-36.8659 307.517  16
  15   3   0-7.85583 186.566   9
  15  -3   0 17.9191 187.438  15
 -15  -3   0-24.7415 42.8476  28
  15   3   0 224.871 204.818  15
  15  -3   0-18.9180 142.430  21
  15  -3   0-49.9282 177.858   7
  15  -3  -1 5034.47 440.502  20
  15  -3   1 5146.58 438.324  47
 -15  -3  -1 6411.03 542.270  46
 -15  -3  -1 5373.87 603.741  44
 -15  -3  -1 2943.06 702.000  11
  15  -3  -1 4490.47 501.310  16
 -15  -3  -1 5010.88 574.352  30
  15   3   1 4142.38 444.928   9
  15  -3   1 5088.12 496.463  15
  15  -3  -1 5010.37 439.186  15
  15   3   1 5246.71 459.099  15
 -15  -3  -1 3946.61 661.427  28
  15  -3   1 5389.06 469.178   7
  15  -3  -1 5976.84 453.083   7
  15   3   1 4805.62 425.066   5
  15  -3   1 4585.36 438.851  21
  15  -3  -1 4988.55 436.419  21
  15  -3  -2-6.49936 142.189  20
 -15  -3  -2-202.080 373.383  46
 -15  -3  -2 95.4931 414.832  44
 -15  -3  -2-390.533 456.278  11
  15   3   2 180.492 167.622   9
 -15  -3  -2 273.598 401.216  30
 -15  -3  -2 257.093 414.213  28
  15  -3   2 82.8346 294.006  15
  15  -3  -2-9.22364 253.450  16
  15  -3  -2 309.226 242.893   3
  15  -3  -2-59.1854 140.358  15
  15   3   2 198.047 173.297  15
  15  -3  -2-22.9527 179.394   7
  15  -3   2 33.6990 200.874   7
  15  -3  -2-11.8041 138.331  21
  15   3   3 3347.59 377.685  48
  15  -3  -3 3385.17 340.515  20
 -15  -3  -3 4063.29 550.196  46
 -15  -3  -3 3478.60 524.631  11
  15   3   3 3920.18 376.921  18
  15  -3  -3 3391.67 403.417  16
 -15  -3  -3 3073.57 557.184  30
 -15  -3  -3 3360.72 492.978  28
  15  -3  -3 2976.23 375.005  24
 -15   3   3 4891.38 818.877  23
  15  -3  -3 3284.97 342.026  21
  15  -3  -4-93.9023 143.928  21
 -15  -3  -4-289.503 515.009  46
  15  -3  -4-6.63097 148.065  20
 -15  -3  -4-28.5916 427.135  11
  15   3   4-174.348 198.889  18
  15  -3  -4-66.7443 201.208   7
 -15  -3  -4-151.283 440.543  30
 -15  -3  -4-125.740 379.149  28
  15  -3  -4 98.8531 197.133  24
 -15   3   4 402.628 757.138  23
  15  -3  -5 1719.80 241.786  21
 -15  -3  -5 919.073 632.700  46
 -15  -3  -5 2097.57 441.619  11
  15   3   5 1965.20 291.310  18
  15  -3  -5 2265.52 263.542   7
  15  -3  -5 2174.50 306.231  16
 -15  -3  -5 1115.69 519.415  30
 -15  -3  -5 1951.26 405.396  28
  15  -3  -5 1946.99 286.151  24
 -15   3   5 1886.82 891.072  23
 -15  -3  -6 1004.44 575.669  46
 -15  -3  -6 356.728 415.593  11
  15   3   6 80.0117 218.872  18
 -15  -3  -6-101.487 505.969  30
  15  -3  -6 252.728 247.401  16
 -15  -3  -6 56.6127 364.676  28
  15  -3  -6-17.4482 218.581  24
  15  -3  -7 1213.50 181.585  21
 -15  -3  -7 964.147 446.607  11
 -15  -3  -7 444.422 506.445  30
  15  -3  -7 962.995 263.231  16
 -15  -3  -7 258.087 401.653  28
  15  -3  -7 668.391 236.371  24
  15  -5   0 160.955 165.218  47
  15  -5   0 108.484 199.469  15
  15  -5   0 16.6512 163.074  21
  15  -5   0 152.929 179.237   7
  15  -5  -1 2446.47 189.389  20
 -15  -5  -1 135.800 434.785  46
 -15  -5  -1 107.880 514.545  44
 -15  -5  -1-26.7948 29.3499  11
 -15  -5  -1-626.537 372.006  30
  15  -5  -1 1990.89 336.533  16
  15   5   1 38.1256 76.7091   9
 -15  -5  -1-26.0110 28.4932  28
  15  -5  -1 2740.16 202.437  21
  15  -5  -1 2352.71 207.566   7
  15  -5  -2 83.5827 163.670   7
  15  -5  -2 67.6194 139.998  20
 -15  -5  -2-599.258 444.538  46
 -15  -5  -2-258.810 535.459  44
 -15  -5  -2-264.694 607.029  11
 -15  -5  -2 418.530 405.759  30
  15  -5  -2-13.3604 313.889  16
  15   5   2-6.93754 172.106   9
 -15  -5  -2-584.032 562.375  28
  15  -5  -2-73.2839 156.729  21
  15  -5  -3 2284.77 261.607   7
  15  -5  -3 2054.59 232.309  20
 -15  -5  -3 2078.08 547.406  46
 -15  -5  -3 1578.83 597.682  44
 -15  -5  -3 1091.73 650.850  11
 -15  -5  -3 2208.39 514.344  30
  15   5   3 1747.65 247.709   9
 -15  -5  -3 696.646 588.433  28
  15  -5  -3 2248.24 243.146  21
 -15  -5  -4 824.235 547.747  46
  15  -5  -4-472.339 288.663   7
 -15  -5  -4-19.3850 533.053  11
 -15  -5  -4 887.416 467.722  30
  15  -5  -4 72.2111 289.000  16
  15   5   4 83.0682 164.618   9
 -15  -5  -4-131.327 460.658  28
  15  -5  -5 1305.19 188.369  21
 -15  -5  -5 472.992 617.236  46
 -15  -5  -5 816.202 556.419  11
 -15  -5  -5 712.326 478.465  30
  15  -5  -5 681.756 312.714  16
  15   5   5 1212.41 200.990   9
 -15  -5  -5 1329.80 497.112  28
  15  -5  -6-110.070 153.825  21
 -15  -5  -6 391.129 634.657  46
 -15  -5  -6-322.357 484.619  30
  15  -5  -6-159.509 294.617  16
 -15  -5  -6 99.9693 484.042  28
  15  -7  -2-157.252 150.200   7
  15  -7  -2-15.5261 17.0425  16
  15  -7  -2-15.9480 151.762  21
 -15  -7  -3 425.311 522.338  46
 -15  -7  -3-92.1291 532.062  44
 -15  -7  -3-176.902 439.447  30
  15  -7  -3 618.735 252.016  16
 -15  -7  -4 449.034 465.891  30
  16   0   0 14529.2 1346.68  48
  16   0   0 16139.8 1324.75  20
  16   0   0 13664.7 1372.89  43
  16   0   0 15747.2 1322.74  16
 -16   0   0 12690.0 1354.50  30
  16   0   0 14595.7 1324.74   9
  16   0   0 15307.0 1345.06   1
  16   0   0 19757.0 1335.51   7
  16   0   0 16990.8 1313.14  21
  16   0  -1 146.998 121.212  21
  16   0   1-76.0508 117.987  20
 -16   0  -1-75.2073 212.468  11
  16   0  -1 25.5573 132.837  20
  16   0   1 30.4358 142.235   7
  16   0  -1-12.2767 269.340   7
  16   0   1-119.780 191.748  18
 -16   0  -1 109.917 193.598  42
  16   0  -1-19.7573 203.666  34
  16   0  -1 115.147 141.277  33
  16   0  -1-49.5573 151.981  16
 -16   0  -1-14.7187 321.306  30
 -16   0   1-216.500 217.344  30
 -16   0   1-148.931 281.526   3
  16   0  -1 37.8994 190.223   9
 -16   0  -1 5.33322 191.649  28
  16   0   1-66.6796 179.186  15
  16   0  -1-110.996 165.516  15
 -16   0   1 329.447 704.252  23
  16   0  -1-8.17539 212.261   1
  16   0   2 24786.9 1964.30  48
  16   0  -2 23075.4 1945.87  20
  16   0   2 26712.3 1970.42  18
  16   0  -2 21521.1 1940.94  16
  16   0  -2 26537.3 1990.04  34
  16   0  -2 21956.6 1947.41  33
 -16   0   2 21307.3 1993.86   3
 -16   0  -2 26264.4 1948.57  28
  16   0   2 22566.7 1955.08  15
  16   0   2 25153.1 1937.82  20
  16   0  -2 23468.8 1952.94  15
  16   0   2 25647.4 1939.57   7
  16   0  -2 20182.2 1923.28   5
  16   0  -2 29512.9 1967.41   7
  16   0  -2 25739.6 1942.32  21
 -16   0  -2 26945.9 1951.59  11
  16   0  -3 33.3755 152.340  21
  16   0   3-71.7867 122.607  20
  16   0  -3 31.5055 289.972  34
  16   0  -3 69.5151 235.580  33
  16   0  -3 96.2537 187.324  16
 -16   0  -3-43.8766 430.093  30
 -16   0  -3-74.5708 213.561  28
  16   0   3 160.251 205.910  15
  16   0   3-114.344 224.691  48
 -16   0   3 518.616 838.567  23
 -16   0  -3-185.977 236.341  11
  16   0  -3-221.473 203.496  15
  16   0  -3 58.9276 104.328   5
  16   0  -4 7783.83 674.518  16
  16   0  -4 9173.11 752.754  34
  16   0  -4 7005.46 694.985  33
 -16   0  -4 7601.32 698.226  28
  16   0   4 8581.90 693.780  15
  16   0  -4 7532.15 667.975   7
  16   0  -4 7579.81 657.836  21
 -16   0  -4 7666.01 705.089  11
  16   0  -5 7.80750 10.4931  21
 -16   0  -5-123.066 319.701  11
  16   0  -5 508.669 302.272  34
  16   0  -5 61.8812 240.355  33
  16   0  -5 68.8100 197.535  16
 -16   0  -5 401.028 535.605  30
 -16   0  -5 67.3010 301.146  28
  16   0   5 505.710 239.387  15
 -16   0  -6-114.375 336.984  11
 -16   0  -6-254.709 311.374  28
 -16  -2   0 15697.5 1759.37  11
  16  -2   0 23271.7 1732.96  16
  16  -2   0 25351.0 1726.72  48
  16  -2   0 23329.9 1700.11  20
 -16  -2   0 30005.8 1770.15  44
  16  -2   0 278.758 1687.49   1
  16  -2   0 23117.7 1692.94  18
  16  -2   0 662.844 1746.89  43
 -16  -2   0 21517.4 1735.54  30
  16   2   0 22841.6 1703.52   9
 -16  -2   0 16388.9 1751.37  28
  16  -2   0 23182.5 1707.99  15
  16   2   0 23777.1 1710.38  15
  16  -2   0 24906.6 1703.98   7
  16   2   0 23346.6 1679.10   5
 -16  -2   0 19472.2 1950.62  23
  16   2   0 25835.8 1703.61   7
  16  -2   0 23417.2 1688.16  21
  16  -2  -1 170.291 165.442   7
  16  -2   1 95.2234 131.606  47
  16  -2   1-33.0275 191.128  18
 -16  -2  -1 29.4524 344.097  44
 -16  -2  -1-205.325 419.121  11
  16  -2  -1-298.693 355.287   1
  16  -2  -1 313.338 221.711  16
  16   2   1 108.887 147.203   7
 -16  -2  -1 177.544 318.072  30
 -16  -2   1 194.271 244.400  30
  16   2  -1 41.4707 164.870   7
  16  -2   1 13.1744 20.4108  16
  16   2  -1 9.89236 10.8692   9
 -16  -2  -1 119.268 375.480  28
  16  -2   1 294.973 207.655  15
  16  -2  -1 528.400 271.716   3
  16  -2  -1 34.5097 156.246  15
  16   2   1-95.0441 171.812  15
  16  -2  -1-224.961 180.279  48
  16   2  -1 195.833 206.234  15
 -16  -2   1-205.524 301.023  23
  16  -2   1 94.6829 127.185  21
  16  -2   1-56.3864 172.837   7
  16  -2  -1 85.3579 131.056  21
  16  -2  -2 11833.7 954.778  48
  16   2   2 11477.0 977.789  48
  16  -2   2 11248.0 939.342  47
  16   2   2 11643.3 966.588  18
  16  -2  -2 10032.3 957.496  16
 -16  -2  -2 9349.48 1037.72  30
 -16  -2  -2 10645.7 1001.29  28
  16  -2   2 11364.4 1001.06  15
  16  -2  -2 10464.5 946.197  15
  16   2   2 11307.5 955.491  15
  16  -2  -2 11053.5 946.669  20
  16  -2   2 11628.0 966.934   7
  16  -2  -2 13203.2 959.201   7
  16  -2  -2 11061.1 941.144  21
 -16  -2  -2 9826.17 1010.27  11
  16  -2  -3 187.344 135.707  21
 -16   2  -3 267.565 246.287  11
  16   2   3-30.4911 202.514  48
 -16  -2  -3-62.3597 319.766  11
  16  -2  -3-47.3232 148.906  20
  16  -2  -3 428.110 298.627   7
  16   2   3 77.3387 207.989  18
  16  -2  -3-48.7630 216.307  16
 -16  -2  -3-20.0704 411.461  30
 -16   2  -3-65.9701 215.451  28
 -16  -2  -3-206.274 289.177  28
  16  -2   3 267.865 294.387  15
  16  -2  -3-257.297 178.676  24
  16   2   3 122.085 161.650  15
 -16   2   3 323.004 746.576  23
  16  -2  -3-126.392 157.265  15
  16  -2   3 359.912 197.394   7
  16   2   4 10800.5 964.700  18
  16   2   4 12710.8 971.238  48
  16  -2  -4 10379.3 958.450  16
  16  -2  -4 10932.8 960.284  33
 -16  -2  -4 12346.3 1003.06  28
  16  -2  -4 11323.9 944.154  24
  16  -2  -4 13607.8 970.298   7
 -16   2   4 11043.5 1281.89  23
  16  -2  -4 9980.30 939.033  21
 -16  -2  -4 11917.0 1013.03  11
  16  -2  -5 139.566 163.321  21
 -16  -2  -5 144.842 390.253  11
  16   2   5-66.5860 232.851  18
  16  -2  -5 216.345 213.373  33
  16  -2  -5 81.7599 183.313   7
 -16  -2  -5-182.898 346.088  28
  16  -2  -5-41.9115 184.866  24
 -16   2   5 576.559 840.465  23
 -16  -2  -6 3870.57 456.785  11
  16   2   6 2850.38 284.077  18
  16  -2  -6 3441.16 276.047  16
  16  -2  -6 3671.94 271.610  33
 -16  -2  -6 1788.06 523.251  30
  16  -2  -6-8.84499 21.8585   7
 -16  -2  -6 3417.06 411.447  28
  16  -2  -6 2955.57 234.888  24
 -16   2   6-71.5345 130.021  23
  16  -2  -6 2811.85 196.931  21
 -16  -2  -7 350.514 440.737  11
  16   2   7-74.3428 264.301  18
  16  -2  -7 241.788 227.390  16
 -16  -2  -7-204.779 482.484  30
 -16  -2  -7 284.488 403.226  28
  16  -2  -7 255.365 190.639  24
  16  -4   0 6392.40 348.350  16
 -16  -4   0-59.1795 347.387  30
  16  -4   0 6329.02 279.180  15
  16   4   0-8.65852 11.7849   9
  16  -4   0 7338.75 248.040  21
  16  -4  -1 208.769 178.989   7
 -16  -4  -1 104.607 389.540  46
 -16  -4  -1 447.669 466.645  44
 -16  -4  -1 309.275 554.367  11
  16  -4  -1 301.444 155.262  20
  16  -4   1-118.977 158.433  47
 -16  -4  -1 124.211 399.480  30
  16  -4  -1 409.792 328.776  16
  16   4   1 52.4299 184.632   9
  16  -4   1-115.921 233.293  15
 -16  -4  -1-461.971 535.568  28
  16  -4  -1 155.118 155.502  15
  16   4   1-10.0920 29.2235  15
  16  -4   1 38.9825 156.379  21
  16  -4   1 20.8205 193.818   7
  16  -4  -1 91.3699 160.496  21
 -16  -4  -2 11904.8 1045.76  44
 -16  -4  -2 8401.07 1068.36  11
  16  -4  -2 9563.77 938.605  16
 -16  -4  -2 10440.1 992.614  30
  16   4   2 8982.50 894.064   9
 -16  -4  -2 8616.53 1039.02  28
 -16  -4  -2 10263.5 980.838  46
  16   4   2 12980.4 916.774  15
  16  -4  -2 11247.1 902.100   7
  16  -4  -2 10328.7 893.466  20
  16  -4  -2 11101.0 897.610  21
  16  -4  -3 186.971 141.698  20
  16  -4  -3 190.169 176.699   7
 -16  -4  -3 423.130 438.510  46
 -16  -4  -3-185.923 492.829  44
 -16  -4  -3-302.329 508.240  11
  16  -4  -3 81.1553 255.276  16
  16   4   3 126.236 171.944   9
 -16  -4  -3 154.954 456.882  28
  16   4   3-156.769 211.752  48
  16  -4  -3-6.49153 146.851  21
  16  -4  -4 4472.74 412.918  20
 -16  -4  -4 3227.49 645.550  46
 -16  -4  -4 4793.43 697.062  11
 -16  -4  -4 3973.83 632.006  30
 -16  -4  -4 4021.01 641.317  28
 -16   4   4 5201.92 889.578  23
  16  -4  -4 3809.32 413.024  21
 -16  -4  -5-97.3301 463.387  11
  16  -4  -5-59.8342 211.863   7
  16  -4  -5 181.601 256.241  16
 -16  -4  -5 262.148 478.722  30
 -16  -4  -5 63.4192 408.534  28
  16  -4  -5-243.809 225.551  24
 -16  -4  -6 3345.49 579.821  11
  16  -4  -6 3314.07 397.784  16
 -16  -4  -6 3825.73 541.464  28
  16  -4  -6 2618.67 361.930  24
  16  -4  -6 3456.78 322.697  21
  16  -6  -1 210.061 150.134  20
  16  -6  -1-15.6711 17.1789  16
  16  -6  -1 98.5609 171.234  21
  16  -6  -1-126.765 178.956   7
 -16  -6  -2 1484.39 484.364  46
 -16  -6  -2 29.0509 545.054  44
 -16  -6  -2 26.7079 41.3298  11
 -16  -6  -2-392.501 415.126  30
  16  -6  -2 2528.53 182.731  20
  16   6   2-7.23693 9.69960   9
 -16  -6  -2-25.9296 34.7498  28
  16  -6  -2 3033.10 209.682   7
  16  -6  -2 2989.04 208.242  21
  16  -6  -3 218.009 173.486   7
 -16  -6  -3 111.874 511.048  46
 -16  -6  -3-507.615 598.657  11
 -16  -6  -3 28.7563 539.640  44
 -16  -6  -3 248.569 457.286  30
  16  -6  -3-55.1936 317.441  16
  16   6   3 171.005 159.366   9
 -16  -6  -3 739.359 529.599  28
  16  -6  -3 71.3783 158.533  21
 -16  -6  -4 3334.58 665.904  46
 -16  -6  -4 2751.56 555.233  30
  16  -6  -4 3250.29 425.713  16
 -16  -6  -4 2038.31 615.728  28
 -16  -6  -4 2440.94 682.091  11
  16  -6  -5 135.763 149.992  21
 -16  -6   5 80.4801 163.907  42
 -16  -6  -5-119.187 637.077  11
 -16  -6  -5-620.925 489.612  30
  16  -6  -5 135.699 322.145  16
 -16  -6  -5 276.452 562.304  28
  17  -1   0 152.895 231.873  48
  17  -1   0 221.905 149.808  20
  17   1   0 94.6175 147.384  20
  17  -1   0 945.232 615.228  43
  17  -1   0 230.480 185.516  18
  17  -1   0 482.864 335.287   1
  17   1   0 348.403 196.989   7
  17  -1   0 994.994 267.142  16
 -17  -1   0-160.736 324.908  30
  17   1   0 299.367 181.363   9
  17  -1   0 267.717 169.316   7
  17  -1   0 317.904 194.323  15
  17   1   0 162.167 191.261  15
  17  -1   0 169.780 110.933  21
 -17  -1  -1 82995.8 5065.51  11
  17   1   1 77528.9 5058.27  48
  17  -1  -1 85766.1 5035.11  20
  17  -1  -1 74273.4 5072.83   1
  17   1   1 88482.5 5027.59  20
  17  -1   1 81486.0 5043.60  18
  17   1   1 89868.1 5051.75  18
 -17  -1  -1 90940.4 5037.55  42
  17   1  -1 73403.9 5056.50  34
  17   1  -1 83472.5 5033.74  33
  17  -1   1 2968.75 5001.96  16
  17  -1   1 87180.7 5058.45  48
 -17   1  -1 35809.6 5054.33  30
 -17  -1  -1 74257.6 5083.58  30
 -17  -1   1 76366.5 5045.75  30
  17   1  -1 105335. 5060.60   9
 -17  -1  -1 82590.5 5061.92  28
  17  -1  -1 87856.3 5041.65  15
  17   1   1 85179.5 5044.79  15
  17  -1   1 95844.2 5042.17   7
  17  -1  -1 103070. 5049.33   7
 -17  -1  -1 106474. 5178.65  23
 -17  -1   1 79135.1 5211.26  23
  17  -1  -1 83815.8 5050.68  48
  17   1   1 173248. 5107.42   7
  17  -1   1 86407.9 5037.11  20
  17   1  -1 90194.9 5043.28   7
  17  -1  -1 80437.0 5031.54  16
  17  -1  -1 85369.4 5023.08  21
  17  -1  -2 21.6320 133.051  21
 -17  -1  -2 49.0660 275.704  11
  17  -1   2 226.747 238.286  18
  17  -1  -2 78.8700 295.482   7
 -17   1   2 136.212 121.136   2
  17   1  -2 227.326 304.147  34
  17  -1  -2 194.502 177.666  33
  17   1  -2 203.012 177.218  16
  17   1  -2 144.077 212.332  33
  17  -1  -2 205.291 192.064  16
 -17   1  -2-179.467 452.744  30
  17   1  -2 199.834 188.221   7
 -17  -1  -2 71.5350 373.492  30
 -17  -1  -2 24.3453 241.938  28
  17  -1   2-32.7584 228.349  15
  17   1   2 16.5565 174.661  15
 -17  -1  -2 47.9350 570.936  23
  17  -1  -2 35.7542 169.315  15
 -17   1   2 380.885 768.907  23
  17  -1  -2-48.1098 182.441  48
  17   1   2 73.8624 210.789  48
 -17  -1   2 394.099 883.970  23
  17   1  -2 288.439 200.847  15
  17  -1   2 396.945 156.261   7
  17   1   3 57151.8 4168.15  48
  17   1   3 59731.5 4171.14  18
  17   1  -3 62546.4 4158.65  16
  17  -1  -3 59935.2 4156.70  16
  17   1  -3 2903.67 4132.24  34
  17  -1  -3 56415.1 4156.15  33
 -17   1  -3 19033.0 4184.14  30
 -17  -1  -3 29573.8 4183.42  30
 -17   1  -3 62393.8 4156.53  28
 -17  -1  -3 65325.5 4173.54  28
  17  -1   3 58760.7 4184.31  15
  17   1   3 62101.9 4160.58  15
  17  -1  -3 63926.1 4160.42  15
  17  -1   3 62558.2 4156.83   7
 -17   1   3 57776.7 4315.43  23
  17  -1  -3 73731.0 4172.94   7
  17   1  -3 57691.3 4163.70   7
  17  -1  -3 56490.6 4146.38  21
 -17   1  -3 62349.9 4157.54  11
 -17  -1  -3 65344.0 4175.90  11
  17  -1  -4-13.6539 159.657  21
 -17   1  -4 101.722 283.536  11
  17   1   4 76.6943 260.951  18
  17  -1  -4 268.245 225.356  33
  17  -1  -4 86.0308 202.285  16
 -17   1  -4-30.1803 512.687  30
  17  -1  -4 49.4493 183.977   7
 -17  -1  -4-597.980 448.444  30
 -17   1  -4 156.490 248.707  28
 -17  -1  -4 150.453 275.178  28
  17  -1   4-148.803 261.069  15
 -17  -1  -4-341.068 306.881  11
  17   1   4 247.510 189.718  15
 -17   1   4-810.144 866.041  23
 -17   1  -5 11.1325 1008.21  11
  17   1   5 34677.6 1157.45  18
  17  -1  -5 25340.9 1059.87  16
  17  -1  -5 28754.2 1085.07  33
 -17  -1  -5 13015.9 1179.26  30
 -17  -1  -5 34385.5 1136.81  28
 -17   1  -5 99.7336 1001.17  28
  17  -1   5-100.237 997.179  15
 -17   1   5 20680.4 1387.84  23
  17  -1  -5 29090.1 1068.32   7
  17  -1  -5 26384.1 1044.21  21
 -17  -1  -5 34042.3 1144.22  11
  17  -1  -6 114.599 101.146  21
 -17  -1  -6 172.527 374.423  11
  17   1   6 448.224 312.405  18
  17  -1  -6 143.081 232.104  33
  17  -1  -6-152.858 213.674  16
 -17  -1  -6-53.0778 344.456  28
  17   1   7 749.616 310.172  18
 -17  -1  -7 551.794 385.496  11
 -17  -1  -7-43.5491 354.517  28
  17  -3   0 224.581 161.015  20
 -17  -3   0 126.291 315.189  30
  17  -3   0 330.910 290.704  16
  17  -3   0 452.113 198.105  15
  17   3   0 280.853 199.053  15
  17  -3   0 226.874 147.387  21
  17  -3   0 167.814 176.868   7
 -17  -3  -1 39301.7 940.175  11
  17  -3  -1 56218.4 627.335  20
  17  -3   1 52422.5 568.247  47
  17  -3   1 54559.9 639.118  18
 -17  -3  -1 62517.0 1009.76  44
  17  -3  -1 47270.2 699.635  16
 -17  -3  -1 57927.5 956.420  30
  17   3   1 49989.1 607.009   9
 -17  -3   1 346.116 428.084  30
 -17  -3  -1 42239.8 928.263  28
  17  -3   1 53178.6 764.201  15
  17  -3  -1 55650.9 615.579  15
  17   3   1 54711.8 666.820  15
  17  -3   1 54622.5 694.956   7
  17  -3   1 52984.5 593.335  21
  17  -3  -1 56333.2 584.411  21
  17   3  -1-11.2072 326.763  15
  17  -3   2-126.081 147.711  47
  17  -3  -2-34.2319 141.751  20
 -17  -3  -2-706.495 435.347  44
 -17  -3  -2 15.9356 474.983  11
  17  -3  -2 279.262 235.382  16
  17   3   2-41.0450 167.132   9
 -17  -3  -2-200.811 414.010  30
 -17  -3  -2 185.187 413.632  28
  17  -3   2-59.0677 269.173  15
  17  -3  -2-87.4497 145.476  15
  17   3   2 23.2708 170.819  15
  17  -3  -2 40.1427 174.272   7
  17  -3   2 41.6029 205.646   7
  17  -3  -2 89.3242 135.283  21
 -17  -3  -3 33509.1 3398.93  11
  17   3   3 39887.5 3376.83  48
  17   3   3 43947.6 3376.89  18
  17  -3  -3 38006.3 3374.97  16
  17  -3  -3 40683.4 3361.40  20
 -17  -3  -3 32359.9 3425.73  30
 -17  -3  -3 32779.2 3392.18  28
 -17   3   3 52015.3 3550.13  23
  17  -3  -3 39778.5 3358.15  21
  17  -3  -4 31.8606 152.167  21
  17   3   4 86.6028 199.899  48
  17  -3  -4 305.112 151.140  20
 -17  -3  -4 626.832 434.392  11
  17  -3  -4 148.694 210.176   7
  17  -3  -4 296.287 234.276  16
 -17  -3  -4-199.479 395.704  28
 -17   3   4-225.043 772.698  23
  17   3   4 102.758 211.848  18
  17   3   5 22854.3 1717.15  18
 -17  -3  -5 24313.4 1780.65  28
 -17   3   5 19661.8 1953.26  23
  17  -3  -5 21145.5 1701.70   7
  17  -3  -5 19243.8 1694.01  21
 -17  -3  -5 24653.9 1794.00  11
  17  -3  -6 150.816 159.426  21
 -17  -3  -6-17.2915 505.053  11
  17   3   6-213.033 241.699  18
  17  -3  -6-68.4417 249.428  16
 -17  -3  -6-652.260 502.657  30
  17  -3  -6 106.698 174.737   7
 -17  -3  -6 456.262 443.978  28
  17  -3  -7 8647.09 784.600  16
  17  -3  -7 8544.46 754.273  21
  17  -5   0-111.622 186.816  15
  17  -5   0-174.833 165.995  21
  17  -5   0-142.816 185.877   7
  17  -5  -1 27210.5 490.304  20
 -17  -5  -1 78.6047 575.197  44
  17  -5  -1 21876.0 610.805  16
 -17  -5  -1 23.6494 504.326  30
  17   5   1 125.204 269.962   9
  17  -5  -1 29580.3 511.655   7
  17  -5  -1 27087.6 480.352  21
  17  -5  -2 522.262 185.527   7
  17  -5  -2 385.473 153.514  20
 -17  -5  -2 360.398 530.910  44
 -17  -5  -2 588.431 641.280  11
  17  -5  -2 736.342 337.917  16
  17   5   2 130.916 182.959   9
 -17  -5  -2 23.8030 549.405  28
  17  -5  -2 417.978 164.882  21
 -17  -5  -3 15412.5 1804.27  11
  17  -5  -3 20377.2 1667.95  20
 -17  -5  -3 17661.9 1809.94  44
  17  -5  -3 18964.1 1701.99  16
 -17  -5  -3 19119.6 1784.97  30
  17   5   3 19324.3 1669.49   9
 -17  -5  -3 15983.2 1777.92  28
  17  -5  -3 23052.0 1679.16   7
  17  -5  -3 21168.3 1670.48  21
  17  -5  -4-38.4455 142.443  20
  17  -5  -4-49.8877 288.068   7
 -17  -5  -4-201.953 620.686  11
 -17  -5  -4 49.0366 458.851  30
  17   5   4-34.2077 173.514   9
 -17  -5  -4 650.940 532.764  28
  17  -5  -4-101.167 151.913  21
 -17  -5  -5 11970.5 1116.47  11
  17  -5  -5 11886.9 968.088  16
  17   5   5 10717.4 919.863   9
 -17  -5  -5 12160.2 1077.49  28
  17  -7  -2 154.340 150.161   7
  17  -7  -2 300.498 154.669  21
  17  -7  -3 7783.98 816.099  16
  17  -7  -3 9715.97 781.683  21
  18   0   0 7507.60 656.437  20
  18   0   0 7283.23 657.931  16
 -18   0   0 6214.06 711.818  30
  18   0   0 7921.65 688.832   1
  18   0   0 6552.37 659.648   9
  18   0   0 6462.06 692.091  48
  18   0  -1 122.556 133.568  21
  18   0   1-19.4672 154.019   7
  18   0   1-172.921 131.699  20
  18   0  -1 26.6338 146.898  20
  18   0  -1-166.434 301.763   7
 -18   0  -1 42.9303 201.576  42
  18   0  -1 47.4659 141.831  33
  18   0  -1 80.1187 158.474  16
 -18   0  -1-349.206 336.397  30
  18   0   1 145.476 185.630  18
  18   0  -1-47.0309 194.078   9
  18   0   1 35.0707 179.869  15
  18   0  -1-111.148 180.771  15
 -18   0   1-475.595 768.742  23
  18   0   2 6165.64 621.367  48
  18   0   2 7018.37 621.619  18
  18   0  -2 6201.00 593.815  16
  18   0  -2 6790.69 643.349  34
  18   0  -2 6041.79 602.186  33
 -18   0  -2 6981.15 618.645  28
  18   0   2 6789.73 617.874  15
  18   0  -2 6623.36 609.883  15
  18   0   2 7867.62 589.361   7
  18   0  -2 8310.92 627.828   7
  18   0   2 7020.50 583.685  20
  18   0  -2 6040.78 584.415  21
 -18   0  -2 7330.89 626.803  11
  18   0  -3 54.1297 152.028  21
 -18   0  -3-96.9060 276.708  11
  18   0   3-37.1290 256.608  18
  18   0  -3 31.0630 283.375  34
  18   0  -3-112.405 201.612  33
  18   0  -3 140.429 192.326  16
  18   0  -3-8.35735 178.989   7
 -18   0  -3 22.0473 428.180  30
 -18   0  -3-113.027 238.535  28
  18   0   3 170.769 204.919  15
 -18   0   3-395.022 848.201  23
  18   0   3 162.661 221.865  48
  18   0  -3 103.685 193.253  15
 -18   0  -4 3196.30 420.001  11
  18   0  -4 3501.18 377.843  16
  18   0  -4 4258.40 465.496  34
  18   0  -4 2735.56 383.613  33
 -18   0  -4 1671.21 567.932  30
 -18   0  -4 4143.56 407.222  28
  18   0   4 3970.07 396.129  15
 -18   0   4 3032.09 859.242  23
  18   0  -4 3618.92 361.462   7
  18   0  -4 3380.32 349.029  21
 -18   0  -5-150.099 320.069  11
  18   0  -5-245.961 266.812  34
  18   0  -5 43.2461 210.745  33
  18   0  -5-132.110 200.425  16
 -18   0  -5-28.4176 516.171  30
 -18   0  -5-43.0014 288.584  28
  18   0   5-54.5524 222.817  15
 -18   0  -6-24.5802 330.429  11
 -18   0  -6-234.085 299.242  28
  18  -2   0 6692.23 354.703  48
  18  -2   0 6698.49 287.074  20
  18  -2   0 6750.14 285.297  18
 -18  -2   0 6811.36 411.344  44
  18  -2   0 6162.66 378.775  16
 -18  -2   0 6712.77 430.749  30
 -18  -2   0 42.6744 186.228  11
  18   2   0 6840.24 309.339   9
  18  -2   0 5754.05 305.741  15
  18   2   0 6122.28 314.269  15
 -18  -2   0 20.7248 181.558  28
  18  -2   0 6471.98 298.460   7
 -18  -2   0 6437.98 827.598  23
  18   2   0 6844.86 288.217   7
  18  -2   0 6845.17 253.150  21
  18  -2  -1 24.4802 184.076   7
  18  -2   1 63.0798 163.478  20
  18  -2  -1 63.2695 149.261  20
  18  -2   1 193.292 187.658  18
 -18  -2  -1 44.6146 349.772  44
 -18  -2  -1 110.857 508.479  11
  18  -2  -1-8.13694 238.496  16
 -18  -2  -1-366.564 382.719  30
  18   2   1-34.9655 171.874   9
 -18  -2   1-204.341 268.809  30
  18   2  -1-8.26782 174.842   7
  18  -2  -1-109.509 188.341  48
  18   2  -1-9.81123 7.63056   9
 -18  -2  -1-107.201 436.819  28
  18  -2   1 189.463 218.986  15
  18  -2  -1 118.102 164.540  15
  18   2   1-75.0986 191.416  15
 -18  -2  -1-144.124 706.009  23
  18   2  -1-68.2554 203.703  15
 -18  -2   1-34.1229 433.026  23
  18  -2   1-60.8654 126.793  21
  18  -2  -1-5.08901 125.387  21
  18  -2   1-8.05815 175.245   7
  18  -2  -2 5479.39 244.171  48
  18  -2   2 4566.65 171.157  47
  18  -2   2 5095.64 298.840  18
  18   2   2 5070.12 269.435  18
 -18  -2  -2 5172.25 483.797  11
  18  -2  -2 4576.08 258.055  16
  18  -2  -2 5062.56 207.650  20
 -18  -2  -2 2866.77 427.606  30
 -18  -2   2 212.366 238.953  30
  18   2   2 4703.97 304.210  48
  18   2  -2-9.25084 8.21788   7
  18  -2  -2 5713.66 224.641  15
  18   2   2 5257.81 243.163  15
 -18  -2  -2 4543.22 435.006  28
  18   2  -2 4453.80 255.862  15
  18  -2   2 5633.37 257.540   7
 -18   2   2 5555.43 848.880  23
 -18  -2   2-38.0859 59.0748  23
  18  -2  -2 5111.07 189.042  21
  18  -2  -3-113.206 142.764  21
  18   2   3 108.539 233.338  48
  18  -2  -3-84.7016 150.956  20
 -18  -2  -3 24.8938 389.176  11
  18  -2  -3 596.365 319.466   7
  18   2   3-29.0413 212.908  18
  18  -2  -3 163.658 229.071  16
 -18  -2  -3 20.7036 418.952  30
 -18  -2  -3 12.1661 348.421  28
  18  -2   3 104.724 292.838  15
  18   2   3-78.3411 170.155  15
 -18   2   3 674.468 768.462  23
  18  -2  -3-73.5246 165.656  15
  18  -2   3 27.5877 195.894   7
  18   2   4 3018.28 370.013  48
 -18  -2  -4 3056.89 465.680  11
  18   2   4 3106.87 381.062  18
  18  -2  -4 2852.56 361.519  16
  18  -2  -4 3290.79 358.794  33
 -18  -2  -4 1940.79 545.693  30
 -18  -2  -4 3803.28 450.747  28
  18  -2  -4 3829.33 369.913   7
 -18   2   4 3284.46 885.143  23
  18  -2  -4 3295.99 327.591  21
  18  -2  -5-63.6730 162.861  21
 -18  -2  -5 159.042 391.838  11
  18   2   5 266.879 235.158  18
  18  -2  -5 18.8755 214.530  33
  18  -2  -5-188.816 228.635  16
 -18  -2  -5 99.0303 472.730  30
  18  -2  -5-33.2993 186.475   7
 -18  -2  -5-315.598 368.404  28
 -18   2   5-686.260 873.704  23
  18  -2  -6 1013.96 180.769  21
 -18  -2  -6 1654.89 446.035  11
  18   2   6 1062.95 269.383  18
  18  -2  -6 1822.16 243.629  33
 -18  -2  -6 162.872 517.434  30
  18  -2  -6 8.79946 80.2209   7
 -18  -2  -6 1978.90 399.415  28
 -18   2   6-107.117 178.049  23
  18  -2  -7-7.49937 60.0352  21
 -18  -2  -7-160.787 447.173  11
  18   2   7 51.4025 255.055  18
  18  -2  -7 404.431 216.378  33
  18  -2  -7-67.3829 220.572  16
 -18  -2  -7 206.295 479.938  30
 -18  -2  -7-79.7549 406.533  28
  18  -4   0 3596.98 222.058  20
 -18  -4   0 246.814 358.926  30
  18  -4   0 2910.44 280.669  16
  18  -4   0 3408.79 241.796  15
  18  -4   0 3562.53 197.544  21
  18  -4  -1 119.948 179.988   7
  18  -4  -1-7.76641 160.481  20
  18  -4   1 40.5797 163.257  47
 -18  -4  -1-113.358 480.411  44
 -18  -4  -1 386.994 432.874  11
 -18  -4  -1-662.401 411.476  30
  18  -4  -1 51.3394 298.267  16
  18   4   1 38.9232 184.100   9
  18  -4   1-49.1920 235.414  15
 -18  -4  -1-164.395 385.048  28
  18  -4  -1 49.3737 164.564  15
  18   4   1 90.2555 116.424  15
  18  -4   1-177.249 164.950  21
  18  -4   1 50.9750 200.200   7
  18  -4  -1 251.715 159.163  21
  18  -4  -2 3204.08 304.002  20
 -18  -4  -2 2652.72 564.623  44
 -18  -4  -2 2800.37 664.878  11
  18   4   2 2347.92 315.750   9
 -18  -4  -2 3597.41 563.626  30
  18  -4  -2 2475.45 394.281  16
  18   4   2 3150.09 339.359  15
 -18  -4  -2 2950.09 609.301  28
  18  -4  -2 3620.72 333.426   7
  18  -4  -2 2650.01 297.085  21
  18   4   3 228.384 238.065  48
  18  -4  -3 13.6144 143.760  20
  18  -4  -3-93.0259 302.242   7
 -18  -4  -3 109.354 526.322  11
  18  -4  -3-160.664 291.806  16
 -18  -4  -3-351.840 452.626  30
  18   4   3 162.810 181.404   9
 -18  -4  -3 899.912 484.818  28
  18  -4  -3-197.001 157.508  21
  18  -4  -4 1658.92 230.159  21
 -18  -4  -4 1708.35 569.348  11
  18  -4  -4 1131.00 307.898  16
 -18  -4  -4 858.534 489.946  30
  18   4   4 1739.52 249.892   9
 -18  -4  -4 1654.07 513.438  28
 -18   4   4 1310.92 802.888  23
  18  -4  -4 2186.45 231.776  20
  18  -4  -5 247.997 163.731  21
 -18  -4  -5-317.157 559.349  11
  18  -4  -5-44.8050 186.287   7
 -18  -4  -5-372.847 475.409  30
 -18  -4  -5-211.114 511.199  28
 -18  -4  -6 1363.52 520.035  11
 -18  -4  -6 920.777 485.722  30
  18  -4  -6 603.167 282.463  16
 -18  -4  -6 1418.60 460.005  28
  18  -6  -1 68.7525 171.094   7
  18  -6  -1 15.5598 1.40727  16
  18  -6  -1 143.253 149.578  20
  18  -6  -1 129.441 163.714  21
  18  -6  -2 1482.63 192.264   7
  18  -6  -2 949.692 163.501  20
 -18  -6  -2 462.673 516.061  44
  18  -6  -2 1497.40 322.122  16
  18   6   2-7.49225 8.20230   9
  18  -6  -2 1186.81 181.058  21
  18  -6  -3 235.661 175.335   7
  18  -6  -3 255.156 141.804  20
 -18  -6  -3 725.112 552.945  44
 -18  -6  -3-285.412 535.351  11
 -18  -6  -3-77.6571 484.059  30
  18   6   3-96.7498 163.460   9
 -18  -6  -3-75.5609 473.007  28
  18  -6  -3-57.1980 152.951  21
 -18  -6  -4 631.818 624.086  11
 -18  -6  -4 1312.11 507.455  30
  18  -6  -4 626.728 324.544  16
  18   6   4 1049.59 193.620   9
 -18  -6  -4 728.312 551.889  28
  18  -6  -4 801.942 178.598  21
  19  -1   0 240.990 180.286   7
  19  -1   0 217.268 146.866  20
  19  -1   0 540.833 216.990  48
  19   1   0 230.053 145.994  20
  19   1   0 111.516 190.536   7
 -19  -1   0 135.948 301.649  30
  19  -1   0 314.934 231.374  16
  19  -1   0 401.573 154.762   9
  19   1   0 259.375 181.802   9
  19  -1   0 222.456 184.302  15
  19   1   0 305.483 184.100  15
 -19  -1   0 76.4060 749.927  23
  19  -1   0 266.323 272.460   1
  19  -1   1 7337.73 722.165  48
  19  -1  -1 7332.30 758.705   1
  19  -1  -1 8125.95 716.186  48
  19   1   1 8399.77 744.225  48
  19   1   1 8469.23 688.047  20
  19  -1   1 9003.18 717.641  18
  19  -1  -1 8465.24 699.157  20
 -19  -1  -1 9427.49 729.593  42
  19   1  -1 7798.13 685.643  16
  19   1  -1 8568.10 735.959  34
  19  -1  -1 8437.84 713.057  16
 -19  -1  -1 6429.79 779.485  30
 -19  -1   1 8063.67 735.298  30
 -19   1  -1 3164.28 782.814  30
  19  -1  -1 11724.1 719.531   9
  19  -1  -1 8048.07 707.600  15
  19   1   1 8226.48 713.518  15
  19   1  -1 1847.83 676.900   9
  19  -1   1 9874.00 707.768   7
  19  -1  -1 17209.8 815.509   7
 -19  -1  -1 9317.09 1025.80  23
 -19   1   1 11546.7 1119.63  23
  19  -1   1 8546.19 697.228  20
  19   1   1 11636.2 714.136   7
 -19  -1   1 8717.23 1117.51  23
  19   1  -1 8669.97 708.335   7
  19  -1  -1 8750.08 683.996  21
  19  -1   2 223.578 165.842   7
  19  -1  -2 193.761 136.826  21
  19   1   2-11.1256 219.653  48
  19  -1  -2 99.5047 155.176  20
 -19  -1  -2-48.8130 320.841  11
  19  -1   2-98.2722 234.451  18
  19  -1  -2 191.367 302.128   7
  19  -1   2 20.9525 149.389  20
  19   1  -2 84.3461 268.872  34
  19  -1  -2-139.435 183.741  33
  19   1  -2-121.723 210.611  33
  19   1  -2 94.4751 164.826  16
  19  -1  -2 164.518 189.037  48
  19  -1  -2-125.854 198.420  16
 -19   1  -2 555.677 425.111  30
  19   1  -2-67.3156 178.436   7
 -19  -1  -2 18.3595 381.971  30
 -19  -1  -2 114.514 287.593  28
  19  -1   2 75.0228 209.146  15
  19   1   2-70.5671 192.696  15
 -19  -1  -2-605.419 623.501  23
  19  -1  -2 45.3597 171.358  15
 -19  -1   2-664.086 842.349  23
  19   1  -2-153.597 197.795  15
  19   1   3 5141.57 328.677  48
  19  -1  -3 4563.59 281.653  48
  19  -1   3 5798.16 383.193  18
  19   1   3 6011.26 342.610  18
  19   1  -3 5672.30 292.235  16
  19  -1  -3 5598.06 304.343  16
  19   1  -3 4357.61 409.055  34
  19  -1  -3 5849.83 302.783  33
  19   1  -3 4813.89 335.712  33
 -19   1  -3 1540.00 585.240  30
 -19  -1  -3 2685.57 480.867  30
 -19  -1  -3 5220.06 368.635  28
  19  -1   3 6576.82 369.659  15
  19   1   3 5942.99 302.965  15
  19  -1  -3 6438.45 304.496  15
  19  -1   3 6497.63 286.116   7
 -19   1   3 6062.60 933.485  23
  19   1  -3 5961.45 310.943   7
  19   1  -3-11.0393 163.457  15
  19  -1  -3 5357.05 263.721  21
 -19  -1  -3 5778.19 396.098  11
  19  -1  -4-138.586 153.949  21
 -19   1  -4 64.8558 291.925  11
 -19  -1  -4 353.329 357.372  11
  19   1   4 488.543 250.489  18
  19  -1  -4-132.492 208.563  33
  19  -1  -4-159.573 218.378  16
 -19   1  -4-118.050 498.733  30
  19  -1  -4 311.131 193.374   7
 -19  -1  -4-374.764 461.351  30
 -19   1  -4-46.4365 262.485  28
 -19  -1  -4 294.003 326.334  28
  19  -1   4 200.041 266.118  15
  19   1   4 35.8426 195.891  15
 -19   1   4 99.2925 872.959  23
 -19   1  -5 328.454 354.474  11
 -19  -1  -5 2977.71 410.709  11
  19   1   5 3020.81 385.463  18
  19  -1  -5 2908.42 316.616  16
  19  -1  -5 2949.25 318.112  33
 -19  -1  -5 835.375 535.899  30
  19  -1  -5 2450.64 277.253   7
 -19   1  -5-11.3537 328.165  28
 -19  -1  -5 3311.77 397.422  28
  19  -1   5 112.505 302.554  15
 -19   1   5 286.782 785.468  23
  19  -1  -5 2838.11 260.045  21
  19  -1  -6-15.3461 43.2245  21
 -19  -1  -6-131.224 373.607  11
  19   1   6-188.186 311.723  18
  19  -1  -6 91.0722 205.665  33
  19  -1  -6 144.377 224.287  16
 -19  -1  -6 574.711 491.661  30
 -19  -1  -6-26.2432 350.082  28
 -19  -1  -7-57.6193 390.184  11
  19   1   7 395.719 295.350  18
 -19  -1  -7 201.620 345.533  28
  19  -3   0 33.9653 174.506   7
  19  -3   0-73.2909 167.005  20
 -19  -3   0 52.1230 386.852  44
 -19  -3   0 535.580 374.020  30
  19  -3   0 418.391 300.521  16
  19  -3   0-8.94199 182.323  15
  19   3   0-126.424 198.134  15
  19  -3   0 164.137 137.050  21
  19  -3  -1 4886.57 386.716  20
  19  -3   1 5089.61 393.596  18
 -19  -3  -1 5876.65 566.616  44
  19  -3  -1 4542.15 456.494  16
 -19  -3  -1 2792.32 691.003  11
  19   3   1 4826.00 400.826   9
 -19  -3  -1 4590.28 527.371  30
 -19  -3   1-133.395 462.055  30
  19  -3   1 5098.71 435.927  15
  19  -3  -1 4975.13 387.301  15
  19   3   1 4350.91 403.884  15
 -19  -3  -1 4422.98 653.572  28
  19  -3   1 5612.74 413.452   7
  19  -3   1 4754.90 373.872  21
  19  -3  -1 5626.26 379.795  21
  19   3  -1 175.097 349.168  15
  19  -3   2 357.653 152.320  47
  19  -3  -2 427.213 189.285   7
  19  -3  -2 250.782 155.486  20
 -19  -3  -2 310.725 416.387  44
 -19  -3  -2 847.892 489.846  11
  19  -3  -2 441.771 247.975  16
 -19  -3  -2 308.598 404.105  30
  19   3   2 303.984 180.076   9
 -19  -3  -2 1294.52 434.249  28
  19  -3   2 577.117 281.362  15
  19  -3  -2 260.568 161.923  15
  19   3   2 62.0951 249.004  48
  19   3   2 508.418 181.003  15
  19  -3   2 190.876 208.504   7
  19  -3  -2 438.599 148.298  21
  19   3   3 3768.40 414.528  48
 -19  -3  -3 3432.02 609.032  11
  19  -3  -3 4027.39 370.631  20
  19  -3  -3 3976.06 427.065  16
 -19  -3  -3 2593.44 575.396  30
  19   3   3 3555.10 384.757  15
 -19  -3  -3 2937.83 561.256  28
  19  -3  -3 3333.88 362.084  21
  19  -3  -4 72.9646 157.552  21
  19   3   4-51.6582 216.303  48
  19  -3  -4-7.22031 162.715  20
 -19  -3  -4-312.078 449.771  11
  19   3   4 69.7704 221.934  18
  19  -3  -4 82.0865 211.851   7
  19  -3  -4 27.1632 232.901  16
 -19  -3  -4 326.642 484.071  30
 -19  -3  -4 116.236 423.940  28
 -19   3   4 821.262 846.411  23
  19  -3  -5 1970.42 255.408  21
 -19  -3  -5 1989.21 512.476  11
  19   3   5 2354.12 311.453  18
  19  -3  -5 2029.63 267.780   7
  19  -3  -5 2074.44 312.302  16
 -19  -3  -5 2924.91 475.692  28
 -19   3   5 1881.59 873.043  23
  19  -3  -6 94.0485 154.754  21
 -19  -3  -6-140.878 498.776  11
  19   3   6 21.4014 229.470  18
 -19  -3  -6 241.498 497.858  30
  19  -3  -6-24.7802 175.523   7
 -19  -3  -6 51.6214 444.579  28
  19  -5   0 62.8012 168.588  20
  19  -5   0 330.896 192.506  15
  19  -5   0-92.7062 166.387  21
  19  -5   0 410.051 197.778   7
  19  -5  -1 2248.62 196.099  20
 -19  -5  -1-106.535 526.858  44
 -19  -5  -1-260.145 466.906  30
  19  -5  -1 1982.58 335.576  16
  19   5   1 8.06413 51.7764   9
  19  -5  -1 2695.41 227.961   7
  19  -5  -1 2263.71 195.638  21
  19  -5  -2-123.028 173.796   7
  19  -5  -2 131.416 150.735  20
 -19  -5  -2-815.533 569.122  44
 -19  -5  -2 25.0603 529.955  11
 -19  -5  -2 435.496 489.945  30
  19  -5  -2 510.183 312.852  16
  19   5   2-116.556 183.426   9
 -19  -5  -2-170.344 461.977  28
  19  -5  -2 21.9708 161.474  21
  19  -5  -3 1855.99 236.217  20
 -19  -5  -3 1330.92 648.514  11
  19  -5  -3 1695.73 351.392  16
  19   5   3 1494.57 252.633   9
 -19  -5  -3 1641.86 564.133  28
  19  -5  -3 2550.87 268.073   7
  19  -5  -3 2302.16 245.833  21
  19  -5  -4 210.857 151.320  21
  19  -5  -4 181.451 147.992  20
  19  -5  -4 691.791 300.520   7
 -19  -5  -4-23.0673 655.557  11
 -19  -5  -4 230.663 482.039  30
  19  -5  -4 97.2552 289.458  16
  19   5   4 167.908 174.991   9
 -19  -5  -4 200.689 581.052  28
 -19   5   4 1637.73 783.071  23
  19  -5  -5 1305.15 192.321  21
 -19  -5  -5 156.342 506.945  30
  19   5   5 971.277 218.418   9
 -19  -5  -5 530.515 524.098  28
  19  -7  -2-109.285 147.720  21
  20   0   0 521.325 250.636  48
  20   0   0 1082.29 175.966  20
  20   0   0 2324.14 343.370   7
  20   0   0 910.783 203.177   9
 -20   0   0 1728.80 808.686  23
  20   0   1-54.8113 137.637  20
  20   0   1-41.2760 164.674   7
  20   0  -1 20.7704 151.529  20
  20   0   1 225.730 211.796  18
  20   0  -1 211.817 209.151   7
 -20   0  -1 73.7874 219.549  42
  20   0  -1 202.653 169.692  16
 -20   0  -1-689.729 386.797  30
  20   0  -1-155.664 186.016   9
  20   0   1-91.9382 198.043  15
  20   0  -1 141.321 187.203  15
 -20   0   1 705.716 840.826  23
  20   0  -2 110.047 146.774  21
  20   0   2-131.057 217.231  48
  20   0   2 57.1227 155.259   7
  20   0   2 46.0094 130.198  20
  20   0   2-10.2042 215.931  18
  20   0  -2 197.900 170.306  33
  20   0  -2 596.156 217.090   7
  20   0  -2 12.4951 183.919  16
 -20   0  -2 607.979 399.431  30
  20   0   2 77.3848 195.039  15
 -20   0   2-30.3094 789.415  23
  20   0  -2 8.43374 187.933  15
  20   0  -3-111.130 169.126  21
  20   0   3-106.926 240.438  48
  20   0   3-11.4149 247.480  18
  20   0  -3 100.652 269.108  34
  20   0  -3-8.48793 203.194  33
  20   0  -3-110.386 190.413  16
  20   0  -3-51.0326 188.710   7
 -20   0  -3 512.472 434.786  30
  20   0   3-124.811 205.831  15
 -20   0   3-971.981 888.184  23
  20   0  -3 103.240 199.035  15
  20   0  -4 225.547 139.374  21
  20   0  -4 386.838 295.138  34
  20   0  -4 774.889 255.084  33
  20   0  -4 323.003 212.017  16
 -20   0  -4 25.4359 483.769  30
 -20   0  -4-48.5864 285.054  28
  20   0   4 130.915 216.473  15
 -20   0  -4 320.779 312.865  11
 -20   0   4-145.432 832.422  23
  20   0   5-433.117 323.675  18
  20   0  -5-138.999 266.528  34
  20   0  -5 148.592 217.609  33
  20   0  -5-146.875 194.347  16
 -20   0  -5-210.928 337.685  28
  20   0   5-22.4211 230.985  15
 -20   0  -5-105.476 367.008  11
 -20   0   5-38.4860 3.25067  23
 -20   0  -6 175.659 375.798  11
  20   0   6-35.2392 304.541  18
 -20   0  -6-27.0244 330.451  28
  20  -2   0-8.16186 182.603   7
  20  -2   0 30.3920 157.006  20
  20   2   0 88.2287 152.683   7
 -20  -2   0 102.383 303.098  30
  20  -2   0 73.5396 280.484  16
  20   2   0-48.1191 184.509   9
  20  -2   0 187.844 182.839  15
  20   2   0 314.629 193.992  15
  20  -2   0 51.4182 210.320  48
 -20  -2   0 30.3728 731.192  23
  20  -2   0 78.7617 121.427  21
  20  -2   1 93.0017 178.475   7
  20  -2  -1 61.8031 192.158  48
  20  -2   1 183.054 163.568  20
  20  -2  -1-8.45899 186.774   7
  20  -2  -1 72.9988 149.202  20
  20  -2   1 72.5438 183.899  18
  20  -2  -1 250.101 249.321  16
 -20  -2  -1 17.6950 356.052  30
 -20  -2   1-12.0912 250.798  30
  20   2   1 449.494 187.436   9
  20   2  -1 133.307 173.625   7
  20  -2   1 134.158 212.897  15
  20  -2  -1 86.2188 171.593  15
  20   2   1 166.688 185.805  15
 -20  -2  -1 635.331 728.635  23
  20   2  -1 39.2686 200.105  15
 -20  -2   1-34.3910 473.081  23
  20  -2  -1-87.5857 132.130  21
  20  -2  -2 412.720 143.839  21
  20  -2  -2 592.757 185.142  48
  20   2   2 362.996 252.552  48
  20  -2   2 448.399 230.704  18
 -20  -2  -2 280.100 441.366  11
  20   2  -2 128.934 280.784  34
  20   2  -2 384.021 175.498  16
  20  -2  -2 621.004 250.413  16
 -20  -2  -2 710.615 417.710  30
 -20  -2   2-113.170 276.900  30
  20   2  -2-9.18578 26.6034   7
 -20  -2  -2 284.783 381.940  28
  20  -2  -2 757.325 176.473  15
 -20   2   2 1069.67 857.334  23
  20   2   2 610.596 191.767  15
 -20  -2   2 37.8324 29.2814  23
  20   2  -2 463.167 215.725  15
  20  -2   2 602.262 196.241   7
  20  -2  -3-155.341 153.720  21
  20   2   3 69.2436 232.350  48
  20  -2  -3 88.0975 160.486  20
 -20  -2  -3 12.5892 384.858  11
  20  -2   3 91.6193 261.164  18
  20   2   3 265.524 221.406  18
  20  -2  -3-56.0408 212.440   7
  20  -2  -3-49.4136 224.674  16
 -20  -2  -3 277.406 439.017  30
 -20  -2  -3 295.334 343.831  28
  20  -2   3-84.3222 271.641  15
  20   2   3 169.383 185.478  15
 -20   2   3 119.995 805.063  23
  20  -2  -3-49.3917 176.673  15
  20  -2   3 61.9605 191.905   7
  20  -2  -4 119.670 161.193  21
  20   2   4 236.673 227.236  48
 -20  -2  -4 252.819 428.036  11
  20   2   4 344.514 228.928  18
  20  -2  -4 278.984 216.224   7
  20  -2  -4-8.86931 228.979  16
 -20  -2  -4-69.7581 485.929  30
 -20  -2  -4 288.289 387.864  28
  20  -2   4-46.8478 261.128  15
 -20   2   4-370.046 819.705  23
  20  -2  -5-50.1657 157.580  21
 -20  -2  -5-226.497 407.837  11
  20   2   5 36.3658 248.540  18
  20  -2  -5-94.3634 207.327  33
  20  -2  -5 198.461 243.217  16
 -20  -2  -5 381.193 495.505  30
  20  -2  -5-169.568 190.064   7
 -20  -2  -5-251.118 363.597  28
 -20   2   5-499.885 878.979  23
  20  -2  -6 74.4659 156.213  21
 -20  -2  -6 742.572 436.437  11
  20   2   6 488.441 263.073  18
  20  -2  -6-49.3081 226.246  33
  20  -2  -6 272.394 232.599  16
  20  -2  -6 52.7218 87.1988   7
 -20  -2  -6 220.944 383.876  28
 -20   2   6 35.7582 236.536  23
  20  -4   0 357.271 190.588   7
 -20  -4   0-218.931 453.902  44
 -20  -4   0-110.218 340.821  30
  20  -4   0 132.439 175.653  16
  20   4   0-8.93325 9.79520   9
  20  -4   0 364.652 205.642  15
  20  -4   0 96.0627 160.244  21
  20  -4  -1-61.4427 211.672   7
  20  -4  -1-95.8755 200.933  20
 -20  -4  -1-43.6485 478.229  44
 -20  -4  -1-24.7464 161.394  11
 -20  -4  -1 331.247 400.808  30
  20  -4  -1-128.981 322.327  16
  20   4   1 23.2360 184.567   9
  20  -4   1 521.519 239.309  15
 -20  -4  -1-24.0291 149.957  28
  20  -4  -1-44.2860 191.088  15
  20   4   1 293.040 170.812  15
  20  -4   1 124.567 156.995  21
  20  -4  -1 20.2375 179.803  21
  20  -4   1 130.419 203.796   7
  20  -4  -2-78.4908 191.048   7
  20  -4  -2-74.0409 155.187  20
 -20  -4  -2 678.870 483.664  44
 -20  -4  -2 471.615 581.500  11
 -20  -4  -2 558.675 459.576  30
  20  -4  -2-103.411 283.562  16
  20   4   2 119.367 183.794   9
 -20  -4  -2 538.924 519.958  28
  20   4   2 64.5349 191.475  15
  20  -4  -2 123.167 146.150  21
  20   4   3 101.308 229.313  48
  20  -4  -3 71.3247 147.826  20
  20  -4  -3 83.3448 318.551   7
 -20  -4  -3-126.431 599.189  11
 -20  -4  -3 607.304 485.960  30
  20  -4  -3 358.550 280.737  16
  20   4   3 22.5557 182.017   9
 -20  -4  -3 40.7554 528.997  28
 -20   4   3-318.692 803.671  23
  20  -4  -3 325.224 147.473  21
  20  -4  -4 133.215 150.657  21
  20  -4  -4 248.788 154.333  20
 -20  -4  -4-154.099 545.392  11
  20  -4  -4 407.720 208.846   7
  20  -4  -4 337.321 264.040  16
  20   4   4 489.272 188.521   9
 -20  -4  -4-391.664 475.826  28
 -20   4   4 438.587 782.685  23
  20  -4  -5 243.428 158.398  21
 -20  -4  -5 304.964 559.827  11
  20  -4  -5 38.5529 180.421   7
 -20  -4  -5 77.5854 501.579  30
  20  -4  -5 107.925 263.647  16
 -20  -4  -5-78.7390 489.414  28
 -20   4   5 88.2812 790.453  23
  20  -4  -6-7.17453 157.795  21
 -20  -4  -6-755.476 611.360  11
 -20  -4  -6 435.652 494.972  30
 -20  -4  -6 83.5865 535.514  28
  20  -6  -1-299.355 190.551   7
  20  -6  -1-97.3478 149.468  20
  20  -6  -1-15.4580 23.9649  16
  20  -6  -1-101.061 166.153  21
  20  -6  -2 87.8817 149.599  20
 -20  -6  -2 200.326 498.087  44
  20  -6  -2 29.8221 272.532  16
  20   6   2-7.77035 0.56652   9
  20  -6  -2 360.124 191.742   7
  20  -6  -2 183.468 162.093  21
  20  -6  -3 177.209 146.464  20
  20  -6  -3 105.826 182.131   7
 -20  -6  -3 262.063 534.291  44
 -20  -6  -3 53.1058 364.916  11
 -20  -6  -3-241.301 484.057  30
  20  -6  -3 137.226 301.962  16
  20   6   3 333.631 167.744   9
 -20  -6  -3 232.057 315.130  28
  20  -6  -3 142.677 154.917  21
 -20  -6  -4 814.222 664.190  11
 -20  -6  -4 109.537 520.361  30
  20   6   4 174.147 174.697   9
 -20  -6  -4-178.546 588.157  28
  20  -6  -4 34.5260 149.259  21
  21  -1   0 83.8000 210.120  48
  21  -1   0 153.533 183.374   7
  21  -1   0 14.1071 149.687  20
  21   1   0 6.52380 146.757  20
  21   1   0 83.6765 193.276   7
 -21  -1   0-55.3225 295.801  30
  21  -1   0 69.6195 160.247   9
  21   1   0 103.586 184.819   9
  21  -1   0-71.6585 197.875  15
  21   1   0-106.404 192.731  15
 -21  -1   0 347.790 761.688  23
  21  -1  -1 558.729 138.217  21
  21  -1   1 467.853 182.519   7
  21  -1   1 429.811 220.431  48
  21   1   1 675.263 251.157  48
  21  -1   1 743.021 156.260  20
  21  -1  -1 695.137 164.475  20
  21   1   1 470.948 142.104  20
  21  -1  -1 1347.66 324.182   7
  21  -1   1 403.315 192.632  18
 -21  -1  -1 760.435 278.027  42
  21   1   1 760.358 189.294   7
  21   1  -1 587.198 188.135   7
  21  -1  -1 498.884 216.058  16
 -21  -1  -1 578.743 363.011  30
  21   1   1 800.217 194.606   9
  21  -1  -1 397.273 146.193   9
  21   1  -1 18.4306 59.3357   9
  21  -1  -1 640.419 192.408  15
  21   1   1 758.655 210.572  15
 -21   1   1 936.889 797.399  23
 -21  -1  -1-469.841 744.685  23
 -21  -1   1 61.7755 842.057  23
  21  -1  -1 621.069 204.202  48
  21  -1  -2-85.2252 143.002  21
  21  -1   2-162.128 178.873   7
  21   1   2 46.7754 227.288  48
  21  -1  -2 157.460 203.215  48
  21  -1   2-92.4745 155.000  20
  21  -1  -2 169.489 158.533  20
  21  -1   2 283.506 212.110  18
  21  -1  -2 65.7306 215.534   7
  21   1   2 190.905 219.619  18
  21   1  -2 231.083 274.267  34
  21   1  -2 5.59703 173.719  16
 -21   1  -2 22.2892 449.390  30
  21  -1  -2 70.4070 208.303  16
  21   1  -2-8.54796 193.851   7
 -21  -1  -2 75.4117 412.848  30
  21  -1   2-76.3493 219.749  15
  21   1   2-164.648 205.496  15
  21  -1  -2 63.6446 185.185  15
  21   1  -2-67.7603 204.986  15
  21  -1  -3 351.242 165.701  21
  21   1   3 625.184 237.438  48
  21  -1   3 609.580 165.790  20
  21  -1  -3 429.454 196.502  48
 -21  -1  -3-47.7967 312.571  11
  21  -1   3 698.244 267.820  18
  21   1  -3 242.591 296.876  34
  21  -1  -3 482.418 197.932  33
  21   1  -3 358.292 233.419  33
  21  -1  -3 203.439 210.312  16
 -21   1  -3-726.365 475.364  30
 -21  -1  -3 213.363 427.566  30
  21   1  -3 252.370 187.081   7
 -21  -1  -3 645.033 281.315  28
  21  -1   3 1005.19 253.377  15
  21   1   3 405.985 205.620  15
 -21   1   3 718.744 821.124  23
  21  -1  -3 534.231 199.198  15
 -21  -1   3 444.008 690.020  23
  21   1  -3-10.7996 107.950  15
  21  -1  -4-49.3034 161.910  21
 -21  -1  -4-157.430 351.516  11
  21  -1   4 390.986 305.447  18
  21   1   4 405.128 251.535  18
  21  -1  -4 263.361 204.499  33
  21  -1  -4 125.284 217.380  16
 -21   1  -4-87.5282 472.471  30
  21  -1  -4-240.393 199.669   7
 -21  -1  -4 47.8348 473.999  30
 -21  -1  -4 22.3136 314.730  28
  21  -1   4-66.5319 258.662  15
  21   1   4 190.700 205.564  15
 -21   1   4-405.757 869.294  23
  21  -1  -5 194.804 157.750  21
 -21  -1  -5-301.575 407.086  11
  21  -1   5-171.840 299.150  18
  21   1   5 362.289 276.642  18
  21  -1  -5 408.887 219.989  33
  21  -1  -5 334.589 223.947  16
 -21  -1  -5 265.241 476.688  30
  21  -1  -5 194.638 178.852   7
 -21  -1  -5 585.526 351.810  28
  21  -1   5-265.348 255.679  15
 -21   1   5 108.502 720.156  23
  21  -1  -6-7.70209 8.44664  21
 -21  -1  -6 238.813 431.491  11
  21   1   6 304.065 295.559  18
  21  -1  -6-9.99777 194.625  33
  21  -1  -6 180.689 212.115  16
 -21  -1  -6-406.011 494.165  30
 -21  -1  -6 636.622 394.167  28
  21  -3   0 98.6400 184.130   7
  21  -3   0 132.581 164.128  20
 -21  -3   0 234.439 367.868  30
  21  -3   0-66.2029 291.232  16
  21   3   0-8.48195 202.205   9
  21  -3   0-91.5556 189.324  15
  21   3   0-39.4190 200.324  15
  21  -3   0 98.1181 140.629  21
  21  -3   1 504.821 201.164   7
  21  -3  -1 306.827 195.128   7
  21  -3   1 178.023 173.202  20
  21  -3   1 462.712 188.315  18
 -21  -3  -1 304.797 404.579  44
 -21  -3  -1 129.232 538.507  11
 -21  -3  -1 559.779 414.728  30
  21  -3  -1 522.321 276.128  16
 -21  -3   1 46.7984 299.324  30
 -21  -3  -1 543.874 476.938  28
  21  -3   1 414.175 232.832  15
  21  -3  -1 494.601 178.935  15
  21   3   1 399.476 190.443  15
  21   3  -1 173.482 176.064  15
  21  -3  -1 407.695 143.304  21
  21   3   2 26.4002 255.131  48
  21  -3  -2-7.44724 152.018  20
  21  -3  -2 139.255 191.184   7
  21  -3   2 50.1985 222.986  18
 -21  -3  -2-132.137 564.162  11
  21  -3  -2-181.061 286.063  16
 -21  -3  -2 105.261 405.260  30
  21   3   2 15.2973 186.019   9
 -21  -3  -2 219.064 489.093  28
  21  -3   2 132.445 250.180  15
  21  -3  -2-109.593 157.485  15
  21   3   2 147.242 191.083  15
  21  -3   2-254.793 217.128   7
  21  -3  -2-36.4001 142.918  21
  21  -3  -3 426.503 155.391  21
  21   3   3 70.2652 241.121  48
  21  -3  -3 588.172 165.143  20
  21  -3  -3 639.943 339.003   7
 -21  -3  -3 322.285 511.644  11
  21  -3  -3 558.900 265.782  16
 -21  -3  -3 251.779 460.179  30
  21   3   3 243.244 193.264   9
 -21  -3  -3 295.642 450.230  28
 -21   3   3 768.256 813.117  23
  21   3   3 246.201 194.648  15
  21  -3  -4-114.366 160.614  21
  21   3   4 265.209 226.541  48
 -21  -3  -4 108.234 530.936  11
  21   3   4-21.1838 229.913  18
  21  -3  -4 85.1852 209.845   7
  21  -3  -4-112.703 257.983  16
 -21  -3  -4-241.736 488.815  30
 -21  -3  -4-401.742 466.020  28
 -21   3   4-60.8599 829.763  23
  21  -3  -5-78.5096 170.027  21
 -21  -3  -5 181.078 492.538  11
  21   3   5 361.367 240.966  18
  21  -3  -5 310.225 186.153   7
  21  -3  -5-151.887 244.393  16
 -21  -3  -5-283.685 508.402  30
 -21  -3  -5 273.453 430.668  28
 -21   3   5 225.313 864.551  23
  21  -3  -6 108.959 149.443  21
 -21  -3  -6-71.5687 507.332  11
  21   3   6-56.5332 248.983  18
 -21  -3  -6-551.890 523.421  30
  21  -3  -6 87.7281 233.072  16
  21  -3  -6-124.631 174.053   7
 -21  -3  -6 454.628 452.574  28
  21  -5   0 36.1361 170.504  20
  21  -5   0 89.0993 179.242  15
  21  -5   0-112.753 160.655  21
  21  -5  -1 273.666 189.399   7
  21  -5  -1 313.400 164.444  20
 -21  -5  -1 384.936 520.059  44
 -21  -5  -1 23.6251 419.637  30
  21  -5  -1 177.716 278.102  16
  21   5   1 16.6641 13.0223   9
  21  -5  -1 379.598 163.906  21
  21  -5  -2-30.2534 147.282  20
 -21  -5  -2 755.612 537.951  44
 -21  -5  -2-51.4226 331.715  11
 -21  -5  -2-209.075 523.423  30
  21  -5  -2 94.2188 301.679  16
  21   5   2 198.486 178.027   9
 -21  -5  -2 24.9623 279.247  28
  21  -5  -2 134.547 192.370   7
  21  -5  -2-55.2224 153.638  21
  21  -5  -3 286.599 153.552  20
  21  -5  -3 449.772 316.588   7
 -21  -5  -3-424.528 639.628  11
 -21  -5  -3 373.855 519.935  30
  21  -5  -3 159.853 324.788  16
  21   5   3 440.586 189.844   9
 -21  -5  -3-205.186 540.455  28
  21  -5  -3 298.112 162.115  21
  21  -5  -4 129.812 156.036  21
  21  -5  -4-111.817 151.909  20
  21  -5  -4 13.5542 312.878   7
 -21  -5  -4 830.142 633.338  11
  21  -5  -4 145.980 292.254  16
  21   5   4-312.178 194.024   9
 -21  -5  -4 733.930 556.954  28
 -21   5   4-679.959 818.752  23
  22   0   0 52331.4 4742.33  48
  22   0   0 52865.8 4720.95  20
  22   0   0 50625.7 4720.48   9
 -22   0   0 66104.0 4870.34  23
  22   0   1 137.618 231.218  48
  22   0  -1-247.263 229.586  48
  22   0   1-191.968 140.736  20
  22   0  -1 57.5225 153.876  20
  22   0   1 72.4483 297.060   7
  22   0   1-9.52754 216.434  18
  22   0  -1-146.767 213.041   7
 -22   0  -1 324.148 374.950  30
  22   0  -1-17.2554 112.498   9
  22   0   1 423.359 209.248  15
 -22   0  -1 444.583 774.623  23
  22   0  -1 78.1665 192.666  15
 -22   0   1 440.134 821.086  23
  22   0   2 38679.3 3199.04  48
  22   0   2 41143.5 3196.73  18
  22   0  -2 38452.6 3177.26  16
  22   0   2 43209.7 3197.39  15
  22   0  -2 36098.6 3185.10  15
 -22   0   2 37207.3 3368.29  23
  22   0  -2 46528.9 3199.98   7
  22   0   2 42345.0 3176.51  20
  22   0  -3 298.475 160.851  21
  22   0   3-158.697 256.290  48
  22   0   3-70.0693 240.984  18
  22   0  -3-200.497 205.275  33
  22   0  -3 176.065 210.226  16
 -22   0  -3-520.771 465.517  30
  22   0  -3 8.67631 194.393   7
  22   0   3 148.520 223.640  15
  22   0  -3 217.330 215.699  15
  22   0  -4 30.5480 134.384  21
  22   0   4 32389.7 601.013  18
  22   0  -4 27398.0 445.476  16
  22   0  -4 26426.2 607.348  34
  22   0  -4 27410.1 481.928  33
 -22   0  -4 9124.52 657.466  30
  22   0   4 32470.6 551.518  15
 -22   0   4 21452.8 1117.21  23
  22   0  -5 103.981 205.906  33
  22   0  -5 67.7220 192.973  16
 -22   0  -5-285.308 478.580  30
  22   0  -5-9.40291 0.91076   7
  22   0   5-335.269 247.573  15
 -22   0   5-38.4224 42.0525  23
 -22   0  -6 454.574 364.510  11
  22   0   6 17.5210 312.991  18
 -22   0  -6 298.675 315.936  28
  22  -2   0 40890.5 3314.37  48
  22  -2   0 41512.0 3299.73  20
  22  -2   0 37507.2 3313.89  16
 -22  -2   0 39665.5 3347.52  30
  22   2   0 39173.0 3303.11   9
  22  -2   0 36116.3 3301.80  15
  22   2   0 35758.6 3302.85  15
  22  -2   0 48223.0 3310.87   7
 -22  -2   0 30685.6 3441.30  23
  22   2   0 43989.6 3301.09   7
  22  -2   1-42.8889 183.936   7
  22  -2  -1 258.878 194.948  48
  22   2   1-308.883 271.412  48
  22  -2   1-56.5181 166.514  20
  22  -2  -1 288.819 185.075   7
  22  -2  -1 37.7331 159.479  20
  22  -2   1 336.371 188.620  18
 -22  -2  -1 143.680 360.152  30
  22  -2  -1 84.9445 257.107  16
 -22  -2   1 126.055 305.779  30
  22   2   1 335.291 186.101   9
  22   2  -1 76.1697 187.762   7
  22  -2   1 230.786 216.740  15
  22  -2  -1 194.416 175.994  15
  22   2   1 165.734 195.708  15
  22   2  -1 189.178 196.755  15
 -22  -2   1 209.555 461.921  23
  22  -2  -1 200.251 129.015  21
  22  -2   2 40611.5 514.167  20
  22  -2  -2 38882.0 482.720  48
  22   2   2 35099.0 573.956  48
  22  -2   2 37930.5 539.081  18
  22   2  -2 273.461 280.246  34
  22  -2  -2 35474.8 503.009  16
 -22  -2  -2 29457.5 737.137  30
  22   2   2 33572.3 444.525   9
  22   2  -2 9.20467 55.2157   7
  22  -2  -2 37536.7 454.693  15
  22   2   2 39727.4 509.475  15
  22   2  -2 37794.0 566.825  15
  22  -2   2 42643.3 540.891   7
 -22   2   2 51026.5 1256.31  23
  22  -2  -2 74640.9 886.370   7
 -22  -2   2 37.9263 113.468  23
  22  -2  -2 39280.6 403.341  21
  22  -2  -3-12.6665 153.297  21
  22  -2   3 17.5358 175.332  20
  22   2   3-269.047 244.472  48
  22  -2  -3 266.317 164.629  20
 -22  -2  -3-12.7780 413.522  11
  22  -2   3 372.372 263.491  18
  22   2   3-118.357 232.653  18
  22  -2  -3 329.269 226.589   7
  22  -2  -3 74.5951 224.848  16
 -22  -2  -3 505.607 435.465  30
 -22  -2  -3 312.265 358.424  28
  22  -2   3 428.432 268.866  15
  22   2   3 418.363 195.743  15
 -22   2   3 279.860 821.643  23
  22  -2  -3 66.8631 175.780  15
  22  -2   3 216.971 182.673   7
  22   2   4 24166.5 1337.16  48
  22   2   4 25847.4 1337.46  18
  22  -2  -4 19557.9 1307.62  16
 -22  -2  -4 20990.7 1369.93  28
 -22   2   4 20459.5 1622.97  23
  22  -2  -4 22922.4 1305.86   7
  22  -2  -4 22068.8 1293.82  21
 -22  -2  -4 21744.3 1391.67  11
  22  -2  -5 108.740 157.261  21
 -22  -2  -5-63.5143 479.463  11
  22   2   5-155.826 256.858  18
  22  -2  -5-207.353 234.842  16
 -22  -2  -5-26.0984 503.214  30
  22  -2  -5 206.995 187.216   7
 -22  -2  -5-201.757 431.963  28
 -22   2   5-33.9498 878.315  23
  22   2   6 17071.0 510.320  18
  22  -2  -6 13039.3 417.950  16
 -22  -2  -6 5904.57 632.641  30
 -22  -2  -6 16143.7 648.958  28
  22  -2  -6 78.9960 204.643   7
 -22   2   6-71.6234 281.994  23
  22  -2  -6 12459.8 345.408  21
 -22  -2  -6 18070.7 707.842  11
 -22  -4   0-64.6266 411.707  30
  22  -4   0-88.8563 132.261  16
  22  -4   0 26134.1 456.864  15
  22  -4   0 28396.5 484.045   7
  22  -4   0 27629.5 396.819  21
  22  -4   1 325.350 194.206  20
  22  -4  -1 592.250 176.598  20
 -22  -4  -1 398.765 467.258  44
 -22  -4  -1 103.572 423.761  30
  22  -4  -1 728.232 324.839  16
  22   4   1 347.395 195.952   9
  22  -4   1 1004.77 252.261  15
  22  -4  -1 356.429 172.700  15
  22   4   1 205.509 201.836  15
  22  -4  -1 214.405 164.573  21
  22  -4   1 368.424 217.307   7
 -22  -4  -2 17559.6 1930.74  11
  22   4   2 22581.3 1841.69  48
  22  -4  -2 21891.1 1801.35  20
 -22  -4  -2 17512.2 1897.60  44
  22  -4  -2 19422.9 1831.26  16
 -22  -4  -2 20995.5 1908.30  30
  22   4   2 20899.1 1803.92   9
 -22  -4  -2 16150.3 1908.76  28
  22   4   2 23058.6 1814.81  15
  22  -4  -2 25720.0 1815.14   7
  22  -4  -2 22217.2 1796.40  21
  22  -4  -3 185.673 153.847  20
  22  -4  -3 389.540 325.465   7
 -22  -4  -3-195.110 622.868  11
  22   4   3-84.7342 242.960  48
 -22  -4  -3 225.680 497.943  30
  22  -4  -3-116.479 295.649  16
  22   4   3 175.290 197.925   9
 -22  -4  -3 209.715 529.530  28
 -22   4   3 90.1751 829.298  23
  22  -4  -3 419.569 153.935  21
 -22  -4  -4 15271.1 1481.45  11
  22  -4  -4 16475.2 1340.41  20
  22  -4  -4 13123.3 1370.14  16
 -22  -4  -4 11803.0 1459.97  30
  22   4   4 13745.6 1343.82   9
 -22  -4  -4 15782.2 1458.34  28
 -22   4   4 14691.2 1629.00  23
  22  -4  -4 16458.8 1338.60  21
  22  -4  -5 97.9051 157.784  21
 -22  -4  -5 875.050 578.624  11
  22  -4  -5-87.0789 184.425   7
  22  -4  -5 172.462 257.245  16
  22   4   5 146.750 199.524   9
 -22  -4  -5 746.371 501.497  28
 -22   4   5 720.490 836.522  23
  22  -6  -1 73.3823 177.183   7
  22  -6  -1 138.535 150.648  20
  22  -6  -1 167.698 156.183  21
  22  -6  -2 13511.2 299.655  20
  22  -6  -2 13146.3 292.426  21
  22  -6  -3 457.385 165.828  20
  22  -6  -3 792.406 343.014   7
 -22  -6  -3-27.2153 133.587  11
  22  -6  -3 177.171 304.156  16
  22   6   3 615.476 167.753   9
 -22  -6  -3 26.4216 94.2626  28
 -22   6   3 146.031 794.537  23
  22  -6  -3 63.7386 170.012  21
  23  -1   0 273.411 222.091  48
  23   1   0 180.516 259.262  48
  23  -1   0 109.590 150.005  20
  23  -1   0 33.5711 188.560   7
  23   1   0 465.222 206.547   7
  23  -1   0 134.061 167.493   9
  23   1   0-15.6531 191.843   9
  23  -1   0 102.955 201.020  15
  23   1   0 101.812 198.925  15
 -23  -1   0 252.711 793.591  23
  23  -1   1 14861.1 395.668  48
  23  -1  -1 14241.6 366.274  48
  23   1   1 15543.8 439.396  48
  23  -1   1 15142.0 308.425  20
  23  -1  -1 14509.8 307.577  20
  23   1   1 15340.2 287.316  20
  23  -1   1 15639.6 365.788  18
 -23  -1  -1 15755.5 378.143  42
  23  -1  -1 12570.3 321.704  16
 -23  -1  -1 9356.32 477.959  30
  23   1   1 13168.7 315.569   9
  23  -1  -1 14695.8 336.206  15
  23   1   1 15195.6 367.137  15
  23   1  -1 13114.2 341.783  15
  23   1  -1-9.55649 13.3795   9
  23  -1   1 17983.7 360.694   7
 -23   1   1 19514.1 1011.06  23
 -23  -1  -1 17349.9 924.003  23
 -23  -1   1 14714.7 1020.11  23
  23  -1  -1 28135.1 598.714   7
  23   1  -1 15057.1 336.578   7
  23  -1  -2 216.684 150.357  21
  23  -1   2-30.3067 175.874   7
  23  -1   2 230.415 239.595  48
  23   1   2 171.767 232.920  48
  23  -1  -2-134.403 195.234  48
  23  -1   2-28.8407 151.558  20
  23  -1  -2-38.1405 160.343  20
  23  -1   2-20.8513 223.263  18
  23   1   2-263.703 226.032  18
  23  -1  -2 38.8982 224.220   7
  23   1  -2 322.153 252.924  34
  23  -1  -2-92.3469 198.937  16
 -23  -1  -2 368.280 401.585  30
  23   1  -2-26.1584 190.108   7
  23  -1   2-145.066 225.483  15
  23   1   2 125.609 198.927  15
 -23   1   2-654.538 824.546  23
  23  -1  -2 158.597 189.185  15
 -23  -1   2-481.925 907.916  23
  23   1  -2-167.033 208.756  15
  23   1   3 11516.0 648.780  48
  23  -1   3 10991.9 599.174  20
  23  -1   3 10811.6 652.841  18
  23   1  -3 11516.5 604.647  16
  23   1  -3 10916.1 694.247  34
  23  -1  -3 10865.9 616.201  16
 -23   1  -3 2759.07 727.102  30
 -23  -1  -3 4074.38 717.042  30
  23  -1   3 12235.5 658.329  15
  23   1   3 11959.2 626.974  15
  23  -1  -3 10517.5 612.413  15
 -23   1   3 10879.1 1089.89  23
  23  -1  -3 11998.7 641.173   7
 -23  -1   3 8254.08 934.133  23
  23   1  -3 11158.1 620.249   7
  23   1  -3-10.7001 539.356  15
  23  -1  -3 11163.3 593.263  21
  23  -1  -4 229.477 167.087  21
  23  -1   4 74.5456 291.753  18
  23   1   4 139.513 259.059  18
  23  -1  -4 209.212 204.903  33
  23  -1  -4 8.30281 217.580  16
 -23  -1  -4-416.145 474.735  30
  23  -1  -4-35.0581 187.796   7
  23  -1   4 78.0260 249.701  15
  23   1   4 303.431 207.557  15
 -23   1   4-552.678 888.883  23
  23   1   5 7029.62 568.541  18
  23  -1  -5 5803.56 516.425  16
  23  -1  -5 6241.43 513.989  33
 -23  -1  -5 2053.63 670.481  30
 -23  -1  -5 7252.66 609.276  28
  23  -1   5 570.238 497.475  15
 -23   1   5 4929.13 881.416  23
  23  -1  -5 6395.63 503.440   7
  23  -1  -5 5780.50 485.943  21
 -23  -1  -5 7889.08 628.806  11
 -23  -1  -6 249.492 430.459  11
  23   1   6-206.521 298.950  18
  23  -1  -6-88.4670 194.063  33
  23  -1  -6 112.211 203.109  16
 -23  -1  -6 557.520 484.824  30
 -23  -1  -6-509.529 388.082  28
  23  -3   0 9.12531 190.510   7
  23  -3   0-66.8253 167.300  20
 -23  -3   0-53.1219 353.577  30
  23  -3   0-67.3612 288.692  16
  23   3   0 52.7460 166.896   9
  23  -3   0 103.496 199.771  15
  23   3   0 80.4213 196.469  15
  23  -3   1 10614.9 871.879  20
  23  -3  -1 8699.51 904.117  16
 -23  -3  -1 9725.84 986.738  30
  23   3   1 10236.0 869.972   9
  23  -3   1 10641.5 889.037  15
  23  -3  -1 9977.99 864.509  15
  23   3   1 10533.0 877.548  15
  23   3  -1 9496.77 876.660  15
  23  -3   1 12070.8 886.205   7
  23  -3  -1 12272.2 881.210   7
  23  -3  -1 11163.8 851.438  21
  23  -3   2 67.7483 204.826   7
  23  -3   2 95.0243 182.662  20
  23   3   2 279.469 277.975  48
  23  -3  -2-38.6378 165.305  20
  23  -3   2 173.367 199.739  18
 -23  -3  -2 631.169 467.478  30
  23  -3  -2 344.973 298.741  16
  23  -3   2 182.393 258.217  15
  23  -3  -2 256.176 178.706  15
 -23   3   2-186.427 862.191  23
  23   3   2 73.1060 212.165  15
  23  -3  -2 126.337 147.900  21
 -23  -3  -3 8217.01 749.571  11
  23   3   3 7397.95 576.960  48
  23  -3  -3 7167.41 519.838  20
  23  -3  -3 6338.35 557.652  16
  23   3   3 6365.50 530.813   9
 -23  -3  -3 6256.78 712.107  30
 -23  -3  -3 7501.49 695.555  28
  23   3   3 8851.90 545.033  15
 -23   3   3 8698.89 1029.12  23
  23  -3  -3 7547.99 513.156  21
  23  -3  -4-231.633 165.500  21
  23   3   4 47.0922 230.732  48
 -23  -3  -4 257.888 534.091  11
  23  -3  -4 117.277 223.916   7
  23  -3  -4 51.4307 254.402  16
 -23  -3  -4-249.997 489.778  30
 -23  -3  -4-89.1838 467.656  28
  23   3   5 5530.71 496.794  18
 -23  -3  -5 4702.74 734.843  11
  23  -3  -5 4454.08 490.701  16
 -23  -3  -5 3116.48 668.146  30
 -23  -3  -5 5961.78 693.402  28
 -23   3   5 5396.95 983.340  23
  23  -3  -5 4495.47 450.843   7
  23  -3  -5 4382.83 436.934  21
  23  -5   0 336.448 174.324  20
  23  -5   0 98.3867 184.307  15
  23  -5   0 379.219 158.203  21
  23  -5  -1 5915.20 243.089  20
 -23  -5  -1 369.551 484.500  44
  23  -5  -1 4837.98 299.214  16
 -23  -5  -1 47.1202 416.094  30
  23   5   1 8.62427 6.96057   9
  23  -5  -1 6786.85 281.526   7
  23  -5  -1 6207.73 236.083  21
  23   5   2-223.335 288.011  48
  23  -5  -2-138.072 203.708   7
  23  -5  -2 296.083 163.123  20
 -23  -5  -2 307.210 514.636  44
 -23  -5  -2 26.4667 45.8412  11
 -23  -5  -2 53.1543 492.245  30
  23  -5  -2-107.922 316.259  16
  23   5   2 79.9588 178.678   9
 -23  -5  -2 25.7020 52.6589  28
  23  -5  -2-61.8026 151.231  21
  23  -5  -3 4908.02 441.277  20
 -23  -5  -3 4147.59 787.730  11
  23   5   3 4080.35 452.334   9
 -23  -5  -3 4428.85 701.888  30
  23  -5  -3 4104.44 531.798  16
 -23  -5  -3 2909.35 714.639  28
 -23   5   3 3938.95 965.420  23
  23  -5  -3 4437.62 435.439  21
  23  -5  -4 88.7738 154.406  21
  23  -5  -4 136.958 151.051  20
  23  -5  -4 175.692 204.470   7
 -23  -5  -4 732.159 651.783  11
  23  -5  -4-157.643 281.100  16
  23   5   4 307.001 204.902   9
 -23  -5  -4 283.193 569.695  28
 -23   5   4 239.505 813.802  23
  24   0   0-101.707 219.683  48
  24   0   0-63.7057 156.122  20
  24   0   0 434.775 313.470   7
  24   0   0-144.978 188.503   9
 -24   0   0-287.043 822.361  23
  24   0   1 275.209 244.424  48
  24   0  -1 187.942 228.484  48
  24   0   1-161.457 148.052  20
  24   0  -1 111.965 158.798  20
  24   0   1-305.747 313.724   7
  24   0  -1-47.6566 211.437   7
  24   0   1 55.2090 179.971   9
  24   0  -1 9.15562 15.8526   9
  24   0   1-236.249 208.167  15
 -24   0  -1 365.154 774.534  23
  24   0  -1-9.06389 187.919  15
 -24   0   1-305.030 836.094  23
  24   0   2 11.7651 230.712  48
  24   0  -2-22.1595 228.812  48
  24   0   2-50.9470 145.185  20
  24   0   2 198.955 229.793  18
  24   0  -2 101.436 189.633   7
 -24   0  -2 419.518 413.055  30
  24   0   2 105.114 217.538  15
 -24   0  -2 384.911 780.017  23
 -24   0   2 233.353 862.840  23
  24   0  -2 143.925 208.054  15
  24   0   3 50.3396 255.984  48
  24   0   3 168.140 255.016  18
  24   0  -3-108.718 206.607  16
 -24   0  -3-577.758 481.809  30
  24   0  -3 132.926 203.540   7
  24   0   3-22.0418 230.416  15
  24   0  -3 181.950 210.121  15
  24   0   4-252.385 274.074  18
  24   0  -4 8.64473 197.657  33
  24   0  -4 81.9399 213.618  16
 -24   0  -4 417.395 459.404  30
  24   0   4 206.631 236.360  15
 -24   0   4-297.332 746.028  23
  24   0  -5 320.304 188.648  33
  24   0  -5-80.4088 207.603  16
 -24   0  -5 143.933 461.376  30
  24   0   5-70.3910 239.566  15
  24   0   6 301.729 276.125  18
  24  -2   0 346.499 218.693  48
  24  -2   0 100.479 201.461   7
  24  -2   0 119.110 157.565  20
 -24  -2   0-101.486 360.587  30
  24   2   0-67.0470 197.605   9
  24  -2   0 66.2411 199.375  15
  24   2   0-96.1587 205.981  15
 -24  -2   0-32.6233 739.821  23
  24  -2   1 192.317 188.716   7
  24  -2  -1 9.66581 205.115  48
  24   2   1 210.567 268.165  48
  24  -2   1-56.9389 163.599  20
  24  -2  -1 117.119 159.705  20
  24  -2  -1 90.1547 329.755   7
  24  -2   1 168.867 194.301  18
 -24  -2  -1-210.312 392.873  30
  24  -2  -1 202.671 260.524  16
  24   2   1 157.320 190.801   9
  24   2  -1 363.142 181.431   7
  24  -2   1 10.7144 224.749  15
  24  -2  -1 102.265 183.512  15
 -24   2   1 496.945 854.762  23
  24   2   1 154.472 205.284  15
  24   2  -1-71.0815 202.014  15
 -24  -2   1-178.467 346.140  23
  24  -2  -2 11.9035 146.718  21
  24  -2   2 159.816 190.755   7
  24  -2  -2-85.0574 190.745  48
  24   2   2-139.744 244.954  48
  24  -2   2-59.2669 167.791  20
  24  -2  -2-89.9878 330.678   7
  24  -2   2 59.9547 213.286  18
  24  -2  -2 194.670 240.412  16
 -24  -2  -2-145.436 433.148  30
  24   2   2-261.769 203.286   9
  24   2  -2 18.5688 12.5087   7
  24  -2  -2 281.726 180.948  15
  24   2   2-37.6922 195.776  15
 -24  -2   2-38.2710 78.3553  23
  24   2  -2-214.167 215.742  15
  24  -2   3-161.289 191.149   7
  24  -2  -3-161.505 150.476  21
  24   2   3 477.187 241.773  48
  24  -2   3 347.592 173.925  20
  24  -2  -3 102.203 165.494  20
  24  -2   3-197.071 242.022  18
  24  -2  -3-56.3047 251.744  16
 -24  -2  -3 203.820 443.294  30
  24  -2   3-133.386 254.283  15
  24   2   3 129.732 201.793  15
 -24   2   3 289.204 846.441  23
  24  -2  -3-31.1729 187.041  15
  24  -2  -4-161.873 164.812  21
  24   2   4-137.235 244.015  48
  24   2   4 23.6881 253.634  18
  24  -2  -4-42.8163 188.688   7
  24  -2  -4 302.216 233.127  16
 -24  -2  -4 345.588 468.230  30
  24  -2   4 58.1335 244.304  15
 -24   2   4 540.937 849.658  23
  24  -2  -5 14.6384 158.591  21
 -24  -2  -5 510.201 474.271  11
  24   2   5 150.047 267.077  18
  24  -2  -5 28.0991 244.168  16
 -24  -2  -5-402.070 502.061  30
  24  -2  -5 61.2805 184.529   7
 -24  -2  -5-280.487 432.880  28
 -24   2   5 68.9563 853.665  23
 -24  -2  -6-720.993 525.308  30
 -24   2   6-71.5856 181.870  23
  24  -4   0 68.0029 200.430   7
  24  -4   0 53.5900 172.080  20
 -24  -4   0-168.130 381.703  30
  24  -4   0-14.9733 11.6429  16
  24  -4   0 93.6177 197.978  15
  24  -4   1 185.820 217.335   7
  24  -4   1 191.128 190.018  20
  24  -4  -1-41.5606 162.262  20
 -24  -4  -1 820.324 476.698  30
  24  -4  -1-39.4036 298.757  16
  24   4   1-101.243 189.593   9
  24  -4   1 253.406 220.708  15
  24  -4  -1 47.4452 168.626  15
  24   4   1-63.0509 186.891  15
  24  -4  -1 62.9955 146.140  21
  24   4   2-74.3153 286.645  48
  24  -4  -2 197.869 161.792  20
  24  -4  -2-37.1388 195.914   7
 -24  -4  -2 202.726 483.104  30
  24  -4  -2 397.149 309.579  16
  24   4   2 256.811 197.137   9
  24   4   2-129.057 204.621  15
  24  -4  -2 6.39233 148.176  21
  24  -4  -3-39.5693 155.443  21
  24   4   3 25.8896 255.747  48
  24  -4  -3-38.3299 154.217  20
  24  -4  -3 14.8993 334.514   7
 -24  -4  -3-44.7547 625.947  11
 -24  -4  -3 284.018 486.078  30
  24  -4  -3 140.457 284.808  16
  24   4   3 72.7361 193.747   9
 -24  -4  -3-216.363 539.352  28
 -24   4   3-806.576 839.758  23
  24  -4  -4-89.9617 156.306  21
  24  -4  -4-53.1379 159.145  20
 -24  -4  -4 435.318 646.506  11
  24  -4  -4-48.3378 215.642   7
 -24  -4  -4 426.635 507.050  30
  24  -4  -4-225.538 291.175  16
  24   4   4 118.368 205.847   9
 -24  -4  -4 265.898 585.434  28
 -24   4   4-623.434 820.389  23
  24  -6  -1-46.1782 177.692   7
  24  -6  -1 65.8948 147.468  20
  24  -6  -1 104.278 151.658  21
  24  -6  -2 82.0095 190.752   7
  24  -6  -2 175.932 151.008  20
  24  -6  -2-117.649 164.892  16
  24  -6  -2-98.4787 149.151  21
  25  -1   0-200.166 207.178  48
  25   1   0-53.6400 263.103  48
  25  -1   0 106.137 152.850  20
  25  -1   0 14.4834 327.100   7
  25   1   0 38.7400 178.644   7
  25   1   0 66.4314 202.872   9
  25  -1   0 57.3459 196.074  15
 -25   1   0-595.879 859.153  23
  25   1   0-144.843 201.725  15
 -25  -1   0 396.973 866.503  23
  25  -1   1 666.072 241.655  48
  25  -1  -1 865.590 237.513  48
  25  -1   1 854.848 180.774  20
  25  -1   1 928.559 211.030   7
  25  -1  -1 777.476 177.557  20
  25  -1  -1 1363.30 341.167   7
  25   1  -1 644.352 202.731   7
 -25  -1  -1-104.753 381.580  30
  25  -1   1 832.473 189.182   9
  25   1   1 594.414 209.648   9
  25  -1  -1 651.172 213.879  15
  25   1   1 846.447 226.005  15
 -25   1   1 1254.21 843.864  23
 -25  -1  -1 615.465 817.590  23
  25   1  -1 845.546 221.260  15
 -25  -1   1 1057.24 887.789  23
  25   1   2-231.417 259.273  48
  25  -1  -2 18.9461 195.938  48
  25  -1   2-33.1770 192.399   7
  25  -1   2 140.953 157.721  20
  25  -1  -2 299.605 162.310  20
  25  -1   2-122.677 222.399  18
  25  -1  -2-110.640 221.566   7
  25  -1  -2-177.917 233.948  16
 -25  -1  -2 159.625 409.669  30
  25   1   2 131.283 189.607   9
  25   1  -2 80.2554 192.659   7
  25  -1   2 101.319 231.351  15
  25   1   2 203.680 214.574  15
 -25   1   2 161.163 878.227  23
  25  -1  -2 235.782 197.771  15
 -25  -1   2 140.892 912.900  23
  25   1  -2 40.0756 207.364  15
  25  -1  -3 390.068 166.332  21
  25   1   3 782.683 248.491  48
  25  -1   3 576.754 260.310  18
  25   1   3 626.909 265.519  18
  25   1  -3 400.496 269.669  34
  25  -1  -3 999.538 209.877   7
 -25   1  -3-552.654 449.949  30
  25  -1  -3 546.370 226.545  16
 -25  -1  -3 945.872 438.795  30
  25   1  -3 681.090 213.368   7
  25  -1   3 407.664 259.024  15
  25   1   3 320.567 218.652  15
 -25   1   3 1029.14 912.294  23
  25  -1  -3 497.505 203.456  15
 -25  -1   3 794.350 523.639  23
  25   1  -3 21.3910 99.2528  15
  25  -1  -4-147.380 161.484  21
  25  -1   4 351.892 270.784  18
  25  -1  -4-121.208 233.840  16
 -25  -1  -4-150.585 464.505  30
  25  -1  -4-151.870 191.614   7
  25  -1   4-513.086 262.238  15
  25   1   4 104.675 220.327  15
 -25   1   4 458.075 874.605  23
  25  -1  -5 22.9510 86.2830  21
  25   1   5 211.904 294.925  18
  25  -1  -5 601.937 217.847  33
  25  -1  -5 352.023 238.950  16
 -25  -1  -5-606.379 502.079  30
  25  -1  -5 538.811 191.238   7
  25  -1   5-382.549 255.482  15
 -25   1   5 1104.11 639.387  23
  25  -3   0 276.016 206.512   7
  25  -3   0-136.351 172.463  20
 -25  -3   0-223.599 416.126  30
  25   3   0 27.4478 56.2350   9
  25  -3   0 133.177 198.331  15
  25   3   0 10.2972 197.274  15
  25  -3   1 791.631 217.108   7
  25   3   1 320.210 292.182  48
  25  -3   1 369.740 183.033  20
  25  -3  -1 600.708 213.465   7
  25  -3  -1 368.530 177.417  20
 -25  -3  -1 357.379 406.423  30
 -25  -3   1-511.566 352.318  30
  25  -3  -1 459.421 308.139  16
  25   3   1 257.933 205.247   9
  25  -3   1 606.084 230.860  15
  25  -3  -1 466.382 194.090  15
  25   3   1 350.987 213.713  15
  25   3  -1 76.5836 165.296  15
  25  -3  -2-6.09114 142.891  21
  25  -3   2-180.176 209.555   7
  25   3   2 29.4857 287.458  48
  25  -3   2 274.233 186.410  20
  25  -3  -2 63.8938 163.980  20
 -25  -3  -2-207.283 460.582  30
  25  -3  -2 21.8428 280.018  16
  25   3   2-90.0278 204.034   9
  25  -3   2 62.7995 244.897  15
  25  -3  -2-44.3952 165.250  15
 -25   3   2 512.858 871.925  23
  25   3   2 211.816 206.863  15
  25  -3   3 316.224 188.319   7
  25  -3  -3 415.824 161.928  21
  25   3   3-26.5462 263.149  48
  25  -3   3 157.475 177.397  20
  25  -3  -3 134.059 167.682  20
  25  -3  -3 272.207 222.890   7
 -25  -3  -3 680.609 477.564  30
  25  -3  -3 178.676 284.561  16
 -25   3   3-194.634 854.635  23
  25   3   3-46.4732 198.938  15
  25  -3  -4 110.165 161.469  21
  25   3   4 162.453 242.942  48
  25  -3  -4 60.2402 226.563   7
 -25  -3  -4 490.524 472.092  30
  25  -3  -4 277.940 258.757  16
  25   3   4 304.607 208.509   9
 -25   3   4 32.2721 849.843  23
  25  -3  -5 267.484 160.894  21
 -25  -3  -5-20.2725 597.948  11
 -25  -3  -5 137.391 504.560  30
  25  -3  -5 406.702 199.458   7
  25  -3  -5 127.047 264.188  16
 -25  -3  -5 255.170 525.520  28
 -25   3   5 1472.83 863.586  23
  25  -5   0 230.196 203.065   7
  25  -5   0 90.0201 184.968  15
  25  -5  -1 159.370 203.781   7
  25  -5  -1-33.8183 164.921  20
 -25  -5  -1 109.255 483.378  30
  25  -5  -1 89.2204 84.1698  16
  25  -5  -1 234.709 153.442  21
  25   5   2 281.896 296.391  48
  25  -5  -2 7.96205 162.860  20
  25  -5  -2 197.281 202.400   7
 -25  -5  -2-107.800 483.559  30
  25  -5  -2 323.978 299.834  16
  25   5   2 276.108 182.650   9
  25  -5  -2 408.877 156.423  21
  25  -5  -3 128.540 149.888  21
  25  -5  -3 83.7072 156.878  20
  25  -5  -3 653.107 320.964   7
 -25  -5  -3 555.346 469.866  11
 -25  -5  -3-84.6562 532.262  30
  25  -5  -3 199.348 302.127  16
  25   5   3-16.8793 205.170   9
 -25  -5  -3-77.0330 416.437  28
 -25   5   3 1426.34 853.714  23
  26   0   0 2195.17 322.351  48
  26   0   0 1855.89 258.503  20
  26   0   0 2598.98 306.675   7
  26   0   0 2599.59 290.439   9
  26   0   0 2113.16 296.199  15
 -26   0   0 2194.20 884.336  23
  26   0   1-12.4800 247.625  48
  26   0  -1 171.577 243.176  48
  26   0   1 112.992 151.027  20
  26   0  -1-54.1920 168.641  20
  26   0   1 80.5082 314.823   7
  26   0  -1 168.312 232.228   7
  26   0   1 88.4038 189.805   9
  26   0   1 431.838 216.400  15
 -26   0  -1 27.5017 807.237  23
  26   0  -1-37.7899 204.165  15
 -26   0   1 190.140 867.626  23
  26   0  -2 1095.07 262.185  48
  26   0   2 1499.87 268.029  18
  26   0  -2 1019.18 228.900   7
  26   0   2 664.691 242.204  15
 -26   0   2 1237.17 938.354  23
  26   0  -2 1060.36 227.191  15
  26   0  -3 74.9576 220.320  48
  26   0   3 58.7311 244.870  18
 -26   0  -3 71.0181 430.426  30
  26   0  -3 108.616 190.713   7
  26   0   3 183.292 232.488  15
 -26   0   3-285.776 883.637  23
  26   0  -3 136.378 198.035  15
  26   0   4 1788.99 320.160  18
  26   0  -4 1439.68 251.474  16
 -26   0  -4 132.860 483.239  30
  26   0  -4 1062.91 221.059   7
  26   0   4 1236.59 275.402  15
 -26   0   4 526.535 695.788  23
  26   0   5 340.583 294.363  18
 -26   0  -5 174.747 476.977  30
  26   0   5-327.047 245.312  15
  26  -2   0 1128.51 250.339  48
  26  -2   0 1108.64 204.315  20
  26  -2   0 1165.32 237.154   7
  26   2   0 1093.15 234.992   9
  26  -2   0 1178.24 233.828  15
  26   2   0 827.403 236.768  15
 -26  -2   0 1019.86 601.705  23
  26  -2  -1 111.008 212.868  48
  26  -2   1 85.2579 205.262   7
  26   2   1-29.3105 273.345  48
  26  -2   1-149.559 175.510  20
  26  -2  -1-16.1300 165.728  20
  26  -2  -1-372.404 349.430   7
 -26  -2  -1-136.180 387.015  30
  26   2  -1 62.0919 155.793   7
  26   2   1-33.2818 199.709   9
  26  -2   1-43.1481 214.937  15
  26  -2  -1-330.501 196.734  15
 -26   2   1 352.669 875.294  23
  26   2   1-40.4549 211.025  15
  26   2  -1 93.5495 208.361  15
 -26  -2   1-36.6389 162.891  23
  26  -2   2 1861.13 263.069   7
  26   2   2 1656.89 311.739  48
  26  -2   2 1634.25 244.102  20
  26  -2  -2 1573.79 232.363  20
  26  -2   2 1829.69 279.746  18
 -26  -2  -2 575.617 469.682  30
  26  -2  -2 1269.40 319.860  16
  26   2   2 1735.60 267.037   9
  26  -2  -2 1696.86 243.386  15
  26   2   2 2001.14 277.912  15
  26   2  -2 1542.98 262.152  15
  26  -2  -3 6.76219 160.340  21
  26   2   3-150.855 241.616  48
  26  -2   3 190.905 173.929  20
  26  -2   3 23.2744 240.772  18
 -26  -2  -3 209.912 444.248  30
  26  -2  -3 84.9700 247.513  16
  26   2   3-119.149 215.709   9
  26  -2   3 53.3664 250.322  15
  26   2   3-9.85875 210.160  15
 -26   2   3 165.461 868.672  23
  26  -2  -4 571.797 163.775  21
  26   2   4 782.165 253.838  48
  26  -2  -4 674.390 199.764   7
  26  -2  -4 478.846 261.093  16
 -26  -2  -4-25.4227 456.689  30
  26  -2   4-187.225 256.674  15
 -26   2   4 1107.00 893.439  23
  26  -2  -5-126.333 159.411  21
  26   2   5-65.1210 275.094  18
 -26  -2  -5 137.611 513.309  30
  26  -2  -5 240.981 235.828  16
  26  -2  -5-164.759 181.956   7
 -26   2   5 767.482 852.297  23
  26  -4   0 1746.51 249.803   7
  26  -4   0 1340.71 222.611  20
  26  -4   0 1349.11 240.824  15
  26  -4   1 391.623 207.127   7
  26   4   1 132.194 308.089  48
  26  -4   1 114.685 180.071  20
  26  -4  -1 148.807 218.841   7
 -26  -4  -1-289.691 457.650  30
  26  -4  -1 325.597 317.250  16
  26  -4   1-110.028 218.296  15
  26  -4  -1 131.406 177.667  15
  26   4   1 107.846 171.532  15
  26   4   2 672.589 304.447  48
  26  -4  -2 739.671 179.862  20
  26  -4  -2 1090.39 353.176   7
 -26  -4  -2 1133.25 493.054  30
  26  -4  -2 929.553 314.848  16
  26   4   2 436.051 211.004   9
 -26   4   2 1019.07 879.486  23
  26   4   2 650.595 220.991  15
  26  -4  -2 819.587 168.815  21
  26  -4  -3 79.4353 156.114  21
  26   4   3 55.0591 266.046  48
  26  -4  -3-86.6767 170.713  20
  26  -4  -3 489.337 334.864   7
 -26  -4  -3-79.5232 482.748  30
  26  -4  -3 129.130 285.933  16
  26   4   3-332.770 213.215   9
 -26   4   3 127.312 846.305  23
  26  -4  -4 1101.96 183.964  21
  26  -4  -4 681.746 235.591   7
 -26  -4  -4 247.687 522.897  30
  26  -4  -4 745.023 297.373  16
  26   4   4 693.503 228.568   9
 -26   4   4 350.491 837.659  23
  27  -1   0-109.765 215.865  48
  27   1   0 69.6996 269.433  48
  27  -1   0-7.86246 160.384  20
  27  -1   0 270.664 340.600   7
  27   1   0-40.6093 189.991   7
  27   1   0 177.324 202.646   9
  27  -1   0-29.8900 202.503  15
 -27   1   0-185.732 868.541  23
  27   1   0 20.1391 220.233  15
 -27  -1   0 352.375 906.296  23
  27  -1   1 18253.0 1562.92  48
  27  -1  -1 17621.1 1555.97  48
  27   1  -1 16876.3 1570.30  48
  27  -1   1 19077.3 1540.72  20
  27  -1  -1 18147.9 1538.99  20
  27   1   1 15892.4 1539.43   9
  27  -1  -1 16814.0 1543.56  15
  27   1   1 16731.8 1549.21  15
  27   1  -1 17004.7 1549.08  15
 -27   1  -1 24797.0 1864.59  23
 -27   1   1 19988.1 1852.55  23
 -27  -1   1 14552.9 1831.93  23
  27  -1  -1 22574.7 1563.67   7
  27   1  -1 19033.3 1547.50   7
  27   1   2-111.763 244.214  48
  27  -1  -2 159.384 205.091  48
  27  -1   2-221.766 161.831  20
  27  -1  -2-65.0879 171.253  20
  27  -1   2 765.266 247.130  18
  27  -1  -2 332.278 223.236   7
 -27  -1  -2 82.2829 403.599  30
  27   1   2 106.052 199.809   9
  27   1  -2-134.278 190.827   7
  27  -1   2-81.0723 238.110  15
  27   1   2 64.2566 219.083  15
 -27   1   2 199.692 895.023  23
  27  -1  -2-69.9515 192.318  15
 -27  -1   2 36.8342 881.656  23
  27   1  -2-10.0079 194.827  15
  27   1   3 15291.6 447.285  48
  27  -1   3 14544.8 423.201  18
 -27  -1  -3 6214.67 544.720  30
  27  -1   3 14980.0 438.999  15
  27   1   3 14866.4 403.638  15
  27  -1  -3 12758.9 352.404  15
  27  -1  -3 14232.9 359.214   7
 -27  -1   3 268.431 362.132  23
  27   1  -3 13331.3 351.339   7
  27   1  -3-32.2253 116.796  15
  27  -1   4-40.8273 267.877  18
 -27  -1  -4 412.131 475.843  30
  27  -1  -4 205.992 226.813  16
  27  -1   4 222.980 253.960  15
  27   1   4-209.610 233.029  15
 -27   1   4-250.879 907.100  23
  27  -1  -5-7.71355 12.1410  21
  27   1   5 9791.26 406.846  18
  27  -1  -5 6933.16 310.324  16
 -27  -1  -5 3433.60 550.041  30
  27  -1   5 189.521 245.652  15
  27  -1  -5 7718.44 276.446   7
  27  -3   0 190.819 213.660   7
  27  -3   0 17.3785 167.272  20
  27   3   0-9.54941 10.4774   9
  27  -3   0-97.8387 200.288  15
  27   3   0-200.817 199.648  15
  27   3   1 12333.0 718.042  48
  27  -3   1 13453.9 652.624  20
  27  -3  -1 12961.0 639.279  20
 -27  -3  -1 11032.2 809.302  30
  27   3   1 12878.5 650.700   9
  27  -3   1 13239.4 674.254  15
  27  -3  -1 12567.8 645.496  15
  27   3   1 13718.4 668.047  15
  27  -3   1 17622.6 691.830   7
  27  -3  -1 26887.3 839.250   7
 -27   3   1 16771.3 1267.20  23
  27   3  -1 44.2926 571.548  15
  27  -3   2-129.936 208.051   7
  27   3   2 14.1074 264.991  48
  27  -3   2 84.9668 181.271  20
  27  -3  -2 174.689 352.352   7
 -27  -3  -2 188.091 489.190  30
  27  -3  -2 154.938 289.447  16
  27   3   2 146.965 213.312   9
  27  -3   2 150.375 242.487  15
 -27   3   2 131.742 889.024  23
  27  -3  -2-70.0944 176.535  15
  27   3   2 354.256 212.853  15
  27  -3   3 30.3709 469.077   7
  27   3   3 12185.6 601.424  48
  27  -3  -3 10221.6 513.638  20
  27  -3   3-96.9727 457.422  20
  27  -3  -3 10644.8 580.357  16
 -27  -3  -3 4848.74 681.052  30
  27   3   3 11445.0 544.500  15
  27  -3  -3 14537.1 572.130   7
 -27   3   3 8958.68 1050.19  23
  27  -3  -3 11392.9 506.685  21
  27  -3  -4 78.2362 161.219  21
  27   3   4 13.2179 261.706  48
  27  -3  -4 20.4920 221.977   7
 -27  -3  -4 692.044 496.173  30
  27  -3  -4 318.315 257.199  16
  27   3   4 357.245 220.827   9
 -27   3   4 560.220 866.281  23
  27  -5   0 20.0148 196.385   7
  27  -5   0-106.802 179.091  15
  27  -5  -1 8576.22 272.227  20
  27  -5  -1 9393.93 320.799   7
  27   5   2-229.631 301.952  48
  27  -5  -2-178.085 163.491  20
  27  -5  -2 379.715 328.043   7
 -27  -5  -2 142.601 506.114  30
  27  -5  -2 86.0770 299.111  16
  27   5   2 17.4891 96.4781   9
 -27   5   2 363.254 889.171  23
  27  -5  -2-171.841 152.008  21
  28   0   0 14412.1 1311.90  48
  28   0   0 14204.5 1281.78  20
  28   0   0 14987.1 1290.34   9
  28   0   0 13813.9 1293.89  15
 -28   0   0 16536.7 1633.54  23
  28   0   1 24.0048 225.193  48
  28   0  -1-209.176 229.419  48
  28   0   1 125.487 164.151  20
  28   0  -1 82.2104 229.624   7
  28   0   1 68.0546 191.564   9
  28   0   1-96.5530 225.502  15
 -28   0  -1 892.053 893.136  23
  28   0  -1 19.6621 206.086  15
 -28   0   1-559.485 880.269  23
  28   0  -2 12766.5 1068.45  48
  28   0   2 11018.8 1040.82   9
  28   0   2 14647.3 1066.59  15
  28   0  -2 10221.9 1042.84  15
 -28   0   2 11540.5 1446.81  23
  28   0  -2 13426.8 1047.59   7
  28   0  -3 33.1528 225.103  48
  28   0   3-340.494 268.620  18
  28   0  -3-9.23638 197.288   7
  28   0   3-116.418 241.881  15
 -28   0   3 255.295 915.261  23
  28   0  -3 148.743 206.601  15
  28   0   4 9483.34 779.531  18
  28   0   4 10034.1 770.821  15
  28   0  -4 8256.63 732.596   7
  28   0   5-56.7650 278.102  18
  28   0   5 224.774 251.512  15
  28  -2   0 13706.8 649.965  20
  28  -2   0 12828.0 664.547  15
  28   2   0 1525.23 588.963   9
  28   2   0 11642.1 660.719  15
 -28   2   0 17956.5 1244.35  23
  28  -2   0 25483.5 837.608   7
  28  -2  -1 147.132 212.824  48
  28   2   1 111.232 261.535  48
  28  -2   1 101.936 170.005  20
  28  -2   1 193.889 212.161   7
  28  -2  -1-141.254 166.663  20
  28  -2  -1 639.534 347.044   7
  28   2   1-105.738 198.305   9
  28   2  -1-18.2427 71.6348   7
  28  -2   1 88.4693 222.471  15
  28  -2  -1-177.229 196.864  15
  28   2   1 30.4520 210.160  15
  28   2  -1 20.8165 210.159  15
 -28  -2   1 37.6897 77.1634  23
  28   2   2 13088.5 897.877  48
  28  -2   2 11469.8 846.366  20
  28  -2  -2 10890.0 839.539  20
  28  -2   2 11983.8 865.834  18
  28   2   2 10317.2 846.685   9
  28  -2  -2 10363.9 843.994  15
  28   2   2 10983.3 861.378  15
  28  -2   2 14116.4 869.778   7
  28  -2  -2 13050.6 869.187   7
 -28   2   2 10478.4 1281.37  23
  28   2   3-250.925 247.784  48
  28  -2   3 222.702 228.438  18
 -28  -2  -3 240.040 451.895  30
  28  -2  -3-75.9202 246.395  16
  28   2   3 268.802 215.586   9
  28  -2   3-40.1904 253.693  15
  28   2   3-167.059 227.500  15
 -28   2   3 237.663 884.239  23
  28  -2  -4 7205.96 517.491  16
  28   2   4 7753.16 506.223   9
 -28   2   4 6092.25 1039.30  23
  28  -2  -4 8048.33 488.960   7
  28  -4   0 8196.90 653.248  20
  28  -4   0 7644.80 656.967  15
  28  -4   1 339.672 208.457   7
  28   4   1-34.1568 306.225  48
  28  -4   1 292.935 183.679  20
  28  -4  -1-60.4380 218.382   7
 -28  -4  -1-126.309 475.577  30
  28   4   1 18.4494 37.1788   9
  28  -4   1 64.9034 214.384  15
  28  -4  -1 224.323 185.663  15
  28   4   1 11.0772 109.120  15
  28   4   2 8284.52 769.674  48
  28  -4  -2 7802.79 710.121  20
  28  -4  -2 5874.26 754.066  16
 -28  -4  -2 6400.65 885.268  30
  28   4   2 8238.61 730.393  15
 -28   4   2 7235.79 1187.29  23
  28  -4  -3 284.807 164.192  21
  28   4   3 101.916 273.845  48
  28  -4  -3 144.723 171.394  20
  28  -4  -3-123.818 232.053   7
 -28  -4  -3 787.309 518.067  30
  28  -4  -3 141.545 308.835  16
  28   4   3 26.9851 208.031   9
 -28   4   3-199.715 884.009  23
  29  -1   0 354.002 222.424  48
  29   1   0 39.5115 250.090  48
  29  -1   0 154.298 170.395  20
  29  -1   0 46.7786 340.370   7
  29   1   0 27.0505 196.060   9
  29  -1   0-62.1720 214.394  15
 -29   1   0 546.056 889.939  23
  29   1   0 429.631 227.602  15
 -29  -1   0-302.205 925.948  23
  29  -1   1 1919.19 300.002  48
  29  -1  -1 2022.10 280.436  48
  29   1  -1 1526.99 320.156  48
  29  -1   1 1852.75 244.304  20
  29  -1  -1 1656.04 243.473  20
  29  -1   1 2818.39 403.076   7
  29  -1  -1 2514.81 302.545   7
  29   1  -1 1579.03 261.619   7
  29   1   1 2091.39 279.201   9
  29  -1   1 1696.19 293.647  15
 -29   1  -1 1749.64 937.158  23
  29  -1  -1 1591.20 267.775  15
  29   1   1 1865.83 285.789  15
 -29   1   1 1751.63 950.361  23
  29   1  -1 1533.62 269.308  15
 -29  -1   1 141.913 919.238  23
  29   1   2 90.7477 248.826  48
  29  -1  -2 291.794 216.595  48
  29   1  -2 67.2002 257.329  48
  29  -1  -2-21.3809 241.941   7
  29  -1   2-102.488 196.225   9
  29   1  -2 256.645 185.444   7
  29   1   2 8.62929 216.335   9
  29  -1   2-178.692 242.896  15
  29   1   2-160.569 221.553  15
 -29   1   2 617.027 909.570  23
  29  -1  -2 299.834 195.803  15
 -29  -1   2-37.7512 812.653  23
  29   1  -2 112.540 205.297  15
  29   1   3 1554.05 276.436  48
  29   1  -3 1292.61 270.767  48
  29  -1   3 1977.96 290.143  18
  29  -1  -3 1523.01 225.368   7
 -29  -1  -3 692.593 463.194  30
  29   1   3 1309.03 238.512   9
  29   1  -3-9.44329 112.538   7
  29  -1   3 1368.71 267.384  15
  29   1   3 1383.68 259.215  15
 -29   1   3 756.344 964.401  23
  29  -1  -3 1352.78 217.030  15
 -29  -1   3-38.8666 144.668  23
  29  -1   4-52.0713 261.517  18
  29   1   4 133.449 271.249  18
 -29  -1  -4 158.664 462.985  30
  29  -1   4-106.574 253.346  15
  29   1   4 139.033 239.399  15
 -29   1   4 290.596 863.080  23
  29   3   0 334.978 308.266  48
  29  -3   0-35.2995 174.758  20
  29  -3   0 286.077 214.067   7
  29  -3   0-19.6495 203.758  15
  29   3   0 379.880 210.118  15
  29   3   1 1611.79 325.002  48
  29  -3   1 1670.30 247.396   7
  29  -3   1 1237.93 202.984  20
  29  -3  -1 1254.76 186.661  20
 -29  -3  -1 1565.23 469.608  30
  29   3   1 1421.69 222.160   9
  29  -3   1 1355.66 239.836  15
  29  -3  -1 1252.95 210.379  15
 -29   3   1 1305.30 947.805  23
  29   3   1 974.162 224.807  15
  29   3  -1-11.2277 62.0444  15
  29  -3   2-42.4048 226.891   7
  29   3   2-295.592 280.361  48
  29  -3   2 74.6664 180.130  20
  29  -3  -2 292.406 359.498   7
 -29  -3  -2 167.683 465.594  30
  29   3   2-9.12684 208.912   9
  29  -3   2 344.863 235.579  15
  29   3   2-63.6792 224.460  15
  29   3   3 1310.35 292.755  48
  29  -3   3-9.46845 175.235  20
  29  -3  -3 1116.17 197.547  20
  29  -3  -3 1415.42 253.860   7
 -29  -3  -3 1025.77 495.255  30
  29   3   3 1224.03 246.149   9
 -29   3   3 2481.77 914.564  23
  30   0   0 102.359 251.855  48
  30   0   0 288.803 173.029  20
  30   0   0 195.071 232.127   7
  30   0   0-155.034 221.597  15
 -30   0   0 393.962 912.057  23
  30   0   1-187.137 239.595  48
  30   0  -1-265.397 249.425  48
  30   0  -1 188.102 202.551   7
  30   0   1 89.1907 203.500   9
  30   0   1-95.8139 217.016  15
 -30   0  -1-62.5257 941.206  23
  30   0  -1-29.3821 210.435  15
 -30   0   1 282.773 952.907  23
  30   0  -2-191.501 222.903  48
  30   0  -2 128.944 193.734   7
  30   0   2 123.942 202.180   9
  30   0   2 46.4083 233.580  15
 -30   0   2 654.935 933.291  23
  30   0  -2-49.4859 200.432  15
  30   0   3-102.747 211.004   9
  30   0  -3-156.533 190.152   7
  30   0   3 12.0631 234.497  15
 -30   0   3-454.587 911.947  23
  30   0  -3 90.7622 198.062  15
  30   0   4-188.366 269.468  18
  30   0  -4 102.285 145.686   7
  30   0   4-286.111 255.018  15
 -30   0   4 76.4866 254.547  23
  30   2   0 204.523 303.833  48
  30  -2   0 42.9565 172.833  20
  30  -2   0-98.8488 356.692   7
  30   2   0-9.83761 13.1994   9
  30  -2   0 82.2174 209.784  15
  30   2   0 181.722 206.607  15
  30   2   1-462.576 283.176  48
  30   2  -1-46.5905 287.890  48
  30  -2   1 95.2540 171.741  20
  30  -2  -1-110.648 168.804  20
  30  -2   1 362.280 367.737   7
  30  -2  -1 180.627 359.809   7
  30   2   1-107.177 207.549   9
  30  -2   1 33.2515 219.151  15
 -30   2  -1 642.614 971.432  23
  30  -2  -1 147.816 193.796  15
 -30   2   1-135.801 901.202  23
  30   2   1-42.3519 219.213  15
  30   2   2-586.043 289.978  48
  30  -2   2 261.236 176.079  20
  30  -2  -2 194.945 179.604  20
  30  -2  -2 10.8357 233.343   7
  30   2   2-9.00373 216.064   9
 -30   2   2 208.664 905.764  23
  30  -2  -2 314.006 204.386  15
  30   2   2 286.241 236.466  15
  30   2  -2 55.1430 66.4343  15
  30   2   3-442.510 267.490  48
  30  -2   3 112.885 225.408  18
  30  -2  -3-9.07646 197.267   7
 -30  -2  -3 148.093 462.694  30
  30   2   3-141.562 220.763   9
  30  -2   3 185.287 256.417  15
  30   2   3 143.192 224.194  15
  30  -4   0 73.7884 222.656   7
  30  -4   0 163.496 174.243  20
  30  -4   0 77.2842 198.818  15
  30  -4   1 206.615 220.055   7
  30   4   1-281.616 317.636  48
  30  -4   1 75.4171 180.005  20
  30  -4  -1 253.507 364.033   7
 -30  -4  -1-453.241 467.584  30
  30   4   1 9.64455 12.9478   9
  30  -4   1-237.726 212.502  15
  30   4   1 11.3733 31.7376  15
  31  -1   0-153.869 227.303  48
  31   1   0 149.964 254.046  48
  31  -1   0 92.2167 170.767  20
  31  -1   0-96.1481 234.678   7
  31   1   0 19.3110 25.9573   9
  31  -1   0 286.613 216.909  15
 -31   1   0-204.803 913.743  23
  31   1   0 240.150 217.837  15
  31  -1  -1 3557.17 403.316  48
  31   1   1 3838.87 446.183  48
  31   1  -1 3658.31 422.368  48
  31  -1   1 3260.78 415.409  48
  31  -1   1 3147.29 367.969  20
  31  -1  -1 3147.00 369.758  20
  31   1   1 4238.02 402.488   9
  31  -1   1 3299.00 406.956  15
  31  -1  -1 3351.10 394.266  15
  31   1   1 3712.84 411.227  15
  31   1  -1 3528.52 397.090  15
  31  -1   1 6974.74 531.795   7
 -31   1  -1 5346.06 1036.81  23
  31  -1  -1 4935.87 422.676   7
 -31   1   1 3406.08 1006.40  23
 -31  -1   1 2172.08 971.950  23
  31   1  -1 3971.48 385.620   7
  31   1   2 26.9853 275.425  48
  31   1  -2 41.1228 257.408  48
  31  -1  -2 46.1362 204.450   7
  31   1  -2-56.2062 187.761   7
  31   1   2 8.77366 218.402   9
  31  -1   2 395.161 245.489  15
  31   1   2-55.9189 232.198  15
 -31   1   2 72.8952 939.979  23
  31  -1  -2 46.9736 200.005  15
 -31  -1   2 154.411 569.068  23
  31   1  -2-135.756 199.895  15
  31   1   3 3982.12 326.023  48
  31   1  -3-102.269 234.593  48
  31   1   3 2859.89 261.121   9
  31   1  -3 19.0685 20.7975   7
  31  -1   3 3240.11 302.715  15
  31   1   3 3545.34 281.102  15
 -31   1   3 2420.28 934.203  23
  31  -1  -3 3766.82 244.600   7
 -31  -1   3 39.2853 68.3468  23
  31  -1  -3 2552.04 226.577  15
  31   3   0 34.2317 296.769  48
  31  -3   0 313.261 180.406  20
  31  -3   0 206.465 368.966   7
  31  -3   0-10.0464 210.095  15
 -31   3   0-746.383 957.793  23
  31   3   0-155.825 219.295  15
  31  -3   1 2928.73 283.410  20
  31  -3  -1 2675.30 270.785  20
  31   3   1 3561.24 378.797  48
  31   3  -1 17.1110 327.526  48
  31  -3   1 3259.35 325.338  15
  31   3   1 470.642 220.888   9
  31   3   1 2881.65 311.815  15
  31  -3   1 3905.50 320.609   7
  31  -3  -1 5954.96 470.808   7
  31  -3  -1 2587.52 285.141  15
 -31   3   1 2900.03 974.352  23
  31   3   2 154.203 294.487  48
  31  -3   2 222.473 223.346   7
  31  -3   2-186.476 184.992  20
  31  -3  -2-65.6360 246.683   7
 -31  -3  -2-292.312 451.982  30
  31   3   2 260.204 221.767   9
  31  -3   2 258.522 235.315  15
  31   3   2 121.975 217.962  15
  32   0   0 3243.06 401.482  48
  32   0   0 3245.85 389.325  15
  32   0   0 4018.13 380.963   7
  32   0   1-38.7705 252.237  48
  32   0  -1 536.208 238.170  48
  32   0  -1-55.4683 197.274   7
  32   0   1-55.2008 223.151  15
 -32   0   1 182.629 966.701  23
  32   0  -1 30.3511 213.016  15
  32   0   2 1936.75 348.220  48
  32   0  -2 2098.01 319.700  48
  32   0  -2 2582.78 292.172   7
  32   0   2 2352.71 297.043   9
  32   0   2 2102.98 335.070  15
 -32   0   2 1602.46 943.975  23
  32   0  -2 2437.47 300.909  15
  32   0   3 134.098 219.707   9
 -32   0   3-115.191 804.397  23
  32  -2   0 2290.86 306.305  20
  32   2   0 2693.93 375.612  48
  32   2   0 2878.25 335.820  15
  32  -2   0 2262.02 332.814  15
 -32   2   0 2676.16 993.619  23
  32   2   1 14.9747 280.485  48
  32   2  -1 173.772 278.467  48
  32  -2   1-194.022 180.292  20
  32  -2  -1 104.368 176.394  20
  32  -2   1 403.414 366.478   7
  32  -2  -1 266.885 246.542   7
  32   2   1-142.249 205.331   9
  32  -2   1-45.2792 222.621  15
 -32   2  -1-656.427 981.818  23
  32  -2  -1 152.634 200.528  15
 -32   2   1-320.832 926.776  23
  32   2   1 11.0032 212.850  15
  32  -2   2 2543.97 292.210  20
  32   2   2 3096.92 363.518  48
  32   2   2 2755.39 319.940   9
  32   2   2 3135.47 330.412  15
  32  -2   2 2348.40 332.123  15
  32  -2  -2 3466.86 340.646   7
 -32   2   2 3262.52 1005.96  23
  32  -2  -2 2319.94 295.756  15
  33  -1   0 195.359 237.312  48
  33   1   0 84.3293 266.376  48
  33  -1   0-215.389 186.890  20
  33  -1   0-121.065 257.730   7
  33  -1   0 190.032 217.044  15
 -33   1   0 809.792 991.245  23
  33  -1  -1 5506.71 580.228  48
  33   1   1 6012.38 597.677  48
  33   1  -1 5198.73 597.547  48
  33  -1   1 6493.15 557.732  20
  33   1   1 6808.75 573.616   9
  33  -1   1 6251.24 586.892  15
  33  -1  -1 5718.36 570.344  15
  33   1   1 5938.44 580.598  15
  33   1  -1 5449.77 569.264  15
 -33   1  -1 6637.87 1187.51  23
  33  -1  -1 6811.10 590.443   7
 -33   1   1 7423.31 1156.80  23
 -33  -1   1 4829.36 996.076  23
 -34   0   0 6505.83 1218.33  23
   0   0   0    0.00    0.00   0

TITL HW_HD_Zhou_La2222_S2_P3_LONG_041824_corr1 in Cmcm
REM Cmcm (#63, found as Ccmm in ba-c setting)
CELL 0.71073  20.373953   5.391365   5.357499  90.0000  90.0000  90.0000
ZERR    4.00   0.001250   0.000600   0.000554   0.0000   0.0000   0.0000
LATT  7
SYMM -x,-y, z+1/2
SYMM -x, y,-z+1/2
SYMM  x,-y,-z
SFAC O Ni La
UNIT 28.00 8.00 12.00
REM  CrysAlisPro recorded range (K): Min=300.0; max=300.0; aver:300.0
TEMP 27
TREF
HKLF 4
END
;
_shelx_hkl_checksum                83522
_olex2_submission_special_instructions  'No special instructions were received'
