# Supplementary material for: Pressure-Induced Phase Transitions in Bilayer La3Ni2O7
Source: J Phys Chem C Nanomater Interfaces. 2025 Dec 11;130(13):4911–8. doi: 10.1021/acs.jpcc.5c07252 (PMC13051444; doi:10.1021/acs.jpcc.5c07252)
Supplement: Supplementary file 2 [file jp5c07252_si_002.zip › XRD_CIf/5p94GPa_oC.cif]

data_HW_HD_Zhou_La2222_S2_P4_LONG_042424_corr1
_audit_creation_date               2024-10-21
_audit_creation_method
;
Olex2 1.5
(compiled 2024.02.16 svn.r378c4104 for OlexSys, GUI svn.r6928)
;
_shelx_SHELXL_version_number       '2019/1'
_audit_contact_author_address      ?
_audit_contact_author_email        ?
_audit_contact_author_name         ''
_audit_contact_author_phone        ?
_publ_contact_author_id_orcid      ?
_chemical_name_common              ?
_chemical_name_systematic          ?
_chemical_formula_moiety           'La3 Ni2 O7'
_chemical_formula_sum              'La3 Ni2 O7'
_chemical_formula_weight           646.15
_chemical_melting_point            ?
loop_
  _atom_type_symbol
  _atom_type_description
  _atom_type_scat_dispersion_real
  _atom_type_scat_dispersion_imag
  _atom_type_scat_source
 'O' 'O' 0.0106 0.0060 'International Tables Vol C Tables 4.2.6.8 and 6.1.1.4'
 'Ni' 'Ni' 0.3393 1.1124 'International Tables Vol C Tables 4.2.6.8 and 6.1.1.4'
 'La' 'La' -0.2871 2.4523
 'International Tables Vol C Tables 4.2.6.8 and 6.1.1.4'

_shelx_space_group_comment
;
The symmetry employed for this shelxl refinement is uniquely defined
by the following loop, which should always be used as a source of
symmetry information in preference to the above space-group names.
They are only intended as comments.
;
_space_group_crystal_system        'orthorhombic'
_space_group_IT_number             63
_space_group_name_H-M_alt          'C m c m'
_space_group_name_Hall             '-C 2c 2'
loop_
  _space_group_symop_operation_xyz
 'x, y, z'
 '-x, -y, z+1/2'
 '-x, y, -z+1/2'
 'x, -y, -z'
 'x+1/2, y+1/2, z'
 '-x+1/2, -y+1/2, z+1/2'
 '-x+1/2, y+1/2, -z+1/2'
 'x+1/2, -y+1/2, -z'
 '-x, -y, -z'
 'x, y, -z-1/2'
 'x, -y, z-1/2'
 '-x, y, z'
 '-x+1/2, -y+1/2, -z'
 'x+1/2, y+1/2, -z-1/2'
 'x+1/2, -y+1/2, z-1/2'
 '-x+1/2, y+1/2, z'

_cell_length_a                     20.2818(13)
_cell_length_b                     5.3639(6)
_cell_length_c                     5.3384(5)
_cell_angle_alpha                  90
_cell_angle_beta                   90
_cell_angle_gamma                  90
_cell_volume                       580.76(10)
_cell_formula_units_Z              4
_cell_measurement_reflns_used      ?
_cell_measurement_temperature      300(2)
_cell_measurement_theta_max        ?
_cell_measurement_theta_min        ?
_shelx_estimated_absorpt_T_max     ?
_shelx_estimated_absorpt_T_min     ?
_exptl_absorpt_coefficient_mu      27.941
_exptl_absorpt_correction_T_max    ?
_exptl_absorpt_correction_T_min    ?
_exptl_absorpt_correction_type     ?
_exptl_absorpt_process_details     ?
_exptl_absorpt_special_details     ?
_exptl_crystal_colour              ?
_exptl_crystal_density_diffrn      7.390
_exptl_crystal_density_meas        ?
_exptl_crystal_density_method      ?
_exptl_crystal_description         ?
_exptl_crystal_F_000               1132
_exptl_crystal_size_max            ?
_exptl_crystal_size_mid            ?
_exptl_crystal_size_min            ?
_exptl_transmission_factor_max     ?
_exptl_transmission_factor_min     ?
_diffrn_reflns_av_R_equivalents    0.0845
_diffrn_reflns_av_unetI/netI       0.0371
_diffrn_reflns_Laue_measured_fraction_full  0.922
_diffrn_reflns_Laue_measured_fraction_max  0.840
_diffrn_reflns_limit_h_max         33
_diffrn_reflns_limit_h_min         -32
_diffrn_reflns_limit_k_max         8
_diffrn_reflns_limit_k_min         -8
_diffrn_reflns_limit_l_max         8
_diffrn_reflns_limit_l_min         -8
_diffrn_reflns_number              7244
_diffrn_reflns_point_group_measured_fraction_full  0.922
_diffrn_reflns_point_group_measured_fraction_max  0.840
_diffrn_reflns_theta_full          25.242
_diffrn_reflns_theta_max           37.040
_diffrn_reflns_theta_min           2.008
_diffrn_ambient_temperature        300(2)
_diffrn_detector_area_resol_mean   ?
_diffrn_measured_fraction_theta_full  0.922
_diffrn_measured_fraction_theta_max  0.840
_diffrn_measurement_device_type    ?
_diffrn_measurement_method         ?
_diffrn_radiation_type             MoK\a
_diffrn_radiation_wavelength       0.71073
_diffrn_source                     ?
_reflns_Friedel_coverage           0.000
_reflns_Friedel_fraction_full      .
_reflns_Friedel_fraction_max       .
_reflns_number_gt                  342
_reflns_number_total               688
_reflns_special_details
;
 Reflections were merged by SHELXL according to the crystal
 class for the calculation of statistics and refinement.
 
 _reflns_Friedel_fraction is defined as the number of unique
 Friedel pairs measured divided by the number that would be
 possible theoretically, ignoring centric projections and
 systematic absences.
;
_reflns_threshold_expression       'I > 2\s(I)'
_computing_cell_refinement         ?
_computing_data_collection         ?
_computing_data_reduction          ?
_computing_molecular_graphics      'Olex2 1.5 (Dolomanov et al., 2009)'
_computing_publication_material    'Olex2 1.5 (Dolomanov et al., 2009)'
_computing_structure_refinement    'SHELXL-2019/1 (Sheldrick, 2019)'
_computing_structure_solution      ?
_refine_diff_density_max           24.685
_refine_diff_density_min           -19.606
_refine_diff_density_rms           2.792
_refine_ls_extinction_coef         .
_refine_ls_extinction_method       none
_refine_ls_goodness_of_fit_ref     3.475
_refine_ls_hydrogen_treatment      undef
_refine_ls_matrix_type             full
_refine_ls_number_parameters       26
_refine_ls_number_reflns           688
_refine_ls_number_restraints       0
_refine_ls_R_factor_all            0.2243
_refine_ls_R_factor_gt             0.1412
_refine_ls_restrained_S_all        3.475
_refine_ls_shift/su_max            0.000
_refine_ls_shift/su_mean           0.000
_refine_ls_structure_factor_coef   Fsqd
_refine_ls_weighting_details      
 'w=1/[\s^2^(Fo^2^)+(0.1000P)^2^] where P=(Fo^2^+2Fc^2^)/3'
_refine_ls_weighting_scheme        calc
_refine_ls_wR_factor_gt            0.3958
_refine_ls_wR_factor_ref           0.5302
_refine_special_details            ?
_olex2_refinement_description
;
;
_atom_sites_solution_hydrogens     .
_atom_sites_solution_primary       ?
_atom_sites_solution_secondary     ?
loop_
  _atom_site_label
  _atom_site_type_symbol
  _atom_site_fract_x
  _atom_site_fract_y
  _atom_site_fract_z
  _atom_site_U_iso_or_equiv
  _atom_site_adp_type
  _atom_site_occupancy
  _atom_site_site_symmetry_order
  _atom_site_calc_flag
  _atom_site_refinement_flags_posn
  _atom_site_refinement_flags_adp
  _atom_site_refinement_flags_occupancy
  _atom_site_disorder_assembly
  _atom_site_disorder_group
 La1 La 0.000000 0.2502(7) 0.250000 0.0286(10) Uani 1 4 d S T P . .
 La2 La 0.17958(11) 0.2462(5) 0.250000 0.0273(10) Uani 1 2 d S T P . .
 Ni3 Ni -0.0965(3) -0.2511(10) 0.250000 0.0255(13) Uani 1 2 d S T P . .
 O1 O -0.0931(12) 0.000000 0.000000 0.023(5) Uiso 1 2 d S . P . .
 O2 O -0.1021(13) -0.500000 0.000000 0.031(7) Uiso 1 2 d S . P . .
 O3 O -0.2048(19) -0.229(6) 0.250000 0.036(8) Uiso 1 2 d S . P . .
 O4 O 0.000000 -0.271(8) 0.250000 0.031(9) Uiso 1 4 d S . P . .

loop_
  _atom_site_aniso_label
  _atom_site_aniso_U_11
  _atom_site_aniso_U_22
  _atom_site_aniso_U_33
  _atom_site_aniso_U_23
  _atom_site_aniso_U_13
  _atom_site_aniso_U_12
 La1 0.0194(14) 0.026(2) 0.0401(19) 0.000 0.000 0.000
 La2 0.0174(11) 0.0269(18) 0.0376(14) 0.000 0.000 0.0006(9)
 Ni3 0.0180(17) 0.016(3) 0.042(3) 0.000 0.000 0.0005(16)

_geom_special_details
;
 All esds (except the esd in the dihedral angle between two l.s. planes)
 are estimated using the full covariance matrix.  The cell esds are taken
 into account individually in the estimation of esds in distances, angles
 and torsion angles; correlations between esds in cell parameters are only
 used when they are defined by crystal symmetry.  An approximate (isotropic)
 treatment of cell esds is used for estimating esds involving l.s. planes.
;
loop_
  _geom_bond_atom_site_label_1
  _geom_bond_atom_site_label_2
  _geom_bond_distance
  _geom_bond_site_symmetry_2
  _geom_bond_publ_flag
 La1 O1 2.674(18) . ?
 La1 O1 2.674(18) 9 ?
 La1 O1 2.674(18) 10_556 ?
 La1 O1 2.674(18) 2 ?
 La1 O2 2.804(19) 10_566 ?
 La1 O2 2.804(19) 1_565 ?
 La1 O2 2.804(19) 9 ?
 La1 O2 2.804(19) 2 ?
 La1 O4 2.6714(19) 9_556 ?
 La1 O4 2.57(4) 1_565 ?
 La1 O4 2.6714(19) 9 ?
 La1 O4 2.79(4) . ?
 La2 Ni3 3.157(4) 9 ?
 La2 Ni3 3.157(4) 9_556 ?
 La2 Ni3 3.155(7) 3 ?
 La2 O1 2.569(17) 9 ?
 La2 O1 2.569(17) 2 ?
 La2 O2 2.471(17) 2 ?
 La2 O2 2.471(17) 9 ?
 La2 O3 2.719(7) 9 ?
 La2 O3 2.35(4) 5 ?
 La2 O3 2.719(7) 9_556 ?
 La2 O3 2.60(3) 3 ?
 La2 O3 2.86(3) 3_565 ?
 Ni3 O1 1.897(4) . ?
 Ni3 O1 1.897(4) 10_556 ?
 Ni3 O2 1.891(4) 10_556 ?
 Ni3 O2 1.891(4) . ?
 Ni3 O3 2.20(4) . ?
 Ni3 O4 1.960(7) . ?

loop_
  _geom_angle_atom_site_label_1
  _geom_angle_atom_site_label_2
  _geom_angle_atom_site_label_3
  _geom_angle
  _geom_angle_site_symmetry_1
  _geom_angle_site_symmetry_3
  _geom_angle_publ_flag
 O1 La1 O1 59.9(4) . 10_556 ?
 O1 La1 O1 119.8(4) 10_556 9 ?
 O1 La1 O1 89.9(7) . 9 ?
 O1 La1 O1 119.8(4) . 2 ?
 O1 La1 O1 89.9(7) 10_556 2 ?
 O1 La1 O1 59.9(4) 2 9 ?
 O1 La1 O2 87.5(6) 2 9 ?
 O1 La1 O2 177.4(4) 9 10_566 ?
 O1 La1 O2 58.7(4) 10_556 10_566 ?
 O1 La1 O2 58.7(4) . 1_565 ?
 O1 La1 O2 177.4(4) 10_556 9 ?
 O1 La1 O2 177.4(4) 2 1_565 ?
 O1 La1 O2 58.7(4) 9 9 ?
 O1 La1 O2 177.4(4) . 2 ?
 O1 La1 O2 87.5(6) 10_556 1_565 ?
 O1 La1 O2 121.6(4) 10_556 2 ?
 O1 La1 O2 121.6(4) 9 1_565 ?
 O1 La1 O2 58.7(4) 2 2 ?
 O1 La1 O2 121.6(4) 2 10_566 ?
 O1 La1 O2 87.5(6) 9 2 ?
 O1 La1 O2 121.6(4) . 9 ?
 O1 La1 O2 87.5(6) . 10_566 ?
 O1 La1 O4 59.9(2) . . ?
 O1 La1 O4 59.9(2) 2 . ?
 O1 La1 O4 59.9(2) 10_556 . ?
 O1 La1 O4 59.9(2) 9 . ?
 O2 La1 O2 122.9(4) 9 10_566 ?
 O2 La1 O2 95.2(7) 9 1_565 ?
 O2 La1 O2 95.2(7) 2 10_566 ?
 O2 La1 O2 122.9(5) 2 1_565 ?
 O2 La1 O2 56.8(4) 1_565 10_566 ?
 O2 La1 O2 56.8(4) 2 9 ?
 O4 La1 O1 120.1(2) 1_565 2 ?
 O4 La1 O1 61.4(6) 9 . ?
 O4 La1 O1 120.1(2) 1_565 . ?
 O4 La1 O1 61.4(6) 9_556 2 ?
 O4 La1 O1 61.4(6) 9_556 10_556 ?
 O4 La1 O1 121.3(6) 9 2 ?
 O4 La1 O1 121.3(6) 9_556 . ?
 O4 La1 O1 120.1(2) 1_565 9 ?
 O4 La1 O1 120.1(2) 1_565 10_556 ?
 O4 La1 O1 121.3(6) 9_556 9 ?
 O4 La1 O1 121.3(6) 9 10_556 ?
 O4 La1 O1 61.4(6) 9 9 ?
 O4 La1 O2 118.5(2) . 2 ?
 O4 La1 O2 117.1(6) 9_556 9 ?
 O4 La1 O2 61.5(2) 1_565 1_565 ?
 O4 La1 O2 61.5(2) 1_565 9 ?
 O4 La1 O2 61.5(2) 1_565 2 ?
 O4 La1 O2 118.5(2) . 1_565 ?
 O4 La1 O2 60.3(6) 9 9 ?
 O4 La1 O2 60.3(6) 9_556 2 ?
 O4 La1 O2 118.5(2) . 9 ?
 O4 La1 O2 117.1(6) 9 2 ?
 O4 La1 O2 118.5(2) . 10_566 ?
 O4 La1 O2 61.5(2) 1_565 10_566 ?
 O4 La1 O2 60.3(6) 9 1_565 ?
 O4 La1 O2 60.3(6) 9_556 10_566 ?
 O4 La1 O2 117.1(6) 9 10_566 ?
 O4 La1 O2 117.1(6) 9_556 1_565 ?
 O4 La1 O4 87.6(10) 1_565 9 ?
 O4 La1 O4 92.4(10) 9_556 . ?
 O4 La1 O4 87.6(10) 1_565 9_556 ?
 O4 La1 O4 175(2) 9_556 9 ?
 O4 La1 O4 92.4(10) 9 . ?
 O4 La1 O4 180.0 1_565 . ?
 Ni3 La2 Ni3 73.85(14) 3 9 ?
 Ni3 La2 Ni3 73.85(14) 3 9_556 ?
 Ni3 La2 Ni3 115.5(2) 9 9_556 ?
 O1 La2 Ni3 36.95(6) 2 3 ?
 O1 La2 Ni3 36.93(10) 9 9 ?
 O1 La2 Ni3 36.95(6) 9 3 ?
 O1 La2 Ni3 36.93(10) 2 9_556 ?
 O1 La2 Ni3 94.5(3) 9 9_556 ?
 O1 La2 Ni3 94.5(3) 2 9 ?
 O1 La2 O1 62.6(5) 9 2 ?
 O1 La2 O3 128.4(8) 9 9_556 ?
 O1 La2 O3 68.3(7) 9 3 ?
 O1 La2 O3 68.3(7) 2 3 ?
 O1 La2 O3 128.4(8) 2 9 ?
 O1 La2 O3 66.5(8) 2 9_556 ?
 O1 La2 O3 128.9(6) 9 3_565 ?
 O1 La2 O3 66.5(8) 9 9 ?
 O1 La2 O3 128.9(6) 2 3_565 ?
 O2 La2 Ni3 97.2(4) 9 3 ?
 O2 La2 Ni3 36.78(10) 2 9_556 ?
 O2 La2 Ni3 96.5(4) 9 9_556 ?
 O2 La2 Ni3 97.2(4) 2 3 ?
 O2 La2 Ni3 36.78(10) 9 9 ?
 O2 La2 Ni3 96.5(4) 2 9 ?
 O2 La2 O1 64.4(4) 2 2 ?
 O2 La2 O1 97.5(8) 2 9 ?
 O2 La2 O1 64.4(4) 9 9 ?
 O2 La2 O1 97.5(8) 9 2 ?
 O2 La2 O2 65.4(5) 9 2 ?
 O2 La2 O3 131.9(7) 2 9 ?
 O2 La2 O3 131.7(6) 9 3 ?
 O2 La2 O3 131.9(8) 9 9_556 ?
 O2 La2 O3 66.9(8) 2 9_556 ?
 O2 La2 O3 64.6(7) 2 3_565 ?
 O2 La2 O3 131.7(6) 2 3 ?
 O2 La2 O3 66.9(8) 9 9 ?
 O2 La2 O3 64.6(7) 9 3_565 ?
 O3 La2 Ni3 158.5(8) 9_556 9 ?
 O3 La2 Ni3 158.0(8) 3_565 3 ?
 O3 La2 Ni3 94.1(7) 9_556 3 ?
 O3 La2 Ni3 43.2(8) 9 9 ?
 O3 La2 Ni3 43.2(8) 9_556 9_556 ?
 O3 La2 Ni3 95.0(4) 3_565 9 ?
 O3 La2 Ni3 94.1(7) 9 3 ?
 O3 La2 Ni3 122.18(11) 5 9 ?
 O3 La2 Ni3 96.5(5) 3 9_556 ?
 O3 La2 Ni3 122.18(10) 5 9_556 ?
 O3 La2 Ni3 95.0(4) 3_565 9_556 ?
 O3 La2 Ni3 43.6(9) 3 3 ?
 O3 La2 Ni3 96.5(5) 3 9 ?
 O3 La2 Ni3 125.5(7) 5 3 ?
 O3 La2 Ni3 158.5(8) 9 9_556 ?
 O3 La2 O1 135.3(6) 5 2 ?
 O3 La2 O1 135.3(6) 5 9 ?
 O3 La2 O2 127.2(7) 5 9 ?
 O3 La2 O2 127.2(7) 5 2 ?
 O3 La2 O3 76.5(10) 5 3_565 ?
 O3 La2 O3 86.0(7) 3 9 ?
 O3 La2 O3 90.0(7) 9_556 3_565 ?
 O3 La2 O3 81.9(10) 5 3 ?
 O3 La2 O3 158.4(16) 3 3_565 ?
 O3 La2 O3 79.3(8) 5 9_556 ?
 O3 La2 O3 90.0(7) 9 3_565 ?
 O3 La2 O3 86.0(7) 3 9_556 ?
 O3 La2 O3 158.0(16) 9_556 9 ?
 O3 La2 O3 79.3(8) 5 9 ?
 La1 Ni3 La1 107.51(17) 9_556 9 ?
 La2 Ni3 La1 108.34(13) 3_545 9 ?
 La2 Ni3 La1 108.34(13) 3_545 9_556 ?
 La2 Ni3 La1 68.52(4) 9 9 ?
 La2 Ni3 La1 175.98(18) 9_556 9 ?
 La2 Ni3 La1 108.33(13) 3 9 ?
 La2 Ni3 La1 175.98(18) 9 9_556 ?
 La2 Ni3 La1 68.52(4) 9_556 9_556 ?
 La2 Ni3 La1 108.33(13) 3 9_556 ?
 La2 Ni3 La2 73.01(12) 3 9 ?
 La2 Ni3 La2 73.99(12) 9 3_545 ?
 La2 Ni3 La2 73.99(12) 9_556 3_545 ?
 La2 Ni3 La2 73.01(12) 3 9_556 ?
 La2 Ni3 La2 115.5(2) 9 9_556 ?
 La2 Ni3 La2 115.7(2) 3 3_545 ?
 O1 Ni3 La1 123.0(6) . 9_556 ?
 O1 Ni3 La1 53.9(5) . 9 ?
 O1 Ni3 La1 123.0(6) 10_556 9 ?
 O1 Ni3 La1 53.9(5) 10_556 9_556 ?
 O1 Ni3 La2 54.5(5) 10_556 3 ?
 O1 Ni3 La2 54.4(5) . 9 ?
 O1 Ni3 La2 54.4(5) 10_556 9_556 ?
 O1 Ni3 La2 54.5(5) . 3 ?
 O1 Ni3 La2 127.4(6) 10_556 9 ?
 O1 Ni3 La2 128.4(5) 10_556 3_545 ?
 O1 Ni3 La2 128.4(5) . 3_545 ?
 O1 Ni3 La2 127.4(6) . 9_556 ?
 O1 Ni3 O1 89.4(2) 10_556 . ?
 O1 Ni3 O3 89.9(10) 10_556 . ?
 O1 Ni3 O3 89.9(10) . . ?
 O1 Ni3 O4 90.1(12) . . ?
 O1 Ni3 O4 90.1(12) 10_556 . ?
 O2 Ni3 La1 57.8(6) 10_556 9_556 ?
 O2 Ni3 La1 127.3(6) 10_556 9 ?
 O2 Ni3 La1 127.3(6) . 9_556 ?
 O2 Ni3 La1 57.8(6) . 9 ?
 O2 Ni3 La2 50.9(5) . 3_545 ?
 O2 Ni3 La2 51.5(5) . 9 ?
 O2 Ni3 La2 51.5(5) 10_556 9_556 ?
 O2 Ni3 La2 50.9(5) 10_556 3_545 ?
 O2 Ni3 La2 124.8(6) . 9_556 ?
 O2 Ni3 La2 124.4(6) . 3 ?
 O2 Ni3 La2 124.4(6) 10_556 3 ?
 O2 Ni3 La2 124.8(6) 10_556 9 ?
 O2 Ni3 O1 178.6(14) 10_556 . ?
 O2 Ni3 O1 90.40(4) . . ?
 O2 Ni3 O1 178.6(14) . 10_556 ?
 O2 Ni3 O1 90.40(4) 10_556 10_556 ?
 O2 Ni3 O2 89.8(2) . 10_556 ?
 O2 Ni3 O3 88.7(10) . . ?
 O2 Ni3 O3 88.7(10) 10_556 . ?
 O2 Ni3 O4 91.3(12) 10_556 . ?
 O2 Ni3 O4 91.3(12) . . ?
 O3 Ni3 La1 126.18(9) . 9_556 ?
 O3 Ni3 La1 126.18(9) . 9 ?
 O3 Ni3 La2 61.0(8) . 3_545 ?
 O3 Ni3 La2 54.7(8) . 3 ?
 O3 Ni3 La2 57.75(10) . 9_556 ?
 O3 Ni3 La2 57.75(10) . 9 ?
 O4 Ni3 La1 53.82(10) . 9_556 ?
 O4 Ni3 La1 53.82(10) . 9 ?
 O4 Ni3 La2 125.3(12) . 3 ?
 O4 Ni3 La2 118.9(12) . 3_545 ?
 O4 Ni3 La2 122.25(11) . 9 ?
 O4 Ni3 La2 122.25(11) . 9_556 ?
 O4 Ni3 O3 180.0(13) . . ?
 La1 O1 La1 90.1(7) 9 . ?
 La2 O1 La1 87.98(6) 3 . ?
 La2 O1 La1 178.1(8) 3 9 ?
 La2 O1 La1 178.1(8) 9 . ?
 La2 O1 La1 87.99(6) 9 9 ?
 La2 O1 La2 93.9(8) 9 3 ?
 Ni3 O1 La1 91.1(6) 11 . ?
 Ni3 O1 La1 91.1(6) . 9 ?
 Ni3 O1 La1 91.8(5) . . ?
 Ni3 O1 La1 91.8(5) 11 9 ?
 Ni3 O1 La2 88.6(6) 11 9 ?
 Ni3 O1 La2 88.6(5) 11 3 ?
 Ni3 O1 La2 88.6(5) . 9 ?
 Ni3 O1 La2 88.6(6) . 3 ?
 Ni3 O1 Ni3 175.9(16) . 11 ?
 La1 O2 La1 84.8(7) 1_545 9 ?
 La2 O2 La1 171.9(8) 3_545 9 ?
 La2 O2 La1 87.10(12) 9 9 ?
 La2 O2 La1 171.9(8) 9 1_545 ?
 La2 O2 La1 87.10(12) 3_545 1_545 ?
 La2 O2 La2 101.0(9) 3_545 9 ?
 Ni3 O2 La1 87.4(6) . 9 ?
 Ni3 O2 La1 87.5(6) . 1_545 ?
 Ni3 O2 La1 87.4(6) 11_545 1_545 ?
 Ni3 O2 La1 87.5(6) 11_545 9 ?
 Ni3 O2 La2 91.7(5) . 9 ?
 Ni3 O2 La2 92.6(5) 11_545 9 ?
 Ni3 O2 La2 92.6(5) . 3_545 ?
 Ni3 O2 La2 91.7(5) 11_545 3_545 ?
 Ni3 O2 Ni3 173.1(16) 11_545 . ?
 La2 O3 La2 158.4(16) 3 3_545 ?
 La2 O3 La2 158.0(16) 9_556 9 ?
 La2 O3 La2 104.5(12) 5_445 3 ?
 La2 O3 La2 89.8(7) 3 9 ?
 La2 O3 La2 100.7(8) 5_445 9_556 ?
 La2 O3 La2 97.1(11) 5_445 3_545 ?
 La2 O3 La2 89.8(7) 3 9_556 ?
 La2 O3 La2 86.2(7) 9_556 3_545 ?
 La2 O3 La2 100.7(8) 5_445 9 ?
 La2 O3 La2 86.2(7) 9 3_545 ?
 Ni3 O3 La2 76.7(10) . 3_545 ?
 Ni3 O3 La2 79.1(8) . 9_556 ?
 Ni3 O3 La2 81.7(11) . 3 ?
 Ni3 O3 La2 79.1(8) . 9 ?
 Ni3 O3 La2 173.7(15) . 5_445 ?
 La1 O4 La1 87.6(10) 9_556 . ?
 La1 O4 La1 175(2) 9_556 9 ?
 La1 O4 La1 180.0 1_545 . ?
 La1 O4 La1 92.4(10) 1_545 9_556 ?
 La1 O4 La1 87.6(10) 9 . ?
 La1 O4 La1 92.4(10) 1_545 9 ?
 Ni3 O4 La1 89.87(11) . 9_556 ?
 Ni3 O4 La1 86.9(13) 3 . ?
 Ni3 O4 La1 86.9(13) . . ?
 Ni3 O4 La1 93.1(13) . 1_545 ?
 Ni3 O4 La1 89.87(10) . 9 ?
 Ni3 O4 La1 93.1(13) 3 1_545 ?
 Ni3 O4 La1 89.87(11) 3 9 ?
 Ni3 O4 La1 89.87(10) 3 9_556 ?
 Ni3 O4 Ni3 174(3) . 3 ?

_shelx_res_file
;
TITL HW_HD_Zhou_La2222_S2_P4_LONG_042424_corr1 in Cmcm
    HW_HD_Zhou_La2222_S2_P4_LONG_042424_corr1.res
    created by SHELXL-2019/1 at 19:25:45 on 27-Apr-2024
REM Cmcm (#63, found as Ccmm in ba-c setting)
CELL 0.71073  20.281768   5.363939   5.338389  90.0000  90.0000  90.0000
ZERR    4.00   0.001309   0.000620   0.000540   0.0000   0.0000   0.0000
LATT  7
SYMM -x,-y, z+1/2
SYMM -x, y,-z+1/2
SYMM  x,-y,-z
SFAC O Ni La
UNIT 28.00 8.00 12.00
REM  CrysAlisPro recorded range (K): Min=300.0; max=300.0; aver:300.0
TEMP 27
ACTA

L.S. 10

WGHT    0.100000
FVAR       0.92070
LA1   3    0.000000    0.250194    0.250000    10.25000    0.01941    0.02633 =
         0.04005    0.00000    0.00000    0.00000
LA2   3    0.179580    0.246195    0.250000    10.50000    0.01740    0.02689 =
         0.03756    0.00000    0.00000    0.00058
NI3   2   -0.096481   -0.251128    0.250000    10.50000    0.01804    0.01596 =
         0.04237    0.00000    0.00000    0.00047
O1    1   -0.093131    0.000000    0.000000    10.50000    0.02260
O2    1   -0.102080   -0.500000    0.000000    10.50000    0.03072
O3    1   -0.204753   -0.229316    0.250000    10.50000    0.03617
O4    1    0.000000   -0.270649    0.250000    10.25000    0.03101
HKLF 4


REM  HW_HD_Zhou_La2222_S2_P4_LONG_042424_corr1 in Cmcm
REM wR2 = 0.5302, GooF = S = 3.475, Restrained GooF = 3.475 for all data
REM R1 = 0.1412 for 342 Fo > 4sig(Fo) and 0.2243 for all 688 data
REM 26 parameters refined using 0 restraints

END

WGHT      0.2000      0.0000

REM Highest difference peak 24.685,  deepest hole-19.606,  1-sigma level  2.792
Q1    1   0.1785  0.3792  0.1692  11.00000  0.05   10.50
Q2    1   0.1790  0.1241  0.1678  11.00000  0.05   10.32
Q3    1   0.0000  0.1274  0.1654  10.50000  0.05   10.07
Q4    1   0.0000  0.0850  0.0106  10.50000  0.05    9.46
Q5    1   0.0000  0.4151  0.0102  10.50000  0.05    9.23
Q6    1   0.0000  0.3793  0.1676  10.50000  0.05    9.22
Q7    1   0.1776  0.4133  0.0135  11.00000  0.05    7.80
Q8    1   0.1777  0.0834  0.0131  11.00000  0.05    7.43
Q9    1   0.1491  0.1565  0.2500  10.50000  0.05    7.22
Q10   1   0.1495  0.3491  0.2500  10.50000  0.05    7.13
Q11   1  -0.1318 -0.2479  0.2500  10.50000  0.05    7.07
Q12   1  -0.0902 -0.0384  0.1764  11.00000  0.05    6.25
Q13   1  -0.0905 -0.4534  0.1749  11.00000  0.05    6.09
Q14   1  -0.2044 -0.4423  0.2500  10.50000  0.05    5.96
Q15   1  -0.2479  0.0022  0.2500  10.50000  0.05    5.95
Q16   1  -0.2032 -0.0515  0.2500  10.50000  0.05    5.94
Q17   1   0.2108  0.0964  0.2500  10.50000  0.05    5.82
Q18   1  -0.0687 -0.4842  0.2500  10.50000  0.05    5.80
Q19   1  -0.0704 -0.0113  0.2500  10.50000  0.05    5.69
Q20   1   0.0327  0.0830  0.2500  10.50000  0.05    5.48
;
_shelx_res_checksum                66317
_shelx_hkl_file
;
   0   0  -1 38.1889 57.0775   1
   0   0   1-31.5828 55.6241   1
   0   0  -2 468625. 24093.9  11
   0   0  -2 507326. 24080.2  23
   0   0  -2 482359. 24085.1  18
   0   0  -2 502222. 24085.1   5
   0   0   2 493916. 24081.3  43
   0   0  -3-144.711 766.355   6
   0   0  -3-81.2506 209.877   5
   0   0  -3 81.5863 173.737  29
   0   0   3 127.639 129.451  43
   0   0  -3-31.1990 178.054  18
   0   0  -4 185394. 1259.60  29
   0   0  -4 204372. 1222.70  19
   0   0  -5 23.0846 167.033  29
   0  -2   0 115.820 113.227  45
   0   2   0 7.74983 10.6914   3
   0  -2  -1 312.005 119.676  27
   0  -2  -1 206.467 168.372  19
   0  -2  -1 235.711 165.136  34
   0  -2  -1 231.767 153.990   3
   0  -2  -1 322.141 109.463  26
   0  -2  -1 272.072 122.229  15
   0  -2  -1 319.536 120.245  25
   0   2   1 148.435 148.633   3
   0  -2  -2 473469. 24069.0  25
   0  -2  -2 480268. 24067.6  27
   0  -2  -2 471824. 24051.2  23
   0  -2  -2 470317. 24083.7  39
   0  -2  -2 459116. 24053.2  15
   0  -2  -2 460174. 24062.0  18
   0  -2  -2 474891. 24055.6  29
   0  -2  -2 481123. 24056.9  26
   0  -2  -2 454932. 24154.4  22
   0   2   2 440741. 24086.9   3
   0  -2  -2 463209. 24061.2  19
   0  -2  -3 8.56835 231.151  25
   0  -2  -3 165.399 202.060  26
   0  -2  -3 364.901 112.809  29
   0  -2  -3 164.812 63.2100   4
   0  -2  -3-176.932 254.955  39
   0  -2  -3 32.7137 222.640  27
   0   2   3-12.0807 30.1625   2
   0  -2  -3 255.727 148.197  20
   0  -2  -3 305.471 229.545   5
   0  -2  -3 215.726 123.023  15
   0  -2  -3 160.513 169.446  19
   0  -2  -3 312.917 848.050  22
   0  -2  -4 107216. 5943.96   5
   0  -2  -4 116113. 5939.66  29
   0  -2  -4 109440. 5982.27  25
   0   2   4 115221. 5942.85  43
   0  -2  -4 118146. 5946.80  18
   0  -2  -4 119623. 5936.09  23
   0  -2  -4 120008. 5949.96  19
   0  -2  -4 126681. 5949.29  20
   0  -2  -4 114650. 5938.94  15
   0   2   4 103269. 5958.90   2
   0  -2  -4 106710. 5979.89  27
   0  -2  -5 6.55458 210.120  19
   0  -2  -5-31.7845 270.237   5
   0   2   5 115.730 164.497  43
   0  -2  -5-120.423 216.011  18
   0  -2  -5 180.288 151.397  15
   0  -2  -5-70.2764 353.679  27
   0  -2  -5 262.605 186.582  20
   0  -2  -5 115.485 128.540  29
   0  -2  -5 8.45116 119.593  23
   0  -2  -5-281.955 364.071  25
   0  -2  -6 51637.7 2802.53  15
   0  -2  -6 55580.5 2801.15  29
   0  -2  -6 55204.2 2814.96  18
   0  -2  -7-455.337 234.749  19
   0  -2  -7 378.631 244.873  18
   0  -2  -7 86.5896 211.752  20
   0  -2  -7 30.3577 307.635   5
   0   2   7-80.7976 168.755  43
   0  -2  -8 7.47176 197.986  19
   0  -2  -8-103.338 180.593  20
   0   4   1 204.567 168.922   3
   0  -4  -1 667.661 180.371  26
   0  -4  -1 171.272 163.126  15
   0  -4  -1 172.832 202.703  25
   0  -4  -1 402.584 757.255  32
   0  -4  -1 262.367 212.174  19
   0  -4  -1 298.260 205.798  27
   0  -4  -2 125528. 6244.53  26
   0  -4  -2 116508. 6268.70  19
   0  -4  -2 124577. 6254.89  27
   0  -4  -2 120192. 6255.77  25
   0  -4  -2 130229. 6258.67  15
   0  -4  -2 121082. 6246.32  34
   0  -4  -2 113493. 6237.56  23
   0  -4  -3 164.967 194.369  15
   0  -4  -3 296.212 202.064  26
   0  -4  -3 295.540 124.131  23
   0  -4  -3 466.742 231.240  27
   0  -4  -3 156.793 202.189  20
   0  -4  -3 176.237 298.279  39
   0  -4  -3 24.8823 244.378  25
   0  -4  -3 220.769 280.985  19
   0  -4  -4 86229.1 4169.85  15
   0  -4  -4 80824.9 4174.04  20
   0  -4  -4 71347.6 4178.56  18
   0  -4  -4 77494.3 4188.28  25
   0  -4  -4 80597.6 4182.05  19
   0  -4  -4 77350.7 4184.93  27
   0  -4  -4 84123.7 4156.58  23
   0  -4  -5 322.723 289.376  18
   0  -4  -5 35.0467 210.140  20
   0  -4  -5-39.0563 259.022  19
   0  -4  -5 184.752 117.411  23
   0   4   5 5.69627 171.390  43
   0  -4  -5 87.9704 167.330  15
   0  -4  -6 29116.9 1518.48  23
   0  -4  -7-37.7585 216.979  20
   0   4   7-40.7093 178.624  43
   0  -4  -7-16.5167 271.771  19
   0  -6  -2 57870.3 1223.02  27
   0  -6  -2 56156.4 1228.06  25
   0  -6  -3 169.346 155.586  15
   0  -6  -3-233.647 336.590  39
   0  -6  -3 343.840 292.733  34
   0  -6  -3 64.0502 215.306  26
   0  -6  -3 58.4614 298.630  19
   0  -6  -3 478.081 137.457  23
   0  -6  -4 26863.7 1404.26  23
   0  -6  -5 115.641 342.802  39
   0  -6  -5-10.3136 329.287  19
   0  -6   6 111.571 799.382  21
   0  -6   6-180.266 409.667  30
   0   6  -6 31.2721 461.742  31
   0   6  -6-209.453 1429.16  28
   0   6  -6 335.859 831.659  46
   0   8  -3 1107.35 731.184  38
   0  -8   4 332.568 1697.16   7
  -1  -1   0 21.5881 46.7738   3
   1  -1   0 54.4093 52.0462   3
   1   1   0-15.9094 46.0397   3
   1  -1  -1 28799.8 1429.17  26
   1  -1  -1 28175.9 1427.37  29
   1  -1  -1 25736.9 1427.42  34
   1  -1  -1 25728.7 1424.52  15
  -1  -1  -1 29059.5 1429.02  20
   1  -1  -1 27840.2 1443.49  39
  -1  -1  -1 28937.8 1448.08  39
  -1  -1  -2-11.8208 165.053   5
   1  -1  -2-45.6103 106.509  19
  -1  -1  -2 2.52374 65.7178  23
   1  -1  -2 37.0149 174.595  25
  -1  -1  -2-63.6656 110.894  19
   1  -1  -2-29.6629 88.4806  15
  -1  -1  -2-4.39912 134.811  26
   1  -1  -2 25.3155 141.875  26
  -1   1   2-89.6414 96.3138   2
  -1  -1  -2-151.074 166.186  27
   1  -1  -2 8.67285 70.5392  23
   1  -1  -2 108.313 170.446  27
  -1   1   2-91.0283 88.7665  43
  -1  -1  -2-44.6120 62.5872   4
  -1  -1  -2-105.161 119.607  18
  -1  -1  -2-82.8885 79.3518  29
   1  -1  -2-31.3052 111.678  18
   1  -1  -2-46.6563 147.856   5
  -1  -1  -2 7.91352 177.570  25
  -1  -1  -2 103.913 76.6117  15
   1   1   2-7.39652 88.6695  43
   1  -1  -2-36.3065 94.9850  29
   1  -1  -3 11582.3 639.154  18
   1  -1  -3 10455.9 700.469  27
  -1  -1  -3 12589.7 625.527  23
  -1  -1  -3 10612.4 712.901  25
   1   1   3 11690.1 635.348  43
  -1  -1  -3 11059.8 715.301  27
  -1   1   3 10876.4 632.937  43
  -1   1   3 10518.9 646.808   2
   1  -1  -3 11504.9 638.728  29
  -1  -1  -3 12782.9 627.675  15
  -1  -1  -3 12750.6 651.500  18
  -1  -1  -3 11641.7 631.779  29
   1   1   3 11881.8 640.881   2
   1  -1  -3 12780.8 655.720   5
   1  -1  -3 11871.7 630.919  15
   1  -1  -3 10603.1 702.703  25
  -1  -1  -3 12322.0 658.970   5
   1  -1  -3 9930.12 636.780   1
  -1  -1  -4-59.1028 347.728  25
   1  -1  -4 61.9086 251.625   5
   1  -1  -4 47.0809 153.339  29
   1   1   4-11.0703 115.667   2
  -1  -1  -4 115.722 141.594  29
  -1  -1  -4 99.1476 175.219  19
   1   1   4-15.4275 154.624  43
  -1  -1  -4 108.077 136.210  15
   1  -1  -4 218.583 183.983  18
   1  -1  -4 332.807 146.764  15
   1  -1  -4 158.006 123.115  23
  -1   1   4-5.13047 155.433  43
  -1   1   4-172.480 143.137   2
  -1  -1  -4 103.103 344.092  27
  -1  -1  -4 54.7246 260.627   5
  -1  -1  -4-32.4729 114.719  23
   1  -1  -4 131.686 304.825  31
   1  -1  -4-123.149 484.510  10
   1  -1  -4 44.3867 178.959  19
  -1  -1  -4 113.364 186.652   1
  -1  -1  -4-301.182 195.282  18
   1   1   5 4465.08 325.836  43
  -1  -1  -5 5165.12 367.687  18
   1  -1  -5 5091.04 347.907  18
  -1  -1  -5 5299.58 351.305  19
   1  -1  -5 4385.39 342.702  19
   1  -1  -5 5247.98 397.805   5
   1  -1  -5 4972.52 320.939  15
  -1  -1  -5 5116.56 319.617  29
   1  -1  -5 5241.66 334.653  29
  -1  -1  -5 5621.40 401.998   5
  -1  -1  -5 4656.47 315.579  15
  -1   1   5 5228.97 328.565  43
   1  -1  -6 167.209 154.930  29
  -1  -1  -6 21.1684 229.904  18
  -1   1   6 23.2144 156.200  43
   1   1   6-232.453 164.651  43
  -1  -1  -6-48.0100 152.209  15
   1  -1  -6-112.697 221.811  18
  -1  -1  -6-266.131 215.680  19
   1  -1  -6 242.801 210.475  19
   1  -1  -6-115.264 160.554  15
  -1  -1  -6-44.2355 283.057   5
  -1  -1  -6 31.4452 142.665  29
   1  -1  -6 30.1828 276.873   5
  -1  -1  -7 37.2833 189.735  19
   1  -3  -1 13747.7 668.462  25
   1  -3  -1 13488.1 668.163  27
   1   3   1 12127.8 640.616   9
  -1  -3  -1 167.601 663.710  21
  -1  -3  -1 12196.3 671.726  27
  -1  -3  -1 13417.1 652.414  26
  -1  -3  -1 13155.4 701.889   3
   1  -3  -1 13949.0 685.323  15
  -1  -3  -1 11495.3 910.335  32
   1  -3  -1 11621.6 890.401  32
   1  -3  -1 13487.2 686.743  34
  -1  -3  -1 11976.1 670.961  25
   1  -3  -1 13252.9 714.695   3
   1  -3  -1 12879.1 652.825  26
   1   3   1 142.028 1040.50  40
  -1  -3  -1 17250.0 719.975  15
  -1  -3  -2-49.3136 185.011  25
  -1  -3  -2 108.011 147.449  26
  -1  -3  -2 73.6232 221.737  34
  -1   3   2 74.1546 92.7708   9
   1  -3  -2 83.5702 115.162  23
   1  -3  -2 66.7345 231.887  19
   1   3   2 18.4456 201.206   3
  -1  -3  -2 164.275 168.934  20
  -1   3   2 9.93508 205.531   3
   1  -3  -2 122.633 167.239  15
  -1  -3  -2-217.204 179.542  27
  -1  -3  -2 15.7335 166.230  15
   1  -3  -2 88.0301 227.432  34
   1  -3  -2-130.653 161.042  27
   1  -3  -2 9.61195 161.728  26
  -1  -3  -2 118.367 244.431  19
   1  -3  -2-159.174 170.505  25
   1  -3  -3 7650.22 443.051  23
   1  -3  -3 7550.54 493.569  25
   1   3   3 7185.98 520.222   3
   1  -3  -3 8551.33 466.460  15
   1  -3  -3 7046.50 483.776  27
   1  -3  -3 6689.05 539.535  39
  -1  -3  -3 8182.08 503.765  19
  -1  -3  -3 7907.45 477.069  20
  -1  -3  -3 7833.98 460.448  15
  -1  -3  -3 9250.16 490.846  26
  -1  -3  -3 8043.85 440.648  23
  -1  -3  -3 8005.19 546.745  39
   1  -3  -3 8697.50 502.820  19
  -1  -3  -3 8101.59 499.174  27
  -1  -3  -3 7764.82 510.319  18
   1  -3  -3 8521.84 457.648  29
   1  -3  -3 9114.18 502.518  26
  -1  -3  -3 8032.53 510.128  25
   1   3   4 247.121 163.308  43
  -1  -3  -4-36.5268 228.796  26
  -1  -3  -4 300.139 225.441  19
  -1  -3  -4 10.5642 307.453  27
   1  -3  -4 198.252 160.472  15
   1  -3  -4 46.2971 242.298  26
  -1  -3  -4-20.8345 259.634  18
  -1  -3  -4-167.173 147.549  15
  -1   3   4 120.998 170.122   2
  -1  -3  -4 94.2622 111.912  23
   1  -3  -4 119.853 130.469  29
   1  -3  -4 116.154 298.206  25
  -1   3   4 72.6845 162.481  43
   1  -3  -4 192.051 243.546  18
  -1  -3  -4 270.893 312.778  25
   1  -3  -4 162.582 185.299  20
   1  -3  -4 141.585 287.727  27
   1  -3  -4 77.0272 219.669  19
   1   3   4-63.1313 89.2450   2
   1  -3  -4 18.9393 119.516  23
  -1  -3  -4 229.179 183.844  20
  -1  -3  -4 112.681 125.147  29
  -1  -3  -5 4075.86 428.501  27
   1   3   5 3656.92 273.749  43
  -1  -3  -5 3594.20 320.088  19
  -1  -3  -5 3936.08 260.412  15
   1  -3  -5 3956.00 267.352  15
  -1  -3  -5 2837.25 426.340  25
   1  -3  -5 3381.41 294.191  20
  -1  -3  -5 3372.44 323.414  18
  -1   3   5 3359.05 270.177  43
   1  -3  -5 3523.86 409.506  27
  -1  -3  -5 3794.32 295.530  20
  -1  -3  -5 3876.91 244.962  29
   1  -3  -5 3754.73 318.658  19
  -1  -3  -5 3813.85 240.858  23
   1  -3  -5 3444.93 314.987  18
   1  -3  -5 4052.58 251.233  29
   1  -3  -5 3194.34 407.217  25
   1  -3  -6 51.9532 126.207  23
  -1  -3  -6 7.00681 202.474  20
   1  -3  -6-42.5358 205.903  20
   1  -3  -6 182.191 168.506  15
  -1  -3  -6 31.3429 116.985  23
  -1  -3  -6-174.747 239.611  19
  -1   3   6-5.58804 171.974  43
  -1  -3  -6-115.124 246.566  18
   1   3   6-17.3649 174.937  43
   1  -3  -6-36.1934 238.786  19
   1  -3  -6 47.8558 129.137  29
  -1   3   7 140.339 183.051  43
   1  -3  -7 17.5502 45.7951  23
   1  -3  -7 7.42586 227.042  20
  -1  -3  -7 161.370 224.833  20
   1   3   7 129.259 183.792  43
  -1  -3  -7 39.5041 262.898  19
   1  -3  -7 83.1011 251.810  19
   1  -3  -8-30.3217 204.950  20
  -1   3   8 17.1684 150.238  43
  -1  -3  -8-82.2938 206.431  20
   1   3   8 17.2402 154.614  43
  -1  -3  -8-31.9806 239.548  19
   1  -3  -8 7.65630 234.971  19
   1  -5  -1 167.187 295.013  34
  -1  -5  -1-39.3406 771.019  32
   1  -5  -1 27.5045 209.103  26
  -1  -5  -1-78.2533 176.104  26
   1  -5  -1-18.7212 753.597  32
  -1  -5  -2-17.1813 229.458  27
   1  -5  -2-6.11595 293.817  34
  -1  -5  -2 50.2829 141.369  23
   1  -5  -2 207.649 287.212  19
  -1  -5  -2 248.194 285.176  34
   1  -5  -2-206.114 297.651  15
   1  -5  -2-124.275 205.739  26
   1  -5  -2 16.1818 146.220  23
   1  -5  -2-254.413 228.957  25
  -1  -5  -2 150.963 160.259  15
  -1  -5  -2 178.417 235.164  25
   1  -5  -2 45.9133 205.412  27
  -1  -5  -2 188.541 349.875  19
  -1  -5  -2 11.6266 196.320  26
  -1  -5  -3 3965.61 319.471  15
  -1  -5  -3 2186.86 411.588  39
  -1  -5  -3 1968.63 290.193  26
   1  -5  -3 2990.84 403.437  39
   1  -5  -3 3490.23 296.431  27
  -1  -5  -3 4037.10 328.582  25
   1  -5  -3 4312.30 324.675  15
  -1  -5  -3 3297.10 342.082  34
  -1  -5  -3 3344.21 400.708  19
   1  -5  -3 3369.15 389.800  19
   1  -5  -3 2154.43 300.787  26
  -1  -5  -3 3948.59 237.900  23
  -1  -5  -3 4345.42 318.297  27
   1  -5  -3 3845.01 308.541  25
   1  -5  -4 280.829 314.552  19
   1  -5  -4 96.3937 122.074  23
  -1  -5  -4-69.7884 325.100  39
  -1  -5  -4-46.5262 242.297  26
   1  -5  -4-80.2902 228.689  15
  -1  -5  -4 109.945 218.426  20
  -1  -5  -4 134.888 119.068  23
   1  -5  -4 107.883 314.103  39
   1  -5  -4 57.7791 250.353  26
  -1  -5  -4 236.511 223.314  15
  -1  -5  -4 18.5582 304.582  19
   1  -5  -4-14.7589 214.673  20
  -1  -5  -5 194.112 327.264  19
   1  -5  -5 2523.91 155.607  23
  -1  -5  -5 103.927 247.907  20
   1  -5  -5 328.388 310.587  19
  -1   5   5 111.497 207.860  43
   1   5   5 166.221 207.089  43
   1  -5  -5 14.9728 250.465  20
  -1  -5  -5 2116.77 148.173  23
   1   5   6-29.6182 177.813  43
  -1   5   6-82.1712 178.628  43
   1  -5  -6-68.9157 224.581  20
   1  -5  -6-26.7918 297.094  19
  -1  -5  -6 68.2419 222.508  20
   1   5  -6 137.262 505.570  31
  -1  -5  -6 83.8172 298.714  19
  -1   5   7 65.4813 182.281  43
  -1  -5   7 581.655 771.210  21
  -1   5  -7-30.4723 450.421  31
   1   5   7 5.99316 184.443  43
  -1  -5  -7-53.8043 225.806  20
   1   5  -7 335.785 1092.55  31
   1   5  -7-1613.57 597.658  38
   1  -5  -7-7.76862 223.528  20
  -1  -5  -7-27.9328 306.070  19
   1  -7  -3 702.901 339.739  39
  -1  -7  -3-119.564 131.326  23
  -1  -7  -3-173.309 299.414  34
   1  -7  -3 482.188 234.349  26
   1  -7  -3 890.309 146.371  23
  -1  -7  -3 293.362 333.686  39
   1   7  -4-423.021 2321.59  40
  -1  -7  -4 530.099 343.828  39
  -1  -7  -4-11.7975 111.786  19
   1  -7  -4-218.463 131.667  23
   1  -7  -4 176.138 313.107  39
   1   7  -4 2196.77 397.157  38
  -1   7  -5 1017.79 1013.85  13
   1  -7  -5 173.338 331.073  39
   1  -7   5 574.157 361.669  27
   1   7  -5-13.3880 707.027  28
  -1  -7  -5 11.3298 320.913  19
   1  -7   5 516.771 372.423  25
   1   7  -5 30.0200 461.772  31
  -1  -7   5 1237.01 1187.35  33
   1  -7   5-994.270 880.233  33
  -1   7  -5 224.191 1240.88  11
   1  -7   5 370.074 1300.21  42
  -1   7  -5 426.978 458.318   5
   1   7  -5 372.159 1455.00   6
  -1  -7   5 72.6545 1774.84   7
  -1  -7  -5 892.409 336.355  39
   1  -7   5-37.3995 1258.20  32
  -1  -7   5 523.832 318.064  16
  -1  -7   5 202.417 1252.38  37
   1   7  -5 1802.52 2457.57  40
   1   7  -5 140.305 451.303   5
   1   7  -5 88.5974 901.998  10
  -1  -7   5 1037.73 370.714  25
   1  -7   5 36.6413 1389.30  44
  -1  -7   5 363.438 377.632  27
  -2   0   0 2278.16 130.282   4
  -2   0  -1 7.78648 88.5046   1
  -2   0   1 14.9428 66.5437   2
   2   0   1 8.60186 47.4285   4
   2   0  -1 7.51478 68.9045   2
  -2   0   2 840.401 107.698   1
   2   0   2 362.165 554.057   7
  -2   0   2 1016.17 115.534  43
   2   0  -2 730.212 245.475  46
   2   0  -2 898.908 126.065  19
  -2   0  -2 690.498 179.064   1
  -2   0  -2 1114.65 246.596  27
   2   0  -2 733.459 148.071  29
  -2   0  -2 963.465 238.226  25
  -2   0   2 468.969 123.700   2
   2   0  -3 121.683 132.933  18
   2   0  -3-66.5662 183.687  29
   2   0  -3-144.894 700.817   6
  -2   0  -3-209.729 328.894  25
  -2   0  -3 22.3028 214.918   1
   2   0  -3 212.674 415.671  11
   2   0  -3 135.622 158.487  19
  -2   0   3-71.7561 130.702  43
   2   0   3-115.789 656.924   7
  -2   0  -3 64.3060 329.795  27
   2   0  -3-21.8454 307.485  46
  -2   0  -4 224.166 186.418  19
   2   0   4 164.156 117.960   4
  -2   0  -4-97.8781 256.223   5
  -2   0  -4 262.281 214.654  18
   2   0  -4 69.6542 168.026  19
  -2   0  -4 61.7100 174.327  29
   2   0  -4 405.729 209.585  29
  -2   0  -5 100.883 149.155  29
  -2   0  -5 127.017 179.239  19
  -2  -2   0 212.949 509.943  44
  -2  -2   0 84.6301 506.048  37
   2  -2   0-89.9873 202.149  21
  -2  -2   0 112.853 100.909   3
   2   2   0 323.193 89.9321   3
   2  -2   0 1273.32 133.095  26
  -2  -2   0 277.925 563.928  42
  -2  -2  -1-339.561 779.576  22
  -2  -2  -1-38.4021 128.526  27
   2  -2  -1-42.4324 83.8590  23
   2  -2  -1-115.274 114.657  26
   2  -2  -1 271.007 170.628  19
   2  -2  -1 110.737 114.874  15
   2  -2  -1-52.7051 198.652  21
   2   2   1-35.9753 136.702   3
  -2  -2  -1-5.02053 120.755  20
  -2  -2  -1-83.9153 196.948  18
   2   2   1-268.439 722.607  40
  -2  -2  -1-57.9659 136.163  25
  -2  -2  -1 45.0105 91.2043  26
   2  -2  -1 42.0712 163.055   3
   2  -2  -1-20.0044 101.311  27
  -2  -2  -1-15.4384 133.222  15
   2  -2  -1 12.4047 171.693  34
   2  -2  -1 75.5425 100.455  25
  -2  -2  -2 255.077 136.816  20
   2  -2  -2 251.473 124.057  15
   2  -2  -2 333.710 105.158  29
  -2  -2  -2 499.657 126.244  26
  -2  -2  -2 226.361 178.672  27
  -2  -2  -2 258.279 200.286  18
  -2  -2  -2 746.685 174.456  19
   2  -2  -2 202.935 160.312  25
   2  -2  -2 437.301 216.059  39
  -2  -2  -2 304.758 113.310  15
   2  -2  -2 291.336 172.508  18
  -2  -2  -2 263.269 81.1134  23
   2  -2  -2 288.129 148.487  27
  -2   2   2 14.3100 17.2240   2
   2  -2  -2 361.279 151.678  26
   2  -2  -2 320.685 151.837  19
   2  -2  -2 609.939 102.549  23
  -2  -2  -2 277.708 194.455  25
   2   2   2 357.980 200.869   3
   2  -2  -3 9.44266 123.100  29
  -2  -2  -3-26.1205 88.8064   4
   2  -2  -3-122.347 241.981  25
  -2  -2  -3-122.024 185.886  26
  -2  -2  -3-262.393 260.095  25
  -2  -2  -3-173.511 111.752  15
   2   2   3 49.5253 85.1979  17
   2  -2  -3-161.749 207.604   5
  -2   2   3-71.9484 250.672   3
   2  -2  -3-259.113 138.782  15
   2  -2  -3-26.9699 179.390  18
   2  -2  -3-6.26612 211.657  26
  -2   2   3-76.6493 138.976  43
  -2  -2  -3-18.5484 243.391  27
  -2  -2  -3-10.3698 102.615  29
   2  -2  -3 198.908 239.083  27
  -2   2   3-138.413 156.592   2
  -2  -2  -3 5.83328 90.0664  23
   2  -2  -3 674.871 768.276  22
   2  -2  -3 110.927 101.543  23
  -2  -2  -3-296.003 212.781  18
  -2  -2  -3 133.076 146.939  20
  -2  -2  -3-11.4665 179.300  19
   2   2   4 82.5434 93.7529   2
  -2  -2  -4-82.1594 116.349  23
  -2   2   4-108.149 182.947   2
   2  -2  -4-5.55640 191.200  19
   2  -2  -4-113.207 155.633  15
  -2  -2  -4-229.788 342.245  25
   2   2   4 65.6592 158.942  43
  -2  -2  -4-264.293 280.623   5
  -2  -2  -4 320.372 170.863  20
  -2   2   4-4.96211 152.900  43
  -2  -2  -4 45.8381 119.832  29
   2  -2  -4-639.955 332.940  25
  -2  -2  -4-849.319 336.768  27
   2  -2  -4 126.287 119.827  23
   2  -2  -4 97.2074 242.600   5
   2  -2  -4 87.4283 317.943  27
  -2  -2  -4 11.2408 132.908  15
  -2  -2  -4 79.0478 218.798  18
  -2  -2  -4-94.6285 207.602  19
   2  -2  -4 79.4221 133.901  29
   2  -2  -4-163.815 189.066  18
  -2  -2  -5-16.4958 141.745  15
  -2   2   5-31.8505 163.331  43
  -2  -2  -5-56.5790 182.643  20
   2  -2  -5-62.2313 139.258  29
   2  -2  -5 427.876 204.011  18
  -2  -2  -5-272.668 364.742  25
   2  -2  -5-96.4370 161.409  15
   2  -2  -5-24.1375 256.681   5
   2  -2  -5 216.186 203.224  19
  -2  -2  -5 159.043 293.450   5
   2  -2  -5-152.986 129.086  23
   2   2   5-27.6287 172.137  43
  -2  -2  -5-104.605 120.297  29
  -2  -2  -5-28.4230 354.497  27
  -2  -2  -5 150.910 216.231  19
  -2  -2  -5-84.6158 118.047  23
  -2  -2  -5 65.6595 223.804  18
  -2  -2  -6 87.5784 228.292  19
   2  -2  -6-309.776 217.525  18
   2   2   6 97.5675 170.410  43
  -2  -2  -6 107.875 192.377  20
  -2  -2  -6-20.7693 238.186  18
   2  -2  -6 126.588 215.375  19
   2  -2  -6-21.1957 137.429  29
   2  -2  -6 9.05899 121.913  23
  -2   2   6 91.1030 171.730  43
   2  -2  -6 199.275 271.496   5
   2  -2  -6 79.7827 167.587  15
  -2  -2  -6-131.231 299.533   5
   2  -2  -7 48.9318 169.658  15
   2  -2  -7-7.00869 219.768  19
  -2   2   7 28.7170 159.274  43
  -2  -2  -8-200.185 274.055   5
   2  -2  -8-35.7176 193.263  19
  -2  -2  -8-15.4679 208.147  19
  -2  -2  -8 101.468 179.751  20
   2  -4  -1 11.2652 294.933  15
   2  -4  -1-167.493 350.733  21
   2  -4  -1-69.5968 194.094  26
  -2   4   1 196.451 179.652   3
  -2  -4  -1 159.830 216.116  25
   2  -4  -1 37.3560 187.869  25
   2  -4  -1 48.8984 733.037  32
  -2  -4  -1-10.5686 169.787  26
   2   4   1 101.208 169.266   3
   2  -4  -1 131.823 296.284  34
  -2  -4  -1 241.809 313.672  19
  -2  -4  -1 107.272 215.997  27
  -2  -4  -1 18.3517 772.495  32
   2  -4  -1-97.7154 185.643  27
  -2  -4  -2-121.364 338.336  19
  -2  -4  -2-189.789 225.714  27
  -2  -4  -2 4.22307 121.027  23
   2  -4  -2-310.459 304.267  19
  -2  -4  -2-294.411 243.873  15
  -2  -4  -2-126.417 269.107  34
   2   4   2-11.6383 140.013   9
   2  -4  -2-155.213 191.838  26
  -2  -4  -2 39.1331 178.066  26
   2  -4  -2-367.799 188.328  27
   2  -4  -2 92.4273 241.474  15
  -2  -4  -2-104.510 253.539  21
   2   4   2 142.262 199.143   3
   2  -4  -2 45.3267 189.831  25
  -2  -4  -2-265.565 232.010  25
   2  -4  -2 5.53058 278.549  34
   2  -4  -2 59.9898 139.900  23
  -2  -4  -3 223.501 216.887  15
   2  -4  -3-40.2059 129.181  23
  -2  -4  -3-88.6424 295.794  19
  -2  -4  -3 182.422 200.150  20
  -2  -4  -3-4.95108 184.107  26
  -2  -4  -3-130.301 315.606  39
   2  -4  -3 216.980 201.622  27
  -2  -4  -3 199.659 117.525  23
   2  -4  -3 42.0647 218.797  25
   2  -4  -3-149.020 204.739  26
   2  -4  -3 24.4468 300.708  39
   2  -4  -3 40.3304 270.824  19
  -2  -4  -3 49.5419 229.777  27
   2  -4  -3 43.4446 201.886  15
  -2  -4  -3 236.640 243.820  25
   2  -4  -4 107.660 120.081  23
   2  -4  -4-78.2080 179.662  15
   2  -4  -4-50.3583 302.826  39
  -2  -4  -4 321.458 316.976  39
  -2  -4  -4 63.9269 266.762  19
  -2  -4  -4 274.176 273.728  27
  -2  -4  -4 180.646 193.965  20
   2  -4  -4-181.661 247.247  26
  -2  -4  -4 40.3024 106.925  23
  -2  -4  -4 15.7355 175.789  15
   2  -4  -4 56.0838 274.609  19
  -2  -4  -4 256.672 283.402  25
  -2  -4  -4 176.575 227.002  26
  -2  -4  -4-144.855 296.362  18
   2  -4  -5-148.053 241.198  19
  -2  -4  -5-24.4790 114.210  23
   2  -4  -5-189.304 262.236  26
  -2  -4  -5 297.629 316.560  27
  -2  -4  -5-27.6862 204.128  20
  -2  -4  -5 48.9700 261.004  19
   2   4   5 51.6352 177.502  43
   2  -4  -5-178.318 177.421  15
   2  -4  -5 28.1702 123.957  23
  -2  -4  -5 317.030 322.887  25
  -2  -4  -5-663.963 302.225  18
  -2   4   5-67.3923 167.518  43
  -2   4   6 51.6482 170.547  43
   2  -4  -6-30.6431 254.920  19
   2  -4  -6-167.668 127.599  23
   2  -4  -6 61.6825 179.756  15
  -2  -4  -6 50.4456 210.265  20
   2   4   6-99.1317 174.598  43
  -2  -4  -6-126.109 270.172  19
   2   4   7 17.5158 173.728  43
  -2  -4  -7 8.59733 270.293  19
   2  -4  -7-39.2861 258.510  19
  -2  -4  -7-37.2128 214.697  20
  -2   4   7-40.3677 174.875  43
  -2  -6  -2 238.275 295.388  34
   2  -6  -2-172.211 156.393  23
  -2  -6  -2-88.3059 242.127  25
  -2  -6  -2 425.206 230.616  27
  -2  -6  -2-109.762 139.391  23
   2  -6  -2-259.498 216.606  26
  -2  -6  -2 72.6003 198.319  26
   2  -6  -2-106.685 307.553  34
  -2  -6  -3-105.205 333.066  39
   2  -6  -3-168.326 320.190  39
   2  -6  -3-20.5513 228.332  26
   2  -6  -3 45.6700 152.378  19
   2  -6  -3-344.841 277.687  15
  -2  -6  -3-36.3785 236.191  27
  -2  -6  -3-142.996 287.335  34
  -2  -6  -3-48.2999 249.811  25
  -2  -6  -3-107.361 344.706  19
  -2  -6  -3 87.8591 126.579  23
   2  -6  -3 102.484 139.125  23
   2  -6  -4 75.7109 334.861  19
   2  -6  -4 436.456 266.367  26
   2  -6  -4 180.755 131.191  23
   2  -6  -4-249.841 234.547  15
   2  -6  -4-125.283 332.756  39
  -2  -6  -4 178.354 336.945  39
  -2  -6  -4-803.849 345.927  19
  -2  -6   5-656.346 861.326  44
  -2  -6   5-260.796 791.117  42
  -2  -6   5 479.578 689.562  37
   2   6  -5 67.7563 499.137  31
   2   6  -5-342.188 394.179  46
  -2  -6   5-109.055 771.585  32
   2  -6  -5-29.8433 316.424  19
  -2  -6  -5 10.6281 339.725  19
  -2  -6   5 247.186 219.542  27
  -2  -6  -5 14.8292 338.048  39
   2  -6  -5-8.44241 122.223  23
  -2  -6   5-568.673 231.807  25
  -2   6   5 24.1304 180.101  43
  -2   6   6 5.91704 179.678  43
   2  -6   6 450.564 595.571  30
  -2  -6  -6 52.3092 333.079  19
   2   6  -6 438.221 1182.38  31
   2   6  -6 509.429 701.068  46
   2   6   6 24.6480 176.999  43
  -2  -6   6-798.690 1244.94   8
  -2  -6   6 173.481 126.890  25
  -2  -6   6-84.4652 851.599  21
   2   6  -6-943.418 1941.93  40
  -2  -6   6 386.611 313.156  16
   2   6  -6 823.812 1254.85  28
  -2  -6   6-98.3103 1724.22   7
  -2   6  -6-222.178 410.159  46
  -2   6  -6 484.437 607.179  28
   2   8  -3-872.901 1028.26  31
  -2   8  -3 1131.38 2546.94  40
  -2   8  -4-911.167 1292.38   6
  -2  -8   4 1250.95 1633.44   7
   2   8  -4 336.636 618.495  28
  -3  -1   0 51.1292 46.3260   3
  -3  -1   0 176.216 73.9330  25
   3  -1   0-10.0952 84.0671  45
   3  -1   0-8.70065 8.48031   2
   3   1   0 148.060 47.0154   3
  -3  -1   0 91.8557 71.9044  27
  -3  -1  -1 13460.0 718.664  39
   3  -1  -1 13562.7 698.561  26
  -3  -1  -1 13301.4 692.155  20
  -3   1   1 12061.5 734.692   2
   3  -1  -1 13195.4 692.841  20
  -3   1   1 12228.1 717.138   3
  -3  -1  -2-28.0558 194.480  39
   3  -1  -2 411.787 82.1036  23
  -3   1   2 428.790 137.333   2
  -3  -1  -2 400.552 187.032   5
  -3  -1  -2 620.350 209.564  25
   3  -1  -2 418.280 133.153   5
  -3  -1  -2 386.375 94.3335   4
   3  -1  -2 474.507 168.848  26
   3  -1  -2 435.586 108.676  29
  -3  -1  -2 34.8159 191.013  27
   3  -1  -2 428.811 99.9902  15
  -3  -1  -2 247.208 138.439  18
  -3  -1  -2 450.298 74.0764  15
  -3   1   2 357.411 184.353   3
  -3   1   2 390.472 96.2194  43
  -3  -1  -2 314.081 66.7023  23
   3  -1  -2 516.237 105.638  19
   3  -1  -3 5497.75 321.998  19
  -3  -1  -3 5188.88 422.264  27
   3  -1  -3 4920.43 341.966   5
  -3   1   3 4198.13 343.921   2
  -3   1   3 5060.28 318.066  43
  -3  -1  -3 5341.55 299.679  15
   3  -1  -3 4493.29 380.583  31
  -3  -1  -3 5076.69 426.659  25
   3  -1  -3 5253.38 331.527  29
   3  -1  -3 5329.42 317.602  15
   3  -1  -3 4872.67 319.145  18
  -3  -1  -3 5070.54 298.065  29
  -3  -1  -3 6053.46 302.405  23
   3  -1  -3 5201.27 510.976  10
  -3  -1  -4-103.948 374.212  25
   3  -1  -4 58.2818 122.972  23
  -3   1   4 222.583 180.153   2
  -3  -1  -4 123.287 125.452  15
  -3  -1  -4 212.816 268.093   5
   3  -1  -4 114.341 290.956  31
  -3  -1  -4 27.8823 228.807   1
   3  -1  -4 41.4215 167.144  19
  -3  -1  -4-177.771 195.144  19
  -3  -1  -4-279.354 376.830  27
  -3  -1  -4-4.02841 39.1709  23
   3  -1  -4 143.917 496.799  10
   3  -1  -4-209.866 229.833   5
  -3  -1  -4 470.944 215.248  18
   3  -1  -4-152.807 173.451  29
   3   1   4 483.157 460.314   8
   3  -1  -4-72.2086 173.505  18
   3  -1  -4 25.0410 149.059  15
  -3   1   4-76.2099 157.647  43
  -3  -1  -4 57.4338 117.274  29
   3  -1  -5 2312.51 292.037   5
  -3  -1  -5 1725.00 183.265  15
  -3  -1  -5 807.163 402.909  27
   3  -1  -5 82.0819 488.684  10
   3  -1  -5 1920.13 221.250  29
  -3  -1  -5 1931.20 173.741  29
   3  -1  -5 1869.87 222.400  19
  -3  -1  -5 1952.47 247.085  19
  -3  -1  -5 1812.19 314.033   5
   3  -1  -5 2264.23 208.734  15
   3  -1  -5 2363.88 229.984  18
  -3  -1  -5 1214.64 408.789  25
   3  -1  -5 1370.41 176.050  23
  -3  -1  -5 1919.04 258.914  18
  -3   1   5 2178.64 203.890  43
   3  -1  -6 11.6563 182.305  15
  -3  -1  -6 22.1147 218.750  19
  -3  -1  -6 170.740 235.786  18
  -3  -1  -6 38.7893 145.455  15
   3  -1  -6-356.658 205.794  19
   3  -1  -6 33.1979 161.911  29
  -3  -1  -6-141.480 314.407   5
   3  -1  -6 196.479 211.027  18
   3  -1  -6 5.71740 255.423   5
  -3  -1  -7-7.63696 193.914  19
  -3  -1  -7-250.214 213.827  18
   3  -3   0-120.709 170.014  26
   3  -3   0 421.846 530.944  41
   3  -3  -1 5788.13 316.652  15
   3  -3  -1 5509.29 531.005  33
   3   3   1 4656.35 278.758   3
   3   3   1 5508.80 323.194  38
   3   3   1 4870.97 244.890   9
   3  -3  -1 4915.11 354.280  19
   3  -3  -1 5234.77 233.465  16
   3  -3  -1 6450.19 273.635  27
  -3  -3  -1 4854.49 313.593   3
   3  -3  -1 4982.11 626.600  32
   3  -3  -1 4943.57 273.750  26
  -3  -3  -1 5902.57 297.800  27
  -3  -3  -1 6104.44 254.118  26
   3  -3  -1 6422.92 271.757  25
   3   3   1 4739.90 1126.93  40
  -3   3   1 5364.24 303.027   3
   3  -3  -1 5216.92 335.460   3
  -3  -3  -1 5795.85 299.630  25
   3  -3  -1 6513.67 329.909  34
   3  -3  -1 5232.77 373.382  21
   3  -3  -2 567.378 171.704  15
   3  -3  -2 565.911 162.927  27
   3  -3  -2 181.712 181.329  20
   3  -3  -2 665.996 253.984  34
   3   3   2 194.882 191.354   3
   3  -3  -2 462.722 127.635  23
  -3  -3  -2 481.592 192.866  27
  -3  -3  -2 558.619 212.251  34
  -3  -3  -2 422.392 268.004  19
  -3  -3  -2 407.807 186.659  15
  -3  -3  -2 457.835 107.190  23
  -3  -3  -2 383.867 138.322  26
   3  -3  -2 483.948 177.279  26
  -3  -3  -2 563.614 183.015  20
  -3  -3  -2 846.170 215.144  25
   3  -3  -2 481.028 69.2300  16
  -3  -3  -2 594.643 285.989  18
   3  -3  -2 300.612 167.367  25
   3  -3  -2 490.595 245.786  39
   3  -3  -3 3235.13 254.601  15
  -3  -3  -3 3021.74 326.585  18
   3  -3  -3 3342.44 271.715  20
   3   3   3 3352.17 317.465   3
   3  -3  -3 2809.89 278.335  25
  -3  -3  -3 3441.14 193.857  23
   3  -3  -3 3651.79 309.703  26
   3  -3  -3 3006.93 297.140  19
  -3  -3  -3 2955.50 320.985  25
   3  -3  -3 2705.29 269.716  27
   3  -3  -3 3036.34 232.638  29
  -3  -3  -3 3118.04 221.524  15
  -3  -3  -3 2817.57 306.701  27
   3  -3  -3 2888.35 344.585  39
   3  -3  -3 2855.45 309.518  18
  -3  -3  -3 2654.01 1172.90  22
  -3  -3  -3 3110.00 307.514  19
   3  -3  -3 3406.88 211.633  23
  -3  -3  -3 3927.32 263.526  26
  -3  -3  -3 2833.40 251.351  20
   3  -3  -4 543.770 193.410  20
  -3  -3  -4 212.303 1142.31  22
   3  -3  -4 482.156 252.468  26
  -3  -3  -4 551.376 108.511  23
  -3  -3  -4 327.902 278.412  18
   3  -3  -4 129.294 229.681  18
   3  -3  -4-87.0700 169.850  15
   3  -3  -4 202.619 216.579  19
   3  -3  -4 547.893 144.301  29
   3  -3  -4 500.481 288.526  27
  -3  -3  -4 465.895 281.929  27
   3  -3  -4 54.1531 292.891  25
  -3  -3  -4 418.226 153.341  15
  -3  -3  -4 264.663 229.751  19
  -3  -3  -4 282.088 290.814  25
  -3   3   4 345.388 158.563  43
  -3  -3  -4 99.5648 221.260  26
   3  -3  -4 210.922 126.120  23
  -3  -3  -4 401.046 187.519  20
  -3  -3  -5 1357.56 390.475  25
   3  -3  -5 1379.98 162.802  29
   3  -3  -5 1247.95 235.321  19
  -3  -3  -5 994.559 383.654  27
   3  -3  -5 1328.66 187.669  15
  -3  -3  -5 1311.84 140.280  23
  -3  -3  -5 1077.90 263.790  18
  -3  -3  -5 1505.84 257.740  19
   3  -3  -5 351.718 152.041  23
  -3  -3  -5 1121.40 217.124  20
  -3   3   5 1293.32 186.445  43
  -3  -3  -6-15.7894 247.627  19
   3  -3  -6-20.4576 227.461  19
   3  -3  -6 137.049 176.715  15
  -3   3   6 138.177 171.361  43
   3  -3  -6-121.243 127.644  23
  -3  -3  -6 14.6583 260.974  18
  -3  -3  -6-34.3478 203.881  20
  -3  -3  -6 312.601 371.186  27
  -3  -3  -6 89.5985 368.506  25
   3  -3  -6 292.692 142.948  29
  -3  -3  -7 28.7536 213.309  20
   3  -3  -7 410.240 121.593  23
  -3   3   7 5.79606 176.063  43
   3  -3  -7 612.441 182.368  15
  -3  -3  -7 560.608 269.173  18
  -3  -3  -7 81.8440 256.621  19
   3  -3  -7 64.2982 237.922  19
  -3  -3  -8-562.093 251.982  19
  -3  -3  -8-51.2873 203.611  20
   3  -5  -1 261.896 759.742  32
   3  -5  -1 145.567 303.309  34
   3  -5  -1 162.107 212.171  26
   3  -5  -2 130.959 160.635  23
   3  -5  -2 202.626 106.346  19
  -3  -5  -2 722.703 137.012  23
  -3  -5  -2 941.468 284.436  34
   3  -5  -2 313.935 219.775  26
   3  -5  -2 423.435 195.467  27
   3  -5  -2 387.983 300.566  34
   3  -5  -2 896.612 248.991  15
  -3  -5  -2 539.751 355.811  19
  -3  -5  -2 687.398 243.438  27
  -3  -5  -2 737.241 194.370  26
  -3  -5  -2 381.258 251.649  25
   3  -5  -2 852.441 205.620  25
   3  -5  -3 901.278 335.794  19
   3  -5  -3 343.719 163.308  23
  -3  -5  -3 1900.97 292.042  15
   3  -5  -3 1776.29 266.786  15
  -3  -5  -3 1566.15 147.021  23
   3  -5  -3 877.654 239.760  26
  -3  -5  -3 1771.55 284.928  25
  -3  -5  -3 1492.37 278.727  34
  -3  -5  -3 1162.87 364.203  19
   3  -5  -3 216.730 325.942  39
  -3  -5  -3 618.413 207.536  26
  -3  -5  -3 1419.46 268.728  27
  -3  -5  -3 1200.15 350.820  39
  -3  -5  -4 659.030 114.710  23
  -3  -5  -4 129.873 269.075  25
  -3  -5  -4-172.402 306.405  19
   3  -5  -4 333.460 317.460  19
   3  -5  -4 160.195 210.287  15
  -3  -5  -4 314.689 336.492  39
   3  -5  -4-116.117 309.248  39
   3  -5  -4-61.9049 262.087  26
  -3  -5  -4-7.24410 214.342  20
  -3  -5  -4 393.669 256.275  27
   3  -5  -4 487.837 223.030  20
   3  -5  -4 94.4031 131.164  23
   3  -5  -5-112.639 230.362  20
   3  -5  -5 715.448 215.554  15
   3  -5  -5 880.362 138.085  23
   3  -5  -5 507.476 295.187  19
  -3  -5  -5 36.6244 219.830  20
   3  -5  -5 331.651 270.934  26
  -3  -5  -5 296.403 313.770  19
   3   5   5 5.96265 184.835  43
  -3   5   5 518.586 175.727  43
   3   5   6 53.4792 177.539  43
  -3  -5  -6 173.433 307.871  19
  -3   5   6-52.0577 173.512  43
   3  -5  -6 84.5933 230.223  20
   3  -5  -6 260.930 129.674  23
  -3  -5  -6-89.6500 215.937  20
   3   5  -7 668.956 783.330  38
  -3  -5   7 311.114 1141.17   8
  -3  -5  -7-28.8962 307.540  19
  -3  -5  -7 22.6680 214.933  20
   3  -5  -7-23.4240 223.981  20
  -3  -5   7 397.946 304.217  16
  -3   5   7-39.9663 175.133  43
  -3  -7  -3 257.711 276.536  34
   3  -7  -3-28.6525 324.406  39
  -3  -7  -3 473.206 322.071  39
   3  -7  -3 666.888 149.998  23
   3  -7  -3 87.5945 233.187  26
  -3  -7  -4-12.0100 208.613  19
   3  -7   4-16.3349 613.763  33
  -3  -7   4 325.579 251.702  16
   3  -7  -4 10.7270 134.356  15
   3   7  -4 167.960 616.693  28
   3  -7  -4 57.1917 134.567  23
  -3  -7  -4 402.502 334.019  39
   3   7  -4 376.071 1071.69  31
   3  -7  -4 82.2046 269.239  26
   3  -7  -4 140.866 310.992  39
  -3   7   5 60.8663 179.202  43
   3  -7   5-61.7185 194.549  27
   3  -7   5 140.976 1263.46  37
  -3  -7   5-491.567 330.000  16
   3   7  -5 1131.60 1378.64  28
  -3  -7   5 1460.72 990.712  41
   3   7  -5-26.8764 2697.52  40
   3   7  -5 2021.41 762.330  38
  -3  -7  -5 162.061 333.831  19
   3  -7   5 157.543 1297.56  42
  -3  -7   5 119.821 1236.61   8
   3   7  -5-894.313 769.375  46
  -3  -7  -5 410.121 330.544  39
   3   7  -5-328.927 1072.81  31
  -3  -7   5 210.910 1186.12  37
   3  -7   5 485.977 1457.30  44
   3  -7   5-383.673 1272.50  32
   3  -7   5-158.218 200.956  25
  -4   0   0 6148.42 341.219   4
   4   0  -1-2.54342 46.9063  23
  -4   0  -1-193.136 133.798  25
  -4   0  -1-25.6389 102.701   5
   4   0   1 8.79607 69.3854  35
  -4   0   1 10.6947 78.7838   3
   4   0  -1-18.0522 163.994  31
  -4   0  -1-49.2866 77.4134  18
   4   0  -1 54.3074 143.000  46
   4   0   1 17.3057 66.0491   4
   4   0  -1-52.6151 83.0865  29
  -4   0  -1 7.84126 124.646  27
   4   0  -1 85.8082 116.144   2
   4   0  -2 4814.82 545.364  28
  -4   0  -2 4902.63 345.468   1
   4   0   2 5073.43 272.816   4
   4   0   2 5856.86 257.716  43
  -4   0  -2 4594.40 262.387  19
   4   0  -2 5791.44 455.906  31
   4   0  -2 2059.44 243.895  19
   4   0   2 4734.59 247.018  16
  -4   0   2 5695.31 255.258  43
   4   0   2 2938.07 478.481   8
   4   0  -2 3194.90 345.696  46
   4   0   3-28.0022 119.063   4
  -4   0  -3-144.404 332.288  27
   4   0  -3 393.558 329.797  46
   4   0   3-123.221 138.360  43
  -4   0  -3 25.3046 226.209   1
   4   0  -3 58.9101 636.228  28
   4   0  -3 16.0854 147.394  19
   4   0  -3-62.9861 193.038  29
  -4   0  -3-209.299 339.646  25
   4   0  -3 969.549 376.435  13
  -4   0  -4 13.4426 529.454  10
   4   0  -4 473.443 216.882  29
  -4   0  -4 484.101 378.081  27
   4   0   4 357.764 154.286  43
  -4   0  -4 719.720 378.401  25
   4   0  -4 15.6103 32.8858  23
  -4   0  -4 527.909 160.337  29
   4   0   4 558.215 131.569   4
  -4   0  -4 462.692 278.832   5
  -4   0  -4 243.445 228.677  18
  -4   0  -4 298.175 239.649   1
   4   0  -4 168.584 156.505  19
   4   0  -4-23.7454 330.955  46
  -4   0  -5 212.517 256.779   5
  -4   0  -5-101.949 146.001  29
  -4   0  -5 86.1090 216.808  18
   4   2   0 5155.79 298.417   9
  -4  -2   0 4971.05 375.267  19
  -4  -2   0 4621.98 295.412   3
  -4  -2   0 5386.43 646.174  37
   4   2   0 5032.58 289.248   3
   4  -2   0 4504.77 289.882  16
  -4  -2   0 5521.28 661.415  32
   4  -2   0 4842.73 396.225  30
   4  -2   0 5085.23 397.499  21
   4  -2  -1 48.8102 130.936  15
  -4  -2  -1 57.9379 152.867  27
   4  -2  -1 237.911 184.308  19
  -4  -2  -1 17.8359 87.0107  26
   4  -2  -1-183.946 175.933   3
   4  -2  -1 127.014 186.265  34
  -4  -2  -1-114.799 910.498  22
   4   2   1 225.737 229.022  31
  -4  -2  -1 13.1604 160.912  15
   4  -2  -1-56.6323 129.817  26
  -4  -2  -1-21.8569 156.142  25
   4   2   1-184.168 160.730   3
   4  -2  -1 9.76693 133.018  20
   4  -2  -1 8.30173 69.2149  16
  -4  -2  -1-30.7531 224.365  18
  -4  -2  -1 118.030 131.226  20
   4  -2  -2 1522.93 150.984  29
  -4  -2  -2 1442.83 184.371  34
   4  -2  -2 1388.57 182.346  19
  -4  -2  -2 1575.41 244.899  39
  -4   2   2 1185.77 209.979   2
   4  -2  -2 1442.61 226.000  39
   4  -2  -2 1270.53 182.507  26
  -4  -2  -2 1438.47 106.105  23
   4   2   2 1298.13 124.023  35
   4  -2  -2 1622.06 165.116  15
  -4  -2  -2 1727.25 159.914  26
   4  -2  -2 1503.93 130.658  31
  -4  -2  -2 1000.23 210.459  27
  -4  -2  -2 1511.56 158.287  20
  -4  -2  -2 1441.13 135.272  15
  -4  -2  -2 1691.76 225.058  25
   4  -2  -2 1337.32 182.862  18
   4   2   2 1552.73 135.362  17
   4  -2  -3 197.672 132.292  29
  -4  -2  -3-256.303 276.663  39
  -4   2   3 112.252 201.826   2
  -4  -2  -3 69.1591 87.1226  23
   4  -2  -3 76.9486 107.022  23
  -4  -2  -3 411.278 273.201  27
   4  -2  -3 177.927 242.024  25
   4  -2  -3-61.8637 152.889  20
   4  -2  -3 166.128 101.325  31
   4  -2  -3-5.84530 188.138   5
  -4  -2  -3 150.679 261.738   5
   4  -2  -3-74.1786 220.450  26
  -4  -2  -3 180.361 116.159   4
   4  -2  -3 413.993 164.203  18
  -4   2   3-60.4620 244.441   3
   4  -2  -3 374.613 243.981  27
  -4  -2  -3 98.8287 147.302  20
  -4  -2  -3 75.6707 181.599  26
  -4  -2  -3 293.683 225.449  18
   4  -2  -3 84.8714 145.144  15
  -4  -2  -3-105.672 108.400  15
  -4  -2  -3-10.7786 283.683  25
  -4   2   3 104.423 137.000  43
  -4  -2  -3 73.4920 94.2734  29
   4   2   3 56.5532 99.4260  17
   4  -2  -4 798.231 179.794  15
   4  -2  -4 443.578 164.024  29
  -4  -2  -4 1073.50 372.914  27
  -4  -2  -4 719.026 305.318   5
   4  -2  -4 555.742 144.575  23
  -4   2   4 671.564 260.728   2
  -4  -2  -4 765.025 116.706  29
  -4  -2  -4 924.364 250.334  18
  -4  -2  -4 715.391 221.652  19
   4   2   4 760.708 175.924  43
  -4   2   4 689.783 170.217  43
  -4  -2  -4 1021.17 127.513  23
  -4  -2  -4 692.656 135.146  15
  -4  -2  -4 287.988 177.378  20
   4  -2  -4 622.001 185.037  20
  -4  -2  -4 1217.40 385.641  25
   4  -2  -4 669.649 191.731  19
   4  -2  -5-70.6526 185.283  20
   4  -2  -5 90.3809 191.132  18
  -4  -2  -5 126.828 89.9047  23
   4  -2  -5-43.8099 168.277  15
   4  -2  -5 4.51119 131.501  23
   4  -2  -5-34.2579 147.654  29
  -4   2   5 246.029 161.661  43
   4   2   5-38.5571 171.625  43
  -4  -2  -5-119.445 306.943   5
  -4  -2  -5-154.940 238.969  18
  -4  -2  -5-638.340 390.523  27
  -4  -2  -5-286.765 183.000  20
  -4  -2  -5-434.800 379.376  25
   4  -2  -5-103.816 241.807   5
  -4  -2  -5 283.660 224.711  19
   4  -2  -5-160.541 194.468  19
   4  -2  -6-320.324 154.212  29
  -4  -2  -6 32.7795 189.715  20
  -4  -2  -6 442.138 246.614  18
  -4  -2  -6-52.8783 311.303   5
   4  -2  -6 143.665 205.286  19
  -4  -2  -6 214.552 386.225  25
  -4  -2  -6 52.5937 231.806  19
   4  -2  -6-142.911 172.227  15
   4  -2  -6 200.460 203.295  20
   4  -2  -6 32.3269 126.917  23
  -4   2   6 163.468 171.597  43
  -4  -2  -6 246.770 386.326  27
  -4  -2  -7-20.6967 204.072  20
  -4  -2  -7 7.82299 267.525  19
   4  -2  -7-52.2934 144.952  29
   4  -2  -7-105.045 175.188  15
   4  -2  -7 19.8246 213.041  19
  -4  -2  -7-128.550 284.688  18
   4  -2  -7-7.28207 206.144  20
  -4  -2  -8 14.1120 178.871  20
  -4  -2  -8-7.93249 208.676  19
  -4  -2  -8 346.151 288.047   5
  -4  -2  -8-228.701 244.982  18
   4  -4  -1 94.1230 170.915  27
   4  -4  -1-77.3596 199.978  26
   4   4   1 15.2058 68.5015   9
   4  -4  -1 303.839 172.006  25
   4  -4  -1 287.920 705.605  32
   4  -4  -1 161.113 294.240  34
   4   4   1 394.607 1139.98  40
  -4  -4  -1 585.810 360.525  19
  -4  -4  -1 141.979 220.969  27
   4  -4  -1-15.1689 365.322  21
   4  -4  -1 475.696 268.952  15
   4   4   1 256.769 164.905   3
  -4  -4  -1 4.92117 166.659  26
  -4  -4  -1-75.1973 229.167  25
   4  -4  -2 623.571 290.186  34
   4  -4  -2 739.511 165.375  23
  -4  -4  -2 574.806 264.516  25
   4  -4  -2 1202.30 249.475  15
   4  -4  -2 1206.80 365.381  19
   4  -4  -2 757.385 180.563  27
  -4  -4  -2 844.400 259.564  27
   4  -4  -2 1005.71 218.831  26
  -4  -4  -2 1101.98 237.131  15
   4   4   2 1010.48 170.092   9
  -4  -4  -2 883.268 265.461  34
   4  -4  -2 686.938 188.442  25
  -4  -4  -2 797.719 137.350  23
   4   4   2 1123.06 231.225   3
  -4  -4  -2 706.288 180.649  26
  -4  -4  -2 1661.43 391.302  19
  -4  -4  -3-19.9584 205.860  20
  -4  -4  -3 84.9277 208.873  15
   4  -4  -3 60.7935 268.362  19
  -4  -4  -3 36.1877 300.347  22
  -4  -4  -3 200.865 165.190  26
  -4  -4  -3-39.0083 254.192  25
   4  -4  -3 502.859 204.292  20
  -4  -4  -3 18.3732 241.623  27
   4  -4  -3-332.949 292.473  39
  -4  -4  -3-9.17660 294.979  19
  -4  -4  -3 91.1468 109.326  23
   4  -4  -3 390.537 199.906  15
   4  -4  -3-108.233 216.472  26
   4  -4  -3-14.3360 135.738  23
  -4  -4  -4-226.455 304.418  25
   4  -4  -4 474.176 204.528  20
   4  -4  -4-163.990 275.642  26
   4  -4  -4 240.321 269.036  19
  -4  -4  -4 341.768 198.969  20
  -4  -4  -4-207.543 307.403  18
  -4  -4  -4 302.375 278.766  27
  -4  -4  -4 258.629 102.189  23
   4  -4  -4-114.884 133.482  23
  -4  -4  -4 348.060 266.027  19
   4  -4  -4 251.468 318.319  39
  -4  -4  -4 1089.77 920.292  22
   4  -4  -4-71.0932 187.911  15
   4  -4  -5 111.114 245.669  19
  -4  -4  -5 16.9110 266.947  19
  -4  -4  -5 483.977 338.470  27
   4  -4  -5 345.133 212.355  20
  -4  -4  -5 86.0471 314.215  18
   4  -4  -5 167.934 147.567  29
  -4  -4  -5-216.400 346.191  25
   4  -4  -5-238.913 274.842  26
  -4  -4  -5-47.5223 202.043  20
   4  -4  -5 4.25635 126.848  23
  -4   4   5 104.521 169.472  43
   4  -4  -5 101.057 184.858  15
   4  -4  -6 188.681 130.678  23
   4  -4  -6-14.7282 214.370  20
  -4  -4  -6-26.0877 280.848  19
  -4  -4  -6-7.06393 205.748  20
   4  -4  -6-86.4243 244.581  19
   4  -4  -6-27.5868 143.651  29
  -4   4   6 112.987 176.076  43
  -4  -4  -6-249.412 299.761  18
   4  -4  -6 30.0065 186.678  15
   4  -4  -7 55.0591 127.588  23
   4  -4  -7-68.6304 214.380  20
  -4   4   7-45.5409 168.654  43
  -4  -4  -7-7.28537 209.801  20
  -4  -4  -7 53.2406 273.421  19
   4  -6  -2 286.283 119.132  15
  -4  -6  -2 10.1706 240.474  27
   4  -6  -2-155.019 169.866  23
  -4  -6  -2-12.8931 48.6690  19
   4  -6  -2-184.928 236.716  26
   4  -6  -2 257.417 308.234  34
  -4  -6  -2 244.949 278.406  34
  -4  -6  -2-327.355 256.273  25
  -4  -6  -2-76.5654 134.491  23
   4  -6  -3-43.3713 145.484  23
  -4  -6  -3-121.276 360.973  19
  -4  -6  -3-26.7835 275.428  34
  -4  -6  -3-189.339 261.910  27
   4  -6  -3-65.0707 224.650  26
  -4  -6  -3 153.026 349.484  39
   4  -6  -3-106.495 310.465  39
   4  -6  -3 10.9817 303.987  15
  -4  -6  -3-306.919 280.061  25
  -4  -6  -4-106.038 340.932  39
  -4  -6  -4-33.2983 343.108  19
   4  -6  -4 163.499 136.140  23
   4  -6  -4 198.768 273.230  26
   4  -6  -4-39.8180 307.570  39
   4  -6  -4 323.389 307.046  19
   4  -6  -4 207.928 241.799  15
   4  -6   5 849.995 953.148  36
   4  -6  -5-143.565 240.544  15
   4  -6  -5 164.935 269.504  26
  -4  -6  -5 120.771 334.876  39
  -4   6   5-212.321 177.268  43
  -4  -6  -5 119.824 346.477  19
  -4  -6   5-177.601 453.390  30
   4  -6  -5 71.8608 127.059  23
   4   6  -6 607.785 2857.87  40
   4   6  -6-48.0985 1246.50  11
   4   6  -6-17.5486 499.103   5
  -4  -6   6 122.004 766.085  32
   4   6  -6-186.126 950.017  10
  -4  -6   6 190.335 1136.64  33
  -4  -6   6-12.9024 561.829  42
  -4  -6   6 663.683 313.416  25
  -4  -6   6-803.781 1892.76  14
  -4  -6   6 1490.52 1519.78   7
  -4   6   6 168.310 177.014  43
  -4  -6   6-24.9375 303.466  27
   4   6  -6-9.45320 753.865  38
   4  -6   6-133.572 736.535  30
  -4  -6  -6-75.1501 329.989  19
   4   6  -6-559.456 993.918  31
  -4  -6   6 24.1858 693.298  37
   4  -6  -6-55.9988 128.958  23
   4   6   6 73.9283 184.802  43
   4   8  -3-144.646 807.463  28
   5  -1   0 105.586 78.4949  35
   5  -1   0 90.8031 87.4488  15
  -5  -1   0 530.135 545.120  22
   5  -1   0 218.438 104.696   2
   5  -1   0 184.112 148.250   1
   5  -1   0 262.424 63.2614  29
   5   1   0 181.374 62.7527  16
   5  -1   0 229.915 110.771  34
  -5  -1   0-29.0013 102.709  27
   5   1   0 60.3244 185.589  31
  -5  -1   0 214.689 145.671  19
  -5  -1   0 38.4878 338.195  32
  -5  -1   0 97.8159 102.814  25
   5  -1   0 140.375 79.9911  26
   5   1   0 200.286 734.008  40
   5  -1   1 360671. 18399.9  21
   5  -1  -1 359181. 18387.5  29
  -5   1  -1 379193. 18391.0  18
  -5  -1  -1 363752. 18379.4  20
   5  -1   1 386524. 18398.1  35
   5  -1  -1 348018. 18387.1   4
  -5   1   1 367262. 18404.0   3
   5  -1  -1 332647. 18387.0  31
   5  -1  -1 341820. 18404.9   1
  -5  -1  -1 358204. 18400.8  39
   5  -1  -1 363568. 18407.6   3
   5  -1   1 355004. 18391.5  16
   5  -1  -1 339609. 18385.3  35
   5  -1   1 384659. 18401.5   2
   5  -1  -1 345700. 18380.6  23
  -5  -1  -1 352792. 18399.7  27
  -5   1  -1 384102. 18400.8  11
  -5   1   1 364404. 18432.5   2
   5  -1  -1 353200. 18378.1  16
   5  -1  -1 370700. 18380.5  20
  -5  -1  -1 351982. 18401.4  25
  -5  -1  -1 359304. 18388.1  19
   5   1   1 351686. 18386.7  17
  -5   1  -1 353402. 18384.6   5
  -5  -1  -2-167.345 162.341  19
   5   1   2-512.990 149.422  35
  -5   1  -2-87.8329 365.018  10
  -5   1  -2-8.11820 479.821  11
   5  -1  -2-109.894 110.834  19
  -5   1   2-795.815 285.412   2
   5  -1  -2-336.195 234.175  26
  -5  -1  -2-1010.42 285.103  39
  -5  -1  -2-453.084 167.543   4
   5  -1  -2-389.539 204.843  31
  -5   1  -2 781.863 322.398  13
  -5   1  -2 60.8900 132.299  18
  -5   1  -2 456.890 583.689   6
  -5   1   2 97.2165 104.569  43
  -5   1   2-594.536 270.284   3
  -5   1  -2-73.8531 184.963   5
   5  -1  -2-120.852 88.9932  16
   5  -1  -3 159984. 769.248  15
   5  -1  -3 157580. 714.792  19
   5   1   3 162915. 757.609  43
   5  -1  -3 161855. 688.735  18
  -5   1   3 161610. 1116.10   3
  -5  -1  -3 153862. 621.867  15
  -5  -1  -3 157742. 818.701  19
  -5  -1  -3 155851. 617.069  29
   5  -1  -3 162421. 716.670   5
   5  -1  -3 152580. 854.982  29
  -5  -1  -3 155356. 850.384   5
   5  -1  -3 155252. 723.750  23
  -5  -1  -3 146957. 836.503  18
  -5  -1  -3 150055. 1136.66  25
  -5   1   3 137429. 1028.71   2
  -5   1   3 155282. 739.376  43
   5   1   3 155392. 591.657  16
   5  -1  -3 148595. 896.797  31
  -5  -1  -3 149103. 1111.71  27
  -5  -1  -4-135.986 101.951  29
   5  -1  -4-18.2877 135.074  23
   5  -1  -4-18.9181 160.001  19
   5   1   4 196.979 159.072  43
   5  -1  -4-189.469 183.822  29
  -5  -1  -4-637.980 397.968  27
  -5  -1  -4-137.285 114.600  15
   5  -1  -4-177.598 293.016  31
  -5  -1  -4-488.275 226.845  18
   5  -1  -4-238.859 160.387  15
  -5   1   4 205.062 153.473  43
  -5  -1  -4-87.0966 253.480   1
  -5  -1  -4-122.758 390.163  25
  -5  -1  -4 251.895 293.208   5
  -5   1   4 21.8064 201.110   2
  -5  -1  -5 55852.7 2939.38   5
  -5  -1  -5 47167.4 2991.79  25
   5  -1  -5 57619.9 2931.53  29
   5   1   5 57054.0 2918.90  43
  -5   1   5 53251.9 2915.28  43
   5  -1  -5 60221.0 2921.71  15
  -5  -1  -5 46753.0 2987.46  27
   5  -1  -5 60100.0 2917.38  18
  -5  -1  -5 58035.7 2933.39  18
   5  -1  -5 57164.2 2921.57   5
   5  -1  -5 54139.6 2917.71  19
   5  -1  -6 5.13767 3.55008  23
  -5  -1  -6-59.8266 215.358  19
   5   1   6-28.8201 157.251  43
   5  -1  -6-108.936 189.445  29
   5  -1  -6 24.8019 196.570  19
   5  -1  -6-212.588 195.839  18
   5  -1  -6-85.7446 236.749   5
  -5  -1  -6-46.3464 239.440  18
   5  -1  -6 110.809 176.873  15
  -5  -1  -6-7.29317 322.312   5
  -5  -1  -7 171.364 283.841   5
  -5  -1  -7 7.75047 202.947  19
  -5  -1  -7 110.386 215.967  18
   5  -3   0 311.793 179.943  26
  -5  -3   0-79.7326 704.516  32
   5  -3   0 209.759 109.763  16
   5  -3   0 363.585 394.485  30
   5  -3  -1 161049. 8267.66  16
   5   3   1 184140. 8399.83  40
  -5  -3  -1 153331. 8298.90  19
   5  -3  -1 174884. 8272.14  27
   5  -3  -1 164832. 8313.67   3
  -5  -3  -1 163616. 8295.59  27
   5  -3  -1 170386. 8278.24  34
  -5  -3  -1 157144. 8455.11  22
  -5  -3  -1 167521. 8297.69  25
  -5  -3  -1 181984. 8268.60  26
   5  -3  -1 151888. 8275.07  26
   5   3   1 158233. 8278.13   3
   5   3   1 156009. 8271.91   9
   5  -3  -1 172051. 8271.61  25
   5  -3  -1 158837. 8281.26  15
   5  -3  -2 205.794 174.659  15
  -5  -3  -2-169.679 177.054  20
  -5  -3  -2 391.990 216.266  25
   5  -3  -2 64.7425 220.933  39
   5  -3  -2 380.510 182.215  20
  -5  -3  -2 27.2868 180.671  15
  -5  -3  -2 383.450 200.432  34
  -5  -3  -2 865.604 1203.08  22
   5  -3  -2 312.990 72.5942  16
   5  -3  -2 236.511 140.783  29
   5   3   2 223.503 186.681   3
  -5   3   2 125.416 204.669   3
   5  -3  -2 342.678 195.818  26
   5  -3  -2 339.420 132.262  27
  -5  -3  -2 452.422 93.4429  23
  -5  -3  -2 205.370 126.807  26
  -5  -3  -2 485.870 273.388  39
  -5  -3  -2 395.040 212.744  27
   5  -3  -2-185.841 263.788   3
  -5  -3  -2-104.655 289.810  18
   5  -3  -2 163.357 137.345  25
   5  -3  -2 349.801 247.702  19
   5  -3  -2 192.685 125.029  23
   5  -3  -3 93789.8 4698.96  20
  -5   3   3 95395.4 4749.84   2
  -5  -3  -3 91191.4 4696.64  20
  -5  -3  -3 94486.4 4738.34  39
   5  -3  -3 101174. 4711.74  26
  -5  -3  -3 91642.3 4710.08  19
  -5  -3  -3 88970.9 4712.69  18
  -5  -3  -3 92477.4 4690.56  26
   5  -3  -3 87894.1 4694.42  29
  -5  -3  -3 89519.1 4723.61  25
  -5  -3  -3 89878.9 4719.91  27
   5  -3  -3 88037.6 4696.27  19
  -5  -3  -3 93622.7 4687.57  15
   5  -3  -3 88918.8 4694.37  27
   5  -3  -3 87369.8 4695.57  25
   5  -3  -3 84962.0 4692.62  15
   5   3   3 85725.3 4715.72   3
  -5  -3  -3 98763.1 4967.93  22
   5  -3  -3 78223.2 4716.87  39
   5  -3  -3 92115.8 4687.85  23
  -5  -3  -3 95507.4 4678.76  23
  -5   3   4 162.612 153.186  43
  -5  -3  -4 339.799 1162.43  22
  -5  -3  -4 37.0730 234.465  19
  -5  -3  -4 65.8978 313.610  39
  -5  -3  -4 70.8995 177.371  20
   5  -3  -4 106.221 216.753  19
  -5  -3  -4-205.614 291.526  18
  -5  -3  -4-35.3446 305.875  25
   5  -3  -4 66.2834 144.584  29
   5  -3  -4 37.1284 186.696  20
   5  -3  -4 52.5575 256.715  26
   5   3   4 115.438 161.181  43
   5  -3  -4 213.645 175.161  15
  -5  -3  -4-11.2410 302.148  27
  -5  -3  -4 13.7672 99.2427  23
   5  -3  -4-21.4592 126.217  23
   5  -3  -5 39566.9 2097.61  29
  -5  -3  -5 45170.4 2504.35  22
  -5  -3  -5 36602.7 2157.25  25
  -5   3   5 40251.9 2096.70  43
   5   3   5 41655.8 2099.34  43
   5  -3  -5 42314.3 2108.12  20
   5  -3  -5 39794.6 2104.37  19
  -5  -3  -5 39727.8 2117.36  18
   5  -3  -5 40070.8 2099.90  15
  -5  -3  -5 41309.6 2105.13  20
  -5  -3  -5 35586.9 2151.84  27
  -5  -3  -5 40907.8 2117.16  19
   5  -3  -6 152.157 221.246  19
  -5  -3  -6 45.2291 373.620  27
  -5  -3  -6-80.1958 202.394  20
  -5   3   6 48.9745 170.463  43
  -5  -3  -6-125.131 274.301  18
   5  -3  -6 90.2106 150.445  29
   5  -3  -6-139.207 135.831  23
  -5  -3  -6-426.384 385.177  25
  -5  -3  -6-8.12899 248.344  19
   5  -3  -6-170.023 185.428  15
   5   3   6 132.876 175.777  43
   5  -3  -6 113.322 208.298  20
   5  -3  -7 16636.9 856.529  29
   5  -3  -7 15991.8 847.824  23
   5  -3  -7 15027.6 863.486  15
  -5   3   7 17124.7 862.149  43
  -5  -3  -8 21.3568 202.001  20
   5   3   8 85.7678 154.554  43
   5  -3  -8-7.59501 213.849  20
  -5  -3  -8 8.46862 247.832  19
   5  -5  -1-8.38170 367.328  21
   5  -5  -1 350.301 702.038  32
   5  -5  -1 29007.4 468.510  15
   5  -5  -1 65929.0 550.672  26
  -5  -5  -1 80.2920 54.1617  19
  -5  -5  -1-186.660 241.197  27
  -5  -5  -1 55.2809 241.984  25
   5  -5  -1 66007.1 510.582  23
  -5  -5  -2 284.525 123.277  23
   5  -5  -2 118.516 161.827  23
   5  -5  -2 298.008 302.320  34
  -5  -5  -2-92.6063 268.191  34
   5  -5  -2 54.3171 222.633  26
  -5  -5  -2 449.632 336.318  19
  -5  -5  -2 536.349 251.572  27
  -5  -5  -2 62.5384 176.476  26
   5  -5  -2 320.147 251.414  15
  -5  -5  -2 73.5557 254.494  25
  -5  -5  -3 39805.9 2175.74  34
   5  -5  -3 38133.1 2207.51  19
  -5  -5  -3 41293.9 2201.60  27
  -5  -5  -3 40357.1 2218.58  19
   5  -5  -3 44321.0 2197.62  15
  -5  -5  -3 41025.6 2205.99  25
  -5  -5  -3 43367.9 2157.74  23
   5  -5  -4 434.123 278.179  26
  -5  -5  -4-29.4888 319.060  19
   5  -5  -4-27.8237 218.975  15
   5  -5  -4 316.762 316.861  19
  -5  -5  -4-85.5304 214.423  20
   5  -5  -4 198.892 226.723  20
  -5  -5  -4 123.035 267.789  27
   5  -5  -4 23.8123 135.249  23
  -5  -5  -4 32.7872 290.469  25
   5  -5  -4-110.851 303.831  39
   5  -5  -5 22762.4 1107.60  23
  -5  -5  -5 20428.5 1189.10  25
   5  -5  -5 19610.6 1132.39  20
   5  -5  -5 20016.0 1127.88  15
  -5  -5  -5 20602.9 1182.14  27
  -5   5   5 20717.3 1116.78  43
   5  -5  -6 188.678 130.592  23
   5  -5  -6 15.3597 225.950  20
  -5  -5  -6 9.90063 312.600  19
   5  -5  -6-27.0055 212.505  15
  -5  -5  -6-14.6399 220.046  20
  -5   5   6 300.336 172.309  43
  -5   5   7 10047.7 537.374  43
   5   5  -7-584.650 2664.61  40
  -5  -5   7-105.615 820.610  33
   5  -5  -7 9983.62 517.704  23
  -5  -5   7 14526.5 2051.21  14
  -5   5  -7-39.0043 1246.05  28
  -5  -7  -3 462.595 335.552  39
  -5  -7  -3 342.141 268.638  25
   5  -7  -3 18226.6 362.408  26
  -5  -7  -3-238.977 247.489  27
   5  -7  -3 16688.1 276.130  23
   5  -7  -4 45.3277 138.688  23
   5  -7  -4-131.685 241.078  15
  -5  -7  -4 36.5232 269.550  19
  -5  -7   4-350.409 739.252  21
   5  -7  -4-106.996 310.953  39
   5  -7   4-115.636 184.487  27
   5  -7  -4-268.847 280.353  26
  -5  -7  -4 345.033 335.948  39
   5   7  -4-348.175 472.127  46
   5  -7   4-63.3697 188.773  25
  -5  -7  -5 8505.49 631.594  39
   5   7  -5 2166.86 826.868  38
   5   7  -5 91.7266 1265.62  28
   5   7  -5-324.953 1014.93  31
   5   7  -5 53.3441 2478.52  40
  -5  -7   5 53.7688 1081.41  41
   5  -7   5 48.7375 1369.63  32
   5  -7   5 154.929 1366.73  42
   5  -7   5 291.181 1549.50  44
   5   7  -5 515.448 842.649  46
   5  -7  -5 11588.2 514.270  23
  -5   7   5 10887.9 534.253  43
   5  -7   5 7353.38 1240.17  37
   6   0   0 98353.2 5375.33  31
  -6   0   0 111232. 5382.22   4
   6   0   0 104417. 5366.38  17
   6   0   1 86.8001 95.8901   4
  -6   0   1-133.247 91.2180   3
   6   0  -1-84.0082 195.016  31
  -6   0  -1-41.5068 78.9506  19
   6   0   1 44.3502 104.731  31
   6   0   1 42.3632 63.8784  16
   6   0  -1-6.58835 64.3338  16
  -6   0  -1 106.971 157.568  25
  -6   0  -1-16.4350 105.268  18
  -6   0  -1 109.861 150.362  27
   6   0  -1 16.5915 103.052  29
   6   0  -1-2.73774 58.1552  23
   6   0   1-10.6327 97.6282  35
  -6   0  -1 34.7164 145.657   5
   6   0   2 143811. 7393.33  16
   6   0  -2 132415. 7525.79  40
   6   0  -2 137226. 7414.48  29
   6   0   2 136962. 7397.31  21
  -6   0  -2 145994. 7397.81  19
  -6   0  -2 142831. 7401.29   5
   6   0  -2 147846. 7449.38  31
   6   0   2 147348. 7402.61  35
  -6   0  -2 131679. 7433.29  27
  -6   0  -2 136854. 7437.54  25
   6   0   2 148898. 7412.54   4
  -6   0  -2 143898. 7453.61   1
   6   0   2 141778. 7393.08  43
  -6   0  -2 147051. 7403.31  18
   6   0  -2 155052. 7397.45  16
   6   0  -2 142702. 7393.53  23
  -6   0  -3 56.1887 254.126   1
   6   0   3 89.6261 178.061  21
   6   0  -3-111.356 120.882  23
  -6   0  -3 39.8045 153.006  19
   6   0   3 39.6851 104.016  16
  -6   0  -3-147.300 259.483   5
   6   0   3 121.061 129.021   4
   6   0  -3 90.3859 442.237  31
  -6   0  -3 6.68764 197.502  18
   6   0   3 33.5313 134.159  43
   6   0  -3 295.533 331.623  46
   6   0  -3 218.648 136.106  19
   6   0   3-443.574 548.151   8
   6   0   4-110.269 382.802  16
  -6   0  -4 23373.7 458.465  29
   6   0   4 25638.7 498.478   4
   6   0   4 503.687 652.436   8
  -6   0  -4 22036.2 621.686   1
  -6   0  -4 23489.8 732.462  27
  -6   0  -4 27628.3 521.482  19
   6   0  -4 24552.9 561.317  29
  -6   0  -4 22355.0 723.972  25
  -6   0  -5 168.778 293.567   5
  -6   0  -5 58.1824 204.372  19
  -6   0  -5 31.6901 229.352  18
  -6  -2   0 158981. 7850.18  32
   6  -2   0 142382. 7807.61  16
   6   2   0 139401. 7967.00  40
   6   2   0 159576. 7800.77   3
   6  -2   0 156629. 7807.44  34
   6   2   0 152761. 7812.72   9
  -6  -2   0 152013. 7828.88  25
  -6  -2   0 139080. 7835.16  19
  -6  -2   0 150898. 7828.51  27
   6  -2   0 145954. 7806.01  26
   6  -2   0 157577. 7822.46  15
   6   2   0 152073. 7882.05  31
   6  -2  -1-191.959 174.692  31
  -6  -2  -1 25.0401 88.9316  26
   6  -2  -1-455.034 138.742  35
   6  -2  -1-343.727 165.443  20
  -6   2   1-260.629 214.379   3
  -6  -2  -1-242.913 243.926  19
  -6  -2  -1-315.351 157.785  20
   6  -2  -1-180.304 147.831  29
   6   2   1-381.868 168.871   3
   6   2   1-596.408 243.739  31
   6   2   1-142.494 103.799  16
   6  -2  -1-105.752 99.7309  16
  -6   2   2 41482.2 2330.80   3
   6  -2  -2 39967.2 2317.94  39
  -6  -2  -2 46503.6 2293.01  15
  -6  -2  -2 44920.4 2329.55  27
  -6   2   2 46518.4 2359.13   2
   6  -2  -2 51663.2 2325.26  26
  -6  -2  -2 43774.5 2292.51  34
   6  -2  -2 41827.8 2299.45  31
   6   2   2 45061.8 2303.41  35
  -6  -2  -2 45527.2 2303.54  20
  -6  -2  -2 44272.3 2285.00  23
   6  -2  -2 44539.3 2299.34  19
   6  -2  -2 41079.1 2296.55   4
   6  -2  -2 42917.6 2289.44  16
  -6  -2  -2 52197.5 2294.68  26
  -6  -2  -2 43201.4 2331.47  25
   6  -2  -2 41026.3 2290.66  35
  -6  -2  -2 44219.2 2326.12  18
  -6  -2  -2 45153.3 2340.12  39
   6   2   2 44940.5 2303.07  17
   6   2   3 54.5375 113.500  17
   6  -2  -3 125.851 153.961  15
  -6  -2  -3 327.825 277.133  39
  -6  -2  -3 236.641 83.2688  23
   6  -2  -3 130.017 114.606  23
  -6  -2  -3-26.1635 94.4647  15
   6  -2  -3 190.217 154.451  20
   6  -2  -3 93.5284 80.4248  16
   6  -2  -3 86.5238 157.921  19
  -6  -2  -3-54.3355 148.212  20
  -6  -2  -3 334.844 283.226  27
  -6   2   3-125.763 211.087   2
  -6  -2  -3 211.976 128.989   4
  -6   2   3 137.065 127.306  43
   6  -2  -3 199.105 123.734   1
  -6   2   3 188.234 221.916   3
   6  -2  -3 413.325 238.068  26
  -6  -2  -3 172.747 236.325  18
   6  -2  -3-144.860 142.143  18
   6  -2  -3 89.7541 134.130  29
  -6  -2  -3 456.324 302.971  25
   6  -2  -3 342.292 138.917  31
   6  -2  -3 152.745 163.641   5
  -6  -2  -3 81.4865 209.963  19
   6  -2  -4 35711.1 1862.39   5
   6  -2  -4 35876.7 1858.76  18
  -6  -2  -4 34093.4 1931.39  27
  -6  -2  -4 37665.8 1870.32  20
  -6   2   4 34817.1 1864.83  43
   6  -2  -4 35546.4 1870.38  29
   6  -2  -4 37339.2 1866.70  19
   6  -2  -4 39569.6 1873.79  20
  -6  -2  -4 36352.5 1884.74  18
  -6  -2  -4 34762.9 1933.85  25
  -6  -2  -4 31466.1 1886.75   5
   6   2   4 37803.6 1868.01  43
  -6   2   4 29631.9 1894.57   2
   6  -2  -4 36099.9 1870.29  15
   6   2   4 34878.8 1861.10  17
  -6  -2  -5 223.470 249.455  18
   6  -2  -5 32.4665 131.187  23
   6  -2  -5 101.154 188.426  20
  -6  -2  -5-35.1589 175.068  20
   6  -2  -5 491.520 182.486  19
  -6  -2  -5-218.619 394.106  25
   6  -2  -5 68.3966 173.206  29
  -6  -2  -5-247.340 384.284  27
  -6  -2  -5-123.244 228.642  19
   6  -2  -5-98.8367 175.719  15
   6   2   5-218.353 170.431  43
  -6   2   5 138.697 159.324  43
  -6  -2  -5 112.761 307.410   5
   6  -2  -6 9009.28 503.115  29
  -6   2   6 8250.56 498.552  43
   6  -2  -6 9115.96 512.080  15
  -6  -2  -6 8337.55 663.124  27
   6  -2  -6 8832.66 520.233  20
  -6  -2  -6 7448.71 661.012  25
  -6  -2  -6 8451.54 536.088  19
  -6  -2  -6 9279.28 549.298  18
  -6  -2  -7 7.96493 235.336  19
   6  -2  -7-4.96320 11.3466  23
   6  -2  -7 98.9381 178.634  15
   6  -2  -7 108.266 202.609  20
  -6  -2  -7 6.65881 197.812  20
   6  -2  -7-56.6141 152.537  29
   6  -2  -7 227.323 205.219  19
  -6  -2  -7 92.3169 322.787   5
  -6  -2  -7 325.167 263.949  18
   6   2   7-11.4686 164.139  43
  -6  -2  -8 61.3015 173.596  20
  -6  -2  -8 42.4165 298.495   5
  -6  -2  -8 247.932 251.183  18
  -6  -2  -8-32.2508 219.570  19
   6  -4   0-13.2007 38.6015  15
   6  -4   0 237.354 186.895  26
   6  -4  -1-54.0546 155.978  27
   6   4   1 361.186 153.368   9
   6  -4  -1-285.426 657.963  32
   6  -4  -1 265.934 206.926  26
   6   4   1 109.833 151.983   3
   6  -4  -1 116.277 249.824  15
  -6  -4  -1 305.545 240.835  25
  -6  -4  -1 355.930 243.498  27
  -6  -4  -1 4.48634 156.099  26
   6   4   1 90.3340 1322.72  40
   6  -4  -1 377.108 125.961  16
   6  -4  -1-197.706 154.367  25
   6   4   2 33146.0 1667.50   3
   6  -4  -2 35022.2 1640.40  16
   6  -4  -2 33315.0 1688.66  19
   6   4   2 35069.2 1657.92   9
  -6  -4  -2 38099.7 1698.77  27
   6  -4  -2 36329.3 1670.91  26
  -6  -4  -2 39229.6 1653.27  26
   6  -4  -2 37286.9 1678.78  15
  -6  -4  -2 35424.1 1698.91  25
  -6  -4  -2 36705.0 1665.02  34
  -6  -4  -2 35033.7 1645.07  23
   6  -4  -2 39365.0 1663.80  23
   6  -4  -2 37960.2 1686.11  34
   6  -4  -3 110.787 146.330  23
  -6  -4  -3 248.758 93.3210  23
   6  -4  -3 128.866 211.078  15
  -6  -4  -3 180.549 276.527  25
   6  -4  -3 63.8055 287.915  39
  -6  -4  -3-255.219 307.289  39
   6  -4  -3 48.4463 277.022  26
  -6  -4  -3-70.0186 258.439  27
  -6  -4  -3-623.139 1213.14  22
  -6  -4  -3 28.2615 299.543  19
  -6  -4  -3 208.397 201.942  20
   6  -4  -3 377.810 287.315  19
   6  -4  -3 241.823 209.415  20
  -6  -4  -4 12142.9 682.834  20
  -6  -4  -4 12854.1 1485.95  22
   6  -4  -4 12409.2 690.113  20
  -6  -4  -4 11562.3 715.089  19
   6  -4  -4 13061.1 672.970  29
   6  -4  -4 10459.6 703.720  19
  -6  -4  -4 12305.4 752.724  25
  -6  -4  -4 12389.2 743.406  27
  -6  -4  -4 12257.0 756.319  39
  -6  -4  -4 12670.1 742.178  18
   6  -4  -4 11988.5 682.268  15
  -6  -4  -5-81.8542 354.193  25
   6   4   5-34.2177 171.003  43
   6  -4  -5 24.2483 274.229  26
  -6  -4  -5-172.116 204.016  20
   6  -4  -5 578.040 263.646  19
   6  -4  -5 82.3663 150.017  29
   6  -4  -5 26.7743 129.626  23
   6  -4  -5 97.8601 210.957  20
  -6  -4  -5 63.9863 312.544  18
  -6   4   5 193.778 163.269  43
  -6  -4  -5 146.281 340.729  27
  -6  -4  -5 17.3794 270.054  19
   6  -4  -5 175.914 190.849  15
   6  -4  -6 9246.48 564.319  20
  -6  -4  -6 8368.05 667.703  27
   6  -4  -6 9964.00 539.064  29
  -6  -4  -6 8661.76 671.049  25
  -6   4   6 9941.05 544.000  43
   6  -4  -6 9047.06 552.631  15
   6  -4  -6 9678.32 528.545  23
   6  -4  -7 326.882 133.922  23
  -6   4   7-83.9026 168.389  43
  -6  -4  -7 148.757 207.103  20
  -6  -4  -7 54.5159 270.670  19
   6   4   7 52.1932 173.892  43
   6  -4  -7-125.795 143.445  29
  -6  -4  -7 26.3745 298.086  18
   6  -4  -7 204.794 217.461  20
   6  -4  -7 44.5273 192.284  15
  -6  -6  -2 38.6590 142.943  23
  -6  -6  -2 172.448 255.773  27
  -6  -6  -2 162.975 274.089  34
  -6  -6  -2-12.9678 123.550  19
   6  -6  -2 9391.11 386.702  34
   6  -6  -2 11449.0 375.257  15
  -6  -6  -2-302.111 277.367  25
   6  -6  -2 9605.90 253.615  23
   6  -6  -3 37.4070 297.584  39
   6  -6  -3 221.064 151.681  23
  -6  -6  -3-61.4010 363.159  19
  -6  -6  -3 268.201 274.654  27
   6  -6  -3 249.036 235.137  26
  -6  -6  -3 91.1399 294.470  25
   6  -6  -3 753.730 254.841  15
   6  -6  -4 10120.5 551.866  26
   6  -6  -4 9805.31 533.135  15
  -6  -6  -4 8620.34 562.911  25
  -6  -6  -4 7924.46 546.125  27
   6  -6  -4 9196.55 474.415  23
   6  -6  -5 14.1856 131.792  23
   6  -6   5 942.197 990.416  36
  -6  -6  -5 22.2100 347.541  19
  -6  -6   5 242.655 396.979  30
   6  -6  -5 240.181 248.811  15
   6  -6  -5 49.6046 278.676  26
  -6   6   5-80.1288 174.469  43
  -6  -6   5 402.284 633.157  41
   6   6  -6 166.477 457.171   5
  -6   6   6 3471.56 227.069  43
  -6  -6   6-264.005 893.677  42
   6  -6  -6 3034.88 287.831  15
   6  -6   6 331.937 717.817  41
  -6  -6   6 23.4687 1136.99  33
  -6  -6   6-774.370 1209.74  32
   6  -6  -6 3269.43 188.814  23
   6  -6   6 65.0889 742.197  30
  -6  -6   6 2232.73 1170.70  37
  -6  -6  -6 87.6006 372.424  19
  -6  -6   6 1582.16 391.872  27
   6   6   6 220.231 233.626  43
  -6  -6   6 1534.79 384.604  25
   6   8  -3 213.025 395.457  46
   6  -8   4 228.387 859.060  12
   7  -1   0 641.814 113.712  15
   7  -1   0 488.247 117.792  35
   7  -1   0 503.233 173.101  45
   7   1   0 522.168 174.259  46
   7  -1   0 604.607 121.646   4
   7  -1   0 431.087 199.455   1
   7  -1   0-11.9957 207.405  12
   7   1   0 366.072 226.171  31
   7  -1   0 576.206 82.3554  29
   7  -1   0 684.610 79.4969  23
  -7  -1   0 445.770 176.515  19
  -7  -1   0 556.660 138.568  25
  -7  -1   0 761.943 381.772  32
  -7  -1   0 599.131 133.898  27
   7  -1   0 659.724 137.608  34
   7   1   0 625.887 86.8469  16
   7  -1   0 496.224 97.5731  26
   7  -1   0 440.476 147.586   2
  -7   1   0 344.652 173.174   2
  -7   1   0 907.314 201.855   1
   7   1  -1 53260.8 2525.55  28
  -7   1   1 56726.2 2475.21   3
  -7  -1   1 55710.0 2643.42  22
  -7   1  -1 56152.2 2448.53  19
   7  -1   1 56018.7 2476.65  21
  -7  -1  -1 53940.8 2441.80  20
   7   1  -1 55542.5 2570.59  31
  -7   1  -1 53684.0 2538.48   1
   7  -1   1 55089.9 2457.44  16
  -7  -1  -1 50186.3 2454.38  19
   7  -1   1 55831.0 2467.37  35
   7   1  -1 54519.1 2478.90  46
   7  -1  -1 52096.9 2458.92  35
   7   1   1 50607.6 2441.24  16
   7  -1  -1 51075.1 2456.58   4
   7  -1  -1 53404.4 2447.88  15
  -7  -1  -1 52757.8 2474.53  27
   7  -1  -1 62252.8 2465.60  26
  -7  -1  -1 50801.7 2462.33  18
   7  -1  -1 52243.5 2443.55  16
   7  -1  -1 52389.5 2462.03  31
  -7  -1  -1 51018.3 2476.69  25
  -7   1  -1 47106.3 2500.56  27
   7  -1   1 54922.4 2479.66   2
   7  -1  -1 54538.5 2455.34  29
   7  -1  -1 53936.9 2441.84  20
  -7   1  -1 47959.2 2501.65  25
  -7   1   1 43054.3 2506.80   2
   7  -1   1 58184.2 2450.68  26
  -7  -1  -1 54074.8 2469.81  39
   7  -1  -1 50383.3 2490.09  12
  -7  -1   1 49213.4 2438.33   3
  -7   1  -1 52560.8 2453.93  18
   7   1   1 52374.5 2455.22  17
   7  -1  -1 51241.0 2471.42   3
   7  -1  -1 54481.8 2445.57  23
  -7   1  -1 55014.2 2450.96   5
   7   1   1 52313.3 2459.39  31
  -7   1   2 77.6097 98.4468  43
   7  -1  -2-63.7619 194.709  31
  -7   1  -2-508.681 795.730   6
   7   1   2 10.3581 106.211  17
  -7   1  -2-58.9254 222.138   5
  -7  -1  -2 72.9698 148.952  19
   7   1   2-45.6912 118.780  31
   7  -1  -2 87.5178 131.309  29
   7   1   2 55.2155 108.393  43
   7  -1  -2-571.879 287.991  12
   7  -1   2-57.8762 267.583   1
   7   1   2-62.9649 66.1770  16
   7  -1  -2-175.191 156.216   2
  -7   1  -2-76.1831 447.345  10
  -7   1  -2 74.9784 146.502  19
   7   1  -2 463.228 537.657  28
  -7   1   2-398.278 217.911   2
  -7   1  -2-181.565 191.869  18
  -7   1  -2-413.836 340.734  27
  -7   1  -2-448.977 347.426  25
  -7  -1  -2-83.2972 103.029  20
   7  -1   2 82.4259 295.140  21
  -7  -1  -2-139.752 138.594   4
   7   1   2-82.0013 123.143  35
   7  -1   2-68.4366 129.652  16
   7  -1  -2-43.9424 85.1166  16
  -7   1   2-28.1089 170.253   3
  -7  -1  -2 112.387 212.625  39
  -7   1  -2-147.456 304.617   1
   7  -1   2-43.3508 99.6110   2
  -7   1  -3-6.54158 850.415   5
  -7  -1  -3 23243.6 875.795  19
  -7  -1  -3 20769.5 962.567  27
  -7   1   3 22227.0 855.455  43
   7  -1  -3 23445.9 867.792  15
   7   1   3 21883.6 835.238  16
   7  -1  -3 24546.4 851.545  16
  -7   1  -3 80.0627 931.273  10
   7  -1  -3 21058.7 883.143  29
  -7  -1  -3 21008.7 966.608  25
  -7   1  -3-6.48815 828.738  19
  -7  -1  -3 21943.0 832.625  15
   7  -1  -3 21950.9 844.280  18
   7  -1  -3 22281.0 848.550  19
  -7   1  -3 224.540 839.091  18
   7  -1  -3 23441.7 917.721  31
  -7   1   3 24078.8 929.002   3
   7   1   3 22457.0 857.573  43
   7  -1  -3 24873.9 861.559   5
   7   1   3 23894.0 863.510  35
  -7   1   3 16905.2 916.252   2
  -7   1   4-220.660 165.354  43
   7   1   4-223.068 167.884  43
  -7  -1  -4 13.3369 306.141   5
   7  -1  -4 85.8765 201.833  29
   7  -1  -4-162.625 144.243  23
  -7  -1  -4-205.664 432.946  25
   7  -1  -4-21.1006 161.225  19
  -7  -1  -4-1049.06 438.038  27
  -7  -1  -4-136.307 203.801  19
   7  -1  -4-201.849 166.979  18
  -7  -1  -4-128.490 237.307  18
   7  -1  -4-137.498 179.593  15
  -7   1   4-813.290 267.248   2
   7  -1  -4-520.570 299.783  31
  -7  -1  -4 61.3400 278.792   1
  -7  -1  -5 8227.39 522.438   5
  -7   1   5 7905.61 432.229  43
   7  -1  -5 8444.76 452.125  15
  -7  -1  -5 7983.38 468.439  19
   7  -1  -5 7590.37 439.657  19
   7  -1  -5 7955.19 426.244  23
  -7  -1  -5 8046.99 483.205  18
   7  -1  -5 7899.34 436.453  18
  -7  -1  -5 6562.43 621.747  25
   7  -1  -5 8335.95 467.149  29
  -7  -1  -6 441.134 374.926  27
   7  -1  -6-10.2899 35.8164  23
   7  -1  -6 51.3288 186.350  15
   7  -1  -6 7.74783 182.255  29
  -7  -1  -6-286.820 247.942  18
  -7  -1  -6-7.47021 323.855   5
  -7  -1  -6-405.625 364.754  25
   7   1   6 62.8268 156.762  43
   7  -1  -6-114.474 185.021  19
  -7  -1  -7 475.632 240.795  18
  -7  -1  -7 45.7854 293.884   5
  -7  -1  -7-54.5921 203.795  19
  -7  -3   0 38.4551 95.9662  19
   7  -3   0-5.62615 262.839  34
   7  -3   0 133.420 377.384  21
  -7  -3   0 174.067 727.486  32
   7  -3   0 524.864 383.681  30
   7   3   0 25.4250 90.6293   9
  -7  -3   0-365.410 227.333  27
   7   3   0 80.5757 1210.20  40
   7  -3   0-280.121 545.881   8
   7  -3   0 708.290 623.479   7
  -7  -3   0-96.0092 218.714  25
   7   3   1 21480.8 1208.99   3
   7  -3  -1 25225.1 1223.70  26
   7   3   1 22218.7 1265.35  31
  -7   3   1 23934.4 1243.47   3
  -7  -3  -1 25475.8 1199.74  26
  -7  -3  -1 21988.8 1242.07  27
   7  -3  -1 21767.6 1198.62  27
   7  -3  -1 23330.8 1226.53  15
   7  -3  -1 23384.5 1200.32  16
  -7  -3  -1 22091.5 1241.81  25
   7  -3  -1 21880.4 1198.59  25
  -7  -3  -1 22633.9 1265.84  19
   7   3   1 21643.6 1211.54   9
   7  -3  -1 23453.1 1210.57  23
  -7  -3  -2 105.366 81.1111  23
  -7   3   2 171.217 140.914   2
   7  -3  -2 28.9412 178.325  20
   7  -3  -2 321.664 85.8798  16
  -7  -3  -2 193.149 295.629  18
  -7  -3  -2 187.221 173.963  20
  -7  -3  -2 61.4105 273.037  19
  -7  -3  -2 778.553 1197.56  22
   7  -3  -2 298.873 210.379  26
  -7   3   2 280.236 198.213   3
   7   3   2 228.642 186.378   3
  -7  -3  -2 358.551 241.465  27
  -7  -3  -2 85.9396 111.949  26
  -7  -3  -2 133.885 186.211  34
   7  -3  -2 68.9887 239.277  19
  -7  -3  -2 10.8753 267.995  25
   7  -3  -2 81.8647 211.530  39
  -7  -3  -2 156.951 276.116  39
   7  -3  -2 308.365 177.349  15
   7  -3  -3 12231.3 713.724  15
  -7  -3  -3 13316.3 788.128  39
   7  -3  -3 13584.9 711.952  29
  -7  -3  -3 13216.4 786.000  25
  -7  -3  -3 12581.4 768.209  27
   7  -3  -3 12922.1 717.612  20
  -7  -3  -3 9624.73 708.538   4
   7  -3  -3 15462.7 755.888  26
  -7  -3  -3 13699.8 775.202  18
  -7  -3  -3 13077.9 712.269  20
   7  -3  -3 12985.3 698.177  23
   7   3   3 11027.7 740.563   3
  -7  -3  -3 13486.9 676.271  23
  -7   3   4-94.9192 156.624  43
   7  -3  -4 4.49171 133.379  23
   7   3   4 31.0427 163.569  43
   7  -3  -4 352.127 192.535  20
  -7  -3  -4 299.297 190.805  20
   7  -3  -4 222.882 214.324  19
  -7  -3  -4 276.814 330.808  27
   7  -3  -4 78.5912 271.869  26
  -7  -3  -4 157.413 309.800  18
  -7  -3  -4 517.275 347.971  25
   7  -3  -4 133.069 182.230  15
   7  -3  -4 146.065 153.678  29
   7  -3  -5 5241.20 366.080  20
  -7   3   5 5424.33 343.584  43
   7  -3  -5 5671.94 342.268  29
  -7  -3  -5 5306.70 397.568  19
  -7  -3  -5 5669.88 1255.00  22
   7  -3  -5 5739.04 357.574  15
   7   3   5 5713.84 349.761  43
  -7  -3  -5 4414.75 482.850  27
  -7  -3  -5 5603.53 413.999  18
  -7  -3  -5 5534.32 499.401  25
   7  -3  -5 4752.19 364.187  19
  -7  -3  -6-99.6343 256.482  19
   7   3   6 11.4659 180.200  43
   7  -3  -6-310.380 143.829  23
  -7  -3  -6 38.7318 190.528  20
  -7   3   6 256.100 172.082  43
   7  -3  -6 76.9717 207.259  20
  -7  -3  -6 125.686 396.652  27
   7  -3  -6-18.0592 155.401  29
  -7  -3  -6-460.286 406.942  25
  -7  -3  -6 255.789 284.731  18
   7  -3  -6-31.0013 191.914  15
   7  -3  -7 1942.24 242.863  20
   7  -3  -7 2214.43 188.756  29
  -7  -3  -7 141.842 230.088  20
  -7  -3  -7 992.407 396.176  25
  -7   3   7 1956.49 192.588  43
  -7  -3  -7 119.915 284.594  19
  -7  -3  -7 1140.06 392.562  27
   7   3   7 145.374 201.765  43
  -7  -3  -7 952.932 303.812  18
   7  -3  -7 2398.79 224.512  15
   7  -3  -7 2343.74 167.051  23
  -7  -3  -8-320.667 299.647  18
   7  -3  -8 229.012 179.977  15
   7   3   8-85.0065 158.753  43
  -7  -3  -8 68.6166 188.572  20
  -7  -3  -8 8.60544 250.643  19
   7  -3  -8 135.163 201.703  20
   7  -5  -1 179.391 154.812  16
  -7  -5  -1-237.855 259.399  27
   7  -5  -1 11126.2 411.484  15
  -7  -5  -1 136.839 261.445  25
   7  -5  -1 9131.29 300.435  26
  -7  -5  -2 54.0195 111.431  23
   7  -5  -2 115.776 159.594  23
   7  -5  -2-26.6282 312.423  34
  -7  -5  -2 195.439 253.948  34
   7  -5  -2 35.9849 255.942  15
   7   5   2-145.994 149.888   9
  -7  -5  -2 32.1054 256.034  27
   7  -5  -2 6.96633 222.574  26
  -7  -5  -2 344.427 271.379  25
  -7  -5  -3 5797.86 422.472  39
   7  -5  -3 5639.72 346.327  15
  -7  -5  -3 5613.66 364.325  27
  -7  -5  -3 5061.21 417.306  19
  -7  -5  -3 5181.10 373.265  25
   7  -5  -4-99.8071 142.813  23
   7  -5  -4 161.625 295.054  39
  -7  -5  -4 30.0789 308.659  19
   7  -5  -4 77.1828 283.229  26
  -7  -5  -4 331.155 284.572  27
   7  -5  -4-303.083 218.294  15
   7  -5  -4 547.871 225.686  20
  -7  -5  -4 200.049 300.096  25
  -7  -5  -4 423.864 342.802  39
   7  -5  -5 2454.80 265.944  20
   7   5   5 359.455 228.300  43
  -7  -5  -5 2603.32 339.644  27
  -7  -5  -5 130.466 349.050  19
   7  -5  -5 3398.08 263.785  15
  -7  -5  -5 140.536 252.415  20
   7  -5  -5 3060.83 321.908  26
  -7   5   5 2730.41 219.412  43
  -7  -5  -5 2527.60 359.335  25
   7  -5  -5 3219.47 195.490  23
   7  -5  -6 198.326 223.059  15
   7   5   6-70.5045 174.774  43
  -7  -5  -6 30.3130 313.832  19
  -7  -5  -6 14.2678 211.011  20
  -7   5   6-99.3065 177.161  43
   7  -5  -6 259.306 230.792  20
  -7  -5   6-310.524 221.134  27
   7  -5  -6 84.2952 132.209  23
  -7  -5   6-51.0035 224.903  25
  -7   5  -7 285.279 754.241  46
  -7   5   7 1193.42 178.311  43
  -7  -5  -7 90.6342 323.878  19
   7   5   7 94.7378 192.036  43
   7  -5  -7 1245.34 234.643  20
   7  -5  -7 1204.92 146.202  23
  -7  -5  -7 50.2175 226.862  20
  -7  -5   7 161.219 262.381  27
   7  -5  -7 1275.42 225.035  15
  -7  -5   7-136.093 1472.38   7
  -7  -5   7 294.998 266.180  25
  -7  -7  -3 12.7536 26.6745  19
  -7  -7  -3 99.6315 253.299  27
   7  -7  -3-82.5888 107.948  15
   7  -7  -3 387.055 312.756  39
  -7  -7  -3-255.690 349.519  39
  -7  -7  -3 188.131 277.567  25
   7  -7  -4 5.26427 140.859  23
  -7  -7  -4-36.8621 287.929  19
   7  -7  -4-111.998 276.701  15
   7  -7   4-50.0716 130.000  27
   7  -7  -4 253.544 288.701  26
   7  -7  -4 50.1958 293.166  39
   7  -7   4-148.174 137.500  25
   7  -7  -5 1155.80 151.589  23
   7   7  -5-91.0812 642.318  46
  -7   7   5 1387.70 187.171  43
   7  -7   5 515.360 941.737  37
   7  -7   5 689.304 1254.53  32
  -7  -7  -5 47.6039 356.461  19
   7  -7  -5 1204.30 295.010  26
   7  -7  -5 1227.20 309.977  15
  -7  -7   5-376.005 953.918  41
   7  -7   5 1770.71 1817.72  36
   8   0   0 13181.3 228.001  45
   8   0   0 11133.0 389.047   2
   8   0   0 11834.6 157.778  29
  -8   0   0 13707.5 259.858   4
  -8   0   0 10913.4 199.982  27
  -8   0   0 11572.3 213.380  25
   8   0   0 11858.0 185.753  17
   8   0   0 13010.9 273.310  31
  -8   0   0 11787.0 206.785  18
   8   0   1-3.71815 77.3007  16
   8   0  -1 75.1088 68.7083  23
  -8   0  -1 68.5236 172.105  27
   8   0   1-40.4162 132.042  35
   8   0  -1 11.6820 118.325  29
  -8   0  -1-113.193 177.507   5
   8   0   1-63.4190 133.212  31
  -8   0  -1-57.0924 94.5534  19
  -8   0   1 93.1243 89.2811   3
  -8   0   1 31.6167 89.0550  27
  -8   0  -1-26.9504 186.150  25
  -8   0  -1-9.42525 136.371  18
   8   0  -1 6.45353 95.1323  15
   8   0   1 50.1663 120.182   4
  -8   0   1-28.5939 113.097   4
   8   0  -1-4.96978 0.23883   9
   8   0  -1 57.7593 113.272   3
  -8   0   1-24.3643 93.4603  25
  -8   0  -2 11181.2 631.362   5
   8   0   2 10892.5 584.762  16
   8   0  -2 10887.1 590.678  16
   8   0   2 10059.3 616.462   4
  -8   0  -2 10752.1 595.304  19
   8   0  -2 9480.22 618.673  29
  -8   0  -2 9849.00 675.313  27
   8   0   2 11547.1 588.730  43
  -8   0  -2 11843.1 615.371  18
  -8   0  -2 11921.8 700.661   1
  -8   0  -2 10709.9 687.829  25
   8   0  -2 10633.4 1331.62  40
   8   0   2 11289.9 607.704  35
  -8   0   2 11559.2 623.550   3
   8   0  -2 11853.9 723.046  31
   8   0  -2 10148.8 586.554  23
  -8   0  -3-22.7740 166.239  19
   8   0   3-234.902 240.154  21
   8   0   3-135.572 114.036  16
   8   0  -3-52.6428 128.642  23
  -8   0  -3-201.374 271.927   5
   8   0   3-337.157 157.966   2
   8   0   3-190.216 145.380  43
   8   0  -3-185.096 433.523  31
   8   0  -3 253.877 1196.78  40
   8   0  -3 238.095 108.779  19
  -8   0  -3-53.4340 199.200  18
  -8   0  -3-376.888 393.820  27
   8   0   3-25.0943 150.264   4
  -8   0  -3 121.811 302.708   1
  -8   0   3-10.3796 198.791   3
  -8   0  -3-793.607 410.622  25
   8   0   4 2781.35 195.349  16
  -8   0  -4 2329.88 363.141   1
  -8   0  -4 2551.99 344.229   5
  -8   0  -4 3008.44 252.408  19
   8   0  -4 2608.82 296.277  29
   8   0   4 2453.60 231.515   4
   8   0  -4 2400.86 209.395  23
  -8   0  -5-307.374 209.537  19
  -8   0  -5 310.699 241.085  18
  -8   0  -5-172.920 381.716  25
  -8   0  -5 287.156 383.977  27
   8  -2   0 11069.3 590.443  16
   8   2   0 9949.73 1450.80  40
   8  -2   0 11064.7 598.836  35
  -8  -2   0 11646.8 855.426  32
   8   2   0 11260.1 722.306  31
   8  -2   0 12195.0 626.441  15
   8   2   0 10260.1 800.723  28
  -8  -2   0 10258.3 626.845  27
   8   2   0 12201.5 592.058  16
   8  -2   0 10817.6 596.455  26
   8  -2   0 11969.0 611.269  34
  -8  -2   0 10303.3 624.218  25
  -8  -2   0 10610.8 665.014  19
   8  -2  -1-83.0968 109.635  23
  -8   2  -1 11.9960 158.860   5
   8  -2   1-10.5529 0.47576   2
   8  -2  -1 101.775 145.576  31
   8  -2  -1 240.698 217.230   1
   8  -2  -1-150.174 208.703   3
   8  -2  -1 121.672 139.343  20
   8  -2  -1 43.1923 118.471  35
  -8   2   1 226.422 171.236   3
   8   2   1-72.1954 91.6788  16
  -8  -2  -1 123.708 223.230  19
   8  -2  -1 22.4486 91.1295  16
   8   2   1-24.1414 216.078  31
   8  -2  -1 14.6878 80.9818   2
  -8  -2  -1-17.8868 187.865  27
   8   2   1-25.7951 135.624   3
   8  -2   1 73.6545 158.004  26
  -8   2  -1-58.6409 369.382  10
   8  -2  -1 39.8072 109.631  29
  -8  -2  -1-120.605 205.399  25
   8   2   2 5601.39 170.054  31
   8  -2  -2 4804.31 251.284   1
   8  -2  -2 3645.01 220.107  39
  -8  -2  -2 5343.34 292.446  39
   8  -2  -2 4818.59 155.361  35
   8  -2  -2 5583.18 183.609  19
   8  -2  -2 4898.25 122.838  16
   8  -2  -2 5869.42 273.200  26
  -8  -2  -2 5370.06 178.001  20
  -8  -2  -2 4966.43 236.807  19
   8  -2  -2 4566.11 146.031   4
   8  -2  -2 4145.76 275.674   3
   8   2   2 5695.34 120.543  16
  -8  -2  -2 5239.97 149.134  34
   8  -2  -2 4649.15 185.079  31
   8  -2  -2 5088.19 187.157  29
  -8   2   2 4545.13 304.706   2
  -8   2   2 4551.38 260.509   3
   8   2   2 4968.99 174.429  17
   8  -2  -2 5068.97 149.046  23
   8   2   2 5107.14 200.324  35
   8  -2  -2 5061.14 191.529  15
  -8   2   3 311.414 229.440   3
  -8  -2  -3-38.1372 78.9060  23
  -8  -2  -3 314.063 300.059  39
   8  -2  -3 38.1980 159.963  31
   8  -2  -3-148.524 146.658  29
   8  -2  -3 12.5019 113.286  35
   8   2   3-63.0722 125.850  35
   8  -2  -3 60.4439 161.150  20
  -8  -2  -3 55.8454 148.267  20
   8  -2  -3-25.7532 90.3083  16
  -8  -2  -3-118.923 318.484  27
   8  -2  -3 62.3440 148.764  19
  -8  -2  -3-269.605 223.871  19
  -8  -2  -3 30.4637 252.377  18
  -8   2   3-59.0535 129.982  43
   8  -2  -3 252.217 250.875  26
  -8  -2  -3 32.3806 150.696   4
  -8   2   3-332.698 234.433   2
   8  -2  -3-94.9582 163.488  15
  -8  -2  -3-12.4685 332.918  25
   8   2   3 156.943 130.644  17
  -8  -2  -4 3360.94 241.909  20
  -8   2   4 3184.37 232.742  43
   8  -2  -4 3099.24 256.367  29
   8   2   4 3315.84 220.109  17
   8  -2  -4 3831.66 250.005  20
   8  -2  -4 3154.25 233.789  19
   8  -2  -4 3416.25 250.033  15
  -8  -2  -4 2996.69 332.065  18
  -8  -2  -4 3700.39 435.649  25
  -8  -2  -4 2942.00 281.071  19
   8  -2  -4 3408.57 220.734  23
   8   2   5-10.7590 166.841  43
   8  -2  -5-36.4062 175.567  29
   8  -2  -5 71.1291 135.504  23
  -8  -2  -5-69.2636 316.426   5
   8  -2  -5-61.5209 186.561  20
  -8  -2  -5-16.0179 397.722  27
  -8   2   5 160.585 159.885  43
  -8  -2  -5 163.432 253.682  18
   8  -2  -5-115.622 178.236  15
  -8  -2  -5-48.5502 418.065  25
  -8  -2  -5 11.1367 169.078  20
   8  -2  -5 130.769 175.595  19
   8  -2  -6 1074.69 153.395  23
  -8  -2  -6 910.354 188.854  20
   8   2   6 84.3995 184.179  43
   8  -2  -6 982.974 211.843  20
   8  -2  -6 880.383 179.516  29
  -8  -2  -6 884.987 414.999  27
  -8  -2  -6 944.544 268.292  18
  -8  -2  -6 975.094 423.102  25
   8  -2  -6 977.661 204.470  15
  -8   2   6 828.972 171.794  43
  -8  -2  -6 122.366 337.870   5
  -8  -2  -7-31.8552 189.977  20
   8  -2  -7-198.399 202.174  20
   8  -2  -7 15.0344 43.1447  23
  -8  -2  -7 228.058 331.812   5
   8  -2  -7-154.529 162.659  29
  -8  -2  -7 362.126 235.690  19
   8   2   7 39.7881 157.914  43
  -8  -2  -7 142.996 286.264  18
   8  -2  -7 110.146 186.212  15
  -8  -2  -8-13.6825 181.446  20
  -8  -2  -8 32.5124 220.399  19
  -8  -2  -8 17.7198 261.780  18
   8  -4   0 69.4071 395.941  21
   8  -4   0 47.3790 130.405  16
   8  -4   0 161.411 299.140  34
   8  -4  -1 488.294 179.912  23
   8  -4  -1 2043.61 341.800  15
  -8  -4  -1 2479.16 450.064  19
   8   4   1 473.331 316.782  31
   8  -4  -1 441.147 136.996  16
  -8  -4  -1 151.641 144.688  26
  -8  -4  -1 688.781 283.863  27
   8  -4  -1 242.619 151.390  27
   8   4   1 893.689 188.192   9
   8  -4  -1 355.358 216.898  26
  -8  -4  -1 638.992 287.301  25
   8  -4  -1 253.379 149.385  25
   8   4   2 2928.85 250.001   3
  -8  -4  -2 3717.45 1134.86  22
   8  -4  -2 2049.63 330.416  39
   8  -4  -2 3485.11 311.338  26
  -8  -4  -2 3181.33 283.039  34
   8   4   2 3027.29 244.045   9
  -8  -4  -2 3312.92 394.801  19
   8  -4  -2 3429.71 298.145  15
  -8  -4  -2 3042.47 334.090  25
  -8  -4  -2 3376.08 322.856  27
  -8  -4  -3 152.305 196.030  20
   8  -4  -3 98.2912 216.372  15
   8  -4  -3 248.534 137.117  23
  -8  -4  -3 106.981 267.612  27
   8  -4  -3 673.227 205.070  20
   8  -4  -3-145.702 256.050  39
  -8  -4  -3 368.972 322.630  39
   8  -4  -3 360.773 270.718  26
   8  -4  -3 207.554 267.789  19
  -8  -4  -3 340.677 284.038  25
  -8  -4  -3-147.513 329.873  18
   8  -4  -4 1640.83 164.675  23
  -8  -4  -4 1547.49 350.322  39
  -8  -4  -4 1255.86 220.006  20
  -8  -4  -4 2524.68 1301.18  22
   8  -4  -4 1433.10 185.399  29
   8  -4  -4 1286.14 223.728  20
  -8  -4  -4 1694.97 347.505  18
  -8  -4  -4 924.721 343.782  27
   8  -4  -4 622.005 302.939  26
  -8   4   4 1466.24 180.845  43
  -8  -4  -4 1454.70 354.784  25
   8  -4  -4 1578.78 226.036  15
   8  -4  -5-46.4095 131.312  23
  -8   4   5 136.789 161.762  43
  -8  -4  -5 1032.11 1281.05  22
   8   4   5 123.880 172.434  43
   8  -4  -5-6.89179 206.337  20
  -8  -4  -5 198.887 195.765  20
   8  -4  -5-6.14959 158.991  29
  -8  -4  -5 434.470 274.247  19
  -8  -4  -5 448.562 366.547  25
  -8  -4  -5-70.5103 363.784  27
  -8  -4  -5 240.348 329.301  18
   8  -4  -5-235.470 293.140  26
   8  -4  -5-276.576 201.702  15
  -8  -4  -6-18.1897 284.994  19
  -8  -4  -6 920.623 391.639  25
  -8   4   6 832.634 173.742  43
   8   4   6-45.9067 177.799  43
   8  -4  -6 1149.69 229.232  20
  -8  -4  -6 919.298 210.917  20
   8  -4  -6 954.587 149.667  23
   8  -4  -6 718.467 163.447  29
  -8  -4  -6 772.152 387.198  27
   8  -4  -6 688.393 209.068  15
  -8  -4  -6 83.4757 317.120  18
   8   4   7-120.473 176.019  43
  -8   4   7 60.1436 163.603  43
  -8  -4  -7-6.84411 203.154  20
   8  -4  -7 265.493 152.907  29
   8  -4  -7-107.028 130.934  23
  -8  -4  -7 18.4748 279.029  19
  -8  -4  -7 549.028 388.554  27
   8  -4  -7 194.752 214.221  20
  -8  -4  -7-372.685 398.127  25
  -8  -4  -7-258.297 306.620  18
   8  -4  -7-80.2411 197.141  15
   8  -6  -2 1360.63 183.296  23
   8  -6  -2 1326.50 331.708  34
   8  -6  -2 1627.11 317.694  15
  -8  -6  -2-33.8222 261.359  27
  -8  -6  -2 13.0066 140.630  19
   8  -6  -2 903.828 241.224  26
  -8  -6  -2-210.691 269.911  25
   8  -6  -3-100.446 270.029  15
   8  -6  -3 357.965 160.892  23
   8  -6  -3 46.9828 297.058  39
  -8  -6  -3-76.9872 352.808  39
  -8  -6  -3 347.036 375.606  19
  -8  -6  -3 102.492 294.885  27
   8  -6  -3 46.8083 250.717  26
  -8  -6  -3-157.201 300.438  25
   8  -6  -4 548.142 150.129  23
   8  -6  -4 176.607 297.859  39
  -8  -6  -4 291.291 351.825  39
  -8  -6  -4 309.962 285.821  27
  -8  -6  -4 11.4332 354.945  19
   8  -6  -4 1104.94 293.258  26
  -8  -6  -4 844.637 317.302  25
   8  -6  -4 712.281 258.087  15
   8  -6  -5-4.93549 138.233  23
  -8  -6  -5-107.077 334.069  39
  -8  -6   5-37.5704 379.334  30
  -8   6   5-5.51138 166.012  43
   8  -6  -5 586.179 283.956  26
  -8  -6  -5 12.2320 302.810  27
  -8  -6  -5-90.1050 350.279  19
   8  -6  -5 34.2390 249.064  15
   8   6   5 36.3254 176.926  43
  -8  -6  -5 1052.01 333.680  25
  -8  -6   5 57.2932 748.218  41
   8  -6  -6 856.215 257.948  15
   8  -6   6 720.549 984.606  41
  -8  -6   6 111.803 1167.70  37
   8  -6  -6 329.536 138.618  23
  -8  -6   6 138.148 1207.61  32
  -8   6   6 688.913 176.135  43
  -8  -6   6 739.971 1225.13  42
   8   6   6-18.0921 182.357  43
  -8  -6  -6 22.1954 344.938  19
   8   6  -6-370.140 1412.60   6
   9  -1   0 57.5908 97.5860  23
   9  -1   0-295.451 161.937  15
  -9   1   0-1132.52 369.552   2
   9  -1   0 52.3722 466.006  36
   9  -1   0-185.854 360.584  44
   9  -1   0 168.633 126.864  26
   9  -1   0 170.662 109.581  29
   9  -1   0-1618.71 576.221  12
   9   1   0-546.305 322.045  31
   9  -1   0-371.290 290.238  45
  -9   1   0-975.895 397.177   1
  -9  -1   0-6.76062 157.471  27
  -9  -1   0-275.954 243.880  19
   9  -1   0 9.36368 81.1506   3
   9  -1   0-404.445 301.133   2
   9  -1   0 231.457 160.244   4
   9   1   0 23.7504 109.216  16
  -9  -1   0 27.1939 173.628  25
   9  -1   0-333.876 183.693  35
   9  -1   1 34037.3 1924.79  35
   9   1  -1 35451.9 1943.11  46
   9  -1  -1 36727.8 1916.15  29
  -9   1   1 39691.3 1935.99   3
  -9  -1   1 35781.4 2234.82  22
   9   1   1 38493.3 1930.45  31
   9  -1  -1 37068.3 1928.24  35
  -9  -1  -1 36769.5 1928.37  39
  -9   1  -1 40107.5 2013.11   1
   9  -1  -1 37092.9 1901.89  20
   9  -1   1 42936.9 1935.14  31
   9   1   1 36951.3 1904.15  16
  -9   1   1 43309.9 1984.43   1
   9   1  -1 36332.7 2005.66  31
  -9  -1  -1 38475.0 1941.12   4
  -9   1  -1 37212.3 1904.32  19
   9  -1  -1 40552.9 1926.84  26
  -9  -1  -1 36118.3 1916.89  19
  -9   1  -1 33451.7 1966.64  27
   9  -1  -1 37749.2 1907.06  16
  -9  -1  -1 35069.6 1938.91  27
  -9  -1   1 35974.5 1926.65  27
   9  -1  -1 38462.4 1924.91   4
   9  -1  -1 36309.0 1909.11  15
   9  -1   1 34698.6 1903.89  26
  -9  -1  -1 36614.5 1934.12  18
  -9   1  -1 38028.4 1913.97  18
   9   1   1 33981.8 1929.15  35
  -9   1  -1 34997.3 1970.25  25
  -9  -1  -1 35041.4 1941.46  25
  -9  -1   1 36405.8 1927.15  25
   9  -1  -1 35259.2 1977.40   2
   9  -1   1 37570.5 1954.20   2
  -9  -1  -1 35709.8 1901.57  20
   9  -1   1 38455.4 1902.23  34
   9  -1  -1 36037.7 1906.06  17
   9   1   1 37320.2 1918.81  17
   9  -1  -1 36584.8 1988.85  12
   9  -1  -1 32844.4 1931.62   3
   9  -1  -1 35862.7 1904.32  23
   9  -1  -1 34952.2 1929.11  31
  -9   1  -1 36772.5 1913.12   5
  -9   1   2-35.5151 230.585   2
   9  -1  -2 3.78067 99.2857  23
   9   1  -2-187.425 352.428  46
   9   1   2 68.9519 106.283  43
  -9  -1   2 5.63358 117.892   3
  -9   1  -2 267.153 232.426   5
   9   1  -2 120.853 1300.51  40
   9  -1   2-29.3398 154.160  35
   9  -1  -2 47.3524 111.110  20
   9  -1  -2-93.8544 181.355   2
   9  -1   2 180.551 121.410   2
  -9  -1  -2 161.831 101.835  20
   9   1   2-39.9937 145.320  31
   9  -1  -2-41.9899 283.130  12
   9  -1  -2-80.4430 196.559  31
  -9   1   2-11.4471 96.9234  43
  -9   1   2-17.8015 168.440   3
   9  -1  -2 64.1430 94.1290  16
  -9   1  -2 23.9064 141.846  19
   9  -1  -2 36.7634 138.389  29
   9  -1  -2 76.0265 127.862  15
   9   1  -2 19.7610 676.265  28
  -9   1  -2 480.039 322.268  27
   9   1   2 47.3475 136.566  35
   9  -1   2 154.159 289.323  21
   9   1   2-123.658 75.3658  16
  -9  -1  -2 122.342 240.200  27
  -9  -1  -2-157.229 153.753  19
   9  -1   2-76.8690 168.039   4
   9  -1   2 137.147 120.725  16
  -9  -1  -2 63.0926 143.083   4
   9  -1  -2-33.3023 209.751  26
  -9   1  -2-146.052 181.752  18
   9   1  -2-69.1980 88.5093  16
   9   1  -2 159.149 502.874  31
  -9   1  -2-96.4564 330.156  25
  -9  -1  -2 58.3131 259.705  25
   9   1   2-163.322 124.099  17
  -9   1   3 12616.4 881.146   2
  -9  -1  -3 16010.8 867.766   5
  -9  -1  -3 15855.0 854.092  18
  -9   1  -3 16978.7 854.986  18
   9   1   3 16331.4 803.760  16
   9   1   3 16899.7 831.110  35
  -9   1  -3 14159.7 918.005   1
   9   1   3 17997.8 820.896  43
  -9   1  -3 17085.2 836.063  19
   9  -1  -3 16315.1 807.256  19
   9  -1   3 15590.3 863.965   4
  -9   1  -3 14146.6 950.686  27
  -9   1   3 15062.6 815.981  43
   9  -1  -3 16266.2 865.875  31
   9  -1  -3 15729.1 804.433  18
   9  -1   3 14695.0 809.308   2
  -9   1  -3 15169.4 962.682  25
   9  -1   3 1991.71 1033.18   8
   9  -1   3-14.4452 829.364  21
  -9   1   3 16130.2 865.047   3
   9  -1  -3 17331.3 820.568   5
  -9   1  -3 17149.1 863.925   5
   9  -1  -3 16450.0 817.362  23
  -9  -1  -3 16269.8 834.741  19
  -9   1   4 82.9469 139.608  43
  -9  -1  -4 38.7637 196.630  19
   9  -1  -4 90.2499 202.703  29
   9  -1  -4 73.2468 141.675  19
  -9  -1  -4-362.691 299.565   1
  -9  -1  -4 225.141 389.019  27
  -9   1  -4 98.5952 187.388  18
   9  -1  -4 152.764 177.351  15
   9  -1  -4-392.837 262.467  31
  -9  -1  -4 292.525 395.515  25
  -9   1  -4 287.032 233.003   5
   9   1   4-101.754 157.779  43
  -9  -1  -5 5484.45 470.308   5
  -9  -1  -5 5996.58 399.168  19
   9  -1  -5 6576.68 406.190  29
   9  -1  -5 5151.95 363.711  19
  -9  -1  -5 5513.24 553.201  27
   9  -1  -5 6370.35 387.155  15
  -9  -1  -5 5945.15 433.725  18
  -9  -1  -5 5379.28 557.176  25
   9  -1  -5 6418.56 361.362  23
  -9  -1  -6 216.737 262.360  18
   9  -1  -6-92.7167 86.8418  23
   9  -1  -6-36.3076 180.455  19
  -9  -1  -6 15.2211 329.404   5
  -9  -1  -6-277.496 216.423  19
   9  -1  -6-147.214 189.572  29
   9  -1  -6 350.298 188.982  15
  -9  -1  -6-167.779 421.053  25
  -9  -1  -6-74.3095 413.095  27
  -9  -1  -7-204.549 169.162  20
  -9  -1  -7 47.9837 309.745   5
  -9  -1  -7 194.676 253.308  18
  -9  -3   0 118.444 498.767  22
   9  -3   0-283.033 288.633  15
  -9  -3   0 560.017 786.116  32
   9  -3   0-62.2208 258.506  34
   9   3   0 351.969 405.856  31
   9  -3   0 18.3140 147.741  16
  -9  -3   0-21.1063 250.265  27
  -9  -3   0-88.0358 131.459  19
   9  -3   0 158.951 190.539  26
   9   3   0 293.779 178.623   9
   9   3   0 1345.32 1614.79  40
   9  -3   0 262.391 408.608  21
  -9  -3   0-83.7895 250.885  25
   9  -3  -1 16190.7 218.011  16
   9  -3   1-100.028 139.912  16
   9  -3   1-52.6536 565.685   8
   9  -3   1-73.3637 358.226  21
   9  -3  -1 16042.0 341.892  34
   9   3   1 16013.0 398.570  31
   9  -3  -1 18110.0 193.789  25
   9   3   1 15908.7 274.312   9
  -9  -3  -1 15274.7 418.115  19
  -9  -3  -1 17380.4 196.041  26
   9  -3  -1 15936.7 251.211  23
   9  -3  -1 17068.4 417.330   3
   9   3   1 14064.0 221.988   3
   9  -3  -2-13.9960 139.633   1
   9  -3  -2 308.597 132.078  23
  -9  -3  -2 252.334 179.689  20
  -9  -3  -2-652.434 1259.90  22
  -9  -3  -2 248.610 271.482  39
   9  -3  -2 403.280 184.512  20
   9  -3  -2 151.824 202.506  39
  -9  -3  -2 216.140 259.892  27
   9  -3  -2 252.714 173.147  19
  -9  -3  -2 373.553 281.488  19
   9  -3  -2 221.500 211.555  26
   9  -3  -2 246.854 143.377  29
  -9  -3  -2 332.772 280.082  25
   9  -3  -2 298.763 185.235  15
   9  -3  -3 8746.44 526.505  19
   9  -3  -3 9144.75 481.846  16
   9  -3  -3 9578.84 517.161  29
   9  -3  -3 9628.85 525.371  20
  -9  -3  -3 8326.04 514.701  20
  -9  -3  -3 9486.81 598.013  39
   9  -3  -3 10022.9 506.119  31
  -9  -3  -3 9336.77 590.180  27
  -9  -3  -3 7195.23 517.885   4
   9  -3  -3 9781.03 568.452  26
   9  -3  -3 9103.99 520.851  15
  -9  -3  -3 8894.29 560.498  19
  -9  -3  -3 8432.13 587.561  18
  -9  -3  -3 8913.15 603.642  25
   9   3   3 8190.69 542.596   3
  -9  -3  -3 8359.11 1364.23  22
  -9  -3  -4 23.2081 244.496  19
   9   3   4-126.589 161.888  43
   9  -3  -4 37.2320 133.140  23
   9  -3  -4 41.3434 181.627  20
  -9  -3  -4-73.0714 177.606  20
   9  -3  -4 301.357 271.823  26
  -9  -3  -4-610.748 330.794  27
  -9  -3  -4 165.268 312.953  18
  -9   3   4 102.160 145.817  43
  -9  -3  -4 573.616 329.178  25
   9  -3  -4-36.2420 187.377  15
   9  -3  -4-6.11849 150.806  29
  -9   3   5 3810.40 276.793  43
   9  -3  -5 3795.15 300.986  15
  -9  -3  -5 3831.71 288.244  20
  -9  -3  -5 4139.46 398.503  18
   9  -3  -5 4141.17 282.072  29
  -9  -3  -5 3580.50 450.584  27
  -9  -3  -5 4290.25 457.444  25
   9  -3  -5 4083.03 307.628  20
   9  -3  -6 14.6772 139.598  23
   9   3   6-175.943 179.226  43
  -9  -3  -6-266.175 189.114  20
   9  -3  -6 38.9443 195.605  15
   9  -3  -6 95.9764 203.439  20
  -9   3   6 46.8937 164.679  43
  -9  -3  -6 117.836 262.131  19
  -9  -3  -6 423.604 407.333  27
   9  -3  -6 216.188 160.478  29
  -9  -3  -6 329.205 410.590  25
  -9  -3  -6 28.7903 316.711  18
   9   3   7 1626.44 194.270  43
  -9  -3  -7 878.707 411.131  27
   9  -3  -7 1530.31 234.964  20
   9  -3  -7 1425.37 182.610  29
  -9   3   7 1932.48 183.080  43
  -9  -3  -7 1119.85 213.296  20
   9  -3  -7 1675.09 164.326  23
  -9  -3  -7 1417.66 428.196  25
  -9  -3  -7 1173.06 335.318  18
   9  -3  -7 1508.94 217.982  15
   9  -3  -8-154.500 201.023  20
  -9  -3  -8 104.080 257.559  19
   9  -3  -8-146.196 131.839  29
  -9  -3  -8-137.728 189.195  20
  -9  -3  -8-323.250 315.974  18
   9  -3  -8 116.472 183.277  15
   9  -5  -1 6278.25 193.395  16
  -9  -5  -1 46.2475 250.946  27
  -9  -5  -1 13.3216 103.090  19
   9  -5  -1 6914.14 297.801  26
   9  -5  -1 7557.41 388.115  15
  -9  -5  -1-46.5476 258.263  25
   9  -5  -2 154.937 163.560  23
   9  -5  -2-326.960 282.302  15
   9  -5  -2 258.908 318.928  34
  -9  -5  -2-198.691 356.396  19
  -9  -5  -2 379.277 263.277  27
   9   5   2 53.3867 159.372   9
   9  -5  -2 268.716 222.633  26
   9  -5  -2 103.108 265.682  39
  -9  -5  -2 428.459 281.448  25
  -9  -5  -3 3839.85 357.183  39
   9  -5  -3 1551.90 307.759  39
   9  -5  -3 4078.65 256.233  15
   9   5   3 3230.70 184.414   9
  -9  -5  -3 3960.22 316.596  27
   9  -5  -3 1411.35 270.147  26
  -9  -5  -3-41.5223 71.4838  22
   9  -5  -3 4323.73 190.863  23
  -9  -5  -3 3865.58 329.939  25
   9  -5  -4 378.179 147.162  23
   9  -5  -4 335.296 225.022  15
  -9  -5  -4-118.317 313.767  22
  -9  -5  -4 10.1720 310.589  19
  -9  -5  -4-11.7220 282.048  27
  -9  -5  -4 350.287 322.334  39
   9  -5  -4 791.574 295.247  26
  -9  -5  -4 112.471 308.201  25
   9  -5  -5 1927.74 254.203  15
  -9   5   5 2097.50 206.589  43
   9   5   5 1914.18 215.516  43
  -9  -5  -5 1708.45 240.757  20
  -9  -5  -5 2183.45 348.359  27
   9  -5  -5 1734.02 255.452  20
   9  -5  -5 2018.21 318.784  26
  -9  -5  -5 2129.02 367.195  25
   9  -5  -5 2430.66 188.337  23
   9  -5  -6 132.841 225.352  15
   9  -5  -6 87.2863 134.437  23
   9   5   6 34.7383 170.978  43
  -9  -5   6 34.7857 723.902  37
  -9  -5   6 169.526 649.060  32
   9  -5  -6-60.2317 231.823  20
  -9  -5  -6-42.6871 348.233  27
  -9  -5  -6-10.2527 311.627  19
  -9   5   6-149.538 174.595  43
  -9  -5  -6 41.4900 203.260  20
  -9  -5  -6 364.966 368.575  25
   9  -5   7 144.485 369.867  30
   9  -7  -3 1883.13 172.712  23
   9  -7  -3 1121.01 205.489  15
  -9  -7  -3 372.413 261.028  27
  -9  -7  -3 12.7855 39.3608  19
  -9  -7  -3 63.4784 332.748  39
   9  -7  -3 1889.60 260.357  26
  -9  -7  -3-37.0733 276.371  25
   9  -7  -4 179.917 144.064  23
  -9  -7  -4 329.200 332.793  39
   9  -7  -4 456.209 298.649  15
  -9  -7  -4 360.007 288.189  27
  -9  -7  -4-61.7516 298.195  19
   9  -7  -4 318.477 299.983  26
  -9  -7  -4-160.995 300.228  25
   9  -7   5-367.507 1217.42  32
   9  -7  -5 567.704 290.448  26
  10   0   0 261479. 12096.3   2
  10   0   0 268340. 12014.5  31
  10   0   0 256104. 11983.5  26
 -10   0   0 243621. 11994.8  27
  10   0   0 262150. 11996.6  45
  10   0   0 240874. 11981.3  29
 -10   0   0 268902. 12014.3   4
  10   0   0 258620. 11977.0  15
 -10   0   0 255279. 11992.6  18
 -10   0   0 240588. 11996.4  25
  10   0   0 247122. 11992.4  17
  10   0   0 245792. 11974.0  23
  10   0  -1-38.9214 86.5389  23
  10   0  -1-100.927 135.519   3
  10   0   1-22.5888 168.311  35
  10   0   1-327.921 275.892   2
  10   0   1 36.5737 90.8812  16
 -10   0  -1 72.7920 218.132  27
 -10   0  -1-6.81707 112.855  19
  10   0  -1 131.847 146.203  29
  10   0   1 51.8845 167.957  31
 -10   0   1 35.1143 107.992  27
 -10   0   1-56.6185 139.024   4
 -10   0  -1 139.397 158.350  18
  10   0  -1 44.0001 103.348  15
  10   0  -1-125.110 124.609   9
 -10   0  -1-181.336 233.016  25
 -10   0   1 98.0320 111.229  25
 -10   0  -2 85823.5 4823.67   5
  10   0   2 102821. 4811.52  43
  10   0   2 94132.6 4813.48  16
  10   0   2 74133.4 4847.15   2
  10   0   2 99370.0 4827.71  31
 -10   0  -2 94273.6 4816.48  19
  10   0  -2 84852.8 4830.99  29
  10   0   2 93175.6 4827.31  35
 -10   0  -2 86804.6 4859.25  27
 -10   0   2 97379.0 4815.93  27
 -10   0   2 95190.9 4830.50   4
  10   0  -2 89396.2 4863.67  31
 -10   0  -2 92264.5 4824.35  18
 -10   0  -2 103333. 4889.18   1
 -10   0  -2 87684.9 4861.38  25
 -10   0   2 99041.0 4815.93  25
  10   0   2 87706.2 4839.17   4
 -10   0   2 104623. 4832.44   3
  10   0  -2 86598.5 4811.36  23
  10   0   3-263.394 164.317   2
  10   0  -3 69.0636 361.241  31
  10   0  -3-61.5230 121.344  23
  10   0  -3-169.355 1322.11  40
 -10   0  -3-72.0567 286.668   5
  10   0   3-8.67182 107.915  16
 -10   0   3 207.379 190.628   3
 -10   0  -3-545.895 305.253   1
 -10   0  -3 256.877 167.401  19
  10   0  -3 186.733 206.715  29
  10   0  -3 98.1327 103.357  16
 -10   0  -3-94.8386 358.330  27
  10   0   3 67.8850 155.807  35
 -10   0  -3 119.509 215.642  18
  10   0   3-108.480 161.149   4
 -10   0   3-65.1208 124.028   4
 -10   0  -3 335.494 367.323  25
  10   0   3 251.530 136.701  43
 -10   0  -4 59899.4 3054.29   5
  10   0   4 55424.7 3021.54  16
  10   0  -4 64529.2 3124.27  31
 -10   0  -4 57108.8 3035.89  19
 -10   0  -4 49905.6 3098.57  27
  10   0   4 64986.2 3050.87   4
 -10   0  -4 63479.1 3051.84  18
 -10   0  -4 52419.6 3106.10  25
  10   0  -4 59027.5 3028.44  23
 -10   0  -5-62.7749 200.816  19
  10   0  -5-84.4905 199.744  29
 -10   0  -5 153.041 415.254  27
 -10   0  -5 153.625 413.673  25
 -10   0  -5-125.900 335.488   5
 -10   0  -6 264.949 187.252  19
 -10   0  -6 367.947 218.766  18
  10  -2   0 90716.1 4776.76  26
  10  -2   0 101186. 4781.48  16
 -10  -2   0 96526.5 5025.83  22
  10  -2   0 91499.7 4788.06  35
 -10  -2   0 87304.8 4808.28  19
  10  -2   0 96745.8 4791.33  31
 -10  -2   0 84888.7 4821.35  32
  10   2   0 101466. 4844.37  31
  10   2   0 97132.7 4778.08  16
  10  -2   0 89225.3 4774.96  34
 -10  -2   0 94982.8 4803.37  27
 -10   2   0 88396.1 4765.22  18
  10  -2   0 100957. 4823.04   2
 -10  -2   0 96786.2 4804.24  25
  10  -2   0 89521.0 4774.28  23
  10  -2  -1 142.651 104.937  23
  10   2  -1 577.689 1493.32  40
  10  -2  -1 110.999 121.456  29
  10  -2   1-118.367 158.794  35
  10  -2  -1 331.523 153.476  35
  10  -2  -1 161.078 159.570   2
  10  -2   1-34.0267 202.939  34
 -10   2  -1 542.911 339.404  13
  10  -2  -1-171.625 179.912  31
  10  -2  -1 21.2045 214.281   3
  10   2   1 214.623 213.515  31
  10  -2   1 36.6185 316.378  30
  10  -2   1-8.29572 343.417  21
  10   2   1 133.561 96.0946  16
 -10  -2   1 34.1326 327.646  22
  10   2  -1-29.8086 39.4156  16
 -10  -2  -1 140.264 232.175  19
  10  -2  -1-39.0293 182.394  26
 -10  -2  -1-120.079 217.841  27
  10  -2  -1 177.908 149.457   4
  10  -2  -1 153.111 242.303   1
 -10  -2   1 178.360 182.302  27
 -10   2   1-20.8867 46.0909   3
 -10   2  -1 4.64333 155.330  18
  10  -2   1-74.9868 149.665  26
  10   2  -1-182.429 504.134  31
 -10   2   1-175.540 258.914   2
 -10   2  -1 179.028 180.596   5
 -10  -2  -1-17.9555 278.361  18
  10  -2  -1-89.1306 129.400  39
  10  -2   1 63.7324 110.782   2
 -10  -2  -1 182.046 219.803  25
 -10  -2   1-46.2769 188.684  25
 -10   2  -1 408.994 669.893   6
  10  -2  -1-58.7456 157.322  15
  10   2  -1 317.387 574.309  28
  10   2   2 108399. 2558.19  35
 -10   2   2 112690. 2591.04   3
 -10   2  -2 152.769 2485.24   5
  10   2   2 112449. 2511.48  16
  10  -2  -2 102709. 2542.32  31
  10  -2   2 59.3994 2481.93  16
  10   2   2 114263. 2537.99  31
  10  -2   2-55.2393 2501.70  21
 -10   2   2 104200. 2509.24  43
  10  -2  -2 100367. 2529.00  35
  10  -2  -2 106163. 2542.18  29
 -10  -2  -2 112922. 2565.79  19
 -10  -2  -2 104174. 2593.44  27
  10  -2  -2 105003. 2533.56   4
 -10  -2  -2 104549. 2575.35   4
 -10  -2  -2 106711. 2582.35  18
  10  -2  -2 131333. 2679.47   2
 -10  -2  -2 101064. 2597.82  25
 -10  -2  -2 107818. 2598.73  39
 -10  -2  -2 105168. 2524.14  20
  10  -2  -2 99821.1 2592.72   3
  10   2   2 109310. 2545.69  17
 -10   2   2 105706. 2681.99   2
  10  -2  -2 105874. 2523.79  23
  10  -2  -3-95.6618 131.883  23
 -10   2   3 25.4614 126.377  43
  10  -2  -3-49.0300 134.634  35
 -10  -2  -3-181.199 222.433  19
  10  -2  -3-33.4717 160.953  20
 -10  -2  -3 60.9569 144.777  20
  10  -2  -3-99.6369 147.823  19
  10  -2  -3-968.437 385.231  12
  10   2   3-76.2728 140.263  43
  10   2   3-172.049 158.735  35
 -10  -2  -3 36.0391 155.479   4
  10  -2  -3 167.918 253.944  26
  10  -2  -3-62.9501 181.853  31
 -10  -2  -3 11.4628 284.974  39
  10  -2  -3-185.339 167.301  15
  10   2   3-192.452 143.739  17
 -10   2   4 27977.6 1578.05  43
 -10  -2  -4 30524.3 1665.83  27
  10  -2  -4 27075.7 1585.66  31
 -10  -2  -4 31227.9 1601.22  19
  10  -2  -4 33282.8 1590.00  20
 -10  -2  -4 33362.8 1586.59  20
  10  -2  -4 31494.9 1592.99  15
  10  -2  -4 28467.6 1591.30  29
 -10  -2  -4 31791.6 1619.10  18
 -10  -2  -4 30264.7 1668.87  25
  10   2   4 29674.0 1585.79  17
  10  -2  -5 43.4668 141.099  23
  10  -2  -5-201.592 185.869  20
 -10  -2  -5-157.457 166.942  20
 -10   2   5 303.108 157.350  43
  10  -2  -5 7.65256 191.251  29
 -10  -2  -5-36.8522 221.472  19
 -10  -2  -5-413.132 420.157  27
 -10  -2  -5-113.555 283.131  18
  10   2   5 25.6396 163.181  43
  10  -2  -5 144.881 185.460  15
 -10  -2  -5-283.880 436.413  25
 -10  -2  -6 17363.4 992.157  19
  10  -2  -6 17969.6 979.562  29
 -10  -2  -6 15174.9 1075.65  27
  10  -2  -6 18151.8 982.324  15
 -10  -2  -6 19307.1 1016.99  18
 -10  -2  -6 17532.2 972.123  20
 -10  -2  -6 14965.9 1078.39  25
  10  -2  -6 19558.5 984.023  20
  10  -2  -6 19110.3 966.869  23
  10  -2  -7 90.8814 78.1115  23
  10  -2  -7 255.047 204.415  20
 -10  -2  -7-25.3788 186.676  20
  10   2   7-33.6710 156.469  43
  10  -2  -7 99.2493 161.929  29
 -10  -2  -7-218.929 386.738  27
 -10  -2  -7-110.486 287.879  18
 -10  -2  -7-604.265 401.271  25
  10  -2  -7 255.303 188.851  15
 -10  -2  -8 90.7556 175.558  20
 -10  -2  -8 62.2548 241.937  19
 -10  -2  -8-409.579 266.579  18
  10  -4   0 65373.0 3481.60  16
  10  -4   0 63798.2 3487.16  34
  10  -4   0 64861.6 3486.74  26
  10  -4  -1 150.684 158.941  23
  10  -4  -1-43.6878 126.687  16
  10  -4  -1-200.963 286.773  34
 -10  -4  -1-208.058 386.888  22
  10   4   1-9.01512 122.621   3
 -10  -4  -1 12.2428 350.640  19
  10   4   1 50.1793 174.474   9
  10   4   1 330.043 337.103  31
  10  -4  -2 29957.8 1540.73  16
 -10  -4  -2 32884.8 2159.11  22
 -10  -4  -2 30557.3 1594.82  27
 -10  -4  -2 29533.4 1605.37  19
  10   4   2 27741.7 1555.34   9
  10  -4  -2 32682.6 1577.80  26
  10  -4  -2 31617.8 1573.64  15
 -10  -4  -2 30992.3 1599.20  25
  10  -4  -2 31213.0 1555.24  23
  10   4   2 25699.0 1550.47   3
  10  -4  -3 33.4132 196.449  15
  10  -4  -3-8.81589 240.343  39
 -10  -4  -3-13.5095 306.589  39
 -10  -4  -3-112.606 1339.94  22
  10  -4  -3 51.6311 205.497  20
  10  -4  -3 227.775 160.606  29
 -10  -4  -3 145.758 294.715  19
  10  -4  -3 103.501 282.077  26
 -10  -4  -3-297.671 331.991  25
 -10  -4  -3 682.724 348.004  18
 -10  -4  -3 182.040 299.637  27
 -10  -4  -4 24867.6 1434.84  39
 -10  -4  -4 24653.7 1982.78  22
  10  -4  -4 28374.0 1376.59  29
 -10  -4  -4 23782.3 1375.78  20
  10  -4  -4 25406.9 1380.18  20
 -10  -4  -4 24769.9 1401.18  19
 -10  -4  -4 27854.0 1436.04  27
  10  -4  -4 26074.6 1380.18  15
 -10   4   4 25997.3 1365.10  43
 -10  -4  -4 22850.5 1416.11  18
 -10  -4  -4 27526.8 1443.71  25
  10  -4  -4 27465.4 1365.44  23
 -10  -4  -5 61.8701 194.608  20
  10  -4  -5-76.6720 140.389  23
  10  -4  -5 87.7997 208.005  20
  10   4   5-182.346 174.056  43
 -10  -4  -5 474.025 379.524  27
  10  -4  -5 43.4254 298.020  26
 -10   4   5 4.87319 160.262  43
 -10  -4  -5 151.993 373.888  25
 -10  -4  -5-140.277 347.957  18
  10  -4  -5 198.070 166.051  29
  10  -4  -5-239.689 210.120  15
 -10   4   6 8408.83 471.776  43
  10  -4  -6 9077.21 477.281  29
 -10  -4  -6 7027.81 486.591  20
  10   4   6 8015.62 477.778  43
 -10  -4  -6 8013.14 539.479  19
 -10  -4  -6 7874.64 629.425  27
  10  -4  -6 8579.67 496.005  15
 -10  -4  -6 8541.14 637.597  25
  10  -4  -6 7674.78 496.845  20
  10  -4  -6 8071.16 463.398  23
 -10   4   7-164.802 161.557  43
  10   4   7-163.779 176.799  43
  10  -4  -7 212.899 212.753  20
  10  -4  -7 12.6259 154.209  29
  10  -4  -7-79.5602 128.108  23
 -10  -4  -7 65.2798 278.681  19
 -10  -4  -7-371.372 393.910  27
 -10  -4  -7 137.885 191.732  20
 -10  -4  -7 244.688 391.877  25
 -10  -4  -7 628.400 333.607  18
  10  -4  -7-397.256 207.775  15
  10  -6  -1-12.9821 12.6700  15
  10  -6  -1 89.1195 224.250  26
 -10  -6  -2 58.3270 513.151  27
  10  -6  -2 20222.0 596.783  26
  10  -6  -2 24664.7 666.831  15
 -10  -6  -2-230.028 519.513  25
  10  -6  -2 20804.0 545.405  23
  10  -6  -3 138.437 157.743  23
 -10  -6  -3 76.1948 341.774  39
  10  -6  -3 148.362 255.783  15
 -10  -6  -3 23.8674 278.301  27
  10  -6  -3-215.733 249.751  26
 -10  -6  -3-266.139 301.553  25
 -10  -6  -4 8524.75 529.900  27
  10  -6  -4 9110.85 526.163  26
  10  -6  -4 7579.06 492.523  15
 -10  -6  -4 8094.16 544.880  25
  10  -6  -4 8420.94 434.790  23
  10  -6  -5 81.6858 137.154  23
 -10   6   5-179.025 166.108  43
  10  -6  -5-105.669 252.943  15
 -10  -6   5 149.912 921.961  41
  10   6   5 53.3407 176.234  43
 -10  -6  -5-1135.52 349.951  27
 -10  -6  -5-125.013 358.216  19
  10  -6  -5-142.648 281.179  26
 -10  -6   5 28.5728 396.590  30
 -10  -6  -5-974.496 381.130  25
  10  -6   6-202.936 550.250  45
  10  -6   6-405.302 989.324  41
 -10  -6  -6 391.189 468.491  19
  10  -6  -6 6348.69 377.256  15
  10   6  -6 1552.33 1210.18   6
  10  -6  -6 6870.26 322.073  23
 -10  -6   6 665.326 1083.24  37
 -10  -8   3 482.916 782.586  21
  11  -1   0 173.588 125.991  15
  11  -1   0 163.096 80.5962  23
  11  -1   0-99.6880 176.270  35
  11   1   0 140.304 97.1186  16
  11   1   0 123.449 250.392  31
  11  -1   0 69.4387 136.394  26
  11  -1   0-3.66864 95.4467  29
  11   1   0-19.6569 126.186  29
 -11   1   0 321.490 271.105   1
 -11   1   0 155.844 208.574  27
  11  -1   0 606.003 554.240  44
  11   1   0 14.8309 66.2292   3
  11  -1   0-9.57222 140.457   3
 -11  -1   0 59.5563 163.095  27
  11  -1   0 185.741 214.444   2
 -11   1   0 151.396 114.826  18
 -11   1   0-149.915 213.496  25
  11  -1   0 103.674 242.327  45
 -11  -1   0 23.1640 174.512  25
 -11  -1   0 75.4025 218.725  19
  11  -1   0-64.1092 726.868  36
 -11   1  -1 70107.5 2687.53   1
 -11   1  -1 62691.0 2576.08   5
  11   1   1 62501.1 2567.74  16
  11  -1  -1 62868.9 2597.63  31
 -11  -1   1 67662.5 2832.66  22
 -11  -1  -1 64044.1 2591.17  39
  11   1   1 66596.4 2598.72  31
  11  -1   1 65849.4 2593.75  35
  11  -1  -1 63224.4 2595.89  35
  11  -1   1 62342.3 2560.09  34
  11  -1   1 68025.9 2597.96  31
  11   1  -1 63759.4 2651.85  31
 -11  -1  -1 68342.6 2585.09  19
 -11  -1   1 65414.0 2591.79  27
 -11   1   1 71125.7 2655.21   1
  11  -1  -1 67279.2 2580.97  29
  11   1  -1 60260.2 2597.77  29
 -11  -1  -1 65959.0 2600.59  18
  11   1   1 59605.8 2599.61  35
 -11   1  -1 59059.4 2627.70  27
 -11  -1  -1 64743.9 2605.92  27
  11  -1  -1 69098.5 2594.66   4
  11  -1  -1 70228.3 2590.78  26
  11  -1   1 63401.4 2564.43  26
 -11   1  -1 66289.9 2576.15  18
 -11   1  -1 59426.2 2629.65  25
 -11  -1  -1 62481.8 2608.31  25
 -11  -1   1 66802.8 2592.92  25
  11  -1  -1 65882.3 2560.22  20
  11  -1  -1 73984.1 2674.41   2
  11  -1   1 65615.4 2628.53   2
 -11   1  -1 65846.7 2563.42  19
  11  -1  -1 66192.1 2572.86  17
  11  -1  -1 70503.6 2571.81   9
  11  -1  -1 65322.2 2598.27   3
  11  -1  -1 62326.3 2565.22  23
  11  -1  -2 34.6848 107.016  23
  11   1   2 73.8620 166.875  31
 -11   1   2-60.3147 102.255  43
  11   1  -2-199.361 227.651  29
  11   1  -2-952.463 1549.21  40
  11   1   2 7.19654 170.813  35
  11   1  -2-339.406 384.571  46
  11  -1   2 5.68282 131.024  16
 -11   1   2-417.957 280.821   2
  11  -1  -2-45.9764 115.134  20
 -11  -1  -2-78.7232 106.762  20
  11  -1  -2 90.4660 225.802  31
  11  -1  -2-98.4014 106.881  16
 -11   1  -2 38.6298 136.469  19
  11  -1  -2 81.9360 146.350  29
 -11   1   2 82.2833 176.209   3
  11  -1  -2-214.354 213.815   2
 -11  -1  -2 31.3076 168.182  19
  11   1  -2-178.944 140.348  16
 -11   1  -2-187.543 367.006  27
  11  -1   2-91.6758 178.041   2
  11   1   2-74.5953 110.554  43
 -11   1  -2 15.4382 237.521   5
 -11  -1  -2-115.533 273.868  27
  11   1   2-70.4117 89.1844  16
  11  -1   2 125.486 174.320   4
 -11  -1  -2 85.4401 158.011   4
  11  -1  -2 40.7551 225.098  26
  11  -1   2-58.3612 168.267  35
 -11   1  -2-132.835 187.759  18
  11  -1   2-101.467 129.258  26
 -11  -1  -2 100.615 230.574  18
  11  -1  -2 139.150 143.356  15
 -11   1  -2-329.765 369.391  25
 -11  -1  -2-157.508 291.663  25
  11   1   2 146.343 145.513  17
  11  -1   3 37703.1 1884.19  16
 -11  -1  -3 29520.4 1894.95   5
 -11   1   3 24896.0 1920.44   2
  11   1   3 37793.7 1862.78  16
  11  -1  -3 38298.5 1870.47  16
  11   1   3 39628.1 1884.88  35
  11  -1   3 36192.5 1908.09  21
 -11  -1  -3 38279.0 1867.61  20
  11   1   3 39385.8 1871.25  43
  11  -1  -3 37592.1 1893.79  29
  11  -1  -3 35405.0 1909.64  31
 -11   1   3 38392.0 1867.91  43
 -11   1  -3 37644.6 1880.47  19
  11  -1   3 35020.6 1904.80   4
 -11   1  -3 30450.3 1962.26  27
 -11  -1  -3 38759.7 1948.42  27
  11  -1  -3 38035.1 1878.29  15
 -11   1  -3 38735.9 1894.27  18
 -11  -1  -3 37270.4 1895.24  18
  11  -1  -3 36452.9 1858.59  19
 -11   1  -3 31163.5 1964.81  25
 -11  -1  -3 38626.4 1953.82  25
 -11  -1  -3 38592.7 1884.71  19
  11   1   3 37118.6 1881.62  17
 -11   1   3 40406.4 1909.81   3
  11  -1  -3 36348.1 1870.09  23
 -11   1  -3 38066.0 1898.04   5
  11  -1  -4-14.2312 136.656  23
 -11   1  -4-171.636 294.326   5
  11  -1   4 147.801 121.324  16
  11  -1  -4-91.4303 274.451  31
 -11   1  -4 128.401 174.315  19
 -11  -1  -4-54.4984 209.180  19
  11   1   4-56.6674 158.813  43
 -11   1  -4 246.038 225.001  18
 -11  -1  -4-182.836 252.733  18
 -11  -1  -5 16738.6 909.866  19
 -11  -1  -5 14951.0 1021.84  27
  11  -1  -5 17003.8 905.049  15
  11  -1  -5 18503.1 925.337  29
 -11  -1  -5 15019.5 1024.16  25
  11  -1  -5 15203.7 935.210  31
  11  -1  -6-66.9653 105.372  23
 -11  -1  -6-332.515 177.221  20
 -11  -1  -6-15.8798 343.145   5
 -11  -1  -6 15.8600 238.124  19
  11  -1  -6-68.1608 194.249  29
 -11  -1  -6-150.128 406.538  27
 -11  -1  -6-132.201 289.542  18
  11  -1  -6 242.667 192.195  15
 -11  -1  -6-94.1698 411.094  25
 -11  -1  -7 154.009 321.882   5
 -11  -1  -7 57.7301 220.497  19
 -11  -1  -7 41.9379 165.667  20
 -11  -1  -7 314.772 254.941  18
  11  -3   0-207.047 248.795  15
  11  -3   0 5.88657 140.425  16
  11  -3   0 114.232 249.875  34
  11   3   0 130.111 413.210  31
 -11  -3   0 24.6868 116.337  19
  11   3   0 57.1239 495.373  28
 -11  -3   0-1371.86 1115.47  22
 -11  -3   0-32.8891 250.933  27
 -11  -3   0 285.360 733.026  32
  11   3   0 207.316 168.595   9
  11  -3   0 98.2495 186.358  26
 -11  -3   0-242.656 258.903  25
  11  -3   0 38.4465 137.531  23
  11  -3   1 37458.1 940.186  16
  11  -3  -1 38172.4 899.502  16
 -11  -3  -1 40029.4 992.395  27
  11  -3  -1 35979.9 914.103  35
  11  -3   1 40904.7 937.781  34
 -11   3  -1 159.102 852.303   5
  11  -3   1 39752.8 1050.56  21
 -11  -3  -1 37197.9 1002.66  19
  11  -3  -1 34866.3 920.848  26
  11  -3  -1 39097.8 940.478  15
  11   3   1 35436.0 920.272   9
  11  -3   1 122.790 861.049  26
 -11  -3  -1 38066.3 994.300  25
  11  -3  -1 17.5629 864.596   1
  11   3   1 38044.5 993.376  31
  11  -3  -1 37152.7 909.185  23
  11   3   1 33156.1 885.555   3
  11  -3  -2 253.562 147.565  23
  11  -3  -2 159.411 205.900  39
  11  -3  -2 563.005 147.510  35
  11  -3  -2 465.061 196.820  31
  11  -3  -2 287.536 112.752  16
  11  -3  -2 648.369 207.637  20
 -11  -3  -2 609.154 307.752  19
  11  -3  -2 504.654 166.722  29
 -11  -3  -2 1091.57 292.012  39
  11  -3  -3 26039.5 1284.33  16
 -11  -3  -3 27312.0 1928.70  22
 -11  -3  -3 25657.4 1301.83  20
  11  -3  -3 25303.1 1298.20  31
 -11  -3  -3 24948.1 1326.47  19
 -11  -3  -3 24292.5 1351.31  27
  11  -3  -3 24170.1 1302.52  20
 -11   3   3 24880.7 1289.33  43
  11  -3  -3 24685.2 1305.04  15
  11  -3  -3 27449.9 1336.27  26
 -11  -3  -3 22109.0 1340.75  18
 -11  -3  -3 23932.1 1357.38  25
 -11  -3  -3 23405.8 1351.15  39
  11  -3  -3 25575.1 1295.27  23
  11   3   4-214.872 145.501  17
  11  -3  -4 158.507 188.213  20
 -11  -3  -4-112.337 184.188  20
 -11   3   4 190.149 142.816  43
  11  -3  -4 107.843 154.141  29
 -11  -3  -4-261.948 289.191  19
 -11  -3  -4 13.2968 343.739  27
  11  -3  -4 125.417 282.590  26
 -11  -3  -4-543.279 341.069  18
 -11  -3  -4 292.783 347.907  25
  11   3   4 68.8646 174.908  43
  11  -3  -4 81.1070 186.882  15
  11  -3  -5 12079.1 690.474  20
 -11   3   5 11677.3 674.229  43
 -11  -3  -5 13131.6 721.521  19
  11  -3  -5 11365.7 683.293  29
 -11  -3  -5 13086.2 805.874  27
  11  -3  -5 12729.9 693.105  15
 -11  -3  -5 12872.7 754.960  18
 -11  -3  -5 13942.8 815.635  25
 -11  -3  -5 12734.4 687.927  20
  11  -3  -5 12746.3 673.541  23
 -11   3   6-319.365 162.451  43
  11  -3  -6-229.550 142.348  23
  11   3   6 64.8671 169.952  43
 -11  -3  -6-19.8806 333.933  18
  11  -3  -6 219.927 204.019  20
 -11  -3  -6 135.606 180.767  20
 -11  -3  -6 386.659 412.405  27
 -11  -3  -6-33.9812 426.238  25
  11  -3  -6 86.5006 161.941  29
  11  -3  -6 40.3957 193.832  15
  11   3   7 5638.51 344.330  43
  11  -3  -7 5521.13 366.508  20
 -11  -3  -7 4724.80 524.397  25
  11  -3  -7 6260.89 345.545  29
 -11  -3  -7 5062.07 521.018  27
  11  -3  -7 5131.08 362.108  15
 -11  -3  -7 5004.49 355.837  20
  11  -3  -7 5140.27 322.261  23
  11  -5  -1 17567.5 257.491  16
 -11  -5  -1-93.5070 246.727  27
 -11  -5  -1-13.2299 76.3352  19
  11  -5  -1 18303.8 399.022  34
  11   5   1 12.4910 9.04087   9
 -11  -5  -1 141.161 258.682  25
  11  -5  -1 16707.6 294.346  23
  11  -5  -2-54.3947 234.862  39
  11  -5  -2-9.16014 262.122  15
 -11  -5  -2 23.4089 334.697  19
 -11  -5  -2 218.603 265.440  27
  11   5   2 206.763 169.115   9
  11  -5  -2 158.291 251.994  26
 -11  -5  -2 214.905 275.688  25
 -11  -5  -3 12881.8 745.699  39
 -11  -5  -3 12773.0 741.021  19
  11   5   3 11851.8 648.709   9
 -11  -5  -3 13408.0 717.705  27
  11  -5  -3 15422.2 719.872  26
  11  -5  -3 12522.1 676.201  15
 -11  -5  -3 12641.6 728.163  25
  11  -5  -3 12502.7 643.071  23
  11  -5  -4 325.407 151.248  23
  11  -5  -4 107.209 235.053  15
 -11   5   4 113.405 156.959  43
  11   5   4 290.599 165.538   9
 -11  -5  -4 238.307 889.161  22
 -11  -5  -4 369.351 310.692  27
  11  -5  -4 266.429 292.985  26
 -11  -5  -4 13.1258 332.196  25
 -11  -5  -4 130.211 335.371  39
 -11   5   5 7374.11 442.216  43
  11   5   5 7485.95 450.605  43
 -11  -5  -5 6388.22 1094.38  22
  11  -5  -5 7752.25 475.620  20
 -11  -5  -5 6872.64 555.204  27
  11  -5  -5 8006.81 520.382  26
  11  -5  -5 8404.33 482.910  15
 -11  -5  -5 7963.76 565.811  25
  11  -5  -5 7475.05 436.394  23
  11  -5  -6 45.8169 227.914  15
  11   5   6 175.726 167.941  43
 -11  -5   6-24.3529 558.681  42
  11  -5  -6-29.9060 137.330  23
  11  -5  -6 236.415 219.744  20
 -11  -5  -6-79.9849 199.796  20
 -11  -5  -6 163.276 364.003  27
 -11  -5  -6 31.0075 306.739  19
 -11  -5  -6 563.549 383.985  25
 -11  -7  -3 93.6830 311.649  39
 -11  -7  -3-229.833 270.946  27
 -11  -7  -3-12.7687 29.3972  19
  11  -7  -3 6390.77 351.517  26
  11  -7  -3 7329.27 313.902  15
 -11  -7  -3 410.994 280.351  25
  11  -7  -3 6607.81 217.292  23
  11  -7  -4 162.292 147.709  23
 -11  -7  -4-108.350 326.980  39
  11  -7  -4 926.096 303.665  15
 -11  -7  -4 303.618 280.172  27
 -11  -7  -4-12.3560 292.692  19
  11  -7  -4 470.475 304.821  26
 -11  -7  -4 336.638 302.759  25
  12   0   0 118194. 6568.06   2
  12   0   0 120009. 6489.23  45
  12   0   0 139210. 6496.15   3
 -12   0   0 118464. 6481.05  19
  12   0   0 130637. 6513.21  31
  12   0   0 123544. 6480.92  29
 -12   0   0 128689. 6511.10   4
 -12   0   0 124287. 6497.54  27
  12   0   0 127845. 6476.51  15
  12   0   0 125508. 6483.54  26
 -12   0   0 109014. 6488.93  18
 -12   0   0 123532. 6499.68  25
  12   0   0 127091. 6473.91  23
  12   0  -1-33.7057 88.0455  23
  12   0  -1-47.9425 130.004   3
  12   0   1 285.927 185.628  35
  12   0   1 48.9714 101.998  16
  12   0   1 39.3740 63.9184  29
  12   0  -1 98.1786 142.353   9
  12   0  -1-39.6245 131.378  29
 -12   0  -1 147.104 119.739  19
 -12   0  -1 9.48534 230.570  27
  12   0   1-55.1317 253.308   2
  12   0   1 91.9705 179.282  31
 -12   0  -1-49.7242 179.516   4
 -12   0   1 4.44147 125.019  27
 -12   0   1-26.1439 144.148   4
 -12   0  -1-56.1982 187.558  18
  12   0  -1 23.7055 108.049  15
 -12   0  -1 119.400 246.487  25
 -12   0   1-59.8911 131.032  25
 -12   0  -2 63807.9 3430.74   5
  12   0   2 53360.2 3460.36   2
 -12   0   2 67691.9 3553.52  22
  12   0  -2 64847.2 3417.94  16
  12   0   2 67565.5 3437.50  35
  12   0   2 74466.8 3433.79  31
  12   0  -2 58637.2 3458.74  31
 -12   0  -2 64706.4 3416.59  19
  12   0  -2 67351.0 3438.71  29
 -12   0  -2 66057.3 3472.11  27
 -12   0   2 65485.3 3414.32  27
 -12   0   2 72071.9 3438.77   4
  12   0  -2 68096.0 3418.58  15
  12   0   2 64353.4 3444.85   4
 -12   0  -2 68943.7 3430.93  18
 -12   0  -2 63823.2 3472.59  25
 -12   0   2 65223.6 3414.19  25
  12   0   2 71144.8 3417.58  16
  12   0  -2 63045.6 3413.12  23
  12   0  -3 159.227 128.495  23
  12   0   3-34.4122 169.169  35
  12   0   3 8.74659 111.802  16
  12   0  -3-297.213 376.761  31
 -12   0  -3 117.596 297.029   5
 -12   0  -3 55.1987 172.578  19
  12   0  -3 149.093 220.135  29
  12   0  -3 30.9047 127.052  16
 -12   0  -3-159.019 382.477  27
 -12   0  -3-139.675 224.673  18
  12   0  -3-94.0241 171.867  15
 -12   0   3-39.5309 139.510   4
  12   0   3-142.775 180.127   4
 -12   0  -3-112.539 386.212  25
 -12   0  -4 41180.0 2050.10   5
  12   0   4 35454.9 2009.52  16
  12   0  -4 39455.0 2098.87  31
 -12   0  -4 41377.4 2029.74  19
  12   0  -4 39778.0 2055.60  29
  12   0  -4 44385.0 2031.77  15
 -12   0  -4 41037.3 2043.41  18
 -12   0  -4 35324.0 2110.10  27
 -12   0  -4 33767.4 2107.64  25
  12   0  -4 38241.8 2015.80  23
  12   0  -5-5.31060 10.3553  23
 -12   0  -5 171.971 332.659   5
 -12   0  -5-28.5010 214.779  19
 -12   0  -5 83.8620 256.331  18
 -12   0  -6 76.0416 195.284  19
  12  -2   0 70956.9 2839.51  16
  12   2   0 69191.4 2837.59  16
 -12  -2   0 76918.4 3274.58  22
  12  -2   0 71427.2 2857.95  31
  12   2   0 64112.9 2900.83  31
 -12  -2   0 64028.2 2883.10  19
  12  -2   0 64366.1 2868.94   4
  12  -2   0 68134.1 2852.40  35
 -12  -2   0 66086.8 2866.34  27
  12  -2   0 65847.4 2836.70  26
 -12   2   0 68458.5 2820.43  18
  12  -2   0 69606.5 2846.96  15
  12  -2   0 69933.4 2891.17   2
 -12  -2   0 67446.9 2867.59  25
  12  -2   0 68433.7 2931.66   1
  12  -2   0 61376.0 2829.45  23
  12  -2  -1 150.739 115.580  23
 -12   2  -1 141.034 194.265   5
  12  -2  -1 388.954 166.641  35
  12  -2   1 122.370 198.122  34
  12  -2  -1 335.596 112.249  16
  12  -2   1 217.225 143.304   2
  12  -2  -1 221.240 191.204   2
  12  -2  -1 386.362 197.700  31
  12  -2  -1-55.3793 363.575  12
  12  -2  -1 195.684 220.802   3
  12   2   1 342.586 244.815  31
  12   2  -1-302.132 485.283  31
  12  -2   1 209.326 316.173  30
 -12   2  -1 28.9481 119.954  19
  12  -2   1 328.973 307.013   1
  12  -2  -1 234.148 129.555  29
  12   2   1 347.566 107.728  16
  12   2  -1 63.2198 139.332  16
  12   2  -1-267.847 347.785  46
 -12  -2  -1 421.789 246.270  19
  12  -2   1 140.171 198.551   4
 -12  -2  -1 385.867 220.912  27
 -12  -2   1-446.744 240.179  27
  12  -2   1 66.2039 171.192  35
  12  -2  -1 344.790 192.043  26
 -12   2  -1 42.7779 156.691  18
  12  -2   1 16.5745 144.753  26
 -12  -2   1-268.305 643.574  32
 -12  -2  -1-91.9944 302.210  18
 -12  -2   1-1177.61 1030.68  22
 -12  -2  -1-48.8113 236.808  25
 -12  -2   1-221.587 233.108  25
  12  -2  -1 351.490 105.821  17
  12  -2  -1 248.264 162.265  15
  12  -2   2 60808.5 2367.29  16
  12  -2  -2 69554.0 2432.31  12
 -12   2   2 67757.8 2393.04   3
  12  -2  -2 65213.9 2340.27  16
 -12  -2  -2 65772.0 2393.75  39
  12   2   2 66684.5 2336.85  16
  12  -2   2 74861.4 2419.70  21
 -12   2   2 64709.7 2331.44  43
 -12  -2  -2 64043.0 2342.95  20
  12  -2  -2 64139.3 2364.31  31
  12   2   2 73691.3 2363.67  31
 -12  -2  -2 68925.7 2375.80  19
  12  -2  -2 66434.5 2358.93  29
 -12  -2  -2 65315.8 2408.94  27
 -12  -2  -2 59640.1 2379.40   4
  12  -2  -2 67428.8 2356.83   4
  12  -2  -2 64836.8 2354.41  15
  12  -2  -2 74057.4 2382.69  26
 -12   2  -2 62306.7 2360.52  18
 -12  -2  -2 63725.9 2390.83  18
  12  -2   2 71647.9 2379.54   2
 -12  -2  -2 66879.8 2417.36  25
  12  -2  -2 59869.8 2352.41  35
  12   2   2 69492.1 2378.48  35
  12  -2  -2 58555.8 2386.30   3
  12   2   2 66479.0 2362.30  17
  12  -2  -2 65029.0 2344.10  23
 -12   2  -2 71941.2 2366.31   5
  12   2   3-95.2941 152.546  17
  12  -2  -3 177.349 124.079  23
 -12   2   3 175.098 125.922  43
 -12   2  -3 199.046 203.455   5
  12   2   3-187.134 166.465  35
  12  -2  -3 192.722 150.871  35
  12  -2  -3 220.711 156.968  20
 -12  -2  -3-54.3230 149.257  20
  12   2   3-8.12419 140.569  43
  12  -2  -3 210.318 199.192  31
  12  -2  -3 157.810 106.643  16
  12  -2  -3-63.8925 161.063  29
 -12  -2  -3-69.7706 221.750  19
 -12  -2  -3 245.984 267.543  18
 -12   2   4 24665.6 1390.78  43
  12  -2  -4 27793.6 1403.10  20
 -12  -2  -4 27330.7 1396.82  20
  12  -2  -4 24524.8 1406.25  31
 -12  -2  -4 28252.6 1422.48  19
  12  -2  -4 27604.8 1388.94  16
 -12  -2  -4 26766.5 1487.14  27
  12  -2  -4 26700.7 1407.07  15
 -12  -2  -4 26392.5 1488.29  25
  12   2   4 27274.1 1402.99  17
  12  -2  -4 26021.1 1393.81  23
 -12   2   5 45.6296 145.513  43
  12  -2  -5-175.499 177.260  20
 -12  -2  -5-236.968 168.148  20
  12  -2  -5-150.816 177.221  29
 -12  -2  -5-128.667 249.646  19
 -12  -2  -5-50.8980 428.502  27
 -12  -2  -5 188.262 287.281  18
  12   2   5 115.342 162.001  43
 -12  -2  -5-34.2932 433.708  25
  12  -2  -5 77.4605 186.318  15
  12   2   5 89.9830 144.113  17
  12  -2  -6 14287.2 771.471  20
 -12  -2  -6 13543.7 761.115  20
 -12  -2  -6 11966.7 889.523  27
  12  -2  -6 14097.8 772.934  29
  12  -2  -6 15404.4 777.401  15
 -12  -2  -6 14010.9 815.603  18
 -12  -2  -6 10761.5 891.439  25
 -12  -2  -6 13914.5 786.014  19
  12  -2  -6 13750.4 751.979  23
  12  -2  -7 10.1496 89.6978  23
  12  -2  -7 425.246 207.338  20
 -12  -2  -7 107.388 179.672  20
  12  -2  -7 44.3894 171.650  29
 -12  -2  -7 8.79781 268.313  19
 -12  -2  -7 74.0003 395.258  27
 -12  -2  -7-94.1241 292.068  18
 -12  -2  -7 55.6853 401.294  25
  12  -2  -7 20.7081 194.895  15
 -12  -2  -8 389.235 272.312  18
  12  -4   0 45254.0 2304.87  16
  12  -4   0 42360.5 2310.49  26
  12  -4   0 41656.4 2314.40  34
  12  -4   0 41771.1 2304.98  23
  12  -4  -1 130.622 150.540  23
  12  -4  -1 313.674 129.497  16
  12  -4  -1 323.324 296.654  34
  12   4   1 52.9657 300.943  31
  12  -4  -1 533.449 260.181  15
 -12  -4  -1 511.658 349.836  19
  12   4   1 202.420 179.224   9
  12  -4  -1 567.396 220.297  26
  12  -4  -2 27686.6 1394.67  16
 -12  -4  -2 26906.4 2045.22  22
 -12  -4  -2 28329.9 1470.83  39
  12   4   2 23886.9 1408.50   9
 -12  -4  -2 24203.1 1458.36  19
 -12  -4  -2 26964.3 1462.74  27
 -12  -4  -2 27706.1 1470.24  25
  12  -4  -2 27950.2 1407.36  23
 -12  -4  -3 682.480 1429.39  22
  12  -4  -3 354.111 224.298  15
  12  -4  -3 413.867 143.946  23
 -12  -4  -3 224.943 327.180  39
  12   4   3 172.081 173.260   9
 -12  -4  -3 39.0979 307.529  19
 -12  -4  -3 227.150 317.350  27
  12  -4  -3 79.0357 286.832  26
 -12  -4  -3 201.828 337.694  25
 -12   4   4 19197.9 1034.07  43
 -12  -4  -4 21940.7 1789.27  22
 -12  -4  -4 18805.3 1047.06  20
  12  -4  -4 18263.1 1052.46  20
  12  -4  -4 21111.7 1048.75  29
 -12  -4  -4 20636.9 1096.38  19
 -12  -4  -4 21981.5 1124.77  27
  12  -4  -4 20409.7 1083.20  26
  12  -4  -4 20109.3 1057.29  15
 -12  -4  -4 17184.5 1102.33  18
 -12  -4  -4 19780.3 1131.23  25
 -12  -4  -4 17780.7 1109.61  39
  12  -4  -5-44.2502 137.854  23
  12   4   5-210.347 171.152  43
 -12  -4  -5 121.705 189.145  20
  12  -4  -5-65.7950 203.499  20
 -12  -4  -5 417.022 286.590  19
 -12  -4  -5 169.771 386.743  27
  12  -4  -5 250.768 161.443  29
  12  -4  -5-160.423 305.576  26
 -12  -4  -5-348.479 400.508  25
 -12  -4  -5 165.824 345.224  18
  12  -4  -5 63.6541 212.471  15
  12   4   6 7791.56 439.423  43
  12  -4  -6 7241.63 458.523  20
 -12  -4  -6 5500.27 569.680  27
  12  -4  -6 7276.51 438.926  29
  12  -4  -6 7654.01 459.120  15
 -12  -4  -6 6805.18 447.434  20
 -12  -4  -6 5817.88 577.919  25
  12  -4  -6 7842.53 429.564  23
  12   4   7 5.52425 166.519  43
  12  -4  -7 85.8956 130.106  23
  12  -4  -7-92.7765 212.918  20
 -12  -4  -7 18.7527 185.144  20
  12  -4  -7 19.6552 158.937  29
 -12  -4  -7-265.266 386.295  27
 -12  -4  -7-335.043 390.667  25
 -12  -4  -7 318.329 336.064  18
  12  -4  -7-165.582 212.596  15
  12  -6  -1 98.4775 166.268  23
  12  -6  -1 144.533 295.292  34
 -12  -6  -2 418.590 279.247  27
 -12  -6  -2 12.9781 134.477  19
 -12  -6  -2-223.398 275.655  25
  12  -6  -3 273.507 154.877  23
 -12  -6  -3 314.050 325.332  39
  12  -6  -3-9.39734 259.871  15
 -12  -6  -3 123.692 284.457  27
 -12  -6  -3 549.087 351.719  19
  12  -6  -3 244.627 299.740  26
 -12  -6  -3 1024.55 311.506  25
 -12  -6  -4 7904.44 590.475  39
 -12  -6  -4 8321.94 561.671  27
  12  -6  -4 8041.82 532.385  15
  12  -6  -4 9001.17 571.544  26
 -12  -6  -4 7081.17 571.000  25
  12  -6  -4 8164.68 471.658  23
  12  -6  -5 151.959 138.355  23
  12  -6  -5 333.543 259.026  15
  12   6   5 143.966 171.721  43
 -12  -6   5 181.477 472.383  30
 -12  -6  -5-201.941 325.213  27
 -12  -6  -5-34.2158 349.479  19
  12  -6  -5 228.727 293.741  26
 -12  -6  -5 98.8505 350.297  25
  13  -1   0 26.6359 146.243  15
  13  -1   0 134.633 88.4356  23
  13  -1   0 279.546 268.451  45
  13  -1   0-61.7369 914.660  36
  13   1   0 10.9170 273.176  31
  13   1   0 26.9748 105.382  16
  13  -1   0 112.485 102.570  29
  13   1   0 22.2056 121.462  29
  13   1   0 30.5793 79.4060   3
  13  -1   0 416.567 174.242   3
  13   1   0-18.2776 172.356   9
 -13   1   0-99.1040 224.193  27
 -13  -1   0 111.269 237.363  19
 -13  -1   0 180.927 178.291  27
  13  -1   0 193.955 236.333   2
  13  -1   0 50.4831 147.789  26
 -13   1   0-73.7045 300.003   1
  13  -1   0 188.879 156.869   4
  13   1   0 126.668 82.0869  15
 -13  -1   0 353.151 178.721   4
 -13   1   0-37.3078 145.882  18
  13  -1   0-57.6470 189.222  35
 -13   1   0 234.129 225.302  25
 -13  -1   0 15.6384 190.035  25
  13  -1   0-60.8824 121.595  17
  13  -1   1 99.7087 86.6451  23
  13   1   1 107.186 146.166  17
  13  -1  -1-77.1407 111.297  17
  13  -1  -1 57.5295 99.1973  23
  13  -1   1 99.1040 197.755  35
  13  -1   1 63.8377 123.920  16
  13  -1  -1 98.5776 189.380  35
 -13  -1   1 399.445 513.376  32
 -13   1   1-162.220 287.878   1
  13  -1   1 21.8758 191.511  31
 -13  -1  -1 241.537 176.766  39
  13  -1  -1 210.019 115.978  16
  13  -1  -1-25.1770 214.093  31
  13   1   1 123.016 105.237  16
  13   1  -1-233.338 370.661  31
  13   1   1-38.0477 210.050  31
  13  -1  -1-38.5280 124.345  29
 -13   1  -1 26.8699 108.639  19
  13   1  -1 136.408 128.850  16
  13   1  -1 75.0824 189.081  29
 -13  -1  -1 251.451 192.774  19
 -13   1  -1-107.052 303.432  27
 -13  -1   1 1145.15 1081.03  22
 -13  -1  -1-97.2021 240.243  27
  13  -1   1-61.1745 181.124  15
 -13  -1   1-117.498 183.946  27
 -13   1  -1 428.444 347.677   1
  13  -1  -1-432.074 291.517   2
  13  -1  -1-64.3966 210.357  26
  13  -1  -1 154.529 135.670   9
  13  -1   1-26.7341 221.875   2
  13  -1   1-2.94065 120.434  26
 -13   1  -1 104.798 154.174  18
  13   1  -1-114.101 132.319   9
 -13   1  -1-38.6106 223.057   5
 -13   1  -1 36.1097 315.233  25
 -13  -1  -1 121.366 258.980  18
 -13  -1  -1 62.1742 246.783  25
  13  -1  -1-46.7812 137.870  15
  13  -1  -1 104.589 183.785   3
 -13  -1   1 166.786 184.889  25
  13   1   1-64.1756 217.791  35
  13  -1  -2 245.610 111.818  23
  13  -1   2 24.3241 190.475  35
 -13   1  -2 336.866 252.770   5
  13  -1   2 137.926 131.588  16
  13  -1  -2 188.816 194.149  35
  13   1   2 253.040 114.737  43
  13  -1   2 202.235 117.979  34
  13  -1  -2 109.777 116.687  20
  13   1   2 421.276 101.967  16
  13   1   2 119.480 184.101  31
  13  -1  -2 341.740 248.086  31
  13  -1  -2 161.814 112.757  16
 -13   1  -2 303.207 138.857  19
  13  -1  -2 377.654 156.047  29
  13   1  -2 147.771 217.330  29
 -13  -1  -2 452.719 187.084  19
  13  -1  -2-34.2229 217.732   2
 -13   1  -2 89.4172 345.129  27
 -13   1   2 338.152 143.344   3
  13  -1   2 314.934 179.258   2
 -13  -1  -2 237.343 286.816  27
 -13  -1   2 21.2603 169.903  27
 -13  -1  -2 315.467 171.943   4
  13  -1  -2 199.396 240.480  26
  13  -1   2 125.977 175.343   4
 -13   1  -2 100.063 190.116  18
  13  -1   2 119.973 110.125  26
 -13  -1  -2 124.963 238.951  18
 -13   1  -2 30.1555 356.822  25
  13  -1  -2 318.201 152.051  15
 -13  -1  -2-12.4461 301.766  25
 -13  -1   2 84.2944 171.792  25
  13   1   2 274.931 147.360  17
  13   1   2 188.393 192.275  35
  13  -1  -3-21.7759 132.356  23
  13   1   3-128.137 141.574  43
  13  -1   3-232.559 208.002  35
  13  -1   3 134.581 145.222  16
  13   1   3-204.313 175.957  35
 -13  -1  -3 86.1241 123.319  20
  13   1   3-37.1897 97.0396  16
  13   1  -3 262.597 461.523  31
 -13   1   3-55.6175 172.881   3
  13  -1  -3-51.4065 187.983  29
  13  -1  -3-120.464 131.841  16
 -13  -1  -3-47.5622 200.302  19
 -13   1  -3-1080.38 493.121  27
 -13  -1  -3-101.629 390.757  27
 -13   1  -3-1067.37 516.542  25
 -13   1  -3-19.7441 311.176   5
  13  -1  -3-53.2997 139.801  20
 -13   1  -3 6.77816 222.988  18
 -13  -1  -3-467.848 265.025  18
  13  -1  -3 337.078 262.901  31
  13  -1  -3 212.785 170.350  15
 -13  -1  -3-342.721 407.313  25
 -13   1  -3-63.5271 174.289  19
  13   1   3-452.976 166.266  17
  13   1   4 101.111 153.187  43
  13  -1  -4-33.3733 134.716  23
 -13   1  -4-83.2942 293.878   5
 -13  -1  -4 127.845 137.834  20
  13  -1  -4 128.471 283.609  31
 -13  -1  -4-29.1465 324.752   5
 -13   1  -4 12.5034 187.063  19
  13  -1   4-116.037 133.398  16
  13  -1  -4-4.75724 74.2587  16
  13  -1  -4 274.506 201.929  29
 -13  -1  -4 87.0609 213.411  19
 -13  -1  -4 233.504 366.654  27
  13   1   4-404.467 168.194  35
 -13   1  -4-161.530 231.981  18
 -13  -1  -4-144.904 264.974  18
  13  -1  -4 275.277 183.518  15
 -13  -1  -4 319.462 391.377  25
  13   1   4 6.91161 154.203  17
  13   1   5-35.1713 156.658  43
  13  -1  -5-139.437 141.280  23
 -13  -1  -5 18.6888 150.578  20
  13  -1  -5 75.5017 274.124  31
 -13  -1  -5 21.9746 223.967  19
  13  -1  -5-153.813 198.077  29
  13   1   5-68.6995 154.612  17
  13  -1  -6-143.672 189.563  20
  13  -1  -6 17.5719 209.006  29
 -13  -1  -6 93.7936 229.209  19
 -13  -1  -6 473.504 455.386  27
 -13  -1  -6-145.664 164.311  20
 -13  -1  -6-320.739 283.211  18
  13  -1  -6 600.029 196.060  15
 -13  -1  -6 988.580 450.473  25
  13   1   6 120.894 152.312  17
 -13  -1  -7 49.0527 319.871   5
 -13  -1  -7 40.6609 218.146  19
 -13  -1  -7-72.6713 261.520  18
  13  -3   0 302.662 152.241  23
  13   3   0 200.428 262.040  46
  13  -3   0-16.9126 289.555  15
  13  -3   0 352.102 194.020  35
  13  -3   0 414.862 144.071  16
  13  -3   0 238.738 259.784  34
  13   3   0 241.435 400.648  31
 -13  -3   0 139.310 251.747  27
 -13  -3   0-24.2719 72.7889  19
  13   3   0 61.5135 193.720   9
  13  -3   0 229.964 198.549  26
 -13  -3   0 700.750 259.615  25
  13  -3  -1 136.999 140.909  23
  13  -3  -1-322.001 232.662  15
 -13  -3  -1-252.809 1537.36  22
  13  -3  -1 182.213 167.716  35
  13  -3   1 187.630 166.877  16
  13   3   1 156.747 276.846  31
  13  -3  -1 66.0542 126.406  16
  13  -3   1 109.363 251.790  34
  13  -3   1 145.225 358.075  30
  13   3   1-356.471 138.982  16
  13   3   1-282.271 200.820   9
 -13  -3  -1-681.478 378.212  19
  13  -3  -1 52.7462 184.172   4
 -13  -3  -1-226.850 276.766  27
 -13   3  -1-13.7202 142.716  18
  13  -3  -1 77.8452 224.303  26
  13  -3   1 47.5285 176.814  26
 -13  -3  -1-112.086 280.870  25
  13  -3  -1-48.1275 335.354   1
  13  -3  -2 132.661 196.929  15
  13  -3  -2-136.377 159.427  35
  13  -3  -2 51.0145 110.487  16
  13  -3  -2 23.2920 127.937  23
 -13  -3  -2-247.783 1301.90  22
 -13  -3  -2-132.836 264.717  39
  13   3   2 170.827 200.945  35
  13  -3  -2-30.0224 153.671  29
  13  -3  -2-66.7492 187.586  31
 -13  -3  -2-224.576 286.929  19
 -13  -3  -2-11.5383 271.534  27
  13  -3  -2-136.231 274.424  26
  13  -3  -2 54.5856 136.089   4
 -13  -3  -2-60.7951 333.587  18
 -13  -3  -2 48.9942 290.955  25
  13  -3  -3 165.471 131.666  23
  13   3   3 7.14672 185.305   3
 -13  -3  -3-345.988 289.908  39
  13  -3  -3-152.620 164.492  31
  13  -3  -3-149.598 185.019  20
  13  -3  -3 43.6250 382.243  12
 -13  -3  -3-129.669 169.361  20
  13  -3  -3-91.1369 109.215  16
  13  -3  -3-162.817 156.360  29
 -13  -3  -3 188.415 268.357  19
  13   3   4 274.984 152.617  17
  13  -3  -4 389.662 138.050  23
  13   3   4 28.5210 171.755  43
  13  -3  -4 489.745 187.395  20
 -13  -3  -4-71.0111 183.868  20
 -13  -3  -4-457.647 300.884  19
 -13  -3  -4 41.3174 346.550  27
  13  -3  -4 196.089 285.119  26
 -13  -3  -4-235.583 355.082  18
 -13  -3  -4 519.911 369.198  25
  13  -3  -4 191.828 192.834  15
  13   3   5-50.7147 162.767  43
  13  -3  -5-42.9232 195.744  20
 -13  -3  -5 54.0332 175.639  20
  13  -3  -5-256.678 166.899  29
 -13  -3  -5 212.070 265.881  19
 -13  -3  -5-31.4893 389.133  27
 -13  -3  -5 250.585 331.953  18
 -13  -3  -5 630.082 398.677  25
  13  -3  -5-327.588 198.144  15
  13  -3  -6 15.2017 140.867  23
  13  -3  -6-38.5384 197.225  20
 -13  -3  -6-361.741 183.748  20
  13  -3  -6 358.920 167.985  29
 -13  -3  -6-127.280 256.045  19
 -13  -3  -6 120.838 398.863  27
 -13  -3  -6 191.902 410.202  25
 -13  -3  -6-337.015 334.155  18
  13   3   6 190.460 167.131  43
  13  -3  -6 55.3938 201.279  15
  13   3   7-281.750 163.311  43
  13  -3  -7 334.140 129.367  23
  13  -3  -7 243.703 200.191  20
  13  -3  -7-151.586 161.326  29
 -13  -3  -7-251.511 410.296  27
 -13  -3  -7 399.423 262.539  19
 -13  -3  -7 613.089 407.868  25
 -13  -3  -7-194.733 324.807  18
  13  -3  -7 337.131 198.704  15
  13  -5   0 65.7140 135.651  16
  13  -5   0-153.808 271.015  34
  13  -5   0-21.8599 206.696  26
  13  -5   0 83.1352 153.690  23
  13  -5  -1 156.315 161.843  23
  13  -5  -1-117.409 129.024  16
  13  -5  -1-197.277 314.019  34
  13  -5  -1-24.2153 325.645  15
 -13  -5  -1 26.2364 46.9792  19
  13  -5  -1-103.647 228.694  26
  13   5   1 6.42205 28.6861   9
  13  -5  -2 298.596 155.621  23
 -13  -5  -2 141.156 320.753  39
 -13  -5  -2-357.331 364.576  19
  13   5   2 271.361 175.281   9
 -13  -5  -2-152.107 323.053  25
 -13  -5  -2-127.474 109.625  22
  13  -5  -3 228.208 228.268  15
 -13  -5  -3 439.071 327.138  39
 -13  -5  -3 203.485 345.387  19
 -13  -5  -3 24.6392 291.190  27
  13   5   3 57.6434 172.621   9
  13  -5  -3-187.321 302.928  26
 -13  -5  -3-52.3121 307.664  25
 -13  -5  -3-782.208 835.443  22
  13  -5  -4 41.4947 141.169  23
  13  -5  -4 187.998 233.280  15
 -13  -5  -4-14.3544 322.248  39
 -13  -5  -4-559.236 1150.00  22
 -13  -5  -4 247.769 318.438  19
  13   5   4-179.271 165.818   9
 -13  -5  -4-383.827 308.248  27
  13  -5  -4-145.110 294.117  26
 -13  -5  -4-313.731 313.214  25
  13  -5  -5 408.515 231.414  15
  13  -5  -5 125.618 140.402  23
  13   5   5 66.0706 169.390  43
 -13  -5  -5-308.410 1194.42  22
 -13  -5  -5 139.207 342.473  27
 -13  -5  -5 31.0337 304.688  19
  13  -5  -5-36.5463 297.327  26
 -13  -5  -5-364.893 356.956  25
  13  -5  -6 501.983 229.276  15
  13  -5  -6 40.7143 140.692  23
  13   5   6-248.144 170.594  43
 -13  -5   6 160.060 964.790  42
  13  -5  -6 71.9706 216.148  20
 -13  -5  -6-460.513 385.090  27
 -13  -5  -6-94.4921 379.724  25
  13  -7  -2 532.644 242.708  26
  13  -7  -3-35.3434 149.410  23
 -13  -7  -3-248.410 304.568  39
  13  -7  -3-302.781 260.142  15
 -13  -7  -3-12.4346 260.683  27
  13  -7  -3-20.2177 303.878  26
 -13  -7  -3-79.2085 276.755  25
  13  -7  -4 22.7703 145.014  23
  13  -7  -4 175.537 309.543  15
 -13  -7  -4-272.598 320.855  39
 -13  -7  -4 175.738 286.802  27
  13  -7  -4 48.7895 303.823  26
 -13  -7  -4 120.436 312.212  25
  14   0   0 27951.5 1540.29   2
  14   0   0 30787.7 1430.67   3
  14   0   0 24571.3 1431.25  45
  14   0   0 28160.0 1420.38  16
  14   0   0 27211.3 1454.23  31
  14   0   0 25129.1 1424.14   9
  14   0   0 27922.1 1414.09  29
 -14   0   0 25065.9 1445.49   4
 -14   0   0 24945.3 1436.06  27
 -14   0   0 27759.8 1424.27  19
  14   0   0 26792.5 1408.95  15
 -14   0   0 25953.4 1438.68  18
 -14   0   0 26114.0 1441.92  25
  14   0   0 28034.9 1429.87  17
  14   0   0 26780.4 1404.26  23
  14   0   1-380.293 291.858   2
  14   0  -1 155.846 96.9449  23
  14   0   1-71.6253 118.713  16
  14   0  -1-131.212 144.083   3
  14   0   1-210.010 160.560  15
  14   0   1-173.989 201.371  35
  14   0   1-60.5287 203.904  31
  14   0  -1 62.1298 145.607  29
 -14   0  -1-135.197 150.506  19
 -14   0  -1-39.0950 249.780  27
 -14   0  -1-61.7854 187.103   4
 -14   0   1 155.245 153.408  27
  14   0   1-28.9721 121.254  26
 -14   0   1-55.0698 168.677   4
 -14   0  -1-40.6250 203.011  18
 -14   0  -1 276.838 259.353  25
 -14   0   1-263.664 166.966  25
  14   0  -1 22.4887 285.369   2
  14   0   2 9908.22 712.960   2
  14   0   2 11233.9 639.996  16
  14   0  -2 11768.3 646.187  16
  14   0  -2 12235.1 738.361  31
  14   0   2 12911.4 672.835  31
  14   0   2 13807.3 682.963  35
 -14   0  -2 12612.7 652.314  19
  14   0  -2 10801.6 666.590  29
 -14   0  -2 10789.6 745.087  27
 -14   0   2 11266.9 667.566   4
  14   0  -2 12294.5 647.865  15
 -14   0  -2 12755.7 675.519  18
 -14   0  -2 12005.5 751.483  25
  14   0  -2 11467.4 638.062  23
  14   0  -3-9.27968 124.424  23
  14   0   3-41.4180 120.981  16
 -14   0  -3 396.541 309.307   5
 -14   0  -3-26.4591 170.048  19
  14   0  -3-43.2713 203.577  29
  14   0  -3-119.400 121.961  16
 -14   0  -3-207.922 407.992  27
  14   0   3 93.1511 189.146  35
 -14   0  -3-95.9100 237.347  18
  14   0  -3 91.3840 164.016  15
  14   0  -3-50.7258 326.664  31
 -14   0  -3 355.780 429.927  25
 -14   0  -4 9250.62 613.121   5
  14   0   4 9274.79 523.894  16
  14   0  -4 11486.5 697.486  31
 -14   0  -4 10312.8 558.833  19
  14   0  -4 8073.21 575.389  29
  14   0  -4 10475.8 557.499  15
 -14   0  -4 9617.09 582.609  18
 -14   0  -4 9212.44 702.897  25
 -14   0  -4 8083.32 693.200  27
  14   0  -4 9628.98 531.146  23
  14   0  -5 5.24346 6.26486  23
 -14   0  -5 170.754 327.828   5
  14   0  -5-244.648 332.514  31
 -14   0  -5-89.4562 211.716  19
 -14   0  -5-229.164 421.573  27
 -14   0  -5 183.102 255.941  18
  14   0  -5-40.3517 177.343  15
 -14   0  -5 421.867 427.009  25
 -14   0  -6 32.4845 301.041   5
 -14   0  -6-44.3163 197.018  19
 -14   0  -6 101.948 250.415  18
  14  -2   0 64.1216 620.166  45
  14  -2   0 12455.8 591.998  16
  14   2   0 11780.1 587.104  16
  14  -2   0 11926.5 611.501  35
  14  -2   0 11801.0 623.191  31
  14   2   0 11133.2 682.159  31
 -14  -2   0 10970.4 1373.69  22
  14  -2   0 384.287 661.824  12
 -14  -2   0 10481.0 660.461  19
  14  -2   0 11541.4 618.490   4
 -14  -2   0 11913.7 639.474  27
  14  -2   0 11224.9 593.424  26
  14  -2   0 13112.0 625.964  15
 -14  -2   0 12341.3 647.891  25
  14  -2   0 11768.8 579.398  23
  14  -2  -1 137.447 123.098  23
 -14  -2   1 190.741 1111.77  22
  14  -2   1-103.692 178.292  35
  14  -2  -1 77.0259 182.110  35
  14  -2   1 102.608 140.265  16
 -14   2  -1 115.000 211.647   5
  14  -2   1 151.303 193.734  34
 -14  -2   1 271.895 645.523  32
  14  -2   1 10.2016 63.6685  15
  14  -2  -1 159.308 124.576  16
  14  -2   1-210.918 174.963   2
  14  -2  -1-7.65491 208.104  31
  14  -2  -1-39.4862 222.957   3
  14  -2  -1-177.498 480.826  12
  14   2   1 108.793 232.283  31
  14   2  -1-32.7169 396.517  31
  14  -2  -1 240.470 135.102  29
  14   2   1 229.394 117.097  16
  14   2   1 291.224 182.578   9
  14   2  -1 400.312 142.136  16
 -14  -2  -1 254.237 213.737  39
 -14  -2  -1 124.990 257.017  19
 -14  -2  -1-390.045 258.502  27
 -14  -2   1 111.978 225.639  27
  14  -2  -1 246.668 234.189  26
 -14   2  -1 246.262 154.246  18
  14  -2   1-4.12447 152.095  26
  14  -2  -1 77.9703 159.497   4
  14   2  -1 7.48351 0.51413   9
 -14  -2  -1 37.4844 311.680  18
 -14  -2  -1-22.3811 266.941  25
 -14  -2   1 9.38492 231.855  25
  14  -2  -1 195.619 171.982  15
  14  -2   1-55.4459 116.795  23
  14  -2   2 16226.9 832.104  16
  14  -2  -2 15971.7 809.949  16
 -14  -2  -2 14659.4 861.289  39
  14   2   2 16354.9 806.601  16
  14  -2   2 16791.4 852.728  35
  14   2   2 15140.3 843.645  35
  14  -2   2 15184.6 816.078  34
  14  -2  -2 16087.3 846.800  31
  14  -2  -2 16545.9 984.291  12
 -14  -2  -2 13737.0 845.310  19
 -14   2  -2 16785.5 815.724  19
  14  -2  -2 15909.6 827.518  29
 -14  -2  -2 15362.4 889.565  27
  14  -2  -2 14358.3 829.319  35
  14  -2  -2 16402.9 827.978  15
  14  -2  -2 18074.8 864.989  26
 -14   2  -2 17465.4 835.780  18
  14  -2   2 15255.1 816.812  26
  14   2   2 18356.9 844.992  31
 -14  -2  -2 15063.3 883.440  18
  14  -2   2 15478.1 839.466   2
 -14  -2  -2 16401.4 904.821  25
  14  -2  -2 15005.6 863.509   3
  14   2   2 15874.9 830.828  17
  14  -2  -2 15820.7 812.613  23
 -14   2  -2 16671.8 845.180   5
  14   2   3 224.513 159.969  17
  14  -2  -3 125.763 130.168  23
  14   2   3 31.0342 138.277  43
 -14   2  -3-188.022 250.568   5
  14   2   3 112.823 178.793  35
  14  -2   3 81.6471 329.727  21
  14  -2  -3 8.68480 159.695  20
  14  -2  -3-87.9327 223.457  31
  14  -2  -3 5.70559 166.105  35
  14  -2  -3 140.218 114.370  16
  14  -2  -3 182.688 166.137  29
 -14  -2  -3 139.040 229.175  19
 -14  -2  -3 26.6593 333.038  27
  14  -2  -3-47.3295 270.062  26
 -14   2  -3 27.7909 186.555  18
 -14  -2  -3 177.624 301.961  18
 -14  -2  -3 27.9583 343.095  25
  14  -2  -3 201.426 184.243  15
  14  -2   3 154.297 143.382  16
  14  -2  -4 5739.93 338.598  20
  14  -2  -4 5276.14 364.159  31
  14  -2  -4 4846.37 306.792  16
 -14  -2  -4 5684.78 380.034  19
  14  -2  -4 5108.59 345.316  29
 -14  -2  -4 4834.91 420.236  18
  14   2   4 5148.14 334.656  17
  14  -2  -4 5274.56 320.726  23
  14  -2  -5 158.236 140.316  23
  14   2   5-9.77390 162.794  43
  14  -2  -5 50.5755 187.315  20
  14  -2  -5 302.904 184.840  29
 -14  -2  -5 71.8316 244.241  19
 -14  -2  -5 51.9979 402.851  27
 -14  -2  -5 438.055 432.775  25
  14  -2  -5 137.781 197.998  15
  14   2   5 186.826 154.984  17
  14   2   6 3613.55 264.339  43
  14  -2  -6 3575.41 306.696  20
  14  -2  -6 3777.99 298.488  29
 -14  -2  -6 3277.30 340.595  19
 -14  -2  -6 3568.90 486.778  27
  14  -2  -6 4403.15 316.296  15
 -14  -2  -6 3206.83 365.006  18
 -14  -2  -6 3714.70 491.928  25
  14  -2  -7 45.7652 83.4667  23
  14  -2  -7 132.867 191.703  20
  14  -2  -7 68.7847 166.490  29
 -14  -2  -7-43.5574 252.022  19
 -14  -2  -7 243.074 391.714  27
 -14  -2  -7-75.0549 384.271  25
 -14  -2  -7-181.587 290.417  18
  14  -2  -7-56.2235 191.312  15
  14  -4   0 11631.6 253.121  16
  14  -4   0 10394.0 329.841  34
 -14  -4   0-47.4466 249.574  27
  14  -4   0 11304.5 300.736  26
  14  -4   0 14000.7 419.536  15
 -14  -4   0 310.304 262.314  25
  14  -4   0 9831.89 241.811  23
  14  -4  -1 133.918 152.538  23
  14  -4  -1 124.160 264.045  15
  14  -4  -1 226.325 128.739  16
  14  -4   1 48.8664 244.876  34
  14   4   1 120.005 308.800  31
 -14  -4  -1 464.447 273.285  27
 -14  -4  -1-48.3922 345.961  19
  14   4   1 304.004 192.487   9
  14  -4  -1 138.941 212.817  26
  14  -4   1-113.991 185.267  26
  14  -4   1 66.8088 144.233  16
 -14  -4  -1 98.8628 282.170  25
  14  -4  -2 5511.85 319.107  16
 -14  -4  -2 4792.61 448.825  39
 -14  -4  -2 5041.29 1408.18  22
 -14  -4  -2 5019.52 478.089  19
  14   4   2 5170.09 358.584   9
  14  -4  -2 6152.97 395.726  26
  14  -4  -2 5451.99 386.899  15
  14  -4  -2 5647.26 341.964  23
  14  -4  -3 222.371 144.121  23
 -14  -4  -3-206.047 306.996  39
 -14  -4  -3 114.784 1359.00  22
  14   4   3 314.584 177.808   9
 -14  -4  -3 39.1775 305.144  19
 -14  -4  -3-77.9750 314.939  27
 -14  -4  -3 277.133 339.424  25
  14  -4  -3 338.182 161.468  29
 -14  -4  -4 5050.75 450.415  39
  14  -4  -4 4563.18 349.812  20
 -14  -4  -4 4903.99 435.350  19
 -14  -4  -4 5619.47 476.387  27
  14  -4  -4 5441.33 420.214  26
  14  -4  -4 5581.25 363.022  15
 -14  -4  -4 5536.13 489.996  25
 -14  -4  -4 4236.70 467.497  18
 -14  -4  -4 5891.18 1432.41  22
 -14  -4  -5-183.758 1334.28  22
  14  -4  -5 65.1763 139.347  23
  14  -4  -5 267.469 207.986  20
  14  -4  -5-74.5069 155.866  29
 -14  -4  -5-9.09031 279.686  19
 -14  -4  -5 175.397 387.798  27
  14   4   5 40.9546 162.803  43
 -14  -4  -5-49.0984 388.654  25
 -14  -4  -5 180.928 346.431  18
  14  -4  -5 754.393 213.953  15
  14  -4  -6 1631.14 178.266  23
  14   4   6 1851.80 202.854  43
  14  -4  -6 2171.01 237.775  20
  14  -4  -6 1811.34 201.791  29
 -14  -4  -6 1316.79 306.203  19
 -14  -4  -6 1593.07 395.945  27
 -14  -4  -6 1389.42 413.823  25
 -14  -4  -6 1203.36 361.584  18
  14  -4  -6 1500.29 245.245  15
  14   4   7-59.0641 159.622  43
  14  -4  -7 51.0678 135.434  23
  14  -4  -7 6.87611 210.013  20
  14  -4  -7-249.441 164.992  29
 -14  -4  -7 473.486 393.001  27
 -14  -4  -7 9.30839 278.934  19
 -14  -4  -7-170.891 400.289  25
 -14  -4  -7-429.652 340.624  18
  14  -4  -7-405.453 224.228  15
  14  -6  -1 41.5496 166.827  23
  14  -6  -1 433.853 310.446  34
 -14  -6  -2 238.102 317.936  39
 -14  -6  -2 404.069 294.566  27
 -14  -6  -2 25.8141 69.4762  19
  14  -6  -2 4366.06 299.804  26
  14  -6  -2 5944.42 384.857  15
 -14  -6  -2 14.3029 312.805  25
  14  -6  -2 4014.73 203.706  23
  14  -6  -3 265.886 262.354  15
 -14  -6  -3 44.5210 321.168  39
 -14  -6  -3 38.1180 293.557  27
 -14  -6  -3 784.605 353.780  19
  14  -6  -3 316.050 296.830  26
  14   6   3 304.470 155.905   9
 -14  -6  -3 364.205 310.354  25
  14  -6  -4 2126.34 198.047  23
  14  -6  -4 1734.00 298.344  15
 -14  -6  -4 1515.65 358.901  39
 -14  -6  -4 1733.85 331.464  27
 -14  -6  -4 2092.54 368.859  19
  14  -6  -4 2772.08 335.673  26
 -14  -6  -4 1918.33 354.864  25
  14  -6  -5 186.743 143.812  23
  14   6   5-61.0507 164.854  43
  14  -6  -5 211.139 263.844  15
 -14  -6   5-168.653 533.503  30
 -14  -6  -5-194.669 330.174  27
  14  -6  -5-214.132 305.379  26
 -14  -6  -5 277.124 347.352  25
  15  -1   0-41.0394 85.3817  23
  15  -1   0-174.203 275.271  45
  15  -1   0 151.943 985.033  36
  15  -1   0 61.0694 208.024  35
  15   1   0-151.060 265.925  31
  15   1   0-4.70829 120.722  16
  15   1   0-17.9709 87.7081   3
  15  -1   0-68.5459 105.738  29
  15   1   0 47.1560 129.531  29
  15  -1   0 84.2015 174.191   3
 -15   1   0-129.131 228.390  27
  15   1   0-106.180 171.270   9
 -15  -1   0 235.738 208.889  27
 -15  -1   0-7.04882 250.127  19
  15  -1   0-75.4175 185.739  26
  15  -1   0 199.088 249.725   2
 -15   1   0 282.885 319.164   1
  15   1   0-38.7869 87.6731  15
  15  -1   0 18.3486 162.192   4
 -15   1   0 24.8884 234.701  25
 -15   1   0-157.321 181.313  18
 -15  -1   0-178.746 221.142  25
  15  -1   0-41.3355 135.287  17
  15  -1   1 7427.00 438.915  16
  15   1   1 8406.96 415.580  43
  15   1   1 7947.02 433.911  16
 -15  -1  -1 7583.14 462.480  39
  15  -1   1 8065.47 482.825  35
  15   1   1 7683.06 501.529  35
  15   1   1 4247.67 450.460  45
  15  -1  -1 7345.24 479.045  35
  15  -1   1 7468.38 479.395  31
  15  -1  -1 7871.62 494.842  31
  15   1   1 8296.45 495.181  31
  15   1  -1 7201.24 558.938  31
  15   1  -1 7707.48 441.969  16
 -15  -1  -1 7986.08 472.156  19
  15   1  -1 7099.20 461.592  29
 -15  -1   1 7508.20 1117.40  22
  15  -1  -1 8777.89 446.784   9
 -15   1   1 8708.16 563.962   1
  15   1  -1 9259.78 461.006   9
 -15   1  -1 6782.15 549.192  27
 -15  -1  -1 7968.68 508.224  27
 -15  -1   1 7864.92 472.520  27
 -15  -1   1 7886.26 490.242   4
  15  -1  -1 8251.38 442.575  15
  15  -1  -1 8213.85 440.120  16
  15  -1  -1 8013.48 479.886  26
  15  -1   1 7678.75 435.138  26
 -15   1  -1 7755.88 455.224  18
 -15  -1  -1 7238.08 510.592  18
  15  -1   1 11109.5 487.045  15
 -15   1  -1 7445.26 548.448  25
 -15  -1  -1 7745.30 518.877  25
 -15  -1   1 7738.88 479.281  25
  15  -1  -1 8140.24 440.883  29
  15  -1   1 7012.96 510.765   2
  15   1   1 7562.69 454.653  17
  15  -1  -1 7656.39 441.125  17
  15  -1  -1 7337.38 466.398   3
  15  -1   1 7217.98 418.956  23
  15  -1  -1 7221.97 423.813  23
  15   1   2-87.1341 120.583  43
  15  -1  -2 15.1441 117.140  23
  15  -1   2-345.910 224.998  35
  15   1   2-109.493 223.633  35
  15  -1   2-22.5252 141.252  16
  15  -1  -2 42.8436 229.270  35
 -15  -1   2-25.2384 303.787  22
  15  -1  -2 46.2350 119.713  20
 -15   1  -2-60.9774 272.716   5
  15   1   2-65.8387 111.623  16
  15   1   2 27.2950 212.537  31
  15  -1  -2-19.3122 271.971  31
  15  -1  -2-9.08344 126.372  16
 -15   1  -2 35.2904 147.556  19
  15  -1  -2-38.6740 171.904  29
 -15  -1  -2 72.8881 203.138  19
 -15   1  -2-458.210 414.051  27
 -15  -1  -2-193.743 344.099  27
 -15  -1   2-122.676 182.956  27
  15  -1   2-163.555 245.139   2
  15  -1  -2-152.615 254.801  26
  15   1  -2-159.642 237.696  29
  15  -1   2-169.074 112.262  26
 -15   1  -2 154.867 210.278  18
 -15   1  -2-1061.45 442.810  25
 -15  -1  -2-97.2812 271.694  18
  15  -1  -2-86.7743 162.795  15
 -15  -1  -2 596.930 350.464  25
 -15  -1   2-224.050 190.193  25
  15   1   2-113.130 178.407  17
 -15   1  -3 4835.85 340.202   5
  15  -1   3 5162.49 214.870  16
  15   1   3 4865.24 176.243  16
  15  -1  -3 5115.86 199.683  16
  15  -1   3 5333.62 266.022  35
  15   1   3 5351.12 251.983  35
  15  -1  -3 4814.36 191.093  20
 -15   1  -3 4976.42 226.468  19
  15   1  -3 4165.26 494.006  31
 -15  -1  -3 5369.28 274.248  19
  15  -1  -3 5082.78 253.306  29
  15   1  -3 146.490 232.836  29
  15  -1  -3 4997.44 328.604  31
 -15   1  -3 4427.23 469.892  27
  15   1  -3 18.0227 115.100  16
 -15  -1  -3 4449.36 420.961  27
  15  -1  -3 5314.32 240.318  15
 -15   1  -3 5087.85 286.404  18
 -15  -1  -3 4741.67 319.970  18
 -15   1  -3 4306.94 478.427  25
 -15  -1  -3 5067.70 445.355  25
  15   1   3 5501.79 240.332  17
  15  -1  -3 4849.11 197.438  23
  15   1   4-102.769 154.002  43
  15  -1  -4 105.081 134.402  23
  15   1   4-132.253 164.884  35
 -15   1  -4-145.851 313.746   5
  15  -1   4 202.538 135.949  16
  15  -1  -4-100.907 153.403  20
  15  -1  -4 46.4055 259.506  31
 -15   1  -4-35.1655 180.911  19
  15  -1  -4 245.134 191.302  29
 -15  -1  -4 19.6671 206.896  19
 -15   1  -4-57.2620 397.696  27
  15  -1  -4-38.8646 122.743  16
 -15  -1  -4-489.436 366.416  27
 -15   1  -4-31.5734 242.795  18
 -15  -1  -4-373.072 259.774  18
 -15   1  -4 345.059 397.666  25
  15  -1  -4 77.5721 175.586  15
 -15  -1  -4-32.4034 387.282  25
  15   1   4 36.3709 160.892  17
 -15   1  -5 158.223 278.270   5
  15  -1  -5 2708.74 210.624  20
  15  -1  -5 2226.31 288.196  31
 -15  -1  -5 1399.09 358.292   5
 -15  -1  -5 2129.73 252.959  19
  15  -1  -5 1953.15 174.442  23
 -15   1  -5-145.444 229.457  18
 -15  -1  -5 2974.78 305.709  18
  15   1   5 2525.39 208.231  17
  15  -1  -6 35.9250 94.2086  23
  15  -1  -6 122.698 178.094  20
  15  -1  -6 26.9009 193.606  29
 -15  -1  -6 22.9939 228.954  19
 -15  -1  -6 247.936 420.837  27
 -15  -1  -6-19.1459 414.772  25
  15   1   6 239.807 154.922  17
 -15  -1  -7 63.7607 218.539  19
 -15  -1  -7 273.523 256.588  18
  15  -3   0 64.4988 136.737  23
  15  -3   0 66.6199 264.587  15
  15  -3   0-71.1990 178.382  35
  15  -3   0 94.3932 138.647  16
  15   3   0-42.7266 374.680  31
  15   3   0 67.1255 79.3732  16
 -15  -3   0 345.629 246.506  27
  15   3   0 104.587 186.454   9
  15  -3   0-11.2356 187.323  26
 -15  -3   0 158.051 253.979  25
  15  -3   1 5658.08 240.893  16
  15  -3  -1 4855.23 201.546  16
 -15  -3  -1 5401.91 1352.21  22
  15  -3  -1 4355.48 229.351  35
  15  -3   1 4938.51 272.974  34
  15   3   1 4666.88 338.297  31
 -15  -3  -1 4931.69 381.925  19
  15   3   1 4465.34 248.540   9
 -15  -3  -1 5054.47 328.785  27
  15   3   1 5889.23 203.066  16
  15  -3  -1 5430.71 270.470  26
  15  -3   1 4613.79 238.690  26
  15  -3  -1 5370.51 277.211  15
 -15  -3  -1 5176.83 332.555  25
  15  -3  -1 4721.74 186.048  17
  15  -3   1 5065.61 212.014  23
  15  -3  -1 5431.85 205.754  23
  15  -3  -2 172.339 201.395  15
  15  -3  -2-200.607 136.562  23
  15  -3   2 82.7694 149.580  16
  15   3   2 194.994 220.410  35
  15  -3   2 3.82341 200.140  34
 -15  -3  -2-54.0000 268.780  39
  15  -3  -2-26.0400 200.897  31
  15  -3  -2 107.468 122.152  16
  15  -3  -2 175.633 400.373  12
  15  -3  -2 187.536 153.301  29
  15   3   2 6.40284 185.334   9
 -15  -3  -2-395.002 286.479  19
 -15  -3  -2 235.012 281.001  27
  15  -3  -2-88.2381 266.683  26
 -15  -3  -2 371.567 349.274  18
 -15  -3  -2-299.374 308.408  25
  15  -3  -2-221.329 169.765  35
  15  -3  -3 3364.93 223.408  16
 -15  -3  -3 4184.55 1332.90  22
 -15  -3  -3 2963.08 357.549  39
  15  -3  -3 3418.08 267.303  20
  15  -3  -3 3552.23 269.398  31
  15  -3  -3 4033.79 467.094  12
  15  -3  -3 3756.44 263.509  29
 -15  -3  -3 3402.17 337.801  19
 -15  -3  -3 3631.68 384.430  27
  15  -3  -3 3712.81 291.339  15
  15  -3  -3 3605.65 351.284  26
 -15  -3  -3 3388.56 405.298  18
 -15  -3  -3 3185.81 395.268  25
  15  -3  -3 3571.88 238.627  23
  15  -3  -4-148.091 138.326  23
  15   3   4-50.2866 160.378  43
  15  -3  -4 64.3555 180.470  20
  15  -3  -4-46.6733 160.444  29
 -15  -3  -4 101.502 272.433  19
 -15  -3  -4 382.146 332.082  27
 -15  -3  -4-14.8426 358.173  25
  15  -3  -5 2219.78 183.020  23
  15  -3  -5 1768.54 218.911  20
  15  -3  -5 1844.32 204.267  29
 -15  -3  -5 2248.23 303.934  19
 -15  -3  -5 1583.98 429.119  27
 -15  -3  -5 1841.15 442.456  25
 -15  -3  -5 1906.79 363.994  18
  15  -3  -5 2373.98 236.140  15
  15   3   6-283.502 165.056  43
  15  -3  -6 18.9742 198.342  20
  15  -3  -6 106.507 166.408  29
 -15  -3  -6-155.489 284.166  19
 -15  -3  -6 528.990 416.218  27
 -15  -3  -6-89.0947 413.556  25
 -15  -3  -6 427.309 326.337  18
  15  -3  -6-325.132 210.163  15
  15   3   7 1050.63 165.735  43
  15  -3  -7 814.843 138.693  23
  15  -3  -7 578.851 208.899  20
  15  -3  -7 708.714 176.057  29
 -15  -3  -7 792.296 284.941  19
 -15  -3  -7 1584.20 411.525  27
 -15  -3  -7 822.580 419.014  25
 -15  -3  -7 354.025 337.630  18
  15  -3  -7 550.812 211.990  15
  15  -5   0 79.3525 157.217  23
  15  -5   0-101.245 138.463  16
  15  -5   0-18.1181 269.264  34
  15  -5   0-22.4710 220.834  26
  15  -5  -1 2243.95 158.540  16
  15  -5  -1 2866.01 346.447  15
 -15  -5  -1 12.6146 273.962  27
  15  -5  -1 2366.50 242.778  26
  15   5   1 13.1571 53.4979   9
 -15  -5  -1-261.857 299.218  25
  15  -5  -1 2492.99 191.420  23
  15  -5  -2-9.26651 274.628  15
  15  -5  -2 148.713 157.478  23
 -15  -5  -2-311.544 300.053  39
 -15  -5  -2 83.8285 340.581  22
 -15  -5  -2 26.3960 302.785  27
 -15  -5  -2 318.957 353.794  19
  15   5   2 140.762 177.891   9
  15  -5  -2-275.724 253.280  26
 -15  -5  -2 322.376 327.167  25
 -15  -5  -3 1622.04 354.264  39
 -15  -5  -3 2625.52 1146.15  22
 -15  -5  -3 2542.87 359.534  27
 -15  -5  -3 1107.41 375.380  19
  15   5   3 1797.89 219.153   9
 -15  -5  -3 1812.76 379.685  25
  15  -5  -3 2172.88 195.833  23
  15  -5  -4 350.865 230.896  15
 -15  -5  -4-42.1004 315.488  39
 -15  -5  -4 1002.72 1247.58  22
  15   5   4-247.093 172.992   9
 -15  -5  -4 134.405 340.089  19
 -15  -5  -4-175.992 338.423  27
  15  -5  -4 82.8100 290.325  26
 -15  -5  -4-430.828 363.812  25
  15  -5  -5 906.062 244.460  15
  15  -5  -5 1123.24 154.799  23
  15   5   5 1104.54 179.729  43
  15   5   5 1018.07 183.386   9
 -15  -5  -5 1505.42 355.960  27
 -15  -5  -5 620.202 312.506  19
  15  -5  -5 1115.40 305.776  26
 -15  -5  -5 390.964 360.213  25
  15  -5  -6 111.984 232.728  15
  15  -5  -6 15.4758 141.792  23
  15   5   6 5.32265 163.335  43
 -15  -5  -6 519.304 377.264  27
 -15  -5  -6 92.8409 295.031  19
 -15  -5  -6-64.6018 391.009  25
  15  -7  -2 183.628 149.631  23
  15  -7  -2-12.5777 12.2737  15
  15  -7  -2-190.889 239.344  26
  15  -7  -3 1688.54 282.969  15
  15  -7  -3 597.977 314.647  26
  16   0   0 16314.6 871.891   3
  16   0   0 16169.0 866.243  16
  16   0   0 15994.2 909.611  31
  16   0   0 17408.5 879.421   9
  16   0   0 15902.8 856.977  29
 -16   0   0 15320.3 891.270  27
  16   0   0 16460.8 858.402  15
 -16   0   0 14355.4 894.326  18
 -16   0   0 15519.6 897.167  25
  16   0   0 16146.8 878.225  17
  16   0   0 16608.6 849.853  23
  16   0  -1-104.368 100.440  23
  16   0  -1 251.368 141.669   3
  16   0   1-18.3146 232.659  35
  16   0   1 212.843 117.120  16
  16   0   1-39.9651 224.579  31
  16   0   1 58.1561 242.356  45
  16   0  -1 67.8123 143.537  29
 -16   0  -1 40.9181 173.636  19
 -16   0  -1-380.338 269.907  27
 -16   0   1-59.4484 164.523  27
 -16   0   1-47.5616 174.688   4
  16   0  -1 82.7964 168.106   9
 -16   0  -1 132.895 247.252  18
  16   0  -1-24.8126 128.557  15
 -16   0  -1 63.0039 276.713  25
 -16   0   1-22.9509 177.379  25
  16   0   1 77.3395 297.667   2
  16   0   1 34.4622 156.184  17
  16   0  -2 24779.9 1343.19  29
  16   0   2 24777.1 1324.00  16
  16   0  -2 24845.0 1327.41  16
  16   0   2 28965.5 1357.90  35
  16   0   2 28186.0 1349.79  31
  16   0  -2 26764.8 1407.84  31
 -16   0   2 26048.7 1350.99   4
 -16   0  -2 24171.4 1397.65  27
  16   0  -2 23289.0 1323.95  15
 -16   0  -2 27091.9 1350.98  18
 -16   0  -2 24040.8 1404.12  25
 -16   0  -2 24127.4 1324.98  19
  16   0   2 24471.8 1339.68  17
  16   0  -2 26230.2 1320.83  23
  16   0   2 22527.5 1383.39   2
  16   0  -3-101.224 126.853  23
  16   0   3 223.092 194.381  35
  16   0   3 88.6197 117.155  16
  16   0  -3-65.1482 343.943  31
 -16   0  -3-195.302 306.719   5
 -16   0  -3 81.3229 184.839  19
  16   0  -3-93.8051 202.237  29
  16   0  -3 92.4220 135.209  16
 -16   0  -3-321.555 411.328  27
 -16   0  -3 124.645 239.484  18
  16   0  -3 43.2696 164.953  15
 -16   0  -3 520.257 415.033  25
 -16   0  -4 6952.79 532.042   5
  16   0   4 7047.22 419.618  16
  16   0   4 8931.69 461.293  35
  16   0  -4 7295.93 559.692  31
 -16   0  -4 5851.25 449.324  19
  16   0  -4 7264.19 480.855  29
 -16   0  -4 6829.43 612.793  27
  16   0  -4 8349.67 457.719  15
 -16   0  -4 8791.02 495.939  18
 -16   0  -4 7770.15 630.799  25
  16   0  -4 7688.82 427.552  23
  16   0  -5-5.17677 6.18513  23
 -16   0  -5-87.1874 338.413   5
  16   0  -5-204.330 308.547  31
 -16   0  -5-152.368 201.146  19
  16   0  -5 161.553 197.803  29
 -16   0  -5-152.632 440.830  27
 -16   0  -5 262.938 267.965  18
  16   0  -5 47.8168 176.149  15
 -16   0  -5 76.6286 439.673  25
 -16   0  -6-124.411 318.623   5
 -16   0  -6 228.397 193.835  19
 -16   0  -6 229.763 253.808  18
  16  -2   0 25383.7 1014.55  16
 -16  -2   0 23501.1 1717.14  22
  16   2   0 24127.8 1011.65  16
  16  -2   0 1420.30 1416.22  36
  16  -2   0 27099.7 1048.38  31
  16   2   0 24218.7 1094.79  31
 -16  -2   0 19808.5 1041.64  19
  16   2   0 25675.4 1036.10   9
  16  -2   0 24276.5 1034.93  35
  16  -2   0-30.7150 987.665   3
 -16  -2   0 24847.2 1058.46  27
  16  -2   0 26356.3 1019.93  26
  16  -2   0 29229.4 1047.11  15
 -16  -2   0 24238.1 1062.29  25
  16  -2   0 23236.2 998.321  23
  16  -2   1 72.9344 114.650  23
  16  -2  -1 87.3686 176.274  15
  16  -2  -1-103.933 112.929  23
 -16  -2  -1 176.274 209.555  39
  16  -2   1 223.683 199.672  35
  16  -2  -1 52.3475 194.963  35
  16  -2   1 97.9041 148.799  16
 -16  -2   1-364.399 604.517  32
  16  -2   1 9.85312 49.9014  15
  16  -2  -1-44.2856 121.989  16
  16  -2  -1 46.7883 217.270   3
  16  -2  -1 129.749 223.273  31
  16   2   1-89.4436 252.209  31
  16   2  -1-81.2941 417.162  31
  16  -2  -1 225.845 133.724  29
  16   2   1 72.6092 119.340  16
  16   2  -1-8.45041 195.252  29
  16   2  -1-33.5796 132.495  16
 -16  -2  -1-67.7945 294.865  19
 -16  -2  -1 31.8213 258.869  27
 -16  -2   1 133.445 219.184  27
  16   2   1 151.551 240.604  35
  16  -2  -1-19.8697 233.778  26
  16  -2   1 36.8882 160.986  26
  16  -2  -1-87.8842 162.036   4
  16   2  -1-7.51252 10.3600   9
 -16  -2  -1 225.202 276.444  25
 -16  -2   1 53.6925 220.304  25
  16  -2  -1-32.5822 126.741  17
 -16   2  -2 11108.1 451.716   5
  16   2   2 11616.0 443.921  35
  16  -2   2 11248.5 412.668  16
  16  -2  -2 11354.6 383.912  16
 -16  -2  -2 10947.5 462.563  39
  16   2   2 10775.9 375.283  16
  16  -2   2 10837.7 442.704  35
  16  -2  -2 10295.8 418.025  35
  16  -2  -2 11375.2 445.282  31
  16   2   2 13397.9 446.105  31
  16   2  -2 73.7121 530.916  31
 -16  -2  -2 10669.7 450.356  19
  16  -2  -2 11722.4 408.636  29
 -16  -2  -2 11660.5 503.821  27
  16   2  -2 24.7382 336.994  16
  16  -2  -2 10952.6 409.468  15
  16  -2  -2 11822.1 463.390  26
 -16   2  -2 11726.4 422.185  18
  16  -2   2 9921.71 389.756  26
 -16  -2  -2 10337.9 497.767  18
 -16  -2  -2 11150.1 521.349  25
  16   2   2 11131.3 416.922  17
  16  -2  -2 10389.2 378.195  23
  16   2   3 41.5448 161.910  17
  16  -2  -3 67.8994 128.759  23
  16   2   3-72.2395 132.326  43
 -16   2  -3 124.953 284.711   5
  16  -2   3-48.2670 155.097  16
  16   2   3-35.8671 181.995  35
  16  -2  -3 153.257 178.128  35
  16  -2  -3 112.930 154.852  20
  16  -2  -3-111.981 237.304  31
  16  -2  -3 116.344 119.732  16
 -16   2  -3-44.2057 149.535  19
  16  -2  -3-125.587 161.136  29
 -16  -2  -3 89.6987 252.751  19
 -16  -2  -3-27.2142 324.997  27
  16  -2  -3-95.4806 269.823  26
 -16   2  -3 203.319 199.666  18
 -16  -2  -3 542.244 315.183  18
 -16  -2  -3 99.8970 338.576  25
  16  -2  -3 184.999 180.697  15
  16  -2  -4 12554.7 651.771  16
  16  -2  -4 11676.2 658.749  20
  16  -2  -4 12255.9 690.190  31
 -16  -2  -4 11307.3 690.691  19
  16  -2  -4 12252.2 672.641  29
 -16  -2  -4 12278.7 793.220  27
  16  -2  -4 12389.9 678.386  15
 -16  -2  -4 11552.8 731.322  18
 -16  -2  -4 12683.8 805.340  25
  16   2   4 12463.8 670.650  17
  16  -2  -4 11462.3 653.559  23
  16   2   5-37.9907 156.280  43
  16  -2  -5 129.389 140.833  23
  16  -2  -5-31.5806 175.741  20
 -16  -2  -5-197.167 244.956  19
 -16  -2  -5-333.541 294.281  18
  16   2   5-34.1780 156.606  17
  16  -2  -6 3470.40 250.990  20
  16  -2  -6 3732.52 257.781  29
 -16  -2  -6 3251.48 302.404  19
 -16  -2  -6 2964.72 453.951  27
  16  -2  -6 3385.26 261.767  15
 -16  -2  -6 3600.27 469.105  25
  16  -2  -6 2848.49 203.941  23
  16  -2  -7 18.7719 178.139  20
  16  -2  -7-31.2633 164.465  29
 -16  -2  -7-214.199 253.855  19
 -16  -2  -7 602.059 405.924  27
 -16  -2  -7 453.282 405.611  25
 -16  -2  -7 269.733 295.359  18
  16  -2  -7 63.8323 191.276  15
  16  -4   0 7925.80 217.862  16
 -16  -4   0 40.0979 91.6612  22
  16  -4   0 7463.95 309.030  34
  16   4   0 232.373 325.263  31
 -16  -4   0-57.8660 244.933  27
  16  -4   0 7721.16 261.882  26
  16  -4   0 9504.56 372.143  15
 -16  -4   0 104.807 248.150  25
  16  -4   0 7499.99 211.942  23
  16  -4  -1 292.756 145.817  23
  16  -4  -1 432.701 276.342  15
 -16  -4  -1 236.627 1282.66  22
  16  -4   1-95.1408 156.857  16
  16  -4  -1-36.3354 134.248  16
  16  -4   1 83.8877 245.625  34
 -16  -4  -1 35.5589 280.780  27
 -16  -4  -1 251.647 332.651  19
  16   4   1 97.2116 197.673   9
  16  -4  -1 308.444 238.432  26
  16  -4   1 43.2878 188.855  26
 -16  -4  -1 368.999 285.762  25
  16  -4   1 65.0990 142.679  23
  16  -4  -2 11960.0 616.360  16
 -16  -4  -2 11795.1 696.916  39
 -16  -4  -2 10376.5 708.104  19
  16   4   2 10354.6 637.983   9
 -16  -4  -2 10662.9 698.393  27
  16  -4  -2 12841.2 691.590  26
  16  -4  -2 11948.4 659.324  15
 -16  -4  -2 10194.9 710.906  25
  16  -4  -2 11323.2 622.669  23
  16  -4  -3 83.2641 141.214  23
  16  -4  -3 189.926 229.718  15
 -16  -4  -3 361.089 289.831  39
 -16  -4  -3 38.5242 1402.91  22
  16  -4  -3 292.712 354.731  12
  16  -4  -3 190.253 163.188  29
  16   4   3 151.809 181.994   9
 -16  -4  -3 68.4435 312.978  19
  16  -4  -3-80.3939 296.488  26
 -16  -4  -4 5527.50 1478.85  22
  16  -4  -4 4479.21 294.310  29
 -16  -4  -4 4259.44 394.974  19
 -16  -4  -4 4264.54 441.280  27
 -16  -4  -4 4871.54 463.814  25
  16  -4  -4 3451.44 266.041  23
  16   4   5 158.050 158.737  43
  16  -4  -5 206.941 201.691  20
  16  -4  -5 34.5614 164.845  29
 -16  -4  -5-30.1453 310.024  19
 -16  -4  -5 408.981 388.345  27
 -16  -4  -5 554.145 402.466  25
 -16  -4  -5-369.115 351.173  18
  16  -4  -5 354.775 212.670  15
  16   4   6 4120.91 272.890  43
 -16  -4  -6 2699.75 1357.98  22
  16  -4  -6 3996.44 281.673  29
 -16  -4  -6 3162.81 365.715  19
 -16  -4  -6 3513.88 469.669  27
  16  -4  -6 3837.88 318.082  15
 -16  -4  -6 2537.47 466.372  25
 -16  -4  -6 3532.54 416.467  18
  16  -4  -6 4134.24 262.843  23
  16  -6  -1 81.3758 167.989  23
  16  -6  -1-12.7308 32.8312  15
  16  -6  -1 85.4263 257.974  26
 -16  -6  -2 170.967 297.823  39
 -16  -6  -2 312.448 287.196  27
 -16  -6  -2-12.7950 34.1541  19
  16  -6  -3 103.989 150.397  23
 -16  -6  -3 444.366 322.212  39
  16  -6  -3 258.247 260.171  15
 -16  -6  -3 348.276 318.406  27
 -16  -6  -3 49.5299 331.947  19
  16  -6  -3 198.045 309.791  26
  16   6   3 131.893 157.834   9
 -16  -6  -3 148.544 339.648  25
 -16  -6  -4 3212.04 405.437  39
 -16  -6  -4 3599.82 393.862  27
 -16  -6  -4 2793.46 417.361  19
  16  -6  -4 4249.69 383.541  26
  16  -6  -4 5060.66 364.370  15
 -16  -6  -4 4236.53 418.572  25
  16  -6  -5 215.562 148.066  23
  16   6   5 42.4043 161.164  43
  16  -6  -5 139.343 269.459  15
 -16  -6  -5-469.129 342.237  27
 -16  -6  -5 327.247 333.261  19
 -16  -6  -5-134.133 347.434  25
  17  -1   0 297.390 100.565  23
  17  -1   0 643.070 196.112  15
  17  -1   0 740.898 236.850  35
  17  -1   0 572.718 258.858  31
  17   1   0 713.722 299.105  31
  17   1   0 387.109 133.079  16
  17  -1   0 289.085 130.748  29
  17  -1   0 564.619 214.284   3
  17   1   0 479.665 206.832   9
 -17  -1   0 618.518 245.183  27
  17  -1   0 555.903 208.870  26
 -17  -1   0 476.792 246.077  25
  17  -1   0 485.999 168.393  17
  17   1   1 84364.3 4439.47  45
  17  -1   1 93136.9 4440.06  16
  17  -1  -1 89008.7 4435.88  16
  17   1   1 92144.1 4434.71  16
 -17  -1   1 87018.2 4660.46  22
  17   1  -1 86935.2 4437.41  16
  17   1   1 98045.8 4472.98  35
  17  -1   1 85224.0 4453.02  31
  17  -1  -1 98445.5 4468.96  31
  17   1   1 95327.5 4463.36  31
  17   1  -1 96504.4 4496.66  31
  17  -1  -1 94082.3 4460.32  35
  17  -1  -1 93265.2 4437.34  29
 -17  -1  -1 90453.0 4446.44  19
  17   1  -1 85226.4 4444.37  29
 -17   1   1 101126. 4522.74   1
  17   1  -1 95771.1 4449.68   9
 -17   1  -1 83526.9 4480.41  27
 -17  -1  -1 90002.9 4467.62  27
 -17  -1   1 86387.6 4448.96  27
  17   1  -1 89566.5 4426.87  15
  17  -1  -1 88517.7 4432.98  15
  17  -1  -1 83853.0 4442.25  26
  17  -1   1 84152.7 4426.15  26
 -17   1  -1 91964.4 4440.48  18
 -17  -1  -1 84583.1 4458.94  18
 -17   1  -1 85667.3 4482.54  25
 -17  -1  -1 88464.0 4471.39  25
 -17  -1   1 87446.6 4450.67  25
  17  -1   1 86373.6 4446.93  17
  17  -1  -1 83235.1 4444.48   3
  17  -1  -1 94462.6 4440.17  17
  17  -1  -1 88262.4 4426.42  23
  17  -1  -2 137.002 115.643  23
 -17  -1   2 175.025 620.357  22
  17  -1   2 428.240 207.625  35
  17   1   2 131.264 204.505  35
  17  -1   2 69.1609 131.347  16
  17   1   2 51.1052 208.448  31
  17   1   2-289.735 118.515  16
  17  -1  -2 159.346 253.026  31
  17  -1  -2-119.877 122.928  16
 -17   1  -2 199.752 275.557   5
  17  -1  -2-90.3729 169.253  29
  17   1  -2 310.904 215.147  29
 -17  -1  -2 325.069 214.552  19
 -17   1  -2 250.238 363.524  27
 -17  -1  -2 221.342 318.124  27
  17  -1   2-34.3048 215.409   2
  17   1  -2 103.179 148.466  15
 -17   1  -2 29.9767 208.095  18
 -17   1  -2 327.605 369.752  25
 -17  -1  -2 109.934 286.714  18
  17  -1  -2-91.8550 238.062  35
 -17  -1  -2 270.867 333.925  25
  17  -1  -2 125.894 168.551  15
  17   1   2 228.984 170.009  17
 -17   1  -3 56165.5 2588.46   5
  17  -1   3 51115.8 2570.80  16
  17   1   3 59341.0 2560.93  16
  17  -1  -3 57907.4 2566.60  16
  17  -1   3 58125.5 2590.60  35
  17   1   3 60664.3 2585.63  35
  17   1  -3 53377.6 2572.30  16
  17  -1  -3 44325.0 2584.79  35
  17  -1  -3 63822.8 2612.31  31
  17   1  -3 58856.0 2683.29  31
 -17   1  -3 59761.2 2568.88  19
 -17  -1  -3 61283.2 2581.04  19
  17  -1  -3 60695.1 2585.84  29
 -17   1  -3 49462.4 2652.86  27
 -17  -1  -3 55094.0 2641.65  27
  17   1  -3 63825.9 2576.70  15
  17  -1  -3 63490.7 2574.59  15
 -17   1  -3 58188.8 2583.37  18
 -17  -1  -3 58662.8 2596.07  18
 -17   1  -3 50982.3 2656.88  25
 -17  -1  -3 54463.4 2646.12  25
  17   1   3 60243.6 2583.48  17
  17  -1  -3 59120.0 2563.59  23
  17  -1  -4-90.6031 132.489  23
  17   1   4 20.4392 166.679  35
  17  -1   4-161.954 136.303  16
  17   1   4 62.4511 139.164  43
 -17   1  -4 28.4905 311.701   5
  17  -1  -4-235.455 273.064  31
 -17   1  -4-254.447 183.511  19
  17  -1  -4-57.3734 193.797  29
 -17  -1  -4 216.752 230.903  19
  17  -1  -4 19.8643 126.087  16
 -17   1  -4-490.293 404.349  27
 -17  -1  -4 605.683 378.623  27
 -17   1  -4 168.536 238.233  18
 -17  -1  -4 149.907 278.896  18
 -17   1  -4 189.406 399.578  25
  17  -1  -4 43.7427 188.764  15
 -17  -1  -4-392.591 380.477  25
  17   1   4-83.3909 163.566  17
  17  -1   5 63.6681 409.306  16
 -17   1  -5 123.742 483.797   5
  17  -1  -5 26396.7 597.625  31
 -17  -1  -5 30146.2 557.159  19
  17  -1  -5 29951.0 581.551  29
 -17   1  -5 117.571 431.765  19
 -17  -1  -5 26432.0 769.836  27
  17  -1  -5 28806.9 549.214  15
 -17  -1  -5 30435.2 621.077  18
 -17   1  -5 250.056 451.915  18
 -17  -1  -5 25501.5 762.161  25
  17   1   5 28461.6 544.966  17
  17  -1  -5 26704.0 492.084  23
  17  -1  -6 40.8423 66.9504  23
 -17  -1  -6-7.47889 220.857  19
 -17  -1  -6 9.72534 294.226  18
  17   1   6-88.1799 160.950  17
 -17  -1  -7-7.76086 213.745  19
  17  -3   0 218.460 132.544  23
  17  -3   0 296.049 246.694  15
  17  -3   0 14.4854 170.087  35
  17  -3   0 157.320 149.137  16
  17   3   0 62.6628 324.753  31
  17   3   0 132.964 130.971  16
 -17  -3   0 154.289 263.206  27
  17  -3   0 191.122 208.228  26
 -17  -3   0-34.3053 272.643  25
  17  -3   1 56749.1 1410.18  16
  17  -3  -1 61555.1 1394.40  16
 -17  -3  -1 63696.1 2121.18  22
 -17  -3  -1 62353.4 1459.10  39
  17  -3   1 58994.7 1432.15  35
  17  -3  -1 57498.1 1417.95  35
  17  -3   1 54523.0 1388.36  34
  17  -3  -1 61721.7 1432.68  31
  17   3   1 54203.8 1444.35  31
 -17  -3   1 36.1043 1334.72  22
  17  -3  -1-47.2764 1373.49  12
  17   3  -1 274.469 1383.70  31
 -17  -3  -1 55100.4 1463.65  19
  17   3   1 57902.4 1415.86   9
 -17  -3  -1 61498.8 1486.75  27
 -17  -3   1 232.813 1347.81  27
  17  -3  -1 59167.7 1411.00  26
  17  -3   1 58865.1 1401.75  26
  17  -3  -1 59409.3 1417.83  15
 -17  -3  -1 61957.8 1500.17  25
  17   3   1 60549.1 1388.77  16
  17  -3  -1 56369.3 1380.01  17
 -17  -3   1-63.8749 1348.55  25
  17  -3   1 55308.3 1385.59  23
  17  -3  -1 62390.6 1388.67  23
  17  -3  -2-147.722 195.566  15
  17  -3  -2-162.758 129.274  23
 -17  -3  -2-505.358 1299.59  22
 -17  -3  -2 267.358 257.089  39
  17  -3  -2-48.6604 164.507  35
  17  -3   2 66.5742 163.296  16
  17   3   2-200.186 218.322  35
  17  -3  -2 138.343 200.223  31
  17  -3  -2 101.897 121.804  16
  17  -3  -2-221.714 444.989  12
  17  -3  -2-148.993 146.087  29
  17   3   2 159.788 187.792   9
 -17  -3  -2 339.962 293.309  19
 -17  -3  -2-358.219 302.877  27
  17  -3  -2-39.9702 268.776  26
  17  -3   2-63.7857 164.832  26
 -17  -3  -2 327.379 325.932  25
  17  -3  -3 40785.7 2134.46  16
 -17  -3  -3 38681.3 2180.95  39
  17  -3  -3 43332.0 2152.12  31
  17  -3  -3 43914.5 2151.13  29
 -17  -3  -3 41547.7 2175.63  19
 -17  -3  -3 37087.6 2189.78  27
  17  -3  -3 43115.9 2171.26  26
  17  -3  -3 42389.2 2154.57  15
 -17  -3  -3 36634.2 2182.91  18
 -17  -3  -3 36745.0 2194.98  25
  17  -3  -3 41418.3 2138.54  23
  17  -3  -4 95.9752 136.576  23
  17   3   4 29.9623 148.598  43
  17  -3  -4-155.683 166.454  29
 -17  -3  -4 42.0464 265.782  19
  17  -3  -4 418.706 285.614  26
 -17  -3  -4-91.8727 327.579  18
  17  -3  -4 125.077 198.910  15
  17   3   5 23562.0 1193.39  43
 -17  -3  -5 23433.1 1232.99  19
 -17  -3  -5 21121.5 1295.64  27
 -17  -3  -5 21000.4 1298.92  25
  17  -3  -5 22022.4 1192.44  23
  17   3   6 44.9416 157.066  43
  17  -3  -6 278.364 133.964  23
  17  -3  -6-130.399 170.956  29
 -17  -3  -6 45.2625 276.999  19
 -17  -3  -6 89.5173 402.491  27
 -17  -3  -6 343.854 417.797  25
 -17  -3  -6 137.298 329.414  18
  17  -3  -6-186.098 203.597  15
  17   3   7 10493.4 571.075  43
 -17  -3  -7 10126.9 635.232  19
  17  -3  -7 11178.6 588.713  29
 -17  -3  -7 8125.16 725.430  27
  17  -3  -7 10403.2 599.817  15
 -17  -3  -7 7626.31 727.033  25
  17  -3  -7 10313.7 567.000  23
  17  -5   0-50.5809 156.018  23
  17  -5   0-6.37038 141.517  16
  17  -5   0 119.048 280.280  34
  17  -5   0 7.15243 214.921  26
  17  -5  -1 29745.3 330.843  16
 -17  -5  -1 37.5899 283.948  27
  17  -5  -1 33226.3 456.840  26
  17  -5  -1 38640.4 597.144  15
 -17  -5  -1 130.046 294.611  25
  17  -5  -1 28781.0 353.281  23
  17  -5  -2 23.5976 157.091  23
 -17  -5  -2-219.451 312.670  39
  17  -5  -2-158.033 282.137  15
 -17  -5  -2-455.333 573.416  22
 -17  -5  -2 316.906 354.525  19
  17   5   2 282.622 178.031   9
  17  -5  -2 235.245 303.439  26
 -17  -5  -3 18848.6 1206.24  39
 -17  -5  -3 19152.1 1738.57  22
 -17  -5  -3 19424.0 1205.61  19
  17   5   3 20300.7 1150.47   9
 -17  -5  -3 22464.8 1217.01  27
  17  -5  -3 25168.6 1188.96  15
 -17  -5  -3 22070.6 1227.57  25
  17  -5  -3 22633.6 1145.69  23
  17  -5  -4-207.031 141.999  23
  17   5   4-122.486 158.109  43
 -17  -5  -4 109.056 305.454  39
 -17  -5  -4 843.526 1272.82  22
  17   5   4-138.473 174.385   9
 -17  -5  -4 674.209 352.140  27
 -17  -5  -4 446.233 336.546  19
  17  -5  -4-83.4841 300.814  26
 -17  -5  -4 282.853 357.393  25
  17   5   5 13301.4 671.029  43
 -17  -5  -5 14957.1 1525.71  22
  17   5   5 10660.2 675.761   9
 -17  -5  -5 11261.2 740.511  19
 -17  -5  -5 10817.8 766.896  27
  17  -5  -5 13966.3 742.166  26
  17  -5  -5 14224.0 709.921  15
 -17  -5  -5 9703.30 772.135  25
  17  -7  -2-103.632 143.428  23
  17  -7  -3 12631.2 753.292  26
  17  -7  -3 13186.7 744.740  15
  17  -7  -3 12109.2 684.137  23
  18   0   0 8432.45 482.056   3
  18   0   0 8104.14 473.158  16
  18   0   0 9743.31 542.362  31
  18   0   0 8142.42 461.412  29
  18   0   0 8996.61 495.310   9
 -18   0   0 9070.63 530.835  27
  18   0   0 8128.55 465.101  15
 -18   0   0 8214.55 535.814  25
  18   0   0 8712.36 488.158  17
  18   0   1-126.084 270.843  45
  18   0  -1 12.5523 105.079  23
  18   0   1 66.9971 229.360  35
  18   0  -1 203.773 253.262  35
  18   0   1 264.110 125.099  16
  18   0   1-75.4003 226.441  31
  18   0  -1 82.7130 142.031  29
 -18   0  -1-30.6319 263.963  27
  18   0  -1-24.5466 177.134   9
 -18   0  -1 74.9950 252.774  18
 -18   0  -1 74.9909 277.047  25
  18   0  -1-88.1002 133.766  15
  18   0   1-85.9322 167.007  17
  18   0   2 7455.27 417.247  16
  18   0  -2 7152.47 423.897  16
  18   0   2 7285.16 471.550  35
  18   0   2 8317.21 465.104  31
  18   0  -2 7539.59 534.941  31
 -18   0  -2 7965.08 434.930  19
  18   0  -2 7283.60 448.079  29
 -18   0  -2 6935.43 547.687  27
  18   0  -2 7365.09 427.137  15
 -18   0  -2 7273.99 473.528  18
 -18   0  -2 6916.79 560.775  25
  18   0  -2 6622.39 407.596  23
  18   0  -3 25.7700 111.271  23
  18   0   3 212.559 193.874  35
  18   0   3 48.7694 123.864  16
  18   0  -3-133.593 335.519  31
  18   0  -3-150.536 200.409  29
 -18   0  -3 83.3925 178.125  19
  18   0  -3-27.5940 135.920  16
 -18   0  -3-32.2802 385.008  27
 -18   0  -3 36.4263 234.429  18
  18   0  -3 104.755 162.922  15
 -18   0  -3 81.6118 383.461  25
  18   0   3-119.455 161.795  17
  18   0   4 3499.22 149.895  16
  18   0   4 4367.35 222.583  35
  18   0  -4 3807.10 382.782  31
 -18   0  -4 3386.27 223.383  19
  18   0  -4 4190.32 256.196  29
 -18   0  -4 3245.26 343.244   5
 -18   0  -4 3842.15 447.841  27
  18   0  -4 3849.43 212.801  15
 -18   0  -4 3267.30 280.352  18
 -18   0  -4 3691.45 461.187  25
  18   0   4 3326.28 210.611  17
  18   0  -4 3283.03 152.800  23
  18   0  -5-260.045 316.577  31
 -18   0  -5-377.419 341.279   5
 -18   0  -5-190.083 215.542  19
  18   0  -5 120.119 199.726  29
 -18   0  -5-419.000 450.704  27
 -18   0  -5-51.9620 269.130  18
  18   0  -5 226.379 176.318  15
 -18   0  -5-306.006 434.179  25
  18   0   5-122.963 179.216  17
 -18   0  -6 254.707 317.444   5
 -18   0  -6 175.923 206.085  19
 -18   0  -6 108.984 260.221  18
  18   0   6 112.937 162.451  17
  18  -2   0 6952.03 233.194  16
 -18  -2   0 6259.22 1192.84  22
  18   2   0 6756.12 228.766  16
  18  -2   0 7236.72 290.023  35
  18  -2   0 7185.19 305.629  31
  18   2   0 7175.85 404.589  31
  18   2   0 7535.36 284.002   9
 -18  -2   0 6717.35 319.788  27
  18  -2   0 7172.52 255.334  26
  18  -2   0 8178.43 311.630  15
 -18  -2   0 7355.48 334.604  25
  18  -2   0 7083.30 245.548  17
  18  -2   0 7139.02 205.492  23
  18  -2  -1-5.05237 133.639  17
  18  -2  -1-325.647 203.005  15
  18  -2  -1-156.650 116.189  23
 -18  -2   1-1141.76 1121.72  22
  18  -2   1 84.3515 206.190  35
  18  -2  -1-150.263 211.658  35
  18  -2   1 6.00815 142.359  16
  18   2   1 116.456 252.646  35
  18  -2  -1-103.773 133.225  16
  18  -2  -1-204.461 252.602  31
  18   2   1-103.961 261.189  31
  18   2  -1-368.774 345.740  31
  18  -2  -1-102.745 139.839  29
  18   2   1 42.5589 128.679  16
  18   2  -1-220.168 204.327  29
  18   2  -1 22.3727 132.918  16
  18   2   1-218.337 191.182   9
 -18  -2  -1-135.648 294.471  19
 -18  -2  -1-42.5410 264.070  27
 -18  -2   1-174.844 224.853  27
  18  -2  -1 203.869 236.986  26
  18  -2   1-12.8273 173.585  26
  18   2  -1-7.55925 0.45165   9
 -18  -2  -1 11.2906 274.781  25
 -18  -2   1 28.6305 237.509  25
  18  -2   2 5173.83 322.333  16
  18  -2  -2 6034.00 308.986  16
  18   2   2 5065.60 297.185  16
  18  -2   2 5491.05 350.769  35
  18  -2  -2 5143.63 349.080  35
  18   2   2 6070.21 373.284  35
  18   2  -2 5054.41 311.782  16
  18  -2  -2 5777.85 376.335  31
  18   2   2 6090.37 353.528  31
  18   2  -2 5199.78 542.612  31
  18  -2  -2 5550.48 321.017  29
 -18  -2  -2 6020.62 394.084  19
 -18  -2  -2 5527.45 428.260  27
 -18  -2   2-68.9011 322.728  27
  18  -2  -2 5312.66 383.063  26
  18  -2  -2 5705.79 342.509  15
 -18   2  -2 5541.63 338.844  18
 -18  -2  -2 5531.55 440.128  18
 -18  -2  -2 5486.35 447.700  25
 -18  -2   2 225.188 325.510  25
  18   2   2 5758.93 335.154  17
  18  -2  -2 6056.23 301.096  23
  18   2   3 65.1052 161.884  17
  18  -2  -3-21.8635 125.490  23
  18   2   3 15.2851 195.546  35
  18  -2   3-32.8257 151.046  16
  18  -2  -3 111.716 197.611  35
 -18   2  -3-180.616 284.444   5
  18  -2  -3-188.792 248.344  31
  18  -2  -3 182.977 129.139  16
  18  -2  -3 66.4602 165.871  29
 -18  -2  -3 22.1794 246.913  19
 -18  -2  -3-234.446 334.160  27
  18  -2  -3 295.227 285.438  26
 -18   2  -3 355.843 218.627  18
 -18  -2  -3 413.704 318.630  18
 -18  -2  -3 14.4647 354.151  25
  18  -2  -3 29.8653 190.900  15
  18  -2  -4 3273.69 232.860  16
  18  -2  -4 3669.65 320.349  31
 -18  -2  -4 3969.26 335.640  19
  18  -2  -4 3929.70 278.537  29
 -18  -2  -4 2784.37 452.991  27
  18  -2  -4 3084.73 282.110  15
 -18  -2  -4 4087.80 396.360  18
 -18  -2  -4 3568.36 473.135  25
  18   2   4 2919.62 261.654  17
  18  -2  -4 3638.01 243.728  23
  18   2   5 208.227 162.701  17
  18  -2  -5 9.98758 140.056  23
  18  -2  -5-45.8117 182.741  29
 -18  -2  -5-93.2013 252.034  19
 -18  -2  -5 285.967 428.649  27
 -18  -2  -5 281.065 344.963  18
 -18  -2  -5-198.758 432.991  25
  18  -2  -5-229.861 214.363  15
  18  -2  -6 1317.89 162.121  23
 -18  -2  -6 1322.58 271.893  19
 -18  -2  -6 1732.79 438.474  27
 -18  -2  -6 1474.92 437.943  25
 -18  -2  -6 1690.53 325.507  18
  18  -2  -7-5.04045 33.8584  23
  18  -2  -7-126.588 162.027  29
 -18  -2  -7 200.917 250.426  19
 -18  -2  -7 18.8409 394.276  27
 -18  -2  -7 18.9159 390.442  25
 -18  -2  -7-53.6767 335.312  18
  18  -2  -7 171.035 194.883  15
  18  -4   0 3916.05 187.636  16
 -18  -4   0 78.2124 190.576  22
  18   4   0 202.506 358.047  31
 -18  -4   0-60.7210 263.874  27
  18  -4   0 3347.18 228.274  26
  18  -4   0 5265.12 316.894  15
  18   4   0 7.30227 5.09904   9
 -18  -4   0 340.246 275.052  25
  18  -4   0 3529.12 179.227  23
  18  -4   1-21.8761 138.491  23
  18  -4  -1-15.8625 146.084  23
  18  -4  -1 307.757 261.005  15
 -18  -4  -1-365.690 283.608  39
 -18  -4  -1 505.608 1244.02  22
  18  -4   1 125.777 154.557  16
  18  -4   1 42.5137 247.057  34
  18  -4  -1 43.2709 139.232  16
 -18  -4  -1-117.196 292.873  27
 -18  -4  -1-308.354 246.296  19
  18   4   1 94.6645 181.207   9
  18  -4  -1 48.9199 232.738  26
  18  -4   1 172.413 199.231  26
 -18  -4  -1-55.3147 315.804  25
  18  -4  -2 3553.34 232.232  16
 -18  -4  -2 3042.29 355.773  39
  18   4   2 3098.19 278.853   9
 -18  -4  -2 3569.07 374.212  27
  18  -4  -2 3443.94 313.771  15
  18  -4  -2 4117.75 357.147  26
 -18  -4  -2 3142.24 391.354  25
  18  -4  -2 3520.23 241.797  23
  18  -4  -3-4.95840 138.821  23
  18  -4  -3 168.581 231.531  15
 -18  -4  -3-169.021 285.459  39
 -18  -4  -3 116.119 1387.91  22
  18  -4  -3 39.5792 163.105  29
  18   4   3 32.8317 182.266   9
 -18  -4  -3 274.334 333.318  19
 -18  -4  -3-404.094 326.635  27
  18  -4  -3 95.4217 284.281  26
 -18  -4  -3 473.856 341.959  25
  18  -4  -4 2148.19 248.716  15
  18   4   4 2469.03 202.827  43
 -18  -4  -4 2659.85 1406.20  22
  18  -4  -4 2489.92 223.253  29
  18   4   4 1501.22 226.466   9
 -18  -4  -4 1736.26 328.091  19
 -18  -4  -4 1592.41 392.078  27
  18  -4  -4 2076.92 333.174  26
 -18  -4  -4 2450.96 409.335  25
  18  -4  -4 2349.46 196.002  23
  18  -4  -5-10.2447 142.281  23
  18   4   5 18.9260 158.030  43
 -18  -4  -5-49.8746 302.039  19
 -18  -4  -5-683.054 411.283  27
 -18  -4  -5-513.055 412.372  25
 -18  -4  -5-330.152 355.040  18
 -18  -4  -6 740.908 1299.85  22
  18  -4  -6 1621.93 190.337  29
 -18  -4  -6 776.698 315.375  19
 -18  -4  -6 656.281 414.463  27
 -18  -4  -6 1362.91 437.306  25
 -18  -4  -6 765.766 350.135  18
  18  -4  -6 1193.91 237.606  15
  18  -6  -1-12.6008 153.156  23
  18  -6  -1 236.284 128.104  16
  18  -6  -1 25.2583 21.3780  15
  18  -6  -1 116.417 244.292  26
  18  -6  -2 1414.69 176.465  23
 -18  -6  -2 257.103 288.649  39
  18  -6  -2 2270.01 334.966  15
 -18  -6  -2 27.2129 279.123  27
  18  -6  -2 1667.65 319.930  26
  18   6   2 6.25098 10.5603   9
 -18  -6  -2 216.766 296.450  25
  18  -6  -3-97.9083 149.433  23
 -18  -6  -3 343.362 295.572  39
 -18  -6  -3-435.931 307.551  27
 -18  -6  -3 220.498 294.648  19
  18   6   3 165.140 151.290   9
 -18  -6  -3 224.898 330.989  25
  18  -6  -4 1444.66 168.004  23
  18   6   4 1142.31 175.318  43
 -18  -6  -4 1317.35 315.904  39
  18  -6  -4 919.308 281.353  15
 -18  -6  -4 1217.60 357.400  27
 -18  -6  -4 1042.28 352.864  19
  18   6   4 1179.75 185.667   9
  18  -6  -4 1094.43 314.391  26
 -18  -6  -4 1592.45 383.992  25
  19  -1   0 165.964 169.775  15
  19  -1   0 8.78520 216.401  35
  19   1   0 384.855 256.591  35
  19  -1   0-88.9905 240.556  31
  19   1   0 119.713 286.487  31
  19   1   0 238.573 129.077  16
  19  -1   0 178.702 112.974  29
  19  -1   0 84.5611 189.837   3
  19  -1   0 171.325 166.952   9
 -19  -1   0 155.899 242.923  27
  19   1   0 227.953 187.321   9
  19  -1   0 79.0062 192.821  26
 -19  -1   0 146.689 258.156  25
  19  -1   0 6.45031 156.838  17
  19  -1   1 272.272 466.645  45
  19  -1   1 8642.13 431.776  16
  19  -1  -1 9197.78 426.467  16
  19   1   1 7739.59 418.457  16
  19   1  -1 7749.19 427.534  16
 -19  -1   1 7383.37 1130.96  22
  19  -1  -1 7857.78 475.524  35
  19   1   1 9125.49 493.774  35
  19  -1   1 7713.08 473.039  31
  19  -1  -1 9829.54 506.947  31
  19   1   1 9922.00 500.347  31
  19   1  -1 8343.40 528.220  31
  19  -1  -1 9210.30 427.592  29
  19   1  -1 8070.64 435.363  29
  19  -1  -1 10250.1 438.738   9
 -19   1  -1 7418.53 545.879  27
 -19  -1  -1 7817.08 498.774  27
 -19  -1   1 8572.60 468.985  27
  19   1  -1 8613.55 413.429  15
  19  -1  -1 8099.99 465.583  26
  19  -1  -1 8708.51 434.261  15
 -19  -1  -1 8339.40 519.388  18
 -19   1  -1 7755.49 550.133  25
 -19  -1  -1 7955.95 514.340  25
 -19  -1   1 8986.21 481.015  25
  19   1  -1 759.751 395.841   9
  19  -1   1 8440.20 448.797  17
  19  -1  -1 8250.39 433.619  17
  19  -1  -1 8548.68 408.471  23
  19   1   2 22.9750 169.225  17
  19  -1  -2 41.9837 113.260  23
  19  -1   2-162.818 210.964  35
  19   1   2 68.8904 204.641  35
  19  -1  -2 244.667 220.940  35
  19  -1   2-39.8686 135.008  16
  19   1   2 7.72163 212.598  31
  19  -1  -2 49.1882 265.544  31
  19   1   2 4.52192 117.436  16
  19  -1  -2-40.1408 128.833  16
  19  -1  -2-11.6211 149.997  29
  19   1  -2 231.576 202.730  29
 -19  -1  -2 101.424 211.545  19
 -19   1  -2 102.827 347.469  27
 -19  -1  -2 360.554 309.418  27
 -19   1  -2-5.92586 205.543  18
  19   1  -2-163.383 145.710  15
 -19   1  -2-520.144 373.521  25
 -19  -1  -2 342.222 295.993  18
 -19  -1  -2-469.517 321.704  25
  19  -1  -2-50.0340 169.737  15
  19  -1   2 141.446 168.322  17
 -19   1  -3 5627.52 443.513   5
  19  -1   3 5206.13 345.742  16
  19   1   3 5621.84 333.377  16
  19  -1  -3 5614.45 345.055  16
  19  -1   3 5596.62 384.746  35
  19   1   3 6286.59 382.879  35
  19   1  -3 5594.32 352.282  16
  19  -1  -3 6837.68 461.373  31
  19   1  -3 5343.76 524.575  31
 -19  -1  -3 5737.18 385.822  19
  19  -1  -3 6191.01 380.353  29
  19   1  -3 5421.88 407.423  29
 -19   1  -3 6029.59 567.908  27
 -19  -1  -3 5590.11 520.973  27
  19   1  -3 6127.82 357.837  15
  19  -1  -3 5576.29 362.187  15
 -19   1  -3 6120.01 404.985  18
 -19  -1  -3 5960.96 429.030  18
 -19  -1  -3 5211.45 536.401  25
 -19   1  -3 5455.66 565.397  25
  19  -1  -3 5747.58 413.769  35
  19   1   3 5737.96 374.368  17
  19  -1  -3 5313.62 338.960  23
  19  -1  -4 28.5197 131.439  23
  19   1   4 287.683 175.180  35
  19  -1   4 129.702 135.862  16
  19  -1  -4-51.4483 223.228  35
  19  -1  -4 30.8678 276.339  31
 -19   1  -4 86.2299 324.832   5
 -19   1  -4 151.745 175.355  19
  19  -1  -4-65.3941 202.258  29
 -19  -1  -4 13.6214 222.617  19
  19  -1  -4 233.707 129.862  16
 -19   1  -4-37.3221 406.123  27
 -19  -1  -4 466.387 424.617  27
 -19   1  -4-7.92603 247.507  18
 -19   1  -4-131.214 405.073  25
 -19  -1  -4 467.607 284.606  18
 -19  -1  -4 17.4660 433.711  25
  19  -1  -4-24.6637 188.741  15
  19   1   4 170.359 170.700  17
  19  -1   5 64.0553 144.038  16
 -19   1  -5 109.086 305.527   5
  19  -1  -5 2791.73 311.517  31
 -19  -1  -5 3483.30 276.042  19
  19  -1  -5 2805.44 253.850  29
 -19   1  -5-6.16204 194.828  19
 -19  -1  -5 2367.61 461.939  27
  19  -1  -5 3003.72 239.444  15
 -19   1  -5 155.493 257.902  18
 -19  -1  -5 3135.45 329.316  18
 -19  -1  -5 2831.99 466.665  25
  19   1   5 2997.02 216.138  17
  19  -1  -5 2807.68 175.804  23
  19  -1  -6-15.1946 26.5856  23
  19  -1  -6-72.8251 187.268  29
 -19  -1  -6-23.8236 242.111  19
 -19  -1  -6 364.549 415.217  27
 -19  -1  -6 300.307 300.953  18
 -19  -1  -6-38.5435 429.351  25
  19  -1  -6 85.5706 189.383  15
  19   1   6 187.262 164.871  17
 -19  -1  -7-262.589 229.213  19
 -19  -1  -7 166.315 276.561  18
  19  -3   0-69.4386 124.154  23
  19  -3   0-191.861 184.140  35
  19  -3   0-276.159 249.085  15
 -19  -3   0-494.633 1271.54  22
  19  -3   0-113.584 143.611  16
  19   3   0 240.642 323.788  31
  19   3   0 71.6864 130.049  16
 -19  -3   0 129.055 251.349  27
  19  -3   0 206.109 202.160  26
 -19  -3   0 323.613 257.722  25
  19  -3   0-5.88504 143.798  17
  19  -3   1 5538.31 316.715  16
  19  -3  -1 5675.43 297.309  16
 -19  -3  -1 6405.25 1432.76  22
  19  -3   1 5984.71 343.907  35
  19   3   1 4912.98 290.840  16
  19  -3  -1 5177.28 334.624  35
 -19  -3   1-70.3123 330.944  22
  19  -3  -1 6281.23 358.168  31
  19   3   1 5560.80 390.562  31
  19   3  -1 997.665 470.277  31
 -19  -3  -1 5522.50 453.142  19
  19   3   1 5308.66 337.828   9
 -19  -3  -1 5509.07 417.586  27
 -19  -3   1 313.244 326.982  27
  19  -3  -1 6580.71 384.264  26
  19  -3   1 5355.17 318.493  26
  19  -3  -1 5705.09 350.914  15
 -19  -3  -1 5483.82 435.855  25
 -19  -3   1 50.8270 330.177  25
  19  -3   1 5116.91 288.881  23
  19  -3  -1 5492.37 286.875  23
  19  -3  -2 590.929 220.682  15
  19  -3  -2 276.947 130.024  23
 -19  -3  -2 253.772 1297.84  22
  19  -3  -2 374.200 174.008  35
  19  -3   2 7.03345 158.435  16
  19   3   2 415.259 214.324  35
  19  -3  -2 232.972 209.110  31
  19  -3  -2 189.602 126.348  16
  19  -3  -2 327.567 154.226  29
  19   3   2 89.3255 195.342   9
 -19  -3  -2 192.715 314.395  19
 -19  -3  -2 12.8493 308.534  27
  19  -3  -2-53.8741 263.306  26
  19  -3   2 261.889 161.474  26
 -19  -3  -2 342.495 328.111  25
  19  -3  -3 3792.47 248.616  16
  19  -3  -3 4299.56 299.746  31
  19  -3  -3 4574.18 281.024  29
 -19  -3  -3 3258.22 370.013  19
 -19  -3  -3 4018.64 429.030  27
  19  -3  -3 4020.32 364.811  26
  19  -3  -3 4007.11 310.708  15
 -19  -3  -3 3624.37 450.360  25
 -19  -3  -3 2836.78 415.711  18
  19  -3  -3 3403.24 253.692  23
  19  -3  -4 4.82128 137.101  23
  19  -3  -4-416.966 169.380  29
 -19  -3  -4 16.6698 271.169  19
 -19  -3  -4-176.054 346.467  27
 -19  -3  -4 615.488 373.899  25
 -19  -3  -4 290.495 348.290  18
  19  -3  -4-113.461 215.076  15
  19  -3  -5 2317.12 220.862  29
 -19  -3  -5 2266.20 303.255  19
 -19  -3  -5 1442.27 357.414  18
  19  -3  -5 2115.83 243.415  15
  19  -3  -5 2089.72 190.031  23
  19  -3  -6 221.837 134.969  23
 -19  -3  -6-445.176 267.680  19
 -19  -3  -6-307.195 416.037  27
 -19  -3  -6-511.507 435.768  25
  19  -5   0 54.3526 153.667  23
  19  -5   0 341.053 153.367  16
  19  -5   0 504.919 219.254  26
  19  -5  -1 2528.14 163.599  16
 -19  -5  -1 439.642 277.101  39
  19  -5  -1 3963.23 344.305  15
 -19  -5  -1 151.106 301.582  27
  19  -5  -1 2583.59 262.802  26
  19   5   1 6.83501 26.2613   9
 -19  -5  -1-43.7603 322.584  25
  19  -5  -1 3053.73 178.688  23
  19  -5  -2-146.327 142.588  23
 -19  -5  -2-12.2117 286.206  39
  19  -5  -2 241.931 259.289  15
 -19  -5  -2 319.442 300.954  27
 -19  -5  -2-410.399 297.446  19
  19  -5  -2 222.749 288.678  26
  19   5   2-283.552 174.781   9
 -19  -5  -2-522.981 328.666  25
  19  -5  -3 2231.69 315.718  15
 -19  -5  -3 2079.87 343.676  39
 -19  -5  -3 2272.48 1203.62  22
 -19  -5  -3 1886.49 370.018  19
  19   5   3 1886.99 227.807   9
  19  -5  -3 2469.35 346.883  26
  19  -5  -3 2628.55 205.100  23
  19  -5  -4 138.368 138.423  23
  19  -5  -4 179.166 231.541  15
 -19  -5  -4 1002.38 1273.54  22
 -19  -5  -4 865.443 351.680  27
  19   5   4 118.178 175.709   9
 -19  -5  -4 154.782 338.704  19
 -19  -5  -4-525.498 389.946  25
  19  -5  -5 1588.60 165.986  23
 -19  -5  -5 469.776 1263.75  22
  19   5   5 877.512 194.254   9
 -19  -5  -5 1449.93 420.011  27
 -19  -5  -5 825.059 342.029  19
 -19  -5  -5 1865.07 428.683  25
  19  -7  -2 141.770 132.139  23
  19  -7  -2 60.6186 274.205  26
  20   0   0 1277.70 189.709  17
  20   0   0 1462.45 301.301  31
  20   0   0 1363.39 162.393  16
  20   0   0 1448.59 214.233   9
  20   0   1 18.3705 280.200  45
  20   0   1 429.453 228.368  35
  20   0  -1 122.307 262.232  35
  20   0   1-113.388 246.320  31
  20   0   1 42.3607 133.205  16
  20   0  -1 30.6422 141.507  29
 -20   0  -1 128.386 319.842  27
  20   0  -1 44.4237 158.378   9
 -20   0  -1-119.876 333.864  25
 -20   0  -1-390.702 267.897  18
  20   0  -1 124.691 143.418  15
  20   0   1-7.40194 177.022  17
  20   0  -2 23.4205 112.634  23
  20   0   2-18.3480 224.607  35
  20   0  -2-33.2596 258.543  35
  20   0   2-61.0728 123.861  16
  20   0   2-92.3272 212.432  31
  20   0  -2 212.355 297.851  31
  20   0  -2 112.719 133.633  16
  20   0  -2 160.490 165.363  29
 -20   0  -2-256.333 340.486  27
 -20   0  -2-98.1035 247.996  18
  20   0  -2-75.1232 149.633  15
 -20   0  -2-235.507 357.871  25
  20   0  -3-80.7605 119.378  23
  20   0   3 66.9500 200.309  35
  20   0   3 19.4003 123.293  16
  20   0  -3-275.934 303.690  31
  20   0  -3-8.16246 194.966  29
  20   0  -3-72.7693 143.591  16
 -20   0  -3-371.645 401.217  27
 -20   0  -3-282.288 264.812  18
  20   0  -3-139.141 166.274  15
 -20   0  -3-212.448 396.768  25
  20   0   3 195.297 174.682  17
  20   0  -4 254.084 94.3052  23
  20   0   4 233.490 186.521  35
  20   0   4 410.728 126.003  16
  20   0  -4 612.447 416.426  31
  20   0  -4 559.135 221.307  29
 -20   0  -4 511.401 194.308  19
 -20   0  -4 575.738 412.094  27
  20   0  -4-28.2843 62.3836  16
 -20   0  -4 396.685 276.893  18
  20   0  -4 520.220 183.044  15
 -20   0  -4 405.807 421.161  25
  20   0   4 141.388 175.156  17
  20   0  -5-145.496 308.474  31
  20   0  -5-108.556 195.382  29
 -20   0  -5-195.184 225.649  19
 -20   0  -5 398.918 421.193  27
 -20   0  -5-205.113 284.696  18
  20   0  -5-155.193 169.790  15
 -20   0  -5 95.3882 422.797  25
  20   0   5 133.756 175.635  17
 -20   0  -6-77.2344 200.398  19
 -20   0  -6 125.187 259.419  18
  20   0   6 57.4559 161.596  17
  20  -2   0-36.2715 101.755  23
  20  -2   0-60.8135 226.813  15
 -20  -2   0-881.341 1179.63  22
  20  -2   0-305.838 205.543  35
  20  -2   0 73.3260 135.851  16
  20  -2   0 214.926 226.105  31
  20   2   0 301.212 292.879  31
  20   2   0 106.359 134.730  16
 -20  -2   0-40.6936 250.168  27
  20   2   0-7.31654 197.956   9
  20  -2   0 254.586 218.321  26
 -20  -2   0 118.817 264.254  25
  20  -2   0 160.926 148.704  17
  20  -2  -1 52.0410 133.404  17
  20  -2  -1 219.785 108.186  23
  20  -2  -1-77.0166 193.539  15
 -20  -2   1-366.871 1107.35  22
  20  -2   1 309.370 207.028  35
  20  -2  -1 207.377 202.441  35
  20   2   1 374.141 256.235  35
  20  -2   1 214.119 143.895  16
  20  -2  -1-204.342 243.757  31
  20  -2  -1-48.8291 134.935  16
  20   2   1 271.658 240.152  31
  20   2  -1 170.787 355.869  31
  20  -2  -1 107.642 133.567  29
  20   2   1-112.694 130.775  16
  20   2  -1 243.388 139.497  16
  20   2   1 168.606 195.676   9
 -20  -2  -1-183.118 282.912  27
 -20  -2   1-168.604 229.389  27
  20  -2  -1 88.5896 234.187  26
  20  -2   1 129.715 161.068  26
 -20  -2  -1 305.106 304.593  25
 -20  -2   1 340.637 236.452  25
  20  -2   1 215.592 163.012  17
  20   2   2 869.281 187.506  17
  20  -2  -2 746.768 128.629  23
  20  -2   2 337.762 210.936  35
  20  -2  -2 943.642 216.003  35
  20   2   2 920.088 234.235  35
  20  -2   2 422.483 157.685  16
  20  -2  -2 910.791 247.025  31
  20   2   2 530.848 209.536  31
  20   2  -2 998.458 390.867  31
  20  -2  -2 720.363 144.724  16
  20   2   2 474.684 128.499  16
  20  -2  -2 660.061 162.210  29
  20   2  -2 433.645 147.411  16
 -20  -2  -2 549.902 267.147  19
 -20  -2  -2 838.222 294.129  27
  20  -2  -2 731.888 264.194  26
  20   2  -2 685.994 148.364  15
 -20  -2  -2 689.356 313.324  25
 -20  -2  -2 773.844 335.667  18
  20  -2  -2 666.697 200.761  15
  20   2   3 7.49895 168.106  17
  20  -2  -3 87.4337 129.662  23
  20   2   3-48.3344 202.930  35
  20  -2  -3-300.357 201.429  35
  20  -2   3 78.5396 145.538  16
  20  -2  -3-8.11703 231.127  31
 -20   2  -3 186.533 286.591   5
  20  -2  -3-178.052 134.516  16
  20  -2  -3 285.974 171.376  29
 -20  -2  -3-131.439 251.979  19
 -20  -2  -3 97.4309 330.630  27
 -20   2  -3-100.827 212.453  18
 -20  -2  -3 29.1005 314.062  18
 -20  -2  -3-350.388 363.756  25
  20  -2  -3-101.268 183.280  15
  20   2   4 169.487 163.674  17
  20  -2  -4-177.337 134.686  23
  20  -2   4-19.3119 127.572  16
 -20   2  -4 268.664 249.952   5
  20  -2  -4 266.024 247.653  31
  20  -2  -4 187.738 171.860  29
  20  -2  -4 225.319 128.028  16
 -20  -2  -4 31.0502 249.073  19
 -20  -2  -4 162.569 398.196  27
 -20   2  -4 21.7894 193.976  18
 -20  -2  -4 250.320 412.779  25
 -20  -2  -4 90.7450 329.053  18
  20  -2  -4 77.6947 197.188  15
  20   2   5-266.314 167.707  17
  20  -2  -5-69.8582 130.182  23
  20  -2  -5 222.627 182.818  29
 -20  -2  -5-255.642 271.020  19
 -20  -2  -5 504.717 433.736  27
 -20  -2  -5 364.503 417.150  25
 -20  -2  -5-125.434 336.739  18
  20  -2  -5 256.938 202.257  15
  20  -2  -6 108.064 126.080  23
  20  -2  -6-127.143 186.155  29
 -20  -2  -6 430.436 249.964  19
 -20  -2  -6 246.011 334.431  18
  20  -2  -6-87.3277 212.044  15
  20  -4   0 338.441 138.442  23
 -20  -4   0 38.2484 259.617  22
  20  -4   0 470.074 149.803  16
  20  -4   0 91.4340 205.855  15
  20   4   0-88.2698 314.785  31
 -20  -4   0 82.7391 257.085  27
  20  -4   0 216.363 220.811  26
  20   4   0-7.37010 0.31562   9
 -20  -4   0-24.5290 275.063  25
  20  -4   1 91.5834 141.136  23
  20  -4  -1-159.606 166.657  23
  20  -4  -1-131.204 268.916  15
 -20  -4  -1-307.131 1281.81  22
  20  -4   1-34.8683 157.799  16
  20  -4  -1 69.8513 151.012  16
 -20  -4  -1 244.542 287.701  27
 -20  -4  -1-35.1681 94.2182  19
  20   4   1 186.224 184.038   9
  20  -4  -1-606.618 321.183  26
  20  -4   1 217.485 196.310  26
 -20  -4  -1 410.040 319.578  25
  20  -4  -2-4.98213 137.131  23
  20  -4  -2 68.1989 225.412  15
  20   4   2-264.915 233.924  35
  20  -4  -2 63.5260 128.905  16
 -20  -4  -2-355.824 323.170  27
 -20  -4  -2 254.798 327.135  19
  20   4   2-172.297 192.352   9
  20  -4  -2 136.691 284.144  26
 -20  -4  -2 175.111 336.120  25
  20  -4  -3-4.94623 134.452  23
  20  -4  -3-254.244 227.716  15
 -20  -4  -3-504.470 1356.58  22
  20  -4  -3 158.728 162.458  29
  20   4   3 298.127 190.790   9
 -20  -4  -3-13.5873 311.994  27
 -20  -4  -3 31.4244 341.983  19
  20  -4  -3-43.2602 283.170  26
 -20  -4  -3 202.830 338.759  25
  20  -4  -4 55.4556 228.837  15
  20  -4  -4 102.997 139.249  23
 -20  -4  -4 1086.81 1370.05  22
  20  -4  -4 349.951 169.426  29
  20   4   4 132.376 183.590   9
 -20  -4  -4 311.009 297.883  19
  20  -4  -4 108.155 292.936  26
  20  -4  -5 466.813 220.312  15
  20  -4  -5 71.8410 137.403  23
  20  -4  -5 21.1765 165.679  29
 -20  -4  -5 286.336 387.670  27
 -20  -4  -5-157.505 303.098  19
 -20  -4  -5 380.402 395.106  25
  20  -6  -1 67.2144 148.504  23
  20  -6  -1 48.3516 241.725  26
  20  -6  -2-11.3810 144.046  23
  20  -6  -2 85.0201 292.973  15
  20  -6  -2 136.293 296.810  26
  20   6   2 19.0527 8.80852   9
  20  -6  -3 68.3889 147.910  23
 -20  -6  -3 273.636 289.468  39
  20  -6  -3-9.58534 261.506  15
 -20  -6  -3-140.725 311.112  27
 -20  -6  -3-24.1093 196.429  19
  20  -6  -3 575.728 312.196  26
  20   6   3-42.1138 148.812   9
 -20  -6  -3-315.062 321.701  25
  21  -1   0-73.8572 153.289  17
  21  -1   0-63.7811 216.367  35
  21   1   0-233.054 266.246  35
  21  -1   0-84.2222 131.882  16
  21  -1   0 138.186 242.528  31
  21   1   0 472.779 275.535  31
  21   1   0-88.9528 137.111  16
  21  -1   0 44.1382 174.851   9
 -21  -1   0-119.487 236.608  27
  21   1   0-62.1425 191.669   9
 -21  -1   0-343.072 262.086  25
  21   1   1 571.493 176.144  17
  21  -1   1 317.158 299.148  45
  21  -1  -1 601.145 106.211  23
 -21  -1   1 471.282 1039.59  22
  21  -1  -1 707.408 231.904  35
  21   1   1 815.010 248.559  35
  21  -1   1 471.584 136.126  16
  21  -1   1 547.202 224.571  31
  21  -1  -1 358.169 247.262  31
  21   1   1-76.5674 265.733  31
  21   1  -1 1038.08 310.404  31
  21  -1  -1 486.517 139.808  16
  21   1   1 781.395 138.126  16
  21  -1  -1 743.541 133.055  29
  21   1  -1 536.914 138.687  16
  21   1   1 761.618 199.632   9
 -21  -1  -1 216.417 292.924  27
  21  -1  -1 259.396 109.583   9
  21   1  -1-7.14983 31.0011   9
 -21  -1  -1 310.745 300.876  25
 -21  -1  -1 523.620 306.685  18
  21  -1   1 379.225 163.748  17
  21  -1  -1 426.831 167.812  15
  21   1   2 91.0742 170.215  17
  21  -1  -2 68.6354 117.142  23
  21  -1   2 288.068 214.987  35
  21   1   2-331.340 222.010  35
  21  -1  -2 54.9002 231.785  35
  21  -1   2-133.878 140.635  16
  21   1   2 56.5481 225.188  31
  21  -1  -2-61.3731 275.474  31
  21   1   2-61.6694 128.964  16
  21  -1  -2 52.0781 133.620  16
  21  -1  -2-184.203 153.648  29
  21   1  -2 320.070 182.033  29
 -21   1  -2-380.862 384.823  27
 -21  -1  -2 300.144 320.758  27
  21   1  -2 173.669 141.347  15
 -21   1  -2-152.716 239.636  18
 -21   1  -2-370.513 385.165  25
 -21  -1  -2-336.400 299.364  18
 -21  -1  -2 157.434 329.744  25
  21  -1  -2-94.0546 167.239  15
  21  -1   2-151.470 181.643  17
  21   1   3 477.182 178.851  17
  21  -1  -3 320.632 128.366  23
  21  -1   3 326.524 188.630  35
  21   1   3 388.643 197.981  35
  21  -1  -3 724.051 239.178  35
  21  -1   3 302.615 138.559  16
  21   1   3 297.734 118.281  16
  21  -1  -3 595.177 267.611  31
  21   1  -3 212.468 378.697  31
  21  -1  -3 369.534 169.102  29
  21  -1  -3 119.991 135.487  16
  21   1  -3 529.125 204.368  29
 -21  -1  -3 337.592 224.434  19
  21   1  -3 265.155 138.284  16
 -21   1  -3 272.749 395.160  27
 -21  -1  -3 364.579 376.010  27
 -21   1  -3 68.4996 235.120  18
  21   1  -3 533.195 165.038  15
 -21   1  -3 325.549 390.988  25
 -21  -1  -3 285.140 307.891  18
 -21  -1  -3 483.472 388.550  25
  21  -1  -3 555.162 181.624  15
  21  -1  -4-104.034 130.402  23
  21   1   4-151.477 182.450  35
  21  -1  -4 144.075 227.934  35
  21  -1   4-33.0443 129.329  16
  21  -1  -4 235.387 260.389  31
  21  -1  -4 218.911 185.914  29
  21  -1  -4-129.738 130.139  16
 -21  -1  -4-13.2445 218.830  19
 -21   1  -4-480.403 379.679  27
 -21   1  -4-100.387 246.250  18
 -21   1  -4-631.088 382.270  25
 -21  -1  -4 61.6294 282.197  18
 -21  -1  -4-122.824 426.510  25
  21  -1  -4 230.320 182.031  15
  21   1   4 63.8011 172.413  17
  21  -1  -5 296.942 125.950  23
  21  -1  -5 193.681 274.016  31
 -21   1  -5 389.166 294.732   5
  21  -1  -5-148.215 199.785  29
 -21  -1  -5 368.008 229.440  19
 -21  -1  -5 181.118 423.305  27
 -21   1  -5 252.235 242.463  18
 -21  -1  -5 269.348 298.524  18
 -21  -1  -5 585.970 417.992  25
  21  -1  -5 86.0864 194.690  15
  21   1   5 450.733 178.309  17
  21  -1  -6 35.0332 11.0427  23
  21  -1  -6-72.4566 183.377  29
 -21  -1  -6-138.027 229.939  19
 -21  -1  -6 133.950 402.614  27
 -21  -1  -6 173.007 411.763  25
 -21  -1  -6 326.453 291.989  18
  21  -1  -6-224.134 183.821  15
  21   1   6-30.7473 163.893  17
  21  -3   0-91.7599 120.719  23
 -21  -3   0 34.8839 1192.42  22
  21  -3   0 158.001 180.410  35
  21  -3   0 330.351 292.161  15
  21  -3   0-30.5850 143.632  16
  21   3   0-51.2301 332.988  31
  21   3   0 330.584 130.824  16
 -21  -3   0-244.175 280.150  27
  21  -3   0 148.567 196.501  26
  21   3   0 196.933 178.472   9
 -21  -3   0-259.216 291.008  25
  21  -3   0 60.4703 144.355  17
  21  -3  -1 497.360 123.689  23
  21  -3  -1 202.693 245.450  15
 -21  -3  -1 142.521 1286.07  22
  21  -3   1 600.541 192.534  35
 -21  -3   1-103.096 259.447  22
  21  -3  -1 386.199 191.043  35
  21   3   1 289.365 259.884  35
  21  -3   1 304.456 150.207  16
  21  -3  -1 318.651 135.362  16
  21  -3  -1 470.868 222.190  31
  21   3   1 437.429 256.244  31
  21   3  -1 540.655 354.763  31
  21   3   1 573.260 125.009  16
  21   3  -1-11.9807 14.3274  16
 -21  -3  -1 152.883 281.232  27
 -21  -3   1-145.856 238.462  27
 -21  -3  -1 438.946 298.370  19
  21  -3  -1 484.538 250.697  26
  21  -3   1 536.384 194.392  26
 -21  -3  -1-49.9303 283.501  25
 -21  -3   1-108.067 247.801  25
  21  -3  -2-152.251 123.437  23
  21  -3  -2-201.538 223.528  15
  21  -3  -2-169.910 179.226  35
  21  -3   2 27.9909 155.759  16
  21   3   2-81.5917 225.884  35
  21  -3  -2 213.239 215.709  31
  21  -3  -2-199.711 130.129  16
  21  -3  -2 243.466 155.846  29
  21   3   2 127.067 195.340   9
 -21  -3  -2 205.701 303.074  27
 -21  -3  -2 66.9175 315.281  19
  21  -3  -2-182.941 266.995  26
 -21  -3  -2 301.601 325.517  25
  21  -3  -3 127.953 212.056  15
  21  -3  -3 445.395 137.757  23
  21  -3  -3 262.343 208.337  31
  21  -3  -3 206.789 130.710  16
  21  -3  -3 200.332 167.136  29
  21   3   3 283.549 194.141   9
 -21  -3  -3 177.366 284.444  19
 -21  -3  -3 291.257 355.386  27
  21  -3  -3 213.685 285.787  26
 -21  -3  -3 443.107 375.222  25
 -21  -3  -3 149.384 350.012  18
  21  -3  -4 178.451 134.337  23
 -21  -3  -4 414.058 1297.11  22
  21  -3  -4 34.3177 162.913  29
 -21  -3  -4 328.188 289.669  19
 -21  -3  -4 33.3149 378.527  27
 -21  -3  -4 17.1021 390.590  25
 -21  -3  -4-108.401 342.800  18
  21  -3  -4 14.2096 210.725  15
  21  -3  -5 238.673 140.115  23
  21  -3  -5 230.031 176.281  29
 -21  -3  -5 433.673 268.260  19
 -21  -3  -5 168.546 396.323  27
 -21  -3  -5 224.910 410.630  25
 -21  -3  -5 539.578 353.331  18
  21  -3  -5 29.8047 228.080  15
  21  -3  -6 271.936 130.819  23
  21  -3  -6-227.973 172.715  29
 -21  -3  -6 147.843 264.887  19
 -21  -3  -6 18.1087 419.908  27
 -21  -3  -6 183.155 426.200  25
 -21  -3  -6-132.686 345.965  18
  21  -3  -6-122.736 216.837  15
  21  -5   0 109.790 139.315  23
  21  -5   0-106.713 146.579  16
  21  -5   0-21.6695 228.612  26
  21  -5  -1 464.800 147.772  23
 -21  -5  -1-40.2456 62.0240  22
  21  -5  -1-47.2339 284.488  15
  21  -5  -1 95.8828 136.770  16
 -21  -5  -1-67.6372 296.139  27
  21  -5  -1 664.864 241.070  26
  21   5   1 13.8538 6.78149   9
 -21  -5  -1 316.080 312.335  25
  21  -5  -2-111.861 139.748  23
  21  -5  -2 232.144 259.876  15
 -21  -5  -2-291.437 305.949  27
 -21  -5  -2 119.128 172.221  19
  21  -5  -2 45.6030 290.034  26
  21   5   2 92.0666 172.108   9
 -21  -5  -2 225.078 314.156  25
  21  -5  -3 264.613 139.376  23
  21  -5  -3 528.460 272.641  15
 -21  -5  -3 482.564 1183.09  22
 -21  -5  -3 251.811 321.868  27
 -21  -5  -3 278.983 345.008  19
  21   5   3 264.838 184.406   9
  21  -5  -3 18.1249 308.575  26
 -21  -5  -3 700.947 350.700  25
  21  -5  -4-31.7799 142.481  23
  21  -5  -4 195.780 232.157  15
 -21  -5  -4 21.7847 321.140  19
  21   5   4 114.641 175.813   9
  21  -5  -4-18.4974 298.027  26
 -21  -5  -4 995.843 1287.65  22
  22   0   0 62754.7 2866.65  31
  22   0   0 57084.7 2835.15   9
  22   0   0 56119.6 2836.18  17
  22   0   1 175.775 171.543  17
  22   0   1 164.447 259.438  45
  22   0   1-28.2789 225.137  35
  22   0  -1-45.8110 282.059  35
  22   0   1-108.193 248.083  31
  22   0   1 47.4785 138.206  16
  22   0  -1 322.673 279.430  31
 -22   0  -1-754.622 335.935  27
  22   0  -1-6.52621 78.8098   9
 -22   0  -1 145.387 335.244  25
  22   0   2 40250.9 2020.96  16
  22   0  -2 37005.8 2019.68  16
  22   0   2 41475.8 2050.00  35
  22   0  -2 38843.6 2061.12  35
  22   0   2 43330.7 2045.46  31
  22   0  -2 41644.0 2076.74  31
  22   0  -2 39054.8 2027.69  29
 -22   0  -2 34753.9 2077.58  27
  22   0  -2 35357.9 2015.11  15
 -22   0  -2 42197.7 2049.52  18
 -22   0  -2 36062.7 2081.36  25
  22   0  -3 54.6769 117.953  23
  22   0   3 42.7772 208.648  35
  22   0  -3-334.932 268.212  35
  22   0   3 160.702 127.618  16
  22   0  -3 293.537 311.093  31
  22   0  -3 103.440 178.024  29
  22   0  -3 51.0867 140.532  16
 -22   0  -3 80.7952 397.974  27
 -22   0  -3 31.1441 263.713  18
 -22   0  -3-343.222 403.156  25
  22   0  -3 237.697 166.564  15
  22   0   3-220.853 180.062  17
  22   0   4 26556.8 287.057  16
  22   0   4 29709.2 398.014  35
  22   0  -4 28872.2 531.781  31
  22   0  -4 25966.0 398.069  29
 -22   0  -4 22900.1 625.250  27
  22   0  -4 28754.7 358.526  15
 -22   0  -4 28535.3 452.780  18
 -22   0  -4 24953.4 646.075  25
  22   0   4 28406.8 398.835  17
  22   0  -5-35.3809 271.779  31
 -22   0  -5-245.676 411.457  27
 -22   0  -5-82.0854 297.438  18
 -22   0  -5-474.611 404.545  25
  22   0  -5 66.0617 171.216  15
  22   0   5-25.4636 178.884  17
 -22   0  -6 66.8596 195.533  19
 -22   0  -6 85.5266 268.068  18
  22   0   6-224.167 163.997  17
  22  -2   0 39318.2 2037.33  16
 -22  -2   0 38482.6 2450.94  22
  22   2   0 35662.1 2034.67  16
  22  -2   0 40345.4 2056.20  35
  22   2   0 36684.0 2079.25  35
  22  -2   0 40382.8 2060.14  31
  22   2   0 39163.7 2084.71  31
  22   2   0 40625.3 2049.47   9
 -22  -2   0 37094.6 2067.85  27
  22  -2   0 41068.8 2044.42  26
  22  -2   0 42379.3 2052.21  15
 -22  -2   0 35923.0 2070.61  25
  22  -2   0 39657.6 2042.78  17
  22  -2  -1 71.4638 140.881  17
  22  -2  -1 85.4970 108.893  23
  22  -2  -1 230.396 197.894  15
 -22  -2   1 121.128 1096.62  22
  22  -2   1 139.847 206.457  35
  22  -2  -1-77.6445 208.245  35
  22   2   1-11.3477 268.581  35
  22  -2   1-31.0992 145.580  16
  22  -2  -1 36.7923 242.685  31
  22  -2  -1 108.382 129.905  16
  22   2   1 525.939 246.947  31
  22   2  -1 188.333 316.793  31
  22  -2  -1 104.965 134.308  29
  22   2   1 54.5943 130.167  16
  22   2  -1-146.243 138.456  16
  22   2   1 325.277 200.997   9
 -22  -2  -1 147.979 278.404  27
 -22  -2   1 123.431 239.051  27
  22  -2  -1-25.0398 226.462  26
 -22  -2  -1-169.942 289.481  25
 -22  -2   1 312.530 257.691  25
  22  -2   1 489.108 167.922  17
  22  -2   2 35503.9 1568.89  16
  22  -2  -2 40930.5 1563.66  16
  22   2   2 39281.6 1556.89  16
  22  -2  -2 40362.4 1588.97  35
  22   2  -2 34372.0 1565.28  16
  22   2   2 42234.1 1604.23  35
  22  -2  -2 43131.7 1601.12  31
  22   2   2 42393.6 1590.56  31
  22   2  -2 37169.1 1666.56  31
  22   2   2 35710.3 1576.20   9
  22  -2  -2 42285.5 1568.63  29
 -22  -2  -2 39349.7 1640.03  27
  22  -2  -2 38076.3 1587.88  26
  22  -2  -2 40491.4 1571.99  15
 -22  -2  -2 35639.8 1613.42  18
 -22  -2  -2 39225.7 1646.97  25
  22  -2   2 35117.8 1580.19  17
  22  -2  -2 38546.8 1551.20  23
  22   2   3-92.7252 176.302  17
  22  -2  -3 113.318 131.240  23
  22   2   3 227.342 208.503  35
  22  -2  -3-73.3054 190.913  35
  22  -2   3-25.2751 141.783  16
  22  -2  -3 17.0467 231.340  31
  22  -2  -3 35.1755 131.420  16
  22  -2  -3-31.2893 155.142  29
 -22  -2  -3-87.6990 269.628  19
 -22  -2  -3-335.760 333.022  27
 -22  -2  -3 278.827 343.721  25
 -22  -2  -3-406.079 349.478  18
  22  -2  -3 132.983 195.858  15
  22  -2  -4 21267.3 581.001  16
  22  -2   4-115.389 533.944  16
  22  -2  -4 21589.7 637.793  31
 -22   2  -4 287.387 579.387   5
 -22  -2  -4 20802.3 635.247  19
  22  -2  -4 23209.4 617.477  29
 -22  -2  -4 19011.0 752.521  27
  22  -2  -4 22236.2 609.432  15
 -22  -2  -4 20533.4 687.833  18
 -22   2  -4-51.8802 558.197  18
 -22  -2  -4 20305.8 770.511  25
  22   2   4 22089.7 614.620  17
  22  -2  -4 21234.1 577.864  23
  22   2   5-103.999 164.147  17
  22  -2  -5 69.5411 130.894  23
  22  -2  -5 153.289 180.834  29
 -22  -2  -5-281.701 257.799  19
 -22  -2  -5-524.814 428.976  27
 -22  -2  -5-420.875 425.992  25
 -22  -2  -5 125.333 333.375  18
  22  -2  -5 172.056 210.040  15
 -22  -2  -6 12975.9 765.571  19
  22  -2  -6 15310.9 747.220  29
 -22  -2  -6 10706.3 856.016  27
  22  -2  -6 13897.8 747.560  15
 -22  -2  -6 13434.6 802.428  18
 -22  -2  -6 10288.5 858.181  25
  22   2   6 12753.1 732.514  17
  22  -2  -6 13264.7 714.851  23
  22  -4   0 28962.7 401.198  16
 -22  -4   0 74.9385 335.918  22
  22  -4   0 11.2674 229.322  15
  22   4   0 353.830 384.463  31
 -22  -4   0 160.902 326.768  27
  22  -4   0 27246.3 429.070  26
 -22  -4   0 298.120 330.901  25
  22  -4   0 28581.0 365.456  23
  22  -4  -1 242.273 131.913  23
 -22  -4  -1-644.504 1365.47  22
  22  -4  -1 113.061 258.972  15
  22  -4   1 195.455 158.383  16
  22  -4  -1 11.1128 138.273  16
 -22  -4  -1 215.695 299.140  27
  22  -4  -1 127.578 264.192  26
  22  -4   1 498.016 212.000  26
  22   4   1 266.502 189.693   9
 -22  -4  -1 256.004 311.067  25
  22  -4  -2 21648.5 1139.13  16
 -22  -4  -2 21345.0 1808.16  22
  22   4   2 19195.7 1169.65  35
 -22  -4  -2 18433.9 1200.29  19
  22   4   2 20699.8 1157.91   9
 -22  -4  -2 23041.9 1218.83  27
  22  -4  -2 23494.1 1181.18  26
  22  -4  -2 23739.3 1181.10  15
 -22  -4  -2 21369.8 1223.27  25
  22  -4  -2 22374.0 1141.02  23
  22  -4  -3 181.650 131.253  23
  22  -4  -3 454.926 231.240  15
  22   4   3 273.024 188.020   9
 -22  -4  -3-15.1599 355.985  27
 -22  -4  -3-134.621 325.095  19
  22  -4  -3 214.764 278.568  26
 -22  -4  -3-15.9068 371.897  25
 -22  -4  -4 18350.8 1734.01  22
  22  -4  -4 20325.0 928.427  29
  22   4   4 14255.4 921.791   9
 -22  -4  -4 17140.6 978.193  19
 -22  -4  -4 16450.6 1004.37  27
  22  -4  -4 16507.1 939.173  15
 -22  -4  -4 16526.9 1018.74  25
  22  -4  -4 17453.0 908.411  23
  22  -4  -5-75.1654 220.640  15
  22  -4  -5 5.10329 145.577  23
 -22  -4  -5 230.872 1315.55  22
  22  -4  -5-77.6282 168.911  29
  22   4   5 178.430 180.931   9
 -22  -4  -5 347.319 289.678  19
  22  -6  -1 64.8177 140.560  23
  22  -6  -1 131.029 272.699  26
  22  -6  -2 15434.8 878.173  26
  22  -6  -2 14042.0 819.326  23
  22  -6  -3 308.850 155.744  23
  22  -6  -3-351.906 271.688  15
 -22  -6  -3-23.5543 65.9400  19
  22  -6  -3 102.193 332.816  26
  22   6   3 30.4329 126.610   9
  23  -1   0 233.881 156.517  17
  23  -1   0 469.370 223.884  35
  23   1   0 71.5712 276.513  35
  23  -1   0-56.8678 249.377  31
  23  -1   0 55.6506 138.313  16
  23   1   0 52.6864 263.087  31
  23   1   0 16.0909 133.466  16
  23  -1   0 142.512 177.723   9
  23   1   0-120.289 199.696   9
  23  -1   1 13077.7 366.695  45
  23  -1   1 15451.8 254.501  16
  23  -1  -1 15227.7 248.321  16
  23   1   1 14283.8 230.558  16
 -23  -1   1 15309.8 1153.73  22
  23   1  -1 13924.6 241.330  16
  23  -1  -1 16655.7 374.764  35
  23   1   1 16501.2 378.277  35
  23  -1   1 16418.8 346.154  31
  23  -1  -1 14960.9 367.551  31
  23   1   1 15387.0 353.986  31
  23   1  -1 15160.4 431.606  31
  23   1   1 14572.1 298.713   9
 -23  -1  -1 13281.4 406.800  27
  23  -1  -1 14266.5 243.080  15
 -23  -1  -1 14319.7 430.042  25
  23  -1   1 16074.5 297.419  17
  23   1   1 15239.1 299.171  17
  23   1   2 54.4300 170.993  17
  23  -1  -2-3.72437 114.000  23
  23  -1   2 124.405 220.648  35
  23   1   2 27.7688 216.434  35
  23  -1  -2 247.371 236.609  35
  23  -1   2 34.1303 135.024  16
  23   1   2 235.004 236.246  31
  23  -1  -2-211.506 288.241  31
  23   1   2 79.0303 127.659  16
  23  -1  -2 134.425 136.020  16
  23  -1  -2-153.419 156.018  29
  23   1  -2 182.701 177.653  29
 -23  -1  -2 352.770 361.662  27
 -23  -1  -2-521.676 366.541  25
 -23  -1  -2-171.694 317.928  18
  23  -1  -2 130.691 175.589  15
  23  -1   2-95.6578 171.907  17
  23  -1   3 10065.9 591.547  16
  23   1   3 10833.0 581.687  16
  23  -1  -3 11503.3 591.822  16
  23  -1   3 10095.3 617.441  35
  23   1   3 10893.5 618.603  35
  23   1  -3 9417.06 590.898  16
  23  -1  -3 10790.9 632.838  35
  23  -1  -3 12034.4 659.942  31
  23   1  -3 9894.99 689.050  31
  23  -1  -3 11710.7 604.318  29
  23   1  -3 10377.6 620.388  29
 -23   1  -3 8542.71 720.356  27
 -23  -1  -3 10631.1 718.836  27
  23   1  -3 10677.8 591.000  15
  23  -1  -3 10962.7 600.991  15
 -23   1  -3 11375.0 637.288  18
 -23  -1  -3 10396.5 662.913  18
 -23   1  -3 9692.51 731.872  25
 -23  -1  -3 10586.9 725.736  25
  23   1   3 11512.1 609.307  17
  23  -1  -3 10240.1 580.283  23
  23   1   4 465.780 182.801  17
  23  -1  -4 88.4316 119.430  23
  23   1   4-332.612 182.159  35
  23  -1  -4 345.697 212.601  35
  23  -1   4 206.394 136.045  16
  23  -1  -4 233.526 263.070  31
  23  -1  -4 144.581 169.082  29
  23  -1  -4 74.1004 129.915  16
 -23  -1  -4 173.823 419.992  27
 -23   1  -4 114.310 262.590  18
 -23  -1  -4 52.7362 408.353  25
 -23  -1  -4-449.123 313.554  18
  23  -1  -4 124.490 190.741  15
  23  -1   4-220.345 189.429  17
  23  -1  -5 6245.80 369.728  31
  23  -1  -5 6485.61 317.887  29
 -23  -1  -5 4484.11 508.094  27
  23  -1  -5 6310.98 317.517  15
 -23  -1  -5 6538.48 430.463  18
 -23   1  -5 310.197 307.413  18
 -23  -1  -5 4936.20 505.995  25
  23   1   5 6005.63 307.987  17
  23  -1   5-160.211 266.231  17
  23  -1  -5 5560.64 263.884  23
 -23  -1  -6 88.2629 229.871  19
 -23  -1  -6 189.816 402.796  27
 -23  -1  -6-228.766 405.393  25
 -23  -1  -6 178.963 320.149  18
  23  -1  -6 95.5484 175.581  15
  23   1   6 15.6319 163.327  17
  23  -3   0 23.0059 183.501  35
  23  -3   0 29.6845 283.746  15
  23  -3   0 23.9199 144.881  16
  23   3   0-79.6717 285.336  31
  23   3   0-27.5768 130.238  16
 -23  -3   0 34.0143 261.533  27
  23  -3   0 172.410 231.355  26
  23   3   0 228.561 141.324   9
 -23  -3   0 288.962 282.638  25
  23  -3   0 79.6083 145.819  17
  23  -3  -1 11352.0 227.278  16
 -23  -3  -1 10596.8 1345.34  22
  23  -3   1 10293.3 291.315  35
  23  -3  -1 11253.3 290.992  35
  23   3   1 8938.76 198.612  16
  23   3   1 10697.6 373.110  35
 -23  -3   1-33.6601 221.139  22
  23   3   1 10816.8 343.118  31
  23   3  -1 9600.68 454.622  31
  23   3   1 10174.8 281.885   9
 -23  -3  -1 11671.5 401.643  27
 -23  -3   1 229.741 232.626  27
  23  -3  -1 11321.6 314.080  26
  23  -3  -1 11844.1 326.143  15
 -23  -3  -1 10980.4 418.808  25
  23  -3   1 9731.04 255.136  17
 -23  -3   1 207.298 240.571  25
  23  -3  -1 11315.5 196.018  23
  23  -3  -2 240.753 125.276  23
  23  -3  -2 422.828 226.660  15
 -23  -3  -2-218.114 1327.61  22
  23  -3  -2 106.621 195.343  35
  23   3   2 47.1344 230.266  35
  23  -3   2 229.336 156.704  16
  23  -3  -2 110.920 229.897  31
  23  -3  -2 83.5308 133.847  16
  23  -3  -2 29.5239 159.699  29
 -23  -3  -2 25.6428 307.325  27
  23  -3  -2-7.53898 263.493  26
 -23  -3  -2-27.3444 334.943  25
  23  -3  -3 8223.56 354.974  16
 -23  -3  -3 8605.80 1381.23  22
  23  -3  -3 9348.30 409.954  31
  23  -3  -3 8278.55 374.782  29
  23   3   3 8057.83 396.165   9
 -23  -3  -3 8629.07 475.329  19
 -23  -3  -3 7983.43 512.154  27
  23  -3  -3 8284.66 451.736  26
  23  -3  -3 7516.50 393.235  15
 -23  -3  -3 8008.18 529.899  25
  23  -3  -3 8192.66 353.186  23
  23  -3  -4-4.79980 132.595  23
 -23  -3  -4-1136.38 1323.95  22
  23  -3  -4 34.2611 164.226  29
 -23  -3  -4 234.050 384.563  27
 -23  -3  -4-143.405 276.742  19
 -23  -3  -4 137.332 398.236  25
 -23  -3  -4-152.075 348.665  18
  23  -3  -4-346.751 213.942  15
  23  -3  -5 4990.15 339.040  29
 -23  -3  -5 5374.45 421.320  19
 -23  -3  -5 5212.83 510.578  27
  23  -3  -5 5534.33 366.783  15
 -23  -3  -5 5039.44 522.188  25
 -23  -3  -5 4923.36 464.627  18
  23  -3  -5 4776.59 312.883  23
  23  -5   0 255.777 137.631  23
  23  -5   0 69.7164 144.767  16
  23  -5   0-27.4662 217.278  26
  23  -5  -1 6314.26 194.043  16
  23   5   1 333.334 230.920  35
 -23  -5  -1-53.0269 271.334  27
  23  -5  -1 7269.11 334.064  26
  23  -5  -1 9146.96 328.318  15
 -23  -5  -1 309.648 288.896  25
  23  -5  -1 6167.01 185.710  23
  23  -5  -2-130.264 138.897  23
  23  -5  -2 110.750 256.799  15
 -23  -5  -2 356.671 586.421  22
 -23  -5  -2-155.229 317.984  27
 -23  -5  -2-11.6966 29.0772  19
  23  -5  -2 8.91605 287.889  26
  23   5   2-86.7187 175.243   9
 -23  -5  -2 75.2338 328.910  25
 -23  -5  -3 4999.27 1202.28  22
  23   5   3 4549.66 326.703   9
 -23  -5  -3 4604.51 433.105  27
 -23  -5  -3 4038.89 433.501  19
  23  -5  -3 4828.39 405.393  26
  23  -5  -3 5869.17 390.527  15
 -23  -5  -3 4005.32 448.453  25
  23  -5  -3 4559.36 295.213  23
  23  -5  -4 55.4525 136.738  23
  23  -5  -4 213.464 267.960  15
 -23  -5  -4-117.934 1244.50  22
 -23  -5  -4 127.787 314.211  19
  23   5   4-103.443 187.299   9
  23  -5  -4-393.046 293.858  26
  24   0   0 76.3222 241.956  31
  24   0   0-112.225 138.874  16
  24   0   0-39.4350 190.430   9
  24   0   1-142.409 170.467  17
  24   0   1 358.250 232.792  35
  24   0  -1-73.8701 241.215  35
  24   0   1-102.027 245.336  31
  24   0  -1-165.201 287.830  31
  24   0   1 108.673 135.128  16
  24   0   1 209.125 194.715   9
  24   0  -1 20.0493 12.2319   9
  24   0   2 40.3527 174.794  17
  24   0   2 104.427 209.095  35
  24   0  -2 69.8585 276.024  35
  24   0   2 122.072 223.051  31
  24   0   2 26.1403 128.273  16
  24   0  -2 169.065 295.309  31
  24   0  -2 133.777 159.417  29
  24   0  -2 139.889 143.426  16
 -24   0  -2-102.188 365.416  27
 -24   0  -2 29.5390 377.193  25
  24   0   3 314.330 220.530  35
  24   0  -3 68.3547 267.301  35
  24   0   3-67.3072 132.324  16
  24   0  -3-124.459 321.060  31
  24   0  -3-164.992 186.308  29
  24   0  -3 149.590 145.861  16
 -24   0  -3-209.780 418.051  27
 -24   0  -3 81.6133 412.715  25
 -24   0  -3-335.638 302.028  18
  24   0  -3-4.98392 165.559  15
  24   0   3-257.838 185.928  17
  24   0   4 63.8487 182.600  35
  24   0  -4 65.5512 252.662  35
  24   0   4-19.4561 122.169  16
  24   0  -4 86.4120 308.046  31
  24   0  -4 97.0784 191.932  29
 -24   0  -4-71.6417 395.959  27
  24   0  -4 17.1303 72.0426  16
 -24   0  -4 197.930 417.049  25
 -24   0  -4-117.579 275.714  18
  24   0  -4 212.299 176.498  15
  24   0   4-59.2548 181.233  17
 -24   0  -5-299.754 391.666  27
 -24   0  -5-188.225 389.419  25
 -24   0  -5-134.145 281.552  18
  24   0   5-42.2899 176.603  17
 -24   0  -6 407.161 256.771  18
  24   0   6-115.135 157.179  17
  24  -2   0 99.0921 158.394  17
 -24  -2   0-723.080 1219.90  22
  24  -2   0 186.825 204.524  35
  24   2   0-185.100 303.684  35
  24  -2   0 261.420 144.910  16
  24   2   0-405.511 319.207  31
  24   2   0-142.468 142.182  16
 -24  -2   0 328.482 267.137  27
  24   2   0-14.3826 194.069   9
 -24  -2   0 271.219 283.511  25
  24  -2  -1 57.5638 145.334  17
  24  -2  -1-352.544 196.389  15
 -24  -2  -1 659.970 1250.19  22
 -24  -2   1-930.577 1123.85  22
  24  -2   1 35.5620 204.965  35
  24  -2  -1 160.737 215.401  35
  24   2   1 10.4687 243.602  35
  24  -2   1-102.896 143.901  16
  24  -2  -1-42.4010 219.303  31
  24   2   1 222.838 251.352  31
  24  -2  -1-55.9604 136.956  16
  24   2  -1 264.921 321.688  31
  24  -2  -1 113.878 133.431  29
  24   2   1 132.342 130.931  16
  24   2  -1-220.335 138.540  16
 -24  -2  -1-158.271 280.485  27
  24   2   1 7.22084 202.392   9
  24  -2  -1-74.3215 230.851  26
 -24  -2  -1-253.177 299.694  25
  24  -2   1 51.1935 160.024  17
  24  -2  -2-184.996 191.379  15
  24  -2  -2 3.88121 121.303  23
  24  -2  -2-66.8803 214.275  35
  24   2   2-19.8358 231.601  35
  24  -2   2 44.6547 146.489  16
  24  -2  -2 9.21644 253.444  31
  24   2   2 87.6208 228.409  31
  24   2  -2 76.9299 366.103  31
  24  -2  -2-5.26128 135.006  16
  24  -2  -2-297.418 153.449  29
  24   2   2-185.428 128.103  16
  24   2   2-78.9563 199.178   9
  24   2  -2 41.6845 137.116  16
 -24  -2  -2-26.6604 323.511  27
 -24  -2  -2-97.9047 348.485  25
  24  -2   2 299.963 178.629  17
  24   2   3 269.203 179.494  17
  24  -2  -3-34.6700 128.327  23
  24   2   3-192.134 208.674  35
  24  -2  -3 262.189 193.819  35
  24  -2   3 183.840 146.083  16
  24  -2  -3-159.861 239.806  31
  24  -2  -3-111.740 154.672  29
  24  -2  -3-46.9247 139.447  16
 -24  -2  -3-94.5737 375.366  27
 -24  -2  -3 420.824 388.821  25
 -24  -2  -3-274.805 338.661  18
  24  -2   3-156.211 178.130  17
  24  -2  -3 100.329 194.758  15
  24   2   4 54.6273 174.660  17
  24  -2  -4 37.0079 130.121  23
  24  -2   4-191.094 132.586  16
  24  -2  -4-160.249 232.764  31
  24  -2  -4-256.671 170.330  29
  24  -2  -4 20.4939 131.097  16
 -24  -2  -4-98.2836 379.348  27
 -24  -2  -4 168.172 398.830  25
 -24  -2  -4-63.0950 335.758  18
  24  -2   4-199.175 174.198  17
  24  -2  -4-74.7181 203.129  15
  24   2   5-471.125 174.770  17
  24  -2  -5-113.066 130.957  23
  24  -2  -5-113.890 178.045  29
 -24  -2  -5-7.80946 256.578  19
 -24  -2  -5 668.001 414.600  27
 -24  -2  -5 127.812 419.302  25
 -24  -2  -5 20.7496 323.492  18
  24  -2  -5-74.4743 196.814  15
 -24  -4   0-36.7083 211.664  22
  24  -4   0-48.8902 143.077  16
  24  -4   0 11.0858 17.0930  15
  24   4   0 211.452 264.029  31
 -24  -4   0-24.7016 273.842  27
  24  -4   0-180.054 246.336  26
 -24  -4   0 354.079 276.509  25
  24  -4  -1-81.3534 128.355  23
 -24  -4  -1 261.704 1200.26  22
  24  -4  -1 181.034 244.603  15
  24   4   1 293.708 268.227  35
  24  -4   1-20.2658 158.224  16
  24  -4  -1-154.434 138.252  16
 -24  -4  -1-199.365 285.460  27
  24  -4  -1-116.072 261.862  26
  24   4   1 63.9049 181.789   9
 -24  -4  -1 52.9282 299.968  25
  24  -4   1 111.230 160.986  17
  24  -4  -2-27.5021 129.679  23
  24  -4  -2 103.375 258.927  15
  24  -4  -2-15.4403 132.155  16
 -24  -4  -2-94.5430 303.769  27
  24   4   2-71.7046 187.856   9
  24  -4  -2 184.310 275.698  26
 -24  -4  -2-403.320 334.446  25
  24  -4  -3-63.0200 134.512  23
  24  -4  -3-130.524 229.494  15
 -24  -4  -3-332.186 355.186  27
  24   4   3 194.624 188.963   9
 -24  -4  -3 40.7306 317.041  19
  24  -4  -3 178.102 284.009  26
 -24  -4  -3 79.1912 356.552  25
  24  -4  -4 323.030 229.801  15
  24  -4  -4 171.212 136.438  23
 -24  -4  -4-348.178 1340.56  22
  24  -4  -4 81.8217 162.680  29
  24   4   4-123.959 187.062   9
 -24  -4  -4-150.920 337.083  27
 -24  -4  -4 630.495 322.897  19
 -24  -4  -4-110.786 347.373  25
  24  -6  -1-47.2443 128.136  23
  24  -6  -1-53.7372 260.208  26
  25  -1   0-61.8795 157.372  17
  25  -1   0-38.5475 227.662  35
  25   1   0 32.8192 257.780  35
  25  -1   0-272.122 253.992  31
  25   1   0 172.332 282.855  31
  25  -1   0 11.4205 136.555  16
  25   1   0 60.2939 139.721  16
  25   1   0-79.5215 201.089   9
  25  -1   1 593.271 180.844  17
  25  -1  -1 449.990 229.715  35
  25   1   1 520.943 260.917  35
  25  -1   1 884.897 239.806  31
  25  -1  -1 535.383 256.965  31
  25  -1   1 594.610 148.788  16
  25   1   1 1081.24 248.660  31
  25   1  -1 978.387 300.346  31
  25  -1  -1 653.831 144.883  16
  25   1   1 686.193 139.458  16
  25   1  -1 423.855 149.566  16
  25  -1   1 741.701 190.288   9
 -25  -1  -1 170.971 301.930  27
  25   1   1 920.258 207.108   9
 -25  -1  -1 1100.41 321.452  25
  25  -1   2 45.1861 219.767  35
  25   1   2 380.962 236.847  35
  25  -1  -2 354.075 243.177  35
  25   1  -2-291.334 305.292  35
  25  -1   2-133.401 147.798  16
  25   1   2-302.342 225.163  31
  25  -1  -2-155.329 255.565  31
  25   1   2 44.0323 124.491  16
  25  -1  -2-77.3912 137.264  16
  25  -1  -2-22.3600 149.313  29
  25   1   2-225.018 204.293   9
 -25  -1  -2-366.960 367.188  27
 -25  -1  -2 130.455 380.398  25
 -25  -1  -2-54.4244 322.600  18
  25  -1  -2 87.4669 176.163  15
  25  -1   2 56.5375 174.349  17
  25   1   3 512.636 187.311  17
  25  -1  -3 405.100 124.199  23
  25  -1   3 108.323 190.729  35
  25   1   3 319.541 207.405  35
  25  -1  -3 580.079 227.971  35
  25  -1   3 485.516 140.278  16
  25  -1  -3 376.070 288.333  31
  25   1  -3 334.339 326.626  31
  25   1   3 509.285 125.650  16
  25  -1  -3 715.629 168.356  29
  25   1  -3 590.146 182.930  29
  25  -1  -3 340.504 141.304  16
 -25   1  -3 402.651 363.754  27
  25   1  -3 536.247 148.063  16
 -25  -1  -3 152.271 357.809  27
 -25   1  -3 202.346 371.998  25
 -25  -1  -3 343.976 372.542  25
 -25  -1  -3 325.147 322.708  18
  25  -1  -3 299.314 177.643  15
  25  -1   3 380.982 184.570  17
  25   1   4-112.227 183.002  17
  25  -1  -4 39.3380 116.738  23
  25   1   4 15.0831 182.007  35
  25  -1   4 151.088 125.867  16
  25  -1  -4 156.495 264.884  31
  25  -1  -4 241.147 169.702  29
  25  -1  -4 43.0005 128.940  16
 -25  -1  -4 693.469 417.169  27
 -25   1  -4-182.806 260.363  18
 -25  -1  -4-596.155 429.461  25
 -25  -1  -4 368.063 312.400  18
  25  -1  -4-236.601 191.665  15
  25  -1   4 159.081 180.602  17
  25   1   5 106.622 179.548  17
  25  -1  -5-41.9287 46.1957  23
  25  -1  -5 375.111 259.681  31
  25  -1  -5 304.718 175.390  29
 -25  -1  -5-412.790 408.739  27
 -25   1  -5-102.785 246.098  18
 -25  -1  -5 290.380 408.566  25
 -25  -1  -5 373.674 315.369  18
  25  -1  -5 480.841 196.358  15
  25  -1   5-142.087 170.710  17
 -25  -3   0-170.288 1191.07  22
  25  -3   0-15.6156 185.317  35
  25   3   0-62.8134 273.107  35
  25  -3   0 451.427 146.433  16
  25   3   0 206.933 289.817  31
  25   3   0 105.003 128.040  16
 -25  -3   0 353.605 267.525  27
  25   3   0-7.44094 37.0040   9
 -25  -3   0 70.3730 275.310  25
  25  -3   0 125.508 151.747  17
  25  -3  -1 554.228 240.197  15
 -25  -3  -1-211.187 1227.59  22
  25  -3   1 709.931 196.092  35
  25  -3  -1 562.612 202.843  35
 -25  -3   1 32.9956 118.161  22
  25   3   1 221.591 260.204  35
  25  -3  -1 422.758 137.567  16
  25   3   1 611.865 254.835  31
  25   3  -1 317.803 311.353  31
  25   3   1 608.432 130.044  16
  25   3  -1-5.88783 16.2390  16
 -25  -3  -1 110.959 290.633  27
  25   3   1 455.501 202.348   9
  25  -3  -1 389.301 242.493  26
 -25  -3  -1 1143.98 318.211  25
  25  -3   1 412.279 167.197  17
  25  -3  -2 110.128 122.399  23
  25  -3  -2 82.6158 212.460  15
 -25  -3  -2-36.3523 1267.36  22
  25  -3  -2-169.792 185.756  35
  25   3   2 194.427 220.587  35
  25  -3   2-20.2331 154.233  16
  25  -3  -2 8.18901 223.767  31
  25  -3  -2-157.112 143.498  16
  25  -3  -2 175.482 149.976  29
 -25  -3  -2-311.610 343.605  27
  25   3   2 65.0750 201.928   9
  25  -3  -2 245.378 261.102  26
 -25  -3  -2-267.538 354.550  25
  25  -3   2 24.1251 170.644  17
  25  -3  -3 583.386 222.164  15
  25  -3  -3 444.224 136.738  23
 -25  -3  -3 893.335 1286.36  22
  25  -3   3 13.5202 133.172  16
  25  -3  -3 154.660 216.581  31
  25  -3  -3 526.775 157.765  29
  25  -3  -3 501.705 135.084  16
 -25  -3  -3 363.661 340.006  27
 -25  -3  -3 183.139 355.899  25
  25  -3  -4-70.0233 208.356  15
  25  -3  -4-23.2637 132.914  23
  25  -3  -4-27.1668 157.418  29
  25   3   4-184.672 187.301   9
 -25  -3  -4-444.789 400.168  25
 -25  -3  -4 378.714 351.758  18
  25  -3  -5 131.417 131.162  23
 -25  -3  -5 529.648 1322.12  22
  25  -3  -5 290.354 166.614  29
 -25  -3  -5 450.474 417.715  27
 -25  -3  -5 528.489 426.915  25
 -25  -3  -5 772.105 349.445  18
  25  -3  -5 436.927 214.920  15
  25  -5   0 73.2870 138.533  16
  25  -5   0-46.9918 246.536  26
  25  -5  -1 271.142 132.840  23
  25  -5  -1 57.4943 116.255  15
  25  -5  -1 84.7622 135.299  16
 -25  -5  -1 25.8208 258.636  27
  25  -5  -2 52.9877 131.254  23
 -25  -5  -2-116.408 482.844  22
  25  -5  -2 45.4679 309.318  15
 -25  -5  -2-276.971 303.170  27
  25  -5  -2-100.846 274.790  26
  25   5   2 107.478 150.516   9
 -25  -5  -2 59.0815 329.698  25
  25  -5  -3 284.611 138.979  23
  25  -5  -3 45.6011 259.159  15
 -25  -5  -3-213.564 350.434  27
 -25  -5  -3 66.6106 222.284  19
  25  -5  -3 270.369 285.767  26
  25   5   3 251.462 173.648   9
 -25  -5  -3 656.051 361.062  25
  26   0   0 2217.73 200.391  16
  26   0   0 2899.73 307.144  31
  26   0   0 2744.93 248.349   9
  26   0   1-22.9360 174.305  17
  26   0   1-198.170 251.870  35
  26   0  -1-129.420 253.392  35
  26   0   1-465.716 255.084  31
  26   0  -1 325.962 297.517  31
  26   0   1-234.068 136.846  16
  26   0   1-161.265 199.776   9
  26   0   2 964.293 188.368  17
  26   0   2 1351.69 223.315  35
  26   0  -2 1056.54 261.159  35
  26   0   2 932.772 241.666  31
  26   0  -2 527.697 298.457  31
  26   0   2 1025.29 147.833  16
  26   0  -2 1007.88 163.080  16
  26   0   3 97.6937 201.919  35
  26   0  -3 231.648 268.825  35
  26   0   3-56.2529 127.749  16
  26   0  -3 80.8775 293.021  31
  26   0  -3-90.1704 172.254  29
  26   0  -3 304.002 134.217  16
 -26   0  -3-224.883 373.956  27
 -26   0  -3-195.055 383.029  25
  26   0   4 1408.99 198.539  35
  26   0  -4 1437.05 270.276  35
  26   0  -4 1720.49 326.365  31
  26   0  -4 1524.58 198.944  29
 -26   0  -4 1243.05 418.857  27
  26   0  -4 22.8948 58.3905  16
 -26   0  -4 624.647 416.074  25
 -26   0  -4 1985.53 319.687  18
  26   0  -4 873.102 177.097  15
  26   0   4 1503.67 197.000  17
 -26   0  -5 480.158 394.581  27
 -26   0  -5 352.495 390.576  25
 -26   0  -5-165.095 301.665  18
  26   0   5 50.9330 172.723  17
  26  -2   0 614.344 168.390  17
 -26  -2   0 1440.36 1200.14  22
  26  -2   0 1086.08 221.862  35
  26   2   0 1101.05 298.088  35
  26  -2   0 1257.41 160.740  16
  26   2   0 1216.97 296.514  31
  26   2   0 821.479 154.728  16
  26   2   0 1420.61 202.593   9
 -26  -2  -1 560.318 1178.35  22
  26  -2   1-90.3224 212.834  35
  26  -2  -1 198.743 198.933  35
  26   2   1 117.744 251.362  35
  26   2  -1-195.958 287.264  35
  26  -2   1-12.2981 143.839  16
  26  -2  -1 139.365 224.693  31
  26   2   1-119.374 256.524  31
  26   2  -1 164.766 320.109  31
  26  -2  -1-92.0788 138.593  16
  26   2   1-129.999 132.746  16
  26   2  -1-39.7260 128.360  16
 -26  -2  -1 473.385 308.721  27
  26   2   1 80.8752 197.682   9
 -26  -2  -1 13.0736 323.486  25
  26  -2   1-133.630 171.612  17
  26  -2  -2 2014.30 232.556  15
  26  -2  -2 1741.86 247.715  35
  26   2   2 1443.80 251.518  35
  26  -2   2 2008.71 186.130  16
  26  -2  -2 2223.81 286.589  31
  26   2   2 2141.95 262.074  31
  26   2  -2 1709.73 369.783  31
  26  -2  -2 1742.51 183.784  16
  26  -2  -2 1944.94 183.856  29
  26   2   2 2105.74 170.044  16
  26   2  -2 1424.24 173.438  16
  26   2   2 1748.32 233.440   9
 -26  -2  -2 1830.65 350.350  27
 -26  -2  -2 1294.88 372.978  25
  26  -2   2 1735.53 217.001  17
  26  -2  -3-134.428 124.500  23
  26   2   3 116.872 218.660  35
  26  -2  -3-216.693 202.670  35
  26  -2   3-82.6027 144.376  16
  26  -2  -3 36.7306 242.760  31
  26  -2  -3-251.018 155.322  29
  26  -2  -3 84.5344 137.086  16
  26   2   3-14.4988 194.770   9
 -26  -2  -3 376.945 374.051  27
 -26  -2  -3 64.5145 387.637  25
 -26  -2  -3-152.336 334.305  18
  26  -2   3-450.053 192.129  17
  26  -2  -3 123.557 191.644  15
  26   2   4 682.781 175.806  17
  26  -2  -4 475.079 126.848  23
  26  -2   4 190.252 125.688  16
  26  -2  -4 854.802 241.757  31
  26  -2  -4 711.585 167.007  29
  26  -2  -4 426.127 130.606  16
 -26  -2  -4 733.481 379.135  27
 -26  -2  -4 686.140 386.314  25
 -26  -2  -4 803.906 346.648  18
  26  -2   4-125.592 169.497  17
  26  -2  -4 746.051 209.907  15
  26   2   5-53.8719 169.175  17
  26  -2  -5 227.334 119.404  23
  26  -2  -5-126.672 166.775  29
 -26  -2  -5 768.320 418.515  27
 -26  -2  -5-36.1453 417.406  25
 -26  -2  -5-149.053 340.160  18
  26  -2  -5-21.1872 212.128  15
 -26  -4   0 71.7488 82.5986  22
  26   4   0-224.401 248.322  35
  26   4   0 433.731 268.991  31
 -26  -4   0-190.993 260.084  27
 -26  -4   0 50.6949 270.529  25
 -26  -4  -1-36.7530 1112.19  22
  26  -4  -1 201.410 290.404  15
  26   4   1 45.7415 258.407  35
  26  -4   1 6.76242 153.248  16
  26  -4  -1-193.191 143.461  16
 -26  -4  -1-196.630 303.834  27
  26  -4  -1 101.582 252.430  26
 -26  -4  -1 13.9823 323.652  25
  26  -4  -2 465.118 131.557  23
  26  -4  -2 877.850 252.594  15
 -26  -4  -2 488.067 1228.70  22
  26  -4  -2 446.303 137.267  16
 -26  -4  -2 797.874 307.303  27
  26  -4  -2 336.396 269.639  26
  26   4   2 478.382 195.782   9
 -26  -4  -2 709.103 336.649  25
  26  -4  -3 155.809 132.425  23
  26  -4  -3-277.919 261.678  15
 -26  -4  -3 495.109 1277.00  22
 -26  -4  -3-208.903 341.554  27
  26   4   3 126.439 181.878   9
 -26  -4  -3 156.515 357.609  25
  26  -4  -4 949.644 149.943  23
  26  -4  -4 1063.59 236.864  15
 -26  -4  -4 1106.67 1317.49  22
  26   4   4 885.516 199.884   9
  27  -1   0-126.802 160.949  17
 -27  -1   0-85.9167 1104.24  22
  27  -1   0 59.1607 228.936  35
  27   1   0 89.0611 259.958  35
  27  -1   0-168.759 231.724  31
  27   1   0-208.485 280.010  31
  27  -1   0 40.8898 135.927  16
  27   1   0-22.3368 138.119  16
  27   1   0 189.046 189.427   9
  27  -1   1 16805.1 910.959  16
  27  -1  -1 17050.2 909.922  16
  27   1   1 16012.8 906.339  16
  27   1  -1 15448.1 909.385  16
  27  -1  -1 17860.4 946.477  35
  27   1   1 16725.3 945.284  35
  27   1  -1 15620.5 956.704  35
  27  -1   1 19624.4 949.094  31
  27  -1  -1 19189.4 958.036  31
  27   1   1 18960.0 954.665  31
  27   1  -1 16700.0 972.102  31
  27   1   1 17460.7 928.971   9
  27  -1   1 16947.1 923.704  17
  27  -1   2 119.142 211.023  35
  27   1   2-185.139 223.152  35
  27  -1  -2 50.5123 230.622  35
  27   1  -2-102.000 297.611  35
  27   1   2 159.138 210.985  31
  27  -1   2 76.6622 141.695  16
  27  -1  -2-218.608 259.526  31
  27   1  -2-169.964 335.706  31
  27   1   2 40.2398 125.791  16
  27  -1  -2 118.773 145.199  16
  27   1   2-14.3208 199.562   9
 -27  -1  -2 337.357 349.435  27
 -27  -1  -2 129.933 355.706  25
  27  -1   2 244.844 177.003  17
  27  -1   3 12408.4 695.379  16
  27   1   3 12671.1 687.200  16
  27  -1  -3 13257.5 696.582  16
  27  -1   3 11974.0 718.520  35
  27   1   3 13554.9 726.384  35
  27  -1  -3 12568.3 744.034  35
  27   1  -3 11800.0 694.241  16
  27   1  -3 11725.8 766.453  35
  27  -1  -3 14017.9 776.145  31
  27   1  -3 13619.1 791.954  31
  27  -1  -3 13438.4 705.712  29
 -27  -1  -3 14755.6 837.090  27
 -27  -1  -3 12485.2 766.505  18
 -27  -1  -3 13393.3 837.724  25
  27  -1   3 13360.3 720.392  17
  27   1   3 12092.3 712.970  17
  27   1   4-178.338 172.701  17
  27   1   4 137.603 198.999  35
  27  -1   4-217.289 131.211  16
  27  -1  -4 383.107 276.017  31
  27  -1  -4-124.352 163.332  29
  27  -1  -4-86.8984 130.703  16
 -27  -1  -4-635.995 419.692  27
 -27  -1  -4-330.335 406.180  25
 -27  -1  -4-258.177 337.344  18
  27  -1  -4 205.499 184.242  15
  27  -1  -5 8329.75 420.583  31
  27  -1  -5 8519.42 359.549  29
  27  -1  -5 7131.02 356.996  15
 -27  -1  -5 8172.51 456.841  18
 -27  -1  -5 7873.09 547.353  25
  27   1   5 7838.47 357.140  17
 -27  -3   0-33.5277 1084.54  22
  27  -3   0-39.6291 184.995  35
  27   3   0-63.1535 277.602  35
  27  -3   0 49.5949 143.876  16
  27   3   0 508.384 278.526  31
  27   3   0 165.713 128.310  16
 -27  -3   0 369.720 277.667  27
  27   3   0 7.47743 0.41391   9
 -27  -3   0 160.185 287.604  25
  27  -3  -1 11819.6 258.976  16
 -27  -3  -1 12506.5 1309.22  22
  27  -3   1 12085.5 315.568  35
  27  -3  -1 12463.5 307.228  35
  27   3   1 12355.1 248.785  16
  27   3   1 11766.9 366.360  35
 -27  -3   1 32.2746 124.719  22
  27   3  -1 960.948 303.324  35
  27   3   1 12211.4 377.096  31
  27   3  -1 290.736 325.133  31
  27   3   1 11031.3 297.847   9
 -27  -3  -1 13872.8 421.615  27
 -27  -3  -1 13725.5 442.895  25
  27  -3   1 11310.5 287.737  17
  27  -3  -2 272.386 246.899  15
 -27  -3  -2 252.454 1299.15  22
  27  -3  -2-235.769 195.421  35
  27   3   2 547.152 232.302  35
  27  -3   2-309.889 157.312  16
  27  -3  -2-193.359 225.220  31
  27  -3  -2 160.255 134.164  16
 -27  -3  -2 293.610 341.629  27
  27   3   2-7.32028 204.807   9
 -27  -3  -2 29.3437 365.839  25
  27  -3   2 95.9235 169.177  17
  27  -3  -3 10576.7 339.752  16
 -27  -3  -3 9646.29 1386.42  22
  27  -3   3-314.680 296.886  16
  27  -3  -3 12211.2 406.454  31
  27  -3  -3 11436.7 355.502  29
 -27  -3  -3 7515.09 480.836  27
  27  -3  -3 11000.7 392.392  15
 -27  -3  -3 7610.54 493.526  25
  27  -3   3-68.4929 308.146  17
  27  -3  -3 10450.9 330.022  23
  27  -3  -4 215.200 221.959  15
  27  -3  -4-214.608 129.772  23
  27  -3  -4 130.959 154.870  29
  27   3   4-192.933 204.159   9
 -27  -3  -4-543.330 379.936  27
 -27  -3  -4 16.9064 390.652  25
  27  -5   0-55.0273 139.019  16
  27  -5  -1 7725.46 203.594  16
  27  -5  -1 8442.30 318.567  26
  27   5   2 13.4030 65.1561   9
  28   0   0 13032.4 757.149  16
  28   0   0 14451.3 773.962   9
  28   0   1 69.9236 173.775  17
  28   0   1-121.203 240.446  35
  28   0  -1 483.146 251.576  35
  28   0   1 112.751 224.629  31
  28   0  -1-10.1973 260.709  31
  28   0   1-62.6367 141.959  16
  28   0  -1 115.001 144.387  16
  28   0   1 20.2691 194.532   9
  28   0   2 12421.3 699.761  16
  28   0  -2 12415.5 703.280  16
  28   0   2 13015.9 735.733  35
  28   0  -2 13576.9 756.271  35
  28   0   2 14084.2 742.595  31
  28   0  -2 14416.6 780.320  31
  28   0   2 12239.2 722.220   9
  28   0   2 12964.4 722.330  17
  28   0   3 125.879 208.802  35
  28   0  -3-294.692 240.055  35
  28   0  -3 58.3163 287.158  31
  28   0   3-177.257 129.359  16
  28   0  -3-11.3410 131.197  16
  28   0   4 8476.43 265.679  35
  28   0  -4 7638.41 303.688  35
  28   0  -4 8739.28 365.934  31
  28   0  -4 8380.72 234.979  29
 -28   0  -4 7487.48 468.327  27
 -28   0  -4 7861.96 485.140  25
  28   0   4 8682.14 270.719  17
  28  -2   0 12273.2 363.296  16
  28   2   0 10709.4 351.969  16
 -28  -2   0 12238.2 1260.73  22
  28   2   0 10308.4 446.358  35
  28   2   0 12670.3 470.253  31
  28  -2   0 12305.7 377.288  17
  28  -2   1 195.220 169.743  17
 -28  -2  -1-327.750 1175.01  22
  28  -2   1-199.036 193.316  35
  28  -2  -1-220.477 205.131  35
  28   2   1 32.6413 244.137  35
  28   2  -1-144.003 285.735  35
  28  -2  -1 35.5848 229.405  31
  28  -2   1 62.2614 147.961  16
  28   2   1 153.809 234.223  31
  28   2  -1 500.016 291.494  31
  28  -2  -1 194.203 142.359  16
  28   2   1-31.6921 133.803  16
  28   2  -1-153.540 135.651  16
  28   2   1-37.2393 199.591   9
  28  -2   2 9084.21 543.755  16
  28  -2  -2 11464.0 542.529  16
 -28  -2  -2 12081.8 1436.27  22
  28   2   2 9441.45 531.594  16
  28  -2  -2 11091.7 582.535  35
  28   2   2 9979.06 582.979  35
  28   2  -2 6361.38 523.512  16
  28   2  -2 8485.97 621.961  35
  28  -2  -2 10060.0 582.223  31
  28   2   2 11567.8 574.783  31
  28   2  -2 11128.3 653.058  31
  28   2   2 10670.5 566.994   9
 -28  -2  -2 10142.6 673.172  27
 -28  -2  -2 12131.5 683.560  25
  28  -2   2 9959.66 561.729  17
  28  -2  -3-58.7650 205.628  15
  28   2   3 338.529 199.159  35
  28  -2   3 194.496 139.655  16
  28  -2  -3-178.816 248.214  31
  28  -2  -3 23.9745 147.416  29
  28  -2  -3 162.004 137.424  16
  28   2   3 351.333 200.730   9
 -28  -2  -3 668.369 362.249  27
 -28  -2  -3-15.9625 378.622  25
  28  -2   3 212.088 178.952  17
  28  -2  -4 6896.24 268.067  16
  28  -2  -4 8858.42 368.297  31
  28  -2   4-162.996 233.521  16
  28   2   4 6991.07 321.105   9
  28  -2  -4 8626.45 303.084  29
 -28  -2  -4 7130.02 511.734  27
  28  -2  -4 8360.87 323.306  15
 -28  -2  -4 7065.27 429.893  18
 -28  -2  -4 7108.87 532.020  25
  28  -2   4 35.3833 255.513  17
 -28  -4   0-34.9002 68.2969  22
  28   4   0 210.750 247.243  35
  28   4   0-151.804 232.336  31
 -28  -4   0 172.866 257.901  27
 -28  -4   0-329.287 281.617  25
  28   4   1-20.6445 232.160  35
  28  -4   1 245.267 150.128  16
  28  -4  -1-57.2521 137.822  16
 -28  -4  -1-343.441 291.279  27
  28   4   1 21.4651 27.0286   9
 -28  -4  -1-122.108 319.838  25
  28  -4  -2 7568.28 458.165  16
 -28  -4  -2 6843.52 1333.06  22
 -28  -4  -2 8580.58 580.075  27
  28  -4  -2 7627.30 520.547  26
  28  -4  -2 9172.97 518.685  15
 -28  -4  -2 8991.68 596.890  25
  28   4   3 63.2615 185.445   9
  29  -1   0-20.0764 228.218  35
  29   1   0 439.785 251.346  35
  29  -1   0 216.829 235.827  31
  29   1   0 218.326 255.656  31
  29  -1   0-23.7803 142.141  16
  29   1   0 139.322 137.946  16
  29   1   0 290.637 159.018   9
  29  -1   1 1623.19 211.460  17
 -29  -1  -1 1484.87 1193.26  22
  29  -1  -1 1921.86 262.193  35
  29   1   1 2120.04 272.124  35
  29   1  -1 1888.68 291.566  35
  29  -1   1 1848.67 267.259  31
  29   1   1 2084.30 282.923  31
  29   1  -1 2136.43 328.787  31
  29  -1   1 1808.69 182.875  16
  29  -1  -1 1742.62 180.408  16
  29   1   1 1592.96 174.791  16
  29   1  -1 1744.51 178.266  16
  29   1   1 1827.97 233.738   9
  29  -1   2-86.9841 179.767  17
  29  -1   2 185.097 210.005  35
  29   1   2 128.770 230.599  35
  29  -1  -2-104.179 225.545  35
  29   1  -2 38.3443 285.439  35
  29   1   2 186.507 227.907  31
  29  -1  -2-212.284 264.832  31
  29  -1   2 45.9636 136.084  16
  29   1  -2-119.924 297.999  31
  29   1   2-189.866 140.182  16
  29  -1  -2 164.118 138.782  16
  29   1   2 377.661 200.391   9
  29  -1   3 1428.16 200.138  17
  29   1   3 1490.32 199.043  17
  29  -1   3 1179.06 212.778  35
  29   1   3 1739.85 232.765  35
  29  -1  -3 1286.08 239.574  35
  29   1  -3 1448.43 291.261  35
  29  -1   3 1231.63 162.751  16
  29  -1  -3 1541.82 274.064  31
  29   1  -3 1813.89 313.160  31
  29  -1  -3 1358.67 164.382  16
  29   1   3 1416.95 218.279   9
  29   1  -3 573.788 117.923  16
 -29  -1  -3 660.194 389.469  27
 -29  -1  -3 456.142 397.110  25
  29   1   4-48.7765 172.523  17
  29   1   4 115.233 188.844  35
  29  -1   4-114.054 132.837  16
  29  -1  -4-95.8641 250.374  31
  29  -1  -4-299.806 165.763  29
  29  -1  -4 141.489 127.651  16
 -29  -1  -4 16.8958 386.555  27
 -29  -1  -4-358.908 405.648  25
 -29  -3   0-427.170 979.814  22
  29  -3   0-8.00011 180.184  35
  29   3   0-63.1467 267.990  35
  29  -3   0 132.706 140.732  16
  29   3   0-106.001 256.729  31
  29   3   0-49.4725 107.953  16
  29  -3   1 1270.82 185.556  17
 -29  -3  -1 1645.05 1182.15  22
  29  -3   1 1667.08 207.131  35
  29  -3  -1 1317.56 204.426  35
  29   3   1 1469.14 262.137  35
  29   3  -1-753.662 274.309  35
  29   3   1 1202.25 243.441  31
  29   3  -1-12.5154 287.348  31
  29  -3  -1 1009.91 158.681  16
  29   3   1 1233.56 150.521  16
 -29  -3  -1 1009.87 326.501  27
  29   3   1 1404.94 197.951   9
 -29  -3  -1 1968.42 353.061  25
 -29  -3  -2-426.492 1285.19  22
  29   3   2 453.955 223.838  35
  29  -3   2-166.806 148.375  16
  29  -3  -2-5.44851 140.305  16
 -29  -3  -2 328.657 323.648  27
  29   3   2 7.35710 192.010   9
 -29  -3  -2-229.865 343.417  25
  29  -3   2 109.292 166.703  17
 -29  -3  -3 656.731 1271.72  22
  29  -3   3-157.923 128.790  16
  29  -3  -3 974.211 225.631  31
  29  -3  -3 1404.96 148.858  16
 -29  -3  -3 507.940 377.177  27
  29   3   3 789.366 200.913   9
 -29  -3  -3 668.402 386.034  25
  29  -3   3-41.9829 152.672  17
  30   0   0 131.165 258.252  31
  30   0   0 62.6522 141.533  16
  30   0   1 133.078 234.744  35
  30   0  -1-245.147 236.339  35
  30   0   1-158.342 229.832  31
  30   0  -1 247.527 262.333  31
  30   0   1 66.4130 137.599  16
  30   0  -1-217.629 146.592  16
  30   0   1-6.86186 195.287   9
  30   0   2-209.444 176.273  17
  30   0   2 201.132 214.882  35
  30   0  -2-43.7228 245.272  35
  30   0  -2-188.064 267.884  31
  30   0   2-5.55968 135.158  16
  30   0  -2-5.81600 141.387  16
  30   0   2-76.4778 198.151   9
  30   0   3 106.551 174.017  17
  30   0   3-229.458 187.065  35
  30   0  -3 179.618 247.368  35
  30   0  -3 560.988 289.858  31
  30   0   3 31.6192 126.238  16
  30   0   3 48.9699 190.248   9
  30   0  -3-56.7372 135.573  16
  30   0   4 131.271 175.152  17
  30   0   4 361.824 179.781  35
  30   0  -4 49.6952 220.408  35
  30  -2   0-134.416 214.381  35
  30   2   0-307.708 259.193  35
  30   2   0-164.229 273.000  31
  30  -2   0-138.671 145.432  16
  30   2   0 5.62120 137.077  16
  30   2   0 7.36913 7.18992   9
  30  -2   1-109.073 165.084  17
 -30  -2  -1 487.146 1196.14  22
  30  -2   1-66.8321 188.956  35
  30  -2  -1-17.2314 204.152  35
  30   2   1 285.474 249.262  35
  30   2  -1 211.084 252.625  35
  30  -2  -1 144.426 237.549  31
  30   2   1-64.0749 241.219  31
  30   2  -1 162.389 279.911  31
  30  -2   1 36.2325 142.552  16
  30  -2  -1-22.8874 138.652  16
  30   2   1 63.9257 130.594  16
  30   2  -1 102.076 129.874  16
  30   2   1 21.3902 186.480   9
  30  -2   2 385.232 172.978  17
  30  -2  -2 146.951 198.289  35
  30   2   2-106.452 225.783  35
  30   2  -2 158.889 266.829  35
  30  -2  -2-194.455 233.160  31
  30  -2   2 235.917 145.478  16
  30   2  -2 230.041 279.128  31
  30  -2  -2 5.64548 141.949  16
  30   2   2-64.7608 127.218  16
  30   2  -2-29.2069 47.8125  16
  30   2   2 102.510 197.583   9
 -30  -2  -3-35.4488 1260.73  22
  30   2   3 25.0011 189.581  35
  30  -2   3 356.313 142.733  16
  30  -2  -3 247.476 218.757  31
  30  -2  -3 54.6369 134.890  16
 -30  -2  -3 533.408 365.985  27
  30   2   3-252.025 195.802   9
 -30  -2  -3-46.9560 375.098  25
  30  -2   3-117.331 175.147  17
  30  -4   0-95.8825 146.742  16
  31  -1   0-246.548 207.103  35
  31   1   0 458.900 233.467  35
  31  -1   0 438.153 242.101  31
  31   1   0-249.863 257.911  31
  31  -1   0 34.5413 137.897  16
  31   1   0 162.809 136.466  16
  31   1   0-7.11887 13.8805   9
  31  -1   1 3631.37 249.654  16
  31  -1  -1 3697.91 247.748  16
 -31  -1  -1 3422.63 1194.37  22
  31   1   1 3010.33 239.568  16
  31   1  -1 3017.27 242.119  16
  31  -1  -1 4028.30 320.089  35
  31   1   1 3641.56 325.153  35
  31   1  -1 3394.04 341.527  35
  31   1  -1 4489.43 381.029  31
  31   1   1 3345.30 307.449  31
  31   1   1 3702.04 279.548   9
  31  -1   1 3386.05 268.203  17
  31  -1   2 205.507 167.102  17
  31  -1   2-202.064 195.655  35
  31   1   2-179.693 227.426  35
  31  -1  -2-67.0232 223.871  35
  31   1  -2 343.176 253.016  35
  31   1   2-229.146 248.868  31
  31  -1  -2 81.5897 262.334  31
  31   1  -2-310.413 299.055  31
  31  -1   2 5.77273 136.142  16
  31   1   2-20.7472 129.923  16
  31  -1  -2 159.855 144.246  16
  31   1   2-135.974 202.638   9
  31  -1   3 2395.21 199.966  17
  31  -1   3 2584.15 159.555  16
  31  -1  -3 2808.83 166.199  16
  31   1   3 3377.40 240.212  35
  31  -1   3 2413.50 213.590  35
  31  -1  -3 2717.03 242.041  35
  31   1  -3 100.657 235.640  35
  31  -1  -3 2997.96 280.565  31
  31   1  -3 192.418 277.753  31
  31   1   3 2740.48 224.429   9
  31   1  -3-5.78105 44.0925  16
  31  -3   0 488.770 187.364  35
  31   3   0 90.0280 242.681  35
  31   3   0 31.5651 268.704  31
  31  -3   0-241.950 150.152  16
  31   3   0 59.7532 50.8465  16
  31  -3  -1 3241.36 184.032  16
  31  -3   1 2887.30 218.065  35
  31  -3  -1 2803.48 216.314  35
 -31  -3  -1 2707.55 1164.67  22
  31   3   1 2760.87 159.423  16
  31   3   1 3221.97 282.471  35
  31   3  -1 13.0080 247.976  35
  31   3  -1-22.5308 251.639  31
  31   3   1 7.16325 100.219   9
  32   0   0 2883.27 229.065  16
  32   0   0 3353.55 308.352  35
  32   0   0 3366.01 306.471  31
  32   0   1-46.2899 208.845  35
  32   0  -1-51.2590 229.176  35
  32   0   1-132.672 231.678  31
  32   0  -1 82.7516 263.586  31
  32   0   1-155.979 139.583  16
  32   0  -1-281.781 142.490  16
  32   0   2 2139.23 186.180  16
  32   0  -2 2167.22 192.765  16
  32   0   2 2326.17 258.462  35
  32   0  -2 2097.88 288.798  35
  32   0  -2 1721.55 297.444  31
  32   0   2 2467.11 242.271   9
  32  -2   0 2049.65 245.874  35
  32   2   0 2450.15 287.988  35
  32   2   0 1956.11 274.734  31
  32   2   0 1612.63 170.150  16
  32  -2   1 14.4889 165.868  17
 -32  -2  -1 127.023 1157.87  22
  32  -2   1-125.153 199.899  35
  32  -2  -1-138.675 211.312  35
  32   2   1 312.651 229.096  35
  32   2  -1 208.860 247.935  35
  32  -2  -1 9.06903 237.791  31
  32   2   1 229.050 235.535  31
  32   2  -1-80.3006 281.775  31
  32  -2   1 150.814 142.512  16
  32  -2  -1 46.0276 139.915  16
  32   2   1 154.289 124.033  16
  32   2  -1 134.644 127.952  16
  32   2   1 7.09888 170.093   9
  32  -2   2 2260.46 226.097  17
  32  -2   2 2153.54 204.382  16
  32  -2  -2 2662.61 207.255  16
 -32  -2  -2 1997.34 1215.14  22
  32  -2  -2 2357.79 251.346  35
  32   2   2 2380.52 276.685  35
  32  -2  -2 2911.19 285.713  31
  32   2   2 2461.27 245.762   9
  33  -1   0-118.790 210.303  35
  33   1   0 103.888 228.345  35
  33  -1   0 109.594 237.618  31
  33   1   0-89.6660 260.118  31
  33  -1   0-34.5812 149.655  16
  33   1   0 229.490 137.610  16
  33  -1   1 5339.17 345.819  16
  33  -1  -1 5748.21 352.412  16
  33   1   1 5208.24 343.838  16
  33   1  -1 5677.02 350.369  16
  33  -1  -1 5944.97 397.501  35
  33   1   1 6441.28 415.287  35
  33   1  -1 6327.74 436.803  35
  33   1   1 6085.75 405.779  31
  33   1  -1 5488.76 430.295  31
  33   1   1 6545.91 376.260   9
   0   0   0    0.00    0.00   0

TITL HW_HD_Zhou_La2222_S2_P4_LONG_042424_corr1 in Cmcm
REM Cmcm (#63, found as Ccmm in ba-c setting)
CELL 0.71073  20.281768   5.363939   5.338389  90.0000  90.0000  90.0000
ZERR    4.00   0.001309   0.000620   0.000540   0.0000   0.0000   0.0000
LATT  7
SYMM -x,-y, z+1/2
SYMM -x, y,-z+1/2
SYMM  x,-y,-z
SFAC O Ni La
UNIT 28.00 8.00 12.00
REM  CrysAlisPro recorded range (K): Min=300.0; max=300.0; aver:300.0
TEMP 27
TREF
HKLF 4
END
;
_shelx_hkl_checksum                63127
_olex2_submission_special_instructions  'No special instructions were received'
