# Supplementary material for: Pressure-Induced Phase Transitions in Bilayer La3Ni2O7
Source: J Phys Chem C Nanomater Interfaces. 2025 Dec 11;130(13):4911–8. doi: 10.1021/acs.jpcc.5c07252 (PMC13051444; doi:10.1021/acs.jpcc.5c07252)
Supplement: Supplementary file 2 [file jp5c07252_si_002.zip › XRD_CIf/7p99GPa_oC.cif]

data_HW_HD_Zhou_La2222_S2_P5_042724_corr1
_audit_creation_date               2024-10-21
_audit_creation_method
;
Olex2 1.5
(compiled 2024.02.16 svn.r378c4104 for OlexSys, GUI svn.r6928)
;
_shelx_SHELXL_version_number       '2019/1'
_audit_contact_author_address      ?
_audit_contact_author_email        ?
_audit_contact_author_name         ''
_audit_contact_author_phone        ?
_publ_contact_author_id_orcid      ?
_chemical_name_common              ?
_chemical_name_systematic          ?
_chemical_formula_moiety           'La3 Ni2 O7'
_chemical_formula_sum              'La3 Ni2 O7'
_chemical_formula_weight           646.15
_chemical_melting_point            ?
loop_
  _atom_type_symbol
  _atom_type_description
  _atom_type_scat_dispersion_real
  _atom_type_scat_dispersion_imag
  _atom_type_scat_source
 'O' 'O' 0.0106 0.0060 'International Tables Vol C Tables 4.2.6.8 and 6.1.1.4'
 'Ni' 'Ni' 0.3393 1.1124 'International Tables Vol C Tables 4.2.6.8 and 6.1.1.4'
 'La' 'La' -0.2871 2.4523
 'International Tables Vol C Tables 4.2.6.8 and 6.1.1.4'

_shelx_space_group_comment
;
The symmetry employed for this shelxl refinement is uniquely defined
by the following loop, which should always be used as a source of
symmetry information in preference to the above space-group names.
They are only intended as comments.
;
_space_group_crystal_system        'orthorhombic'
_space_group_IT_number             63
_space_group_name_H-M_alt          'C m c m'
_space_group_name_Hall             '-C 2c 2'
loop_
  _space_group_symop_operation_xyz
 'x, y, z'
 '-x, -y, z+1/2'
 '-x, y, -z+1/2'
 'x, -y, -z'
 'x+1/2, y+1/2, z'
 '-x+1/2, -y+1/2, z+1/2'
 '-x+1/2, y+1/2, -z+1/2'
 'x+1/2, -y+1/2, -z'
 '-x, -y, -z'
 'x, y, -z-1/2'
 'x, -y, z-1/2'
 '-x, y, z'
 '-x+1/2, -y+1/2, -z'
 'x+1/2, y+1/2, -z-1/2'
 'x+1/2, -y+1/2, z-1/2'
 '-x+1/2, y+1/2, z'

_cell_length_a                     20.2019(12)
_cell_length_b                     5.3366(6)
_cell_length_c                     5.3276(5)
_cell_angle_alpha                  90
_cell_angle_beta                   90
_cell_angle_gamma                  90
_cell_volume                       574.36(9)
_cell_formula_units_Z              4
_cell_measurement_reflns_used      ?
_cell_measurement_temperature      300(2)
_cell_measurement_theta_max        ?
_cell_measurement_theta_min        ?
_shelx_estimated_absorpt_T_max     ?
_shelx_estimated_absorpt_T_min     ?
_exptl_absorpt_coefficient_mu      28.252
_exptl_absorpt_correction_T_max    ?
_exptl_absorpt_correction_T_min    ?
_exptl_absorpt_correction_type     ?
_exptl_absorpt_process_details     ?
_exptl_absorpt_special_details     ?
_exptl_crystal_colour              ?
_exptl_crystal_density_diffrn      7.472
_exptl_crystal_density_meas        ?
_exptl_crystal_density_method      ?
_exptl_crystal_description         ?
_exptl_crystal_F_000               1132
_exptl_crystal_size_max            ?
_exptl_crystal_size_mid            ?
_exptl_crystal_size_min            ?
_exptl_transmission_factor_max     ?
_exptl_transmission_factor_min     ?
_diffrn_reflns_av_R_equivalents    0.1292
_diffrn_reflns_av_unetI/netI       0.0588
_diffrn_reflns_Laue_measured_fraction_full  0.918
_diffrn_reflns_Laue_measured_fraction_max  0.733
_diffrn_reflns_limit_h_max         33
_diffrn_reflns_limit_h_min         -30
_diffrn_reflns_limit_k_max         8
_diffrn_reflns_limit_k_min         -8
_diffrn_reflns_limit_l_max         7
_diffrn_reflns_limit_l_min         -8
_diffrn_reflns_number              6906
_diffrn_reflns_point_group_measured_fraction_full  0.918
_diffrn_reflns_point_group_measured_fraction_max  0.733
_diffrn_reflns_theta_full          25.242
_diffrn_reflns_theta_max           39.013
_diffrn_reflns_theta_min           3.949
_diffrn_ambient_temperature        300(2)
_diffrn_detector_area_resol_mean   ?
_diffrn_measured_fraction_theta_full  0.918
_diffrn_measured_fraction_theta_max  0.733
_diffrn_measurement_device_type    ?
_diffrn_measurement_method         ?
_diffrn_radiation_type             MoK\a
_diffrn_radiation_wavelength       0.71073
_diffrn_source                     ?
_reflns_Friedel_coverage           0.000
_reflns_Friedel_fraction_full      .
_reflns_Friedel_fraction_max       .
_reflns_number_gt                  296
_reflns_number_total               679
_reflns_special_details
;
 Reflections were merged by SHELXL according to the crystal
 class for the calculation of statistics and refinement.
 
 _reflns_Friedel_fraction is defined as the number of unique
 Friedel pairs measured divided by the number that would be
 possible theoretically, ignoring centric projections and
 systematic absences.
;
_reflns_threshold_expression       'I > 2\s(I)'
_computing_cell_refinement         ?
_computing_data_collection         ?
_computing_data_reduction          ?
_computing_molecular_graphics      'Olex2 1.5 (Dolomanov et al., 2009)'
_computing_publication_material    'Olex2 1.5 (Dolomanov et al., 2009)'
_computing_structure_refinement    'SHELXL-2019/1 (Sheldrick, 2019)'
_computing_structure_solution      ?
_refine_diff_density_max           22.659
_refine_diff_density_min           -19.346
_refine_diff_density_rms           2.851
_refine_ls_extinction_coef         .
_refine_ls_extinction_method       none
_refine_ls_goodness_of_fit_ref     3.099
_refine_ls_hydrogen_treatment      undef
_refine_ls_matrix_type             full
_refine_ls_number_parameters       26
_refine_ls_number_reflns           679
_refine_ls_number_restraints       0
_refine_ls_R_factor_all            0.2378
_refine_ls_R_factor_gt             0.1498
_refine_ls_restrained_S_all        3.099
_refine_ls_shift/su_max            0.000
_refine_ls_shift/su_mean           0.000
_refine_ls_structure_factor_coef   Fsqd
_refine_ls_weighting_details      
 'w=1/[\s^2^(Fo^2^)+(0.1000P)^2^] where P=(Fo^2^+2Fc^2^)/3'
_refine_ls_weighting_scheme        calc
_refine_ls_wR_factor_gt            0.3791
_refine_ls_wR_factor_ref           0.5123
_refine_special_details            ?
_olex2_refinement_description
;
;
_atom_sites_solution_hydrogens     .
_atom_sites_solution_primary       ?
_atom_sites_solution_secondary     ?
loop_
  _atom_site_label
  _atom_site_type_symbol
  _atom_site_fract_x
  _atom_site_fract_y
  _atom_site_fract_z
  _atom_site_U_iso_or_equiv
  _atom_site_adp_type
  _atom_site_occupancy
  _atom_site_site_symmetry_order
  _atom_site_calc_flag
  _atom_site_refinement_flags_posn
  _atom_site_refinement_flags_adp
  _atom_site_refinement_flags_occupancy
  _atom_site_disorder_assembly
  _atom_site_disorder_group
 La1 La 0.000000 0.2515(9) 0.250000 0.0268(10) Uani 1 4 d S T P . .
 La2 La 0.17947(9) 0.2485(7) 0.250000 0.0273(9) Uani 1 2 d S T P . .
 Ni3 Ni -0.0967(3) -0.2477(17) 0.250000 0.0238(13) Uani 1 2 d S T P . .
 O1 O -0.0952(11) 0.000000 0.000000 0.014(5) Uiso 1 2 d S . P . .
 O2 O -0.1009(14) -0.500000 0.000000 0.033(9) Uiso 1 2 d S . P . .
 O3 O -0.2049(13) -0.251(8) 0.250000 0.024(5) Uiso 1 2 d S . P . .
 O4 O 0.000000 -0.257(13) 0.250000 0.034(9) Uiso 1 4 d S . P . .

loop_
  _atom_site_aniso_label
  _atom_site_aniso_U_11
  _atom_site_aniso_U_22
  _atom_site_aniso_U_33
  _atom_site_aniso_U_23
  _atom_site_aniso_U_13
  _atom_site_aniso_U_12
 La1 0.0178(13) 0.0207(19) 0.0418(19) 0.000 0.000 0.000
 La2 0.0158(10) 0.0295(17) 0.0366(14) 0.000 0.000 -0.0005(11)
 Ni3 0.0166(15) 0.008(2) 0.047(3) 0.000 0.000 -0.001(2)

_geom_special_details
;
 All esds (except the esd in the dihedral angle between two l.s. planes)
 are estimated using the full covariance matrix.  The cell esds are taken
 into account individually in the estimation of esds in distances, angles
 and torsion angles; correlations between esds in cell parameters are only
 used when they are defined by crystal symmetry.  An approximate (isotropic)
 treatment of cell esds is used for estimating esds involving l.s. planes.
;
loop_
  _geom_bond_atom_site_label_1
  _geom_bond_atom_site_label_2
  _geom_bond_distance
  _geom_bond_site_symmetry_2
  _geom_bond_publ_flag
 La1 O1 2.697(17) . ?
 La1 O1 2.697(17) 9 ?
 La1 O1 2.697(17) 2 ?
 La1 O1 2.697(17) 10_556 ?
 La1 O2 2.77(2) 10_566 ?
 La1 O2 2.77(2) 9 ?
 La1 O2 2.77(2) 1_565 ?
 La1 O2 2.77(2) 2 ?
 La1 O4 2.6640(9) 9_556 ?
 La1 O4 2.62(7) 1_565 ?
 La1 O4 2.6640(9) 9 ?
 La1 O4 2.71(7) . ?
 La2 Ni3 3.145(3) 9 ?
 La2 Ni3 3.145(3) 9_556 ?
 La2 Ni3 3.132(8) 3 ?
 La2 O1 2.535(15) 9 ?
 La2 O1 2.535(15) 2 ?
 La2 O2 2.469(18) 2 ?
 La2 O2 2.469(18) 9 ?
 La2 O3 2.71(4) 3 ?
 La2 O3 2.34(3) 5 ?
 La2 O3 2.713(5) 9 ?
 La2 O3 2.713(5) 9_556 ?
 La2 O3 2.72(4) 3_565 ?
 Ni3 O1 1.877(6) 10_556 ?
 Ni3 O1 1.877(6) . ?
 Ni3 O2 1.896(6) 10_556 ?
 Ni3 O2 1.896(6) . ?
 Ni3 O3 2.19(3) . ?
 Ni3 O4 1.954(5) . ?

loop_
  _geom_angle_atom_site_label_1
  _geom_angle_atom_site_label_2
  _geom_angle_atom_site_label_3
  _geom_angle
  _geom_angle_site_symmetry_1
  _geom_angle_site_symmetry_3
  _geom_angle_publ_flag
 O1 La1 O1 120.3(4) . 2 ?
 O1 La1 O1 59.2(4) 2 9 ?
 O1 La1 O1 91.0(7) . 9 ?
 O1 La1 O1 59.2(4) . 10_556 ?
 O1 La1 O1 91.0(7) 2 10_556 ?
 O1 La1 O1 120.3(4) 10_556 9 ?
 O1 La1 O2 87.2(6) 10_556 1_565 ?
 O1 La1 O2 178.2(5) 9 10_566 ?
 O1 La1 O2 121.7(3) 2 10_566 ?
 O1 La1 O2 121.7(3) . 9 ?
 O1 La1 O2 178.2(5) 2 1_565 ?
 O1 La1 O2 178.2(5) 10_556 9 ?
 O1 La1 O2 121.7(3) 9 1_565 ?
 O1 La1 O2 178.2(5) . 2 ?
 O1 La1 O2 87.2(6) 2 9 ?
 O1 La1 O2 58.4(3) 2 2 ?
 O1 La1 O2 58.4(3) 9 9 ?
 O1 La1 O2 121.7(3) 10_556 2 ?
 O1 La1 O2 58.4(3) 10_556 10_566 ?
 O1 La1 O2 87.2(6) 9 2 ?
 O1 La1 O2 58.4(3) . 1_565 ?
 O1 La1 O2 87.2(6) . 10_566 ?
 O1 La1 O4 60.2(2) . . ?
 O1 La1 O4 60.2(2) 10_556 . ?
 O1 La1 O4 60.2(2) 2 . ?
 O1 La1 O4 60.2(2) 9 . ?
 O2 La1 O2 57.4(5) 1_565 10_566 ?
 O2 La1 O2 94.6(8) 1_565 9 ?
 O2 La1 O2 94.6(8) 2 10_566 ?
 O2 La1 O2 57.4(5) 2 9 ?
 O2 La1 O2 122.8(5) 9 10_566 ?
 O2 La1 O2 122.8(5) 2 1_565 ?
 O4 La1 O1 119.8(2) 1_565 10_556 ?
 O4 La1 O1 60.8(9) 9 . ?
 O4 La1 O1 119.8(2) 1_565 . ?
 O4 La1 O1 60.8(9) 9_556 10_556 ?
 O4 La1 O1 60.8(9) 9_556 2 ?
 O4 La1 O1 120.0(9) 9 10_556 ?
 O4 La1 O1 120.0(9) 9_556 . ?
 O4 La1 O1 119.8(2) 1_565 9 ?
 O4 La1 O1 119.8(2) 1_565 2 ?
 O4 La1 O1 120.0(9) 9_556 9 ?
 O4 La1 O1 120.0(9) 9 2 ?
 O4 La1 O1 60.8(9) 9 9 ?
 O4 La1 O2 118.6(2) . 2 ?
 O4 La1 O2 118.4(9) 9_556 1_565 ?
 O4 La1 O2 61.4(2) 1_565 9 ?
 O4 La1 O2 61.4(2) 1_565 1_565 ?
 O4 La1 O2 61.4(2) 1_565 2 ?
 O4 La1 O2 118.6(2) . 9 ?
 O4 La1 O2 60.9(8) 9 1_565 ?
 O4 La1 O2 60.9(8) 9_556 2 ?
 O4 La1 O2 118.6(2) . 1_565 ?
 O4 La1 O2 118.4(9) 9 2 ?
 O4 La1 O2 118.6(2) . 10_566 ?
 O4 La1 O2 61.4(2) 1_565 10_566 ?
 O4 La1 O2 60.9(8) 9 9 ?
 O4 La1 O2 60.9(8) 9_556 10_566 ?
 O4 La1 O2 118.4(9) 9 10_566 ?
 O4 La1 O2 118.4(9) 9_556 9 ?
 O4 La1 O4 89.4(15) 1_565 9 ?
 O4 La1 O4 90.6(15) 9_556 . ?
 O4 La1 O4 89.4(15) 1_565 9_556 ?
 O4 La1 O4 179(3) 9_556 9 ?
 O4 La1 O4 90.6(15) 9 . ?
 O4 La1 O4 180.000(13) 1_565 . ?
 Ni3 La2 Ni3 73.4(2) 3 9 ?
 Ni3 La2 Ni3 73.4(2) 3 9_556 ?
 Ni3 La2 Ni3 115.75(17) 9 9_556 ?
 O1 La2 Ni3 36.81(8) 2 3 ?
 O1 La2 Ni3 36.63(14) 9 9 ?
 O1 La2 Ni3 36.81(8) 9 3 ?
 O1 La2 Ni3 36.63(14) 2 9_556 ?
 O1 La2 Ni3 95.0(3) 9 9_556 ?
 O1 La2 Ni3 95.0(3) 2 9 ?
 O1 La2 O1 63.4(4) 9 2 ?
 O1 La2 O3 67.3(7) 9 9 ?
 O1 La2 O3 130.2(8) 9 9_556 ?
 O1 La2 O3 67.3(7) 2 9_556 ?
 O1 La2 O3 67.3(5) 2 3 ?
 O1 La2 O3 130.2(8) 2 9 ?
 O1 La2 O3 129.8(4) 9 3_565 ?
 O1 La2 O3 67.3(5) 9 3 ?
 O1 La2 O3 129.8(4) 2 3_565 ?
 O2 La2 Ni3 96.7(4) 9 3 ?
 O2 La2 Ni3 37.05(15) 2 9_556 ?
 O2 La2 Ni3 96.6(4) 9 9_556 ?
 O2 La2 Ni3 96.7(4) 2 3 ?
 O2 La2 Ni3 37.05(15) 9 9 ?
 O2 La2 Ni3 96.6(4) 2 9 ?
 O2 La2 O1 64.5(4) 2 2 ?
 O2 La2 O1 97.8(7) 2 9 ?
 O2 La2 O1 64.5(4) 9 9 ?
 O2 La2 O1 97.8(7) 9 2 ?
 O2 La2 O2 65.3(5) 9 2 ?
 O2 La2 O3 131.0(4) 2 3 ?
 O2 La2 O3 130.5(8) 9 9_556 ?
 O2 La2 O3 65.8(8) 9 9 ?
 O2 La2 O3 130.5(8) 2 9 ?
 O2 La2 O3 65.6(6) 2 3_565 ?
 O2 La2 O3 65.8(8) 2 9_556 ?
 O2 La2 O3 131.0(4) 9 3 ?
 O2 La2 O3 65.6(6) 9 3_565 ?
 O3 La2 Ni3 43.0(5) 9 9 ?
 O3 La2 Ni3 158.6(6) 3_565 3 ?
 O3 La2 Ni3 96.0(8) 9 3 ?
 O3 La2 Ni3 95.7(3) 3 9 ?
 O3 La2 Ni3 158.8(5) 9 9_556 ?
 O3 La2 Ni3 95.8(3) 3_565 9 ?
 O3 La2 Ni3 43.2(6) 3 3 ?
 O3 La2 Ni3 122.13(8) 5 9 ?
 O3 La2 Ni3 43.0(5) 9_556 9_556 ?
 O3 La2 Ni3 122.13(8) 5 9_556 ?
 O3 La2 Ni3 95.8(3) 3_565 9_556 ?
 O3 La2 Ni3 96.0(8) 9_556 3 ?
 O3 La2 Ni3 158.8(5) 9_556 9 ?
 O3 La2 Ni3 122.4(10) 5 3 ?
 O3 La2 Ni3 95.7(3) 3 9_556 ?
 O3 La2 O1 132.2(8) 5 2 ?
 O3 La2 O1 132.2(8) 5 9 ?
 O3 La2 O2 130.0(8) 5 9 ?
 O3 La2 O2 130.0(8) 5 2 ?
 O3 La2 O3 79.0(10) 5 3_565 ?
 O3 La2 O3 88.2(9) 9 3 ?
 O3 La2 O3 158.2(11) 3 3_565 ?
 O3 La2 O3 79.1(5) 5 9_556 ?
 O3 La2 O3 87.7(9) 9_556 3_565 ?
 O3 La2 O3 79.1(5) 5 9 ?
 O3 La2 O3 88.2(9) 9_556 3 ?
 O3 La2 O3 158.2(11) 9_556 9 ?
 O3 La2 O3 79.2(10) 5 3 ?
 O3 La2 O3 87.7(9) 9 3_565 ?
 La1 Ni3 La1 69.84(15) . 9_556 ?
 La2 Ni3 La1 175.6(2) 3_545 . ?
 La2 Ni3 La1 108.72(19) 3 9_556 ?
 La2 Ni3 La1 68.53(18) 3 . ?
 La2 Ni3 La1 175.86(16) 9 9_556 ?
 La2 Ni3 La1 108.4(2) 9 . ?
 La2 Ni3 La1 68.37(3) 9_556 9_556 ?
 La2 Ni3 La1 108.4(2) 9_556 . ?
 La2 Ni3 La1 107.89(19) 3_545 9_556 ?
 La2 Ni3 La2 73.57(17) 3 9_556 ?
 La2 Ni3 La2 73.62(17) 9 3_545 ?
 La2 Ni3 La2 73.62(17) 9_556 3_545 ?
 La2 Ni3 La2 115.83(16) 3 3_545 ?
 La2 Ni3 La2 73.57(17) 3 9 ?
 La2 Ni3 La2 115.75(17) 9 9_556 ?
 O1 Ni3 La1 124.6(6) . 9_556 ?
 O1 Ni3 La1 54.7(5) 10_556 . ?
 O1 Ni3 La1 54.7(5) . . ?
 O1 Ni3 La1 54.7(5) 10_556 9_556 ?
 O1 Ni3 La2 127.6(6) 10_556 9 ?
 O1 Ni3 La2 127.3(5) 10_556 3_545 ?
 O1 Ni3 La2 54.0(5) . 3 ?
 O1 Ni3 La2 53.7(5) . 9 ?
 O1 Ni3 La2 127.3(5) . 3_545 ?
 O1 Ni3 La2 53.7(5) 10_556 9_556 ?
 O1 Ni3 La2 127.6(6) . 9_556 ?
 O1 Ni3 La2 54.0(5) 10_556 3 ?
 O1 Ni3 O1 90.4(4) 10_556 . ?
 O1 Ni3 O2 178.3(12) . 10_556 ?
 O1 Ni3 O2 90.13(3) . . ?
 O1 Ni3 O2 178.3(12) 10_556 . ?
 O1 Ni3 O2 90.13(3) 10_556 10_556 ?
 O1 Ni3 O3 91.2(11) 10_556 . ?
 O1 Ni3 O3 91.2(11) . . ?
 O1 Ni3 O4 90.2(16) 10_556 . ?
 O1 Ni3 O4 90.2(16) . . ?
 O2 Ni3 La1 57.0(6) 10_556 9_556 ?
 O2 Ni3 La1 126.8(6) 10_556 . ?
 O2 Ni3 La1 126.1(7) . 9_556 ?
 O2 Ni3 La1 126.8(6) . . ?
 O2 Ni3 La2 124.8(6) . 9_556 ?
 O2 Ni3 La2 124.8(6) 10_556 9 ?
 O2 Ni3 La2 51.2(5) 10_556 3_545 ?
 O2 Ni3 La2 51.7(5) 10_556 9_556 ?
 O2 Ni3 La2 51.2(5) . 3_545 ?
 O2 Ni3 La2 125.2(6) 10_556 3 ?
 O2 Ni3 La2 125.2(6) . 3 ?
 O2 Ni3 La2 51.7(5) . 9 ?
 O2 Ni3 O2 89.3(4) . 10_556 ?
 O2 Ni3 O3 87.1(12) 10_556 . ?
 O2 Ni3 O3 87.1(12) . . ?
 O2 Ni3 O4 91.5(16) . . ?
 O2 Ni3 O4 91.5(16) 10_556 . ?
 O3 Ni3 La1 126.24(7) . 9_556 ?
 O3 Ni3 La1 126.7(10) . . ?
 O3 Ni3 La2 57.7(10) . 3_545 ?
 O3 Ni3 La2 58.2(10) . 3 ?
 O3 Ni3 La2 57.87(8) . 9_556 ?
 O3 Ni3 La2 57.87(8) . 9 ?
 O4 Ni3 La1 55.2(19) . . ?
 O4 Ni3 La1 53.76(8) . 9_556 ?
 O4 Ni3 La2 122.11(9) . 9 ?
 O4 Ni3 La2 123.8(19) . 3 ?
 O4 Ni3 La2 122.11(9) . 9_556 ?
 O4 Ni3 La2 120.4(19) . 3_545 ?
 O4 Ni3 O3 178(3) . . ?
 La1 O1 La1 89.0(7) . 9 ?
 La2 O1 La1 176.7(7) 3 9 ?
 La2 O1 La1 176.7(7) 9 . ?
 La2 O1 La1 87.66(9) 9 9 ?
 La2 O1 La1 87.66(9) 3 . ?
 La2 O1 La2 95.7(8) 9 3 ?
 Ni3 O1 La1 90.6(5) . 9 ?
 Ni3 O1 La1 90.6(5) 11 9 ?
 Ni3 O1 La1 90.6(5) 11 . ?
 Ni3 O1 La1 90.6(5) . . ?
 Ni3 O1 La2 89.7(5) 11 3 ?
 Ni3 O1 La2 89.1(5) 11 9 ?
 Ni3 O1 La2 89.7(5) . 9 ?
 Ni3 O1 La2 89.1(5) . 3 ?
 Ni3 O1 Ni3 178.2(14) . 11 ?
 La1 O2 La1 85.4(8) 1_545 9 ?
 La2 O2 La1 172.7(9) 3_545 9 ?
 La2 O2 La1 87.33(13) 3_545 1_545 ?
 La2 O2 La1 87.33(13) 9 9 ?
 La2 O2 La1 172.7(9) 9 1_545 ?
 La2 O2 La2 99.9(10) 3_545 9 ?
 Ni3 O2 La1 88.0(6) . 9 ?
 Ni3 O2 La1 88.0(6) 11_545 1_545 ?
 Ni3 O2 La1 88.3(7) . 1_545 ?
 Ni3 O2 La1 88.3(7) 11_545 9 ?
 Ni3 O2 La2 91.2(6) 11_545 3_545 ?
 Ni3 O2 La2 92.0(5) 11_545 9 ?
 Ni3 O2 La2 92.1(5) . 3_545 ?
 Ni3 O2 La2 91.2(6) . 9 ?
 Ni3 O2 Ni3 174.9(17) 11_545 . ?
 La2 O3 La2 87.7(9) 9_556 3 ?
 La2 O3 La2 100.9(5) 5_445 9_556 ?
 La2 O3 La2 88.2(9) 9_556 3_545 ?
 La2 O3 La2 87.7(9) 9 3 ?
 La2 O3 La2 100.8(13) 5_445 3_545 ?
 La2 O3 La2 88.2(9) 9 3_545 ?
 La2 O3 La2 101.0(13) 5_445 3 ?
 La2 O3 La2 158.2(11) 3 3_545 ?
 La2 O3 La2 158.2(11) 9_556 9 ?
 La2 O3 La2 100.9(5) 5_445 9 ?
 Ni3 O3 La2 79.6(10) . 3_545 ?
 Ni3 O3 La2 78.6(10) . 3 ?
 Ni3 O3 La2 79.1(5) . 9 ?
 Ni3 O3 La2 79.1(5) . 9_556 ?
 Ni3 O3 La2 180(2) . 5_445 ?
 La1 O4 La1 89.4(15) 9_556 . ?
 La1 O4 La1 179(3) 9_556 9 ?
 La1 O4 La1 180.0 1_545 . ?
 La1 O4 La1 90.6(15) 1_545 9_556 ?
 La1 O4 La1 89.4(15) 9 . ?
 La1 O4 La1 90.6(15) 1_545 9 ?
 Ni3 O4 La1 89.98(6) . 9_556 ?
 Ni3 O4 La1 88.5(19) 3 . ?
 Ni3 O4 La1 88.5(19) . . ?
 Ni3 O4 La1 91.5(19) . 1_545 ?
 Ni3 O4 La1 89.98(6) . 9 ?
 Ni3 O4 La1 91.5(19) 3 1_545 ?
 Ni3 O4 La1 89.98(6) 3 9 ?
 Ni3 O4 La1 89.98(6) 3 9_556 ?
 Ni3 O4 Ni3 177(4) . 3 ?

_shelx_res_file
;
TITL HW_HD_Zhou_La2222_S2_P5_042724_corr1 in Cmcm
    HW_HD_Zhou_La2222_S2_P5_042724_corr1.res
    created by SHELXL-2019/1 at 13:57:34 on 02-May-2024
REM Cmcm (#63, found as Ccmm in ba-c setting)
CELL 0.71073  20.201856   5.336569   5.327588  90.0000  90.0000  90.0000
ZERR    4.00   0.001154   0.000597   0.000532   0.0000   0.0000   0.0000
LATT  7
SYMM -x,-y, z+1/2
SYMM -x, y,-z+1/2
SYMM  x,-y,-z
SFAC O Ni La
UNIT 28.00 8.00 12.00
REM  CrysAlisPro recorded range (K): Min=300.0; max=300.0; aver:300.0
TEMP 27
ACTA

L.S. 10

WGHT    0.100000
FVAR       0.93440
LA1   3    0.000000    0.251478    0.250000    10.25000    0.01780    0.02066 =
         0.04181    0.00000    0.00000    0.00000
LA2   3    0.179467    0.248485    0.250000    10.50000    0.01583    0.02954 =
         0.03659    0.00000    0.00000   -0.00052
NI3   2   -0.096669   -0.247692    0.250000    10.50000    0.01663    0.00813 =
         0.04665    0.00000    0.00000   -0.00062
O1    1   -0.095229    0.000000    0.000000    10.50000    0.01415
O2    1   -0.100853   -0.500000    0.000000    10.50000    0.03308
O3    1   -0.204885   -0.250858    0.250000    10.50000    0.02421
O4    1    0.000000   -0.257111    0.250000    10.25000    0.03408
HKLF 4


REM  HW_HD_Zhou_La2222_S2_P5_042724_corr1 in Cmcm
REM wR2 = 0.5123, GooF = S = 3.099, Restrained GooF = 3.099 for all data
REM R1 = 0.1498 for 296 Fo > 4sig(Fo) and 0.2378 for all 679 data
REM 26 parameters refined using 0 restraints

END

WGHT      0.2000      0.0000

REM Highest difference peak 22.659,  deepest hole-19.346,  1-sigma level  2.851
Q1    1   0.0000  0.1331  0.1686  10.50000  0.05   10.71
Q2    1   0.1781  0.1335  0.1641  11.00000  0.05   10.13
Q3    1   0.0000  0.3608  0.1747  10.50000  0.05   10.04
Q4    1   0.1778  0.3710  0.1657  11.00000  0.05    9.78
Q5    1   0.0000  0.4189  0.0097  10.50000  0.05    8.42
Q6    1   0.0000  0.0803  0.0096  10.50000  0.05    8.30
Q7    1  -0.1328 -0.2474  0.2500  10.50000  0.05    8.24
Q8    1   0.1783  0.4205  0.0127  11.00000  0.05    7.41
Q9    1   0.1782  0.0789  0.0126  11.00000  0.05    7.37
Q10   1   0.2096  0.4213  0.2500  10.50000  0.05    6.99
Q11   1   0.2101  0.0814  0.2500  10.50000  0.05    6.94
Q12   1   0.0322  0.0809  0.2500  10.50000  0.05    6.57
Q13   1   0.0322  0.4216  0.2500  10.50000  0.05    6.56
Q14   1  -0.0917 -0.4901  0.1667  11.00000  0.05    6.54
Q15   1  -0.0917 -0.0042  0.1690  11.00000  0.05    6.52
Q16   1   0.0000 -0.4941  0.1609  10.50000  0.05    6.49
Q17   1  -0.2504 -0.4975  0.2500  10.50000  0.05    6.44
Q18   1   0.0000 -0.0028  0.1590  10.50000  0.05    6.12
Q19   1   0.1492  0.1360  0.2500  10.50000  0.05    5.71
Q20   1   0.1490  0.3724  0.2500  10.50000  0.05    5.68
;
_shelx_res_checksum                15918
_shelx_hkl_file
;
   0   0  -1-74.1497 58.8508   5
   0   0  -2 580054. 27434.7   8
   0   0  -2 527581. 27438.4   9
   0   0  -2 545556. 27471.4  16
   0   0  -3-444.742 662.319  43
   0   0  -4 189313. 1009.69  44
   0   0  -4 181.303 513.822   9
   0   0   4 50.6210 487.614   2
   0   0  -4-376.453 739.328  43
   0   0  -4 256189. 1059.52  15
   0   0  -5 292.685 203.060  15
   0  -2   0 4855.50 617.170  45
   0   2   0-5.88679 13.8468   3
   0  -2  -1 43.1694 121.046   2
   0   2   1-6.66656 180.433   3
   0  -2  -1 55.3073 123.672  41
   0  -2  -1 83.2062 179.932  15
   0  -2  -1-94.5983 196.982   3
   0  -2  -1-12.9486 126.352  20
   0  -2  -1-16.4448 137.191  21
   0  -2  -2 519351. 25973.7   9
   0  -2  -2 498696. 25979.4  21
   0   2   2 472569. 25964.3   4
   0  -2  -2 506601. 25999.3  22
   0  -2  -2 529144. 25963.6  20
   0  -2  -2 526840. 25961.6   8
   0   2   2 472381. 25964.8   1
   0  -2  -2 499650. 25970.8   2
   0  -2  -3 15.0021 246.991  30
   0   2   3-8.41682 165.708   2
   0  -2  -3 224.442 145.066  20
   0  -2  -3 54.2861 328.137  21
   0  -2  -3-121.115 433.300  22
   0  -2  -3 753.498 1184.60  40
   0   2   3 90.5095 173.465   4
   0   2   3-83.5485 178.960   1
   0  -2  -3-87.1141 166.579   2
   0  -2  -3 370.141 341.403  35
   0  -2  -3 184.206 206.930  15
   0  -2  -4 146509. 6851.11  15
   0  -2  -4 124082. 6829.95   4
   0  -2  -4 125271. 6830.08   1
   0  -2  -4 117923. 6907.12  22
   0  -2  -4 126548. 6892.50  35
   0  -2  -4 104377. 6875.76  21
   0  -2  -4 147475. 6838.12   8
   0  -2  -4 141182. 6838.17  20
   0  -2  -4 140081. 6848.53   9
   0  -2  -5-94.4626 168.760  20
   0  -2  -5 137.796 146.410   8
   0  -2  -5-213.608 583.556  22
   0  -2  -5-43.4552 275.195   9
   0  -2  -5 413.173 412.349  35
   0  -2  -5-228.954 412.781  21
   0  -2  -5 5.13806 241.304  15
   0  -2  -6 59735.3 3108.24  20
   0  -2  -7 134.443 523.475  22
   0  -2  -7-93.9939 265.211  15
   0  -2  -7 65.9780 287.782   9
   0  -2  -8-27.5116 218.290  15
   0   4   1 75.3894 227.914   3
   0  -4  -1 312.182 207.794  41
   0  -4  -1 60.9229 307.110  22
   0  -4  -1 153.909 232.088  21
   0  -4  -1 100.714 332.279  15
   0  -4  -1-21.3221 117.961  20
   0  -4  -2 124131. 6327.50  22
   0  -4  -2 128542. 6303.42  21
   0  -4  -2 117722. 6277.29   8
   0  -4  -2 125624. 6307.14  15
   0  -4  -2 117837. 6286.39  20
   0  -4  -3-207.222 467.122  22
   0  -4  -3 161.053 209.385  20
   0  -4  -3 575.997 293.143  21
   0  -4  -3 244.069 305.674  15
   0  -4  -3 147.368 137.294   8
   0  -4  -4 97379.3 4643.02  20
   0  -4  -4 80679.2 4659.18   9
   0  -4  -4 83156.8 4665.38  30
   0  -4  -4 89946.7 4655.17  15
   0  -4  -4 91913.0 4675.67  21
   0  -4  -5 13.1414 570.202  22
   0  -4  -5 97.9066 286.536  15
   0  -4  -5 90.2693 182.258  20
   0  -4  -5 146.204 357.912   9
   0  -4  -5 206.456 138.783   8
   0  -4  -6 33247.1 1648.55   8
   0  -4  -6 24351.8 1728.27  35
   0  -4  -7-65.3156 540.035  22
   0  -4  -7-11.9444 286.394  15
   0  -6  -2 8.38629 103.919  15
   0  -6  -2 50126.4 519.755  21
   0  -6  -3 18.9256 304.689  37
   0  -6  -3-136.052 462.428  22
   0  -6  -3-3.46072 140.899   8
   0  -6  -3-67.1343 113.941  20
   0  -6  -3 170.650 380.572  15
   0  -6  -4 29387.1 1541.21   8
   0  -6  -5-9.81643 330.549  37
   0  -6  -5-14.3793 358.644  15
   0  -6  -5-163.920 385.400  35
   0  -6  -5 35.9815 505.020  22
   0   6  -6 8744.15 1429.55  23
   0   6  -6 4003.23 1706.83  32
   0  -6  -6 16838.9 818.213  37
   0  -6   6 800.771 1022.65   7
   0  -6  -6 15654.7 846.792  35
   0   8  -3 4157.59 1331.05  31
   0  -8   4 317.131 902.259   6
   1   1   0-45.6087 58.9195   3
   1  -1   0 26.1740 54.5030   3
   1   1   1 30084.6 1547.64   4
   1   1   1 29977.8 1547.84   1
   1  -1  -1 31480.0 1555.24   4
  -1  -1  -1 27755.7 1576.82  22
   1  -1  -1 31266.8 1554.85  20
  -1   1   1 30038.8 1557.91   1
   1  -1  -1 30188.3 1579.23  22
   1  -1  -1 31991.5 1555.47   1
   1  -1  -1 24175.1 1556.64   2
  -1  -1  -1 31256.7 1559.32   2
   1  -1  -1 28958.1 1551.86   8
  -1   1   1 30033.8 1557.57   4
  -1  -1  -2 29.3725 250.522  21
   1   1   2-13.9038 117.141   2
  -1  -1  -2 2.52325 171.202  44
   1  -1  -2 116.299 116.874   4
  -1  -1  -2-43.9641 113.600   2
   1  -1  -2 143.459 196.243  44
  -1  -1  -2 115.626 239.615  35
  -1  -1  -2 10.5114 164.644   9
  -1   1   2-49.6578 143.457   4
  -1  -1  -2 5.24934 94.3148   1
   1  -1  -2-23.5912 101.047  20
   1  -1  -2-29.9211 125.154   2
  -1  -1  -2-21.8175 90.5061  20
   1  -1  -2-41.2633 119.819   1
  -1  -1  -2-46.2727 187.632  37
   1  -1  -2-17.8436 344.274  22
  -1   1   2 5.69207 147.253   1
   1  -1  -2-371.614 951.586  40
  -1  -1  -2-12.7615 91.1454   4
   1  -1  -2-227.001 234.979  35
   1  -1  -2 38.9097 240.982  21
   1  -1  -2-118.595 147.131   9
   1  -1  -2-28.0229 88.5762   8
   1  -1  -2-39.1948 135.925  15
  -1  -1  -2-8.61665 81.6057   8
  -1  -1  -2-184.603 193.373  30
   1  -1  -3 12013.0 860.427  22
   1  -1  -3 11236.0 783.183  35
   1  -1  -3 13218.5 709.034   9
   1  -1  -3 12518.4 708.790   1
  -1  -1  -3 15060.0 691.449   8
  -1  -1  -3 13309.3 797.275  35
   1  -1  -3 9926.04 773.048  21
   1  -1  -3 14573.8 696.933  20
  -1  -1  -3 12210.6 759.894  37
  -1   1   3 11482.8 691.048   5
  -1  -1  -3 10961.7 798.667  21
   1   1   3 12443.7 712.106   5
  -1  -1  -3 11042.4 696.944   1
   1  -1  -3 15109.2 740.230  44
  -1  -1  -3 15392.5 691.571  20
  -1  -1  -3 10790.4 694.961   4
  -1  -1  -3 12902.7 717.059  44
   1  -1  -3 12654.9 709.144   4
   1   1   3 4978.07 872.114  19
   1  -1  -4 186.189 196.616   1
  -1  -1  -4-96.2545 265.750  44
   1  -1  -4 47.2315 233.889   9
  -1  -1  -4-158.485 149.329   8
  -1  -1  -4 238.872 771.410  32
   1  -1  -4-171.145 818.769  32
   1  -1  -4 366.108 1060.65  12
   1   1   4-16.9544 162.450   2
   1  -1  -4-227.633 225.837  15
   1  -1  -4-32.3595 166.116  20
   1  -1  -4-125.691 149.644   8
  -1  -1  -4 271.142 173.698   4
  -1   1   4 40.7537 171.319   2
   1  -1  -4-802.203 540.584  22
   1  -1  -4-418.132 320.131  44
  -1  -1  -4-537.009 424.072  21
  -1  -1  -4 108.446 258.248   9
  -1  -1  -4 118.902 178.197   1
   1  -1  -4-96.6250 192.017   4
   1   1   4-48.8797 180.795   5
  -1  -1  -4-75.1815 404.768  35
  -1  -1  -4-58.3705 155.412  20
   1  -1  -5 3408.12 651.354  22
  -1  -1  -5 5750.94 432.406  44
   1  -1  -5 5494.96 452.777  44
  -1  -1  -5 6634.96 416.222  15
   1  -1  -5 6015.85 428.333   9
  -1  -1  -5 5784.99 369.354  20
  -1  -1  -5 5549.40 432.990   9
   1  -1  -5 6112.25 374.465  20
  -1  -1  -5 2639.31 661.786  22
   1  -1  -5 6289.79 414.127  15
   1  -1  -6-61.2225 264.303   9
  -1  -1  -6-204.501 277.477  44
   1  -1  -6-4.36624 299.494  44
  -1  -1  -6-147.488 280.348   9
  -1  -1  -6-88.4679 252.748  15
  -1  -1  -6-62.0942 174.037  20
   1  -1  -6 190.536 180.651  20
  -1  -1  -6-41.5041 549.701  22
   1  -1  -6-59.5581 246.512  15
   1  -1  -6-95.7268 505.908  22
   1  -3  -1 12350.7 659.687  20
   1  -3  -1 12038.9 717.608   3
  -1  -3  -1 11336.2 703.676   3
   1  -3  -1 12959.8 792.855  27
  -1  -3  -1 10882.6 653.134  20
   1  -3  -1 10614.6 690.225  22
  -1  -3  -1 14557.6 660.648   2
  -1  -3  -1 12057.9 799.594  38
  -1  -3  -1 15465.5 649.518  41
   1  -3  -1 14853.5 651.234  41
   1   3   1 14299.5 639.293  17
  -1  -3  -1 11111.4 670.337  21
   1  -3  -1 12652.2 664.915  21
   1  -3  -1 9942.82 701.389   7
   1   3   2-159.750 274.952   3
  -1   3   2 164.518 114.181   4
   1   3   2 62.3454 98.2673   4
  -1  -3  -2-65.7425 172.950  20
   1  -3  -2-11.8610 178.468  20
   1   3   2 135.231 100.093   1
  -1  -3  -2-71.0968 169.457   2
  -1  -3  -2-8.65396 356.155  22
   1  -3  -2 175.180 173.240   2
   1  -3  -2 117.006 221.841  21
   1  -3  -2-65.7618 347.389  22
  -1   3   2 56.2449 107.029  17
   1  -3  -2-62.7260 260.627  15
  -1   3   2-176.839 268.834   3
  -1  -3  -2-97.1334 241.838  21
  -1   3   2 10.0831 113.570   1
   1  -3  -3 9536.83 523.295  20
  -1  -3  -3 8400.58 590.231   9
  -1  -3  -3 8393.87 513.226  20
  -1  -3  -3 9297.75 499.504   8
   1  -3  -3 9559.77 502.689   8
  -1  -3  -3 8344.46 686.827  22
   1  -3  -3 8209.01 548.728  30
  -1  -3  -3 8548.26 591.877  21
  -1  -3  -3 9688.90 562.408  15
  -1  -3  -3 8338.59 563.784  30
   1  -3  -3 8648.33 574.755  21
  -1  -3  -3 8942.42 583.674  37
   1  -3  -3 8867.74 697.099  22
   1  -3  -3 10053.8 561.257  15
   1   3   3 8457.94 596.670   3
   1  -3  -4 24.4193 568.809  22
  -1  -3  -4 462.476 302.961  30
  -1  -3  -4 293.625 322.100  37
   1  -3  -4 679.091 391.016  35
  -1  -3  -4 172.816 136.967   8
   1  -3  -4 266.830 305.230   9
   1  -3  -4-28.8404 146.640   8
  -1  -3  -4 82.2706 177.771  20
  -1  -3  -4 182.581 391.134  21
  -1  -3  -4 219.297 329.539   9
   1  -3  -4 534.590 387.042  21
   1  -3  -4 78.7193 250.727  15
  -1  -3  -4 173.494 256.285  15
  -1  -3  -4 567.590 576.261  22
   1  -3  -4-3.59910 183.382  20
  -1  -3  -4 290.045 393.163  35
   1  -3  -5 4512.92 358.508  15
  -1  -3  -5 2676.11 644.519  22
  -1  -3  -5 4526.77 275.435   8
   1  -3  -5 2982.72 466.348  35
  -1  -3  -5 3186.80 486.268  21
  -1  -3  -5 3619.76 488.639  35
   1  -3  -5 3026.88 634.853  22
   1  -3  -5 4454.46 395.281   9
  -1  -3  -5 4869.08 359.509  15
  -1  -3  -5 4390.07 414.485   9
  -1  -3  -5 4050.27 434.742  37
  -1  -3  -5 4592.21 292.150  20
   1  -3  -5 4562.87 297.358  20
   1  -3  -5 2565.30 450.036  21
   1  -3  -5 1713.53 422.813  37
   1  -3  -6-10.6621 148.033   8
   1  -3  -6 259.128 394.472  35
   1  -3  -6-3.75682 184.439  20
  -1  -3  -6-20.1247 146.353   8
  -1  -3  -6-345.648 413.658  35
  -1  -3  -6 21.8243 322.181   9
   1  -3  -6 13.4502 561.507  22
  -1  -3  -6-68.6628 596.284  22
  -1  -3  -6-89.5835 272.236  15
   1  -3  -6-5.44188 261.519  15
   1  -3  -7 50.9701 65.1287   8
  -1  -3  -7 74.3152 282.974  15
   1  -3  -7 145.817 540.176  22
   1  -3  -7-38.9754 275.548  15
  -1  -3  -7-40.4988 544.576  22
  -1  -3  -8 195.201 504.950  22
   1  -3  -8-82.7929 257.479  15
  -1  -3  -8 11.3237 257.202  15
   1  -3  -8-102.407 468.966  22
  -1  -5  -1-17.4684 326.230  22
   1  -5  -1 126.034 212.115  41
  -1  -5  -1 48.5831 203.898  41
   1  -5  -1-33.7245 324.409  22
   1  -5  -2 39.4375 233.828  21
  -1  -5  -2-54.5538 144.789   8
  -1  -5  -2 255.415 341.093  15
   1  -5  -2 54.7935 150.433   8
  -1  -5  -2 20.6967 115.370  20
  -1  -5  -2 82.1190 425.192  22
   1  -5  -2-385.386 361.673  15
   1  -5  -2 9.88259 402.258  22
  -1  -5  -2-354.947 257.515  21
   1  -5  -2 79.9878 210.846  20
   1  -5  -3 2310.29 386.071  37
  -1  -5  -3 4233.23 247.784   8
  -1  -5  -3 3716.00 302.569  20
   1  -5  -3 3809.07 352.767  21
   1  -5  -3 2132.10 518.434  22
  -1  -5  -3 3201.15 521.393  22
  -1  -5  -3 2888.28 413.364  15
   1  -5  -3 3376.49 414.165  15
  -1  -5  -3 3818.08 368.476  21
   1  -5  -3 3316.50 304.245  20
   1  -5  -4 11.5579 488.517  22
   1  -5  -4 75.9121 141.187   8
  -1  -5  -4 35.8502 497.036  22
  -1  -5  -4 76.8161 313.833  15
   1  -5  -4 92.9995 218.511  20
  -1  -5  -4-258.098 213.566  20
   1  -5  -4 217.663 314.144  15
   1  -5  -4-9.50988 319.357  37
  -1  -5  -4-185.081 134.776   8
   1  -5  -5 260.949 593.781  22
   1  -5  -5 2825.22 188.266   8
   1  -5  -5 1947.85 405.608  35
   1  -5  -5 1861.71 364.861  37
   1  -5  -5 157.089 343.292  15
  -1  -5  -5 2041.24 425.896  35
  -1  -5  -5 94.0569 595.332  22
  -1  -5  -5 148.696 342.346  15
   1  -5  -6 11.5285 368.992  35
  -1  -5  -6-54.2600 569.289  22
  -1  -5  -6 84.7350 316.678  15
   1  -5  -6-59.5339 328.170  37
   1  -5  -6-65.5924 551.988  22
  -1  -5  -6-36.2601 380.540  35
   1  -5  -6-82.3912 312.613  15
   1  -5  -7 104.428 544.531  22
  -1  -5   7 381.367 706.367   7
  -1  -5  -7 675.812 383.346  35
   1  -5  -7-43.9756 313.767  15
  -1  -5  -7-38.7521 322.724  15
   1   5  -7-602.265 1838.34  40
   1   5  -7 3272.99 1114.23  31
   1  -5  -7 439.007 361.936  35
  -1  -5  -7-133.658 574.521  22
  -1   5  -7 199.099 1960.81  32
  -1  -7  -3-50.7904 131.992   8
  -1  -7  -3 11.7172 449.832  22
   1  -7  -3 147.488 449.406  22
  -1  -7  -3 8.39928 54.5344  15
   1  -7  -3 698.458 145.193   8
  -1  -7  -4 73.8038 491.224  22
   1  -7  -4 548.283 493.197  22
  -1  -7  -4-8.19672 349.546  15
   1  -7  -4 32.0568 312.946  15
   1   7  -4 73.8186 1222.28  28
   1  -7   4-148.565 472.779  26
   1  -7  -4 50.1014 134.064   8
   1  -7  -4 118.563 318.332  37
  -1  -7   5 913.163 427.043  21
  -1  -7  -5 342.870 320.723  37
   1   7  -5-285.516 1233.96  28
   1  -7  -5-124.825 362.645  15
  -1   7  -5 725.075 1918.05  16
   1  -7   5 101.672 470.001  22
  -1  -7   5 292.960 436.772  25
  -1  -7  -5 228.373 503.562  22
  -1  -7   5 376.874 968.311   6
  -1  -7   5-289.265 357.973  11
   1   7  -5 721.250 1725.82  12
   1  -7  -5 555.225 353.224  35
   1   7  -5-2383.79 1198.54  31
   1  -7   5 112.565 246.904  25
   1  -7   5 861.451 1710.99  39
  -1  -7  -5 187.796 366.570  35
  -1  -7   5 844.278 1111.63  27
   1  -7   5 181.640 903.495  24
   1   7  -5 755.759 1121.73  32
  -1  -7   5-294.932 883.390  26
   1  -7   5-58.8578 899.335  27
   1  -7  -5 776.012 317.672  37
  -1   7  -5-71.1032 442.411  28
   1  -7  -5-34.9846 481.159  22
  -1  -7   5 153.134 865.040  24
   1  -7   5 682.583 429.635  21
   1  -7   5 216.800 436.994  26
  -1  -7  -5-7.99142 373.406  15
   1  -7   5 617.422 689.407  36
  -1  -7   5 575.011 349.078  18
  -1  -7   5-404.547 778.818   7
  -1  -7   6 40.3971 1375.89  19
   1   7  -6-1129.44 1842.90  16
   2   0   1 19.4018 42.7109   2
   2   0   1 18.1219 81.1493   5
   2   0  -2 746.772 200.414   4
   2   0  -2 1034.25 147.459  15
  -2   0  -2 981.478 267.419  35
   2   0   2 536.076 317.862   6
  -2   0  -2 518.173 287.687  21
   2   0  -2 751.678 210.914   1
   2   0  -2 882.498 491.699  10
  -2   0  -2 860.706 362.383  43
   2   0   2 755.891 148.639   5
   2   0   2 804.711 117.669   2
   2   0  -2 238.801 711.659  16
  -2   0  -2 925.599 341.763  22
   2   0  -2 1161.96 459.661  23
   2   0  -2 770.459 318.025  22
  -2   0  -3-100.132 468.630  22
   2   0  -3 258.370 165.726   5
   2   0  -3-275.341 927.770  16
   2   0   3 3.83992 144.250   2
  -2   0  -3-171.131 376.056  21
   2   0  -3-377.395 663.805  43
   2   0  -3-24.0200 433.919  22
   2   0   3 38.0737 150.925   5
  -2   0  -3-530.659 565.374  43
   2   0   3-69.5299 376.031   6
   2   0  -3 196.494 157.615   9
   2   0  -3 101.770 578.099  23
  -2   0  -4 486.739 511.579  43
  -2   0   4-104.533 172.472   2
  -2   0  -4 98.3394 227.628  15
   2   0  -4-50.2974 218.593  15
   2   0   4 215.658 158.115   2
  -2   0  -4 217.006 261.580   9
   2   0  -4 176.580 635.367  43
  -2   0  -4-121.390 532.381  22
   2   0  -4 394.786 360.699  44
  -2   0  -5 86.6859 286.360  44
  -2  -2   0-109.328 349.216  38
   2   2   0 288.860 100.127   3
   2  -2   0 62.8619 194.803   7
  -2  -2   0-6.09628 139.886  21
  -2  -2   0 138.520 337.665  24
  -2  -2   0-92.7591 126.399   3
  -2   2   1-18.2930 93.0260   1
   2  -2  -1 66.2980 193.352  22
   2  -2  -1-28.3102 176.779  15
  -2   2   1 99.2733 91.1486   4
   2  -2  -1-60.5979 220.928   7
   2  -2  -1-40.4763 134.538  41
  -2  -2  -1 66.5005 124.301   2
  -2  -2  -1 11.8413 210.608  22
   2  -2  -1 134.482 212.284   3
  -2  -2  -1-179.719 259.983   9
   2   2   1-150.436 191.260   3
  -2  -2  -1-35.1172 112.754  41
   2  -2  -1 65.5879 98.4092   8
  -2  -2  -1-37.3382 123.440  20
   2  -2  -1 48.0159 125.671  21
   2   2   1-171.503 255.992  28
  -2  -2  -1 26.8096 174.933  21
  -2  -2  -2 72.5735 133.197  20
   2   2   2 199.782 90.2759   4
   2  -2  -2 392.785 221.216  37
   2  -2  -2 331.430 172.572  30
  -2  -2  -2 401.396 226.189  37
   2  -2  -2 545.212 156.102   2
  -2   2   2 349.188 148.161   1
  -2   2   2 410.888 150.546   4
   2  -2  -2 271.555 228.954   9
  -2  -2  -2 391.047 147.181   2
  -2  -2  -2 227.985 269.970   9
   2  -2  -2 278.837 344.600  22
   2  -2  -2 174.281 224.850  21
  -2  -2  -2 308.136 264.966  21
   2   2   2 99.4391 91.5875   1
   2  -2  -2 473.334 143.010  20
   2  -2  -2 357.224 178.382  15
  -2  -2  -2 220.871 95.3906   8
  -2  -2  -3 38.0567 138.351  20
   2  -2  -3-79.5505 267.720  37
   2   2   3 77.1797 160.993   2
   2  -2  -3 332.325 330.706  35
   2  -2  -3 195.757 174.821   2
  -2   2   3 59.2081 181.293   4
   2  -2  -3-108.733 128.755   8
   2   2   3-12.8634 107.290  13
  -2  -2  -3 391.304 1143.49  40
  -2   2   3 219.558 189.623   1
  -2  -2  -3-81.9323 159.455   2
  -2  -2  -3 93.6355 268.418  30
   2  -2  -3-80.5713 107.280   4
   2  -2  -3 55.8760 312.813  21
   2  -2  -3 11.4118 240.658   9
   2  -2  -3-10.6936 484.038  22
  -2  -2  -3-32.5090 269.328  37
   2  -2  -3 165.980 201.015  15
   2  -2  -3-71.2441 108.530   1
  -2  -2  -3 361.008 358.001  21
   2  -2  -3 97.1002 154.909  20
   2  -2  -4 43.1231 126.806   4
   2   2   4 33.0061 176.456   2
   2  -2  -4-81.3942 148.452   8
   2  -2  -4-93.1113 369.108  21
  -2  -2  -4 374.836 1057.85  40
   2  -2  -4 155.462 169.975  20
   2  -2  -4-17.9744 329.559  37
  -2  -2  -4-422.123 445.817  21
  -2  -2  -4 104.144 277.129   9
   2  -2  -4 227.189 226.696  15
   2  -2  -4 43.2077 369.115  35
  -2  -2  -4-2.88816 149.914  20
   2  -2  -4 166.003 126.917   1
   2  -2  -4-179.115 550.625  22
  -2  -2  -4 109.180 329.877  37
  -2  -2  -4 14.6469 142.695   8
  -2  -2  -4 71.4849 394.717  35
   2  -2  -5 156.425 392.798  35
  -2  -2  -5-122.218 598.429  22
   2  -2  -5-188.365 241.968  15
   2  -2  -5 47.5541 255.648   9
  -2  -2  -5-220.924 248.347  15
   2  -2  -5-117.266 568.983  22
   2  -2  -5-84.1966 179.649  20
  -2  -2  -5-103.219 145.043   8
  -2  -2  -5 76.9713 418.897  35
   2  -2  -5-52.0005 155.435   8
  -2  -2  -5 25.0627 159.178  20
  -2  -2  -5 176.491 438.122  21
  -2  -2  -5-36.9684 283.928   9
  -2  -2  -5 290.011 346.369  37
  -2  -2  -6-68.3404 564.840  22
   2  -2  -6-3.92710 178.795  20
   2  -2  -6-54.8793 153.832   8
   2  -2  -6-66.1006 537.908  22
  -2  -2  -6-38.5427 262.412  15
  -2  -2  -6 130.847 264.120   9
   2  -2  -6 15.6806 250.079  15
   2  -2  -6 22.8038 260.137   9
   2  -2  -7-39.6455 508.065  22
   2  -2  -7-125.492 182.885  20
   2  -2  -7-10.7466 254.940  15
  -2  -2  -8 5.60283 226.875  15
   2  -2  -8 58.8752 212.133  15
   2  -4  -1-71.3202 569.235  38
   2  -4  -1 209.361 214.149  41
   2   4   1-122.501 220.834   3
   2  -4  -1 67.5407 285.371  15
   2  -4  -1-66.0991 210.039  21
  -2  -4  -1-82.6694 198.661  41
   2  -4  -1-43.3956 300.982  22
  -2  -4  -1 111.350 564.039  38
  -2   4   1 59.0126 237.092   3
   2  -4  -1-146.290 222.576  20
  -2  -4  -1-6.73557 250.406  21
   2  -4  -2 127.744 319.180  15
   2   4   2-195.758 154.010  17
  -2   4   2-85.6735 137.497   1
  -2   4   2-4.07530 135.705   4
  -2  -4  -2-184.388 337.422  15
  -2  -4  -2-56.5452 138.964   8
  -2  -4  -2-305.531 214.602  20
  -2  -4  -2-133.337 259.090   7
   2  -4  -2 241.000 233.746  21
   2  -4  -2 33.7129 147.662   8
   2  -4  -2-8.87523 374.627  22
   2   4   2 36.0588 272.626   3
   2  -4  -2-281.757 228.681  20
  -2  -4  -2-127.930 291.824  21
  -2  -4  -3 91.9759 309.289  15
   2  -4  -3 388.915 297.246  15
   2  -4  -3-194.497 228.940  30
  -2  -4  -3 449.938 467.007  22
   2  -4  -3-33.7416 287.376  37
  -2  -4  -3 182.258 300.562  37
   2  -4  -3 195.373 260.786  21
  -2  -4  -3 20.2642 211.837  20
   2  -4  -3 93.5840 140.093   8
  -2  -4  -3 80.2339 126.832   8
   2  -4  -3 306.721 448.824  22
  -2  -4  -3 335.860 319.081  21
   2  -4  -3 131.906 214.043  20
  -2  -4  -4 64.3419 129.777   8
  -2  -4  -4 224.310 288.349  15
   2  -4  -4-134.523 269.967  15
   2  -4  -4 77.9340 202.882  20
  -2  -4  -4-13.0142 378.237   9
   2  -4  -4 11.0169 490.607  22
   2  -4  -4 19.9974 143.392   8
  -2  -4  -4-345.528 316.066  37
  -2  -4  -4-11.7870 497.940  22
  -2  -4  -4-33.2999 183.811  20
  -2  -4  -4-180.323 281.031  30
   2  -4  -4-201.066 316.216  37
  -2  -4  -4 319.775 372.455  21
  -2  -4  -5-64.4911 377.340   9
   2  -4  -5-251.916 199.477  20
  -2  -4  -5-107.720 567.173  22
  -2  -4  -5 331.056 135.178   8
   2  -4  -5 28.8037 336.210  37
  -2  -4  -5-12.3782 396.806  35
  -2  -4  -5 400.932 407.987  21
  -2  -4  -5-53.2139 293.512  15
   2  -4  -5 277.723 380.821  35
   2  -4  -5-23.4839 146.947   8
  -2  -4  -5 195.135 326.240  37
   2  -4  -5 38.1727 551.889  22
   2  -4  -5 211.156 277.461  15
   2  -4  -6-50.3632 347.344  37
  -2  -4  -6 232.700 566.386  22
   2  -4  -6 201.625 192.367  20
  -2  -4  -6-18.1721 295.861  15
   2  -4  -6-85.7638 279.697  15
   2  -4  -6-130.493 554.861  22
   2  -4  -6-311.721 385.368  35
   2  -4  -6-79.5725 151.422   8
  -2  -4  -6-101.991 341.375  37
  -2  -4  -6-25.1563 397.849  35
   2  -4  -7 25.4998 536.017  22
  -2  -4  -7 41.4486 562.896  22
  -2  -4  -7-79.4612 291.631  15
   2  -4  -7-52.0554 283.058  15
  -2   4  -8 947.499 1954.15  40
   2  -6  -2-10.1380 420.560  22
  -2  -6  -2 184.617 143.304   8
  -2  -6  -2 131.522 294.224  21
  -2  -6  -2 8.52975 152.391  15
   2  -6  -2 33.6880 158.646   8
  -2  -6  -2 86.8461 428.578  22
  -2  -6  -3 41.4466 390.924  15
   2  -6  -3 16.0408 211.675  20
  -2  -6  -3-212.845 307.232  21
  -2  -6  -3-11.6734 487.935  22
   2  -6  -3 25.9637 149.270   8
   2  -6  -3-63.2917 373.208  15
  -2  -6  -3 101.891 133.434   8
   2  -6  -3-261.622 453.882  22
   2  -6  -3 18.5977 302.854  37
  -2  -6  -3 334.000 311.610  37
   2  -6  -4 13.8745 140.950   8
   2  -6  -4-371.381 485.697  22
  -2  -6  -4-29.6090 359.259  15
  -2  -6  -4 123.844 517.377  22
   2  -6  -4 48.4317 313.450  37
   2  -6  -4 4.98568 221.575  20
   2  -6  -4 42.2275 338.442  15
  -2  -6   5-8.32909 581.594  38
  -2  -6   5-13.4086 373.491  36
  -2  -6   5 295.987 245.055  21
   2  -6  -5-46.6601 143.095   8
  -2  -6   5 91.7053 526.836  24
  -2  -6   5-273.995 619.622  27
   2  -6  -5-202.380 343.312  15
   2  -6  -5 532.938 331.110  37
  -2  -6   5 157.701 428.905  26
  -2  -6  -5 7.35434 350.170  15
  -2  -6  -5 49.1892 379.294  35
   2  -6  -5 360.728 549.378  22
  -2  -6   5-2028.46 961.508  33
   2   6  -5-117.291 521.039  28
   2  -6  -5-154.485 369.041  35
  -2  -6   5 10.0177 268.512  22
  -2  -6   5 24.0939 233.546  25
  -2  -6  -5-86.1667 509.067  22
   2  -6   6 7.77791 311.388  38
   2   6  -6-54.7035 1018.42  28
  -2  -6  -6 288.168 373.912  35
  -2  -6   6 76.2930 930.304   6
   2   6  -6 1062.97 2053.26  32
  -2  -6   6 125.145 339.683  38
  -2   6  -6-393.739 554.812  23
  -2  -6   6 520.318 555.648  27
  -2  -6   6 33.1617 245.005  25
   2  -6   6-2190.81 1203.80  45
  -2  -6   6 1729.11 570.487  33
   2  -6  -6 68.8410 343.276  15
   2   6  -6 759.158 1152.46  23
  -2  -6  -6 108.232 566.688  22
   2  -6  -6 486.605 537.789  22
  -2  -6   6-263.972 358.375  18
  -2  -6   6-329.160 761.524   7
  -2  -6   6 489.503 365.084  11
  -2  -6  -6 14.5240 351.029  15
   2  -6  -6-107.517 320.545  37
  -2  -6   6-86.2203 146.607  21
   2   8  -4 4746.00 1786.69  32
  -2  -8   4-155.454 856.813   6
  -2  -8   5 206.924 1283.07  19
   3   1   0 92.0872 53.2500   3
  -3  -1   0 67.9767 90.2519  21
  -3  -1   0 51.4862 62.5881   3
   3  -1   0 30.1961 54.7320   2
   3  -1  -1 14718.9 771.928  37
   3  -1  -1 14704.2 766.933   4
  -3   1   1 13964.4 767.386   4
   3  -1  -1 15220.1 768.138   1
  -3  -1  -1 13217.8 791.892  22
  -3   1   1 13669.3 767.645   1
  -3  -1  -1 14308.9 759.157   2
   3  -1  -2 232.248 341.381  22
   3   1   2 75.8926 161.191  28
  -3  -1  -2 165.650 79.2105   8
   3  -1  -2-192.833 199.952  37
   3   1   2 235.695 115.467   2
  -3  -1  -2 108.521 200.435   9
  -3  -1  -2 82.6908 259.124  21
  -3   1   2 182.854 162.866   1
  -3  -1  -2 131.982 82.0198  20
  -3  -1  -2 49.0664 216.204  30
   3  -1  -2-28.7265 216.183  35
  -3  -1  -2-17.3856 324.771  22
   3  -1  -2 165.771 227.298  44
  -3   1   2 68.0051 162.316   4
   3  -1  -2 68.0246 127.305   4
   3  -1  -2-13.7927 127.235   1
  -3  -1  -2-150.348 194.500  37
  -3  -1  -2 110.955 111.608   2
   3  -1  -2 97.8810 140.304  15
  -3   1   2-7.80551 67.3458   5
  -3  -1  -3 4993.01 523.684  21
  -3  -1  -3 5988.84 320.503  20
   3  -1  -3 5679.12 371.957   1
   3  -1  -3 6832.88 439.111  44
   3  -1  -3 6451.12 343.472  20
   3  -1  -3 5375.86 369.996   4
   3  -1  -3 7977.11 974.476  12
  -3  -1  -3 6642.95 323.227   8
   3  -1  -3 5140.92 454.663  35
  -3   1   3 4065.42 383.907   4
   3  -1  -3 3888.69 566.869  22
  -3   1   3 3610.18 390.127   1
  -3  -1  -3 5467.12 433.736  37
  -3  -1  -3 4346.50 324.761   4
   3  -1  -3 5359.54 430.328  37
   3  -1  -3 6165.95 355.977   9
   3  -1  -3 618.939 1154.04  40
  -3  -1  -3 4673.30 595.143  22
   3   1   3 4424.14 368.394   5
  -3  -1  -3 6576.72 362.267  44
  -3  -1  -3 4484.65 327.356   1
  -3  -1  -4 39.4707 228.758  15
  -3  -1  -4 89.8636 272.525   9
   3  -1  -4-60.0329 553.326  22
   3  -1  -4 45.2682 220.280  15
  -3  -1  -4 315.638 466.661  21
   3   1   4-179.076 203.130   5
  -3   1   4 95.1726 183.251   2
  -3  -1  -4 474.897 441.342  35
  -3  -1  -4-180.568 169.933   1
   3  -1  -4-160.902 172.534  20
   3  -1  -4 3.84857 154.698   8
  -3  -1  -4-513.747 569.372  22
  -3  -1  -4-124.423 164.283   4
  -3  -1  -4-22.7251 147.550  20
   3  -1  -4-268.370 215.453   1
   3  -1  -4 223.591 204.264   4
   3   1   4 97.1565 160.723   2
   3  -1  -4-74.9332 338.697  44
  -3  -1  -4 26.4374 245.807  44
   3  -1  -5 2743.37 232.465  20
   3  -1  -5 1686.00 241.685   4
  -3  -1  -5 2303.22 206.323  20
   3  -1  -5 2181.03 355.181  44
  -3  -1  -5 2235.65 288.597  44
   3  -1  -5 1854.12 253.141   1
   3  -1  -5 162.042 980.787  12
   3  -1  -5 2332.79 275.578  15
   3  -1  -5 631.134 562.982  22
  -3  -1  -5 2232.79 320.329   9
   3  -1  -5 1644.56 215.944   8
   3  -1  -5 2629.24 287.835   9
  -3  -1  -5 1728.95 473.706  21
   3  -1  -6-89.2510 249.453   9
   3  -1  -6 288.475 201.977  20
   3  -1  -6 167.695 242.844  15
  -3  -1  -6 103.914 286.257   9
   3  -1  -6 4.82484 310.075  44
  -3  -1  -7 30.9760 266.894   9
   3  -3   0 22.8111 142.844   2
   3  -3   0 51.2095 186.903  41
  -3  -3  -1 6872.83 226.082  41
   3  -3  -1 4820.59 341.553   3
   3  -3  -1 5520.16 327.135  22
   3  -3  -1 4902.22 358.284   7
   3  -3  -1 6015.17 465.301  27
  -3  -3  -1 5180.76 353.734  22
   3   3   1 3755.91 463.410  28
   3  -3  -1 5076.03 198.560  18
   3  -3  -1 5492.65 243.764   2
  -3  -3  -1 5305.09 293.766  21
   3   3   1 5985.29 513.346  31
   3  -3  -1 5476.93 203.929  11
   3  -3  -1 5653.98 235.390  21
  -3  -3  -1 5516.29 523.735  38
   3  -3  -1 6692.13 252.569  41
  -3  -3  -1 6135.73 256.663   2
   3   3   1 6126.94 222.278  17
  -3  -3  -2 24.6582 171.265  20
   3  -3  -2 147.775 77.5584  18
  -3   3   2 218.738 143.916   4
  -3   3   2 181.007 139.757   1
   3  -3  -2 233.780 194.613  21
   3  -3  -2 374.526 337.453  22
   3   3   2 171.720 225.366  28
   3  -3  -2 25.3313 187.744  20
   3  -3  -2 277.451 130.168   8
  -3  -3  -2 215.368 266.595  21
   3   3   2 138.629 80.1860   4
  -3  -3  -2 208.452 164.597   2
   3  -3  -2 158.122 78.1204  11
   3   3   2 113.256 81.2277   1
   3  -3  -3 3497.18 513.573  22
  -3  -3  -3 3091.33 398.020  21
   3  -3  -3 3268.25 363.652  37
  -3   3   3 3239.44 273.411   4
   3   3   3 2565.13 378.345   3
  -3  -3  -3 3571.00 254.191  20
  -3  -3  -3 3032.32 390.143   9
   3  -3  -3 3766.93 241.752   8
  -3   3   3 2987.80 273.371   1
  -3  -3  -3 2945.86 347.543  30
  -3  -3  -3 3705.36 350.244  37
   3  -3  -3 3011.28 352.424  21
   3  -3  -3 3916.03 337.055  15
   3  -3  -3 2526.17 295.339  30
   3  -3  -3 3398.03 277.594  20
   3  -3  -4 231.999 323.634  37
   3  -3  -4 191.685 283.002   9
  -3  -3  -4 133.638 404.045  35
  -3  -3  -4 335.120 163.954  20
   3  -3  -4-9.36448 243.443  15
   3  -3  -4 408.618 361.043  21
  -3  -3  -4-259.808 319.762  30
  -3  -3  -4-217.000 316.711  37
   3  -3  -4 175.633 150.306   8
   3  -3  -4 541.749 373.549  35
   3  -3  -4 359.078 188.572  20
  -3  -3  -4 151.175 346.000   9
  -3  -3  -4-28.7941 404.865  21
  -3  -3  -4 88.3553 128.987   8
   3  -3  -4 666.912 561.218  22
  -3  -3  -5 1471.39 351.142  37
   3  -3  -5 1394.42 268.590  15
  -3  -3  -5 1814.91 450.279  21
   3  -3  -5 309.442 360.644  37
   3  -3  -5 1414.74 215.089  20
   3  -3  -5 1446.45 392.430  35
   3  -3  -5 470.853 179.100   8
  -3  -3  -5 1831.09 165.213   8
   3  -3  -5 896.955 571.736  22
  -3  -3  -5 1554.58 344.454   9
  -3  -3  -5 1390.54 430.585  35
  -3  -3  -5 2436.74 289.026  15
   3  -3  -6 167.855 152.460   8
  -3  -3  -6 41.5280 330.118   9
   3  -3  -6 510.501 569.309  22
  -3  -3  -6 28.5242 269.765  15
   3  -3  -6 335.132 259.741  15
  -3  -3  -6 153.282 603.491  22
  -3  -3  -6 270.581 414.979  21
   3  -3  -6-275.880 191.016  20
  -3  -3  -6-13.1932 419.363  35
  -3  -3  -7 23.2669 278.439  15
  -3  -3  -7 29.5198 332.213   9
   3  -3  -7 271.877 512.700  22
   3  -3  -7 285.862 189.735  20
  -3  -3  -7 286.997 547.507  22
   3  -3  -7 616.025 151.044   8
   3  -3  -7 85.9580 270.268  15
  -3  -3  -8-80.5453 264.565  15
   3  -3  -8 15.9842 247.598  15
  -3  -3  -8 39.4671 497.920  22
   3  -5  -1 16.0257 306.636  22
   3  -5  -1 5.95114 62.9387  20
   3  -5  -1 131.098 223.638  41
   3  -5  -2-63.2774 214.211  21
  -3  -5  -2 46.5453 135.664   8
  -3  -5  -2 178.208 343.044  15
  -3  -5  -2 181.729 304.514  21
   3  -5  -2 145.230 157.402   8
   3  -5  -2 142.413 222.332  20
   3  -5  -2 677.072 350.090  15
   3  -5  -2 234.601 400.411  22
  -3  -5  -3 1644.56 371.181  15
   3  -5  -3 1263.44 247.169  20
   3  -5  -3 370.652 171.421   8
  -3  -5  -3 1619.12 486.977  22
  -3  -5  -3 1735.13 323.995  37
   3  -5  -3 581.471 319.172  37
  -3  -5  -3 1315.31 217.146  20
  -3  -5  -3 1519.46 334.133  21
   3  -5  -3 1243.49 357.243  15
  -3  -5  -3 1586.74 153.582   8
   3  -5  -3 255.170 453.005  22
  -3  -5  -4 48.2205 318.973  37
   3  -5  -4 28.3066 146.527   8
  -3  -5  -4-499.107 348.146  21
  -3  -5  -4 192.402 126.054   8
   3  -5  -4 186.464 317.325  37
   3  -5  -4-177.159 494.379  22
   3  -5  -4-41.9346 309.921  15
  -3  -5  -4-12.2409 510.576  22
   3  -5  -4 93.0357 219.658  20
  -3  -5  -4-229.825 267.948  30
  -3  -5  -4-32.6877 327.842  15
  -3  -5  -5 921.253 341.094  37
  -3  -5  -5 933.302 411.418  35
  -3  -5  -5 13.7295 582.525  22
   3  -5  -5 641.889 317.070  15
   3  -5  -5 355.064 367.296  35
  -3  -5  -5-66.0100 329.724  15
   3  -5  -5 1378.82 345.901  37
   3  -5  -5 815.160 221.920  20
   3  -5  -5 1171.00 163.636   8
   3  -5  -5 1307.12 558.024  22
   3  -5  -6 47.8317 145.908   8
  -3  -5  -6 439.671 387.293  35
   3  -5  -6 1037.44 341.330  37
   3  -5  -6-76.2529 359.163  35
   3  -5  -6 6.11271 307.319  15
  -3  -5  -6-50.0086 325.657  37
   3   5  -6 1116.26 538.790  28
  -3  -5  -6 19.9500 315.019  15
  -3  -5  -6 13.8274 562.472  22
   3  -5  -6 241.118 557.701  22
  -3  -5   7 323.064 332.100  18
  -3  -5  -7 596.775 326.214  37
  -3  -5  -7 387.445 378.196  35
  -3  -5  -7-122.316 561.931  22
  -3  -5  -7-6.58391 317.604  15
  -3  -5   7 5.04961 180.676  25
   3  -5  -7-721.508 552.663  22
   3   5  -7 1088.94 1216.97  28
  -3  -5   7 275.202 374.658  26
   3  -5  -7 242.252 305.491  15
  -3  -5   7 44.5001 340.852  11
  -3  -7  -3-175.504 296.004  37
   3  -7  -3 617.815 147.865   8
  -3  -7  -3 8.51968 86.3858  15
   3  -7  -3 911.698 304.318  37
   3  -7  -3 804.680 441.579  22
  -3  -7  -3 95.9182 464.295  22
  -3  -7   4 33.6303 297.614  11
   3  -7  -4-26.2666 91.5321  20
  -3  -7  -4 250.426 312.529  37
   3  -7  -4 48.4726 305.601  37
   3   7  -4 294.518 1205.11  32
   3  -7   4-246.602 557.413  27
   3  -7  -4-45.7691 478.355  22
  -3  -7  -4 8.33001 359.748  15
   3  -7  -4 70.0439 233.039  15
  -3  -7  -4-37.7620 509.874  22
  -3  -7   4 48.7798 299.069  18
   3  -7  -4-49.9192 144.217   8
   3   7  -5 9.07350 1086.45  23
   3  -7   5 350.470 241.198  21
  -3  -7   5 10513.6 1471.07  45
   3  -7   5-434.392 1343.75  39
  -3  -7  -5 65.0264 374.039  15
   3   7  -5 1521.38 2174.26  32
  -3  -7  -5 598.728 312.808  37
  -3  -7   5-184.403 368.960  11
  -3  -7   5 667.433 852.443  26
   3  -7   5 13489.1 1570.19  33
   3  -7  -5 411.286 520.802  22
  -3  -7  -5 539.836 368.708  35
   3  -7  -5 476.629 310.484  37
   3  -7   5 109.307 456.735  22
   3  -7  -5 596.825 349.959  15
  -3  -7   5 162.815 365.835  18
   3  -7   5-86.9468 926.758  24
   3   7  -5 8674.91 1436.48  31
  -3  -7   5-163.965 426.694  25
   3  -7   5 72.9666 692.021  36
  -3  -7  -5 73.7119 492.544  22
   3   7  -5 17.8125 1053.92  28
   4   0   0 6994.31 380.118   4
   4   0   0 6855.46 380.108   1
   4   0   1-3.50523 125.633  28
  -4   0  -1 12.9151 139.106  35
   4   0   1-27.7936 38.2821   2
   4   0   1-53.2406 72.0114  29
  -4   0   1-57.4555 104.415   3
  -4   0  -1-46.2780 133.256  30
  -4   0  -1-41.0528 171.731  21
   4   0  -1-15.5081 308.803  23
   4   0  -1-41.6105 287.006  43
   4   0   2 4976.05 300.619  18
  -4   0  -2 4878.28 417.748  35
   4   0  -2 5258.40 576.553  23
   4   0   2 5331.69 293.258   2
  -4   0  -2 5539.81 322.098  15
  -4   0  -2 4389.75 475.678  22
   4   0  -2 3134.67 483.569  31
   4   0   2 5322.12 303.159  11
   4   0  -2 4281.55 904.220  32
   4   0  -2 4375.64 367.326   4
   4   0  -2 4543.99 373.656   1
   4   0  -2 6384.06 317.031  15
   4   0   2 5732.01 358.391   5
  -4   0   2 3904.10 363.486   4
  -4   0   2 4038.80 370.242   1
   4   0   3 114.690 195.924   5
   4   0   3-31.1897 746.186  19
   4   0  -3-58.1339 235.970   4
   4   0   3-51.5649 136.044   2
   4   0  -3 164.729 625.795  23
  -4   0  -3-74.5750 401.039  21
   4   0  -3-79.0385 247.256   1
  -4   0  -3 294.890 398.898  43
  -4   0  -3 12.3710 442.412  22
   4   0  -3 350.965 955.257  32
   4   0  -4 531.538 394.686  44
   4   0   4 231.593 134.944   5
  -4   0  -4 599.246 235.340  15
   4   0  -4 26.9457 45.0194   8
  -4   0  -4 636.810 1117.96  12
   4   0  -4 958.012 687.979  43
  -4   0  -4-481.762 548.208  22
  -4   0  -4-95.1460 454.342  21
  -4   0  -4 341.504 283.291   9
   4   0  -4 13.2191 618.883  23
   4   0  -4 337.229 208.443  15
   4   0   5 18.8833 138.348   2
  -4   0  -5-67.6938 263.364   9
  -4   0  -5-88.4103 229.551  15
  -4   0  -5-217.160 274.633  44
   4  -2   0 198.520 631.889  19
  -4  -2   0 5198.83 427.768  36
   4   2   0 5779.14 312.794  17
  -4  -2   0 5521.58 356.047  22
   4  -2   0 5049.71 406.178   7
  -4  -2   0 5283.66 476.767  26
   4   2   0 4786.48 300.870   3
   4  -2   0 4681.16 304.053  18
   4  -2   0 5745.52 301.303   2
   4  -2   0 4436.07 305.224  11
  -4  -2   0 4448.06 312.736   3
  -4  -2   0 1316.17 452.692  24
   4  -2   0 7537.43 461.346  38
  -4   2   1 120.320 127.589   1
  -4  -2  -1 292.447 113.987  20
  -4  -2  -1 19.5077 128.966   2
  -4  -2  -1 165.409 204.411  21
   4   2   1 275.529 197.584   3
   4   2   1 244.799 311.345  28
  -4   2   1 14.4223 124.687   4
  -4  -2  -1-6.79645 108.104  41
   4  -2  -1 158.672 97.4116  18
   4  -2  -1 128.342 99.3554  11
   4  -2  -1 320.917 179.230  15
  -4  -2  -1 260.321 228.820  22
   4  -2  -1 7.67897 128.973   2
   4  -2  -1 44.6958 191.593  22
   4  -2  -1 16.4765 228.685   3
  -4  -2  -2 1677.60 172.904   2
   4  -2  -2 1364.57 243.148  37
  -4  -2  -2 1781.83 375.361  22
  -4   2   2 1987.98 208.288   1
   4   2   2 1520.37 164.152  42
  -4  -2  -2 1603.89 146.818  20
   4   2   2 1442.19 158.233  13
  -4   2   2 1532.10 201.617   4
  -4  -2  -2 1606.05 124.223   8
  -4  -2  -2 1744.64 293.436  21
   4  -2  -2 1640.83 229.933   9
   4  -2  -2 2132.21 336.771  22
  -4  -2  -2 1528.90 246.080  37
   4   2   2 1843.60 224.757  28
   4  -2  -2 1610.42 195.456  15
  -4   2   3 37.5171 196.049   4
   4  -2  -3 164.033 137.173   8
  -4  -2  -3 148.010 302.170   9
  -4   2   3 229.568 204.019   1
  -4  -2  -3-129.971 341.747  21
   4  -2  -3 117.200 273.674  37
   4  -2  -3 164.921 142.159   1
   4  -2  -3 213.200 214.177   9
   4  -2  -3-351.539 467.691  22
  -4  -2  -3 77.1355 121.899  20
  -4  -2  -3 65.9800 301.078  30
   4  -2  -3 51.0071 164.739  20
  -4  -2  -3 180.127 455.650  22
   4   2   3 151.157 126.976  13
  -4  -2  -3 842.864 926.934  40
  -4  -2  -3 76.3484 107.058   8
   4  -2  -3-172.487 298.958  35
  -4  -2  -3-8.03549 279.261  37
   4  -2  -3-143.354 275.483  21
   4  -2  -3-90.5811 140.152   4
  -4  -2  -3 54.2619 149.868   2
  -4   2   4 758.884 271.029   4
   4  -2  -4 728.289 170.571   8
  -4  -2  -4 1084.57 306.415   9
  -4  -2  -4 734.885 147.698  20
  -4   2   4 1114.27 285.066   1
  -4  -2  -4 1228.17 485.563  21
   4  -2  -4 125.528 334.966  37
   4  -2  -4 553.905 159.453   1
   4  -2  -4 1339.23 551.228  22
   4  -2  -4 521.264 155.247   4
  -4  -2  -4 766.913 341.541  37
   4  -2  -4 509.243 224.354  15
   4  -2  -4 589.961 186.448  20
   4   2   4 424.611 175.004   2
   4  -2  -4 1196.37 402.754  35
  -4  -2  -4 819.453 418.588  35
  -4  -2  -4 737.909 256.081  15
  -4  -2  -4 1687.82 612.428  22
  -4  -2  -5-45.4435 302.082   9
  -4  -2  -5 278.108 343.946  37
  -4  -2  -5 214.784 115.698   8
   4  -2  -5-94.3511 229.536  15
  -4  -2  -5 65.7993 414.090  35
  -4  -2  -5-233.145 598.124  22
   4  -2  -5-358.622 235.761   9
   4  -2  -5 151.141 160.439   8
   4  -2  -5 36.9964 186.702  20
   4  -2  -5 206.613 301.795  44
   4  -2  -5 267.461 541.742  22
  -4  -2  -5-81.3065 448.873  21
   4  -2  -6 151.248 190.213  20
   4  -2  -6 68.9451 159.077   8
  -4  -2  -6-133.316 439.938  21
   4  -2  -6-270.651 537.679  22
   4  -2  -6 265.369 238.721  15
  -4  -2  -6-168.817 308.150   9
   4  -2  -7-16.7571 189.360  20
  -4  -2  -7 45.9448 387.380   9
   4  -2  -7-149.819 244.521  15
  -4  -2  -8-5.65516 227.353  15
  -4  -2  -8 63.5317 295.235   9
   4   4   1-76.5390 437.276  28
   4  -4  -1 362.485 196.816  21
   4   4   1 30.9621 75.4146  17
  -4  -4  -1 343.909 571.915  38
  -4  -4  -1 248.070 362.397  15
   4  -4  -1 114.998 369.558   7
   4  -4  -1-14.3905 129.903  15
   4   4   1-127.532 212.983   3
   4  -4  -1-182.197 221.722  41
  -4  -4  -1-216.273 330.722  22
   4  -4  -1 74.0072 295.234  22
   4  -4  -1 910.403 247.914  20
  -4  -4  -1 173.437 263.129  21
  -4  -4  -1 69.5799 185.954  41
  -4  -4  -2 627.363 162.387  20
  -4   4   2 650.452 162.808   1
   4   4   2 763.925 185.847  17
   4  -4  -2 683.388 226.486  21
   4  -4  -2 963.434 255.927  20
  -4  -4  -2 553.513 434.044  22
  -4   4   2 553.543 163.359   4
  -4  -4  -2 570.807 140.118   8
  -4  -4  -2 313.891 318.068  21
   4  -4  -2 869.771 395.879  22
   4  -4  -2 1337.43 341.985  15
   4  -4  -2 767.750 170.816   8
   4  -4  -3-78.8405 217.589  20
  -4  -4  -3-97.2790 201.272  20
   4  -4  -3 8.17547 284.820  37
  -4  -4  -3 138.032 329.205  21
   4  -4  -3 48.9265 291.166  15
  -4  -4  -3-138.466 292.192  37
   4  -4  -3 279.723 431.129  22
   4  -4  -3-32.2050 148.513   8
  -4  -4  -3 65.8090 117.877   8
   4  -4  -4-10.6667 161.062   8
  -4  -4  -4 155.006 399.069   9
   4  -4  -4-39.5374 359.507  35
   4  -4  -4 17.3644 203.458  20
   4  -4  -4 435.992 294.467  15
  -4  -4  -4-182.497 352.074  21
   4  -4  -4 283.029 510.451  22
   4  -4  -4 240.625 331.819  37
  -4  -4  -4 362.823 306.715  37
  -4  -4  -4 453.867 303.793  30
  -4  -4  -4 117.150 122.108   8
  -4  -4  -5-77.0437 402.771  35
   4  -4  -5-83.2854 360.206  35
  -4  -4  -5 307.164 404.137  21
  -4  -4  -5-84.2228 296.589  15
   4  -4  -5-207.810 561.638  22
  -4  -4  -5-114.062 339.273  30
   4  -4  -5 21.2358 275.847  15
   4  -4  -5 13.0015 200.452  20
  -4  -4  -5 58.3865 330.940  37
  -4  -4  -5 20.9592 400.521   9
   4  -4  -5 128.104 149.373   8
   4  -4  -5-47.0988 320.778  37
  -4  -4  -6-208.283 592.926  22
  -4  -4  -6 6.15726 295.359  15
   4  -4  -6-14.5797 155.273   8
  -4  -4  -6-246.691 401.246  35
  -4  -4  -6-34.6266 385.043   9
   4  -4  -6 235.566 276.138  15
   4  -4  -6 66.0909 367.888  35
   4  -4  -6 29.7517 340.579  37
  -4  -4  -6-233.896 345.854  37
   4  -4  -6-306.136 204.845  20
   4  -4  -6 353.258 555.801  22
   4  -4  -7-37.0864 516.542  22
  -4  -4  -7 78.8498 395.796  35
   4  -4  -7-149.848 275.274  15
  -4  -4  -7 43.4170 297.597  15
  -4  -4  -7 153.798 577.386  22
   4  -4  -7-58.4820 151.172   8
   4  -6  -2-66.2009 175.018   8
   4  -6  -2-19.2401 395.762  22
  -4  -6  -2-33.8220 136.205   8
   4  -6  -2 40.8605 82.3676  20
  -4  -6  -2-8.62011 196.201  15
  -4  -6  -2 83.6601 302.750  21
   4  -6  -3 226.269 295.280  37
   4  -6  -3-305.935 340.230  15
  -4  -6  -3 114.409 307.889  37
   4  -6  -3-148.766 229.292  20
  -4  -6  -3 416.414 489.279  22
   4  -6  -3 217.655 445.026  22
  -4  -6  -3-25.2068 388.116  15
   4  -6  -3-43.1645 149.474   8
  -4  -6  -3-116.701 329.400  21
  -4  -6  -4-108.886 325.109  37
   4  -6  -4-155.718 228.669  20
   4  -6  -4 265.553 149.964   8
  -4  -6  -4-97.7021 366.112  15
   4  -6  -4 56.7714 311.737  37
  -4  -6  -4 25.2504 522.604  22
   4  -6  -4-66.4581 475.132  22
   4  -6  -4 203.645 324.417  15
  -4  -6   5 264.001 669.942  24
  -4  -6   5 24.7274 653.956  38
   4  -6  -5-28.9070 322.966  37
   4  -6  -5 60.2857 145.831   8
  -4  -6  -5-12.5345 500.463  22
  -4  -6  -5 12.7964 401.764  35
   4  -6  -5-284.049 536.604  22
   4  -6  -5-164.108 223.588  20
  -4  -6  -5-82.1691 355.965  15
  -4  -6   5-323.942 922.025  45
  -4  -6   5-39.6541 296.448  22
   4  -6  -5-443.538 337.008  15
  -4  -6   5-33.2508 510.822  36
  -4  -6  -5-19.7258 319.079  37
  -4  -6   6-46.4163 379.040  38
   4  -6   6 129.971 336.403  38
   4   6  -6 1090.39 1394.04  31
  -4  -6  -6-149.427 377.457  35
  -4  -6  -6 69.3734 318.748  37
  -4  -6   6 317.997 325.983  36
  -4  -6   6-33.2449 478.312  25
   4   6  -6 94.0126 326.934  15
   4  -6   6-2246.47 1502.52  45
  -4  -6  -6-13.7472 585.639  22
  -4  -6   6-74.8037 1106.93  27
  -4  -6   6-589.349 1420.70  39
   4  -6  -6-198.544 332.591  15
   4  -6  -6 146.542 521.992  22
  -4  -6  -6-73.7295 350.741  15
  -4  -6   6-3681.66 1206.44  33
   4   6  -6-217.409 1083.61  28
   4  -6  -6-316.592 315.359  37
   4   6  -6 759.129 1798.23  12
  -4  -6   6-123.400 379.671  21
   4  -6  -6-185.614 144.625   8
  -4  -6   6 9.30838 195.844  22
   4   8  -3-1191.05 2676.81  34
  -4   8  -3-15.7110 570.426  28
  -4   8  -4 223.200 1782.00  16
   5  -1   0 14.2773 96.3768  41
  -5  -1   0 218.757 129.650   4
  -5  -1   0 57.2834 115.301  22
   5  -1   0 103.580 69.5321   2
  -5  -1   0-22.6899 126.663   1
   5   1   0-202.471 130.626   1
  -5   1   0 141.334 63.1405   2
  -5  -1   0 84.4211 131.643  21
   5   1   0-59.4488 259.894  28
   5   1   0 115.336 80.1258  18
   5   1   0-233.650 559.170  32
   5   1   0 12.0276 121.719   4
  -5   1   0 40.2734 103.879   5
   5   1   0 77.9809 79.5752  11
   5  -1   0 69.8743 91.6641  20
   5  -1   0 89.8065 88.4231  29
   5   1   1 382369. 19552.2  42
  -5  -1  -1 356582. 19560.4  22
   5  -1  -1 436483. 19560.2   4
  -5   1  -1 404607. 19553.3   9
   5  -1  -1 394528. 19542.1  11
  -5   1  -1 271993. 19573.9  16
   5  -1  -1 398202. 19547.3  42
   5  -1  -1 401013. 19551.1  37
  -5   1   1 401703. 19548.3   2
  -5  -1  -1 288161. 19542.1   1
  -5   1   1 361700. 19566.0   3
   5   1   1 396657. 19553.5  13
  -5   1   1 380653. 19559.1   4
   5  -1   1 355585. 19561.3   7
   5  -1  -1 389060. 19548.7   2
  -5  -1  -1 363225. 19563.8  21
  -5  -1  -1 388624. 19546.8  15
  -5  -1  -1 292785. 19541.8   4
   5  -1  -1 410913. 19550.2  44
   5   1   1 397289. 19560.1  28
   5  -1  -1 393554. 19541.8  18
   5  -1  -1 435096. 19560.3   1
   5  -1  -1 352250. 19567.6   3
   5  -1   1 410717. 19557.2  29
  -5  -1  -1 443772. 19545.0   2
   5   1   1 375270. 19536.4   1
   5   1   1 376470. 19536.4   4
  -5   1   1 375319. 19559.3   1
   5   1   2-106.431 132.479  29
   5  -1  -2-321.019 187.040   1
   5  -1  -2-210.494 118.432  11
  -5  -1  -2-550.752 249.211  37
   5  -1  -2-348.561 235.001  37
   5  -1  -2-248.677 207.098  42
   5  -1  -2-49.3720 140.948  15
   5   1   2-138.030 234.757  28
   5  -1  -2-136.160 120.239  18
  -5  -1  -2-358.577 405.116  22
  -5   1   2-374.347 224.989   4
  -5   1   2-127.712 288.290   3
   5  -1  -2-341.579 393.288  22
  -5   1   2-340.814 227.926   1
   5  -1  -2-791.653 271.333  35
   5   1   2-197.588 122.129   2
   5  -1  -2-349.322 180.190   4
  -5  -1  -2-41.4977 116.046   2
  -5   1   3 120366. 1050.16   1
  -5   1   3 154091. 1195.45   3
  -5  -1  -3 162064. 1280.64  30
  -5   1   3 125774. 1047.29   4
   5  -1  -3 184933. 816.793   9
   5  -1  -3 187697. 1105.23   1
   5   1   3 168127. 717.423  11
   5  -1  -3 120606. 900.611  28
   5  -1  -3 136112. 1200.42  22
   5   1   3 172487. 833.540   2
   5  -1  -3 183340. 1078.84   4
  -5  -1  -3 169832. 1318.16  35
  -5  -1  -3 159021. 1339.33  22
  -5  -1  -3 160004. 1296.29  21
   5   1   3 167333. 716.400  18
   5  -1  -3 178978. 1018.21  44
  -5  -1  -3 186311. 754.742  20
  -5  -1  -3 156955. 1107.24  37
  -5  -1  -4-81.4502 153.409   4
  -5   1   4 19.3624 38.7004   4
   5   1   4-313.316 212.722   5
   5  -1  -4-1251.19 518.542  22
   5  -1  -4-275.556 211.546  15
  -5  -1  -4-184.001 282.969   9
  -5  -1  -4 9.82507 228.936  15
  -5  -1  -4-177.823 134.027  20
  -5  -1  -4-41.0297 213.585  44
  -5  -1  -4-111.772 480.806  21
  -5  -1  -4 250.209 570.128  22
   5  -1  -4 51.6583 168.877   8
   5   1   4 148.722 151.965   2
   5  -1  -4 256.389 358.221  44
   5  -1  -4-261.258 219.392   4
  -5  -1  -4 44.8611 154.458   1
  -5   1   4 10.0408 38.5632   1
   5  -1  -4-41.5396 182.416  20
   5  -1  -4-169.785 225.203   1
   5  -1  -5 65891.6 3427.66   9
  -5  -1  -5 47642.7 3506.57  22
   5  -1  -5 64988.9 3446.90  44
  -5  -1  -5 67417.2 3447.84   9
   5  -1  -5 74975.5 3437.41  15
  -5  -1  -5 69425.6 3441.42  15
   5  -1  -5 70413.7 3431.99  20
  -5  -1  -5 41759.2 3483.80  21
   5  -1  -6 73.2003 326.802  44
   5  -1  -6-148.799 233.840   9
  -5  -1  -6-48.2724 297.516   9
  -5  -1  -6-386.229 552.560  22
  -5  -1  -6-278.898 253.239  15
   5  -1  -6-4.44245 6.96896   8
   5  -1  -6 20.0324 234.246  15
   5  -1  -6 80.4169 196.064  20
  -5  -1  -7-38.8354 281.001   9
  -5  -1  -7 47.0362 234.250  15
   5  -3   0 199.014 204.998  41
  -5  -3   0 203.581 425.650  24
   5  -3   0 37.6802 153.887   2
   5  -3   0 31.4926 459.764  38
   5  -3  -1 146240. 8487.93   3
   5   3   1 158737. 8462.72   3
  -5  -3  -1 176899. 8444.74  41
  -5  -3  -1 159419. 8479.30  22
   5   3   1 172261. 8456.73  17
   5  -3  -1 166207. 8450.51  21
   5  -3  -1 161665. 8457.83   2
  -5  -3  -1 128347. 8453.50   2
   5  -3  -1 164169. 8466.68  22
  -5  -3  -1 170647. 8480.72  21
  -5   3   1 180529. 8463.68   4
   5  -3  -1 158429. 8449.09  11
  -5   3   1 181410. 8463.99   1
   5   3   1 137381. 8481.70  28
   5  -3  -1 159012. 8448.59  18
   5  -3  -1 177338. 8453.74  41
  -5   3   2 166.761 172.396   2
   5   3   2-56.4136 185.388  42
  -5  -3  -2 86.0194 159.639   2
   5   3   2 45.9365 54.7156   1
   5   3   2-48.6998 264.619  28
  -5  -3  -2 83.5001 154.532  20
   5  -3  -2 184.899 91.4462  11
   5  -3  -2-4.19501 183.851  20
   5   3   2 63.7526 54.7722   4
   5  -3  -2 213.821 309.326   3
  -5   3   2-118.173 154.059   4
   5  -3  -2 93.1828 180.336  21
   5  -3  -2 171.251 92.5844  18
  -5  -3  -2 69.2351 288.866  21
  -5   3   2 62.5166 157.803   1
   5  -3  -2-55.6564 309.550  22
  -5  -3  -2-21.4305 378.422   9
   5  -3  -2 249.081 134.620   8
  -5  -3  -2 370.327 374.093  22
  -5  -3  -2 7.93654 97.4306   8
   5  -3  -2 147.752 176.171   2
  -5  -3  -3 97459.9 5083.42   9
   5   3   3 90933.5 5088.79   3
   5  -3  -3 92250.1 5063.34  30
  -5  -3  -3 101483. 5090.99  37
  -5  -3  -3 94022.8 5112.90  22
  -5   3   3 89037.7 5069.49   1
  -5  -3  -3 96343.7 5051.17  20
  -5  -3  -3 106540. 5075.45  15
  -5   3   3 90440.8 5068.73   4
   5  -3  -3 91014.0 5102.46  22
   5  -3  -3 106219. 5067.19  15
   5  -3  -3 88676.5 5062.53  21
   5  -3  -3 108971. 5058.11   8
  -5  -3  -3 97696.1 5100.76  21
  -5  -3  -3 100004. 5097.91  30
   5  -3  -3 104766. 5063.50  20
  -5  -3  -4-302.190 339.550  30
  -5  -3  -4-532.212 1096.61  40
   5  -3  -4 62.0616 155.682   8
  -5  -3  -4-105.939 253.097  15
   5  -3  -4 35.1883 233.943  15
  -5  -3  -4 188.765 404.353  35
   5  -3  -4-233.828 344.770  35
  -5  -3  -4 366.364 371.286   9
   5  -3  -4 33.3080 520.186  22
   5  -3  -4-120.787 197.753  20
  -5  -3  -4 54.5412 311.680  37
  -5  -3  -4-435.050 522.884  22
   5  -3  -4 17.3589 306.940  37
  -5  -3  -4-302.273 427.791  21
  -5  -3  -4-13.7978 121.770   8
  -5  -3  -5 40428.3 2305.19  22
  -5  -3  -5 41638.3 2262.81  35
  -5  -3  -5 37363.6 2254.82  21
   5  -3  -5 36273.5 2233.60  35
  -5  -3  -5 41855.5 2228.48  37
   5  -3  -6 30.2511 199.929  20
   5  -3  -6 170.583 527.604  22
  -5  -3  -6-53.5930 420.138  35
  -5  -3  -6 114.329 343.865   9
  -5  -3  -6 319.681 441.119  21
   5  -3  -6 3.88437 158.544   8
   5  -3  -6 124.578 252.273  15
   5  -3  -7 18083.0 915.274  15
   5  -3  -7 18275.2 886.050   8
   5  -3  -7 11631.8 1032.63  22
   5  -3  -7 16272.9 895.638  20
  -5  -3  -7 10377.6 975.291  21
   5  -3  -8 279.900 239.039  15
  -5  -3  -8 11.5937 261.017  15
  -5  -5  -1-38.9755 265.641  21
   5  -5  -1 62327.4 507.172  41
   5  -5  -1 2397.70 343.295  22
   5  -5  -1-157.696 382.457   7
  -5  -5  -1-188.576 345.548  22
   5  -5  -1 61920.3 487.387   8
  -5  -5  -1-17.2999 124.109  15
   5  -5  -2 61.4573 387.888  22
  -5  -5  -2 223.792 429.418  22
   5  -5  -2 540.182 300.599  15
   5  -5  -2-13.0254 167.335   8
   5  -5  -2 160.311 230.966  20
  -5  -5  -2 332.871 317.185  21
  -5  -5  -2-50.6646 127.713   8
  -5  -5  -3 45291.3 2331.04  37
  -5  -5  -3 43596.2 2270.88   8
  -5  -5  -3 42439.0 2328.85  21
  -5  -5  -4-143.666 286.316  30
   5  -5  -4 147.001 466.966  22
   5  -5  -4 301.747 228.019  20
   5  -5  -4 350.248 345.796  15
  -5  -5  -4 306.873 319.520  37
   5  -5  -4 27.1893 314.906  37
   5  -5  -4 74.9553 156.323   8
  -5  -5  -4-322.189 360.383  21
   5  -5  -5 20409.4 1324.33  22
   5  -5  -5 22691.7 1199.23  20
  -5  -5  -5 18335.3 1238.98  30
   5  -5  -5 19712.1 1240.14  37
  -5  -5  -5 20389.4 1266.22  21
  -5  -5  -5 22381.5 1254.12  37
  -5  -5  -5 21795.1 1296.12  35
   5  -5  -5 25883.5 1185.12   8
   5  -5  -5 19695.5 1255.54  35
   5  -5  -5 23463.5 1225.02  15
   5  -5  -6 322.307 329.323  37
   5  -5  -6 121.832 535.866  22
   5  -5  -6-17.5231 304.046  15
  -5  -5  -6-414.577 392.956  35
   5  -5  -6-129.581 150.039   8
  -5  -5   6 117.696 296.911  25
  -5  -5  -6 47.1409 324.325  15
  -5  -5   6 470.422 644.311  26
   5  -5  -6-60.4774 215.760  20
  -5  -5  -6-39.8007 328.539  37
  -5  -5  -6 154.035 575.454  22
  -5  -5   6-297.319 595.559  27
   5  -5  -7 8205.33 712.949  22
  -5  -5   7 194.953 990.933   6
   5  -5  -7 10957.4 568.386  15
  -5  -5  -7 8578.13 598.217  37
   5  -5  -7 10618.4 487.718   8
   5   5  -7-698.654 1110.44  28
  -5  -5   7 2190.54 654.598  25
  -5   5  -7 1001.17 1193.63  23
  -5   5  -7 20296.8 2350.98  34
  -5  -5  -7 8304.80 646.281  35
  -5  -5   7 458.374 894.196  27
  -5  -7  -3-271.653 306.779  37
  -5  -7  -3-119.122 316.045  21
  -5  -7  -3-85.0775 465.985  22
   5  -7  -3 16963.8 549.423  22
   5  -7  -3 17518.1 441.321  37
   5  -7  -4 37.9410 176.070  20
   5  -7  -4 292.318 305.504  37
   5  -7  -4-402.210 462.927  22
   5   7  -4-528.136 624.802  23
   5  -7  -4 22.4867 101.446  15
   5  -7  -4-180.648 146.754   8
  -5  -7  -4-127.677 500.446  22
  -5  -7  -4-33.6383 361.508  15
  -5  -7  -4 49.8456 318.795  37
   5  -7   4-111.095 218.334  21
   5  -7  -5 8654.07 538.657  37
  -5  -7   5 3286.95 1517.94  45
   5  -7   5 10523.0 1254.32  33
   5  -7  -5 8685.09 684.704  22
   5  -7   5 5277.41 804.029  36
   5   7  -5 2233.12 1875.18  32
  -5  -7  -5 10493.4 611.206  35
   5  -7  -5 11674.3 436.864   8
  -5  -7  -5 249.066 683.656  22
  -5   7  -5 454.832 503.687  15
   5   7  -5 3594.76 1249.08  23
  -5  -7  -5 9280.74 550.460  37
   5  -7   5-17.7725 588.473  22
   5  -7  -5 8311.96 536.896  15
   5  -7   5-252.741 1011.10  24
   6   0   0 124369. 6139.27   1
   6   0   0 113835. 6139.41  42
  -6   0   0 118973. 6143.89   1
   6   0   0 122528. 6138.56   4
  -6   0   0 119263. 6142.88   4
   6   0   0 114039. 6131.12  13
  -6   0   1-8.42355 116.031   3
   6   0  -1-42.2703 217.973  44
  -6   0  -1 58.5138 146.130   9
   6   0  -1 152.988 147.692   4
  -6   0  -1-177.176 175.394  35
   6   0  -1-117.836 213.164  42
   6   0  -1-154.108 274.463  28
  -6   0  -1 26.6103 77.2228   1
   6   0  -1 12.6924 96.8200  11
   6   0   1-67.6725 163.847  28
   6   0  -1-41.2046 75.4074   8
   6   0  -1-87.7130 96.3387  18
   6   0   1 71.7985 82.0138  11
  -6   0  -1-46.2167 230.252  21
  -6   0  -1-74.4092 174.896  30
  -6   0   1-7.77649 176.146  25
  -6   0  -1 68.3568 79.4207   4
  -6   0  -1 18.3210 227.793  22
   6   0   1 48.0100 80.4048  18
   6   0  -1-14.3167 151.617   1
   6   0  -2 177739. 8157.63  11
   6   0  -2 140244. 8169.11  44
   6   0  -2 103709. 8178.98  28
   6   0   2 166433. 8157.74  29
  -6   0  -2 171816. 8154.06  15
   6   0   2 148197. 8153.66   7
   6   0  -2 171679. 8150.24  15
  -6   0  -2 140659. 8191.32  35
   6   0   2 164828. 8140.06   2
  -6   0  -2 142874. 8200.78  21
   6   0   2 155851. 8149.74  18
   6   0  -2 143152. 8184.06   4
   6   0  -2 180303. 8157.33  18
   6   0   2 149829. 8177.71   5
   6   0  -2 144381. 8186.56   1
   6   0   2 155022. 8150.13  11
  -6   0  -2 133335. 8194.02  22
   6   0  -3-124.786 248.674   4
   6   0   3-103.112 136.300  11
  -6   0  -3-141.572 194.143  15
   6   0   3-78.0188 208.723   5
   6   0   3-46.5712 115.676   2
  -6   0  -3-84.6248 456.384  22
   6   0   3 569.047 960.681  19
   6   0  -3 188.707 1096.04  32
   6   0  -3-59.4890 662.791  23
   6   0  -3 19.6635 251.656   1
  -6   0   3-45.5954 122.551   4
   6   0   3-92.5677 137.097  18
  -6   0   3 59.1118 135.603   1
   6   0   4 66.4191 185.143  11
   6   0   4 111.244 845.273  19
   6   0  -4 741.433 984.160  32
   6   0  -4 210.020 280.238   4
   6   0  -4 28556.4 571.135  44
   6   0  -4 4.52745 238.389  15
  -6   0  -4 20397.2 680.595  21
   6   0   4-68.2111 184.041  18
   6   0   4 26743.7 443.712   5
   6   0  -4-264.059 293.867   1
  -6   0  -4 31659.5 420.285  15
  -6   0  -4 22114.5 720.799  22
  -6   0  -5 124.738 231.463  15
  -6   0  -5 150.691 278.261   9
   6   0   5 180.322 131.266   2
   6  -2   0 170453. 8220.29   2
  -6  -2   0 129341. 8234.64  15
   6  -2   0 150059. 8225.36  18
   6   2   0 115525. 8269.01  28
  -6  -2   0 141936. 8238.89  21
   6  -2   0 176996. 8222.24  41
   6  -2   0 191852. 8235.28  38
  -6  -2   0 161750. 8239.78  22
   6  -2   0 150929. 8226.59  11
   6   2   0 151773. 8215.91   3
  -6  -2   0 188846. 8243.36  38
   6  -2  -1-147.081 225.418  15
   6   2   1-15.7749 162.687   4
  -6   2   1-96.9811 166.985   4
   6   2   1-27.3602 283.022  42
  -6   2   1-38.2162 138.717   2
   6   2   1-107.550 226.369   3
  -6  -2  -1 72.2128 258.129  22
   6   2   1 303.587 139.181  18
   6  -2  -1-147.504 126.619  11
   6  -2  -1-149.097 151.261  29
  -6   2   1-253.515 168.665   1
   6   2   1-84.5285 169.047   1
   6   2   1 535.323 143.022  11
  -6  -2  -1-24.0377 104.730  41
   6  -2  -1-131.020 125.618  18
   6  -2  -1-233.430 205.762  22
   6   2   1-148.476 379.086  28
   6  -2  -1 33.8616 146.618   2
  -6  -2  -2 49681.5 2637.16  22
   6  -2  -2 51016.9 2606.33  37
   6  -2  -2 53433.4 2591.14   4
   6  -2  -2 50643.3 2572.16  18
   6   2   2 51725.9 2583.27  42
  -6  -2  -2 51600.0 2582.18   2
  -6  -2  -2 51732.4 2608.82  37
   6   2   2 49028.0 2594.76  28
  -6   2   2 49415.5 2604.96   1
   6  -2  -2 47901.3 2616.15  22
   6  -2  -2 49974.2 2572.31  11
   6  -2  -2 47936.5 2570.38  29
  -6   2   2 49881.7 2603.37   4
   6  -2  -2 47346.3 2588.50   2
  -6  -2  -2 47992.8 2622.69  21
   6   2   2 50461.2 2588.23  13
   6  -2  -2 52294.5 2584.81  15
   6  -2  -2 53205.8 2590.76   1
  -6  -2  -2 48819.6 2565.74   8
  -6  -2  -2 45506.6 2569.22  20
   6  -2  -3 34.8590 170.284  20
   6   2   3-69.1684 142.115  13
  -6   2   3-99.9684 214.988   1
  -6   2   3-121.523 177.934   2
  -6   2   3-84.0389 216.287   4
   6  -2  -3-59.7946 267.935  37
  -6  -2  -3 106.238 467.350  22
   6  -2  -3 116.791 144.331   8
   6   2   3 42.8906 212.656  28
  -6  -2  -3-101.929 273.576  37
   6  -2  -3 4.18099 105.379  18
  -6   2   3 83.6035 288.635   3
  -6  -2  -3-251.515 319.720   9
  -6  -2  -3 88.6275 144.979   2
  -6  -2  -3-183.801 307.954  30
   6  -2  -3 150.994 184.673   9
   6  -2  -3 71.4834 152.171   4
  -6  -2  -3-225.308 363.230  21
   6  -2  -3-191.573 285.707  35
  -6  -2  -3 102.796 114.568  20
  -6  -2  -3 376.617 232.884  15
   6  -2  -3-85.8794 153.126   1
  -6  -2  -3 91.2810 98.8175   8
   6  -2  -3-37.2469 438.834  22
   6  -2  -3 76.2052 103.615  11
  -6   2   4 26472.2 2063.04   1
  -6  -2  -4 37887.6 2165.10  22
  -6  -2  -4 38183.2 2088.80  37
   6  -2  -4 44637.4 2050.74  15
   6  -2  -4 31545.2 2088.67  35
   6  -2  -4 38926.5 2046.65   1
  -6  -2  -4 44170.4 2060.37  15
  -6  -2  -4 34559.0 2121.47  21
   6  -2  -4 43777.3 2069.38  44
   6  -2  -4 39192.0 2046.87   4
   6   2   4 40601.8 2042.92  13
  -6  -2  -4 39182.7 2117.58  30
  -6   2   4 26347.6 2061.54   4
   6  -2  -4 43023.1 2048.31  20
   6   2   4 40784.9 2044.38   2
   6  -2  -4 34110.1 2085.81  37
   6  -2  -4 40690.8 2038.74   9
  -6  -2  -4 47324.9 2088.01   9
   6  -2  -5-108.667 192.034  20
  -6  -2  -5 63.9235 252.015  15
  -6  -2  -5-114.332 312.339   9
  -6  -2  -5 97.9588 337.800  37
   6  -2  -5 4.84062 314.411  44
   6  -2  -5-128.706 514.552  22
   6  -2  -5-221.421 230.697  15
  -6  -2  -5 161.398 476.600  21
  -6  -2  -5-632.650 592.199  22
   6  -2  -5 156.511 166.264   8
  -6  -2  -6 9736.68 494.678   9
  -6  -2  -6 414.106 729.954  22
   6  -2  -6 1223.59 654.621  22
  -6  -2  -6 7570.25 623.389  21
   6  -2  -7 73.7002 236.965  15
   6  -2  -7-4.23873 14.4855   8
  -6  -2  -7 48.3315 350.359   9
  -6  -2  -7 39.8918 260.035  15
   6  -2  -7-92.7849 191.661  20
  -6  -2  -7 98.6915 562.803  22
  -6  -2  -8 220.242 307.959   9
   6  -4   0-6.06509 20.7270  20
   6  -4   0-4.35319 210.724  41
   6   4   1 129.134 177.951  17
   6  -4  -1-202.453 231.568  20
  -6   4   1-48.6268 155.711   1
   6  -4  -1 39.0364 170.575  21
  -6  -4  -1 193.470 170.743  41
   6   4   1 89.4080 465.825  28
  -6  -4  -1 331.917 337.143  22
   6  -4  -1-87.4767 225.743  41
  -6  -4  -1 176.340 358.393  15
   6  -4  -1 223.880 286.410  22
  -6   4   1 32.5898 153.790   4
  -6  -4  -1 264.306 289.581  21
   6   4   2 41053.4 1959.50  17
   6   4   2 35604.3 1973.06   3
  -6  -4  -2 37636.0 1996.50  15
   6  -4  -2 32180.1 1977.59  15
  -6   4   2 33689.8 1956.88   1
   6  -4  -2 40265.5 1954.95   8
  -6  -4  -2 39641.2 2006.05  21
  -6  -4  -2 40829.5 2033.07  22
  -6   4   2 34263.1 1957.29   4
   6  -4  -2 40036.0 1967.53  20
   6  -4  -3-48.4406 221.928  20
   6  -4  -3-31.3422 290.818  37
  -6  -4  -3 418.257 292.708  37
   6  -4  -3 203.886 152.984   8
   6  -4  -3-8.67308 413.651  22
  -6  -4  -3-55.2597 468.434  22
  -6  -4  -3 37.8832 310.166  15
  -6  -4  -3 25.0496 106.810   8
   6  -4  -3 362.771 280.219  15
  -6  -4  -3 88.4076 343.353  21
  -6  -4  -4 14442.1 904.096  22
   6  -4  -4 11026.2 810.747  35
  -6  -4  -4 12901.9 787.839  30
  -6  -4  -4 13998.6 794.489  37
  -6  -4  -4 14098.8 831.874   9
  -6  -4  -4 12804.3 812.621  21
  -6  -4  -4 15025.4 766.788  15
   6  -4  -4 13451.7 731.506  20
   6  -4  -5 185.708 264.559  15
  -6  -4  -5-105.702 413.923  35
  -6  -4  -5-350.923 428.245  21
  -6  -4  -5-183.096 331.363  37
   6  -4  -5 59.7985 156.799   8
   6  -4  -5 110.120 320.590  37
  -6  -4  -5-55.2662 601.493  22
   6  -4  -5 32.0117 208.517  20
  -6  -4  -5-246.048 417.414   9
   6  -4  -5 19.2901 339.237  35
   6  -4  -5 163.068 541.965  22
  -6  -4  -5 200.236 346.417  30
  -6  -4  -6 8853.17 702.120  35
   6  -4  -6 9620.48 560.480  20
  -6  -4  -6 8426.63 638.979  37
   6  -4  -6 7947.76 636.981  37
   6  -4  -6 11252.9 593.417  15
  -6  -4  -6 7681.86 703.329  21
   6  -4  -6 11348.6 542.015   8
   6  -4  -7-35.6392 200.331  20
  -6  -4  -7 174.479 410.238  35
   6  -4  -7-84.2809 264.500  15
   6  -4  -7 266.324 153.145   8
  -6  -4  -7 137.188 355.552   9
   6  -4  -7-118.999 499.176  22
  -6  -6  -2-53.4773 340.001  21
   6  -6  -2 8648.02 290.191  20
  -6  -6  -2-103.448 180.450   8
  -6  -6  -2-177.928 446.242  22
   6  -6  -2 9367.45 275.185   8
   6  -6  -3-183.978 238.628  20
  -6  -6  -3-28.3265 322.427  37
   6  -6  -3-242.297 158.428   8
   6  -6  -3-375.126 295.238  37
   6  -6  -3 19.4822 427.384  22
   6  -6  -3-7.33650 225.140  15
  -6  -6  -3-197.756 357.064  21
  -6  -6  -4 8390.15 626.812  30
  -6  -6  -4 9940.05 648.113  37
   6  -6  -4 10403.3 554.418   8
  -6  -6  -4 9334.78 665.473  21
   6  -6  -4 9969.63 588.103  20
   6  -6  -5 108.810 233.757  20
  -6  -6  -5-382.790 404.918  35
   6  -6  -5-138.074 148.557   8
   6  -6  -5-234.523 511.099  22
  -6  -6  -5-67.8245 354.113  15
   6  -6  -5-38.4912 328.711  15
   6  -6  -5 84.3172 317.217  37
  -6  -6  -5-224.946 324.881  37
   6  -6  -6 2458.44 346.140  37
   6  -6  -6 2819.05 267.582  20
  -6  -6   6 947.810 1781.89  39
   6  -6  -6 2997.97 361.530  15
  -6  -6   6-30.3152 489.634  38
   6  -6   6 304.910 398.244  38
   6  -6  -6 3406.10 541.744  22
  -6  -6   6 154.682 1061.63  27
   6   6  -6 51.9545 343.503  15
  -6  -6   6 4960.49 1669.80  33
   6   6  -6 475.563 1848.98  16
  -6  -6   6 2928.60 611.198  36
  -6  -6   6-80.5174 463.441  25
  -6  -6  -6 74.3423 390.577  15
  -6  -6  -6 2891.95 426.915  35
  -6  -6   6 109.362 284.097  22
   6  -6   6 3794.92 1516.94  45
   6  -6  -6 3483.39 198.897   8
  -6  -6  -6-27.7434 593.499  22
  -6  -6  -6 2443.60 357.324  37
  -6  -6   6 1754.32 449.686  21
  -6  -8   3 36.8059 286.252  11
  -6  -8   3 28.4581 281.570  18
   6   8  -3 250.993 563.597  23
   7   1   0 55.4864 143.874   4
   7  -1   0 266.992 110.866  20
  -7  -1   0-122.123 172.075   4
  -7   1   0 342.125 76.3241   2
   7   1   0 123.550 105.303  18
   7   1   0-69.7322 246.709  42
  -7  -1   0 126.076 181.654   1
   7  -1   0 194.332 181.943  28
   7  -1   0 325.221 145.042   5
  -7  -1   0 180.433 167.318  15
   7   1   0 176.899 150.541   1
   7   1   0-38.3776 303.069  28
  -7  -1   0 322.484 146.662  22
   7   1   0 195.305 358.805  23
  -7  -1   0 237.124 164.371  21
   7  -1   0 255.676 83.2144   2
   7  -1   0 300.293 81.5762   8
   7   1   0 288.705 107.127  11
  -7  -1   1 55224.9 1521.57  27
  -7  -1  -1 64467.0 1444.62  37
  -7   1   1 56725.8 1426.69   2
   7  -1  -1 50772.3 1468.04   3
   7  -1   1 58762.7 1481.79   7
   7   1   1 59055.3 1461.17  42
  -7  -1   1 118.316 1516.96  39
   7   1  -1 55479.9 1751.90  32
  -7  -1   1 48790.9 1402.93   3
  -7   1   1 55076.3 1468.85   3
   7   1  -1 60.1912 1431.41  43
   7  -1  -1 58902.6 1432.45  28
  -7  -1  -1 44965.8 1426.82   4
  -7   1  -1 58379.6 1440.67   9
   7   1  -1 37369.1 1483.83   4
   7   1   1 66090.7 1421.59  18
   7  -1  -1 62188.8 1423.07  18
   7  -1  -1 58478.1 1430.90  37
   7  -1  -1 61087.2 1448.14  42
   7   1   1 58435.6 1414.56   1
   7   1   1 53033.4 1463.62  28
  -7  -1  -1 57610.5 1498.60  21
  -7  -1  -1 56509.7 1425.49  15
  -7   1  -1 23.3622 1380.87  15
   7   1   1 65780.4 1422.05  11
  -7  -1  -1 59553.4 1485.79  22
   7  -1  -1 41552.1 1484.09  14
   7  -1   1 58875.9 1392.39   2
   7   1   1 58422.2 1414.61   4
  -7   1  -1 41862.8 1500.62  21
   7  -1  -1 63885.8 1447.58  44
  -7  -1  -1 46181.0 1428.75   1
  -7  -1   1-11.1152 1386.91  21
   7  -1  -1 61811.3 1423.80  11
   7   1  -1 54024.5 1550.49  23
   7  -1  -1 61979.7 1428.08  20
   7   1  -1 37410.6 1486.33   1
   7  -1   1 58442.4 1449.30  29
   7  -1  -2-37.4288 178.017   1
  -7   1   2-153.434 207.267   4
   7  -1  -2-309.078 293.048  44
   7   1   2-42.0693 89.0172  11
   7  -1  -2-6.57930 126.375  15
   7   1   2-41.4469 89.6014  18
   7   1   2-267.602 223.412  28
   7  -1  -2-171.444 230.689  42
  -7   1   2-46.8829 235.709   3
   7  -1  -2-227.118 226.058  28
  -7   1   2-110.027 223.899   1
   7  -1  -2 40.9354 215.819  37
  -7  -1  -2-56.0324 104.004   2
  -7   1  -2 61.2702 136.780  15
   7  -1   2-742.404 236.737   5
  -7  -1  -2-127.087 90.4598   1
  -7  -1  -2-112.469 171.011  15
  -7   1   2-330.114 221.265  25
  -7  -1  -2 12.2294 215.397  37
   7  -1  -2-491.334 357.379  22
   7  -1   2-274.999 321.624   7
  -7  -1  -2 146.765 360.514  22
  -7   1  -2-804.285 429.676  21
   7   1   2 100.674 145.063  13
  -7  -1  -2-25.0513 89.7199   4
   7  -1   2-282.017 170.391  11
   7  -1  -2-137.289 121.821  18
   7  -1  -2-92.2864 171.349   4
   7  -1   2-46.3605 164.014  18
   7  -1  -2-245.544 126.155  11
  -7   1   3 17457.5 1322.14   1
   7  -1  -3 25886.1 1279.43  11
  -7  -1  -3 23656.7 1373.11  35
   7  -1  -3 21267.3 1302.22   1
  -7  -1  -3 22068.2 1365.79  30
  -7  -1  -3 22395.4 1325.04  37
   7  -1  -3 19501.3 1301.03  42
  -7  -1  -3 20549.8 1378.54  21
  -7  -1  -3 27342.5 1295.12  15
  -7   1   3 18915.6 1321.95   4
   7  -1  -3 26308.9 1279.60  18
   7  -1  -3 17918.4 1359.82  22
  -7  -1  -3 22302.6 1415.22  22
   7  -1  -3 21996.6 1302.61   4
   7   1   3 25250.2 1266.56  11
   7  -1  -3 25273.5 1273.24   9
   7   1   3 24599.2 1266.15  18
   7   1   3 27309.2 1275.72   2
  -7   1   3 24130.0 1341.65   3
  -7  -1  -3 25301.4 1262.18  20
   7   1   3 24787.0 1281.30  29
   7  -1  -3 21943.7 1311.71  28
  -7  -1  -4-244.125 517.348  21
  -7  -1  -4 137.548 130.801   4
  -7  -1  -4 260.621 232.527  15
  -7   1   4-394.178 285.651   4
  -7   1   4-112.436 284.343   1
   7  -1  -4-150.629 176.617   8
  -7  -1  -4-139.139 294.739   9
   7   1   4-379.982 266.879   5
   7  -1  -4-1165.43 549.491  22
  -7  -1  -4-927.116 619.382  22
  -7  -1  -4-195.890 142.667   1
   7  -1  -4 152.850 243.101   1
  -7  -1  -4-560.457 420.929  35
   7  -1  -4-93.5128 207.159  15
   7  -1  -4 215.371 233.129   4
   7  -1  -4-104.819 399.608  44
   7  -1  -4-21.5883 191.781  20
   7  -1  -5 8689.75 529.599   9
  -7  -1  -5 8623.38 585.006   9
  -7  -1  -5 9324.49 555.648  15
   7  -1  -5 9736.75 523.834   8
   7   1   5 8795.39 507.935   2
   7  -1  -5 8650.62 609.351  44
   7  -1  -5 9541.94 542.293  15
   7  -1  -5 9943.64 538.402  20
  -7  -1  -6-128.122 561.547  22
  -7  -1  -6-60.4329 321.182   9
   7  -1  -6 56.6637 227.434  15
   7  -1  -6-4.50657 47.2663   8
  -7  -1  -6-154.528 243.663  15
   7  -1  -6 200.624 339.329  44
   7  -1  -6 213.647 199.489  20
  -7  -1  -7 174.118 291.229   9
  -7  -1  -7-11.6642 239.471  15
   7  -3   0 80.4161 384.742   7
   7   3   0-10.9567 96.9926  17
   7  -3   0 156.962 322.436   6
   7   3   0 652.470 479.491  28
   7  -3   0 60.3278 155.062   2
  -7  -3   0-128.378 253.455  22
   7  -3   0-9.39286 468.323  38
  -7  -3   0 16.2132 242.990  21
  -7  -3  -1 22491.5 1261.56  22
   7  -3  -1 21194.1 1202.32  21
   7  -3  -1 23886.2 1218.96   2
  -7   3   1 23784.8 1230.35   1
   7   3   1 22089.8 1224.57   3
  -7  -3  -1 27590.2 1203.08  41
   7   3   1 24429.0 1222.89  17
   7   3   1 20917.2 1311.07  28
  -7  -3  -1 22104.2 1256.47  15
  -7   3   1 23658.5 1230.13   4
  -7  -3  -1 23367.7 1261.46  21
   7  -3  -1 23600.4 1233.25  22
   7  -3  -2-43.5505 193.439  20
   7  -3  -2 27.4549 107.268  11
  -7   3   2 82.5530 251.590   3
   7  -3  -2-181.191 242.205  37
  -7  -3  -2 74.2880 84.8329   8
  -7  -3  -2 34.2669 277.140  15
   7  -3  -2 151.257 337.430  22
  -7  -3  -2 82.1487 155.059   2
  -7  -3  -2 143.974 369.871  22
   7   3   2 109.248 213.219  42
  -7   3   2 28.1758 163.612   2
   7   3   2 80.0692 295.860  28
  -7  -3  -2 295.050 397.951   9
  -7   3   2 5.77528 172.087   1
   7  -3  -2 89.0545 178.680   2
  -7  -3  -2-199.202 309.621  21
  -7   3   2 188.005 168.462   4
   7  -3  -2 229.786 106.184  18
   7   3   3 11736.7 829.293   3
   7  -3  -3 15417.0 789.608  15
  -7  -3  -3 14780.0 836.587  37
   7  -3  -3 13987.8 831.879  35
  -7  -3  -3 15462.8 812.600  15
  -7   3   3 11992.8 793.817   4
  -7  -3  -3 12482.3 844.526  30
   7  -3  -3 14029.1 896.161  22
  -7  -3  -3 12066.3 766.310   2
  -7  -3  -3 13429.0 945.236  22
   7  -3  -3 14870.0 769.090   8
  -7  -3  -3 14303.2 888.137  21
  -7  -3  -3 15258.3 744.161   8
  -7   3   3 12858.6 799.663   1
  -7  -3  -3 14805.7 857.793   9
   7  -3  -3 14218.2 782.925  20
   7  -3  -4 166.586 207.211  20
   7  -3  -4 493.960 319.939  37
   7  -3  -4 91.7985 159.207   8
   7  -3  -4 408.793 334.566  35
  -7  -3  -4-43.1079 351.435  30
  -7  -3  -4 432.030 381.143   9
  -7  -3  -4 143.593 281.296  15
   7  -3  -4 48.4525 245.709  15
   7  -3  -4 281.777 514.666  22
  -7  -3  -4 925.669 457.669  21
  -7  -3  -4 187.504 313.343  37
  -7  -3  -4 26.2368 588.064  22
  -7  -3  -5 5330.82 681.884  22
  -7  -3  -5 5910.91 472.665  37
  -7  -3  -5 5951.04 497.472   9
  -7  -3  -5 5779.16 546.274  35
  -7  -3  -5 7198.48 418.769  15
  -7  -3  -5 5365.09 584.744  21
   7  -3  -5 5238.17 367.606  20
   7  -3  -6-72.8051 202.718  20
  -7  -3  -6-313.894 432.493  35
  -7  -3  -6-92.3783 264.961  15
   7  -3  -6 70.2462 509.706  22
  -7  -3  -6-85.6865 377.858   9
   7  -3  -6-229.753 242.416  15
  -7  -3  -6-42.3039 611.013  22
   7  -3  -6-12.0594 168.439   8
  -7  -3  -6-119.568 458.449  21
   7  -3  -7 2201.19 232.636  20
  -7  -3  -7 41.1298 302.841  15
  -7  -3  -7 96.5155 575.908  22
   7  -3  -7 2246.52 270.741  15
  -7  -3  -7 98.9436 395.987   9
  -7  -3  -7 1209.88 433.841  21
   7  -3  -7 2492.27 197.099   8
   7  -3  -7 1119.29 485.269  22
   7  -3  -8-366.514 189.456  20
  -7  -3  -8-122.135 531.695  22
  -7  -3  -8-67.5771 347.779   9
   7  -3  -8-9.60101 231.908  15
   7  -5  -1 3.98460 147.915  11
  -7  -5  -1 17.6260 282.069  21
  -7  -5  -1 187.573 334.608  22
  -7  -5  -1-8.63609 63.6629  15
   7  -5  -1 42.6063 148.341  18
   7  -5  -1 8943.19 293.691  41
   7  -5  -1 7895.07 282.534  20
   7  -5  -2-106.963 241.212  20
  -7  -5  -2 154.255 329.146  21
   7   5   2 118.065 173.175  17
   7  -5  -2 83.3534 109.212  15
   7  -5  -2 97.0590 364.910  22
  -7  -5  -2-135.314 339.519  15
  -7  -5  -2-64.0129 431.360  22
  -7  -5  -2 96.5860 120.838   8
   7  -5  -2-29.7167 155.800   8
  -7  -5  -3 6361.42 420.128  37
   7  -5  -3 4078.32 406.116  15
  -7  -5  -3 4523.14 441.806  15
  -7  -5  -3 232.643 558.575  22
   7  -5  -3 2133.09 497.857  22
  -7  -5  -3 6259.54 457.658  21
   7  -5  -3 4127.08 399.093  37
   7  -5  -4 157.086 159.434   8
   7  -5  -4-80.8670 226.111  20
  -7  -5  -4 94.5747 307.613  37
   7  -5  -4 174.728 310.359  37
  -7  -5  -4 405.804 301.974  30
  -7  -5  -4-33.3316 324.007  15
  -7  -5  -4 366.078 376.808  21
   7  -5  -4-24.0929 328.230  15
   7  -5  -4 9.85279 455.082  22
  -7  -5  -4-237.774 527.418  22
   7  -5  -5 2658.58 376.122  37
  -7  -5  -5 3661.43 382.039  37
  -7  -5  -5 1873.51 365.913  30
   7  -5  -5 420.414 553.490  22
   7  -5  -5 1986.70 340.860  15
  -7  -5  -5 84.1524 600.245  22
  -7  -5  -5 2467.97 450.194  21
   7  -5  -5 3380.47 230.338   8
   7  -5  -5 3237.31 286.548  20
  -7  -5  -5 3472.89 469.214  35
   7  -5  -6 58.5017 225.331  20
  -7  -5  -6 185.724 406.519  35
   7  -5  -6 60.1484 154.163   8
  -7  -5  -6-206.527 334.820  37
   7  -5  -6-9.50589 328.229  37
   7  -5  -6-649.405 522.705  22
   7  -5  -6-22.0847 294.006  15
  -7  -5   6 213.038 271.068  21
   7  -5  -7 1314.42 231.166  20
  -7  -5  -7 1389.46 411.982  35
  -7   5  -7 428.294 1009.58  23
   7  -5  -7 1880.30 177.523   8
  -7  -5   7 78.8013 328.484  21
   7  -7  -3 17.4656 80.3110  20
  -7  -7  -3 19.1390 290.646  37
   7  -7  -3 2226.48 304.638  37
   7  -7  -3 2269.96 424.104  22
   7  -7  -3 2616.39 179.642   8
  -7  -7  -3 18.1800 330.981  21
   7  -7  -4 39.2941 151.169   8
   7  -7  -4 150.148 210.438  20
   7  -7  -4 418.316 294.314  37
   7  -7  -4 418.632 443.812  22
  -7  -7  -4-137.768 309.856  37
   7  -7   4 53.8621 144.299  21
   7  -7   5 1458.15 652.843  36
   7  -7  -5 1578.78 171.631   8
   7  -7  -5 1117.35 232.082  20
   7  -7  -5 1010.93 310.994  37
  -7  -7  -5 1263.83 397.209  35
  -7  -7  -5 1135.79 321.623  37
  -7  -7  -5 543.602 381.467  15
   7  -7   5 77.1999 437.320  22
  -7   7  -5 395.307 311.372  15
   8   0   0 13982.6 209.191  44
   8   0   0 13133.9 223.907  13
  -8   0   0 13242.3 279.321   1
   8   0   0 13144.8 308.535  42
  -8   0   0 12468.9 233.483   9
   8   0   0 13247.5 229.974   1
   8   0   0 13706.6 232.563   4
  -8   0   0 13249.6 261.797  21
  -8   0   0 13615.5 276.075   4
   8   0   1-62.5619 102.635  11
  -8   0  -1-46.0457 102.553  15
   8   0  -1-6.73450 303.504  28
   8   0   1-106.201 227.772  28
   8   0   1 37.6008 205.429  42
   8   0  -1 3.89348 4.32014  17
   8   0  -1-66.6916 94.8712   8
   8   0  -1-130.332 152.455   3
  -8   0  -1-237.640 203.025  35
  -8   0  -1 56.6761 201.814  30
   8   0  -1-44.9381 259.542  44
   8   0  -1-27.3464 258.919  42
   8   0  -1-62.2628 182.220   1
  -8   0  -1 184.637 110.523   4
   8   0   1-64.8780 104.200  18
  -8   0   1 88.3061 107.308   3
  -8   0  -1 7.92173 182.590   9
  -8   0  -1-108.075 259.728  22
  -8   0  -1 39.3337 105.019   1
  -8   0  -1-16.7658 275.300  21
  -8   0   1-46.1790 116.648  21
   8   0  -1-75.6045 171.776   4
   8   0  -1 23.2448 107.021  20
  -8   0  -2 11837.0 619.500  15
   8   0   2 11928.1 613.642  18
  -8   0   2 10479.4 653.195   3
   8   0  -2 12591.2 610.803  15
  -8   0  -2 9636.60 700.720  35
   8   0  -2 12134.8 624.758  18
   8   0  -2 9495.54 713.115  44
   8   0   2 11263.9 623.705  29
  -8   0  -2 9727.72 713.004  30
   8   0  -2 6908.55 738.811  28
  -8   0  -2 8018.14 743.786  22
  -8   0  -2 9620.13 756.186  21
   8   0   2 12228.9 615.634  11
   8   0   2 10673.2 670.237   5
   8   0  -2 12336.7 625.108  11
   8   0   3-229.797 149.569  11
   8   0   3-50.6433 105.266   2
  -8   0   3-733.390 321.463   4
   8   0  -3 768.177 1190.08  32
   8   0   3-99.3092 142.325  18
  -8   0   3-550.019 330.367   1
  -8   0  -3-37.4650 389.108  35
  -8   0  -3-428.817 500.359  21
  -8   0  -3-995.777 509.826  22
  -8   0   3 16.4200 245.642   3
  -8   0  -3-37.5907 191.889  15
   8   0  -3-414.743 464.994  28
   8   0   3-243.155 239.912   5
   8   0   3-121.704 265.778   7
   8   0  -3-389.109 281.584   1
   8   0  -3-48.7004 259.854   4
   8   0   4 3197.17 200.592   2
   8   0  -4 1863.35 1176.69  32
   8   0  -4 2504.72 479.325  44
   8   0  -4 175.327 233.366  15
  -8   0  -4 3672.09 284.835  15
  -8   0  -4 730.736 629.127  22
   8   0  -4 2885.68 238.314   8
   8   0   4 3079.19 220.332  11
  -8   0  -5 5.26461 234.538  15
  -8   0  -5-276.081 441.618  21
  -8   0  -5-66.7515 301.800   9
   8   2   0 7953.79 1092.39  32
   8   2   0 13265.2 431.817  11
   8  -2   0 11475.2 402.845   2
   8   2   0 13223.0 430.030  18
  -8   2   0 243.258 376.386   9
   8  -2   0 12008.1 432.568  29
   8  -2   0 12983.6 425.362  41
   8  -2   0 13239.8 532.688  38
  -8  -2   0 13134.5 581.097  38
  -8  -2   0 10536.8 478.215  21
   8   2   0 8227.13 640.338  28
  -8  -2   0 7713.39 434.110  15
  -8  -2   0 10144.6 462.084  22
  -8   2   0 6.98618 380.340   5
   8   2   0 9036.08 471.724   4
   8   2   0 9072.25 474.848   1
   8  -2  -1-28.7833 118.963  11
  -8   2   1 102.473 131.303   2
   8  -2  -1-44.0967 118.457  18
   8   2   1 91.8392 121.952  11
   8  -2  -1 63.0484 147.429   2
   8  -2  -1-41.9455 246.688   3
   8   2   1-142.637 180.227   3
   8   2   1 29.0989 122.122  18
   8   2   1 29.4444 257.866  42
   8   2   1 141.432 135.312   1
   8  -2  -1-68.3995 138.612  29
   8   2   1-15.3936 365.480  28
  -8   2   1 64.7904 148.419   5
   8  -2  -1-26.3996 208.161  22
   8  -2  -1 103.158 193.924  15
  -8  -2  -1-14.5215 292.848  22
  -8   2  -1 50.9936 807.827  12
   8  -2   1 52.5588 105.450   2
  -8  -2  -1 201.662 276.511  21
  -8  -2  -1 316.757 221.976  15
   8   2   1 19.1597 129.740   4
  -8  -2  -2 5810.15 403.247  37
  -8   2   2 4615.64 427.963   3
   8  -2  -2 5983.62 359.982  15
   8  -2  -2 5630.20 335.447  18
  -8  -2  -2 5569.21 506.138  22
  -8   2   2 5096.87 393.085   1
   8  -2  -2 5261.10 380.840  35
   8  -2  -2 5741.85 336.105  11
   8  -2  -2 4033.43 439.895   3
  -8  -2  -2 5432.41 344.759   2
  -8  -2  -2 6563.45 397.030  15
   8   2   2 6103.41 386.227  42
   8   2   2 6940.22 335.967  18
   8  -2  -2 5323.22 449.206  22
   8  -2  -2 5482.77 362.481   4
  -8   2   2 5377.26 363.230   2
   8   2   2 5525.93 430.438  28
  -8   2   2 5492.44 393.254   4
   8   2   2 5281.09 363.769  13
   8  -2  -2 5732.98 401.198  37
   8  -2  -2 5445.20 361.864   1
   8   2   2 6832.68 335.771  11
   8  -2  -3-28.2801 181.605  20
   8   2   3-73.5125 136.415  29
  -8   2   3-36.9029 222.661   4
  -8   2   3-192.358 299.357   3
   8  -2  -3-217.793 124.475  18
   8  -2  -3-2.53542 123.872  11
   8  -2  -3-22.2484 172.017  42
   8  -2  -3-77.8911 277.328  37
  -8  -2  -3 90.8387 294.209  37
   8  -2  -3-63.5233 165.786   1
   8  -2  -3 225.144 268.912  35
   8   2   3-219.444 240.387  28
  -8  -2  -3 10.8615 347.224  30
  -8  -2  -3 166.528 149.796   2
  -8  -2  -3 168.467 338.003   9
  -8  -2  -3-14.3150 95.0593   8
   8  -2  -3 8.48208 431.796  22
  -8  -2  -3 684.605 509.773  22
   8   2   3 361.278 175.976  13
  -8  -2  -3-89.5174 230.684  15
  -8  -2  -3-319.568 407.166  21
  -8   2   3-257.046 233.031   1
   8  -2  -3 31.7238 166.158   4
  -8   2   3 22.3075 175.713   2
  -8   2   4 1719.34 337.287   1
  -8  -2  -4 3226.77 478.747  35
   8  -2  -4 3990.69 277.888  15
  -8  -2  -4 3552.69 411.270   9
  -8  -2  -4 2506.67 378.513  37
   8   2   4 3080.83 250.360  13
   8  -2  -4 1821.86 387.603  37
  -8  -2  -4 2456.67 449.674  30
   8  -2  -4 3396.32 394.127  44
  -8   2   4 2114.18 334.864   4
  -8  -2  -4 2749.88 514.366  21
   8  -2  -4 2370.61 548.030  22
  -8  -2  -4 3024.67 623.960  22
  -8  -2  -4 4632.10 334.611  15
   8  -2  -4 3694.80 254.801   8
   8  -2  -4 3439.21 275.682  20
   8  -2  -5 230.928 198.263  20
   8  -2  -5 86.5403 169.038   8
  -8  -2  -5 77.8861 357.371   9
  -8  -2  -5 121.972 431.694  35
   8  -2  -5-76.9331 326.579  44
   8  -2  -5 89.3766 486.929  22
   8  -2  -5 8.18047 215.498  15
  -8  -2  -5 15.8223 248.089  15
  -8  -2  -5-68.4317 591.567  22
  -8  -2  -5-451.159 506.974  21
   8  -2  -6 1025.98 217.364  20
  -8  -2  -6 1203.87 498.100  21
   8  -2  -6 1300.41 191.060   8
   8  -2  -6 854.040 244.009  15
  -8  -2  -6 1320.39 273.837  15
  -8  -2  -6 288.917 587.244  22
  -8  -2  -6 973.110 371.787   9
   8  -2  -7 36.8520 199.143  20
  -8  -2  -7-28.7513 353.331   9
   8  -2  -7 30.2398 61.5372   8
   8  -2  -7 96.8798 224.286  15
  -8  -2  -7-124.484 256.088  15
  -8  -2  -7 281.019 541.303  22
  -8  -2  -8-145.695 319.136   9
  -8  -2  -8-94.6436 244.871  15
   8  -4   0 60.6295 157.898  11
   8  -4   0 237.222 157.356   2
   8  -4   0 39.7529 396.138   7
   8  -4   0 15.9718 153.886  18
   8  -4  -1 504.760 168.223  11
   8  -4  -1 1282.31 286.068  20
   8  -4  -1 274.463 166.384  18
   8   4   1 427.391 501.919  28
   8  -4  -1 276.842 179.146   8
  -8  -4  -1 73.0324 159.592  41
   8   4   1 674.218 214.254  17
  -8  -4  -1 138.805 339.978  22
   8  -4  -1 729.623 282.615  22
  -8  -4  -1 1394.23 422.152  15
  -8  -4  -1 773.395 318.989  21
   8  -4  -1 128.547 159.657  21
   8  -4  -2 3498.22 402.566  22
   8   4   2 3270.21 308.369   3
  -8  -4  -2 3151.09 402.728  21
   8   4   2 2931.37 265.750  17
  -8  -4  -2 3114.63 467.718  22
   8   4   2 2983.84 386.670  28
  -8  -4  -2 3441.66 406.655  15
   8  -4  -2 3052.57 375.172  15
   8  -4  -2 3508.56 310.916  20
   8  -4  -3-20.0504 220.921  20
  -8  -4  -3 652.817 363.083  21
   8  -4  -3-85.6699 290.485  37
  -8  -4  -3 166.730 284.836  37
   8  -4  -3 79.3010 292.720  15
  -8  -4  -3 75.8664 313.928  15
   8  -4  -3-213.764 407.926  22
  -8  -4  -3 33.1400 460.057  22
   8  -4  -3 169.136 157.860   8
   8  -4  -4 1890.66 238.635  20
   8  -4  -4 1681.69 192.132   8
   8  -4  -4 847.625 333.258  37
  -8  -4  -4 2037.64 338.930  37
  -8  -4  -4 1829.13 338.448  15
   8  -4  -4 1337.84 294.370  15
  -8  -4  -4 1633.00 445.805   9
   8  -4  -4 399.439 514.650  22
  -8  -4  -4 1408.77 519.018  22
  -8  -4  -4 1879.91 408.555  21
  -8  -4  -4 1260.16 330.132  30
  -8  -4  -5-123.201 326.891  37
  -8  -4  -5 413.367 292.680  15
   8  -4  -5-8.87801 320.452  37
   8  -4  -5 9.37799 254.567  15
   8  -4  -5-147.775 162.613   8
   8  -4  -5 19.1044 216.388  20
  -8  -4  -5 76.3081 336.556  30
  -8  -4  -5 173.097 425.992   9
   8  -4  -5-10.9132 507.862  22
  -8  -4  -5-69.2511 576.780  22
  -8  -4  -5-112.810 442.527  21
  -8  -4  -5-620.664 425.466  35
  -8  -4  -6 664.479 414.717  35
  -8  -4  -6 1141.81 347.515  37
   8  -4  -6 863.089 219.789  20
   8  -4  -6 574.728 267.210  15
   8  -4  -6 789.564 172.640   8
  -8  -4  -6-6.21350 307.260  15
  -8  -4  -6 155.869 419.067   9
   8  -4  -6-88.7503 495.924  22
  -8  -4  -6-56.1110 592.624  22
  -8  -4  -6 1157.65 467.261  21
   8  -4  -7-51.3112 207.018  20
  -8  -4  -7 204.382 406.312  35
  -8  -4  -7 22.7413 421.592  21
  -8  -4  -7 87.3766 291.429  15
   8  -4  -7 54.9839 152.051   8
   8  -4  -7-590.751 474.523  22
  -8  -4  -7-7.57985 400.503   9
  -8  -4  -7 28.1295 584.466  22
   8  -6  -2 1120.11 232.958  20
  -8  -6  -2 122.007 422.631  22
  -8  -6  -2-43.2531 170.809  15
   8  -6  -2-99.7656 362.337  22
  -8  -6  -2 121.914 330.809  21
   8  -6  -2 1190.96 172.785   8
   8  -6  -3 51.2523 245.452  20
  -8  -6  -3 454.289 318.217  37
   8  -6  -3 66.6752 288.367  37
   8  -6  -3 45.2225 406.376  22
  -8  -6  -3-60.1946 522.404  22
  -8  -6  -3 135.652 387.260  15
   8  -6  -3 6.97774 41.6731  15
  -8  -6  -3 38.2591 367.941  21
   8  -6  -3 93.6904 166.157   8
  -8  -6  -4 225.424 292.950  30
   8  -6  -4 1090.53 173.056   8
  -8  -6  -4 153.709 524.598  22
   8  -6  -4 1110.54 247.741  20
   8  -6  -4 639.380 342.001  15
   8  -6  -4 185.762 447.361  22
  -8  -6  -4-136.833 366.893  15
  -8  -6  -4 1061.79 328.851  37
  -8  -6  -4 781.516 371.475  21
   8  -6  -4 1250.65 313.509  37
  -8  -6  -5-12.7134 515.945  22
  -8  -6  -5-70.9417 305.226  30
   8  -6  -5 166.170 237.260  20
   8  -6  -5 62.2548 149.802   8
  -8  -6  -5-67.3820 312.319  37
   8  -6  -5-406.723 308.436  37
  -8  -6  -5-81.0255 403.115  35
  -8  -6  -5 41.9446 401.452  21
  -8  -6   5-335.585 800.168  45
   8  -6  -6 354.126 235.608  20
   8  -6   6 200.243 488.001  38
  -8  -6  -6 241.266 316.022  37
  -8  -6  -6 158.011 388.790  35
  -8  -6   6 118.726 680.146  36
  -8  -6   6-44.0829 676.073  38
   8   6  -6 67.4025 327.218  15
   8  -6  -6 516.927 153.015   8
  -8  -6   6 8.83191 451.353  22
   8  -6  -6 9.19790 306.034  37
  -8  -6   6 436.862 396.573  21
  -8  -6   6 1254.46 1672.69  39
   8   8  -3 451.545 1101.99  23
  -9  -1   0-238.407 219.712  21
   9  -1   0-100.071 151.682  20
   9  -1   0-52.6990 87.7803   3
  -9  -1   0-468.839 255.022   4
   9   1   0-181.716 193.927   1
   9   1   0-224.788 348.836  42
  -9   1   0 87.5036 89.2508   2
  -9  -1   0 98.4549 159.720  22
  -9   1   0-892.295 315.464  21
   9   1   0 42.4134 407.082  28
   9  -1   0-495.273 274.090  28
   9  -1   0-625.074 231.746   5
  -9  -1   0-241.096 215.355  15
   9  -1   0-966.680 663.291  14
  -9  -1   0-325.489 266.369   1
   9  -1   0 61.4139 107.166   8
   9   1   0-144.971 189.899   4
   9   1  -1 40227.8 2463.10  32
   9  -1  -1 34534.0 2166.74   3
   9   1   1 46816.4 2142.74  18
   9  -1  -1 34975.5 2146.65   5
   9  -1  -1 39899.9 2155.85  28
   9   1   1 44662.0 2175.15  42
   9   1  -1 42282.9 2248.50  23
   9  -1   1 44331.3 2135.43  41
   9   1  -1 43922.2 2223.50  43
  -9   1  -1 45979.8 2157.63   1
  -9   1  -1 46569.0 2135.13  15
  -9   1  -1 44844.5 2150.86   9
  -9   1   1 38950.5 2161.49   3
   9  -1   1 40867.3 2158.29  29
   9   1   1 43685.9 2141.03   1
   9  -1  -1 41460.0 2160.49  44
  -9   1  -1 35909.0 2215.59  21
  -9  -1  -1 40383.0 2189.41  21
   9   1   1 39587.6 2179.16  28
   9   1  -1 32743.1 2231.19  28
  -9  -1  -1 42347.8 2144.52  15
   9  -1   1 40440.1 2180.52   5
  -9  -1  -1 42027.4 2145.96  37
   9  -1  -1 42657.4 2164.22  42
   9  -1  -1 43561.9 2143.23  18
   9  -1  -1 44126.7 2143.86  11
  -9  -1  -1 41541.5 2173.62  22
  -9   1  -1 46166.2 2157.73   4
   9   1   1 43080.5 2140.69   4
   9  -1  -1 43431.9 2138.81   8
   9  -1  -1 25770.1 2230.42  14
   9   1  -1 38578.4 2187.20   4
  -9  -1  -1 32750.9 2150.40   4
   9  -1  -1 41355.5 2139.82  13
  -9  -1   1 38464.2 2159.01  21
  -9   1   1 39483.7 2140.28   2
   9   1  -1 37976.4 2189.57   1
  -9  -1  -1 32843.5 2150.69   1
   9  -1  -1 42654.9 2142.40  20
   9   1   1 47101.8 2143.11  11
   9  -1   2 86.3339 159.743  11
  -9  -1   2 17.8106 151.709   3
   9   1  -2 249.460 270.349   4
   9   1  -2-11.5660 276.947   1
   9  -1   2-202.682 174.214  29
   9   1   2 80.2788 104.489  11
  -9  -1  -2-51.8741 121.052   1
   9  -1  -2-33.5606 377.859  14
   9  -1  -2-61.7177 288.017  44
   9  -1   2-233.082 224.354   5
   9  -1  -2 23.9473 234.563  42
   9  -1   2 225.386 315.050   7
   9   1  -2 70.4763 572.824  43
   9  -1   2 99.0726 156.203  18
  -9   1  -2 163.882 230.448   9
  -9  -1  -2-85.8020 257.595  30
  -9   1   2 29.0720 222.132   3
  -9  -1  -2 149.523 203.473  37
   9   1   2 91.8313 259.214  28
  -9  -1  -2 59.4969 170.810  15
  -9   1  -2-3.47308 165.455  15
   9  -1  -2-80.6728 181.341   1
   9   1  -2 147.685 522.231  28
   9  -1  -2 11.8195 287.867  22
  -9  -1  -2-298.945 413.369  22
   9  -1  -2-202.701 252.218  28
   9   1   2-10.7543 156.818  13
   9   1  -2 36.4800 670.623  23
  -9   1   2 71.8674 159.901   2
  -9  -1  -2 95.0760 329.041  21
   9  -1  -2-33.1509 177.252   4
  -9   1  -2-135.155 391.131  21
   9  -1  -2 89.7381 122.058  15
  -9  -1  -2-95.1707 117.964   4
   9   1   2 13.1859 104.172  18
  -9  -1  -2 23.0712 97.4325   2
   9  -1  -3 15867.2 837.714  42
   9  -1  -3 17690.4 836.318   4
   9  -1  -3 13825.2 899.979  22
   9   1   3 18756.9 786.149  18
   9  -1   3 15884.8 845.353   5
  -9  -1  -3 21941.7 824.950  15
   9  -1   3 109.383 810.195   7
  -9  -1  -3 16285.6 857.108  37
   9  -1  -3 17770.2 784.547   9
  -9  -1  -3 17639.8 923.904  35
  -9   1  -3 19282.6 856.111   9
  -9  -1  -3 20454.1 863.565   9
   9   1   3 15393.3 800.382  29
   9  -1  -3 17122.3 836.116   1
  -9  -1  -3 17032.0 975.087  22
  -9   1  -3 1759.35 785.452  15
  -9  -1  -3 14472.1 774.572   1
  -9  -1  -3 14591.6 774.186   4
  -9   1  -3 13163.6 951.582  21
  -9   1   3 16113.5 817.262   2
  -9   1   3 12941.4 844.047   4
   9  -1  -3 20451.3 807.177   8
  -9   1   3 16856.1 862.382   3
   9  -1   3 9154.46 801.271  11
   9   1   3 19027.8 786.315  11
   9  -1  -3 17521.8 846.379  28
  -9   1   3 13433.1 848.967   1
   9  -1   4-77.9634 95.0825   2
   9  -1  -4-125.095 294.517  42
  -9  -1  -4 51.4514 574.586  22
  -9   1  -4 65.1160 229.944   9
   9  -1  -4-193.294 369.053  44
  -9  -1  -4-247.984 413.342  35
   9  -1  -4 154.456 195.278  15
  -9  -1  -4 227.904 231.513  15
  -9  -1  -4-145.363 493.031  21
   9  -1  -4-234.442 197.911  20
   9  -1  -5 7358.84 544.846  44
  -9  -1  -5 3891.74 689.407  22
  -9  -1  -5 7075.22 526.274   9
  -9  -1  -5 4491.29 649.814  21
   9  -1  -5 7741.92 432.187   8
   9  -1  -5 7490.23 447.190  20
  -9  -1  -6 34.4342 330.533   9
   9  -1  -6 31.8576 110.014   8
   9  -1  -6 13.1651 216.125  15
  -9  -1  -6 70.4608 557.427  22
  -9  -1  -6 139.144 473.214  21
  -9  -1  -6 61.5239 250.709  15
   9  -1  -6 122.937 342.089  44
   9  -1  -6 190.935 196.222  20
  -9  -1  -7-192.417 311.384   9
  -9  -1  -7 114.706 231.317  15
  -9  -3   0-16.2507 288.891  21
   9  -3   0 30.0809 179.158  11
   9  -3   0 244.318 149.412   2
  -9  -3   0 78.5842 286.277  22
   9  -3   0-467.778 242.833  20
  -9  -3   0 94.0466 472.019  38
   9  -3   0-87.8822 182.113  18
   9   3   0-176.317 196.789  17
   9  -3   0 120.035 210.738  41
   9  -3   0 82.1420 212.305  22
   9   3   0-130.657 555.256  28
   9  -3   0-164.957 461.141  38
  -9   3   1 15872.1 243.592   2
   9  -3   1 120.152 117.016   2
  -9  -3  -1 17060.6 404.285  15
  -9   3   1 14989.4 310.426   1
   9   3   1 13979.5 427.443  42
   9  -3   1 6.40078 162.340  11
   9   3   1 15839.9 273.115   3
   9  -3   1 49.5094 157.344  18
   9  -3  -1 15270.5 422.642   3
   9  -3  -1 16393.9 190.218  21
   9   3   1 16063.6 837.463  32
   9  -3  -1 15960.6 301.135  22
   9   3   1 17295.2 530.605  28
   9  -3  -1 18015.7 270.024   2
   9  -3  -1 18511.8 270.031   8
  -9  -3  -1 16390.6 403.462  22
  -9   3   1 14272.3 305.364   4
  -9  -3  -1 18367.4 199.845  41
   9   3   1 18291.2 311.288  17
   9   3   1 11393.5 280.644   1
   9  -3  -2 93.8369 202.043  20
  -9   3   2 55.2565 184.970   4
   9   3   2-49.7246 238.370  42
  -9   3   2 247.127 167.708   2
  -9   3   2 87.1350 190.281   1
   9  -3  -2 196.184 235.433  37
  -9  -3  -2-51.8006 158.517   2
  -9  -3  -2 277.334 284.383  15
   9  -3  -2-42.0895 315.457  22
  -9  -3  -2 283.321 378.345  22
   9   3   2-326.195 340.512  28
  -9  -3  -2 474.065 330.014  21
   9  -3  -2 103.369 148.144   8
   9  -3  -3 9466.88 603.857  37
  -9  -3  -3 11150.7 752.786  22
   9   3   3 8425.59 600.768   3
   9   3   3 10415.5 580.414  28
   9  -3  -3 10457.2 572.044  15
  -9  -3  -3 10126.4 614.375  37
   9  -3  -3 7611.76 583.217  35
  -9  -3  -3 9328.29 656.624   9
  -9  -3  -3 9945.35 684.276  21
  -9  -3  -3 11387.3 594.992  15
  -9  -3  -3 8402.51 535.140   2
   9  -3  -3 11734.9 702.571  22
  -9   3   3 8754.69 576.361   4
  -9  -3  -3 9984.85 642.253  30
  -9   3   3 8141.05 578.383   1
   9  -3  -3 10843.0 563.751  20
   9  -3  -4-41.0064 202.749  20
   9  -3  -4 47.5718 157.156   8
   9  -3  -4-48.0789 303.288  37
  -9  -3  -4 236.079 411.907  35
  -9  -3  -4 95.1401 388.733   9
  -9  -3  -4 34.2455 279.425  15
   9  -3  -4-337.556 230.231  15
   9  -3  -4-86.7850 466.351  22
  -9  -3  -4 182.825 555.366  22
  -9  -3  -4 34.1605 345.261  30
  -9  -3  -4 235.688 448.691  21
  -9  -3  -4-252.246 314.774  37
  -9  -3  -5 4007.25 468.262  30
  -9  -3  -5 4913.00 468.632   9
  -9  -3  -5 4422.41 354.957  15
   9  -3  -5 1591.91 414.813  37
  -9  -3  -5 4079.57 651.320  22
   9  -3  -5 4787.29 287.089   8
  -9  -3  -5 4076.38 554.813  21
  -9  -3  -5 3609.31 417.724  37
   9  -3  -5 849.374 538.316  22
   9  -3  -6-80.5470 207.439  20
   9  -3  -6 37.1830 169.104   8
  -9  -3  -6-97.0769 387.468   9
   9  -3  -6-104.458 230.734  15
  -9  -3  -6 22.9569 273.008  15
   9  -3  -6-11.1554 482.801  22
  -9  -3  -6 295.282 591.956  22
  -9  -3  -6-203.214 493.026  21
   9  -3  -7 2028.57 235.233  20
   9  -3  -7 1927.39 193.836   8
  -9  -3  -7-73.7654 392.868   9
  -9  -3  -7-109.879 568.670  22
  -9  -3  -7 1659.07 468.648  21
  -9  -3  -7 1511.26 294.571  15
   9  -3  -8 58.2819 187.824  20
  -9  -3  -8 140.669 361.643   9
  -9  -3  -8-252.329 262.215  15
   9  -5  -1 6956.86 207.230  18
   9  -5  -1 6265.32 206.095  11
  -9  -5  -1 228.354 331.277  22
  -9  -5  -1 8.56929 33.8130  15
  -9  -5  -1 36.3813 293.610  21
   9  -5  -1 5192.61 272.753  20
   9  -5  -2 17.0988 256.060  20
   9   5   2 136.011 186.063  17
   9  -5  -2-161.085 342.631  22
  -9  -5  -2-281.103 382.129  15
  -9  -5  -2 168.964 428.171  22
  -9  -5  -2-28.5212 343.568  21
   9  -5  -2 112.869 165.692   8
  -9  -5  -3 4766.72 397.094  37
   9  -5  -3 1671.81 376.574  37
  -9  -5  -3 3502.74 433.937  15
  -9  -5  -3 2942.01 549.852  22
   9  -5  -3 3768.66 405.960  15
   9  -5  -3 4982.37 288.073   8
  -9  -5  -3 4395.88 452.271  21
   9   5   3 4711.55 302.462  17
   9  -5  -3 1259.09 462.801  22
   9  -5  -3 4636.75 344.262  20
   9  -5  -4 301.791 160.792   8
   9  -5  -4 72.9651 230.177  20
   9  -5  -4 158.670 298.841  37
  -9  -5  -4-101.834 309.490  37
  -9  -5  -4-562.526 513.735  22
  -9  -5  -4 179.874 324.728  15
   9  -5  -4 396.350 482.803  22
   9  -5  -4 22.5398 310.591  15
  -9  -5  -4-163.696 390.822  21
  -9  -5  -4-30.7910 306.961  30
   9  -5  -5 2234.42 269.941  20
   9  -5  -5 1996.22 347.252  37
  -9  -5  -5 2360.41 360.673  37
  -9  -5  -5 2528.27 455.326  35
  -9  -5  -5 1834.34 362.996  30
  -9  -5  -5 2044.00 454.133  21
  -9  -5  -5 2490.65 358.157  15
  -9  -5  -5 2118.27 599.957  22
   9  -5  -5 2391.77 209.393   8
   9  -5  -5 1884.92 518.948  22
   9  -5  -6-91.1229 229.081  20
   9  -5  -6 260.867 158.433   8
  -9  -5  -6-108.176 324.149  15
  -9  -5  -6 308.929 317.918  37
   9  -5  -6-202.078 313.525  37
  -9  -5  -6 107.939 401.769  35
  -9  -5  -6-114.707 443.740  21
  -9  -5  -6-154.810 575.581  22
   9  -7  -3 224.351 141.067  20
  -9  -7  -3-337.092 287.982  37
   9  -7  -3 1659.88 291.252  37
  -9  -7  -3 73.0663 442.224  22
   9  -7  -3 1731.32 170.643   8
  -9  -7  -3-8.58893 71.8196  15
  -9  -7  -3-76.7044 327.372  21
   9  -7  -4-266.618 225.966  20
  -9  -7  -4 173.372 309.942  37
  -9  -7  -4 77.5024 282.633  30
  -9  -7  -4 521.436 357.225  21
   9  -7  -4 121.582 293.532  37
  -9  -7  -4-67.3440 345.428  15
  -9  -7  -4-102.529 497.190  22
   9  -7  -4-52.8518 155.938   8
 -10   0   0 274898. 14960.5   1
  10   0   0 281515. 14959.1  28
 -10   0   0 279008. 14959.4   4
 -10   0   0 266774. 14940.8   9
 -10   0   0 280193. 14952.1  21
  10   0   0 291668. 14935.5  44
  10   0   0 292574. 14928.3  20
  10   0   0 301446. 14951.5   1
  10   0   0 282527. 14947.4  13
  10   0   0 302064. 14928.1   8
  10   0   0 300146. 14951.2   4
  10   0  -1 467.491 358.079  28
  10   0   1-81.7942 134.008  11
  10   0  -1 20.4440 193.703   3
  10   0  -1 39.7835 121.573   8
  10   0   1-142.832 137.210  18
  10   0   1 128.898 290.233  28
  10   0  -1-78.7399 133.476  17
  10   0  -1 222.586 303.324  44
 -10   0  -1 49.6096 216.362   9
  10   0   1 47.8663 266.242  42
 -10   0  -1-103.309 163.845   1
 -10   0  -1-267.784 311.960  22
  10   0  -1-13.6759 193.125   1
 -10   0   1-16.9128 156.809  21
 -10   0  -1 79.7560 114.605  15
 -10   0  -1-212.671 343.837  21
 -10   0  -1-598.856 273.985  30
 -10   0  -1 87.3305 158.834   4
 -10   0  -1 77.4434 243.966  35
  10   0  -1 6.74285 189.851   4
  10   0  -1 190.268 330.535  42
  10   0  -1 68.4555 127.134  20
  10   0   2 103836. 5200.82  18
  10   0  -2 91334.8 5241.65  28
 -10   0  -2 99232.3 5201.53   1
 -10   0  -2 98491.0 5201.63   4
  10   0  -2 79603.1 5227.08  42
 -10   0  -2 90845.6 5240.45  35
 -10   0  -2 97160.2 5255.52  30
  10   0  -2 94231.1 5224.69  44
  10   0   2 97426.6 5208.01  29
  10   0  -2 108408. 5191.13  15
 -10   0  -2 115534. 5199.43  15
  10   0   2 84084.8 5225.96   5
 -10   0   2 105611. 5205.37  25
 -10   0  -2 73153.6 5230.28  22
 -10   0  -2 90196.7 5256.24  21
 -10   0   2 100899. 5198.24  21
 -10   0   2 99127.3 5213.30   3
  10   0  -2 105303. 5200.25   8
  10   0   2 108642. 5222.70  28
  10   0   2 102794. 5200.95  11
 -10   0  -2 104502. 5211.82   9
  10   0  -3 48.4150 260.531   1
  10   0   3-26.1416 139.394  11
  10   0   3 105.820 166.469  29
  10   0   3-59.4869 90.9257   2
 -10   0   3 300.557 297.213   4
  10   0  -3 334.982 419.869  44
  10   0   3 40.4001 139.843  18
  10   0  -3 131.671 142.199  11
  10   0  -3-12.3070 151.664   8
 -10   0   3 352.332 233.001   3
 -10   0  -3-28.7630 275.161   9
 -10   0   3 264.244 310.951   1
 -10   0  -3-92.4931 197.733  15
  10   0  -3-137.590 464.951  28
 -10   0   3 3.55685 422.205  26
  10   0  -3 139.125 142.783  18
  10   0   3-227.083 277.949   5
 -10   0  -3-237.195 466.100  22
 -10   0  -3 183.249 459.342  21
 -10   0  -3-342.700 379.567  35
  10   0  -3-272.828 255.587   4
 -10   0  -4 70625.5 1622.75   9
  10   0   4 58804.1 1551.85  18
 -10   0  -4 74363.9 1588.69  15
 -10   0  -4 47343.4 1711.55  22
 -10   0  -4 47710.1 1706.04  21
  10   0  -4 73996.9 1580.66   8
  10   0   4 60088.7 1553.78  11
  10   0  -5 235.865 349.293  44
 -10   0  -5-67.7312 238.492  15
 -10   0  -5 262.562 471.485  21
 -10   0  -6 246.195 255.911   9
 -10   0  -6-21.9429 207.447  15
  10   2   0 114276. 1475.95  11
  10   2   0 113377. 1474.06  18
  10  -2   0 102138. 1423.60  22
  10  -2   0 95994.0 1469.56  29
  10  -2   0 98672.8 1433.15  41
 -10  -2   0 108341. 1506.22  38
  10  -2   0 96607.9 1448.62  38
 -10   2   0 95848.7 1407.34   9
  10   2   0 86212.7 1756.72  32
  10   2   0 82689.4 1598.41  28
 -10   2   0 86327.6 1520.47   5
  10  -2   0 95550.9 1418.70   2
 -10  -2   0 97746.1 1489.77  22
  10  -2   0 94152.9 1431.17   8
  10   2   0 82423.5 1508.03   4
 -10  -2   0 102113. 1550.71  21
  10   2   0 84100.5 1515.36   1
  10   2   0 79589.5 1557.28  42
  10   2   0 92568.9 1534.21  23
  10  -2  -1 3.89225 169.940  20
  10   2   1-92.3037 289.713  42
 -10   2   1-219.392 138.398   2
  10  -2  -1-189.289 254.738   3
 -10   2  -1 38.2476 233.335   5
  10  -2   1-83.2558 183.346  41
 -10   2  -1 62.1493 862.336  16
  10   2   1-21.3094 135.426  11
  10  -2  -1 52.1892 163.441  37
  10   2   1-80.5355 134.558  18
  10   2  -1 761.650 1092.87  32
  10  -2   1 49.0393 173.612  29
 -10   2   1-15.7768 48.6920   3
  10  -2  -1 108.266 157.234  29
  10   2   1-127.920 359.777  28
  10   2  -1 732.071 608.753  28
 -10  -2   1 93.5602 270.246  25
 -10  -2  -1-189.625 233.369  15
  10  -2  -1-73.4156 206.039  22
 -10  -2  -1-271.150 303.263  22
  10  -2  -1 105.632 152.518   2
  10   2   1 103.575 139.391   1
 -10  -2  -1-66.9671 289.627  21
 -10  -2   1 107.509 220.990  21
  10   2   1-160.887 136.823   4
  10  -2  -1 120.199 122.712   8
 -10   2  -1 57.4561 199.654   9
  10  -2   1 11.0417 96.3765   2
  10  -2   2 349.250 3082.86  11
  10  -2  -2 98699.9 3137.70  37
  10   2   2 135927. 3118.10  18
  10  -2  -2 129617. 3149.43   1
 -10  -2  -2 118096. 3157.76  37
  10   2   2 118832. 3144.97  42
 -10   2   2 111727. 3175.03   3
  10  -2   2 577.616 3082.11  18
  10  -2  -2 119489. 3115.31  28
  10  -2   2-7.74636 3098.70   7
  10   2   2 123541. 3166.45  28
 -10  -2  -2 124793. 3142.74  15
  10  -2  -2 118944. 3112.67  15
  10  -2  -2 93922.6 3174.41   3
  10  -2  -2 102689. 3153.80  22
 -10  -2  -2 115342. 3199.80  22
  10  -2  -2 128158. 3149.25   4
 -10   2   2 119379. 3129.06   2
 -10  -2  -2 111450. 3112.82   2
 -10   2   2 111744. 3173.92   1
 -10   2   2 114958. 3172.50   4
  10  -2  -2 125123. 3125.29   8
 -10  -2  -2 112365. 3203.99  21
  10   2   2 129477. 3151.40  13
 -10   2  -2 579.158 3211.11  12
  10   2   2 134289. 3117.60  11
  10  -2  -3-52.2841 193.365  20
 -10   2   3 258.878 239.208   4
  10  -2  -3 68.1858 155.302   8
 -10  -2  -3 154.411 275.355  37
  10  -2  -3 20.3557 272.004  37
  10  -2  -3-80.5768 204.487  42
  10   2   3-51.2402 271.283  28
 -10  -2  -3 59.9625 228.801  15
  10  -2  -3-254.682 411.447  22
 -10  -2  -3-196.642 486.526  22
  10   2   3-153.612 151.615  29
 -10   2   3-112.501 242.427   1
  10   2   3 31.4219 179.750  13
 -10  -2  -3-10.6643 133.287   2
  10  -2  -4 37907.0 1767.18  15
  10  -2  -4 33980.0 1798.09  44
 -10  -2  -4 28835.2 1843.36  35
 -10  -2  -4 37125.7 1813.84   9
  10  -2  -4 24452.1 1831.86  22
 -10  -2  -4 32127.7 1895.19  22
 -10  -2  -4 29323.6 1834.57  30
 -10  -2  -4 29905.4 1860.59  21
  10   2   4 34129.1 1772.98  13
 -10  -2  -4 31170.0 1808.02  37
  10  -2  -4 35927.9 1772.43  20
  10  -2  -5 111.954 203.273  20
 -10  -2  -5-367.895 453.934  35
  10  -2  -5 16.8246 170.091   8
 -10  -2  -5 183.101 362.625   9
  10  -2  -5-115.252 206.599  15
  10  -2  -5 257.660 464.479  22
 -10  -2  -5 189.663 596.333  22
 -10  -2  -5-32.7601 264.094  15
  10  -2  -5-118.015 345.110  44
 -10  -2  -5-159.672 525.494  21
 -10  -2  -6 21958.3 1149.59  15
 -10  -2  -6 20563.0 1187.51   9
  10  -2  -6 20352.8 1127.60  15
  10  -2  -6 21507.0 1122.70   8
  10  -2  -6 20403.9 1129.37  20
  10  -2  -7-213.907 203.743  20
  10  -2  -7 113.906 101.049   8
 -10  -2  -7 274.438 359.731   9
 -10  -2  -7 311.430 267.524  15
 -10  -2  -7-111.451 528.988  22
 -10  -2  -7 305.353 440.841  21
 -10  -2  -8 92.8094 332.199   9
 -10  -2  -8 46.5338 243.708  15
  10  -4   0 67096.0 2564.87  18
  10  -4   0 58188.6 2556.27  41
  10  -4   0 67603.1 2565.39  11
  10  -4   0 58303.1 2563.00  20
  10  -4  -1-19.5543 156.699  11
  10   4   1-344.327 456.555  28
  10  -4  -1 69.1906 154.311  18
  10   4   1 91.6894 200.877  17
 -10  -4  -1-133.749 356.820  15
  10  -4  -1-193.377 250.410  22
 -10  -4  -1-150.902 337.480  22
  10   4   1-119.852 355.502  42
  10  -4  -1-85.1736 166.629   8
  10  -4  -2 32145.7 1642.62  18
  10   4   2 28373.8 1659.97   3
  10  -4  -2 33896.4 1654.73   8
  10  -4  -2 24871.2 1661.09  15
  10   4   2 33679.4 1663.57  17
  10   4   2 31009.4 1696.83  28
  10  -4  -2 34444.9 1702.08  22
 -10  -4  -2 32386.7 1732.31  22
 -10  -4  -2 32241.6 1714.35  21
  10  -4  -2 32080.7 1643.11  11
 -10  -4  -2 28363.2 1694.22  15
  10  -4  -2 33564.6 1669.69  20
  10  -4  -3-20.5708 225.780  20
  10  -4  -3-43.8707 270.902  37
 -10  -4  -3-193.535 282.113  37
  10  -4  -3-24.2505 277.701  15
 -10  -4  -3-75.3825 306.745  15
  10  -4  -3-293.753 388.249  22
 -10  -4  -3-339.088 472.807  22
 -10  -4  -3-29.9242 370.446  21
 -10  -4  -4 27791.1 1515.72  37
 -10  -4  -4 24459.7 1523.22  30
 -10  -4  -4 24136.7 1537.92   9
  10  -4  -4 27190.2 1480.96  15
  10  -4  -4 24935.8 1552.64  22
 -10  -4  -4 24534.4 1545.07  21
  10  -4  -4 31366.5 1466.78   8
  10  -4  -4 29077.7 1477.16  20
  10  -4  -5-227.397 220.022  20
 -10  -4  -5 518.384 323.833  37
  10  -4  -5 373.310 169.204   8
  10  -4  -5 86.8491 315.872  37
 -10  -4  -5-400.657 359.434  30
 -10  -4  -5 163.214 289.144  15
 -10  -4  -5-106.836 446.509   9
  10  -4  -5-91.8764 493.730  22
 -10  -4  -5 137.907 583.604  22
 -10  -4  -5-260.624 453.844  21
 -10  -4  -6 8832.27 569.059  15
 -10  -4  -6 7768.37 783.794  22
  10  -4  -6 9268.13 504.652   8
 -10  -4  -6 7019.50 686.805  21
 -10  -4  -6 7464.91 595.969  37
  10  -4  -6 9151.91 527.510  20
  10  -4  -7 178.833 211.029  20
 -10  -4  -7-41.2282 421.226  35
  10  -4  -7 325.890 154.825   8
 -10  -4   7 436.342 527.531  33
 -10  -4  -7 41.9257 586.680  22
 -10  -4  -7 43.3200 293.846  15
 -10  -4  -7 71.0620 408.906   9
 -10  -4  -7-365.773 444.368  21
  10  -6  -2 15914.3 485.369  22
  10  -6  -2 18756.0 342.876   8
 -10  -6  -2 21.9284 457.158  22
 -10  -6  -2-42.9698 212.983  15
 -10  -6  -2 322.085 379.323  21
  10  -6  -2 17544.7 401.517  20
  10  -6  -3 92.6013 243.031  20
  10  -6  -3 39.3935 271.246  37
 -10  -6  -3 63.1719 290.880  37
 -10  -6  -3-334.752 478.925  22
 -10  -6  -3 329.293 380.728  15
 -10  -6  -3-10.0504 360.831  21
  10  -6  -3 171.095 160.336   8
  10  -6  -4 6496.55 534.479  37
 -10  -6  -4 7302.34 549.843  37
 -10  -6  -4 7863.14 554.242  30
 -10  -6  -4 7823.94 567.240  15
  10  -6  -4 9133.37 457.705   8
 -10  -6  -4 7787.89 595.267  21
  10  -6  -4 8189.98 495.328  20
  10  -6  -5-451.403 247.852  20
  10  -6  -5 100.519 154.421   8
 -10  -6  -5-52.6633 365.913  15
  10  -6   5 61.4796 163.982  22
  10  -6  -5 397.638 299.415  37
  10  -6  -6 4096.51 350.079  37
  10   6  -6 97.3941 338.011  15
 -11   1   0-84.7500 93.6940   2
  11  -1   0 53.9928 140.015  20
 -11  -1   0 70.3496 219.577   4
  11   1   0 7.75283 309.784  42
  11   1   0-8.07760 365.412  28
  11  -1   0 311.884 247.909  28
  11   1   0 70.2086 81.1395   3
 -11   1   0 56.2929 164.135   9
  11  -1   0-162.270 341.440  24
  11  -1   0-95.7032 192.032   5
 -11  -1   0-79.7421 226.433   1
 -11  -1   0 127.426 167.143  22
 -11  -1   0 32.1023 129.940  15
  11   1   0 156.215 187.120   1
 -11   1   0-140.214 266.496  21
 -11  -1   0 135.993 232.292  21
  11   1   0 138.528 186.027   4
  11  -1   0 7.09081 97.3736   8
  11  -1   0 66.6680 145.126   3
  11  -1  -1 73879.3 1676.74  17
  11  -1   1 73617.9 1665.54  41
  11  -1  -1 74836.9 1706.65  44
 -11   1   1 69224.8 1679.18   2
 -11  -1  -1 71643.5 1735.73   9
  11  -1   1 70363.6 1713.23  29
  11   1   1 77412.3 1690.85   1
 -11   1  -1 72805.6 1694.10   9
  11   1   1 77847.5 1689.49  18
  11  -1  -1 62757.9 1721.83   3
  11   1  -1 72805.0 1757.60  43
 -11  -1  -1 76415.4 1690.35  37
 -11   1  -1 71678.5 1659.83  15
  11  -1  -1 69257.1 1710.31  28
  11   1   1 70623.7 1750.40  28
  11   1  -1 59017.0 1799.56  28
  11  -1  -1 72448.4 1725.94  42
 -11  -1  -1 66993.1 1679.97  15
  11  -1   1 62260.5 1739.94   5
  11  -1  -1 79859.8 1734.20   1
 -11  -1  -1 69083.9 1726.36  22
  11   1   1 77237.8 1690.39   4
  11  -1  -1 80825.5 1733.38   4
  11   1  -1 64791.6 1762.68   4
 -11   1  -1 56125.7 1765.85  21
  11   1  -1 61792.1 1760.47   1
  11  -1  -1 74352.8 1676.77   8
 -11  -1  -1 60196.2 1707.72   4
 -11  -1  -1 71358.5 1765.30  21
  11  -1  -1 74047.5 1689.81  13
 -11  -1   1 71679.0 1718.96  21
  11  -1  -1 54975.0 1689.14   5
 -11  -1  -1 60838.0 1711.00   1
  11   1   1 78745.2 1690.37  11
  11   1   1 76369.7 1747.12  42
  11   1  -2-422.105 298.614   4
  11  -1   2-137.987 180.734  11
  11   1   2-83.9096 123.705  11
  11  -1  -2-6.80547 135.156   8
  11  -1  -2-106.879 311.547  44
  11   1  -2-75.4488 675.160  43
 -11   1  -2-196.300 162.102  15
  11  -1   2-199.325 174.922  18
  11   1   2-49.0149 121.751  18
 -11  -1  -2-11.5970 152.973   1
 -11  -1  -2-355.162 282.581  30
 -11   1  -2-85.4694 236.157   9
 -11  -1  -2 90.5693 322.577  35
  11  -1   2-78.3245 204.495  29
 -11   1   2 232.485 207.638   3
  11  -1  -2 50.5456 175.399   1
  11  -1  -2-55.1415 269.850  42
  11   1  -2-64.8664 293.220   1
  11  -1  -2 17.3642 258.725  28
  11   1  -2-649.281 572.611  28
  11  -1  -2 138.772 110.044  15
 -11  -1   2 37.9187 556.758  27
  11   1  -2 70.7853 741.747  23
 -11  -1  -2-88.1530 183.861  15
 -11  -1  -2-54.1054 399.889  22
 -11   1  -2-277.158 452.451  21
  11   1   2 354.861 298.898  28
  11   1   2-131.840 175.773  13
 -11   1   2 53.5630 166.277   2
 -11  -1  -2-53.6426 213.600  37
 -11  -1  -2 177.114 353.565  21
  11  -1  -2-258.702 180.667   4
 -11  -1  -2 125.304 92.6360   2
 -11  -1  -2 37.7240 148.724   4
  11  -1  -2-47.7354 163.778  20
  11  -1   3 39070.7 2063.67  18
  11   1   3 41131.6 2043.68  18
 -11   1   3 38965.0 2087.36   3
 -11  -1  -3 37760.5 2120.42  30
  11  -1  -3 43159.6 2053.89  18
 -11  -1  -3 40336.0 2126.76  35
  11  -1  -3 42557.5 2088.42  44
 -11   1  -3 41529.5 2079.57   9
  11  -1  -3 38559.4 2076.30  42
 -11  -1  -3 43644.7 2083.47   9
  11   1   3 39537.2 2055.01  29
  11  -1   3 37364.1 2090.38   7
  11   1   3 38638.4 2077.25  28
  11  -1  -3 44284.4 2044.29  15
  11  -1  -3 36211.1 2068.03  28
 -11   1  -3 42095.5 2058.16  15
 -11  -1  -3 35714.3 2141.91  22
 -11  -1  -3 34737.3 2039.74   1
 -11  -1  -3 34435.3 2038.98   4
 -11   1  -3 29340.0 2136.22  21
  11   1   3 41882.4 2070.14  13
 -11  -1  -3 37152.8 2141.18  21
 -11   1   3 29316.1 2082.26   4
  11  -1  -3 44521.4 2055.09   8
 -11  -1  -3 37374.7 2082.37  37
  11  -1   3 38291.0 2064.05  11
 -11  -1  -3 46099.2 2061.38  15
  11   1   3 42831.1 2044.57  11
  11  -1  -3 44222.9 2057.89  20
 -11   1   3 27056.1 2080.75   1
  11  -1  -3 42703.2 2054.32  11
  11  -1   4-15.5038 153.585  11
  11  -1  -4 194.663 287.214  42
 -11  -1  -4-4.67259 227.942  15
  11  -1  -4 171.725 176.261   8
 -11   1  -4 6.36167 278.240   9
 -11  -1  -4 45.6920 328.795   9
 -11   1  -4 131.661 194.650  15
 -11  -1  -4 37.7969 560.641  22
  11  -1  -4 170.160 182.324  15
  11  -1   4 121.052 150.888  18
 -11  -1  -4-220.899 429.302  35
 -11  -1  -5 13324.4 1144.66  21
 -11  -1  -5 12982.8 1166.69  22
  11  -1  -5 19865.8 1004.61  15
  11  -1  -5 19281.6 1011.20  20
  11  -1  -5 19843.7 1067.89  44
  11  -1  -6 255.192 357.021  44
  11  -1  -6-27.4697 137.254   8
 -11  -1  -6-511.509 357.303   9
  11  -1  -6 341.088 210.357  15
 -11  -1  -6-43.5223 251.200  15
 -11  -1  -6 364.866 539.863  22
 -11  -1  -6-70.6134 482.458  21
  11  -1  -6 131.158 202.739  20
 -11  -1  -7 174.936 308.758   9
 -11  -1  -7 319.030 239.667  15
  11  -3   0-137.871 176.954  11
  11  -3   0-244.628 229.302  20
 -11  -3   0-134.873 472.271  38
  11  -3   0-87.5712 419.193  38
  11  -3   0-69.2663 214.401  41
  11   3   0 664.229 1031.15  32
  11   3   0-5.86498 200.190  17
  11   3   0-458.933 562.521  28
 -11  -3   0-221.215 279.191  22
  11  -3   0-93.4801 201.065  22
  11  -3   0-126.446 155.262   8
 -11  -3   0 40.4801 271.162  21
  11  -3   0-54.5492 144.015   2
  11  -3   0 59.7224 171.185  18
  11   3   1 34950.7 1730.62   3
  11  -3   1 38158.5 1757.57  18
  11  -3  -1 41421.1 1737.21  18
  11  -3  -1 41293.4 1740.70  29
  11  -3   1 42050.0 1822.91   7
  11   3   1 40119.1 1751.93  17
  11  -3  -1 39449.0 1736.78   2
  11   3   1 35290.3 1787.61  42
 -11  -3  -1 36142.3 1770.47  15
 -11   3   1 32567.3 1754.81   5
  11  -3  -1 39352.9 1749.73  22
  11  -3   1 42473.8 1726.66   2
  11  -3  -1 41432.9 1738.21   8
 -11   3   1 43288.0 1734.72   2
 -11  -3  -1 36163.3 1780.43  21
  11   3   1 37275.4 1825.99  28
 -11  -3  -1 35983.7 1771.56  22
  11  -3   1 38253.8 1760.36  11
  11  -3  -1 40548.2 1737.32  11
  11  -3  -1 39180.4 1749.09  20
  11  -3  -2 322.261 141.377  11
  11  -3  -2 514.310 142.327  18
 -11  -3  -2 121.332 155.181   2
  11   3   2 384.759 272.128  42
  11  -3  -2 226.747 231.654  37
 -11  -3  -2 370.275 257.068  37
  11  -3  -2 561.984 171.209  29
  11   3   2 795.255 335.302  28
 -11  -3  -2 250.679 296.051  15
  11  -3  -2 408.894 335.841  22
 -11  -3  -2-143.366 433.515  22
  11  -3  -2 251.669 155.703   8
  11   3   3 18485.7 1449.95   3
  11  -3  -3 25041.6 1458.73  37
 -11  -3  -3 26532.7 1467.98  37
  11  -3  -3 29864.8 1418.61  18
 -11  -3  -3 24344.9 1490.12  30
 -11  -3  -3 23502.7 1485.44   9
  11   3   3 27561.9 1452.01  28
  11  -3  -3 25825.2 1433.78  15
  11  -3  -3 24606.4 1494.64  22
 -11  -3  -3 25053.3 1534.95  22
  11  -3  -3 29709.2 1429.10   8
 -11  -3  -3 24438.2 1510.12  21
  11  -3  -3 28583.7 1440.61  20
  11  -3  -3 29770.7 1418.88  11
  11  -3  -4 173.131 207.004  20
 -11  -3  -4 260.391 304.270  37
  11  -3  -4-139.325 298.202  37
 -11  -3  -4-56.2074 300.222  15
 -11  -3  -4-13.2036 407.908  35
 -11  -3  -4 83.4759 419.107   9
  11  -3  -4 176.324 217.250  15
  11  -3  -4-79.8232 454.875  22
 -11  -3  -4-154.661 574.932  22
 -11  -3  -4 319.747 465.066  21
 -11  -3  -4-344.589 360.776  30
 -11  -3  -5 13388.2 873.420   9
 -11  -3  -5 12684.6 848.448  37
 -11  -3  -5 13000.9 907.860  35
 -11  -3  -5 12812.8 895.973  30
  11  -3  -5 9868.75 895.327  22
  11  -3  -5 16248.7 778.130   8
  11  -3  -5 14940.6 791.644  20
  11  -3  -6 151.446 213.758  20
  11  -3  -6 181.464 170.294   8
 -11  -3  -6-375.462 433.338  35
 -11  -3  -6 286.202 401.885   9
 -11  -3  -6-198.205 265.471  15
 -11  -3  -6-13.9440 590.797  22
 -11  -3  -6 354.276 492.681  21
 -11  -3  -7 5987.46 408.433  15
 -11  -3  -7 4475.20 625.779  22
 -11  -3  -7 4145.81 545.396  21
  11  -3  -7 6215.36 343.476   8
  11  -3  -7 5756.22 368.425  20
  11  -5  -1 17405.3 265.466  18
  11   5   1 148.055 397.055  28
  11  -5  -1 14622.3 352.270  22
  11  -5  -1 17530.1 296.521   8
 -11  -5  -1-179.361 323.887  22
  11  -5  -1 18131.6 270.494  11
 -11  -5  -1 241.448 300.512  21
  11  -5  -2-103.466 243.963  20
  11   5   2 159.432 197.730  17
  11  -5  -2-7.20736 353.302  22
 -11  -5  -2 40.9261 374.704  15
 -11  -5  -2 72.5547 415.909  22
 -11  -5  -2 19.7142 340.005  21
 -11  -5  -3 14790.3 819.305  37
  11  -5  -3 12976.7 805.304  37
  11  -5  -3 13820.8 755.088   8
  11   5   3 13704.7 767.837  17
  11  -5  -3 13990.2 785.319  20
  11  -5  -4 99.4040 162.955   8
  11  -5  -4 234.969 238.308  20
 -11  -5  -4-409.681 326.874  30
  11  -5  -4 200.797 299.496  37
 -11  -5  -4 332.820 310.606  37
  11   5   4 276.237 192.213  17
 -11  -5  -4-191.604 360.722  15
 -11  -5  -4 570.536 519.305  22
 -11  -5  -4 376.171 406.771  21
 -11  -5  -5 5965.59 537.829  37
  11  -5  -5 6095.60 529.446  37
 -11  -5  -5 8083.67 541.654  15
 -11  -5  -5 6795.98 564.631  30
 -11  -5  -5 6327.32 731.231  22
 -11  -5  -5 8163.20 640.162  21
  11  -5  -5 8318.09 453.983   8
  11  -5  -5 9115.01 488.016  20
  11  -5  -6-46.9179 231.387  20
 -11  -5  -6 296.993 320.185  37
 -11  -5  -6 95.3419 410.799  35
  11  -5  -6-140.008 159.409   8
 -11  -5  -6 515.983 317.460  15
 -11  -5  -6 55.8687 569.490  22
 -11  -5   6 262.575 159.390  22
 -11  -5  -6 275.504 450.371  21
  11  -7  -3 5148.68 315.035  37
 -11  -7  -3-72.6058 268.364  37
 -11  -7  -3 156.528 437.185  22
  11  -7  -3 5777.42 207.099   8
 -11  -7  -3 17.0307 38.6753  15
 -11  -7  -3 99.9859 326.932  21
  11  -7  -3 5097.79 226.118  20
  11  -7  -4-104.204 156.581   8
  11  -7  -4 5.75431 221.321  20
  11  -7  -4-24.6191 278.571  37
 -11  -7  -4-65.4233 302.182  37
 -11  -7  -4 101.465 286.574  30
 -11  -7  -4 101.455 491.081  22
 -11  -7  -4-50.0529 315.944  15
 -11  -7  -4-50.5843 359.177  21
 -12   0   0 126905. 7479.36   9
  12   0   0 132390. 7475.62   3
  12   0   0 155520. 7470.87  44
  12   0   0 154453. 7487.22   1
  12   0   0 141371. 7497.78  28
 -12   0   0 146036. 7492.08  30
  12   0   0 153014. 7486.89   4
 -12   0   0 132973. 7487.09  21
  12   0   0 152249. 7462.44   8
  12   0   0 141750. 7462.18  20
  12   0   1 20.2722 138.363  11
  12   0  -1-4.35818 152.104  17
  12   0  -1-53.2420 305.548  42
  12   0   1-103.835 144.186  18
  12   0  -1 17.2514 283.113  44
  12   0  -1 44.5585 179.523   3
 -12   0  -1 236.378 238.064  35
  12   0   1-162.070 274.572  42
  12   0   1 125.663 302.549  28
 -12   0  -1 129.025 247.360   9
  12   0  -1-105.311 114.195   8
  12   0  -1-217.200 362.974  28
 -12   0  -1 190.107 126.031  15
  12   0  -1-6.99601 190.065   1
 -12   0  -1 273.322 291.075  22
 -12   0  -1 141.852 265.927  30
 -12   0  -1 275.434 339.193  21
  12   0  -1-96.5811 188.354   4
 -12   0   1 4.11278 183.068  21
  12   0  -1 49.7774 129.424  20
  12   0  -2 62700.6 3849.57  28
  12   0   2 76939.1 3809.62  18
  12   0  -2 64554.5 3840.35  42
  12   0  -2 78072.6 3814.58  18
  12   0  -2 71501.9 3833.26  44
 -12   0  -2 78634.5 3826.15   9
  12   0   2 64934.8 3814.82  29
  12   0   2 78339.2 3834.70  28
  12   0  -2 79571.4 3795.84  15
 -12   0  -2 74860.9 3802.58  15
 -12   0  -2 69348.1 3808.71   1
 -12   0  -2 63331.6 3849.33  35
 -12   0  -2 54305.9 3841.80  22
  12   0  -2 73468.9 3850.45   1
 -12   0  -2 69711.9 3808.64   4
  12   0  -2 73437.0 3848.62   4
 -12   0  -2 66034.8 3864.33  30
 -12   0  -2 63284.3 3865.28  21
 -12   0   2 72683.1 3804.95  21
  12   0  -2 77458.6 3807.93   8
  12   0   2 76245.3 3809.78  11
  12   0  -2 78139.9 3809.04  20
  12   0  -2 78664.5 3815.39  11
  12   0   3 62.9377 146.647  11
  12   0   3-81.2355 144.693  18
  12   0  -3-12.2176 157.263   8
  12   0  -3-141.405 171.981  18
  12   0   3-252.391 190.163  29
 -12   0  -3-57.0794 285.420   9
  12   0  -3-276.566 166.376  15
 -12   0  -3-7.46778 194.156  15
  12   0  -3-575.763 479.846  28
 -12   0  -3-434.190 460.698  22
 -12   0  -3-105.041 134.984   1
 -12   0  -3-157.912 487.927  21
  12   0  -3 212.291 171.118  11
  12   0  -3-6.34995 394.875  44
  12   0  -3-105.614 194.192  20
  12   0  -3 8.27390 391.825  42
  12   0   4 38127.3 1757.28  18
 -12   0  -4 29252.2 1867.86  22
 -12   0  -4 45708.8 1805.81   9
  12   0  -4 42939.2 1832.01  44
 -12   0  -4 49185.9 1779.25  15
  12   0  -4 31641.8 1818.92  42
 -12   0  -4 32181.5 1880.36  21
  12   0  -4 11712.6 1740.58  15
  12   0   4 38671.6 1757.98  11
  12   0  -4 49661.1 1781.99  20
  12   0  -4 47425.5 1774.54   8
  12   0  -5-4.72345 12.8289   8
 -12   0  -5 193.871 310.264   9
 -12   0  -5 4.95535 232.493  15
 -12   0  -6 115.853 212.714  15
  12   2   0 65922.5 3288.56  28
  12  -2   0 78298.0 3222.21  18
  12   2   0 62355.6 3265.08  42
  12   2   0 81174.7 3224.74  18
  12  -2   0 356.289 3208.98  24
 -12  -2   0 73244.1 3233.39  38
  12  -2   0 72767.8 3224.10  29
 -12  -2   0 66551.4 3224.41  22
  12  -2   0 65976.4 3207.40   8
 -12   2   0 73708.3 3200.16   2
  12   2   0 67359.4 3239.92   4
  12   2   0 66432.1 3240.50   1
 -12  -2   0 69426.3 3246.87  21
  12  -2   0 78330.7 3222.75  11
 -12  -2   0 3958.89 3229.35  45
  12   2   0 81638.0 3225.64  11
  12   2  -1-222.053 253.293   4
  12  -2  -1 175.788 179.409  20
  12  -2  -1-19.7153 152.007  11
 -12   2   1 14.8158 136.094   2
 -12  -2  -1 29.6098 50.9518   4
 -12   2  -1 60.3779 163.903   1
  12  -2  -1 255.031 265.953   3
  12  -2   1 68.9692 185.422  41
  12   2   1-7.18920 314.702  42
  12   2   1 205.700 149.528  11
  12  -2  -1 38.8356 150.671  18
  12  -2  -1-15.6533 152.487  37
  12   2  -1-125.971 188.207  11
 -12  -2  -1 7.68172 50.4141   1
  12   2  -1-160.711 185.758  18
  12   2  -1-698.398 1255.40  32
 -12   2  -1-184.376 201.629   9
  12   2   1 123.950 147.557  18
  12  -2  -1 83.3636 167.807  29
  12  -2  -1 97.2422 239.216  28
  12   2   1-113.367 393.166  28
  12   2  -1-149.866 636.258  23
  12   2   1 125.366 128.313   1
 -12  -2  -1-5.00551 260.704  15
 -12  -2  -1-336.578 381.303   9
 -12   2   1-119.647 199.014   1
 -12  -2  -1 145.177 298.791  22
  12   2  -1-286.867 267.622   1
  12  -2  -1 372.024 463.939  14
  12  -2   1 70.0735 94.0675   2
  12  -2  -1 237.785 132.875  13
 -12   2  -1 12.1400 169.452   4
  12  -2   1-159.678 198.331  29
 -12  -2  -1-8.56621 295.553  21
  12   2   1 116.071 127.584   4
 -12   2   1 83.3050 193.718   4
 -12  -2   1-361.015 284.425  21
  12  -2  -1 301.340 133.358   8
  12  -2  -2 67099.8 3773.86  37
  12  -2   2 68466.2 3782.31  18
  12   2   2 83902.1 3765.57  18
  12  -2  -2 77931.9 3766.43  18
 -12  -2  -2 75031.3 3785.40  37
 -12   2  -2 65119.9 3776.14   9
 -12   2   2 62858.4 3791.90   3
  12  -2  -2 60177.5 3794.61   3
 -12  -2  -2 71560.2 3800.62   9
  12  -2   2 78908.5 3817.58   7
  12  -2  -2 78322.0 3768.33  28
  12   2   2 77336.4 3800.19  28
 -12  -2  -2 72822.1 3775.07  15
  12  -2  -2 67338.0 3757.72  15
  12   2   2 75871.6 3784.61  42
  12  -2  -2 59132.7 3776.16  22
 -12  -2  -2 74461.3 3819.98  22
 -12  -2  -2 67340.2 3758.59   2
 -12   2   2 67848.2 3794.95   4
 -12   2   2 66721.2 3795.76   1
  12  -2  -2 77215.7 3767.01   8
 -12  -2  -2 69446.4 3817.42  21
  12   2   2 76540.7 3782.80  13
 -12   2   2 73691.8 3768.03   2
  12  -2   2 65514.6 3782.39  11
  12  -2  -2 78082.8 3767.10  11
  12  -2  -2 75342.7 3770.86  20
  12   2   2 84342.3 3765.48  11
  12  -2  -3-209.828 224.719  42
  12  -2  -3-96.5203 159.390   8
 -12  -2  -3-62.9458 268.326  37
  12  -2  -3 39.7061 146.562  18
  12  -2  -3 103.862 148.610  11
  12  -2  -3-196.725 267.767  37
  12   2   3-38.4648 160.875  29
  12   2   3-40.9790 281.439  28
 -12  -2  -3-103.163 377.963   9
 -12  -2  -3 210.729 230.650  15
  12  -2  -3 193.551 362.417  22
 -12  -2  -3-775.066 519.465  22
  12   2   3-148.284 195.864  13
 -12  -2  -3-252.449 397.932  35
  12  -2  -4 30008.5 1490.28  11
 -12  -2  -4 26432.9 1540.18  37
 -12  -2  -4 29283.3 1600.67  35
 -12  -2  -4 23769.3 1571.96  30
  12  -2  -4 27510.3 1491.89  15
  12  -2  -4 30665.9 1490.34  18
  12  -2  -4 18482.2 1555.41  22
 -12  -2  -4 22700.1 1630.12  22
 -12  -2  -4 21695.9 1602.33  21
  12   2   4 28251.8 1507.15  13
  12  -2  -4 32120.1 1499.03   8
  12  -2  -4 29665.3 1504.25  20
  12  -2  -5 351.963 213.504  20
 -12  -2  -5-435.893 472.204  35
  12  -2  -5 244.017 342.017  44
 -12  -2  -5 765.635 378.136   9
 -12  -2  -5 69.1665 252.402  15
 -12  -2  -5-573.401 655.288  22
 -12  -2  -5-54.6170 531.486  21
  12   2   5 36.9344 185.496  13
 -12  -2  -6 16946.2 900.293  15
  12  -2  -6 16702.8 871.842   8
  12  -2  -6 15503.2 881.977  20
  12  -2  -7-126.316 202.675  20
  12  -2  -7 132.600 111.855   8
 -12  -2  -7 91.0410 362.714   9
 -12  -2  -7 63.1771 262.440  15
 -12  -2  -7-343.450 536.655  22
 -12  -2  -7 364.476 451.966  21
 -12  -2  -8-7.27815 333.323   9
 -12  -2  -8 34.0243 245.307  15
  12  -4   0 49254.4 1488.82  18
  12  -4   0 40498.8 1535.87  38
  12  -4   0 42364.2 1464.43   2
  12  -4   0 43176.2 1475.76   8
  12  -4   0 46760.9 1483.80  41
  12  -4   0 47951.9 1489.65  11
  12  -4   0 40743.8 1487.63  20
  12  -4  -1-45.3871 158.759  11
  12  -4  -1-44.0378 239.840  20
 -12  -4  -1 198.946 323.525  22
  12   4   1-440.260 370.142  42
  12   4   1 50.7730 199.012  17
  12   4   1-9.52306 471.087  28
  12  -4  -1 46.7536 275.661  22
 -12  -4  -1-15.4596 312.055  15
  12  -4  -1-24.3360 154.826  18
  12  -4  -1 192.150 164.720   8
  12  -4  -2 28041.7 1495.60  37
  12   4   2 27373.1 1486.87  17
  12   4   2 26993.7 1530.58  28
 -12  -4  -2 25830.1 1550.27  22
  12  -4  -2 29744.8 1476.74   8
 -12  -4  -2 23568.9 1537.28  21
  12  -4  -2 28171.7 1465.16  18
  12  -4  -2 28525.7 1465.81  11
  12  -4  -3 194.220 161.839   8
  12  -4  -3-146.408 230.997  20
 -12  -4  -3 92.6775 289.586  37
  12  -4  -3-258.007 273.741  37
  12   4   3 25.8064 198.208  17
 -12  -4  -3 18.5786 314.033  15
 -12  -4  -3 718.777 494.790  22
  12  -4  -4 18280.6 1113.77  37
 -12  -4  -4 20134.3 1166.70  30
 -12  -4  -4 18440.1 1171.70   9
 -12  -4  -4 19994.7 1126.46  37
  12  -4  -4 21842.0 1089.78  20
  12  -4  -5-76.1492 225.198  20
  12  -4  -5 16.4584 165.830   8
  12  -4  -5 372.727 307.175  37
 -12  -4  -5-413.286 315.375  37
 -12  -4  -5-179.225 414.231  35
 -12  -4  -5-178.811 366.129  30
 -12  -4  -5 89.6106 291.680  15
 -12  -4  -5-93.5467 442.671   9
 -12  -4  -5-191.072 577.846  22
 -12  -4  -5 222.066 463.618  21
 -12  -4  -6 6237.28 558.021  37
 -12  -4  -6 7042.43 630.702  35
 -12  -4  -6 7961.66 524.920  15
 -12  -4  -6 5516.90 722.908  22
  12  -4  -6 8871.88 465.362   8
 -12  -4  -6 4819.87 647.712  21
  12  -4  -6 8398.86 488.532  20
  12  -4  -7-138.871 213.197  20
  12  -4  -7-139.099 154.166   8
 -12  -4  -7-30.4298 280.602  15
 -12  -4  -7-13.2761 539.308  22
 -12  -4  -7 8.14110 415.354   9
 -12  -4  -7 12.1450 432.885  21
  12  -6  -1-85.0312 165.766   8
 -12  -6  -2 86.0200 405.610  22
 -12  -6  -2-25.4937 56.3114  15
 -12  -6  -2-201.274 328.871  21
  12  -6  -3-40.9834 245.477  20
 -12  -6  -3 121.956 283.106  37
  12  -6  -3 416.691 278.714  37
 -12  -6  -3 247.336 466.277  22
 -12  -6  -3 75.2389 368.501  15
 -12  -6  -3-219.466 367.892  21
  12  -6  -3 126.437 164.547   8
 -12  -6  -4 7583.21 537.661  30
  12  -6  -4 5878.47 518.978  37
 -12  -6  -4 7716.42 530.483  37
 -12  -6  -4 6378.73 543.924  15
 -12  -6  -4 7824.30 680.567  22
  12  -6  -4 8164.04 443.553   8
 -12  -6  -4 8295.93 595.167  21
  12  -6  -4 6565.10 479.178  20
  12  -6  -5 145.978 240.667  20
  12  -6  -5 41.1840 158.516   8
 -12  -6  -5-277.451 308.899  37
 -12  -6  -5 145.239 327.493  30
 -12  -6  -5-55.6195 567.357  22
 -12  -6  -5-59.5323 353.812  15
 -12  -6  -5 277.440 433.206  21
  12  -6  -5-24.5567 281.716  37
 -13   1   0 51.0110 95.9982   2
  13  -1   0 84.6467 150.412  20
  13   1   0 106.614 333.444  42
  13   1   0 129.557 261.173  44
  13   1   0 69.4106 159.479  18
  13   1   0 17.5838 158.150  11
  13   1   0-240.506 187.901  17
  13   1   0 5.14720 101.961   3
  13  -1   0 38.4991 187.807   3
  13  -1   0-129.406 275.202  28
 -13   1   0-8.32820 193.528   9
  13  -1   0 41.1489 403.301  24
  13  -1   0 209.781 213.075   5
  13   1   0-146.418 173.501   1
 -13  -1   0-225.695 209.801  22
 -13   1   0 94.4718 185.980   1
 -13   1   0 181.944 285.508  21
 -13  -1   0-110.880 259.916  21
  13   1   0-40.4199 166.260   4
 -13   1   0 179.695 186.518   4
  13  -1   0 2.38613 102.033   8
  13   1   0 89.8797 93.3715  20
  13   1  -1 166.119 247.345   1
 -13  -1  -1-18.7310 199.880   4
  13  -1  -1 151.947 121.118   8
 -13  -1   1-393.552 312.258   4
  13  -1   1 60.9867 104.648  20
  13  -1  -1-70.4269 154.170  11
  13   1   1 190.147 148.468  11
  13   1  -1-10.3582 349.116  44
  13   1   1 14.1993 311.898  42
  13  -1  -1 253.164 153.100  18
  13   1   1 358.766 146.825  18
  13  -1   1 238.623 304.895  28
 -13  -1  -1 114.526 149.978  37
  13  -1  -1 68.9048 178.050   1
  13   1   1 103.818 114.723   1
 -13  -1   1 117.584 307.004   1
  13  -1  -1 175.774 234.453   3
  13  -1  -1 67.7459 136.248  17
 -13   1  -1 58.0799 165.970   1
  13   1  -1 76.7019 132.301  17
  13  -1   1 55.5689 195.828  29
 -13   1  -1-38.2886 221.765   9
  13  -1  -1-187.961 279.590  28
  13   1   1 115.791 353.315  28
  13   1  -1 230.461 480.519  28
  13  -1   1 145.432 241.397   5
  13  -1  -1 79.9859 185.108   5
 -13  -1  -1 131.188 320.090   9
 -13  -1  -1 87.9324 194.326  15
 -13  -1  -1 261.525 296.057  22
 -13  -1   1 39.2390 177.967  22
  13  -1  -1-199.180 280.113  42
 -13   1  -1-19.4145 392.126  21
  13   1   1 154.651 114.041   4
  13  -1  -1 344.061 181.624   4
 -13   1  -1-40.5967 165.041   4
 -13  -1  -1-185.211 309.365  21
 -13   1   1-8.95249 134.671   2
  13  -1   1 8.38555 99.8313   8
 -13  -1   1-23.1145 227.035  21
  13   1  -1 127.390 236.824   4
 -13  -1  -1-165.626 205.878   1
  13  -1  -2 282.132 167.971  20
 -13  -1  -2 153.384 313.167  30
 -13   1   2 324.210 251.903   4
  13  -1   2 241.341 166.100  11
  13  -1   2 16.9952 195.453  29
 -13  -1   2 46.3753 298.335   4
  13   1   2-3.47497 140.055  11
  13  -1  -2 78.9375 141.665   8
 -13   1  -2 318.119 164.405   1
  13   1   2 68.4882 140.249  18
  13   1  -2-163.878 424.458  42
 -13  -1  -2 121.592 212.713  37
  13  -1  -2 208.374 159.188  18
  13  -1  -2 137.988 158.084  11
 -13  -1  -2 9.92515 330.527  35
 -13  -1  -2 123.147 172.888   1
 -13   1  -2 91.2927 247.650   9
 -13   1   2 203.667 161.106   3
  13  -1  -2 157.100 318.402  44
  13  -1  -2-55.1673 296.786  42
  13   1   2-57.1075 316.345  28
 -13   1  -2 150.405 154.077  15
  13  -1  -2 128.249 283.458  28
 -13  -1  -2-18.6986 317.283   9
  13  -1  -2 239.130 132.491   5
  13   1  -2 265.367 569.633  28
  13  -1   2 87.1776 165.003  18
 -13  -1  -2 25.9853 416.965  22
 -13   1   2 125.673 262.998   1
 -13   1  -2-94.9996 427.351  21
  13  -1   2 141.283 142.910  41
  13   1   2 30.5080 184.244  13
 -13   1  -2 89.5338 144.832   4
 -13  -1   2 420.879 306.108   1
 -13   1   2 210.402 165.176   2
 -13  -1  -2-282.158 365.919  21
 -13  -1  -2 63.7827 183.963  15
 -13  -1   2-155.962 195.678  21
 -13  -1  -2 102.373 167.165   4
  13  -1   3-199.064 196.903  11
 -13   1  -3-34.8218 290.962   9
  13   1   3-137.162 134.739  11
  13  -1  -3 88.7507 366.322  44
  13   1   3 156.693 133.994  18
  13  -1  -3 254.012 169.210  11
 -13   1   3 190.154 224.479   3
  13  -1   3-91.9435 189.897  18
  13  -1  -3 23.8780 168.265  18
 -13  -1  -3-438.089 408.595  35
  13   1   3-47.0400 188.175  29
  13  -1  -3-19.1710 165.370   8
  13   1   3-333.775 314.234  28
 -13  -1  -3-364.599 358.001   9
 -13   1  -3 130.098 199.459  15
  13  -1  -3 123.547 322.224  28
 -13  -1  -3 23.1564 210.592  15
 -13  -1  -3 74.4403 500.259  22
  13  -1  -3 113.858 297.605  42
 -13   1  -3-231.172 537.145  21
  13   1   3 219.582 204.563  13
 -13  -1  -3-123.275 488.764  21
  13  -1   3-390.502 216.416  29
 -13  -1  -3 345.333 379.993  30
  13  -1  -3-127.059 188.724  20
  13  -1   4-87.4520 171.866  11
  13  -1  -4 297.039 296.400  42
  13  -1  -4 8.42442 170.159   8
  13  -1  -4-122.557 98.3171  11
 -13  -1  -4-115.871 396.712  35
  13   1   4-52.7395 169.046  29
 -13  -1  -4-6.59621 326.677   9
  13  -1  -4-167.646 373.348  44
 -13   1  -4-47.6954 205.676  15
 -13  -1  -4 22.3419 226.021  15
 -13   1   4 280.010 281.515  25
 -13  -1  -4 380.656 550.623  22
  13   1   4-37.6164 203.307  13
 -13  -1  -4-123.752 498.997  21
  13  -1  -4-113.084 100.743  18
  13  -1   4 200.597 172.679  18
 -13   1  -4-58.6018 297.642   9
  13  -1  -4-89.8020 197.033  20
  13  -1  -5 276.015 171.899   8
 -13  -1  -5 34.5266 236.134  15
 -13  -1  -5-38.7689 517.493  22
  13   1   5 6.14005 190.638  13
 -13  -1  -6 77.9263 341.409   9
 -13  -1  -6 47.2734 245.216  15
 -13  -1  -6 397.616 528.401  22
 -13  -1  -6 456.603 508.714  21
  13   1   6 5.88341 190.163  13
  13  -1  -6 37.4465 366.933  44
  13  -1  -6 291.592 217.800  20
 -13  -1  -7-28.2885 307.465   9
 -13  -1  -7 157.037 231.233  15
  13   3   0-342.577 234.797   4
  13  -3   0 238.164 185.005  11
  13  -3   0-80.0205 245.822  20
  13  -3   0 258.517 182.437  18
 -13  -3   0 147.941 469.115  38
  13   3   0 215.683 437.382  42
  13   3   0 258.770 217.584  17
  13  -3   0-160.593 211.800  29
  13   3   0 66.5545 529.051  28
  13   3   0 219.897 478.699  23
 -13   3   0 296.428 244.251   5
 -13  -3   0 31.2065 277.165  22
  13  -3   0 269.098 191.019  22
  13  -3   0 225.383 143.567   2
  13  -3   0 122.225 161.055   8
 -13  -3   0 130.625 309.398  21
  13   3   0 236.594 238.749   1
  13  -3   1 36.0823 207.546  11
  13  -3  -1 380.624 190.473  29
  13  -3  -1-12.2251 155.957  11
  13  -3  -1 438.171 225.220  20
  13   3   1-89.5835 356.463  42
  13   3   1-283.929 166.581  11
 -13   3   1 129.566 149.755   2
  13  -3   1 181.698 203.118  18
  13   3   1-393.287 170.912  18
  13  -3   1-110.242 211.936  41
  13   3   1 67.1955 218.305  17
  13   3   1 213.448 438.900  28
 -13  -3  -1 157.407 325.789  15
 -13  -3  -1-127.621 364.390  22
  13  -3  -1 210.085 171.604   2
  13  -3  -1 32.1077 158.392  18
 -13  -3  -1-152.836 360.454  21
  13  -3   1 161.534 122.899   2
  13  -3  -1-3.79550 151.379   8
  13  -3  -2 183.516 210.194  20
  13  -3  -2-89.0385 145.930  11
  13   3   2-23.2053 291.023  42
  13  -3  -2 91.1464 146.936  18
  13  -3  -2 223.500 227.191  37
 -13  -3  -2-214.897 241.864  37
  13  -3  -2 124.239 166.080  29
  13   3   2 52.9964 346.611  28
 -13  -3  -2 370.775 289.497  15
 -13  -3  -2 341.719 442.196   9
 -13  -3  -2 425.286 422.195  22
 -13  -3  -2-196.648 390.319  21
  13  -3  -2 200.366 156.234   8
  13  -3  -3-71.6184 158.403   8
  13  -3  -3-132.777 141.318  18
 -13  -3  -3 7.25419 270.382  37
  13   3   3-522.596 261.329   3
  13  -3  -3 197.628 256.543  37
  13   3   3-204.613 295.903  28
 -13  -3  -3-5.69325 295.543  15
 -13  -3  -3 42.5973 468.120  22
  13  -3  -3-689.513 502.349  14
  13  -3  -3 9.16719 137.955  11
  13  -3  -4 90.5077 206.866  20
  13  -3  -4 211.159 163.205   8
  13  -3  -4-357.359 288.803  37
 -13  -3  -4 378.811 304.173  37
 -13  -3  -4 488.613 416.574  35
 -13  -3  -4-184.337 387.183  30
 -13  -3  -4-85.7708 446.200   9
 -13  -3  -4-32.9992 305.274  15
 -13  -3  -4 189.676 552.921  22
 -13  -3  -4 178.077 483.506  21
  13  -3  -5 44.2326 217.265  20
 -13  -3  -5 174.357 406.528  30
 -13  -3  -5-150.350 324.525  37
 -13  -3  -5-190.255 442.975  35
 -13  -3  -5 102.783 407.753   9
 -13  -3  -5 121.371 287.728  15
 -13  -3  -5 92.7039 580.362  22
 -13  -3  -5-255.269 504.335  21
  13  -3  -6 79.8891 216.990  20
  13  -3  -6 68.5720 172.368   8
 -13  -3  -6-139.203 420.190  35
 -13  -3  -6 714.873 414.350   9
 -13  -3  -6 101.971 289.545  15
 -13  -3  -6 852.343 571.656  22
 -13  -3  -6 916.105 495.892  21
  13  -3  -7-163.094 210.609  20
  13  -3  -7 93.9861 160.613   8
 -13  -3  -7 31.2422 391.002   9
 -13  -3  -7-152.043 289.766  15
 -13  -3  -7 53.5403 527.469  22
 -13  -3  -7 142.780 442.715  21
  13  -5   0 152.136 161.409  11
  13  -5   0-174.742 161.998  18
  13  -5   0-4.91203 157.925   8
  13  -5  -1-188.430 158.653  11
  13  -5  -1 125.156 235.371  20
  13  -5  -1-45.2779 156.689  18
  13   5   1 5.78750 24.4333  17
  13   5   1 48.0662 426.769  28
 -13  -5  -1 140.012 321.785  22
  13  -5  -1 119.459 174.735   8
 -13  -5  -2-90.7674 414.570  22
  13  -5  -2 70.4103 237.623  37
  13   5   2 231.778 202.921  17
 -13  -5  -2-48.3480 355.207  15
 -13  -5  -2 20.2424 349.524  21
  13  -5  -2 168.509 165.379   8
  13  -5  -3 120.383 246.269  20
  13   5   3-15.2965 203.782  17
 -13  -5  -3 186.301 283.268  37
 -13  -5  -3-21.7044 360.448  15
 -13  -5  -3 78.4765 462.132  22
  13  -5  -3-56.0763 265.759  37
 -13  -5  -3-21.3104 391.343  21
  13  -5  -4-5.43404 230.277  20
  13  -5  -4 71.8944 161.713   8
  13  -5  -4 97.9900 272.909  37
  13   5   4-102.729 191.330  17
 -13  -5  -4 291.437 330.545  30
 -13  -5  -4 86.6954 301.196  37
 -13  -5  -4 487.611 348.023  15
 -13  -5  -4-659.457 504.586  22
 -13  -5  -4-122.929 399.166  21
  13  -5  -5 151.650 232.147  20
  13  -5  -5-61.9727 163.510   8
  13  -5  -5 347.836 296.602  37
 -13  -5  -5 305.998 312.236  37
 -13  -5  -5 263.867 418.579  35
 -13  -5  -5-224.380 317.190  15
 -13  -5  -5 219.996 574.543  22
 -13  -5  -5-97.9191 452.125  21
 -13  -5  -5 555.898 346.718  30
  13  -5  -6 58.5351 227.578  20
  13  -5  -6 183.427 163.820   8
 -13  -5  -6-268.559 317.444  37
 -13  -5  -6-259.437 566.009  22
 -13  -5  -6 39.5707 314.192  15
 -13  -5   6 41.2198 317.991  22
 -13  -5  -6-297.441 456.733  21
  13  -7  -3-184.442 163.151   8
  13  -7  -3-119.792 189.335  20
 -13  -7  -3 505.561 258.848  37
 -13  -7  -3 94.3821 422.912  22
 -13  -7  -3 299.233 322.642  21
  13  -7  -4 33.4645 153.291   8
  13  -7  -4 260.999 228.930  20
 -13  -7  -4 116.740 275.760  37
 -13  -7  -4 241.635 283.789  30
 -13  -7  -4-24.8841 484.966  22
 -13  -7  -4-164.162 261.813  15
 -13  -7  -4 345.691 368.383  21
  14   0   0 33090.8 1639.89  44
  14   0   0 29723.2 1641.04   3
 -14   0   0 30465.2 1663.88  30
 -14   0   0 28142.9 1658.37   9
  14   0   0 33147.7 1692.42  28
  14   0   0 34459.0 1653.90   4
 -14   0   0 28424.0 1667.48   4
 -14   0   0 30985.7 1672.94  21
  14   0   0 31786.1 1652.89  13
  14   0   0 33148.8 1623.33   8
 -14   0   0 28111.4 1669.30   1
 -14   0   0 29217.1 1642.57  35
  14   0   0 34431.4 1654.32   1
  14   0   0 29759.7 1623.82  20
 -14   0   1-260.066 254.835   4
  14   0   1-88.9359 153.547  11
  14   0   1 109.639 309.519  42
  14   0  -1 128.118 122.349   8
  14   0   1-96.0024 152.603  18
  14   0  -1-107.437 295.890  44
  14   0  -1 165.964 184.542   3
 -14   0  -1 308.900 251.482  35
 -14   0  -1-336.108 272.659  30
  14   0  -1 181.937 325.007  42
  14   0   1 72.8786 335.189  28
  14   0  -1-7.05743 197.860   1
  14   0  -1-161.678 387.113  28
 -14   0  -1-58.3194 273.646   9
 -14   0  -1 32.4888 54.9436   2
 -14   0  -1 338.756 350.682  21
  14   0  -1-55.6534 193.505   4
 -14   0   1 23.9031 212.892  21
 -14   0   1-173.872 264.559   1
  14   0   2 12836.4 739.704  18
  14   0  -2 14183.3 752.281  18
  14   0  -2 12900.0 814.933  44
 -14   0  -2 11343.7 817.775  35
 -14   0  -2 13866.5 783.293   9
  14   0   2 13309.0 757.763  29
  14   0  -2 12452.7 827.340  42
  14   0   2 14449.2 805.565  28
 -14   0  -2 14472.7 735.805  15
  14   0  -2 12576.3 848.038  28
 -14   0  -2 10022.6 836.364  22
 -14   0  -2 11660.5 873.527  21
 -14   0  -2 13008.2 847.394  30
  14   0  -2 14621.8 739.880   8
  14   0   2 13546.2 742.076  11
  14   0  -2 13852.5 740.394  20
  14   0  -2 14521.2 753.234  11
  14   0   3-28.0219 157.879  11
  14   0  -3 102.434 177.808  18
  14   0  -3-146.041 172.631  11
  14   0  -3-385.307 406.791  44
  14   0  -3-92.8614 159.830   8
  14   0   3 185.356 158.881  18
  14   0   3 116.574 195.940  29
 -14   0  -3-127.670 309.270   9
 -14   0  -3 6.90534 186.877  15
  14   0  -3 32.3176 445.070  28
 -14   0  -3-416.354 476.351  22
 -14   0  -3 66.0571 511.900  21
  14   0  -3-548.538 406.815  42
  14   0  -3 4.16042 186.248  20
  14   0   4 9956.82 614.552  18
  14   0  -4 9716.71 730.519  42
 -14   0  -4 12482.5 701.945   9
 -14   0  -4 12562.4 640.371  15
  14   0  -4 10192.5 750.724  28
  14   0  -4 11081.3 741.928  44
 -14   0  -4 7851.04 778.318  22
 -14   0  -4 8744.18 815.786  21
  14   0  -4 12336.7 628.550   8
  14   0   4 10691.3 615.622  11
  14   0  -4 12711.2 644.147  20
  14   0  -5-4.68019 12.1708   8
 -14   0  -5 207.023 340.496   9
 -14   0  -5 28.0800 226.871  15
 -14   0  -5-336.083 501.406  21
  14   0  -5-34.9740 193.946  20
 -14   0  -6 139.532 303.995   9
 -14   0  -6 30.0954 207.237  15
 -14  -2   0 7495.53 693.869   1
  14  -2   0 13933.9 682.528  18
  14   2   0 12480.2 777.765  42
  14   2   0 14275.5 687.909  18
  14  -2   0 14011.9 698.632  29
  14   2   0 13195.2 862.912  28
  14  -2   0 437.205 797.065  24
 -14  -2   0 11345.6 696.921  22
  14   2   0 13426.6 710.177   1
  14  -2   0 12788.0 662.930   8
  14   2   0 13182.3 707.219   4
 -14   2   0 13952.4 652.985   2
  14  -2   0 221.952 772.836  14
 -14  -2   0 12380.8 731.064  21
 -14  -2   0 7731.02 692.695   4
  14  -2   0 14450.9 684.659  11
  14  -2   0 12674.1 688.986  20
  14   2   0 13959.3 688.251  11
  14  -2  -1-159.925 183.059  20
  14  -2  -1-107.869 162.943  11
 -14   2   1 22.3697 136.064   2
  14  -2   1-4.34684 37.0174  20
 -14  -2   1 34.3731 22.0038   4
  14   2  -1 353.142 517.217  43
  14   2  -1-84.5204 266.458   1
  14   2  -1-96.8099 440.426  42
  14   2   1-44.4988 161.578  11
  14  -2   1-53.8805 179.873  41
  14  -2  -1 24.5348 160.759  18
  14   2  -1 5.22747 194.684  11
  14   2   1 7.97840 160.528  18
  14   2  -1-175.552 190.798  18
  14   2   1-434.603 324.407  42
  14  -2  -1 183.591 279.541   3
  14   2   1-99.9181 203.130  17
 -14   2  -1-101.830 205.974   9
  14  -2   1-138.279 218.255  29
  14  -2  -1-170.179 183.726  29
  14   2   1-69.4557 139.535   1
  14  -2  -1 119.612 269.396  28
  14   2   1 42.8965 421.406  28
 -14  -2  -1 143.966 397.663   9
 -14  -2  -1-339.768 270.372  15
 -14  -2  -1 269.058 335.833  22
 -14  -2   1-227.502 208.830  22
  14  -2  -1-425.980 631.118  14
  14   2   1-177.191 140.722   4
  14  -2   1-57.5977 134.935   8
 -14  -2   1-11.8830 22.8203   1
 -14  -2  -1-495.516 327.042  21
 -14  -2   1-97.6745 258.100  21
  14  -2  -1-104.563 138.561   8
  14   2  -1 366.614 261.338   4
  14  -2   2 18440.7 922.657  18
  14  -2  -2 19954.4 900.424  18
  14   2   2 19920.6 896.214  18
  14  -2   2 17238.4 897.495  41
 -14  -2  -2 14936.3 915.831  37
  14  -2  -2 14473.9 907.575  37
 -14   2  -2 18788.4 926.947   9
 -14  -2  -2 16801.4 976.122   9
  14  -2  -2 19876.7 919.760  28
  14   2   2 18297.0 960.376  28
 -14  -2  -2 18931.5 926.848  15
  14   2   2 19524.1 944.992  42
 -14  -2  -2 18125.2 983.322  30
  14  -2   2 17760.4 926.030  29
 -14  -2  -2 17654.6 1004.29  22
 -14   2   2 17556.3 895.540   2
  14  -2  -2 13054.2 1102.78  14
  14  -2  -2 18786.6 895.351   8
 -14  -2  -2 16247.7 993.777  21
  14   2   2 17368.9 922.022  13
  14  -2   2 18437.2 923.944  11
  14  -2  -2 19550.5 900.624  11
  14  -2  -2 17993.5 906.057  20
  14   2   2 20123.7 896.284  11
 -14  -2  -3-509.111 360.343  30
  14  -2  -3 249.845 205.252  20
  14  -2   3-92.2749 188.938  11
 -14  -2  -3-204.871 268.551  37
  14  -2  -3 35.1566 158.084   8
  14  -2  -3 29.3546 158.988  11
  14  -2   3-125.963 185.780  18
  14  -2  -3 39.8597 157.162  18
 -14  -2  -3 572.606 392.435  35
 -14   2  -3-284.223 238.890   9
  14   2   3-38.1022 178.445  29
  14   2   3-16.5948 298.769  28
 -14  -2  -3-262.918 396.828   9
 -14  -2  -3 107.817 248.423  15
 -14  -2  -3 10.9045 515.881  22
 -14  -2  -3 200.660 418.378  21
  14   2   3 123.731 195.906  13
  14  -2  -3-17.8820 248.920  42
  14  -2  -4 5528.78 349.335  11
 -14  -2  -4 5921.59 504.248   9
  14  -2  -4 5418.25 349.644  18
 -14  -2  -4 5001.19 445.082  37
 -14  -2  -4 4854.40 545.696  35
 -14  -2  -4 4938.62 648.470  22
  14   2   4 6066.66 385.002  13
  14  -2  -4 6886.95 365.979   8
  14  -2  -5-100.927 211.858  20
  14  -2  -5-99.0194 174.098   8
 -14  -2  -5 108.362 438.068  35
 -14  -2  -5-175.130 252.167  15
 -14  -2  -5-117.469 574.443  22
 -14  -2  -5 167.116 508.206  21
  14   2   5 215.156 193.423  13
 -14  -2  -6 4666.97 361.935  15
 -14  -2  -6 2720.08 587.769  22
 -14  -2  -6 3050.73 570.435  21
 -14  -2  -6 4770.34 464.590   9
  14  -2  -6 4271.85 341.571  20
  14  -2  -7-5.16166 207.711  20
  14  -2  -7-4.43790 111.223   8
 -14  -2  -7-261.793 367.259   9
 -14  -2  -7 38.9921 257.748  15
 -14  -2  -7-170.331 504.340  22
 -14  -2  -7-54.7426 441.568  21
  14  -4   0 10966.1 264.744  18
  14   4   0 40.2534 367.238  42
  14   4   0-149.845 461.629  28
  14  -4   0 11019.9 251.569   8
  14  -4   0 11150.2 268.188  11
 -14  -4   0 161.384 302.568  21
  14  -4   0 10145.6 286.238  20
  14  -4   1-113.078 176.277  11
  14  -4  -1 100.582 157.579  11
  14  -4  -1 372.316 237.753  20
  14   4   1 251.491 342.630  42
  14  -4  -1-4.12773 160.347  18
  14   4   1-169.646 210.313  17
  14  -4   1 177.566 177.550  18
  14   4   1 17.6360 432.586  28
 -14  -4  -1 435.016 389.789  22
 -14  -4  -1-15.1106 194.026  15
 -14  -4  -1 371.079 345.680  21
  14  -4  -1-71.1867 158.336   8
  14  -4  -2 6235.89 342.448  18
  14  -4  -2 4286.98 384.127  37
  14   4   2 6466.08 387.284  17
  14   4   2 5124.40 473.815  28
 -14  -4  -2 4702.86 568.954  22
  14  -4  -2 6331.06 357.262   8
 -14  -4  -2 5807.21 423.050  37
  14  -4  -2 6080.98 342.916  11
  14  -4  -2 6038.30 397.485  20
 -14  -4  -3 150.940 332.576  30
  14  -4  -3 163.186 159.508   8
  14  -4  -3 107.627 253.372  37
 -14  -4  -3 7.69025 283.933  37
  14   4   3-152.107 211.837  17
 -14  -4  -3 18.2204 298.563  15
 -14  -4  -3 337.021 492.156  22
 -14  -4  -3-149.756 386.382  21
  14  -4  -4 4739.31 404.373  37
 -14  -4  -4 5155.32 490.875  30
 -14  -4  -4 4443.19 547.310   9
 -14  -4  -4 3546.31 587.506  22
 -14  -4  -4 5727.86 432.826  37
 -14  -4  -4 2969.76 523.904  21
  14  -4  -4 5887.55 369.285  20
  14  -4  -5-62.0472 224.258  20
 -14  -4  -5-69.0035 409.256  35
  14  -4  -5 46.0604 166.021   8
 -14  -4  -5-380.924 316.875  37
 -14  -4  -5-283.135 364.162  30
 -14  -4  -5 256.102 312.397  15
 -14  -4  -5 375.327 449.371   9
 -14  -4  -5 107.381 561.837  22
 -14  -4  -5 611.555 465.477  21
  14  -4  -6 1459.96 255.941  20
  14  -4  -6 1901.76 204.630   8
 -14  -4  -6 1518.27 430.562  35
 -14  -4  -6 1863.63 313.634  15
 -14  -4  -6 1930.64 575.215  22
 -14  -4  -6 1991.75 460.203   9
 -14  -4  -6 1695.63 498.315  21
  14  -4  -7 70.5578 220.806  20
  14  -4  -7 140.458 156.027   8
 -14  -4  -7 267.078 281.918  15
 -14  -4  -7 58.1723 427.705   9
 -14  -4  -7 260.316 443.674  21
  14  -6  -1-44.7327 173.347   8
 -14  -6  -2-94.1002 394.790  22
 -14  -6  -2 360.035 327.264  21
  14  -6  -3 341.881 248.545  20
 -14  -6  -3 91.6590 275.016  37
  14   6   3 222.509 185.040  17
 -14  -6  -3 207.267 451.777  22
 -14  -6  -3 164.710 343.485  15
 -14  -6  -3 462.812 374.220  21
  14  -6  -4 1845.51 199.222   8
  14  -6  -4 1511.04 269.111  20
 -14  -6  -4 1890.84 320.281  37
 -14  -6  -4 1675.33 342.723  30
 -14  -6  -4 1136.54 509.001  22
 -14  -6  -4 1817.59 365.459  15
 -14  -6  -4 1013.53 413.393  21
  14  -6  -5 159.193 248.665  20
  14  -6  -5-37.6601 160.006   8
 -14  -6  -5 142.038 279.645  37
 -14  -6  -5 509.583 411.873  35
 -14  -6  -5 461.708 327.558  30
 -14  -6  -5-722.457 557.953  22
 -14  -6  -5 116.894 339.267  15
 -14  -6  -5-644.996 448.314  21
  15  -1   0 49.2725 105.534   8
 -15   1   0 1.68918 96.3944   2
 -15  -1   0-179.856 251.662   4
  15   1   0-42.0174 244.799  44
  15   1   0-8.06881 342.212  42
  15   1   0 9.20762 169.817  11
  15   1   0-72.6946 175.285  18
  15   1   0 328.626 190.268  17
  15   1   0-41.9367 114.955   3
  15  -1   0 164.636 208.852   3
 -15  -1   0 83.3995 251.178   1
  15  -1   0 34.1881 295.419  28
  15   1   0-107.248 175.326   1
  15  -1   0 230.729 404.619  24
  15  -1   0-6.68015 223.897   5
 -15   1   0-254.953 222.113   9
  15  -1   0 164.552 176.691  13
 -15   1   0-267.848 308.692  21
 -15   1   0 32.6338 243.033   1
  15   1   0-93.9910 174.205   4
 -15  -1   0 266.719 266.848  21
 -15   1   0 31.7065 235.390   4
  15   1   0 13.0231 98.2513  20
  15   1   1 9863.51 490.831  18
 -15  -1   1 5707.30 569.391   1
  15  -1   1 9245.06 493.339  18
  15   1  -1 7448.23 581.951  44
  15   1  -1 9847.67 502.728  18
  15  -1  -1 7478.89 521.923   3
  15   1   1 9393.22 576.773  42
 -15   1  -1 9052.57 512.738   9
  15   1   1 9603.14 478.254   1
 -15  -1  -1 9643.94 572.243  30
  15  -1   1 7955.40 511.510  29
  15  -1  -1 8322.83 555.484  28
  15  -1   1 8078.50 573.011  28
 -15  -1  -1 8513.46 580.060   9
  15   1   1 10275.1 623.617  28
  15   1  -1 7429.53 652.727  28
 -15  -1  -1 7929.92 497.104  15
  15  -1  -1 9616.77 494.142  18
  15  -1   1 5843.56 528.407   5
  15  -1  -1 6208.61 501.608   5
 -15   1  -1 8473.67 515.585   1
 -15   1   1 8248.86 470.589   2
 -15  -1  -1 9199.51 558.411  22
  15   1  -1 8527.00 548.910   1
  15   1   1 8979.41 477.091   4
  15  -1  -1 9199.19 563.869  42
 -15   1  -1 8178.96 510.056   4
  15   1  -1 8941.62 547.150   4
  15  -1   1 7171.67 455.828   8
 -15   1  -1 8389.38 631.332  21
  15   1  -1 9589.68 499.279  17
 -15  -1  -1 8211.92 589.418  21
  15  -1  -1 9090.52 470.803   8
  15   1   1 8728.83 511.138  13
 -15  -1   1 8306.07 525.433  21
  15  -1  -1 8804.47 489.213  13
 -15  -1   1 5683.17 562.721   4
  15  -1   1 8764.11 492.468  11
  15  -1  -1 9370.98 493.302  11
  15  -1  -1 8621.17 483.020  20
  15   1   1 9771.41 490.756  11
  15  -1   1 6265.95 463.969  20
  15   1  -1 9317.21 502.358  11
  15  -1  -2-21.8167 171.169  20
  15  -1   2 40.2698 178.709  11
  15   1   2 222.430 158.768  11
  15  -1  -2 165.450 146.158   8
  15   1  -2-388.054 427.775  44
  15  -1  -2-95.2033 174.072  11
  15  -1  -2-439.517 327.350  42
  15  -1   2-14.8489 178.191  18
  15   1   2 135.952 158.708  18
  15  -1  -2-29.9081 174.843  18
 -15   1  -2-38.5284 173.826   1
 -15  -1  -2 263.372 356.294  35
 -15  -1  -2 245.257 370.774  30
  15  -1  -2-157.881 326.117  28
  15  -1  -2-49.2166 334.576  44
  15  -1   2-420.831 222.406  29
 -15   1  -2 181.767 251.145   9
  15   1   2 154.486 354.274  28
  15   1  -2-334.377 521.042  28
  15  -1  -2-126.753 166.172   5
 -15  -1  -2-133.694 368.390   9
 -15  -1  -2 100.031 204.095  15
 -15  -1  -2 331.872 450.708  22
 -15   1  -2 211.593 486.225  21
  15   1   2-6.41004 218.456  13
 -15   1   2 22.7786 164.550   2
 -15   1  -2-104.474 181.195   4
 -15  -1  -2 82.0445 418.289  21
 -15  -1   2 10.2588 222.325  21
  15   1  -2-330.403 473.210  42
  15  -1   3 5179.20 259.174  18
  15   1   3 5912.80 221.591  18
  15   1  -3-147.273 419.502  44
 -15  -1  -3 6144.80 277.114  15
  15   1  -3 4617.17 499.269  42
 -15  -1  -3 4982.72 437.631  30
 -15  -1  -3 5496.49 456.129  35
  15   1  -3 5.41333 143.037  11
 -15   1  -3 5822.37 344.282   9
  15   1  -3 5.34923 143.986  18
 -15  -1  -3 5743.55 402.750   9
 -15   1  -3 4720.01 246.200   1
  15  -1   3 5944.92 286.402  29
  15   1   3 5925.27 380.764  28
 -15   1  -3 5600.35 248.462  15
  15  -1  -3 4826.31 349.159  28
  15  -1  -3 5865.24 413.123  44
  15  -1  -3 5860.14 250.128  18
  15   1  -3 2082.80 579.726  28
 -15   1  -3 4395.97 246.738   4
 -15  -1  -3 4936.60 537.029  22
  15   1   3 5912.49 289.538  13
 -15   1  -3 3410.72 540.291  21
  15  -1  -3 6147.44 238.882   8
  15  -1  -3 4888.62 372.530  42
 -15  -1  -3 4970.48 543.245  21
  15  -1   3 5070.72 258.713  11
  15   1   3 5581.44 222.064  11
  15  -1  -3 5737.23 263.710  20
  15  -1  -3 5865.19 251.932  11
  15   1   3 5089.06 266.073  29
  15  -1   4 117.434 172.824  11
  15  -1   4 19.2480 168.362  18
  15  -1  -4-350.469 373.075  44
  15  -1  -4-54.7856 170.612   8
  15  -1  -4-76.1130 161.136  11
 -15  -1  -4 228.414 412.321  35
  15  -1  -4-4.18013 159.326  18
  15   1   4-47.7166 175.928  29
 -15   1  -4 215.181 302.722   9
  15  -1  -4 222.199 289.244  42
 -15  -1  -4-491.957 373.650   9
 -15   1  -4 7.92547 199.348  15
 -15  -1  -4 67.9132 217.075  15
 -15  -1  -4-11.4570 499.740  22
 -15   1  -4 217.939 462.237  21
  15   1   4-217.259 213.358  13
 -15  -1  -4-292.180 495.397  21
  15  -1  -4 218.956 203.827  20
 -15  -1  -5 2958.51 273.016  15
 -15  -1  -5 2445.42 401.849   9
 -15  -1  -5 2098.88 548.174  22
  15   1   5 2452.43 251.756  13
  15  -1  -5 2654.67 228.463   8
  15  -1  -6 64.1320 124.379   8
  15  -1  -6-184.090 358.858  44
 -15  -1  -6 55.3606 238.929  15
 -15  -1  -6 193.909 491.689  22
 -15  -1  -6 100.532 482.811  21
  15   1   6 80.2285 197.192  13
 -15  -1  -7 135.907 358.982   9
 -15  -1  -7-228.722 229.958  15
  15  -3   0-76.4515 180.745  11
  15  -3   0 549.801 233.176  20
  15   3   0 79.9002 429.791  42
 -15  -3   0-38.7943 444.880  38
  15   3   0 71.0257 105.105  11
  15   3   0 110.210 106.935  18
  15   3   0-122.999 222.762  17
  15  -3   0-5.50103 210.213  29
  15  -3   0 15.0319 177.388  18
  15   3   0 361.463 537.337  28
 -15  -3   0 264.945 280.853  22
  15  -3   0 141.524 155.907   8
 -15  -3   0 267.415 309.778  21
  15   3   1 6630.11 350.065  11
  15  -3   1 5008.13 364.333  18
  15  -3  -1 5908.62 340.566  18
  15   3  -1 126.096 480.783  42
  15  -3   1 5777.67 362.738  41
  15   3   1 6112.57 349.260  18
  15   3   1 5240.00 480.690  42
  15   3   1 5435.57 377.236  17
  15  -3  -1 5076.85 353.770  29
  15   3   1 5196.77 551.831  28
  15   3  -1 318.941 594.662  28
 -15  -3  -1 5830.42 478.155  22
  15  -3   1 4425.11 328.877   8
  15  -3  -1 5673.28 331.657   8
 -15  -3  -1 3801.35 453.035  15
 -15  -3  -1 5773.55 479.272  21
  15  -3   1 5345.05 367.003  11
  15  -3  -1 5402.24 338.946  11
  15  -3  -1 5095.32 374.142  20
  15  -3  -2-27.0775 153.401   8
  15  -3   2-78.1925 199.937  11
  15  -3  -2-165.670 216.426  20
  15  -3  -2 89.7503 154.822  11
  15   3   2-25.3168 305.574  42
  15  -3  -2-14.7450 153.377  18
 -15  -3  -2-11.7618 236.114  37
  15   3   2-314.684 216.598  17
  15  -3  -2 106.995 171.088  29
  15   3   2-85.2358 360.904  28
 -15  -3  -2-5.91106 316.529  15
 -15  -3  -2 372.345 454.505   9
 -15  -3  -2-159.856 411.992  22
  15  -3  -2 309.274 503.659  14
  15  -3   2 177.864 199.564  18
 -15  -3  -2-581.152 391.072  21
 -15  -3  -3 3971.92 350.667  37
  15  -3  -3 3723.77 258.772  18
 -15  -3  -3 4155.99 365.945  15
  15   3   3 3560.00 382.430  28
 -15  -3  -3 3968.20 501.835   9
 -15  -3  -3 3155.89 514.482  22
  15  -3  -3 4000.35 270.033   8
  15  -3  -3 3996.67 309.901  20
  15  -3  -3 3527.58 258.439  11
 -15  -3  -4-268.712 283.642  37
  15  -3  -4 53.3400 160.700   8
 -15  -3  -4-354.403 413.006  35
 -15  -3  -4 5.34828 269.018  15
 -15  -3  -4 160.265 531.536  22
 -15  -3  -4 143.542 469.895  21
 -15  -3  -4 63.0331 372.538  30
  15  -3  -5 2046.41 248.674  20
 -15  -3  -5 1255.90 333.356  37
 -15  -3  -5 2193.53 462.982  35
 -15  -3  -5 1443.10 443.784  30
 -15  -3  -5 1847.10 434.077   9
 -15  -3  -5 1270.79 594.244  22
  15  -3  -5 2221.89 208.081   8
 -15  -3  -5 1652.20 529.243  21
  15  -3  -6 202.371 217.343  20
 -15  -3  -6 332.473 414.239  35
 -15  -3  -6-647.313 404.467   9
 -15  -3  -6 70.0230 279.489  15
 -15  -3  -6-40.4157 560.526  22
 -15  -3  -6-426.196 502.634  21
  15  -3  -7 819.558 224.700  20
  15  -3  -7 1166.98 174.913   8
 -15  -3  -7 174.349 400.225   9
 -15  -3  -7 1279.28 290.975  15
 -15  -3  -7 640.899 514.941  22
 -15  -3  -7 513.286 451.013  21
  15  -5   0-88.2454 164.195  11
  15  -5   0 66.3351 165.999  18
  15  -5   0-57.3699 164.782   8
  15  -5  -1 1736.64 256.304  20
  15  -5  -1 2256.86 178.620  18
  15   5   1-7.51408 317.045  42
  15   5   1-5.94894 46.2879  17
  15   5   1 44.0873 391.949  28
  15  -5  -1 2004.81 182.682   8
 -15  -5  -1 332.147 377.939  22
 -15  -5  -1-150.265 350.363  21
  15  -5  -1 2400.53 179.085  11
  15  -5  -2 28.8548 249.931  20
  15   5   2-207.241 207.213  17
  15   5   2 13.2916 341.633  28
 -15  -5  -2-10.7885 435.699  22
 -15  -5  -2-15.7904 322.556  15
 -15  -5  -2-30.9197 366.444  21
  15  -5  -2 48.8052 165.062   8
  15  -5  -3 2111.55 205.928   8
 -15  -5  -3 1624.87 303.663  37
  15   5   3 1858.20 237.916  17
 -15  -5  -3 1299.10 481.919  22
 -15  -5  -3 1527.24 364.081  15
 -15  -5  -3 623.767 414.321  21
  15  -5  -4-109.944 236.590  20
 -15  -5  -4 33.1502 282.097  37
  15   5   4 390.316 199.748  17
 -15  -5  -4 404.151 324.832  30
 -15  -5  -4 11.9417 489.454  22
 -15  -5  -4 278.731 348.080  15
 -15  -5  -4-333.883 414.358  21
  15  -5  -5 878.007 243.988  20
  15  -5  -5 1290.97 177.008   8
 -15  -5  -5 862.761 311.240  37
 -15  -5  -5 956.000 430.428  35
  15   5   5 477.212 205.362  17
 -15  -5  -5 925.534 354.635  30
 -15  -5  -5 1387.07 562.648  22
 -15  -5  -5 814.844 320.748  15
 -15  -5  -5 390.705 450.422  21
  15  -5  -6-10.7719 231.999  20
  15  -5  -6 127.773 162.311   8
 -15  -5  -6-106.379 305.783  37
 -15  -5  -6-190.005 412.884  35
 -15  -5  -6 13.3450 560.058  22
 -15  -5  -6-83.6556 308.140  15
 -15  -5  -6 533.473 472.525  21
  15  -7  -2 4.63671 146.254   8
  15  -7  -3 729.745 195.840  20
  16   0   0 19248.0 1053.15  28
  16   0   0 14798.2 967.118   3
  16   0   0 16809.8 974.735  17
  16   0   0 18533.2 975.189   1
 -16   0   0 19016.2 1003.99  30
 -16   0   0 14697.6 1003.72   9
  16   0   0 20668.3 977.537  18
  16   0   0 19028.5 976.440   4
 -16   0   0 16063.0 1003.54   4
 -16   0   0 17318.3 1015.21  21
  16   0   0 18536.6 983.106  13
  16   0   0 20171.3 950.277   8
 -16   0   0 15531.0 1004.65   1
  16   0   0 20127.6 977.823  11
  16   0   0 17211.6 952.868  20
 -16   0  -1 179.773 227.074   1
  16   0   1-17.8689 168.352  11
 -16   0  -1-195.615 262.216  35
  16   0  -1-262.269 351.556  42
  16   0  -1 93.4208 130.367   8
  16   0   1 74.8446 163.240  18
  16   0  -1-15.1924 191.671   3
 -16   0  -1 129.594 287.896  30
  16   0   1 172.526 323.234  42
  16   0  -1-254.223 183.569  17
  16   0  -1-261.816 285.524  44
  16   0  -1-7.15001 368.702  28
 -16   0  -1 15.6929 305.797   9
  16   0   1 18.6788 198.446  13
 -16   0  -1-76.6990 385.729  21
 -16   0   1-125.132 234.049  21
 -16   0  -1-80.6056 217.942   4
  16   0   2 28589.0 1535.72  18
  16   0  -2 30600.8 1579.55  44
 -16   0  -2 24497.9 1584.23  35
 -16   0  -2 32427.2 1571.69   9
 -16   0  -2 26007.0 1609.79  30
  16   0   2 27748.5 1547.26  29
  16   0   2 29306.5 1577.61  28
  16   0  -2 28265.6 1603.68  28
  16   0  -2 29881.4 1541.58  18
 -16   0  -2 30594.9 1553.05   1
 -16   0  -2 30076.8 1550.83   4
 -16   0  -2 25036.0 1628.35  21
  16   0   2 26420.1 1552.20  13
  16   0  -2 32639.5 1531.59   8
  16   0  -2 27919.7 1594.29  42
  16   0   2 29077.1 1536.59  11
  16   0  -2 28064.0 1529.56  20
  16   0  -2 29772.7 1542.25  11
  16   0   3 264.716 161.237  11
  16   0  -3-402.890 367.288  42
  16   0   3-140.753 158.457  18
  16   0  -3-131.087 383.972  44
  16   0  -3 4.81493 174.695  11
  16   0  -3 19.0346 179.218  18
  16   0  -3-3.99556 160.817   8
  16   0   3-185.449 202.687  29
 -16   0  -3-144.266 302.466   9
  16   0  -3-66.5227 399.430  28
 -16   0  -3 78.8730 184.021  15
 -16   0  -3 38.6816 422.085  22
 -16   0  -3 13.2428 507.095  21
  16   0  -3-97.0111 185.988  20
  16   0   4 7712.84 470.090  18
  16   0  -4 7574.44 590.785  42
  16   0  -4 8427.18 618.623  44
 -16   0  -4 7251.86 564.738   9
 -16   0  -4 7990.91 494.167  15
  16   0  -4 7715.22 637.074  28
 -16   0  -4 6756.45 695.839  21
  16   0  -4 9218.21 481.798   8
  16   0   4 8073.81 471.482  11
  16   0  -4 9137.87 496.299  20
  16   0  -5-175.887 301.767  42
 -16   0  -5-303.405 338.360   9
  16   0  -5-63.9049 361.594  44
 -16   0  -5 258.410 225.219  15
  16   0  -5-4.62280 7.25175   8
 -16   0  -5-218.555 508.761  21
  16   0  -5 24.5129 189.959  20
 -16   0  -6 7.28047 311.677   9
 -16   0  -6 78.3807 219.015  15
 -16  -2   0 14788.4 1448.74   1
  16  -2   0 29475.8 1431.30  18
  16   2   0 27056.4 1498.84  42
  16   2   0 31380.1 1434.96  18
  16   2   0 30334.8 1443.81  17
  16   2   0 25949.4 1518.47  28
  16  -2   0 28281.0 1440.44  29
  16  -2   0 28498.4 1498.92  24
  16   2   0 25755.8 1434.35   1
  16   2   0 25952.9 1433.57   4
  16  -2   0 26574.9 1410.97   8
 -16  -2   0 28082.1 1477.07  21
 -16  -2   0 16891.5 1449.63   4
  16  -2   0 29474.0 1432.24  11
  16  -2   0 27965.7 1428.15  20
  16   2   0 30291.6 1434.39  11
  16  -2  -1 19.5258 136.979   8
  16  -2  -1 178.605 188.860  20
  16  -2   1-80.9160 199.023  11
  16  -2  -1 61.6934 161.846  11
  16  -2   1 8.38428 29.0255  20
  16   2   1-268.136 348.380  42
  16   2  -1-10.8199 446.575  42
  16   2   1-43.6591 177.544  11
  16  -2  -1 147.680 162.015  18
  16   2  -1-36.7034 182.067  11
  16   2   1 236.854 175.840  18
  16   2  -1 222.684 186.128  18
  16  -2   1-196.238 196.296  18
  16  -2   1-140.464 215.980  29
  16   2  -1-6.24898 0.29584  17
  16  -2  -1 60.4074 198.217  29
  16  -2  -1-473.727 289.562  28
  16   2   1 39.7124 389.479  28
 -16  -2  -1-51.6608 262.277  15
 -16  -2  -1 136.141 326.483  22
  16  -2  -1-140.737 157.894  13
 -16  -2  -1-125.301 359.123  21
  16  -2   1 5.72076 129.124   8
 -16  -2   1-161.490 273.196  21
  16   2  -2-28.3531 340.612  11
  16  -2   2 11928.2 434.736  18
  16  -2  -2 12972.0 407.310  18
  16   2   2 13611.8 404.529  18
  16  -2   2 10016.1 394.677  41
  16   2   2 12846.9 495.331  42
 -16   2  -2 11197.8 450.273   9
  16   2  -2 5.60160 340.930  18
 -16  -2  -2 12432.3 546.302  30
 -16  -2  -2 12623.4 585.329   9
  16  -2   2 11870.1 442.815  29
  16  -2  -2 13156.2 456.375  28
  16   2   2 12364.0 522.683  28
 -16  -2  -2 12389.9 451.108  15
  16   2  -2-13.4468 654.643  28
 -16  -2  -2 10436.0 562.545  22
 -16  -2  -2 12662.4 595.679  21
  16  -2  -2 12770.5 396.573   8
  16   2   2 12659.5 447.220  13
  16  -2   2 11360.9 434.336  11
  16  -2  -2 12871.4 410.708  11
  16  -2  -2 13236.1 427.047  20
  16   2   2 13806.5 405.004  11
  16  -2  -3-4.46037 209.562  20
  16  -2   3-34.6639 190.701  11
  16  -2   3 164.750 189.050  18
  16  -2  -3-256.707 166.867  11
  16  -2  -3 184.271 260.441  42
  16  -2  -3-46.7994 163.442  18
 -16  -2  -3 58.8323 376.719  35
 -16  -2  -3 24.7033 359.046  30
 -16   2  -3 199.699 268.558   9
  16   2   3 173.788 179.760  29
  16   2   3 135.368 308.023  28
  16  -2  -3-138.531 156.776   8
 -16  -2  -3 37.9964 393.043   9
 -16  -2  -3-148.712 247.743  15
 -16  -2  -3-378.890 485.804  22
 -16  -2  -3 140.656 467.271  21
  16   2   3 161.583 204.619  13
  16  -2  -4 12835.9 732.108  11
  16  -2  -4 13740.6 733.546  18
 -16  -2  -4 13526.2 862.682  35
 -16  -2  -4 12243.7 871.343  30
 -16  -2  -4 13862.6 839.381   9
 -16  -2  -4 15001.1 768.950  15
 -16  -2  -4 10187.2 897.834  22
 -16  -2  -4 11471.1 902.932  21
  16   2   4 13860.5 759.231  13
  16  -2  -4 13638.6 737.759   8
  16  -2  -4 13666.7 751.751  20
  16  -2  -5-34.5828 179.626   8
 -16  -2  -5-160.862 414.497  35
 -16  -2  -5 7.70753 383.158   9
 -16  -2  -5-49.5388 246.800  15
 -16  -2  -5-520.959 561.340  22
  16   2   5-425.627 204.518  13
 -16  -2  -6 3798.08 324.489  15
 -16  -2  -6 2615.44 561.035  22
 -16  -2  -6 3114.73 548.671  21
  16  -2  -6 3140.56 263.725   8
  16  -2  -6 3821.01 305.347  20
  16  -2  -7 10.3522 207.939  20
 -16  -2  -7-240.211 375.440   9
 -16  -2  -7 80.3115 251.697  15
 -16  -2  -7 522.738 488.318  22
 -16  -2  -7-55.0838 448.367  21
  16  -4   0 7965.55 245.354  18
  16   4   0 10.1441 385.742  42
  16   4   0 419.059 478.272  28
  16  -4   0 7767.70 220.388   8
 -16  -4   0 146.307 282.106  22
  16  -4   0 8364.64 251.428  11
 -16  -4   0-168.743 298.335  21
  16  -4   0 7317.28 257.908  20
  16  -4   1 301.595 186.766  11
  16  -4  -1 148.815 165.309  11
  16  -4  -1 319.670 243.147  20
  16   4   1 63.3349 355.982  42
  16  -4   1-29.0678 184.734  18
  16  -4  -1 211.216 165.756  18
  16   4   1-30.0609 219.657  17
  16   4   1-9.12604 439.325  28
 -16  -4  -1 34.2880 376.310  22
 -16  -4  -1 7.33957 46.0513  15
  16  -4   1-15.3084 209.951  41
  16  -4   1-21.5229 148.022   8
 -16  -4  -1-185.998 363.441  21
  16  -4  -1-136.081 159.064   8
  16  -4  -2 13266.8 693.615  18
 -16  -4  -2 12949.8 737.655  37
  16   4   2 12620.8 720.747  17
 -16  -4  -2 10268.5 756.022  15
 -16  -4  -2 12427.8 824.845  22
  16  -4  -2 13378.3 699.590   8
 -16  -4  -2 10568.9 810.298  21
  16  -4  -2 12933.4 694.086  11
  16  -4  -2 12740.5 724.180  20
  16  -4  -3 29.0941 160.419   8
  16  -4  -3-74.3156 231.318  20
 -16  -4  -3 210.118 272.399  37
  16   4   3 84.9202 210.003  17
 -16  -4  -3 19.7834 331.620  15
  16  -4  -3 463.646 426.239  14
 -16  -4  -4 4653.17 495.853  35
 -16  -4  -4 4611.95 457.764  30
 -16  -4  -4 3144.98 612.497  22
  16  -4  -4 4523.35 269.300   8
 -16  -4  -4 2987.34 500.026  21
  16  -4  -5 167.258 225.102  20
 -16  -4  -5 13.7255 412.959  35
 -16  -4  -5 149.883 307.848  15
 -16  -4  -5-170.444 548.606  22
 -16  -4  -5-382.152 452.101   9
 -16  -4  -5-50.4379 380.923  30
 -16  -4  -5-104.427 473.484  21
 -16  -4  -6 2548.41 486.441  35
 -16  -4  -6 4355.83 389.792  15
 -16  -4  -6 3967.05 634.915  22
 -16  -4  -6 4100.92 509.565   9
 -16  -4  -6 2574.17 548.179  21
  16  -4  -6 4438.05 285.570   8
  16  -4  -6 3808.27 327.039  20
  16  -6  -1-6.12866 22.0192  20
  16  -6  -1-55.7033 163.994   8
  16   6   2-5.56560 12.3412  17
 -16  -6  -2-201.032 429.986  22
 -16  -6  -2 320.850 365.550  21
  16  -6  -3 44.3195 167.166   8
 -16  -6  -3 157.854 263.886  37
  16   6   3 31.5069 186.156  17
 -16  -6  -3-513.537 447.617  22
 -16  -6  -3 56.4166 267.232  15
 -16  -6  -3-230.802 379.779  21
 -16  -6  -4 3933.81 401.490  30
 -16  -6  -4 3111.20 551.924  22
 -16  -6  -4 3648.65 438.330  15
 -16  -6  -4 3750.95 473.429  21
  16  -6  -4 4348.18 341.822  20
  16  -6  -5 108.470 246.278  20
  16  -6  -5 74.3223 156.525   8
 -16  -6  -5-247.736 333.317  30
 -16  -6  -5 120.966 330.108  15
 -16  -6  -5-36.6251 438.786  21
  17  -1   0 87.1517 119.781   8
 -17  -1   0 760.494 287.614   4
  17   1   0 166.533 219.703  17
  17   1   0 172.452 189.920  11
  17   1   0 343.749 385.645  42
  17   1   0 66.1863 189.451  18
  17   1   0 129.756 178.139   1
  17  -1   0 585.556 241.230   3
  17  -1   0 883.637 340.081  28
  17  -1   0 318.041 270.455   5
 -17  -1   0 657.749 292.645   1
  17  -1   0 616.996 206.095  13
  17   1   0 145.744 176.950   4
 -17  -1   0 762.565 332.633  21
  17  -1   1 107878. 5230.10  18
  17  -1  -1 117195. 5255.46  42
  17   1  -1 107954. 5231.61  18
  17  -1  -1 79750.9 5227.93   3
  17   1   1 113685. 5228.55  18
  17   1   1 110408. 5223.90   1
  17   1   1 106463. 5252.83  42
 -17   1  -1 105794. 5230.05   9
 -17  -1  -1 102117. 5262.88  30
  17   1  -1 90441.0 5229.18  17
 -17  -1  -1 97223.3 5248.65   9
  17  -1   1 102525. 5248.20  28
  17  -1  -1 105645. 5243.20  28
  17   1   1 99850.2 5251.01  28
  17   1  -1 91061.4 5269.88  28
  17  -1  -1 111113. 5229.26  18
  17  -1  -1 81877.4 5228.02   5
  17   1   1 110351. 5224.08   4
 -17   1  -1 82245.9 5261.63  21
  17  -1   1 96803.6 5237.31  13
 -17  -1  -1 100893. 5266.42  21
 -17  -1  -1 78414.6 5234.21   4
 -17  -1   1 98073.9 5241.57  21
  17  -1  -1 108286. 5215.60   8
  17  -1  -1 100821. 5226.84  13
  17   1  -1 88275.2 5231.54  44
  17  -1   1 105332. 5230.14  11
 -17  -1  -1 77765.0 5235.51   1
  17  -1  -1 108271. 5228.94  11
  17  -1  -1 102642. 5218.85  20
  17   1   1 111430. 5228.38  11
  17   1  -1 104938. 5231.77  11
  17  -1  -2-60.3329 187.817  20
  17  -1   2-79.6858 181.517  11
  17   1   2 131.626 167.109  11
  17   1  -2 317.667 409.713  44
  17  -1  -2 77.5897 181.652  11
  17   1  -2 765.291 427.912  42
  17  -1   2 127.557 179.180  18
  17   1   2-20.2522 165.899  18
  17  -1  -2-94.6049 154.174   8
  17  -1  -2-45.0614 186.374  18
  17  -1  -2 69.4359 315.157  44
 -17  -1  -2-38.2428 343.061  35
 -17  -1  -2-11.2901 348.573  30
  17  -1   2 23.5224 211.675  29
 -17   1  -2 366.415 272.045   9
  17   1   2 161.923 357.252  28
  17  -1  -2 123.627 347.882  28
  17   1  -2-326.914 523.900  28
 -17  -1  -2 255.360 363.616   9
 -17   1  -2 1131.53 465.400  21
  17   1   2 166.819 223.484  13
  17  -1  -2 465.181 315.539  42
 -17  -1  -2 280.581 455.489  21
 -17   1   2-149.888 163.083   2
  17   1  -2 89.4346 169.406  20
  17   1  -3 64086.2 3173.49  11
  17  -1   3 56353.3 3167.92  18
  17  -1  -3 70831.4 3191.90  44
  17  -1  -3 68272.9 3166.59  18
  17   1  -3 56267.0 3225.62  42
  17   1  -3 63331.4 3172.48  18
 -17  -1  -3 52774.8 3213.43  35
 -17   1  -3 66604.6 3186.83   9
 -17  -1  -3 69054.4 3198.77   9
  17  -1   3 63583.3 3175.49  29
  17   1   3 61328.8 3169.92  29
  17   1   3 68807.4 3159.59  18
  17   1   3 67611.9 3192.25  28
  17  -1  -3 62811.7 3179.39  28
  17   1  -3 53716.6 3234.81  28
 -17  -1  -3 66643.3 3161.83  15
 -17  -1  -3 58384.9 3236.96  30
 -17  -1  -3 51991.8 3216.39  22
 -17   1  -3 43423.1 3225.77  21
 -17  -1  -3 56829.0 3239.87  21
  17   1   3 66200.3 3183.39  13
  17  -1  -3 71758.4 3163.37   8
  17  -1  -3 56898.0 3186.84  42
  17  -1   3 56435.2 3168.68  11
  17   1  -3 70377.6 3167.16  20
  17   1   3 68658.7 3159.85  11
  17  -1  -3 68456.3 3165.18  20
  17  -1  -3 68407.4 3166.96  11
  17  -1  -4-137.784 205.352  20
  17  -1   4-221.597 171.300  11
  17  -1  -4-114.722 366.032  44
  17  -1  -4-103.290 300.072  42
  17  -1   4 150.113 174.290  18
  17  -1  -4 43.5572 162.186  11
  17  -1  -4 46.1077 168.292   8
 -17  -1  -4-75.2457 405.469  35
  17  -1  -4 99.0306 163.977  18
  17   1   4-182.658 186.488  29
 -17   1  -4-110.383 304.804   9
 -17  -1  -4 148.596 368.324   9
 -17  -1  -4-63.2604 225.230  15
 -17  -1  -4 33.0821 477.181  22
 -17   1  -4-14.3116 475.594  21
  17   1   4 127.481 208.147  13
 -17  -1  -4-377.852 497.685  21
  17  -1   5 50.8787 387.366  11
  17  -1  -5 35386.1 648.209  44
 -17  -1  -5 34650.6 672.479   9
 -17   1  -5 6.58965 452.593   9
 -17  -1  -5 34338.9 538.227  15
 -17   1  -5 59.2915 402.417  15
 -17  -1  -5 23860.4 764.431  22
 -17  -1  -5 24010.2 784.839  21
  17   1   5 29924.0 552.526  13
  17  -1  -5 32599.7 508.870   8
  17  -1  -5 30863.4 525.825  20
  17  -1   5 150.087 386.000  18
  17  -1  -6 18.2132 87.7506   8
 -17  -1  -6 351.952 378.634   9
 -17  -1  -6-55.4939 245.813  15
  17   1   6 144.778 198.991  13
 -17  -1  -7 88.5127 228.250  15
  17  -3   0 136.444 172.254  11
  17  -3   0 38.5185 218.746  20
  17   3   0-113.150 387.359  42
  17  -3   0 79.6402 173.218  18
  17   3   0 71.3157 169.357  11
  17   3   0-90.5413 171.456  18
  17  -3   0-78.5047 201.515  29
  17   3   0 254.734 463.090  28
  17  -3   0-19.1200 510.352  24
 -17  -3   0 132.665 263.923  22
 -17  -3   0 67.5892 327.599  21
  17  -3   0 168.400 142.546   8
  17   3   1 71102.5 2366.79  11
  17  -3   1 60510.5 2374.38  18
  17  -3  -1 65226.5 2360.41  18
  17   3  -1-159.819 2354.79  42
  17   3   1 70941.9 2366.58  18
  17   3   1 64064.6 2378.91  17
  17  -3   1 65708.3 2377.84  29
  17  -3  -1 64695.4 2366.84  29
  17   3   1 61117.4 2437.89  28
 -17  -3  -1 52922.7 2376.75  15
  17   3  -1 12.4552 2370.59  28
 -17  -3  -1 55660.6 2393.59  22
  17  -3   1 59284.2 2351.49   8
  17  -3  -1 66681.8 2352.79   8
  17  -3  -1 96.6161 2354.73  14
  17  -3  -1 59141.4 2350.57  13
 -17  -3  -1 63025.2 2424.38  21
  17   3   1 59873.4 2406.87  42
  17  -3   1 61213.8 2376.07  11
 -17  -3   1 25.7222 2331.69  21
  17  -3  -1 65050.9 2361.39  11
  17  -3  -1 57292.9 2361.62  20
  17  -3  -2 3.85545 153.394   8
  17  -3   2 134.356 197.006  11
  17  -3  -2 77.6737 220.843  20
  17  -3  -2-4.05762 160.524  11
  17  -3   2 24.0185 196.089  18
  17  -3   2 144.520 184.387  41
  17  -3  -2-379.709 165.021  18
  17   3   2-135.211 283.004  42
  17   3   2-236.541 220.934  17
  17  -3  -2 8.47576 176.223  29
  17   3   2-60.0021 375.525  28
 -17  -3  -2-451.991 309.650  15
 -17  -3  -2 33.8432 394.804  22
  17  -3  -2 60.5252 561.242  14
 -17  -3  -2-53.4491 384.578  21
  17  -3  -3 46291.8 2352.67  18
 -17  -3  -3 41677.3 2415.56  30
 -17  -3  -3 41317.2 2413.80   9
 -17  -3  -3 44257.3 2373.85  15
 -17  -3  -3 42063.7 2423.25  22
 -17  -3  -3 41742.4 2429.36  21
  17  -3  -3 49505.7 2356.88   8
  17  -3  -3 45551.9 2364.12  20
  17  -3  -3 44182.4 2352.04  11
  17  -3  -4 192.729 225.845  20
  17  -3  -4 103.144 165.422   8
 -17  -3  -4 311.363 410.616  35
 -17  -3  -4-407.429 448.272   9
 -17  -3  -4-107.284 288.415  15
 -17  -3  -4-203.068 518.597  22
 -17  -3  -5 21825.6 1339.48  30
 -17  -3  -5 21347.0 1341.94  35
 -17  -3  -5 21220.9 1376.68  21
  17  -3  -5 24582.0 1238.70   8
  17  -3  -6 244.105 217.375  20
 -17  -3  -6 442.138 424.104  35
 -17  -3  -6-40.8940 406.029   9
 -17  -3  -6-191.560 283.182  15
 -17  -3  -6-138.816 523.122  22
 -17  -3  -6-13.9417 502.167  21
 -17  -3  -7 11410.7 640.029  15
 -17  -3  -7 7982.25 778.134  22
 -17  -3  -7 7469.87 754.253  21
  17  -3  -7 11313.9 591.156   8
  17  -3  -7 10159.4 607.920  20
  17  -5   0-5.24210 173.280  11
  17  -5   0-113.373 180.215  18
  17  -5   0 157.604 166.800   8
  17  -5  -1 30161.6 347.412  18
  17   5   1 23.2069 324.911  42
  17   5   1-6.08226 57.3370  17
  17   5   1-63.4708 407.487  28
  17  -5  -1 29959.3 347.933   8
 -17  -5  -1 83.4146 380.569  22
 -17  -5  -1 289.994 353.427  21
  17  -5  -1 30170.8 346.136  11
  17  -5  -1 27232.3 407.948  20
  17  -5  -2 310.473 252.401  20
  17   5   2 393.094 214.047  17
  17   5   2-41.9373 352.666  28
 -17  -5  -2-82.7538 436.936  22
 -17  -5  -2 100.088 191.959  15
  17  -5  -2-138.197 166.191   8
  17   5   3 23356.8 1233.82  17
 -17  -5  -3 22358.8 1301.19  30
  17  -5  -3 23966.3 1220.91   8
 -17  -5  -3 20218.9 1303.59  21
  17  -5  -3 22353.9 1241.33  20
  17  -5  -4 60.4298 162.029   8
  17   5   4 96.1086 203.479  17
 -17  -5  -4 217.462 357.394  30
 -17  -5  -4 266.604 484.700  22
 -17  -5  -4-13.9388 342.405  15
 -17  -5  -4 129.398 408.806  21
 -17  -5  -5 11231.0 854.444  35
  17   5   5 13277.0 741.525  17
 -17  -5  -5 10987.8 819.767  30
 -17  -5  -5 14545.4 803.148  15
 -17  -5  -5 12242.7 931.931  22
 -17  -5  -5 11796.8 876.967  21
  17  -5  -5 14935.7 756.062  20
  17  -7  -2-8.98577 144.578   8
  17  -7  -3 10659.4 582.164   8
  17  -7  -3 9787.96 592.973  20
  18   0   0 10960.8 558.486  18
  18   0   0 7467.55 547.272   3
  18   0   0 9004.62 557.834  17
 -18   0   0 9548.32 602.816  30
  18   0   0 11017.7 642.859  28
 -18   0   0 8985.75 614.230  21
  18   0   0 10161.7 570.253  13
  18   0   0 10891.1 558.814  11
  18   0  -1-16.4578 152.111  20
  18   0  -1-165.533 371.661  42
  18   0   1-130.915 170.217  11
  18   0  -1 23.5046 288.721  44
 -18   0  -1-22.0483 233.340   1
  18   0   1 92.1568 172.546  18
  18   0  -1-148.706 134.783   8
 -18   0  -1-206.600 299.866  30
  18   0  -1 53.4282 180.798  17
  18   0  -1 29.8455 379.622  28
 -18   0  -1-21.1339 313.375   9
  18   0   1-32.1716 210.728  13
 -18   0  -1 19.4562 377.948  21
 -18   0  -1-294.026 229.691   4
  18   0   2 8368.69 491.029  18
  18   0  -2 8608.58 502.463  18
  18   0  -2 8774.27 613.946  42
  18   0  -2 8740.32 576.022  44
 -18   0  -2 7700.18 624.312  30
 -18   0  -2 8721.95 567.187   9
  18   0   2 7988.94 518.402  29
  18   0   2 8536.46 584.763  28
  18   0  -2 8765.14 648.158  28
 -18   0  -2 8325.40 517.045   1
 -18   0  -2 7889.77 511.563   4
 -18   0  -2 8382.44 680.317  21
  18   0  -2 8557.46 479.125   8
  18   0   2 8490.93 492.044  11
  18   0  -2 8670.39 489.764  20
  18   0  -2 8650.69 502.953  11
  18   0   3-113.977 167.480  11
  18   0  -3 226.868 385.286  44
  18   0   3-138.197 165.618  18
  18   0  -3-25.1388 188.161  11
  18   0  -3-99.2276 185.800  18
  18   0  -3 153.685 159.240   8
  18   0   3 375.158 204.339  29
 -18   0  -3-146.851 344.806   9
  18   0  -3 7.61167 405.536  28
  18   0  -3-118.685 365.999  42
  18   0   3-7.23717 217.303  13
 -18   0  -3 185.330 488.516  21
  18   0  -3 191.675 180.668  20
  18   0   4 4358.06 186.694  18
  18   0  -4 4784.60 402.385  42
  18   0  -4-29.8462 33.0946  11
  18   0  -4-4.91647 30.9023  18
 -18   0  -4 4019.66 352.572   9
  18   0  -4 4822.74 427.095  44
  18   0   4 3916.35 228.524  29
  18   0  -4 3266.07 403.095  28
  18   0   4 4225.71 266.139  13
 -18   0  -4 3517.01 524.147  21
  18   0  -4 4664.38 194.331   8
  18   0   4 3874.12 185.656  11
  18   0  -4 4052.42 228.932  20
  18   0  -5 170.614 332.002  44
  18   0  -5-52.2404 312.929  42
 -18   0  -5-90.3424 335.835   9
  18   0   5 255.258 224.149  13
 -18   0  -5 391.477 502.727  21
  18   0  -5 90.8554 186.701  20
 -18   0  -6 79.0244 312.837   9
 -18   0  -6-224.797 208.705  15
  18   0   6-35.2867 200.370  13
  18   2   0 8836.73 505.694  18
  18  -2   0 9032.21 501.354  18
  18   2   0 8795.86 520.168  17
  18  -2   0 8728.58 519.797  29
  18   2   0 7796.39 678.706  28
  18   2   0 8941.90 638.265  42
  18  -2   0 6265.17 661.596  24
  18  -2   0 8117.38 470.987   8
  18  -2   0 8633.38 504.562  13
 -18  -2   0 8337.15 581.052  21
  18  -2   0 8903.49 502.136  11
  18  -2   0 7642.06 503.134  20
  18   2   0 8489.80 504.468  11
  18  -2  -1 3.23196 139.196   8
  18  -2  -1-65.2525 204.268  20
  18  -2   1 106.121 191.209  11
 -18  -2  -1 149.422 254.867   4
  18  -2  -1 4.63190 173.578  11
  18   2   1 433.238 362.775  42
  18   2  -1-273.072 434.478  42
  18  -2   1-31.3591 190.339  18
  18   2   1 173.554 181.545  11
  18  -2  -1-187.187 172.694  18
  18   2  -1 21.1086 188.223  11
  18   2   1-118.498 176.515  18
  18   2  -1 125.103 188.951  18
  18   2   1-248.037 224.146  17
  18  -2   1 202.509 213.923  29
  18   2  -1-118.063 359.854  44
  18   2  -1 37.7161 17.1452  17
  18  -2  -1-111.440 217.841  29
  18  -2  -1-52.3245 302.569  28
  18   2   1 49.5384 387.158  28
  18  -2  -1-38.9052 166.677  13
 -18  -2  -1-38.7601 362.957  21
 -18  -2   1-57.2136 272.016  21
 -18  -2  -1-261.071 272.100   1
  18   2  -2 6689.29 403.968  11
  18  -2   2 5623.84 408.671  18
  18  -2  -2 7548.18 397.685  18
  18   2   2 6639.05 388.761  18
  18   2  -2 6185.04 401.359  18
 -18   2  -2 6084.04 427.582   9
 -18  -2  -2 6150.32 512.492  30
 -18  -2  -2 6286.20 565.264   9
  18  -2   2 6720.41 430.687  29
  18  -2  -2 7888.11 452.002  28
  18   2   2 5685.37 504.834  28
  18   2  -2 5265.58 665.113  28
 -18  -2  -2 5991.80 556.877  21
  18  -2  -2 7099.33 382.771   8
  18   2   2 6989.88 429.319  13
  18   2   2 6962.79 477.510  42
  18  -2   2 5651.29 409.022  11
  18  -2  -2 7047.88 411.440  20
  18  -2  -2 7192.44 397.711  11
  18   2   2 7555.16 393.182  11
  18  -2  -3-44.2250 203.032  20
  18  -2   3 292.885 193.686  11
  18  -2  -3 69.1319 161.636   8
  18  -2  -3 215.823 278.619  42
  18  -2   3 242.824 189.219  18
  18  -2  -3 117.233 174.230  11
  18  -2  -3 107.457 172.200  18
 -18  -2  -3-380.456 386.756  35
 -18  -2  -3 12.4828 351.629  30
 -18   2  -3 157.709 272.835   9
  18   2   3 34.0179 186.179  29
  18   2   3-37.0717 312.244  28
 -18  -2  -3 366.093 398.062   9
 -18  -2  -3 34.4221 236.154  15
 -18  -2  -3-191.500 474.614  22
 -18  -2  -3 155.073 466.570  21
  18   2   3-77.6777 211.900  13
  18  -2  -4 4197.44 282.186  11
  18  -2  -4 3853.22 278.828  18
 -18  -2  -4 3346.03 477.482  35
 -18  -2  -4 3823.82 496.476  30
 -18  -2  -4 4021.53 341.767  15
 -18  -2  -4 4301.90 474.120   9
 -18  -2  -4 3736.67 571.664  22
  18   2   4 3269.53 311.559  13
  18  -2  -4 4162.40 283.852   8
 -18  -2  -4 3536.85 555.507  21
  18  -2  -4 3874.40 311.197  20
  18  -2  -5-166.286 221.614  20
  18  -2  -5 159.950 175.642   8
 -18  -2  -5-266.360 413.875  35
 -18  -2  -5 297.048 273.900  15
 -18  -2  -5 236.952 522.415  22
 -18  -2  -5 85.7099 513.697  21
  18   2   5 388.154 197.650  13
  18  -2  -6 1476.97 198.613   8
 -18  -2  -6 2184.48 290.550  15
 -18  -2  -6 1363.78 517.194  21
  18  -2  -7 138.880 199.424  20
  18  -2  -7-21.9399 44.9830   8
 -18  -2  -7 197.293 397.251   9
 -18  -2  -7 214.879 263.754  15
 -18  -2  -7-13.7691 446.744  21
  18  -4   0 4665.48 217.399  18
  18   4   0 123.267 365.817  42
  18   4   0 6.45918 5.13275  17
  18   4   0-11.7425 495.116  28
  18  -4   0 3740.32 183.472   8
 -18  -4   0 115.852 273.671  22
 -18  -4   0 138.440 302.580  21
  18  -4   0 4464.14 216.742  11
  18  -4   0 3464.63 212.309  20
  18  -4   1 288.932 191.656  11
  18  -4  -1 95.5489 171.126  11
  18  -4  -1-224.591 238.033  20
  18   4   1 106.373 361.299  42
  18  -4   1 255.072 189.844  18
  18  -4  -1 40.3315 171.629  18
  18   4   1-24.5780 218.463  17
  18   4   1-93.9194 450.588  28
 -18  -4  -1 16.1002 355.228  22
  18  -4   1 24.3787 151.966   8
 -18  -4  -1 340.248 351.048  21
  18  -4  -1 165.943 159.349   8
  18  -4  -2 4186.28 272.045  18
  18   4   2 3851.24 319.551  17
 -18  -4  -2 4114.89 482.235  22
 -18  -4  -2 3462.79 419.231  15
  18  -4  -2 3834.33 271.033   8
 -18  -4  -2 3536.70 471.107  21
  18  -4  -2 4086.62 270.589  11
  18  -4  -2 3774.17 319.609  20
  18  -4  -3-127.302 235.250  20
  18  -4  -3 37.4251 161.067   8
  18   4   3 292.598 216.278  17
 -18  -4  -3 36.1269 340.131  30
  18   4   3-84.2147 311.999  28
 -18  -4  -3-20.9034 458.842  22
 -18  -4  -3 326.392 330.076  15
 -18  -4  -3 156.124 434.923  21
  18  -4  -4 2415.95 277.227  20
 -18  -4  -4 1871.72 448.286  35
  18   4   4 2038.72 253.775  17
 -18  -4  -4 1919.45 405.382  30
 -18  -4  -4 1563.83 561.885  22
 -18  -4  -4 2223.07 330.940  15
  18  -4  -4 2613.14 219.996   8
 -18  -4  -4 2456.76 520.055  21
  18  -4  -5-72.3046 170.951   8
 -18  -4  -5 201.826 413.530  35
 -18  -4  -5-360.911 400.130  30
 -18  -4  -5 25.2285 553.152  22
 -18  -4  -5-259.970 305.002  15
 -18  -4  -5-35.9308 455.280   9
 -18  -4  -5 584.040 486.627  21
  18  -4  -6 1235.57 241.787  20
 -18  -4  -6 1308.81 421.129  35
 -18  -4  -6 2080.09 564.991  22
 -18  -4  -6 1283.35 312.293  15
 -18  -4  -6 1491.33 454.933   9
 -18  -4  -6 1342.89 501.887  21
  18  -6  -1-6.04181 12.5339  20
  18  -6  -1 136.796 157.971   8
  18  -6  -2 1642.36 244.341  20
  18   6   2-5.70043 4.47337  17
 -18  -6  -2-427.161 402.008  22
  18  -6  -2 1919.56 178.297   8
 -18  -6  -2 196.052 358.673  21
  18  -6  -3-66.2932 165.295   8
 -18  -6  -3 313.967 324.431  30
  18   6   3 81.0911 186.172  17
 -18  -6  -3 415.270 467.837  22
 -18  -6  -3-344.666 120.073  15
 -18  -6  -3 244.800 382.087  21
  18  -6  -4 954.515 261.989  20
  18  -6  -4 1578.25 187.636   8
 -18  -6  -4 1217.11 338.047  30
  18   6   4 1298.75 208.964  17
 -18  -6  -4 381.591 476.673  22
 -18  -6  -4 921.110 354.909  15
 -18  -6  -4 1132.62 408.735  21
  19   1   0 34.6694 378.006  42
  19  -1   0-30.0084 170.223  20
  19   1   0-4.95905 189.110  11
  19   1   0-171.296 188.870  18
  19  -1   0 61.8253 172.570  17
  19   1   0 264.487 214.994  17
  19  -1   0 138.490 228.979   3
  19  -1   0-136.738 327.799  28
  19  -1   0 278.461 189.285  13
 -19  -1   0-78.3108 311.769  21
  19  -1   1 11180.6 496.306  18
  19  -1  -1 10664.9 496.160  18
  19   1   1 10550.9 494.105  18
  19  -1  -1 10701.4 586.515  42
  19   1   1 10805.6 583.847  42
 -19  -1  -1 9123.62 576.047  30
  19  -1  -1 10156.3 481.037  17
  19   1  -1 10301.4 503.210  18
 -19  -1  -1 8550.75 599.643   9
  19  -1   1 9843.04 582.462  28
  19  -1  -1 10921.9 581.487  28
  19   1   1 10524.9 600.446  28
  19   1  -1 8687.90 671.811  28
  19  -1  -1 6146.56 501.737   5
  19   1  -1 8464.41 550.343  44
 -19   1  -1 7737.08 615.692  21
  19  -1   1 9683.44 516.592  13
 -19  -1  -1 9473.23 618.308  21
 -19  -1   1 9652.37 536.777  21
 -19  -1  -1 7081.61 516.698   4
  19  -1  -1 9558.19 492.778  13
  19  -1  -1 10384.4 464.997   8
  19  -1   1 10181.8 494.738  11
  19   1  -1 8459.09 460.356  20
  19  -1  -1 11009.9 498.556  11
  19  -1  -1 9588.80 479.188  20
  19   1   1 9736.60 492.801  11
 -19  -1  -1 6483.56 520.396   1
  19   1  -1 9868.37 501.598  11
  19  -1  -2 137.202 180.937  20
  19  -1   2 30.5766 177.995  11
  19   1   2 69.6118 169.650  11
  19   1  -2 141.028 355.889  44
  19  -1  -2-6.81667 312.510  42
  19  -1  -2-147.767 181.265  11
  19  -1  -2 23.5636 145.673   8
  19   1  -2 264.766 421.192  42
  19  -1   2-30.1206 177.797  18
  19   1   2 12.8527 168.903  18
  19  -1  -2 155.299 184.022  18
 -19  -1  -2 342.323 329.509  35
 -19  -1  -2-546.200 356.037  30
  19  -1   2 233.769 219.298  29
 -19   1  -2 5.37451 302.974   9
  19   1   2 26.8124 326.177  28
  19  -1  -2 195.783 309.520  28
  19   1  -2 37.8229 453.927  28
 -19  -1  -2 94.1712 359.192   9
  19  -1   2 28.4311 214.724  13
 -19   1  -2 706.098 436.226  21
 -19  -1  -2-294.596 442.350  21
  19   1   2-96.4558 213.942  13
  19   1  -2-99.9101 162.857  20
  19   1  -3 6036.11 407.627  11
  19  -1   3 5703.45 398.558  18
  19  -1  -3 6732.33 495.863  44
  19  -1  -3 6693.37 474.617  42
  19  -1  -3 6408.25 400.838  18
  19   1  -3 5336.96 559.667  42
  19   1  -3 5723.92 406.490  18
 -19  -1  -3 6370.90 533.808  35
 -19   1  -3 6645.32 470.084   9
 -19  -1  -3 5788.52 557.853  30
 -19  -1  -3 6983.14 531.173   9
  19  -1   3 6019.16 427.918  29
  19   1   3 6340.43 412.717  29
  19   1   3 6635.39 496.547  28
  19  -1  -3 7246.34 487.674  28
  19   1  -3 5602.65 640.718  28
  19   1  -3 4731.17 525.966  44
 -19   1  -3 5349.00 629.154  21
  19   1   3 5803.75 424.213  13
  19  -1  -3 6717.39 386.867   8
 -19  -1  -3 5867.01 611.582  21
  19  -1   3 5945.87 399.288  11
  19   1  -3 6460.53 396.744  20
  19   1   3 6754.06 385.094  11
  19  -1  -3 6799.83 406.181  20
  19   1   3 6760.93 384.872  18
  19  -1  -3 6507.12 398.578  11
  19  -1  -4-81.0964 200.561  20
  19  -1   4-163.283 166.863  11
  19  -1  -4 113.925 370.052  44
  19  -1  -4-6.41378 314.066  42
  19  -1   4 156.126 168.599  18
  19  -1  -4 76.0566 170.658  11
  19  -1  -4 24.9436 165.727   8
 -19  -1  -4 367.407 390.006  35
  19  -1  -4 353.787 171.798  18
  19   1   4 10.1837 194.623  29
 -19   1  -4 230.000 317.899   9
 -19  -1  -4 236.152 370.955   9
 -19   1  -4 239.684 480.523  21
 -19  -1  -4 168.396 522.877  21
  19   1   4 207.656 220.795  13
  19  -1   5 134.880 166.166  11
  19  -1  -5 3653.04 399.861  44
  19  -1   5-31.0042 166.503  18
 -19   1  -5 220.483 308.606   9
 -19  -1  -5 3262.72 406.808   9
  19   1   5 3051.34 249.821  13
 -19  -1  -5 3296.75 545.128  21
  19  -1  -5 3690.77 213.252   8
  19  -1  -5 2855.39 241.940  20
  19  -1  -6-200.367 195.278  20
  19  -1  -6 253.382 318.274  44
  19  -1  -6-9.01142 38.2087   8
 -19  -1  -6 206.490 385.048   9
 -19  -1  -6-632.946 494.512  21
  19   1   6 142.805 202.841  13
 -19  -1  -7-110.239 347.481   9
  19  -3   0 56.8404 179.625  11
  19  -3   0-119.210 219.127  20
  19   3   0 296.604 403.153  42
  19  -3   0-162.866 185.101  18
  19   3   0 51.1428 185.047  11
  19   3   0-95.9625 187.488  18
  19  -3   0-199.659 211.521  29
  19   3   0-134.098 484.039  28
  19  -3   0-34.4719 520.314  24
  19  -3   0-10.2680 177.558  13
 -19  -3   0-228.029 336.829  21
  19  -3   0 16.9688 138.439   8
  19   3   1 6739.75 372.652  11
  19  -3   1 6200.28 388.874  18
  19  -3  -1 6717.03 369.318  18
  19   3  -1 2445.63 525.965  42
  19   3   1 6387.01 406.626  17
  19   3   1 6718.61 372.105  18
  19  -3   1 6546.69 399.970  29
  19  -3  -1 5825.88 384.507  29
  19   3   1-33.7945 538.347  28
  19   3  -1 2355.66 630.004  28
  19  -3   1 5306.88 348.644   8
  19  -3  -1 6628.01 352.618   8
 -19  -3  -1 6781.76 535.495  21
  19  -3   1 5654.66 387.752  11
 -19  -3   1 99.5256 405.482  21
  19  -3  -1 6884.10 372.620  11
  19  -3  -1 6354.87 399.156  20
  19  -3   2 66.7121 201.151  11
  19  -3  -2 86.6156 221.219  20
  19  -3  -2 71.7611 148.961   8
  19   3   2-64.9131 295.147  42
  19  -3   2 190.816 202.472  18
  19  -3  -2-8.46163 164.606  18
  19   3   2 48.5451 220.319  17
 -19  -3  -2-244.993 333.029  30
  19  -3  -2-152.427 187.658  29
  19  -3  -2 47.2453 164.368  11
  19   3   2 235.003 390.850  28
 -19  -3  -2-53.7471 382.004  21
  19  -3  -3 5014.11 290.288  18
 -19  -3  -3 3976.27 471.111  35
 -19  -3  -3 3399.67 434.788  30
 -19  -3  -3 3429.12 366.662  15
 -19  -3  -3 3340.82 515.996   9
  19  -3  -3 4474.46 290.206   8
 -19  -3  -3 3816.21 509.159  21
  19  -3  -3 4267.19 329.012  20
  19  -3  -3 4839.29 288.914  11
  19  -3  -4-237.741 228.635  20
 -19  -3  -4-446.612 406.169  35
 -19  -3  -4-182.111 384.352  30
  19   3   4-5.66384 297.633  28
 -19  -3  -4-312.068 454.458   9
 -19  -3  -4-179.238 285.812  15
 -19  -3  -4-241.725 528.617  22
 -19  -3  -4 336.656 481.061  21
  19  -3  -4-144.526 169.992   8
  19  -3  -5 2598.68 278.112  20
 -19  -3  -5 2138.16 442.977  35
 -19  -3  -5 2185.37 436.411   9
 -19  -3  -5 2692.87 334.111  15
 -19  -3  -5 2341.25 566.546  22
  19  -3  -5 2644.10 232.594   8
  19  -3  -6 147.154 160.867   8
 -19  -3  -6 393.469 404.078  35
 -19  -3  -6 194.855 501.681  22
 -19  -3  -6-204.877 264.080  15
 -19  -3  -6 477.328 510.340  21
  19  -5   0-10.2392 176.597  11
  19  -5   0-20.1700 174.207  18
  19  -5   0-63.5788 155.398   8
  19  -5  -1 2330.51 244.650  20
  19  -5  -1 3280.57 193.758  18
  19   5   1-7.93640 320.587  42
  19   5   1 6.18910 14.8204  17
  19   5   1-37.1355 404.045  28
 -19  -5  -1-244.407 365.441  22
  19  -5  -1 3337.26 191.335   8
 -19  -5  -1 21.4023 346.199  21
  19  -5  -1 3093.31 194.044  11
  19  -5  -2-175.278 159.429   8
  19  -5  -2 108.370 239.686  20
  19   5   2-59.2569 217.613  17
  19   5   2-65.5416 352.350  28
 -19  -5  -2-88.5664 427.796  22
 -19  -5  -2 138.098 398.496  21
  19  -5  -3 2235.56 292.969  20
  19   5   3 2053.62 257.420  17
 -19  -5  -3 858.286 486.941  22
 -19  -5  -3 1471.79 377.164  15
  19  -5  -3 2632.14 218.605   8
  19  -5  -4 204.070 238.643  20
  19  -5  -4 69.0534 160.376   8
 -19  -5  -4 215.283 401.984  35
 -19  -5  -4 518.625 358.986  30
  19   5   4 49.5132 204.410  17
 -19  -5  -4-12.3952 520.147  22
 -19  -5  -4-27.0039 321.508  15
 -19  -5  -4 417.275 413.928  21
  19  -5  -5 1689.59 189.359   8
 -19  -5  -5 1883.87 415.657  35
 -19  -5  -5 1583.25 369.780  30
  19   5   5 959.180 218.780  17
 -19  -5  -5 327.216 538.125  22
 -19  -5  -5 1613.50 339.676  15
 -19  -5  -5 468.207 472.286  21
  20   0   0 1486.98 210.280  11
  20   0   0 1474.32 213.502  18
  20   0   0 1397.53 223.340  17
  20   0   0 1896.19 383.060  28
  20   0   0 1302.72 232.273  13
  20   0  -1 29.5177 150.370  20
  20   0   1-93.3957 184.168  11
  20   0  -1 105.347 267.374  44
  20   0  -1-38.8459 351.935  42
  20   0   1 19.3607 186.433  18
 -20   0  -1-123.327 310.042  30
  20   0  -1-4.98372 160.238  17
  20   0  -1-38.6547 396.629  28
 -20   0  -1-510.002 321.355   9
 -20   0  -1-461.854 414.126  21
  20   0   1 105.795 219.248  13
  20   0  -2-32.7064 164.447  20
  20   0   2-9.35227 174.088  11
  20   0  -2-95.8828 325.090  44
  20   0  -2 177.202 372.561  42
  20   0  -2 100.991 195.186  11
  20   0   2 27.6520 173.054  18
  20   0  -2 179.366 192.153  18
  20   0  -2 20.2328 143.035   8
  20   0   2-84.5270 219.933  29
  20   0   2 159.984 345.564  28
  20   0  -2-58.8064 370.869  28
 -20   0  -2 313.721 340.581   9
 -20   0  -2 356.670 458.398  21
  20   0   3-173.080 166.832  11
  20   0  -3 128.118 351.515  44
  20   0  -3 294.182 360.531  42
  20   0   3 13.1225 161.295  18
  20   0  -3-45.9750 191.012  11
  20   0  -3-126.019 188.901  18
  20   0  -3-73.5250 159.690   8
  20   0   3-68.6540 203.952  29
 -20   0  -3-124.548 349.121   9
  20   0  -3 70.1917 404.926  28
  20   0   3-198.652 228.795  13
 -20   0  -3-79.0064 482.313  21
  20   0  -3-212.122 183.864  20
  20   0   4 356.398 160.942  11
  20   0  -4 656.302 375.445  44
  20   0  -4 224.818 353.462  42
  20   0   4 600.561 161.328  18
  20   0  -4-5.01491 82.4887  11
  20   0  -4-29.7384 84.4462  18
  20   0  -4 262.630 122.639   8
  20   0   4 250.779 197.962  29
 -20   0  -4 475.563 364.324   9
  20   0  -4 652.394 385.133  28
 -20   0  -4 469.678 503.476  21
  20   0   4 313.662 228.318  13
  20   0  -4 522.171 208.585  20
  20   0  -5 116.452 327.787  44
  20   0  -5-470.926 327.266  42
 -20   0  -5 268.958 396.805   9
 -20   0  -5-201.606 508.028  21
  20   0   5-7.41499 221.566  13
  20   0  -5-188.859 186.521  20
 -20   0  -6-39.6728 351.301   9
  20   0   6 157.591 199.249  13
  20  -2   0-47.3417 124.228   8
  20  -2   0-74.9108 197.472  20
  20  -2   0 30.3959 183.588  11
  20   2   0-170.643 378.952  42
  20  -2   0 159.783 180.570  18
  20   2   0 257.708 189.646  11
  20   2   0-119.609 191.517  18
  20   2   0-217.988 212.816  17
  20  -2   0 233.224 217.018  29
  20   2   0 372.697 414.122  28
  20  -2   0 70.2881 181.665  13
 -20  -2   0-247.071 343.881  21
  20  -2  -1-148.809 200.104  20
  20  -2  -1-179.927 137.138   8
  20  -2   1 258.984 184.905  11
  20  -2  -1-87.8448 180.425  11
  20   2   1-30.2154 327.357  42
  20   2  -1 152.890 423.938  42
  20   2   1 87.6310 177.316  11
  20  -2   1-74.4048 188.088  18
  20  -2  -1-28.8413 181.233  18
  20   2  -1-148.764 205.444  11
  20   2   1-4.54749 178.143  18
  20   2  -1-115.459 194.069  18
  20   2   1-41.5618 216.474  17
 -20  -2  -1-126.159 320.473  30
  20  -2   1 84.7558 220.061  29
  20  -2  -1 88.6108 202.479  29
  20  -2  -1 109.693 300.818  28
  20   2   1-374.578 411.015  28
  20   2  -1-155.928 493.675  28
  20  -2   1-51.1823 208.671  13
  20  -2  -1 97.1425 163.905  13
 -20  -2  -1 319.759 360.550  21
 -20  -2   1-268.395 303.291  21
  20  -2  -2 388.396 209.905  20
  20  -2   2 729.140 202.967  11
  20  -2  -2 1053.79 158.923   8
  20  -2  -2 892.259 186.997  11
  20   2   2 21.0065 322.785  42
  20   2   2 1123.44 185.088  11
  20  -2   2 685.602 195.442  18
  20  -2  -2 682.067 180.788  18
  20   2   2 928.370 178.907  18
  20   2  -2 722.930 197.048  11
  20   2  -2 985.436 201.405  18
 -20  -2  -2 211.078 351.255  35
 -20  -2  -2 686.646 334.580  30
  20  -2   2 759.521 236.120  29
  20  -2  -2 885.564 290.262  28
  20   2   2-58.2417 359.020  28
  20   2  -2 1383.34 555.474  28
 -20  -2  -2 360.023 432.512   9
 -20  -2  -2 143.627 409.934  21
  20   2   2 488.925 223.893  13
  20   2  -2 592.461 162.281  20
  20  -2  -3 412.765 218.343  20
  20  -2   3 143.267 195.361  11
  20  -2  -3-68.7260 162.160   8
  20  -2   3 152.145 190.365  18
  20  -2  -3-122.961 175.881  11
  20  -2  -3 52.0352 177.975  18
 -20  -2  -3-44.9800 366.232  35
 -20  -2  -3-188.321 367.729  30
  20   2   3 56.1753 188.802  29
 -20   2  -3-107.489 282.347   9
  20   2   3 57.8698 324.252  28
 -20  -2  -3 38.1049 380.344   9
 -20  -2  -3 246.988 470.976  21
  20   2   3-173.851 210.721  13
  20  -2  -4 51.8565 210.684  20
  20  -2   4-100.750 159.178  11
  20  -2   4 220.161 162.995  18
  20  -2  -4-65.6482 170.444   8
  20  -2  -4 8.28756 161.479  11
  20  -2  -4-118.615 160.930  18
 -20  -2  -4 146.050 391.531  35
 -20  -2  -4-70.2261 414.904  30
 -20   2  -4-110.935 249.742   9
 -20  -2  -4-167.091 403.511   9
 -20  -2  -4-42.2214 513.944  21
  20   2   4-71.8089 208.443  13
  20  -2  -5-84.7330 215.293  20
  20  -2  -5 90.2757 165.507   8
 -20  -2  -5-130.479 401.398  35
 -20  -2  -5-262.830 418.664   9
 -20  -2  -5-531.338 512.434  21
  20   2   5 75.5300 200.001  13
  20  -2  -6 122.883 213.996  20
  20  -2  -6 236.738 162.376   8
 -20  -2  -6 398.788 408.077   9
  20  -4   0 600.527 185.571  11
  20  -4   0 206.246 140.118  20
  20   4   0 57.3345 372.909  42
  20  -4   0 673.757 188.063  18
  20   4   0-104.906 452.305  28
 -20  -4   0 71.8303 346.947  21
  20  -4   0 451.145 156.203   8
  20  -4   1-56.9337 188.762  11
  20  -4  -1-268.357 253.031  20
  20  -4  -1-82.8525 188.985  11
  20   4   1-7.91579 349.785  42
  20  -4   1-347.687 193.367  18
  20  -4  -1 149.720 185.429  18
  20   4   1-231.167 221.409  17
  20   4   1-28.8437 455.120  28
 -20  -4  -1-123.688 399.218  21
  20  -4   1 88.4055 151.068   8
  20  -4  -1-58.0673 170.472   8
  20  -4  -2-104.955 158.424   8
  20  -4  -2-86.2237 240.695  20
  20  -4  -2 33.3323 163.420  11
  20  -4  -2-12.3126 165.665  18
  20   4   2-18.1589 225.635  17
  20   4   2-92.9039 379.749  28
 -20  -4  -2 22.4372 399.550  21
  20  -4  -3 15.8252 230.954  20
  20  -4  -3 45.5379 163.183   8
  20   4   3 337.205 216.044  17
 -20  -4  -3-352.293 353.133  30
  20   4   3 6.32346 327.813  28
 -20  -4  -3-123.530 319.499  15
 -20  -4  -3-72.6927 416.926  21
  20  -4  -4 320.548 241.127  20
  20  -4  -4 233.888 162.707   8
 -20  -4  -4-130.144 396.067  35
  20   4   4 271.116 219.516  17
 -20  -4  -4-18.9735 322.746  15
  20  -4  -5 109.650 226.098  20
  20  -4  -5-139.998 166.691   8
 -20  -4  -5 290.231 399.737  35
 -20  -4  -5 420.188 402.681  30
 -20  -4  -5 109.110 518.286  22
 -20  -4  -5-29.0221 290.472  15
 -20  -4  -5 308.083 478.903  21
  20  -6  -1 106.822 158.805   8
  20  -6  -2 319.391 166.114   8
  20  -6  -2 11.8240 218.578  20
  20  -6  -3 207.205 161.807   8
  20  -6  -3 139.554 239.243  20
 -20  -6  -3 290.674 315.081  30
  20   6   3 237.135 175.570  17
 -20  -6  -3 109.722 445.495  22
 -20  -6  -3 241.603 404.590  21
  21  -1   0 149.298 181.673  11
  21   1   0 8.08113 353.067  42
  21   1   0-15.3065 188.513  11
  21  -1   0 106.479 181.645  18
  21   1   0 15.1064 186.425  18
  21  -1   0-131.225 173.941  17
  21   1   0-16.8579 209.616  17
 -21  -1   0-425.457 266.999  30
  21  -1   0-443.159 329.358  28
  21   1   0-34.2476 416.685  28
  21  -1   0-211.280 199.181  13
 -21  -1   0 127.345 332.772  21
  21  -1  -1 412.756 171.694  20
  21  -1   1 644.705 182.907  11
  21  -1  -1 315.289 194.048  11
  21   1   1 754.646 191.498  11
  21  -1  -1 1000.38 339.066  42
  21   1   1 754.939 341.691  42
  21   1  -1 433.616 194.274  11
  21  -1   1 615.254 183.160  18
  21  -1  -1 616.052 193.210  18
  21   1   1 474.283 184.779  18
  21   1  -1 644.213 191.525  18
  21   1   1 915.982 226.701  17
 -21  -1  -1 890.210 336.812  30
  21  -1  -1 222.978 102.882  17
  21   1  -1-11.5413 32.1942  17
  21  -1   1 479.316 337.911  28
  21  -1  -1 368.658 335.479  28
  21   1   1 600.651 366.718  28
  21   1  -1 324.656 410.914  28
 -21  -1  -1 210.408 386.916   9
  21  -1   1 855.673 220.342  13
 -21  -1  -1 295.253 379.313  21
  21   1   1 1015.72 222.863  13
  21  -1  -2 76.0563 178.082  20
  21  -1   2 238.706 181.564  11
  21   1  -2 207.131 352.105  44
  21   1   2 90.8592 174.097  11
  21  -1  -2 205.994 319.750  42
  21  -1  -2 54.2217 187.029  11
  21   1  -2 405.844 429.260  42
  21  -1   2 110.138 178.884  18
  21  -1  -2 73.3098 145.054   8
  21   1   2 76.0490 176.315  18
  21  -1  -2-9.73291 191.723  18
 -21  -1  -2 706.104 358.023  30
  21  -1   2 30.4324 230.926  29
  21   1   2 220.776 341.948  28
  21  -1  -2-269.759 317.986  28
 -21   1  -2-188.621 304.403   9
  21   1  -2 352.611 472.684  28
 -21  -1  -2-341.191 363.550   9
 -21   1  -2-320.424 442.963  21
  21  -1   2 35.8345 222.354  13
 -21  -1  -2-11.7945 449.464  21
  21   1   2-54.4434 221.149  13
  21   1  -2-48.9745 160.296  20
  21  -1  -3 531.689 198.065  20
  21  -1   3 278.919 178.779  11
  21  -1  -3 255.838 326.482  44
  21   1   3 379.731 164.585  11
  21   1  -3 481.323 372.990  44
  21   1  -3 541.424 403.926  42
  21  -1   3 369.697 177.975  18
  21  -1  -3 322.937 190.484  11
  21   1   3 493.119 166.724  18
  21  -1  -3 316.961 167.141   8
  21   1  -3 303.170 198.844  11
  21  -1  -3 506.168 193.705  18
  21   1  -3 583.083 197.085  18
 -21  -1  -3 517.830 403.623  30
  21  -1   3 444.026 225.109  29
  21   1   3 321.650 209.061  29
  21  -1  -3 484.988 313.388  42
  21   1   3-13.6572 337.924  28
 -21   1  -3 284.326 329.206   9
  21  -1  -3 412.879 301.288  28
  21   1  -3 9.23639 444.614  28
 -21  -1  -3 457.196 379.945   9
 -21   1  -3 373.620 456.715  21
 -21  -1  -3 545.584 499.594  21
  21   1   3 170.878 221.428  13
  21   1  -3 478.409 174.820  20
  21  -1  -4 55.3579 205.791  20
  21  -1   4-92.1968 173.409  11
  21  -1  -4-79.1336 289.545  42
  21  -1   4-100.393 172.601  18
  21  -1  -4-54.9549 173.487  11
  21  -1  -4 90.5016 170.909  18
  21  -1  -4-151.975 163.854   8
  21   1   4-31.3939 196.283  29
 -21   1  -4 92.6909 313.253   9
 -21  -1  -4-93.1411 384.124   9
 -21   1  -4-277.483 442.082  21
 -21  -1  -4-757.185 521.186  21
  21   1   4-248.333 226.312  13
  21  -1  -4-206.615 346.102  44
  21  -1  -5 118.097 203.356  20
  21  -1  -5 158.883 342.811  44
  21  -1  -5 346.577 167.212   8
 -21   1  -5-206.917 298.081   9
 -21  -1  -5 352.411 376.749   9
 -21  -1  -5-70.8806 504.994  21
  21   1   5 340.614 217.150  13
  21  -1  -6 29.3732 190.500  20
  21  -1  -6 71.7311 313.050  44
  21  -1  -6-8.86326 10.9951   8
 -21  -1  -6-62.6440 379.597   9
 -21  -1  -6 457.200 463.021  21
  21   1   6 119.460 204.232  13
  21  -3   0 134.060 183.905  11
  21  -3   0-111.535 203.563  20
  21   3   0-282.581 390.416  42
  21  -3   0 60.9833 182.697  18
  21   3   0-46.2406 181.338  11
  21   3   0-157.296 184.954  18
  21  -3   0 162.349 212.373  29
  21   3   0-210.687 206.483  17
  21   3   0 197.956 473.012  28
  21  -3   0 255.955 177.128  13
 -21  -3   0-438.384 337.619  21
  21  -3   0 147.462 133.455   8
  21  -3  -1 590.763 153.327   8
  21  -3   1 341.656 192.332  11
  21  -3  -1 109.125 224.895  20
  21  -3  -1 330.785 178.010  11
  21   3   1-16.5418 355.205  42
  21   3  -1 641.629 414.792  42
  21  -3   1 579.271 189.470  18
  21  -3  -1 363.858 178.013  18
  21   3   1 232.352 168.562  11
  21   3   1 385.513 173.873  18
  21  -3   1 447.536 212.103  29
  21  -3  -1 274.510 203.447  29
  21   3   1 8.64939 404.711  28
  21   3  -1-295.942 469.774  28
 -21  -3  -1 178.554 373.931  21
 -21  -3   1-154.542 322.034  21
  21  -3   2 5.83387 200.211  11
  21  -3  -2 132.930 225.394  20
  21  -3  -2 52.2413 154.354   8
  21  -3  -2 341.888 174.905  11
  21   3   2-128.848 307.667  42
  21  -3   2 91.9464 194.107  18
  21  -3  -2-190.545 171.414  18
  21   3   2 158.404 221.274  17
 -21  -3  -2 268.414 338.140  30
  21  -3  -2-65.7423 189.460  29
  21   3   2 7.23866 361.498  28
 -21  -3  -2 535.465 420.965  21
  21  -3  -3 404.217 220.652  20
  21  -3  -3 277.404 161.975   8
  21  -3  -3 251.654 172.752  11
  21  -3  -3 391.077 172.059  18
 -21  -3  -3 70.4349 390.379  35
  21   3   3 135.207 223.401  17
 -21  -3  -3 206.651 385.156  30
  21   3   3 43.7047 317.946  28
 -21  -3  -3 523.466 449.656   9
 -21  -3  -3 498.947 427.926  21
  21  -3  -4 80.2014 220.649  20
  21  -3  -4 250.626 164.250   8
 -21  -3  -4-420.782 392.674  35
 -21  -3  -4 170.232 359.163  30
  21   3   4-5.90796 305.172  28
 -21  -3  -4-178.384 455.034   9
 -21  -3  -4-230.468 475.178  21
  21  -3  -5 98.7826 226.820  20
  21  -3  -5 59.5496 169.770   8
 -21  -3  -5-813.161 410.513  35
 -21  -3  -5 325.304 449.915   9
 -21  -3  -5-527.248 504.055  21
  21  -3  -6-47.2909 220.306  20
 -21  -3  -6 92.4600 389.372  35
  21  -3  -6-8.55778 154.651   8
 -21  -3  -6-296.204 445.029   9
 -21  -3  -6-476.801 511.407  21
  21  -5   0-15.5125 173.947  11
  21  -5   0 96.7653 178.258  18
  21  -5   0 77.5617 154.795   8
  21  -5  -1-9.00748 166.463  11
  21  -5  -1 79.0834 206.377  20
  21   5   1 22.8655 308.043  42
  21  -5  -1 17.7631 165.533  18
  21   5   1-6.26531 12.0347  17
  21   5   1-18.9038 407.930  28
 -21  -5  -1-302.613 371.967  21
  21  -5  -1 221.702 151.337   8
  21  -5  -2 63.1311 159.245   8
  21  -5  -2-427.881 234.534  20
  21   5   2-114.620 217.117  17
  21   5   2-15.0417 366.747  28
 -21  -5  -2 68.9518 399.570  21
  21  -5  -3 76.2732 162.258   8
  21  -5  -3-34.2308 250.834  20
 -21  -5  -3-220.928 347.864  30
  21   5   3 69.8966 210.811  17
 -21  -5  -3 709.891 434.437  21
  21  -5  -4 10.9246 232.778  20
  21  -5  -4-98.4540 164.540   8
 -21  -5  -4-39.3082 386.520  35
  21   5   4 275.049 204.612  17
  22   0   0 58290.6 3113.31  18
  22   0   0 57064.7 3113.97  17
  22   0   0 63827.9 3145.88  28
  22   0   0 62774.8 3123.97  13
  22   0   0 59149.6 3114.60  11
  22   0   1-15.1887 190.964  11
  22   0  -1-39.8659 340.574  42
  22   0   1-49.8520 190.334  18
 -22   0  -1-226.317 337.933  30
  22   0  -1 5.07043 74.5782  17
  22   0   1-125.227 353.743  28
  22   0  -1 42.5301 358.054  28
 -22   0  -1 68.9118 404.335  21
  22   0   1-39.0594 213.547  13
  22   0  -2 45585.7 2257.52  44
  22   0   2 45316.1 2242.75  18
  22   0  -2 48320.9 2294.28  42
  22   0  -2 42784.8 2243.79  18
 -22   0  -2 43912.0 2269.21   9
  22   0   2 37826.8 2248.69  29
  22   0   2 43511.5 2278.66  28
  22   0  -2 46159.3 2286.73  28
 -22   0  -2 36712.4 2314.71  21
  22   0   2 45201.2 2243.27  11
  22   0  -2 38890.6 2230.97  20
  22   0  -2 42831.8 2245.02  11
  22   0  -3 86.6723 180.116  20
  22   0   3 73.1476 172.263  11
  22   0  -3 156.944 348.614  44
  22   0  -3 116.870 371.637  42
  22   0   3-103.637 167.156  18
  22   0  -3-5.18010 190.956  11
  22   0  -3-46.0035 190.672  18
  22   0  -3 185.637 152.900   8
  22   0   3-209.944 219.878  29
  22   0  -3 387.003 364.564  28
 -22   0  -3 70.7257 340.779   9
 -22   0  -3-78.4423 509.875  21
  22   0   3 124.371 229.200  13
  22   0  -4 29487.8 504.525  44
  22   0   4 28013.1 331.080  18
  22   0  -4 31550.0 541.804  42
 -22   0  -4 32030.8 537.371   9
  22   0   4 31122.2 394.857  29
  22   0   4 30844.4 451.487  13
  22   0   4 29276.0 339.103  11
  22   0  -4 29436.5 360.700  20
 -22   0  -5-240.374 377.512   9
 -22   0  -5-227.905 480.408  21
  22   0   5 60.0175 221.696  13
  22   0  -5 51.3542 177.226  20
 -22   0  -6-61.8811 342.232   9
  22   0   6 113.388 196.685  13
  22  -2   0 45470.7 2226.96  18
  22   2   0 43888.3 2276.67  42
  22   2   0 44813.8 2228.97  18
  22   2   0 45045.4 2237.82  17
  22  -2   0 44217.4 2236.83  29
  22   2   0 41053.9 2278.63  28
  22  -2   0 40748.1 2228.01  13
 -22  -2   0 39241.5 2266.05  21
  22  -2   0 43796.1 2226.53  11
  22  -2   0 35895.0 2214.88  20
  22   2   0 44714.9 2228.95  11
  22  -2  -1 240.318 194.207  20
  22  -2  -1 127.221 135.817   8
  22  -2   1-48.1304 180.228  11
  22  -2  -1-85.5984 184.516  11
  22   2   1 116.472 335.950  42
  22   2  -1 38.5519 401.012  42
  22   2   1-260.618 185.294  11
  22  -2   1 263.554 182.805  18
  22  -2  -1 203.377 182.109  18
  22   2  -1 80.0308 190.210  11
  22   2   1 28.0414 180.537  18
  22   2  -1 47.4333 187.756  18
  22   2   1 66.2350 222.312  17
 -22  -2  -1-229.853 320.372  30
  22  -2   1 122.634 216.579  29
  22  -2  -1 297.773 213.084  29
  22  -2  -1-147.690 305.773  28
  22   2   1 52.2349 416.645  28
  22   2  -1 104.251 479.399  28
  22  -2   1-418.985 210.607  13
 -22  -2  -1 323.109 394.237  21
  22  -2  -1-32.2682 169.120  13
 -22  -2   1-130.436 291.708  21
  22   2  -2 41593.8 2055.06  11
  22  -2   2 40121.9 2052.59  18
  22  -2  -2 47817.5 2049.16  18
  22   2  -2 41564.0 2120.34  42
  22   2  -2 40433.5 2054.28  18
  22   2   2 40592.2 2057.49  17
 -22  -2  -2 44995.4 2120.07  30
 -22  -2  -2 38634.5 2098.21   9
  22  -2  -2 48047.8 2064.72  28
  22   2  -2 37665.2 2124.89  28
  22  -2   2 36767.5 2061.01  13
 -22  -2  -2 39429.9 2114.18  21
  22  -2  -2 47367.3 2036.90   8
  22   2   2 48558.6 2046.65  18
  22  -2   2 39940.8 2053.16  11
  22  -2  -2 40644.7 2041.93  20
  22  -2  -2 47030.6 2049.42  11
  22   2   2 48533.7 2047.14  11
  22  -2  -3-162.077 207.876  20
  22  -2   3-27.6771 184.006  11
  22  -2  -3-22.6775 160.579   8
  22  -2  -3-86.7462 180.421  11
  22  -2   3 245.386 184.712  18
  22  -2  -3-103.686 179.685  18
 -22  -2  -3-263.894 371.090  30
  22   2   3 132.938 194.591  29
  22   2   3-66.4045 337.325  28
 -22  -2  -3-734.819 470.581   9
 -22  -2  -3-104.097 469.337  21
  22   2   3 27.4378 223.210  13
  22  -2  -4 21137.9 543.522  11
  22  -2   4 26.9207 482.984  11
  22  -2   4-58.3448 482.794  18
 -22  -2  -4 19453.1 708.792  35
 -22  -2  -4 19057.8 750.011  30
 -22  -2  -4 22410.9 687.263   9
  22  -2  -4 21156.1 542.158  18
 -22   2  -4 58.7450 524.771   9
 -22  -2  -4 20531.0 804.156  21
  22   2   4 22677.3 593.639  13
  22  -2  -4 22640.3 540.999   8
  22  -2  -4 22725.7 562.883  20
  22  -2  -5 14.6850 217.661  20
  22  -2  -5-12.7523 160.315   8
 -22  -2  -5 285.254 409.506   9
 -22  -2  -5 401.755 507.540  21
  22   2   5-304.152 209.734  13
 -22  -2  -6 14949.5 880.292   9
  22   2   6 14030.3 797.647  13
  22  -2  -6 14728.9 780.417   8
  22  -2  -6 13590.9 795.672  20
  22  -4   0 20.5751 142.195  20
  22  -4   0 30810.9 403.565  18
  22   4   0 76.9811 408.324  42
  22   4   0 31.6459 478.278  28
  22  -4   0 29784.4 339.168   8
 -22  -4   0 241.177 354.528  21
  22  -4   0 30910.5 406.304  11
  22  -4  -1 109.498 152.966   8
  22  -4   1 302.087 195.783  11
  22  -4  -1 46.4301 225.881  20
  22  -4  -1 170.647 176.781  11
  22  -4   1 291.940 195.047  18
  22  -4  -1 18.6898 176.212  18
  22   4   1 50.6193 222.347  17
 -22  -4  -1 411.819 392.323  21
  22  -4  -2 23697.1 1249.41  18
  22   4   2 23459.9 1269.96  17
 -22  -4  -2 23458.4 1332.55  30
  22  -4  -2 23932.6 1245.55   8
 -22  -4  -2 22914.1 1338.72  21
  22  -4  -2 23608.5 1250.55  11
  22  -4  -2 22656.3 1264.91  20
  22  -4  -3 198.137 232.879  20
  22  -4  -3 32.7822 160.188   8
 -22  -4  -3 451.877 374.388  35
  22   4   3 78.3938 220.353  17
 -22  -4  -3-60.8761 342.030  30
  22   4   3 13.1434 329.373  28
 -22  -4  -3-97.1382 428.252  21
 -22  -4  -4 15210.3 1033.78  35
  22   4   4 15664.5 945.279  17
 -22  -4  -4 17504.1 1035.30  30
 -22  -4  -4 17589.8 1080.69  21
  22  -4  -4 19117.8 927.957   8
  22  -4  -4 16445.7 945.688  20
  22  -4  -5-256.376 236.810  20
  22  -4  -5 209.736 167.429   8
 -22  -4  -5 294.730 375.082  35
  22   4   5 75.8179 207.748  17
  22  -6  -1-54.8195 145.854   8
  22  -6  -2 13747.6 722.119   8
  22  -6  -2 12248.4 734.910  20
  22  -6  -3-228.509 182.104   8
  22  -6  -3-92.4212 254.177  20
  22   6   3 16.6980 134.831  17
  23  -1   0-89.6283 189.501  11
  23   1   0-123.643 352.985  42
  23   1   0-78.1664 194.600  11
  23  -1   0 10.3851 192.751  18
  23   1   0 159.434 195.081  18
  23  -1   0-4.36001 180.288  17
  23   1   0 193.416 210.176  17
  23  -1   0 39.4791 338.324  28
  23   1   0-101.115 374.538  28
  23  -1   0 220.321 196.453  13
  23  -1   1 17957.3 304.530  18
  23  -1  -1 19324.3 314.948  18
  23   1   1 17821.5 303.107  18
  23   1   1 20897.5 478.794  42
  23   1  -1 18220.5 317.088  18
  23   1   1 15680.9 327.000  17
 -23  -1  -1 16346.5 468.156  30
  23  -1   1 18952.5 457.733  28
  23  -1  -1 19830.9 420.950  28
  23   1   1 18379.7 486.710  28
  23   1  -1 17919.4 519.833  28
 -23  -1  -1 17411.6 548.732  21
  23  -1   1 17923.4 348.572  13
  23   1   1 17309.2 358.276  13
  23  -1   1 17995.2 304.669  11
  23  -1  -1 19683.2 319.698  11
  23   1   1 18146.2 308.846  11
  23   1  -1 18136.2 318.302  11
  23  -1  -2-170.280 186.649  20
  23  -1   2 51.6345 181.565  11
  23   1  -2 169.994 311.000  44
  23   1   2 103.495 178.889  11
  23  -1  -2-73.4547 332.688  42
  23   1  -2 131.422 385.483  42
  23  -1  -2 25.3348 193.333  11
  23  -1   2-30.5359 186.108  18
  23  -1  -2-105.355 146.139   8
  23   1   2 9.26464 178.013  18
  23  -1  -2 60.0282 191.110  18
 -23  -1  -2 102.178 347.555  30
  23  -1   2-468.941 237.804  29
  23   1   2-49.4383 350.557  28
  23  -1  -2-225.402 330.728  28
  23   1  -2 101.686 420.080  28
 -23  -1  -2 321.235 399.892   9
  23  -1   2 92.0338 218.144  13
 -23  -1  -2 82.3071 458.657  21
  23   1   2 110.871 229.634  13
  23   1  -3 11867.6 686.528  11
  23  -1   3 10423.4 674.472  18
  23   1  -3 11540.2 758.686  44
  23   1   3 13434.7 672.913  18
  23  -1  -3 14432.1 743.709  42
  23   1  -3 11972.8 782.692  42
  23  -1  -3 12866.1 680.434  18
  23   1  -3 11498.3 685.497  18
 -23   1  -3 13208.6 737.577   9
 -23  -1  -3 12185.0 764.798   9
  23  -1   3 12035.3 696.253  29
  23   1   3 12552.4 692.401  29
  23   1  -3 12312.1 817.323  28
 -23   1  -3 8130.97 811.353  21
 -23  -1  -3 11108.9 847.164  21
  23   1   3 12034.7 701.061  13
  23  -1  -3 11622.1 663.559   8
  23  -1   3 11076.5 676.059  11
  23   1  -3 11521.9 669.656  20
  23  -1  -3 12534.5 675.187  20
  23   1   3 13434.4 674.022  11
  23  -1  -3 12068.6 679.488  11
  23  -1  -4-331.503 202.439  20
  23  -1   4 269.626 172.722  11
  23  -1  -4 12.6253 298.686  42
  23  -1   4-28.9635 170.121  18
  23  -1  -4-84.0292 170.475  11
  23  -1  -4-27.6896 172.556  18
  23  -1  -4 72.7205 158.290   8
  23   1   4 21.4100 198.545  29
 -23   1  -4 67.2076 343.468   9
 -23  -1  -4 344.473 397.239   9
  23  -1   4-266.104 225.430  13
 -23  -1  -4-27.9248 503.490  21
  23   1   4 188.124 225.819  13
 -23  -1  -5 7684.77 492.591   9
 -23   1  -5 36.2408 385.057   9
 -23  -1  -5 6319.99 582.659  21
  23   1   5 6416.86 357.216  13
  23  -1   5 7.82681 302.131  13
  23  -1  -5 6437.84 297.165   8
  23  -1  -5 5975.69 332.755  20
  23  -1  -6 89.4933 187.923  20
 -23  -1  -6 122.084 385.219   9
 -23  -1  -6-239.605 475.116  21
  23   1   6 80.6887 200.609  13
  23  -3   0-72.1669 193.294  20
  23  -3   0 20.9868 185.546  11
  23   3   0 46.0455 374.451  42
  23  -3   0-72.4008 188.726  18
  23   3   0 15.4753 180.535  11
  23   3   0-56.0252 184.104  18
  23  -3   0-347.112 225.276  29
  23   3   0-147.559 152.028  17
  23   3   0-46.3529 417.061  28
  23  -3   0-46.8339 181.480  13
 -23  -3   0-220.653 353.664  21
  23   3   1 12191.8 260.584  11
  23  -3  -1 11931.6 266.448  18
  23   3  -1 10201.2 485.584  42
  23   3   1 11733.6 258.661  18
  23   3  -1 5.52011 32.3557  11
  23   3  -1 5.45207 31.8641  18
  23   3   1 12552.9 319.672  17
  23  -3   1 11924.4 306.703  29
  23  -3  -1 11934.7 288.942  29
  23  -3   1 9681.79 288.824  13
  23  -3  -1 12861.5 221.470   8
 -23  -3  -1 10836.9 466.308  21
 -23  -3   1 202.042 305.696  21
  23  -3  -1 12023.6 269.459  11
  23  -3  -1 10530.9 282.055  20
  23  -3  -2-111.924 224.211  20
  23  -3   2 267.799 196.978  11
  23  -3  -2 55.1126 149.919   8
  23  -3  -2 4.67399 176.232  11
  23   3   2-56.2234 318.906  42
  23  -3   2 120.429 193.880  18
  23  -3  -2 142.729 176.834  18
 -23  -3  -2 302.284 338.602  30
  23  -3  -2 136.685 196.858  29
  23   3   2-22.3295 360.893  28
 -23  -3  -2-57.9869 418.821  21
  23  -3   3 123.324 311.458  11
  23  -3  -3 9522.54 354.676  18
  23  -3   3 11.5700 312.371  18
  23   3   3 8837.91 396.173  17
 -23  -3  -3 8663.62 527.497  30
 -23  -3  -3 8743.08 614.745  21
  23  -3  -3 10330.4 348.435   8
  23  -3  -3 8792.11 384.419  20
  23  -3  -3 9613.48 357.052  11
  23  -3  -4-113.416 218.350  20
  23  -3  -4-150.416 166.690   8
 -23  -3  -4-552.520 385.489  35
 -23  -3  -4 641.951 377.083  30
  23   3   4 91.4398 310.230  28
 -23  -3  -4-106.419 443.687   9
 -23  -3  -4 434.047 473.988  21
 -23  -3  -5 4531.25 554.575   9
 -23  -3  -5 4973.91 612.511  21
  23  -3  -5 5932.47 346.132   8
  23  -3  -5 5396.23 374.636  20
  23  -5   0-130.213 173.978  11
  23  -5   0 164.166 175.697  18
  23  -5   0 125.204 146.329   8
  23  -5  -1 6313.70 332.254  18
  23   5   1-7.73109 382.830  42
  23   5   1 33.7901 426.048  28
  23  -5  -1 6514.62 319.004   8
 -23  -5  -1-286.485 436.536  21
  23  -5  -1 6377.47 332.746  11
  23  -5  -1 6235.92 331.292  20
  23  -5  -2 85.3589 155.310   8
  23  -5  -2 204.265 233.515  20
 -23  -5  -2 358.695 341.861  30
  23   5   2-201.249 206.088  17
  23   5   2 96.1771 325.860  28
 -23  -5  -2-113.955 384.863  21
  23   5   3 5659.96 383.958  17
 -23  -5  -3 4665.15 484.232  30
 -23  -5  -3 5249.09 552.021  21
  23  -5  -3 5562.09 346.489   8
  23  -5  -3 5554.96 398.056  20
  23  -5  -4 254.326 243.825  20
  23  -5  -4 65.9426 159.139   8
 -23  -5  -4 138.873 387.288  35
  23   5   4 73.6991 212.749  17
  24   0   0 266.951 191.101  11
  24   0   0 82.6672 188.242  18
  24   0   0 25.6548 202.079  17
  24   0   0-60.2379 373.926  28
  24   0   1 155.575 189.724  11
  24   0  -1-73.2788 362.921  42
  24   0   1 137.889 190.451  18
  24   0   1-214.493 212.523  17
  24   0  -1-5.12668 5.68940  17
  24   0   1 28.3642 347.461  28
  24   0  -1-72.3970 366.314  28
  24   0   1 79.3075 214.054  13
  24   0   2 289.751 182.893  11
  24   0  -2 190.800 292.842  44
  24   0  -2 335.554 351.197  42
  24   0  -2 73.2810 200.243  11
  24   0   2 19.6799 183.483  18
  24   0  -2 454.487 200.383  18
  24   0   2 226.904 228.023  29
  24   0   2-216.399 361.275  28
  24   0  -2-276.718 403.657  28
 -24   0  -2 11.7434 458.275  21
  24   0   2 329.538 221.663  13
  24   0  -3 343.791 187.241  20
  24   0   3-126.619 172.005  11
  24   0  -3 136.140 342.767  44
  24   0  -3 220.879 375.848  42
  24   0   3-64.7086 174.111  18
  24   0  -3 112.692 192.289  11
  24   0  -3-101.242 190.108  18
  24   0   3-23.7143 216.451  29
  24   0  -3 107.413 370.540  28
 -24   0  -3 86.9076 362.064   9
 -24   0  -3 316.850 481.333  21
  24   0   3-206.999 231.963  13
  24   0  -4 53.3399 187.377  20
  24   0   4-240.145 171.605  11
  24   0  -4 87.0334 346.682  44
  24   0  -4-48.0452 344.747  42
  24   0   4-137.713 166.290  18
  24   0  -4 198.136 98.0756  11
  24   0  -4-15.0661 94.7664  18
  24   0   4 239.751 192.930  29
 -24   0  -4 116.924 354.350   9
 -24   0  -4-135.300 475.764  21
  24   0   4 351.835 227.748  13
 -24   0  -5-109.536 356.861   9
 -24   0  -5-27.9895 442.934  21
  24   0   5-29.6052 214.454  13
 -24   0  -6-104.692 326.669   9
  24   0   6-134.596 197.310  13
  24  -2   0-63.4146 194.921  11
  24   2   0-185.146 412.585  42
  24   2   0 389.753 200.319  11
  24  -2   0 36.4606 193.636  18
  24   2   0 133.265 192.362  18
 -24  -2   0 76.9978 288.026  30
  24   2   0 166.015 219.337  17
  24  -2   0-6.23913 228.187  29
  24  -2   0-84.7206 190.222  13
 -24  -2   0 248.366 343.573  21
  24  -2  -1-23.0420 192.881  20
  24  -2   1 5.41490 189.761  11
  24  -2  -1 149.917 190.272  11
  24   2   1-15.8874 346.002  42
  24   2  -1 367.950 408.355  42
  24   2   1-92.0584 184.890  11
  24  -2   1-197.476 188.762  18
  24  -2  -1-5.09181 188.091  18
  24   2  -1 176.829 186.132  11
  24   2   1-114.693 183.243  18
  24   2  -1 211.731 191.212  18
 -24  -2  -1 382.888 313.990  30
  24   2   1 286.003 230.575  17
  24  -2   1 68.2478 224.961  29
  24  -2  -1 88.3140 216.844  29
  24  -2  -1 111.174 314.744  28
  24   2   1 7.91356 378.939  28
  24   2  -1-18.4646 428.973  28
  24  -2   1-210.147 207.535  13
 -24  -2  -1 412.965 393.431  21
  24  -2  -1 205.002 173.838  13
  24  -2  -2-29.6632 209.284  20
  24  -2   2 191.465 189.857  11
  24  -2  -2 148.730 149.171   8
  24  -2  -2-112.708 186.739  11
  24   2  -2 39.8227 404.029  42
  24   2   2 223.247 180.464  11
  24  -2   2 37.7456 185.657  18
  24  -2  -2-222.557 187.542  18
  24   2  -2-72.3817 183.788  11
  24   2   2 71.9350 178.257  18
  24   2  -2 88.0068 185.814  18
  24   2   2-30.9777 223.627  17
 -24  -2  -2 191.032 354.434  30
  24  -2  -2-420.816 213.613  29
  24   2   2-46.0868 373.765  28
  24   2  -2 502.213 479.520  28
  24  -2   2 107.270 215.964  13
 -24  -2  -2-160.737 463.432  21
  24  -2  -3 87.9339 203.267  20
  24  -2   3-88.6343 190.138  11
  24  -2  -3-225.411 178.025  11
  24  -2   3 152.802 191.607  18
  24  -2  -3 70.9707 159.285   8
  24  -2  -3 22.7004 177.027  18
 -24  -2  -3 200.492 365.179  30
  24   2   3 104.381 200.249  29
  24   2   3-54.5148 337.219  28
 -24  -2  -3-496.444 433.949   9
  24  -2   3-160.833 220.760  13
 -24  -2  -3-12.9729 473.196  21
  24  -2  -4 28.5131 208.461  20
  24  -2   4 10.7164 167.397  11
  24  -2   4-68.6058 162.729  18
  24  -2  -4 35.2938 171.020  11
  24  -2  -4-156.189 162.143   8
  24  -2  -4 187.239 169.556  18
 -24  -2  -4-249.919 440.893   9
  24  -2   4-302.281 210.373  13
 -24  -2  -4 168.587 508.407  21
  24   2   4-89.1061 214.939  13
  24  -2  -5-225.408 222.995  20
  24  -2  -5-79.2341 160.683   8
 -24  -2  -5-208.694 397.451   9
 -24  -2  -5-370.317 509.495  21
  24   2   5 19.7715 203.741  13
  24  -4   0 47.1863 183.257  11
  24   4   0-27.2673 349.304  42
  24  -4   0 160.204 179.770  18
  24   4   0-31.7189 445.285  28
 -24  -4   0 96.8432 350.775  21
  24  -4  -1-194.236 152.520   8
  24  -4   1 91.2378 193.471  11
  24  -4  -1 96.9203 218.741  20
  24  -4  -1-130.980 180.316  11
  24   4   1-8.24335 366.642  42
  24  -4   1-190.973 191.128  18
  24  -4  -1 153.061 180.537  18
  24   4   1-223.093 211.650  17
  24   4   1 78.9294 417.682  28
  24  -4   1 230.427 195.365  13
 -24  -4  -1-21.9214 379.820  21
  24  -4  -2 457.990 233.535  20
  24  -4  -2 195.909 156.670   8
  24  -4  -2 103.509 173.518  11
  24  -4  -2-62.0653 173.665  18
 -24  -4  -2-24.0855 333.279  30
  24   4   2-18.6814 218.424  17
  24   4   2 7.29332 347.248  28
 -24  -4  -2-84.0770 408.828  21
  24  -4  -3 189.357 225.370  20
  24  -4  -3 3.94699 154.986   8
 -24  -4  -3 105.080 364.208  30
  24   4   3 73.2299 220.029  17
  24   4   3 18.5919 308.311  28
 -24  -4  -3 24.1614 414.549  21
  24  -4  -4 126.412 227.525  20
  24  -4  -4 65.1349 161.079   8
 -24  -4  -4-133.215 383.885  35
 -24  -4  -4-65.3931 352.199  30
  24   4   4-5.96099 215.124  17
 -24  -4  -4 378.977 470.465  21
  24  -6  -1 16.1938 143.662   8
  25  -1   0-204.398 199.142  11
  25   1   0-234.611 364.120  42
  25   1   0-132.577 198.788  11
  25  -1   0-180.118 196.486  18
  25   1   0-57.5726 201.362  18
  25   1   0 40.1616 213.586  17
  25  -1   0-57.2029 223.423  29
  25  -1   0-127.530 344.055  28
  25   1   0 71.0071 383.022  28
  25  -1   0-265.649 195.410  13
  25  -1   1 784.446 200.940  11
  25   1   1 1112.38 356.380  42
  25  -1  -1 787.592 202.505  11
  25   1   1 581.716 195.498  11
  25   1  -1 830.644 213.153  11
  25  -1   1 894.308 204.126  18
  25  -1  -1 559.806 199.087  18
  25   1   1 883.656 203.843  18
  25   1  -1 560.387 207.608  18
  25  -1   1 772.656 198.788  17
 -25  -1  -1 378.443 326.750  30
  25   1   1 444.332 224.047  17
  25  -1   1 536.197 363.370  28
  25  -1  -1 996.968 329.296  28
  25   1  -1 637.751 430.665  28
 -25  -1  -1 1027.65 425.941  21
  25  -1   1 504.805 222.200  13
  25  -1  -2 211.122 181.591  20
  25  -1   2-83.8300 193.185  11
  25  -1  -2 195.621 339.598  42
  25   1   2-190.475 183.725  11
  25   1  -2-519.834 405.829  42
  25  -1  -2 207.335 194.163  11
  25  -1   2 154.921 186.933  18
  25   1   2 390.093 182.455  18
  25  -1  -2-153.518 195.263  18
  25   1   2 101.748 223.062  17
 -25  -1  -2 292.919 385.694  30
  25  -1   2-24.9746 224.360  29
  25   1   2-6.14118 224.014  29
  25   1   2-14.3965 353.668  28
  25  -1  -2-514.604 335.842  28
  25   1  -2-8.51990 425.366  28
 -25  -1  -2-86.5081 404.104   9
  25  -1   2 71.1646 221.059  13
 -25  -1  -2 233.560 465.634  21
  25  -1  -3 405.049 198.912  20
  25  -1   3 554.145 179.926  11
  25   1  -3 460.044 329.873  44
  25   1   3 506.543 177.422  11
  25  -1  -3 389.591 320.199  42
  25   1  -3 353.751 388.106  42
  25  -1   3 480.937 182.950  18
  25  -1  -3 680.738 191.725  11
  25   1   3 648.892 176.019  18
  25   1  -3 319.942 195.058  11
  25  -1  -3 534.484 191.141  18
  25  -1  -3 254.854 151.719   8
  25   1  -3 407.227 197.291  18
  25  -1   3 306.533 221.150  29
  25   1   3 219.518 218.986  29
  25   1   3-14.2071 347.180  28
  25   1  -3 138.573 391.316  28
 -25  -1  -3 108.764 403.625   9
 -25   1  -3 198.291 419.702  21
  25  -1   3 500.611 230.413  13
 -25  -1  -3 342.108 482.230  21
  25   1   3 596.561 221.437  13
  25  -1  -4-103.679 197.181  20
  25  -1   4 226.821 169.069  11
  25  -1   4 28.5413 167.231  18
  25  -1  -4 52.0755 173.521  11
  25  -1  -4-70.1881 174.078  18
  25  -1  -4-82.9667 155.357   8
  25   1   4 130.626 195.763  29
 -25   1  -4 168.040 331.775   9
 -25  -1  -4 187.647 389.239   9
 -25  -1  -4-179.801 509.821  21
  25  -1   4-70.2423 226.959  13
  25   1   4 120.221 220.643  13
  25  -1  -5 291.652 201.376  20
  25  -1  -5-41.4261 60.5018   8
 -25   1  -5-13.8989 313.478   9
 -25  -1  -5 484.488 388.351   9
 -25  -1  -5 555.077 482.224  21
  25  -1   5-69.9472 208.222  13
  25   1   5 379.066 210.715  13
  25  -3   0-95.8660 186.809  11
  25   3   0-18.5694 379.250  42
  25  -3   0-188.987 189.080  18
  25   3   0 67.2540 177.427  11
  25   3   0 76.6431 178.413  18
  25  -3   0 131.070 212.952  29
  25   3   0 6.42999 32.2759  17
  25   3   0 111.857 426.207  28
  25  -3   0-78.9870 179.413  13
 -25  -3   0-48.9827 347.545  21
  25  -3  -1 293.533 215.019  20
  25  -3  -1 362.941 191.131  11
  25   3   1-46.9639 334.061  42
  25   3  -1 187.190 378.413  42
  25  -3  -1 876.120 194.069  18
  25   3   1 449.043 180.907  11
  25   3   1 688.829 179.067  18
 -25  -3  -1 77.7962 314.480  30
  25   3   1 789.179 228.618  17
  25  -3   1 451.669 214.573  29
  25  -3  -1 713.949 215.887  29
  25   3   1-8.93894 419.590  28
  25  -3   1 738.215 210.162  13
 -25  -3  -1 842.260 411.084  21
  25  -3  -2-250.418 212.548  20
  25  -3   2 139.390 193.118  11
  25  -3  -2 42.2959 145.456   8
  25  -3  -2 137.450 179.855  11
  25   3   2-21.5898 309.520  42
  25  -3   2-80.0959 192.545  18
  25  -3  -2-9.35951 179.841  18
 -25  -3  -2 553.012 337.212  30
  25  -3  -2 35.2142 191.220  29
  25   3   2-60.7962 360.318  28
  25  -3   2-76.7339 215.786  13
 -25  -3  -2 494.077 421.911  21
  25  -3  -3 363.152 224.130  20
  25  -3   3 58.1516 171.541  11
  25  -3  -3 401.889 159.305   8
  25  -3  -3 529.460 180.586  11
  25  -3   3-120.299 167.020  18
  25  -3  -3 439.338 179.820  18
 -25  -3  -3 141.125 380.276  30
  25   3   3 13.2197 322.061  28
 -25  -3  -3 305.449 472.235  21
  25  -3  -4 127.386 223.163  20
  25  -3  -4 19.9970 162.351   8
 -25  -3  -4-295.621 403.064  30
  25   3   4 6.24019 215.862  17
  25   3   4 149.641 314.083  28
 -25  -3  -4 269.295 473.703  21
  25  -3  -5 237.930 214.473  20
  25  -3  -5-24.5904 159.366   8
 -25  -3  -5 360.245 448.548   9
 -25  -3  -5 575.335 491.006  21
  25  -5   0 15.3278 170.514  11
  25  -5   0 171.233 173.375  18
  25  -5  -1 222.346 150.957   8
  25  -5  -1 32.0471 73.7397  20
  25  -5  -1 60.6607 168.326  11
  25  -5  -1 239.182 170.182  18
  25  -5  -2 106.417 151.370   8
  25  -5  -2-48.9821 222.310  20
 -25  -5  -2 85.1068 313.948  30
  25   5   2-24.4511 171.981  17
  25   5   2-27.8398 324.030  28
 -25  -5  -2-72.7368 408.535  21
  25  -5  -3-54.5375 234.855  20
  25  -5  -3 198.405 159.344   8
 -25  -5  -3 78.2488 348.965  30
  25   5   3-59.0793 207.664  17
 -25  -5  -3 11.9932 414.223  21
  26   0   0 3009.38 269.070  18
  26   0   0 2977.94 268.263  17
  26   0   0 3106.32 387.486  28
  26   0   0 3059.43 268.406  11
  26   0   1-42.3188 189.108  11
  26   0  -1-99.3591 351.061  42
  26   0   1-125.026 193.825  18
  26   0   1-106.652 202.331  17
  26   0   1 135.974 230.290  29
  26   0   1-417.654 371.255  28
  26   0  -1 95.7126 365.045  28
  26   0   1-53.5046 214.345  13
  26   0   2 897.497 197.222  11
  26   0  -2 1412.01 365.139  42
  26   0  -2 1071.61 211.973  11
  26   0   2 1074.72 197.801  18
  26   0  -2 1010.23 213.582  18
  26   0   2 1031.37 240.385  29
  26   0  -2 1303.38 359.811  28
  26   0   2 739.738 232.317  13
  26   0   3-174.172 177.213  11
  26   0  -3 213.805 310.936  44
  26   0  -3 234.220 332.987  42
  26   0   3-66.6956 177.273  18
  26   0  -3 206.659 184.810  11
  26   0  -3 148.063 184.467  18
  26   0   3-24.0084 209.269  29
  26   0  -3 155.240 327.682  28
 -26   0  -3-362.255 461.287  21
  26   0  -4 1756.93 199.628  20
  26   0  -4 1702.57 329.373  44
  26   0  -4 2249.52 329.399  42
  26   0  -4-50.8636 73.7715  11
  26   0  -4-35.1968 71.6607  18
  26   0   4 1312.21 206.924  29
 -26   0  -4 1651.99 379.938   9
 -26   0  -4 917.152 458.521  21
  26   0   4 1659.42 244.280  13
 -26   0  -5-247.053 378.969   9
 -26   0  -5-218.839 441.459  21
  26   0   5-22.1632 219.139  13
  26  -2   0 1147.16 210.887  11
  26   2   0 959.620 354.847  42
  26   2   0 1134.29 211.857  11
  26  -2   0 1070.99 206.549  18
  26   2   0 1237.92 209.100  18
  26   2   0 1202.80 218.687  17
  26  -2   0 1129.38 229.002  29
  26  -2   0 985.189 204.289  13
  26  -2   1 405.015 192.319  11
  26  -2  -1-174.352 189.764  11
  26   2   1-8.08882 331.562  42
  26   2  -1-38.8671 396.026  42
  26   2   1 103.574 186.520  11
  26  -2   1 129.471 186.851  18
  26  -2  -1 98.8753 189.432  18
  26   2  -1-145.134 187.277  11
  26   2   1 19.4589 186.289  18
  26   2  -1-10.6201 182.789  18
 -26  -2  -1 177.163 330.421  30
  26   2   1 245.044 223.409  17
  26  -2   1-144.168 224.702  29
  26  -2  -1-114.413 219.044  29
  26   2   1 8.02567 378.856  28
  26   2  -1-425.374 425.424  28
  26  -2   1 275.106 201.438  13
 -26  -2  -1-458.413 381.905  21
  26  -2  -2 2125.36 236.637  20
  26  -2   2 2176.73 234.763  11
  26   2  -2 1967.32 223.750  18
  26  -2  -2 2053.39 230.999  11
  26   2  -2 1973.63 429.752  42
  26   2   2 2227.67 219.765  11
  26  -2   2 2031.56 230.490  18
  26  -2  -2 2315.41 229.374  18
  26   2  -2 1897.09 220.386  11
  26   2   2 2048.99 217.817  18
 -26  -2  -2 1902.84 383.692  30
  26   2   2 2173.97 268.624  17
  26  -2  -2 2309.84 249.251  29
  26   2  -2 2277.42 455.262  28
  26  -2   2 1775.98 256.970  13
 -26  -2  -2 1566.71 473.424  21
  26  -2  -3-46.8870 201.376  20
  26  -2   3 119.085 185.158  11
  26  -2   3 138.728 181.987  18
  26  -2  -3 263.845 181.621  11
  26  -2  -3-160.843 160.784   8
  26  -2  -3-88.3670 180.797  18
 -26  -2  -3-416.597 397.961  30
  26   2   3-100.503 221.423  17
  26   2   3 287.042 205.201  29
  26  -2  -3-282.220 197.678  29
  26   2   3-55.5274 330.883  28
 -26  -2  -3 382.915 423.744   9
  26  -2   3-159.324 217.227  13
 -26  -2  -3-102.824 476.552  21
  26  -2  -4 515.034 209.970  20
  26  -2   4-72.8039 160.434  11
  26  -2   4 246.064 158.693  18
  26  -2  -4 623.555 167.767  11
  26  -2  -4 653.507 153.895   8
  26  -2  -4 668.459 166.867  18
 -26  -2  -4 287.662 431.156   9
  26  -2   4-203.889 205.562  13
 -26  -2  -4 69.4625 487.521  21
  26  -2  -5-28.9394 213.510  20
  26  -2  -5 52.6916 153.570   8
 -26  -2  -5-224.203 438.781   9
 -26  -2  -5 41.1457 476.979  21
  26   2   5-278.891 204.168  13
  26  -4   0 1404.72 204.450  11
  26   4   0-327.081 339.193  42
  26  -4   0 1723.01 205.507  18
  26   4   0 9.31717 384.106  28
 -26  -4   0-292.290 339.396  21
  26  -4   1 44.5302 183.597  11
  26  -4  -1 192.562 205.048  20
  26  -4  -1 99.8555 178.650  11
  26   4   1-15.1193 314.209  42
  26  -4   1-214.004 188.700  18
  26  -4  -1 280.329 181.998  18
 -26  -4  -1-232.879 333.524  30
  26   4   1 88.3192 404.606  28
 -26  -4  -1-75.1022 373.974  21
  26  -4  -2 485.600 226.315  20
  26  -4  -2 384.289 157.301   8
  26  -4  -2 327.404 172.503  11
  26  -4  -2 695.023 176.356  18
 -26  -4  -2 1197.41 339.191  30
  26   4   2 387.529 220.774  17
  26   4   2-7.39746 348.471  28
 -26  -4  -2 673.797 417.418  21
  26  -4  -3 36.7234 232.212  20
  26  -4  -3-26.9108 156.951   8
 -26  -4  -3 893.524 361.345  30
  26   4   3-281.505 219.218  17
  26   4   3 56.7449 310.367  28
 -26  -4  -3 455.838 466.369  21
  27  -1   0-43.7438 189.964  11
  27   1   0-127.333 354.761  42
  27   1   0 26.2369 198.391  11
  27  -1   0-21.5413 188.090  18
  27   1   0-119.060 196.969  18
  27   1   0 92.1855 202.243  17
  27  -1   0 83.9823 221.791  29
  27  -1   0 109.094 346.154  28
  27   1   0 135.593 373.068  28
  27  -1   0-71.8123 204.918  13
  27  -1   1 19385.7 1030.54  18
  27  -1  -1 20343.7 1031.70  18
  27   1   1 18683.8 1028.18  18
  27   1  -1 18974.8 1094.76  42
  27   1  -1 18816.3 1031.11  18
  27   1   1 17183.5 1035.16  17
  27  -1  -1 20380.9 1072.77  28
  27   1  -1 17626.0 1091.20  28
  27  -1   1 17605.4 1037.37  13
  27  -1   1 19361.5 1030.67  11
  27  -1  -1 20062.2 1031.41  11
  27   1   1 19393.5 1030.14  11
  27   1  -1 18825.7 1031.77  11
  27  -1   2-192.956 190.652  11
  27   1   2 126.461 183.378  11
  27   1  -2-123.342 405.767  42
  27  -1  -2 164.633 190.579  11
  27  -1   2-226.960 191.493  18
  27   1   2-134.416 185.857  18
  27  -1  -2-86.3047 189.487  18
 -27  -1  -2 277.176 366.029  30
  27   1   2-144.167 217.772  17
  27  -1   2-37.7855 219.598  29
  27   1   2-193.742 222.130  29
  27   1   2 58.3681 348.771  28
  27  -1  -2-323.269 308.080  28
  27   1  -2-273.178 422.529  28
 -27  -1  -2-470.997 464.204  21
  27  -1   2 49.9123 216.014  13
  27   1  -3 12705.1 762.777  11
  27  -1   3 13960.3 762.402  18
  27   1   3 14526.0 757.463  18
  27  -1  -3 15531.7 838.159  42
  27   1  -3 15091.6 860.204  42
  27  -1  -3 14168.5 764.076  18
  27   1  -3 13927.7 764.546  18
 -27  -1  -3 12578.7 856.277   9
  27  -1   3 12982.3 777.399  29
  27   1   3 12526.8 768.345  29
  27   1  -3 13406.4 855.182  28
 -27  -1  -3 12151.2 903.548  21
  27  -1   3 13509.6 787.770  13
  27   1   3 12916.9 781.160  13
  27  -1   3 14148.1 763.980  11
  27   1   3 14780.3 759.045  11
  27  -1  -3 13994.7 764.006  11
  27  -1  -4-34.7180 195.991  20
  27  -1   4 91.8080 169.643  11
  27  -1   4-80.9636 171.893  18
  27  -1  -4 4.76610 172.061  11
  27  -1  -4 164.919 169.786  18
  27   1   4 802.199 230.694  29
 -27  -1  -4-708.228 460.226   9
 -27  -1  -4 146.479 475.986  21
  27   1   4-177.719 217.718  13
 -27  -1  -5 7493.55 483.721   9
  27   1   5 7960.88 358.207  13
 -27  -1  -5 6426.23 565.558  21
  27  -1  -5 6695.70 333.123  20
  27  -3   0-103.468 192.863  11
  27   3   0 8.45519 344.349  42
  27  -3   0 53.6392 188.425  18
  27   3   0 31.0186 177.442  11
  27   3   0 260.415 175.350  18
 -27  -3   0-454.686 300.825  30
  27  -3   0-48.0628 215.928  29
  27   3   0-6.41184 8.71210  17
  27   3   0-121.306 422.499  28
 -27  -3   0 76.1500 349.997  21
  27   3   1 14628.5 692.283  11
  27  -3  -1 12997.0 692.123  18
  27   3   1 14030.3 690.256  18
 -27  -3  -1 12377.9 767.721  30
  27   3   1 12803.4 707.419  17
  27  -3   1 12945.3 704.909  29
  27  -3  -1 13662.9 705.233  29
 -27  -3  -1 13107.2 805.093  21
  27  -3   1 11347.0 697.890  13
  27  -3  -1 13033.4 692.600  11
  27  -3  -2 111.516 215.370  20
  27  -3   2-203.582 186.718  11
  27  -3  -2-222.855 182.138  11
  27  -3   2 167.221 190.317  18
  27  -3  -2 176.989 182.554  18
 -27  -3  -2 590.196 368.681  30
  27   3   2-256.670 234.178  17
  27  -3  -2-82.2333 198.080  29
  27   3   2-7.70140 372.703  28
  27  -3   2 249.588 200.528  13
 -27  -3  -2-395.877 422.639  21
  27  -3   3-155.074 287.028  11
  27  -3  -3 11160.5 340.021  18
  27  -3   3-11.3158 282.811  18
 -27  -3  -3 7357.33 487.705  30
 -27  -3  -3 9686.41 585.944  21
  27  -3   3-214.410 299.467  13
  27  -3  -3 11784.9 324.271   8
  27  -3  -3 10755.5 360.357  20
  27  -3  -3 10823.8 340.131  11
  27  -3  -4 19.6701 216.497  20
  27  -3  -4 139.828 155.163   8
 -27  -3  -4 511.934 389.019  30
  27   3   4 217.506 221.427  17
 -27  -3  -4-415.961 495.408  21
  27  -5   0-81.4000 171.658  11
  27  -5   0-35.1058 173.546  18
  27  -5  -1 7830.65 468.477  18
  27  -5  -1 7861.52 468.550  11
  28   0   0 16822.1 883.569  18
  28   0   0 14056.0 879.016  17
  28   0   0 16270.7 939.371  28
  28   0   0 17486.8 886.081  11
  28   0   1 79.2249 193.412  11
  28   0  -1 116.973 351.688  42
  28   0  -1-16.0189 195.624  11
  28   0   1-41.7078 193.522  18
  28   0  -1-63.2194 198.972  18
  28   0   1-58.8657 198.510  17
  28   0   1-327.917 231.646  29
  28   0   1-50.9446 357.208  28
  28   0  -1 104.269 362.414  28
  28   0   1 114.478 219.128  13
  28   0   2 15791.6 824.843  18
  28   0  -2 15993.9 898.736  42
  28   0  -2 14888.2 826.656  18
  28   0   2 12448.7 828.252  17
  28   0   2 14344.7 840.408  29
  28   0  -2 15755.8 889.927  28
  28   0   2 14723.7 843.408  13
  28   0   2 15760.9 824.612  11
  28   0  -2 15747.5 829.505  11
  28   0   3-215.552 179.616  11
  28   0  -3-78.5959 336.522  42
  28   0   3 72.3695 177.419  18
  28   0  -3-25.9157 177.364  11
  28   0  -3 102.473 179.421  18
  28   0   3-302.186 214.687  29
  28   0  -3 136.507 329.387  28
  28   0  -4 8943.61 378.680  42
  28   0  -4-5.06147 28.9259  11
  28   0  -4 5.00376 26.9478  18
  28   0   4 8533.51 263.608  29
 -28   0  -4 6737.03 506.835  21
  28   0   4 8653.24 301.928  13
  28   2   0 13783.0 393.018  11
  28  -2   0 15222.0 400.779  18
  28   2   0 14758.5 524.987  42
  28   2   0 13657.6 392.598  18
  28  -2   0 13982.1 410.936  29
  28  -2   0 11909.9 386.754  13
  28  -2   0 15861.6 404.282  11
  28  -2   1-33.4543 191.869  11
  28  -2  -1 36.9590 188.268  11
  28   2   1 24.4825 336.547  42
  28   2  -1-52.8850 359.059  42
  28   2   1-184.585 184.686  11
  28  -2   1 32.9509 191.420  18
  28   2  -1 177.353 185.947  11
  28  -2  -1 31.2759 191.318  18
  28   2   1-413.434 189.969  18
  28   2  -1-69.0197 186.781  18
  28   2   1-343.373 227.687  17
  28  -2   1-157.656 220.627  29
  28  -2  -1-122.359 219.244  29
  28   2   1-16.1869 378.581  28
  28   2  -1-36.8949 419.651  28
  28  -2   1-32.0044 202.006  13
  28   2  -2 4622.91 526.167  11
  28  -2   2 11540.8 563.498  18
  28  -2  -2 12386.5 558.770  18
  28   2  -2 8616.01 665.845  42
  28   2   2 11755.3 552.517  18
  28   2  -2 5029.87 527.115  18
  28   2   2 10852.6 578.283  17
 -28  -2  -2 10836.7 663.345  30
  28  -2  -2 9624.57 564.468  29
  28   2  -2 7885.29 670.879  28
 -28  -2  -2 12341.7 727.072  21
  28  -2   2 11120.3 578.807  13
  28  -2   2 10895.5 563.223  11
  28  -2  -2 12338.4 559.725  11
  28   2   2 11941.0 553.361  11
  28  -2   3 215.444 183.221  11
  28  -2  -3-57.3855 182.542  11
  28  -2   3-265.450 183.264  18
  28  -2  -3 212.437 181.526  18
 -28  -2  -3 515.156 379.619  30
  28   2   3-12.5335 224.859  17
  28   2   3 5.71243 203.988  29
  28   2   3 14.0287 332.297  28
  28  -2   3-73.4270 213.365  13
 -28  -2  -3-476.624 486.255  21
  28  -2  -4 6440.53 264.066  11
  28  -2   4 133.395 219.860  11
  28  -2  -4 7164.41 265.628  18
  28  -2   4-55.6281 219.860  18
  28   2   4 6796.11 320.689  17
 -28  -2  -4 7860.94 498.106   9
 -28  -2  -4 7851.45 573.168  21
  28  -2   4 15.0721 251.018  13
  28  -2  -4 7550.86 294.158  20
  28  -4   0 8528.23 349.048  18
  28   4   0-9.02470 401.823  42
  28   4   0 18.4713 431.896  28
 -28  -4   0 90.4443 404.118  21
  28  -4   0 8413.74 346.873  11
  28  -4   1-171.280 182.892  11
  28  -4  -1 90.6166 179.771  11
  28   4   1 15.1467 314.321  42
  28  -4   1 32.6778 181.892  18
  28  -4  -1-119.018 180.719  18
 -28  -4  -1 33.8890 301.216  30
  28   4   1 6.33565 17.9102  17
  28   4   1-70.8704 367.177  28
 -28  -4  -1 743.558 393.977  21
  28  -4  -2 8231.79 488.235  18
 -28  -4  -2 9432.57 615.624  30
 -28  -4  -2 8387.50 639.760  21
  28  -4  -2 8200.82 487.745  11
  28  -4  -2 8009.75 501.386  20
  29  -1   0-168.620 195.008  11
  29   1   0 136.437 356.507  42
  29   1   0-153.515 204.377  11
  29  -1   0-123.502 191.355  18
  29   1   0 182.750 197.942  18
  29   1   0 11.4888 163.948  17
  29  -1   0-241.596 221.965  29
  29  -1   0-185.553 345.353  28
  29   1   0 152.376 378.116  28
  29  -1   1 2182.81 242.947  11
  29   1  -1 2066.31 387.629  42
  29  -1  -1 2028.64 240.275  11
  29   1   1 2308.97 233.221  11
  29   1  -1 2151.72 239.156  11
  29  -1   1 2111.91 239.416  18
  29  -1  -1 2670.24 243.155  18
  29   1   1 2175.51 232.282  18
  29   1  -1 1827.82 237.787  18
  29   1   1 1914.55 247.945  17
  29  -1  -1 1830.15 261.885  29
  29  -1  -1 2290.51 355.194  28
  29   1  -1 1873.87 400.246  28
  29  -1   1 1968.19 251.688  13
  29  -1   2 5.39013 188.732  11
  29   1  -2-352.631 353.828  42
  29   1   2 44.3676 183.474  11
  29  -1  -2-285.916 198.476  11
  29  -1   2 153.928 188.672  18
  29   1   2 145.967 184.508  18
  29  -1  -2 61.5575 192.690  18
  29   1   2 395.022 214.458  17
  29  -1   2-259.173 223.927  29
  29   1   2-75.7817 222.446  29
  29   1   2-124.953 370.651  28
  29  -1  -2 160.652 316.183  28
  29   1  -2-220.319 371.929  28
  29  -1   2 6.85992 210.348  13
  29  -1   3 1467.32 204.956  11
  29   1  -3 1331.10 349.852  42
  29  -1  -3 1439.72 201.906  11
  29  -1   3 1353.28 203.174  18
  29   1  -3 273.703 139.649  11
  29  -1  -3 990.549 199.042  18
  29   1  -3 318.184 143.016  18
  29   1   3 1449.76 234.794  17
  29  -1   3 1461.09 220.564  29
  29   1   3 1480.03 224.224  29
  29   1  -3 1557.79 387.028  28
 -29  -1  -3 812.309 473.983  21
  29  -1   3 1167.04 237.380  13
  29   1   3 1826.10 242.295  13
  29  -1   4 97.1213 173.208  11
  29  -1   4-33.4704 172.636  18
  29  -1  -4-95.0501 168.076  11
  29  -1  -4-28.1845 164.157  18
  29   1   4-5.49272 208.965  29
 -29  -1  -4 116.618 457.213  21
  29   1   4-219.331 214.605  13
  29  -3   0 224.209 195.561  11
  29   3   0-8.43176 341.508  42
  29  -3   0 280.136 193.072  18
  29   3   0-41.0979 143.018  11
  29   3   0 25.3712 144.751  18
  29  -3   0 168.604 210.621  29
  29   3   0-24.8627 374.706  28
  29  -3  -1 1532.62 211.342  11
  29   3   1-23.8604 348.733  42
  29   3  -1 19.3949 359.980  42
  29  -3  -1 1685.47 209.250  18
  29   3   1 1306.72 195.076  11
  29   3   1 1887.96 201.124  18
 -29  -3  -1 1513.96 348.454  30
  29  -3   1 1279.66 226.701  29
  29   3   1 1313.44 223.571  17
  29  -3  -1 1641.06 231.314  29
  29   3   1-88.5418 387.778  28
  29   3  -1-367.341 396.530  28
  29  -3   1 1296.05 217.927  13
 -29  -3  -1 1740.21 411.087  21
  29  -3   2 235.149 189.698  11
  29  -3  -2 176.410 182.704  11
  29  -3   2 27.5929 181.185  18
  29  -3  -2-338.695 182.423  18
 -29  -3  -2-59.9503 334.040  30
  29   3   2 68.4715 214.930  17
  29   3   2 63.7708 345.103  28
  29  -3   2-13.2278 201.411  13
 -29  -3  -2 186.181 443.656  21
  29  -3   3-77.1956 161.248  11
  29  -3  -3 932.560 181.599  11
  29  -3   3-250.019 162.310  18
  29  -3  -3 911.590 181.996  18
 -29  -3  -3 680.393 377.132  30
  29   3   3 1107.04 226.281  17
  29   3   3 87.4572 336.500  28
  29  -3   3 148.077 179.626  13
 -29  -3  -3 663.399 460.988  21
  30   0   0 501.226 204.023  11
  30   0   0 516.429 211.778  18
  30   0   0 435.110 344.560  28
  30   0   1-5.32457 192.867  11
  30   0  -1-32.2307 196.301  11
  30   0   1-168.187 197.812  18
  30   0  -1 339.206 197.433  18
  30   0   1-154.531 204.771  17
  30   0   1 178.266 228.382  29
  30   0   1 226.607 352.735  28
  30   0  -1-287.873 337.737  28
  30   0   2-164.008 188.453  11
  30   0  -2 98.3686 345.460  42
  30   0  -2-69.7309 192.968  11
  30   0   2 161.893 184.238  18
  30   0  -2-21.1703 189.451  18
  30   0   2 231.252 206.145  17
  30   0   2 111.517 215.510  29
  30   0  -2-281.899 344.396  28
  30   0   2-69.9016 215.599  13
  30   0   3-54.0691 175.696  11
  30   0  -3 188.179 329.518  42
  30   0   3-150.062 172.236  18
  30   0  -3-25.8112 183.809  11
  30   0  -3-25.5080 177.102  18
  30   0   3 386.296 215.298  17
  30   0   3-54.3295 209.934  29
  30   0   3-171.212 216.088  13
  30   0  -4 224.754 299.372  42
  30   0   4 127.464 191.365  29
  30   0   4 206.399 212.791  13
  30  -2   0 304.066 198.699  11
  30   2   0 25.6335 350.555  42
  30   2   0-108.250 183.363  11
  30   2   0 132.439 182.379  18
  30  -2   0-110.455 219.338  29
  30   2   0-6.09074 9.55413  17
  30   2   0-253.937 383.252  28
  30  -2   1 100.441 193.083  11
  30  -2  -1-127.715 191.821  11
  30   2  -1-280.351 348.180  42
  30   2   1-40.0516 181.871  11
  30  -2   1-181.371 193.853  18
  30  -2  -1-26.2691 193.635  18
  30   2  -1-106.856 188.772  11
  30   2   1 59.2590 183.115  18
  30   2  -1 21.1102 181.254  18
  30   2   1-279.960 219.690  17
  30  -2   1 296.396 220.881  29
  30  -2  -1-154.107 219.500  29
  30   2   1 48.6100 375.959  28
  30   2  -1 163.337 371.777  28
  30  -2   1-153.409 198.589  13
  30  -2   2 454.395 192.600  11
  30   2  -2 255.705 329.740  42
  30  -2  -2 200.764 187.596  11
  30   2   2 307.205 178.625  11
  30  -2   2 283.793 188.963  18
  30  -2  -2 477.766 190.379  18
  30   2  -2 10.8803 59.2154  11
  30   2   2 197.420 176.963  18
  30   2  -2 32.2600 63.3412  18
  30   2   2 383.981 217.354  17
  30  -2  -2 381.455 212.975  29
  30   2   2-6.08664 213.995  29
  30   2   2 50.8054 348.836  28
  30   2  -2 53.7133 389.327  28
  30  -2   2 246.488 207.681  13
  30  -2   3 148.908 182.344  11
  30  -2  -3 124.824 179.471  11
  30  -2   3-131.027 182.730  18
  30  -2  -3-184.791 178.447  18
  30   2   3 304.616 216.713  17
  30   2   3-154.631 201.483  29
  30   2   3-20.9980 332.900  28
 -30  -2  -3-244.452 473.069  21
  30  -2   3-14.3760 208.869  13
  30  -4   0 180.322 186.277  11
  30  -4   0 517.394 189.522  18
  31  -1   0 180.156 198.578  11
  31   1   0 31.7921 194.297  11
  31  -1   0-10.7788 194.848  18
  31   1   0 5.22656 194.694  18
  31   1   0-5.67487 16.0423  17
  31  -1   0-203.051 231.462  29
  31   1   0 14.6694 349.608  28
  31   1  -1 3425.09 295.279  11
  31  -1   1 4084.62 301.998  18
  31   1  -1 4920.61 438.843  42
  31  -1  -1 4250.81 303.707  18
  31   1   1 4172.33 293.994  18
  31   1  -1 3079.65 296.074  18
  31   1   1 3681.04 310.042  17
  31  -1  -1 3360.87 319.296  29
  31   1   1 2873.00 318.927  29
  31  -1  -1 4733.86 403.550  28
  31   1   1 3582.60 433.280  28
  31   1  -1 4133.25 439.620  28
  31  -1   1 3386.34 308.675  13
  31  -1   1 4240.90 305.360  11
  31  -1  -1 4256.64 304.246  11
  31   1   1 4189.44 297.668  11
  31  -1   2-10.7552 191.443  11
  31   1  -2 298.343 347.099  42
  31   1   2-286.827 189.341  11
  31  -1  -2 130.149 195.395  11
  31  -1   2 211.855 190.100  18
  31   1   2-151.308 186.954  18
  31  -1  -2 236.314 191.975  18
  31   1   2-29.1075 207.495  17
  31  -1   2-31.4766 222.966  29
  31   1   2 227.573 237.517  29
  31  -1  -2 439.022 219.165  29
  31   1   2 58.6176 385.881  28
  31   1  -2 292.954 350.216  28
  31  -1   2-203.510 206.523  13
  31  -1  -3 3086.67 209.983  11
  31  -1   3 3176.69 210.182  18
  31  -1  -3 3210.42 207.443  18
  31   1  -3 181.104 315.565  42
  31   1  -3 5.27877 50.9782  11
  31   1  -3-5.21636 50.9886  18
  31   1   3 2988.84 238.169  17
  31  -1   3 3082.68 226.174  29
  31   1   3 2873.90 230.346  29
  31   1  -3-21.0651 314.951  28
  31  -1   3 3038.43 237.833  13
  31  -1   3 3107.96 209.310  11
  31  -3   0-201.291 198.036  11
  31   3   0-16.6621 340.177  42
  31  -3   0 5.35887 192.843  18
  31   3   0-45.5097 66.9519  11
  31   3   0-19.9795 66.1350  18
  31  -3   0-62.9030 198.423  29
  31   3   0 24.4990 363.275  28
  31   3   1 3265.66 202.175  11
  31  -3  -1 2958.55 217.141  18
  31   3   1 125.980 364.648  42
  31   3   1 3188.15 200.156  18
  31   3  -1 8.63103 311.055  42
  31  -3  -1 3325.00 240.736  29
  31   3   1 18.5259 90.0278  17
  31   3   1-39.8408 393.832  28
  31   3  -1-46.0822 373.971  28
  31  -3  -1 3165.53 214.020  11
  32   0   0 3971.24 291.733  18
  32   0   0 4163.47 407.922  28
  32   0   0 3310.17 288.669  11
  32   0   1-117.034 194.471  11
  32   0  -1 101.759 193.524  11
  32   0   1-246.764 196.212  18
  32   0  -1 15.8533 193.315  18
  32   0   1-217.368 227.262  29
  32   0   1-239.708 353.547  28
  32   0  -1-204.531 342.843  28
  32   0  -2 2108.20 233.347  11
  32   0   2 2212.34 228.626  18
  32   0  -2 2264.09 233.471  18
  32   0   2 1849.13 243.908  17
  32   0   2 1977.67 259.673  29
  32   0  -2 2186.47 343.966  28
  32   0   2 2726.27 234.495  11
  32   2   0 16.8638 370.309  42
  32   2   0 1973.86 208.879  11
  32   2   0 1960.09 209.747  18
  32  -2   0 1744.44 244.478  29
  32   2   0 72.8003 390.636  28
  32  -2   1-204.670 194.827  11
  32   2  -1 77.6198 342.560  42
  32  -2  -1 21.2146 187.907  11
  32   2   1 173.851 180.582  11
  32  -2   1-141.658 192.133  18
  32  -2  -1-125.673 191.952  18
  32   2  -1-21.0392 177.044  11
  32   2   1 63.6953 178.830  18
  32   2  -1-181.855 178.461  18
  32  -2   1 6.24475 223.557  29
  32   2   1-411.995 193.191  17
  32  -2  -1 11.6951 212.726  29
  32   2   1 14.7029 342.853  28
  32   2  -1 88.2036 359.632  28
  32  -2   1-42.2230 193.840  13
  33  -1   0-493.241 214.435  11
  33   1   0-115.404 188.100  11
  33  -1   0-674.220 220.336  18
  33   1   0 165.604 188.833  18
  33  -1   0-12.9952 225.550  29
  33   1   0-50.6919 344.794  28
  33   1  -1 6496.34 405.585  11
  33  -1   1 6654.49 406.835  18
  33  -1  -1 6624.91 406.733  18
  33   1   1 6419.61 403.350  18
  33   1  -1 6083.53 403.651  18
  33   1   1 6435.45 411.419  17
  33  -1  -1 5672.71 424.636  29
  33  -1  -1 7187.63 492.903  28
  33   1  -1 6413.26 508.865  28
  33  -1   1 6161.15 404.165  11
  33  -1  -1 6214.16 407.275  11
  33   1   1 6532.51 404.273  11
   0   0   0    0.00    0.00   0

TITL HW_HD_Zhou_La2222_S2_P5_042724_corr1 in Cmcm
REM Cmcm (#63, found as Ccmm in ba-c setting)
CELL 0.71073  20.201856   5.336569   5.327588  90.0000  90.0000  90.0000
ZERR    4.00   0.001154   0.000597   0.000532   0.0000   0.0000   0.0000
LATT  7
SYMM -x,-y, z+1/2
SYMM -x, y,-z+1/2
SYMM  x,-y,-z
SFAC O Ni La
UNIT 28.00 8.00 12.00
REM  CrysAlisPro recorded range (K): Min=300.0; max=300.0; aver:300.0
TEMP 27
TREF
HKLF 4
END
;
_shelx_hkl_checksum                57674
_olex2_submission_special_instructions  'No special instructions were received'
