# Supplementary material for: Pressure-Induced Phase Transitions in Bilayer La3Ni2O7
Source: J Phys Chem C Nanomater Interfaces. 2025 Dec 11;130(13):4911–8. doi: 10.1021/acs.jpcc.5c07252 (PMC13051444; doi:10.1021/acs.jpcc.5c07252)
Supplement: Supplementary file 2 [file jp5c07252_si_002.zip › XRD_CIf/9p98GPa_oC.cif]

data_HW_HD_Zhou_La2222_S2_P6_050224_corr1
_audit_creation_date               2024-10-21
_audit_creation_method
;
Olex2 1.5
(compiled 2024.02.16 svn.r378c4104 for OlexSys, GUI svn.r6928)
;
_shelx_SHELXL_version_number       '2019/1'
_audit_contact_author_address      ?
_audit_contact_author_email        ?
_audit_contact_author_name         ''
_audit_contact_author_phone        ?
_publ_contact_author_id_orcid      ?
_chemical_name_common              ?
_chemical_name_systematic          ?
_chemical_formula_moiety           'La3 Ni2 O7'
_chemical_formula_sum              'La3 Ni2 O7'
_chemical_formula_weight           646.15
_chemical_melting_point            ?
loop_
  _atom_type_symbol
  _atom_type_description
  _atom_type_scat_dispersion_real
  _atom_type_scat_dispersion_imag
  _atom_type_scat_source
 'O' 'O' 0.0106 0.0060 'International Tables Vol C Tables 4.2.6.8 and 6.1.1.4'
 'Ni' 'Ni' 0.3393 1.1124 'International Tables Vol C Tables 4.2.6.8 and 6.1.1.4'
 'La' 'La' -0.2871 2.4523
 'International Tables Vol C Tables 4.2.6.8 and 6.1.1.4'

_shelx_space_group_comment
;
The symmetry employed for this shelxl refinement is uniquely defined
by the following loop, which should always be used as a source of
symmetry information in preference to the above space-group names.
They are only intended as comments.
;
_space_group_crystal_system        'orthorhombic'
_space_group_IT_number             63
_space_group_name_H-M_alt          'C m c m'
_space_group_name_Hall             '-C 2c 2'
loop_
  _space_group_symop_operation_xyz
 'x, y, z'
 '-x, -y, z+1/2'
 '-x, y, -z+1/2'
 'x, -y, -z'
 'x+1/2, y+1/2, z'
 '-x+1/2, -y+1/2, z+1/2'
 '-x+1/2, y+1/2, -z+1/2'
 'x+1/2, -y+1/2, -z'
 '-x, -y, -z'
 'x, y, -z-1/2'
 'x, -y, z-1/2'
 '-x, y, z'
 '-x+1/2, -y+1/2, -z'
 'x+1/2, y+1/2, -z-1/2'
 'x+1/2, -y+1/2, z-1/2'
 '-x+1/2, y+1/2, z'

_cell_length_a                     20.1408(12)
_cell_length_b                     5.3206(6)
_cell_length_c                     5.3135(5)
_cell_angle_alpha                  90
_cell_angle_beta                   90
_cell_angle_gamma                  90
_cell_volume                       569.40(9)
_cell_formula_units_Z              4
_cell_measurement_reflns_used      ?
_cell_measurement_temperature      300(2)
_cell_measurement_theta_max        ?
_cell_measurement_theta_min        ?
_shelx_estimated_absorpt_T_max     ?
_shelx_estimated_absorpt_T_min     ?
_exptl_absorpt_coefficient_mu      28.498
_exptl_absorpt_correction_T_max    ?
_exptl_absorpt_correction_T_min    ?
_exptl_absorpt_correction_type     ?
_exptl_absorpt_process_details     ?
_exptl_absorpt_special_details     ?
_exptl_crystal_colour              ?
_exptl_crystal_density_diffrn      7.537
_exptl_crystal_density_meas        ?
_exptl_crystal_density_method      ?
_exptl_crystal_description         ?
_exptl_crystal_F_000               1132
_exptl_crystal_size_max            ?
_exptl_crystal_size_mid            ?
_exptl_crystal_size_min            ?
_exptl_transmission_factor_max     ?
_exptl_transmission_factor_min     ?
_diffrn_reflns_av_R_equivalents    0.0757
_diffrn_reflns_av_unetI/netI       0.0328
_diffrn_reflns_Laue_measured_fraction_full  0.920
_diffrn_reflns_Laue_measured_fraction_max  0.818
_diffrn_reflns_limit_h_max         33
_diffrn_reflns_limit_h_min         -32
_diffrn_reflns_limit_k_max         8
_diffrn_reflns_limit_k_min         -8
_diffrn_reflns_limit_l_max         7
_diffrn_reflns_limit_l_min         -8
_diffrn_reflns_number              6794
_diffrn_reflns_point_group_measured_fraction_full  0.920
_diffrn_reflns_point_group_measured_fraction_max  0.818
_diffrn_reflns_theta_full          25.242
_diffrn_reflns_theta_max           37.362
_diffrn_reflns_theta_min           2.022
_diffrn_ambient_temperature        300(2)
_diffrn_detector_area_resol_mean   ?
_diffrn_measured_fraction_theta_full  0.920
_diffrn_measured_fraction_theta_max  0.818
_diffrn_measurement_device_type    ?
_diffrn_measurement_method         ?
_diffrn_radiation_type             MoK\a
_diffrn_radiation_wavelength       0.71073
_diffrn_source                     ?
_reflns_Friedel_coverage           0.000
_reflns_Friedel_fraction_full      .
_reflns_Friedel_fraction_max       .
_reflns_number_gt                  286
_reflns_number_total               671
_reflns_special_details
;
 Reflections were merged by SHELXL according to the crystal
 class for the calculation of statistics and refinement.
 
 _reflns_Friedel_fraction is defined as the number of unique
 Friedel pairs measured divided by the number that would be
 possible theoretically, ignoring centric projections and
 systematic absences.
;
_reflns_threshold_expression       'I > 2\s(I)'
_computing_cell_refinement         ?
_computing_data_collection         ?
_computing_data_reduction          ?
_computing_molecular_graphics      'Olex2 1.5 (Dolomanov et al., 2009)'
_computing_publication_material    'Olex2 1.5 (Dolomanov et al., 2009)'
_computing_structure_refinement    'SHELXL-2019/1 (Sheldrick, 2019)'
_computing_structure_solution      ?
_refine_diff_density_max           37.261
_refine_diff_density_min           -19.956
_refine_diff_density_rms           3.281
_refine_ls_extinction_coef         0.0015(16)
_refine_ls_extinction_expression  
 'Fc^*^=kFc[1+0.001xFc^2^\l^3^/sin(2\q)]^-1/4^'
_refine_ls_extinction_method       'SHELXL-2019/1 (Sheldrick 2019)'
_refine_ls_goodness_of_fit_ref     4.471
_refine_ls_hydrogen_treatment      undef
_refine_ls_matrix_type             full
_refine_ls_number_parameters       27
_refine_ls_number_reflns           671
_refine_ls_number_restraints       0
_refine_ls_R_factor_all            0.2850
_refine_ls_R_factor_gt             0.2016
_refine_ls_restrained_S_all        4.471
_refine_ls_shift/su_max            0.001
_refine_ls_shift/su_mean           0.000
_refine_ls_structure_factor_coef   Fsqd
_refine_ls_weighting_details      
 'w=1/[\s^2^(Fo^2^)+(0.1000P)^2^] where P=(Fo^2^+2Fc^2^)/3'
_refine_ls_weighting_scheme        calc
_refine_ls_wR_factor_gt            0.5430
_refine_ls_wR_factor_ref           0.6414
_refine_special_details            ?
_olex2_refinement_description
;
;
_atom_sites_solution_hydrogens     .
_atom_sites_solution_primary       ?
_atom_sites_solution_secondary     ?
loop_
  _atom_site_label
  _atom_site_type_symbol
  _atom_site_fract_x
  _atom_site_fract_y
  _atom_site_fract_z
  _atom_site_U_iso_or_equiv
  _atom_site_adp_type
  _atom_site_occupancy
  _atom_site_site_symmetry_order
  _atom_site_calc_flag
  _atom_site_refinement_flags_posn
  _atom_site_refinement_flags_adp
  _atom_site_refinement_flags_occupancy
  _atom_site_disorder_assembly
  _atom_site_disorder_group
 La1 La 0.000000 0.2502(17) 0.250000 0.0374(16) Uani 1 4 d S T P . .
 La2 La 0.17945(11) 0.2502(12) 0.250000 0.0354(15) Uani 1 2 d S T P . .
 Ni3 Ni -0.0963(3) -0.253(2) 0.250000 0.0295(18) Uani 1 2 d S T P . .
 O1 O -0.0925(13) -0.500000 0.000000 0.015(6) Uiso 1 2 d S . P . .
 O2 O -0.0952(19) 0.000000 0.000000 0.033(10) Uiso 1 2 d S . P . .
 O3 O -0.2037(9) -0.249(9) 0.250000 0.010(4) Uiso 1 2 d S . P . .
 O4 O 0.000000 -0.249(16) 0.250000 0.025(8) Uiso 1 4 d S . P . .

loop_
  _atom_site_aniso_label
  _atom_site_aniso_U_11
  _atom_site_aniso_U_22
  _atom_site_aniso_U_33
  _atom_site_aniso_U_23
  _atom_site_aniso_U_13
  _atom_site_aniso_U_12
 La1 0.0175(17) 0.053(3) 0.042(3) 0.000 0.000 0.000
 La2 0.0173(15) 0.050(3) 0.039(2) 0.000 0.000 -0.0007(19)
 Ni3 0.018(2) 0.022(3) 0.049(4) 0.000 0.000 0.003(4)

_geom_special_details
;
 All esds (except the esd in the dihedral angle between two l.s. planes)
 are estimated using the full covariance matrix.  The cell esds are taken
 into account individually in the estimation of esds in distances, angles
 and torsion angles; correlations between esds in cell parameters are only
 used when they are defined by crystal symmetry.  An approximate (isotropic)
 treatment of cell esds is used for estimating esds involving l.s. planes.
;
loop_
  _geom_bond_atom_site_label_1
  _geom_bond_atom_site_label_2
  _geom_bond_distance
  _geom_bond_site_symmetry_2
  _geom_bond_publ_flag
 La1 O1 2.646(19) 2 ?
 La1 O1 2.646(19) 9 ?
 La1 O1 2.646(19) 1_565 ?
 La1 O1 2.646(19) 10_566 ?
 La1 O2 2.69(3) 2 ?
 La1 O2 2.69(3) 10_556 ?
 La1 O2 2.69(3) . ?
 La1 O2 2.69(3) 9 ?
 La1 O4 2.6567(3) 9 ?
 La1 O4 2.66(8) . ?
 La1 O4 2.6567(3) 9_556 ?
 La1 O4 2.66(8) 1_565 ?
 La2 Ni3 3.141(4) 9 ?
 La2 Ni3 3.141(4) 9_556 ?
 La2 Ni3 3.131(11) 3_565 ?
 La2 O1 2.569(18) 9 ?
 La2 O1 2.569(18) 2 ?
 La2 O2 2.53(3) 2 ?
 La2 O2 2.53(3) 9 ?
 La2 O3 2.70(5) 3 ?
 La2 O3 2.353(19) 5 ?
 La2 O3 2.701(3) 9 ?
 La2 O3 2.701(3) 9_556 ?
 La2 O3 2.71(5) 3_565 ?
 Ni3 O1 1.872(7) . ?
 Ni3 O1 1.872(7) 10_556 ?
 Ni3 O2 1.890(8) . ?
 Ni3 O2 1.890(8) 10_556 ?
 Ni3 O3 2.16(2) . ?
 Ni3 O4 1.940(6) . ?

loop_
  _geom_angle_atom_site_label_1
  _geom_angle_atom_site_label_2
  _geom_angle_atom_site_label_3
  _geom_angle
  _geom_angle_site_symmetry_1
  _geom_angle_site_symmetry_3
  _geom_angle_publ_flag
 O1 La1 O1 119.7(6) 2 1_565 ?
 O1 La1 O1 60.3(5) 1_565 10_566 ?
 O1 La1 O1 89.5(9) 2 10_566 ?
 O1 La1 O1 60.3(5) 2 9 ?
 O1 La1 O1 89.5(9) 1_565 9 ?
 O1 La1 O1 119.7(6) 9 10_566 ?
 O1 La1 O2 89.7(6) 9 2 ?
 O1 La1 O2 120.2(4) 9 . ?
 O1 La1 O2 179.2(8) 2 . ?
 O1 La1 O2 89.7(6) 2 9 ?
 O1 La1 O2 179.2(8) 1_565 2 ?
 O1 La1 O2 59.9(4) 9 9 ?
 O1 La1 O2 120.2(4) 10_566 2 ?
 O1 La1 O2 120.2(4) 2 10_556 ?
 O1 La1 O2 120.2(4) 1_565 9 ?
 O1 La1 O2 89.7(6) 1_565 10_556 ?
 O1 La1 O2 179.2(8) 10_566 9 ?
 O1 La1 O2 179.2(8) 9 10_556 ?
 O1 La1 O2 59.9(4) 1_565 . ?
 O1 La1 O2 59.9(4) 10_566 10_556 ?
 O1 La1 O2 59.9(4) 2 2 ?
 O1 La1 O2 89.7(6) 10_566 . ?
 O1 La1 O4 59.8(3) 1_565 1_565 ?
 O1 La1 O4 120.2(12) 1_565 9_556 ?
 O1 La1 O4 59.9(11) 1_565 9 ?
 O1 La1 O4 59.8(3) 9 1_565 ?
 O1 La1 O4 59.9(11) 10_566 9_556 ?
 O1 La1 O4 59.8(3) 10_566 1_565 ?
 O1 La1 O4 120.2(12) 10_566 9 ?
 O1 La1 O4 120.2(3) 2 . ?
 O1 La1 O4 120.2(12) 9 9_556 ?
 O1 La1 O4 120.2(3) 1_565 . ?
 O1 La1 O4 59.8(3) 2 1_565 ?
 O1 La1 O4 120.2(3) 9 . ?
 O1 La1 O4 59.9(11) 9 9 ?
 O1 La1 O4 120.2(3) 10_566 . ?
 O1 La1 O4 59.9(11) 2 9_556 ?
 O1 La1 O4 120.2(12) 2 9 ?
 O2 La1 O2 91.1(12) 10_556 2 ?
 O2 La1 O2 59.3(7) 10_556 . ?
 O2 La1 O2 59.3(7) 2 9 ?
 O2 La1 O2 91.1(12) 9 . ?
 O2 La1 O2 120.6(8) 2 . ?
 O2 La1 O2 120.6(8) 10_556 9 ?
 O4 La1 O2 60.3(11) 9_556 10_556 ?
 O4 La1 O2 119.6(12) 9 2 ?
 O4 La1 O2 119.7(4) 1_565 2 ?
 O4 La1 O2 119.6(12) 9 10_556 ?
 O4 La1 O2 60.3(11) 9 . ?
 O4 La1 O2 119.7(4) 1_565 10_556 ?
 O4 La1 O2 60.3(11) 9_556 2 ?
 O4 La1 O2 60.3(4) . 9 ?
 O4 La1 O2 60.3(4) . . ?
 O4 La1 O2 60.3(4) . 2 ?
 O4 La1 O2 119.7(4) 1_565 . ?
 O4 La1 O2 60.3(11) 9 9 ?
 O4 La1 O2 60.3(4) . 10_556 ?
 O4 La1 O2 119.7(4) 1_565 9 ?
 O4 La1 O2 119.6(12) 9_556 9 ?
 O4 La1 O2 119.6(12) 9_556 . ?
 O4 La1 O4 180.0 . 1_565 ?
 O4 La1 O4 89.9(19) . 9_556 ?
 O4 La1 O4 90.1(19) 9 1_565 ?
 O4 La1 O4 90.1(19) 9_556 1_565 ?
 O4 La1 O4 89.9(19) . 9 ?
 O4 La1 O4 180(4) 9_556 9 ?
 Ni3 La2 Ni3 115.5(2) 9 9_556 ?
 Ni3 La2 Ni3 73.2(2) 3_565 9 ?
 Ni3 La2 Ni3 73.2(2) 3_565 9_556 ?
 O1 La2 Ni3 94.1(4) 9 9_556 ?
 O1 La2 Ni3 94.1(4) 2 9 ?
 O1 La2 Ni3 36.57(17) 9 9 ?
 O1 La2 Ni3 36.69(10) 9 3_565 ?
 O1 La2 Ni3 36.69(10) 2 3_565 ?
 O1 La2 Ni3 36.57(17) 2 9_556 ?
 O1 La2 O1 62.3(5) 9 2 ?
 O1 La2 O3 67.4(8) 2 9_556 ?
 O1 La2 O3 129.2(4) 2 3 ?
 O1 La2 O3 129.3(8) 2 9 ?
 O1 La2 O3 129.2(4) 9 3 ?
 O1 La2 O3 67.3(5) 2 3_565 ?
 O1 La2 O3 129.3(8) 9 9_556 ?
 O1 La2 O3 67.4(8) 9 9 ?
 O1 La2 O3 67.3(5) 9 3_565 ?
 O2 La2 Ni3 36.99(18) 9 9 ?
 O2 La2 Ni3 36.99(18) 2 9_556 ?
 O2 La2 Ni3 95.1(5) 9 9_556 ?
 O2 La2 Ni3 95.1(5) 2 9 ?
 O2 La2 Ni3 94.9(5) 9 3_565 ?
 O2 La2 Ni3 94.9(5) 2 3_565 ?
 O2 La2 O1 62.9(4) 2 2 ?
 O2 La2 O1 95.0(7) 2 9 ?
 O2 La2 O1 62.9(4) 9 9 ?
 O2 La2 O1 95.0(7) 9 2 ?
 O2 La2 O2 63.3(7) 9 2 ?
 O2 La2 O3 66.7(8) 9 9 ?
 O2 La2 O3 129.6(4) 9 3_565 ?
 O2 La2 O3 129.5(8) 9 9_556 ?
 O2 La2 O3 66.7(8) 2 9_556 ?
 O2 La2 O3 66.7(6) 9 3 ?
 O2 La2 O3 129.6(4) 2 3_565 ?
 O2 La2 O3 66.7(6) 2 3 ?
 O2 La2 O3 129.5(8) 2 9 ?
 O3 La2 Ni3 42.6(4) 9 9 ?
 O3 La2 Ni3 95.7(9) 9 3_565 ?
 O3 La2 Ni3 158.1(4) 3 3_565 ?
 O3 La2 Ni3 95.8(3) 3 9 ?
 O3 La2 Ni3 158.2(4) 9 9_556 ?
 O3 La2 Ni3 95.3(3) 3_565 9 ?
 O3 La2 Ni3 95.7(9) 9_556 3_565 ?
 O3 La2 Ni3 42.7(5) 3_565 3_565 ?
 O3 La2 Ni3 42.6(4) 9_556 9_556 ?
 O3 La2 Ni3 122.23(10) 5 9_556 ?
 O3 La2 Ni3 95.3(3) 3_565 9_556 ?
 O3 La2 Ni3 122.23(10) 5 9 ?
 O3 La2 Ni3 158.2(4) 9_556 9 ?
 O3 La2 Ni3 122.3(12) 5 3_565 ?
 O3 La2 Ni3 95.8(3) 3 9_556 ?
 O3 La2 O1 132.9(9) 5 2 ?
 O3 La2 O1 132.9(9) 5 9 ?
 O3 La2 O2 132.1(10) 5 9 ?
 O3 La2 O2 132.1(10) 5 2 ?
 O3 La2 O3 79.5(11) 5 3_565 ?
 O3 La2 O3 88.0(11) 9 3 ?
 O3 La2 O3 159.2(8) 3 3_565 ?
 O3 La2 O3 79.6(4) 5 9_556 ?
 O3 La2 O3 88.2(11) 9_556 3_565 ?
 O3 La2 O3 79.6(4) 5 9 ?
 O3 La2 O3 88.0(11) 9_556 3 ?
 O3 La2 O3 159.2(8) 9_556 9 ?
 O3 La2 O3 79.7(11) 5 3 ?
 O3 La2 O3 88.2(11) 9 3_565 ?
 La1 Ni3 La1 69.8(2) 1_545 9_556 ?
 La2 Ni3 La1 175.8(3) 3 1_545 ?
 La2 Ni3 La1 108.6(3) 3_545 9_556 ?
 La2 Ni3 La1 68.6(2) 3_545 1_545 ?
 La2 Ni3 La1 176.1(2) 9 9_556 ?
 La2 Ni3 La1 108.6(2) 9 1_545 ?
 La2 Ni3 La1 68.36(4) 9_556 9_556 ?
 La2 Ni3 La1 108.6(2) 9_556 1_545 ?
 La2 Ni3 La1 108.0(3) 3 9_556 ?
 La2 Ni3 La2 73.6(2) 3_545 9_556 ?
 La2 Ni3 La2 73.36(19) 9 3 ?
 La2 Ni3 La2 73.36(19) 9_556 3 ?
 La2 Ni3 La2 115.6(2) 3_545 3 ?
 La2 Ni3 La2 73.6(2) 3_545 9 ?
 La2 Ni3 La2 115.5(2) 9 9_556 ?
 O1 Ni3 La1 53.5(6) 10_556 9_556 ?
 O1 Ni3 La1 53.7(6) . 1_545 ?
 O1 Ni3 La1 53.7(6) 10_556 1_545 ?
 O1 Ni3 La1 123.5(7) . 9_556 ?
 O1 Ni3 La2 54.9(6) . 9 ?
 O1 Ni3 La2 128.2(6) . 3 ?
 O1 Ni3 La2 55.1(6) 10_556 3_545 ?
 O1 Ni3 La2 128.7(7) 10_556 9 ?
 O1 Ni3 La2 128.2(6) 10_556 3 ?
 O1 Ni3 La2 128.7(7) . 9_556 ?
 O1 Ni3 La2 54.9(6) 10_556 9_556 ?
 O1 Ni3 La2 55.1(6) . 3_545 ?
 O1 Ni3 O1 90.4(5) . 10_556 ?
 O1 Ni3 O2 176.9(14) 10_556 . ?
 O1 Ni3 O2 90.05(5) 10_556 10_556 ?
 O1 Ni3 O2 176.9(14) . 10_556 ?
 O1 Ni3 O2 90.05(5) . . ?
 O1 Ni3 O3 92.7(14) . . ?
 O1 Ni3 O3 92.7(14) 10_556 . ?
 O1 Ni3 O4 88(2) . . ?
 O1 Ni3 O4 88(2) 10_556 . ?
 O2 Ni3 La1 123.9(10) . 9_556 ?
 O2 Ni3 La1 124.5(9) . 1_545 ?
 O2 Ni3 La1 54.7(9) 10_556 9_556 ?
 O2 Ni3 La1 124.5(9) 10_556 1_545 ?
 O2 Ni3 La2 53.8(8) 10_556 9_556 ?
 O2 Ni3 La2 53.8(8) . 9 ?
 O2 Ni3 La2 53.4(8) . 3 ?
 O2 Ni3 La2 126.7(8) . 9_556 ?
 O2 Ni3 La2 53.4(8) 10_556 3 ?
 O2 Ni3 La2 127.4(8) . 3_545 ?
 O2 Ni3 La2 127.4(8) 10_556 3_545 ?
 O2 Ni3 La2 126.7(8) 10_556 9 ?
 O2 Ni3 O2 89.3(5) 10_556 . ?
 O2 Ni3 O3 90.3(16) . . ?
 O2 Ni3 O3 90.3(16) 10_556 . ?
 O2 Ni3 O4 89(2) 10_556 . ?
 O2 Ni3 O4 89(2) . . ?
 O3 Ni3 La1 126.13(9) . 9_556 ?
 O3 Ni3 La1 126.7(14) . 1_545 ?
 O3 Ni3 La2 57.5(13) . 3 ?
 O3 Ni3 La2 58.1(13) . 3_545 ?
 O3 Ni3 La2 57.77(10) . 9_556 ?
 O3 Ni3 La2 57.77(10) . 9 ?
 O4 Ni3 La1 54(2) . 1_545 ?
 O4 Ni3 La1 53.87(9) . 9_556 ?
 O4 Ni3 La2 122.22(11) . 9 ?
 O4 Ni3 La2 123(2) . 3_545 ?
 O4 Ni3 La2 122.22(11) . 9_556 ?
 O4 Ni3 La2 122(2) . 3 ?
 O4 Ni3 O3 179(2) . . ?
 La1 O1 La1 90.5(9) 1_545 9 ?
 La2 O1 La1 87.74(11) 9 9 ?
 La2 O1 La1 87.74(11) 3_545 1_545 ?
 La2 O1 La1 178.2(9) 3_545 9 ?
 La2 O1 La1 178.2(9) 9 1_545 ?
 La2 O1 La2 94.0(9) 3_545 9 ?
 Ni3 O1 La1 91.5(6) 11_545 9 ?
 Ni3 O1 La1 91.8(6) . 9 ?
 Ni3 O1 La1 91.5(6) . 1_545 ?
 Ni3 O1 La1 91.8(6) 11_545 1_545 ?
 Ni3 O1 La2 88.6(6) . 9 ?
 Ni3 O1 La2 88.2(6) . 3_545 ?
 Ni3 O1 La2 88.6(6) 11_545 3_545 ?
 Ni3 O1 La2 88.2(6) 11_545 9 ?
 Ni3 O1 Ni3 175.3(17) 11_545 . ?
 La1 O2 La1 88.9(12) . 9 ?
 La2 O2 La1 87.62(13) 9 9 ?
 La2 O2 La1 176.5(12) 9 . ?
 La2 O2 La1 176.5(12) 3 9 ?
 La2 O2 La1 87.62(13) 3 . ?
 La2 O2 La2 95.9(13) 9 3 ?
 Ni3 O2 La1 90.8(9) 11 9 ?
 Ni3 O2 La1 90.8(9) . . ?
 Ni3 O2 La1 90.2(9) 11 . ?
 Ni3 O2 La1 90.2(9) . 9 ?
 Ni3 O2 La2 89.3(8) . 9 ?
 Ni3 O2 La2 89.8(8) . 3 ?
 Ni3 O2 La2 89.8(8) 11 9 ?
 Ni3 O2 La2 89.3(8) 11 3 ?
 Ni3 O2 Ni3 179(2) . 11 ?
 La2 O3 La2 88.2(10) 9_556 3 ?
 La2 O3 La2 100.4(4) 5_445 9_556 ?
 La2 O3 La2 88.0(10) 9_556 3_545 ?
 La2 O3 La2 88.2(10) 9 3 ?
 La2 O3 La2 100.3(14) 5_445 3_545 ?
 La2 O3 La2 88.0(10) 9 3_545 ?
 La2 O3 La2 100.5(14) 5_445 3 ?
 La2 O3 La2 159.2(8) 3 3_545 ?
 La2 O3 La2 159.2(8) 9_556 9 ?
 La2 O3 La2 100.4(4) 5_445 9 ?
 Ni3 O3 La2 79.1(12) . 3_545 ?
 Ni3 O3 La2 80.1(12) . 3 ?
 Ni3 O3 La2 79.6(4) . 9 ?
 Ni3 O3 La2 79.6(4) . 9_556 ?
 Ni3 O3 La2 179(2) . 5_445 ?
 La1 O4 La1 89.9(19) 9_556 1_545 ?
 La1 O4 La1 180(4) 9_556 9 ?
 La1 O4 La1 180.0 . 1_545 ?
 La1 O4 La1 90.1(19) . 9_556 ?
 La1 O4 La1 89.9(19) 9 1_545 ?
 La1 O4 La1 90.1(19) . 9 ?
 Ni3 O4 La1 90.00(2) 3 9_556 ?
 Ni3 O4 La1 89(2) . 1_545 ?
 Ni3 O4 La1 89(2) 3 1_545 ?
 Ni3 O4 La1 91(2) 3 . ?
 Ni3 O4 La1 90.00(2) 3 9 ?
 Ni3 O4 La1 91(2) . . ?
 Ni3 O4 La1 90.00(2) . 9 ?
 Ni3 O4 La1 90.00(2) . 9_556 ?
 Ni3 O4 Ni3 179(5) 3 . ?

_shelx_res_file
;
TITL HW_HD_Zhou_La2222_S2_P6_050224_corr1 in Cmcm
    HW_HD_Zhou_La2222_S2_P6_050224_corr1.res
    created by SHELXL-2019/1 at 15:42:36 on 07-May-2024
REM Cmcm (#63, found as Ccmm in ba-c setting)
CELL 0.71073  20.140839   5.320641   5.313451  90.0000  90.0000  90.0000
ZERR    4.00   0.001224   0.000608   0.000471   0.0000   0.0000   0.0000
LATT  7
SYMM -x,-y, z+1/2
SYMM -x, y,-z+1/2
SYMM  x,-y,-z
SFAC O Ni La
UNIT 28.00 8.00 12.00
REM  CrysAlisPro recorded range (K): Min=299.9; max=300.1; aver:300.0
TEMP 27
ACTA

L.S. 10

WGHT    0.100000
EXTI    0.001550
FVAR       1.19239
LA1   3    0.000000    0.250167    0.250000    10.25000    0.01751    0.05298 =
         0.04174    0.00000    0.00000    0.00000
LA2   3    0.179451    0.250222    0.250000    10.50000    0.01726    0.04988 =
         0.03892    0.00000    0.00000   -0.00067
NI3   2   -0.096301   -0.252579    0.250000    10.50000    0.01784    0.02176 =
         0.04876    0.00000    0.00000    0.00294
O1    1   -0.092493   -0.500000    0.000000    10.50000    0.01500
O2    1   -0.095204    0.000000    0.000000    10.50000    0.03336
O3    1   -0.203702   -0.249152    0.250000    10.50000    0.00952
O4    1    0.000000   -0.249162    0.250000    10.25000    0.02497
HKLF 4


REM  HW_HD_Zhou_La2222_S2_P6_050224_corr1 in Cmcm
REM wR2 = 0.6414, GooF = S = 4.471, Restrained GooF = 4.471 for all data
REM R1 = 0.2016 for 286 Fo > 4sig(Fo) and 0.2850 for all 671 data
REM 27 parameters refined using 0 restraints

END

WGHT      0.2000      0.0000

REM Highest difference peak 37.261,  deepest hole-19.956,  1-sigma level  3.281
Q1    1  -0.1360 -0.2479  0.2500  10.50000  0.05   10.64
Q2    1   0.2186  0.2526  0.2500  10.50000  0.05    8.90
Q3    1   0.1766  0.1255  0.1561  11.00000  0.05    8.58
Q4    1   0.1485  0.1363  0.2500  10.50000  0.05    8.34
Q5    1   0.1483  0.3684  0.2500  10.50000  0.05    8.33
Q6    1   0.0000  0.1246  0.1568  10.50000  0.05    8.11
Q7    1   0.1773  0.3797  0.1583  11.00000  0.05    8.07
Q8    1   0.1778  0.0879  0.0132  11.00000  0.05    7.96
Q9    1   0.1780  0.4123  0.0132  11.00000  0.05    7.93
Q10   1   0.0000  0.0847  0.0092  10.50000  0.05    7.86
Q11   1   0.0000  0.4154  0.0092  10.50000  0.05    7.79
Q12   1   0.0000  0.3805  0.1574  10.50000  0.05    7.60
Q13   1   0.2116  0.4407  0.2500  10.50000  0.05    7.39
Q14   1   0.2119  0.0632  0.2500  10.50000  0.05    7.11
Q15   1   0.0322  0.3976  0.2500  10.50000  0.05    6.80
Q16   1   0.0322  0.1085  0.2500  10.50000  0.05    6.77
Q17   1  -0.2254  0.0000  0.0000  10.50000  0.05    6.36
Q18   1  -0.2253 -0.5000  0.0000  10.50000  0.05    6.32
Q19   1  -0.0936 -0.0520  0.1912  11.00000  0.05    6.23
Q20   1  -0.0935 -0.4420  0.1881  11.00000  0.05    6.16
;
_shelx_res_checksum                53475
_shelx_hkl_file
;
   0   0   1-40.1734 102.398   5
   0   0   1-44.5438 56.4665   2
   0   0  -1 47.7682 111.275   5
   0   0  -2 745264. 10335.7  13
   0   0   2 721137. 10342.8   2
   0   0  -2 731110. 10320.7   6
   0   0  -2 759274. 10338.4  14
   0   0  -3-426.009 590.198  12
   0   0   3-56.8142 145.162   2
   0   0  -4 377117. 6481.62  20
   0   0  -4 365077. 6472.26  15
   0   0  -5 371.887 237.157  15
   0   0  -5 153.928 248.537  20
   0   2   0 6.37594 27.0106   3
   0  -2  -1-81.9284 243.980  23
   0  -2  -1 212.953 179.028  30
   0  -2  -1 69.0892 219.613   3
   0  -2  -1-27.7755 197.600  48
   0   2   1 35.2570 147.309   2
   0  -2  -1-112.003 169.853  29
   0  -2  -1-133.038 190.511   2
   0   2   1-80.1730 213.140   3
   0  -2  -2 676577. 24814.0  37
   0  -2  -2 689586. 24830.7  30
   0  -2  -2 659550. 24912.6   7
   0  -2  -2 674521. 24809.0   6
   0  -2  -2 661361. 24819.5  23
   0  -2  -2 671201. 24827.5  29
   0   2   2 689044. 24818.5   2
   0  -2  -2 677424. 24823.4   2
   0  -2  -3 141.784 150.101  37
   0   2   3-7.96959 52.1779   4
   0  -2  -3 297.738 301.655  29
   0  -2  -3 464.775 318.684  30
   0  -2  -3 30.1208 93.2436   1
   0  -2  -3 229.269 188.669  32
   0   2   3 24.2163 165.998   2
   0  -2  -3 103.800 185.712   2
   0  -2  -3 16.0720 278.161  23
   0  -2  -4 171366. 6354.43  37
   0  -2  -4 170701. 6406.48  30
   0  -2  -4 176744. 6350.22   6
   0  -2  -4 162936. 6367.14  13
   0  -2  -4 185466. 6358.29  32
   0  -2  -4 167707. 6403.82  29
   0  -2  -4 156986. 6368.40  14
   0  -2  -4 178674. 6365.66  23
   0  -2  -5-276.044 448.115  30
   0  -2  -5-58.8210 494.733  14
   0  -2  -5 33.3103 325.793  23
   0  -2  -5-58.5435 428.011  29
   0  -2  -5-151.230 472.754  13
   0  -2  -5-114.903 170.618  37
   0  -2  -5 30.6499 212.759  32
   0  -2  -5 10.7225 172.897   6
   0  -2  -6 64840.8 2799.35  37
   0  -2  -6 88715.6 2809.68  32
   0  -2  -7 157.603 534.051  14
   0  -2  -7-80.1015 186.213  37
   0  -2  -7-4.64796 519.978  13
   0  -2  -7 5.53059 378.316  23
   0  -2  -8 100.524 312.088  23
   0  -4  -1 154.890 292.168  29
   0  -4  -1-113.483 293.331  30
   0   4   1 292.301 236.642   8
   0   4   1-46.6621 296.017   3
   0   4   1 120.984 236.419   2
   0  -4  -1 89.9543 343.387  48
   0   4   2 175744. 6408.31   8
   0  -4  -2 164920. 6400.32   6
   0  -4  -2 173612. 6424.36  30
   0  -4  -2 173318. 6424.76  29
   0   4   2 185123. 6418.64   2
   0  -4  -3 89.6290 385.360  23
   0  -4  -3 79.5690 172.233   6
   0  -4  -3 6.02421 309.454  30
   0   4   3 41.9129 222.897   8
   0  -4  -3 163.955 310.353  29
   0   4   4 120871. 4460.08   8
   0  -4  -4 113417. 4472.13  23
   0  -4  -4 123713. 4446.19   6
   0  -4  -4 122433. 4483.80  29
   0  -4  -4 119054. 4484.72  30
   0  -4  -5-46.0153 367.048  23
   0  -4  -5 73.8933 161.435   6
   0   4   5-46.0197 231.039   8
   0  -4  -6 44085.3 1653.55   6
   0  -4  -7 98.1143 311.344  20
   0  -4  -7-54.1376 309.118  15
   0  -4  -7 15.6084 366.926  23
   0  -6  -2 73140.1 2710.34  30
   0  -6  -2 70464.9 2708.18  29
   0  -6  -3 86.6989 353.818  20
   0  -6  -3-72.2589 181.165   6
   0   6   3 156.024 240.935   8
   0  -6  -3-80.9044 355.032  15
   0  -6  -4 37641.1 1399.90   6
   0   6   4 36364.5 1420.81   8
   0  -6  -5-61.9713 330.638  20
   0   6   5 40.3499 230.851   8
   0  -6   5 664.679 649.774  44
   0  -6  -5-50.7007 325.466  15
   0  -6   6 397.101 1432.36  24
   0   6  -6-313.933 1477.98  40
   1   1   0 41.8765 79.3030   3
   1  -1   0 40.3291 77.6783   3
  -1  -1   0 12.2243 75.3534   3
   1  -1  -1 39188.4 1431.82  32
   1   1   1 37882.1 1435.27   2
   1  -1  -1 37669.8 1431.80   2
  -1   1   1 40022.9 1431.23   2
   1  -1  -1 37549.9 1425.75   6
   1  -1  -2 75.6590 275.927  13
  -1  -1  -2 5.27525 129.841  32
  -1   1   2-12.2134 119.002   4
  -1  -1  -2 51.7424 328.915  14
  -1  -1  -2 150.189 202.437  23
  -1  -1  -2-14.0664 88.7943   1
   1   1   2-44.2273 124.684   2
   1  -1  -2-73.6358 281.747  14
  -1   1   2 53.7497 126.063   2
  -1  -1  -2-197.483 129.598   2
   1  -1  -2-56.3351 147.276  32
  -1  -1  -2 53.1460 92.2518   6
  -1  -1  -2-143.691 237.312  30
   1  -1  -2 98.8468 224.846  29
   1  -1  -2-27.0368 98.3890   6
  -1  -1  -2-64.6268 319.298  13
   1  -1  -2-160.873 234.084  30
  -1  -1  -2 23.8412 231.322  29
   1  -1  -2-26.9262 119.128   2
   1  -1  -2 24.1211 185.379  23
   1   1   3 18920.6 750.790   5
   1   1   3 18711.4 712.432   2
  -1   1   3 20454.6 730.705   5
   1  -1  -3 16147.9 797.339  30
  -1   1   3 15747.4 709.807   4
   1  -1  -3 18725.9 785.029  13
  -1  -1  -3 18904.6 691.093   6
  -1   1   3 17457.1 702.231   2
   1  -1  -3 18809.7 788.060  14
   1  -1  -3 16299.3 792.114  29
   1  -1  -3 17735.8 710.204  32
   1  -1  -3 15449.6 1074.00  16
  -1  -1  -3 17144.9 816.045  30
  -1  -1  -3 16428.5 804.331  29
   1   1   3 17529.7 700.749   4
   1   1   3 16375.8 691.741  17
  -1  -1  -3 17657.4 698.220  32
   1   1   4-176.710 342.423   5
  -1  -1  -4-109.474 180.593   6
  -1  -1  -4-61.7474 485.921  14
   1  -1  -4-27.0678 981.231  16
   1  -1  -4-52.3678 180.327   6
   1  -1  -4-68.3488 473.390  13
  -1  -1  -4-261.502 474.795  30
   1   1   4-195.371 156.829   4
  -1   1   4-88.1383 185.594   2
   1  -1  -4-201.497 230.571  32
  -1   1   4-173.202 180.869   4
  -1  -1  -4-216.281 193.605   2
  -1  -1  -4-217.452 449.362  29
   1   1   4-116.718 177.750  17
   1   1   4 32.0815 188.723   2
  -1  -1  -4-62.8323 317.490  23
  -1  -1  -4 153.382 246.680  15
  -1  -1  -4-154.531 213.957  32
   1  -1  -4 32.5199 188.935   2
   1  -1  -4-4.62669 307.570  23
   1  -1  -4-33.2831 476.393  14
  -1  -1  -4-254.197 325.138  20
  -1  -1  -4-36.2443 480.080  13
  -1  -1  -5 8008.20 484.474  23
  -1  -1  -5 8149.03 621.554  14
  -1  -1  -5 8108.53 432.251  15
   1  -1  -5 7740.40 411.834  32
  -1  -1  -5 7257.68 396.628  32
   1  -1  -5 8041.66 607.808  13
   1  -1  -5 7367.63 476.216  23
   1  -1  -5 8047.04 613.114  14
  -1  -1  -5 7871.31 614.515  13
  -1  -1  -6-108.721 509.475  13
  -1  -1  -6-20.9980 225.982  32
   1  -1  -6 34.5811 483.833  13
  -1  -1  -6-215.396 304.911  20
   1  -1  -6-146.199 340.325  23
  -1  -1  -6 128.998 289.573  15
   1  -1  -6 147.483 241.518  32
   1  -1  -6-43.2816 490.038  14
  -1  -1  -6 383.076 513.202  14
  -1  -1  -6-95.1219 349.377  23
   1  -3  -1 16834.6 769.575   3
   1   3   1 17674.6 693.560  11
   1   3   1 16247.2 723.753   2
  -1   3   1 16933.7 715.062   2
   1  -3  -1 17201.1 743.260  15
  -1  -3  -1 16320.4 733.256  29
   1  -3  -1 16816.9 852.942  24
  -1  -3  -1 16366.3 736.528  30
  -1  -3  -1 17361.3 758.265   3
   1  -3  -1 16336.2 741.426  20
   1  -3  -1 19139.4 730.434  29
   1  -3  -1 19041.1 732.842  48
   1  -3  -1 18094.6 728.276  30
  -1  -3  -1 20338.1 730.611  48
  -1  -3  -2-88.4801 230.996   2
  -1   3   2 234.823 168.081   2
   1  -3  -2-150.617 245.437  15
   1   3   2-25.2720 286.173   3
   1   3   2-123.347 205.131   8
   1  -3  -2 79.4027 224.678  30
  -1  -3  -2 118.841 251.684  15
  -1   3   2 332.774 291.729   3
   1  -3  -2-238.205 252.256  20
  -1  -3  -2 298.584 255.141  29
  -1   3   2 113.623 143.062  11
   1   3   2-4.43612 176.263   2
   1  -3  -2-169.917 219.182  29
  -1  -3  -2 27.8804 251.212  30
  -1  -3  -2-56.4795 333.287  23
  -1  -3  -2 270.129 255.960  20
   1  -3  -2 92.5507 160.228   6
  -1  -3  -3 12061.5 471.011   6
  -1  -3  -3 11271.2 567.324  23
   1  -3  -3 11235.5 541.462  30
   1  -3  -3 11294.0 525.298  15
   1  -3  -3 11452.9 538.351  29
   1  -3  -3 12226.6 475.804   6
  -1  -3  -3 11992.6 556.694  29
   1  -3  -3 11748.2 530.164  20
  -1   3   3 12035.3 489.797   2
  -1  -3  -3 10268.8 511.696   2
   1  -3  -3 10608.2 559.660  23
  -1  -3  -3 10954.2 562.252  30
   1   3   3 12547.8 497.069   2
   1  -3  -3 10490.0 506.764   2
  -1  -3  -4 62.6170 344.186  23
  -1  -3  -4 1046.07 405.508  29
   1  -3  -4 107.302 336.421  23
   1  -3  -4 499.064 383.436  29
   1   3   4 132.331 127.557   4
  -1  -3  -4 77.2875 158.023   6
   1  -3  -4 107.234 180.075  37
   1  -3  -4 123.065 266.147  15
  -1   3   4-16.1385 242.560   4
  -1  -3  -4 508.081 417.958  30
   1  -3  -4 309.105 168.469   6
   1  -3  -4 13.9935 392.718  30
   1  -3  -4 36.9377 269.398  20
   1  -3  -5 5678.39 290.920  37
  -1  -3  -5 4992.74 279.603   6
   1  -3  -5 5635.67 365.387  20
   1  -3  -5 5977.68 282.996   6
  -1  -3  -5 5587.78 511.330  30
   1  -3  -5 5527.02 489.660  30
   1  -3  -5 4895.56 398.731  23
  -1  -3  -5 5373.53 486.083  29
  -1  -3  -5 5408.16 282.623  37
  -1  -3  -5 5645.67 429.145  23
   1  -3  -5 4961.06 472.499  29
   1  -3  -6 60.5996 176.068  37
  -1  -3  -6 86.8407 345.557  23
  -1  -3  -6-62.7288 176.858   6
  -1  -3  -6-36.9416 169.762  37
   1  -3  -6-31.2442 292.222  20
   1  -3  -6 46.2589 291.493  15
   1  -3  -6-19.3111 337.454  23
   1  -3  -6-105.461 183.660   6
   1  -3  -7 32.1593 309.620  15
   1  -3  -7 11.5930 67.0897   6
  -1  -3  -7-15.8809 367.498  23
   1  -3  -7-35.1853 353.497  23
   1  -3  -7 135.757 315.015  20
  -1  -3  -8-208.424 373.020  23
   1  -3  -8 88.2612 292.894  20
   1  -3  -8 87.1168 286.412  15
   1  -3  -8 48.2359 357.939  23
   1  -5  -1 13.4477 79.9110  15
   1  -5  -1 109.624 351.626  48
  -1  -5  -1 178.274 329.484  48
   1   5   1-5.33052 9.93621   8
   1  -5  -1-20.0430 83.0599  20
  -1  -5  -2-36.4064 186.709   6
   1  -5  -2 206.749 344.083  20
  -1  -5  -2 185.372 312.244  30
   1  -5  -2-105.058 278.727  29
  -1  -5  -2 263.779 303.443  29
   1  -5  -2-73.3227 290.142  30
   1   5   2 330.877 234.074   8
   1  -5  -2-195.559 343.857  15
  -1   5   2-37.5264 240.187   8
   1  -5  -2-26.0240 191.464   6
   1  -5  -3 5580.09 366.675  29
  -1  -5  -3 5574.61 278.021   6
  -1  -5  -3 5388.71 390.885  30
  -1  -5  -3 5048.54 385.715  29
   1   5   3 5359.82 326.443   8
   1  -5  -3 4761.59 415.722  15
   1  -5  -3 5031.26 367.123  30
  -1   5   3 5335.78 325.347   8
   1  -5  -3 4594.03 417.856  20
   1  -5  -4-10.1472 380.188  23
   1  -5  -4-191.930 167.063   6
   1  -5  -4 21.4971 320.225  15
   1  -5  -4 69.8725 320.961  20
  -1  -5  -4 237.431 393.757  23
  -1  -5  -4-163.732 158.189   6
   1   5   4 200.385 233.066   8
  -1   5   4 68.3295 231.519   8
   1  -5  -5-97.9730 343.326  20
   1  -5  -5 70.7401 345.905  15
   1  -5  -5 3964.76 204.445   6
   1  -5  -5 411.431 398.084  23
  -1  -5  -5 86.4051 411.194  23
  -1   5   5 3124.89 264.233   8
   1   5   5 3249.48 261.890   8
   1  -5  -6 10.6369 308.133  20
   1  -5  -6 42.2745 309.620  15
  -1   5   6-79.0058 247.946   8
  -1  -5  -6-37.6126 384.560  23
   1  -5  -6 82.1041 377.959  23
   1   5   6 322.832 229.221   8
   1   5   7 1731.14 254.674   8
   1  -5  -7-74.7729 312.600  15
  -1  -5  -7-42.9125 398.604  23
  -1  -5   7 36.0523 1149.09  24
   1  -5  -7 48.3745 320.622  20
  -1   5   7 1372.59 257.296   8
   1   5  -7-652.429 1008.19  36
  -1  -7  -3-25.8686 184.173  15
   1  -7  -3 6.36151 166.333  20
  -1  -7  -3 199.367 170.668   6
   1  -7  -3 25.6080 160.887  15
  -1  -7  -3-12.8533 182.693  20
   1   7   3-5.01645 21.5913   8
  -1   7   3 10.1200 94.6941   8
  -1  -7  -4 43.9188 347.726  15
  -1  -7  -4 24.9436 353.370  20
  -1   7   4-345.199 243.228   8
   1   7  -4 566.771 1755.28  34
   1  -7  -4 77.4425 164.392   6
   1  -7  -4-6.21008 339.179  15
   1  -7  -4-18.5181 337.628  20
   1   7   4-38.3539 231.513   8
  -1  -7  -5 91.7275 352.012  20
   1  -7   5 431.877 511.557  29
  -1  -7   5 264.321 416.504  25
   1   7  -5 1678.65 801.720  13
  -1  -7   5 139.094 403.911  26
   1  -7   5-48.1760 1206.16  46
   1  -7  -5 79.0918 346.288  15
  -1   7  -5-346.177 1588.19  16
   1  -7   5 410.600 519.555  30
  -1  -7  -5 116.744 354.553  15
   1  -7  -5 42.3881 349.413  20
  -1  -7   5-4327.14 1981.48  27
  -1  -7   5 422.178 1180.71  24
   1   7  -5 1384.12 1092.29  12
  -1  -7   5 1179.88 1115.06  31
  -1   7  -5 439.138 1236.49  28
  -1  -7   5 644.792 511.538  30
  -1   7   5 972.985 241.004   8
   1   7   5 1430.55 239.421   8
   1   7  -5 1071.19 841.792  14
   1   7  -5 171.505 1786.29  34
  -1  -7   5 735.550 1424.76  46
  -1   7  -5-886.205 1986.90  33
  -1   7  -5 836.589 587.594  23
   1  -7   5 510.134 1583.76  47
   1   7  -5-184.973 1662.54  16
  -1  -7   5 919.445 500.053  29
   1  -7   5 86.1693 1184.62  44
  -1   7  -5 102.809 745.837  14
  -1   7  -5 636.124 776.301  13
  -2   0   0 3250.22 140.149   1
  -2   0   1 53.0235 85.7830   4
   2   0   1 49.0218 66.8655   1
   2   0  -1 48.9833 93.6985   4
   2   0   1-139.227 141.576   5
   2   0  -2 1450.51 536.231  18
   2   0  -2 1333.45 148.594   2
  -2   0   2 1164.98 157.223   4
  -2   0  -2 1454.01 173.128  15
   2   0   2 974.052 139.138   2
  -2   0  -2 971.204 329.807  30
  -2   0  -2 1551.85 177.911  20
   2   0  -2 1644.96 386.675  35
  -2   0  -2 1175.36 305.963  29
   2   0   2 1257.03 264.480   5
   2   0  -3-172.551 544.751  12
   2   0   3-167.969 305.057   5
   2   0  -3-120.356 483.674  35
   2   0   3-69.4525 174.117   2
  -2   0  -3-255.618 426.259  30
  -2   0  -3 34.5229 419.441  29
   2   0  -3 259.298 485.961  28
   2   0  -3-89.5975 286.762   5
  -2   0  -4 239.807 473.325  13
   2   0  -4 128.941 365.960  32
  -2   0  -4 429.824 271.670  20
   2   0  -4 91.0733 172.622   2
  -2   0  -4 166.833 485.072  14
   2   0  -4 192.429 280.023  23
   2   0   4 221.930 165.136   1
  -2   0  -4 193.266 260.828  15
  -2   0  -5 143.504 290.958  32
  -2   0  -5 286.369 299.968  23
  -2   0  -5-212.450 252.785  15
  -2   0  -5 28.0911 271.632  20
   2   2   0 567.551 157.698   3
  -2  -2   0 84.0215 155.970   3
   2   2   0 522.398 215.455   2
  -2  -2   0 51.0283 113.480  20
  -2  -2   0 2398.05 361.868  39
   2  -2   0-5.37344 46.0964  20
   2   2   0 1255.18 607.726  33
  -2  -2   0 102.733 115.135  15
   2  -2   0 5.40672 47.1034  15
  -2   2   0 1911.55 169.082   8
   2  -2  -1 18.6465 182.167   2
  -2  -2  -1 59.3841 188.764   2
   2  -2  -1-187.507 190.526  15
   2  -2  -1-84.5642 192.126  20
  -2  -2  -1-31.0844 187.921  48
  -2  -2  -1 94.7627 187.825  15
   2  -2  -1-101.179 144.041  29
   2  -2  -1-234.530 376.277  24
   2  -2  -1 144.152 238.364   3
   2   2   1-134.764 201.450   3
   2  -2  -1-30.0597 151.110  30
  -2  -2  -1 52.8816 198.091  30
  -2  -2  -1 39.4583 193.377  20
   2  -2  -1-70.6956 231.514  23
   2   2   1 9.89619 162.101   2
   2  -2  -1 95.8109 117.266   6
  -2  -2  -1-60.4740 262.468  23
  -2   2   1 35.4467 128.239   2
  -2  -2  -1-715.063 720.847   7
  -2  -2  -1 149.449 190.217  29
   2   2   1-46.3162 133.600   8
   2   2   2 619.498 157.646   2
   2  -2  -2 365.271 143.462   6
  -2  -2  -2 538.225 189.261   2
  -2   2   2-9.53470 23.0785   4
  -2  -2  -2 172.970 123.952   6
  -2  -2  -2-1384.90 835.110   7
  -2  -2  -2 659.951 271.295  23
   2  -2  -2 294.474 211.418  29
   2  -2  -2 578.370 162.460   2
   2   2   2-169.778 292.673   3
  -2  -2  -2 137.604 261.930  30
  -2  -2  -2-877.166 410.041  36
  -2   2   2 629.384 140.383   2
  -2  -2  -2 406.970 256.799  29
   2  -2  -2 699.514 238.649  23
   2  -2  -2 425.613 145.918  37
   2  -2  -2 350.930 217.009  30
  -2  -2  -3-107.358 321.469  29
  -2  -2  -3-57.9782 128.779   6
   2   2   3-202.445 113.626  19
  -2   2   3 310.681 215.918   4
   2  -2  -3-29.9179 315.738  30
   2   2   3 458.603 173.896   2
   2  -2  -3 213.221 304.502  29
  -2  -2  -3-90.6183 229.804  20
  -2   2   3 55.1773 170.607   2
   2  -2  -3 178.656 689.681   7
  -2  -2  -3 43.4549 284.604  23
   2  -2  -3-227.404 230.531  20
  -2  -2  -3 352.230 337.366  30
   2  -2  -3 107.834 219.057  15
   2  -2  -3 135.888 363.596  13
  -2  -2  -3 144.582 193.231   2
   2  -2  -3 113.270 201.681  32
  -2  -2  -3-14.6942 134.159  37
  -2  -2  -3-150.279 128.393   1
   2  -2  -3-78.0328 146.303   6
  -2  -2  -3 11.9290 222.091  15
   2  -2  -3 67.7742 159.374  37
   2  -2  -3 33.1745 371.732  14
  -2   2   3 138.888 327.232   3
  -2  -2  -4 109.388 258.722  20
  -2  -2  -4-205.172 468.347  13
  -2  -2  -4 163.133 327.189  23
   2  -2  -4 147.351 259.428  20
   2  -2  -4 20.0655 421.391  13
   2  -2  -4 53.5088 433.461  14
  -2  -2  -4 96.7880 247.300  15
  -2  -2  -4 265.873 161.590   6
  -2  -2  -4 74.7517 155.482  37
   2  -2  -4 346.546 387.864  30
  -2  -2  -4-139.916 407.669  29
  -2  -2  -4 141.137 419.577  30
   2  -2  -4 219.811 253.488  15
   2  -2  -4 316.673 179.813  37
   2  -2  -4 156.202 217.436  32
   2  -2  -4 156.931 166.337   6
   2  -2  -4-189.073 180.343   2
  -2   2   4 190.387 178.906   2
  -2   2   4-323.168 230.217   4
  -2  -2  -4-158.702 491.479  14
   2  -2  -4 382.443 390.868  29
  -2  -2  -4 180.639 183.877  32
   2   2   4 79.0232 128.230   4
   2  -2  -4 64.0787 286.568  23
  -2  -2  -5 129.748 272.016  15
  -2  -2  -5-20.4218 465.616  30
   2  -2  -5 106.923 453.625  13
   2  -2  -5-142.390 277.959  20
   2  -2  -5 18.6556 184.506   6
   2  -2  -5-160.416 464.768  14
   2  -2  -5 89.0373 189.505  37
   2  -2  -5 89.8585 222.223  32
  -2  -2  -5 199.776 332.493  23
  -2  -2  -5-86.6495 516.550  14
  -2  -2  -5-425.531 450.016  29
  -2  -2  -5 28.9108 189.416  32
  -2  -2  -5-19.9152 287.024  20
  -2  -2  -5 44.6670 173.845   6
   2  -2  -5-178.968 311.610  23
  -2  -2  -5 166.700 164.441  37
  -2  -2  -5-91.4428 502.980  13
   2  -2  -5 123.218 267.704  15
  -2  -2  -6-453.832 510.555  13
   2  -2  -6 15.2096 274.551  15
  -2  -2  -6 212.226 292.658  20
   2  -2  -6-12.1837 187.039   6
  -2  -2  -6 37.0711 343.887  23
  -2  -2  -6-82.2569 168.033  37
   2  -2  -6-193.943 486.247  14
   2  -2  -6 67.6380 186.150  37
  -2  -2  -6-9.63316 530.552  14
  -2  -2  -6 35.8499 285.596  15
   2  -2  -6-26.2642 287.226  20
   2  -2  -6 126.258 230.427  32
   2  -2  -6-9.63007 325.967  23
   2  -2  -6 127.989 474.726  13
   2  -2  -7 71.4986 299.189  20
   2  -2  -7-55.3793 335.558  23
   2  -2  -7-42.4658 286.582  15
   2  -2  -7-237.933 188.685  37
  -2  -2  -8-27.2339 254.494  15
  -2  -2  -8-45.1287 270.369  20
  -2  -2  -8-133.305 325.223  23
  -2  -4  -1-72.8568 332.987  48
   2  -4  -1-295.204 336.825  20
   2  -4  -1-446.500 268.185  30
   2   4   1-285.570 277.861   3
  -2  -4  -1-144.335 343.230  15
   2  -4  -1-92.5879 595.546  24
   2   4   1 28.8092 231.052   8
   2  -4  -1-303.107 345.516  15
  -2   4   1-182.695 226.944   2
   2   4   1 507.386 256.517   2
  -2  -4  -1-193.292 340.667  20
   2  -4  -1 73.1100 264.573  29
  -2  -4  -1-218.576 303.648  29
   2  -4  -1-186.879 357.398  48
  -2   4   1-145.254 316.442   3
  -2  -4  -1 28.8948 309.371  30
   2  -4  -2-25.1647 251.869  30
  -2  -4  -2-289.672 300.079  29
   2  -4  -2 234.153 250.911  29
  -2   4   2 150.709 183.193   2
  -2  -4  -2 3.42742 169.037   6
   2  -4  -2 288.171 184.769   6
  -2  -4  -2 184.512 308.719  20
  -2  -4  -2 79.1022 318.823  15
   2  -4  -2 15.2600 303.708  20
   2   4   2 266.675 296.623   3
   2   4   2 614.741 222.766   8
  -2  -4  -2-66.6377 309.305  30
  -2  -4  -2-279.617 430.410  24
   2  -4  -2-10.1747 296.485  15
   2   4   2 61.1862 205.701  11
   2   4   3-61.1437 218.667   8
   2  -4  -3 729.929 282.675  29
   2  -4  -3 287.631 304.763  15
   2  -4  -3 306.126 285.445  30
  -2  -4  -3 122.960 313.664  15
  -2   4   3 29.9789 223.219   8
   2  -4  -3 21.6751 182.173   6
   2  -4  -3 213.269 302.337  20
  -2  -4  -3 245.059 319.431  29
  -2  -4  -3 208.707 161.075   6
  -2  -4  -3 25.6147 318.019  20
  -2  -4  -3-10.6455 398.460  23
  -2  -4  -3 137.145 322.219  30
   2  -4  -3 4.60139 357.565  23
   2  -4  -4 16.4871 164.581   6
  -2   4   4-87.7478 240.528   8
  -2  -4  -4 129.533 289.961  20
  -2  -4  -4 201.232 146.019   6
  -2  -4  -4 103.992 357.669  30
  -2  -4  -4 128.690 288.025  15
   2   4   4 26.0460 229.654   8
  -2  -4  -4 258.861 351.612  29
   2  -4  -4 188.344 354.764  23
  -2  -4  -4-285.547 380.119  23
   2  -4  -4 96.2908 283.286  15
   2  -4  -4 92.0925 285.765  20
   2  -4  -5 364.168 298.301  15
  -2  -4  -5 133.046 399.048  29
  -2  -4  -5 46.2397 298.464  20
  -2  -4  -5-184.455 383.556  23
   2  -4  -5-175.794 296.053  20
  -2  -4  -5-62.4218 153.265   6
   2  -4  -5 299.962 355.436  23
  -2  -4  -5 134.203 404.737  30
   2   4   5 261.575 229.624   8
  -2  -4  -5 91.8617 294.557  15
   2  -4  -5 194.842 166.000   6
   2  -4  -6-36.3404 297.634  15
  -2  -4  -6-58.1937 299.620  15
  -2  -4  -6-74.5700 305.290  20
   2  -4  -6-109.049 357.998  23
   2  -4  -6-36.5902 304.055  20
   2  -4  -6 95.5596 177.521   6
  -2  -4  -6-5.36915 371.090  23
   2  -4  -7-113.141 305.353  20
  -2  -4  -7-16.4343 378.484  23
   2  -4  -7 48.1587 300.611  15
   2  -4  -7 4.88740 354.238  23
  -2  -6  -2-83.2021 185.183   6
   2   6   2 5.09274 30.2629   8
   2  -6  -2 154.811 213.022  15
  -2  -6  -2 67.3726 313.099  30
   2  -6  -2-42.4670 198.236   6
  -2   6   2-107.673 213.918   8
   2  -6  -2-198.721 214.655  20
  -2  -6  -2-83.2671 309.294  29
   2  -6  -3-52.9833 188.723   6
   2  -6  -3-153.382 352.919  15
  -2   6   3 214.754 246.077   8
   2  -6  -3 30.5284 353.725  20
  -2  -6  -3-49.2402 328.047  30
  -2  -6  -3 17.4658 169.805   6
   2   6   3-189.158 247.895   8
  -2  -6  -3 314.039 321.491  29
   2  -6  -4 161.995 356.064  15
   2  -6  -4 155.273 356.477  20
   2  -6  -4 212.714 170.116   6
   2   6   4-152.107 236.632   8
  -2   6   4-463.098 246.238   8
  -2   6   5 86.7175 248.047   8
   2   6  -5-594.943 946.624  41
   2   6  -5 189.582 866.475  34
   2   6   5-196.950 234.649   8
  -2  -6   5-234.160 280.872  30
  -2  -6   5-11.1794 276.546  29
  -2  -6   5-290.688 690.218  31
   2  -6  -5-132.592 164.877   6
  -2  -6   5 73.2299 798.507  44
   2  -6  -5 5.97063 349.530  15
   2  -6  -5-124.823 350.019  20
  -2  -6   6 53.6271 762.700  31
   2   6  -6 59.8386 1693.12  16
  -2   6  -6 20.1120 1326.86  40
  -2  -6   6 39.1492 431.470  25
   2  -6   6-65.3223 558.302  43
  -2  -6   6 215.193 202.626  30
   2   6  -6 104.710 828.154  14
   2  -6  -6 61.1018 327.049  20
  -2   6  -6-727.516 557.176  35
   2   6  -6 581.099 809.362  13
   2   6   6 412.895 239.278   8
  -2  -6   6-82.1605 195.883  29
   2  -6   6 4645.65 969.923  45
  -2   6   6-282.123 243.946   8
  -2  -6   6 224.646 1209.74  24
   2  -6  -6 72.2198 330.268  15
  -2  -6   6-140.106 412.844  26
   2   6  -6 1903.09 1058.37  35
  -2  -6   6 13859.0 1816.82  22
  -2  -6   6 12203.6 1980.15  27
  -2   8  -4-201.476 1020.12  12
  -3  -1   0 51.0626 109.458  29
  -3  -1   0 123.091 113.950  30
   3   1   0-59.3977 72.7779   3
   3  -1   0-23.3977 17.2494   4
  -3  -1   0 27.9841 70.0746   3
  -3   1   1 20570.3 735.598   3
  -3   1   1 18339.3 689.281   2
  -3   1   1 18365.6 747.170   4
  -3  -1  -1 17707.4 700.690  20
   3  -1  -1 18368.9 695.393  15
   3   1   1 17588.7 706.463   2
   3  -1  -1 18136.2 691.729   2
   3  -1  -1 18546.9 699.590  37
   3  -1  -1 19057.4 697.209  20
  -3  -1  -1 17526.6 700.243  15
  -3  -1  -2 22.0426 154.105  15
  -3  -1  -2-3.41047 169.700  20
   3  -1  -2-52.2155 115.224   6
   3  -1  -2-29.8840 151.801  15
  -3  -1  -2-68.1978 92.0825   6
  -3  -1  -2-404.640 279.315  30
   3  -1  -2-110.259 184.364  23
   3  -1  -2-145.635 167.008  20
  -3  -1  -2-84.6410 370.321  14
   3  -1  -2-191.395 183.603  32
  -3   1   2 129.855 249.721   3
  -3   1   2-225.989 191.105   4
  -3  -1  -2-235.261 355.294  13
  -3  -1  -2-40.2243 92.2732  37
   3   1   2-26.9645 136.334   2
   3  -1  -2 3.57523 133.428  37
   3  -1  -2-14.8124 114.786   2
  -3   1   2-40.1514 117.363   2
  -3  -1  -2-402.968 270.582  29
  -3  -1  -2-53.7979 128.305   1
  -3   1   2-260.965 137.637   5
   3  -1  -3 8230.97 475.576  13
   3  -1  -3 7495.08 395.643  32
  -3  -1  -3 7196.76 512.536  29
   3   1   3 6969.10 372.359   2
  -3   1   3 6367.87 390.920   4
  -3  -1  -3 8177.56 351.160  32
   3  -1  -3 8384.94 384.959  15
   3  -1  -3 7818.06 486.576  14
  -3  -1  -3 8605.93 390.848  15
  -3   1   3 7591.65 361.962   2
   3  -1  -3 10877.6 437.282  20
   3  -1  -3 7824.46 360.106   2
   3  -1  -3 8064.89 409.876  23
   3  -1  -3 9098.27 919.373  16
  -3  -1  -3 8218.69 345.658   6
  -3  -1  -3 6671.04 531.345  30
   3   1   3 7561.99 369.464  17
  -3  -1  -3 8997.29 404.308  20
  -3   1   4 42.0864 189.888   2
   3  -1  -4-113.660 290.287  32
  -3  -1  -4-40.7568 321.567  20
   3   1   4 363.820 209.106  17
  -3  -1  -4 423.753 486.432  29
   3  -1  -4 203.007 186.059   2
  -3  -1  -4 14.2082 64.3398   6
  -3  -1  -4 264.008 496.215  14
   3  -1  -4 616.986 992.226  16
   3  -1  -4 237.295 445.250  14
   3  -1  -4-115.435 328.863  20
   3  -1  -4 261.424 302.841  23
  -3  -1  -4 242.652 493.442  13
   3  -1  -4 167.357 246.339  15
  -3   1   4 287.470 241.040   4
  -3  -1  -4 93.0868 192.200  32
  -3  -1  -4 24.8654 323.224  23
  -3  -1  -4 266.849 499.441  30
  -3  -1  -4-142.158 253.150  15
   3  -1  -4 142.761 435.139  13
   3  -1  -4-57.8519 177.639   6
   3   1   4 140.544 371.018   5
  -3  -1  -5 3241.25 548.610  13
  -3  -1  -5 3335.23 377.912  23
  -3  -1  -5 2869.46 331.646  20
   3  -1  -5 3743.73 509.031  14
  -3  -1  -5 3025.29 515.309  29
   3  -1  -5 3323.37 303.932  15
   3  -1  -5 3656.49 503.973  13
   3  -1  -5 453.401 915.499  16
  -3  -1  -5 1557.22 514.581  30
  -3  -1  -5 3377.43 312.067  15
   3  -1  -5 8.58815 240.242   6
   3  -1  -5 4080.48 389.957  20
  -3  -1  -5 3501.07 551.878  14
   3  -1  -5 2935.72 352.574  23
  -3  -1  -5 2748.19 239.032  32
   3  -1  -5 3052.38 302.307  32
   3  -1  -6 327.497 312.141  20
  -3  -1  -6 85.3483 558.698  13
  -3  -1  -6 29.1355 365.771  23
   3  -1  -6-213.631 450.438  14
  -3  -1  -6 100.987 286.226  15
   3  -1  -6 247.423 445.330  13
   3  -1  -6 147.303 253.960  32
  -3  -1  -6 69.0820 302.399  20
   3  -1  -6-31.0847 329.335  23
  -3  -1  -6 165.237 579.491  14
   3  -1  -6-5.30378 285.474  15
  -3  -1  -7-41.8363 271.125  20
  -3  -1  -7 5.51744 244.886  15
   3  -3   0 14.9103 327.090  48
   3  -3  -1 6630.52 451.091   3
   3   3   1 7589.71 686.852  38
  -3  -3  -1 7228.97 439.041  15
   3   3   1 6634.51 394.648   2
   3   3   1 7822.54 365.466  11
   3  -3  -1 7069.58 345.942  25
   3   3   1 7592.79 405.354   3
   3  -3  -1 8263.85 380.931  29
  -3  -3  -1 7613.48 423.678  29
  -3   3   1 7618.60 440.999   3
   3  -3  -1 8163.16 611.696  24
  -3   3   1 7082.50 364.611   2
   3  -3  -1 7511.74 345.056  26
   3  -3  -1 8165.56 385.303  30
   3  -3  -1 8374.86 432.512  48
  -3  -3  -1 7560.80 443.002  20
  -3  -3  -1 9265.57 413.124  48
  -3  -3  -1 7365.21 421.566  30
  -3   3   2-110.998 158.696   2
  -3  -3  -2-235.737 289.073  30
   3  -3  -2 157.796 246.400  15
  -3  -3  -2 102.992 272.512  29
  -3  -3  -2-49.1603 257.599  20
  -3   3   2 95.6801 207.001   8
   3  -3  -2-185.000 97.8406  26
   3  -3  -2 33.4860 164.831   6
   3  -3  -2-55.1992 218.646  30
   3   3   2 75.6027 188.331   2
  -3  -3  -2-119.582 141.106   6
   3   3   2-3.58633 190.875   8
   3  -3  -2 217.311 249.235  20
   3   3   2-5.80974 267.898   3
   3  -3  -2-220.132 214.407  29
   3  -3  -2 65.9716 91.3308   9
   3  -3  -2-121.580 96.6032  25
  -3  -3  -2-191.008 253.821  15
  -3  -3  -2 65.8772 352.697  23
  -3  -3  -2 117.348 244.111   2
   3  -3  -3 4117.86 332.539  29
   3  -3  -3 4774.27 336.885  20
  -3  -3  -3 4759.58 220.068   6
   3  -3  -3 5246.49 337.357  15
  -3  -3  -3 4900.96 330.866  20
  -3  -3  -3 4352.25 397.124  23
  -3  -3  -3 2760.06 1065.40   7
  -3  -3  -3 4266.83 386.399  29
  -3   3   3 5132.72 258.653   2
  -3  -3  -3 4149.61 392.858  30
   3   3   3 4600.77 394.767   3
   3  -3  -3 3847.61 337.356  30
   3   3   3 4730.44 273.501   8
   3  -3  -3 4151.72 282.409   2
   3  -3  -3 4565.66 244.901   6
  -3  -3  -3 4864.63 326.270  15
   3  -3  -3 4247.47 368.744  23
   3  -3  -4 81.6772 319.985  23
   3  -3  -4 62.3016 260.079  15
  -3  -3  -4-81.8406 363.315  23
   3  -3  -4 235.549 182.128  37
  -3  -3  -4-567.994 279.455  20
   3  -3  -4 283.845 365.781  29
  -3  -3  -4-34.2480 1019.99   7
  -3  -3  -4 148.296 266.839  15
  -3  -3  -4 95.2630 397.133  30
   3  -3  -4-3.35726 167.552   6
  -3  -3  -4 245.061 379.736  29
  -3  -3  -4 138.365 147.858   6
   3  -3  -4 31.5576 264.055  20
   3  -3  -4-146.400 379.612  30
  -3  -3  -5 1915.29 454.266  29
   3  -3  -5 1115.52 324.089  23
  -3  -3  -5 1614.38 463.280  30
   3  -3  -5 2046.97 202.270  37
  -3  -3  -5 2111.51 378.356  23
  -3  -3  -5 2231.27 293.631  20
   3  -3  -5 2145.49 294.825  15
   3  -3  -5 1685.75 298.181  20
  -3  -3  -5 2212.33 292.536  15
  -3  -3  -5 2353.59 189.426   6
   3  -3  -6 227.480 285.107  15
   3  -3  -6 7.59632 177.010   6
   3  -3  -6 72.1153 326.141  23
  -3  -3  -6-99.6802 297.449  20
   3  -3  -6-35.8508 288.617  20
  -3  -3  -6 92.7228 467.892  30
  -3  -3  -6-61.2174 448.699  29
   3  -3  -6-39.1859 182.379  37
  -3  -3  -6-51.7830 290.884  15
  -3  -3  -6-37.4316 355.429  23
   3  -3  -7-80.1896 331.235  23
   3  -3  -7 85.6189 294.369  20
  -3  -3  -7 163.700 305.719  20
  -3  -3  -7 145.931 391.715  23
   3  -3  -7 1117.22 182.760   6
   3  -3  -7 1022.02 188.477  37
  -3  -3  -7 91.5599 307.804  15
   3  -3  -7 95.0723 294.847  15
  -3  -3  -8 54.6133 288.211  15
   3  -3  -8-103.363 288.850  20
  -3  -3  -8 181.661 375.764  23
   3  -3  -8 59.0630 283.858  15
  -3  -3  -8-44.2438 298.192  20
  -3  -5  -1-13.6555 86.6213  20
  -3   5   1 226.344 168.401   8
   3  -5  -1 298.344 374.672  48
   3  -5  -1-137.789 85.4583  20
  -3  -5  -1-6.87277 86.5631  15
   3   5   2-37.4131 237.897   8
   3  -5  -2 29.9608 339.494  15
  -3  -5  -2 348.502 349.842  20
   3  -5  -2 4.57572 201.084   6
   3  -5  -2 107.337 337.029  20
   3  -5  -2 208.290 261.144  29
   3  -5  -2-36.9548 266.894  30
  -3  -5  -2-450.376 344.415  15
  -3  -5  -2-233.285 171.795   6
  -3  -5  -2-236.154 323.231  29
  -3  -5  -2 173.309 333.164  30
  -3  -5  -3 1954.63 369.709  15
  -3  -5  -3 2156.82 179.542   6
   3  -5  -3 1603.83 357.554  20
  -3  -5  -3 2544.70 349.389  29
   3  -5  -3 1788.39 359.346  15
  -3  -5  -3 2550.01 367.295  20
   3   5   3 1870.54 245.375   8
  -3  -5  -3 2248.16 346.839  30
   3  -5  -4-253.129 320.769  15
   3  -5  -4 406.146 322.089  20
  -3  -5  -4-175.472 149.839   6
   3  -5  -4 21.6946 171.821   6
   3   5   4-173.330 236.613   8
  -3   5   4-60.2883 236.236   8
  -3  -5  -4-137.026 319.813  20
  -3  -5  -4 231.297 335.968  30
  -3  -5  -4-87.7002 316.739  15
  -3  -5  -4-284.167 339.086  29
  -3  -5  -4 73.9182 414.710  23
   3   5   5 1269.18 232.597   8
   3  -5  -5 600.211 372.377  23
   3  -5  -5 1150.26 326.438  20
   3  -5  -5 1486.81 329.057  15
  -3  -5  -5 22.1404 328.568  15
  -3  -5  -5 16.6068 330.106  20
  -3   5   5 1284.16 247.617   8
   3  -5  -5 1631.91 185.320   6
  -3  -5  -5 91.0301 410.554  23
   3   5   6 30.2706 223.334   8
  -3   5   6 187.179 248.297   8
  -3  -5  -6 117.847 305.218  15
   3  -5  -6-52.3381 308.051  20
   3  -5  -6 99.8789 168.543   6
  -3  -5  -6-45.2058 395.754  23
  -3  -5  -6 21.5696 310.141  20
   3   5  -6 1561.19 1462.41  38
   3  -5  -6-57.1818 307.646  15
   3   5  -6 486.541 894.432  34
   3   5  -7 465.664 894.789  36
  -3  -5  -7-32.3925 307.587  15
  -3  -5   7-83.1416 554.752  31
  -3  -5  -7 48.8949 314.451  20
  -3  -5   7 29.2864 410.955  26
   3   5  -7 886.442 1774.95  34
  -3   5   7 305.091 247.509   8
  -3  -5   7-265.139 420.804  25
   3   5   7 418.398 222.143   8
   3  -5  -7 52.9263 308.088  20
  -3  -5  -7 219.708 399.954  23
   3  -5  -7 10.5141 305.992  15
   3  -7  -3-43.9064 122.460  20
   3  -7  -3-94.6615 124.326  15
   3  -7  -3 871.636 192.306   6
  -3   7   3 564.885 170.509   8
  -3  -7   4-44.6166 1077.41  10
  -3   7   4-186.720 240.752   8
   3   7   4-42.4174 196.211   8
   3  -7  -4-145.989 331.097  20
   3  -7   4-856.476 882.988  46
   3  -7  -4-12.2383 334.596  15
  -3  -7   4 123.769 370.768  25
  -3  -7   4 295.339 353.698  26
   3  -7  -4 176.891 170.039   6
   3  -7   5 2293.73 1591.70  49
  -3  -7   5-209.295 438.050  25
   3   7  -5 12329.2 1682.21  38
   3   7  -5-307.189 1612.31  34
   3   7  -5 7606.40 2016.45  41
  -3   7  -5-4558.71 1637.22  33
   3  -7  -5 345.967 334.747  20
   3  -7   5 682.889 1221.78  47
   3  -7   5-9.90681 298.223  29
  -3  -7   5 533.399 1076.48  31
  -3   7   5 585.751 236.089   8
  -3  -7   5 470.023 415.313  26
   3  -7   5 237.101 307.299  30
  -3  -7   5 5371.81 1486.50  49
   3   7  -5 92.2644 1082.76  35
   3  -7  -5 635.208 335.642  15
  -3   7  -5-612.936 554.664  23
   3   7   5 325.624 227.737   8
   3  -7   5 939.030 1233.33  44
   4   0   0 8473.26 320.998   2
  -4   0   0 7911.11 325.394   2
  -4   0   1-34.8168 108.674   3
  -4   0  -1-108.666 179.134  30
   4   0   1 253.898 108.611  17
   4   0   1-69.9439 81.3078   2
  -4   0  -1 5.57425 77.5673   2
  -4   0  -1-13.2521 208.438  14
   4   0  -1 47.0875 149.275   4
   4   0  -1-21.7847 65.7372   6
  -4   0  -1 119.853 169.191  29
   4   0   1-26.0008 98.7542   1
   4   0  -1 86.3773 239.075  35
  -4   0  -1-5.43682 201.856  13
   4   0   2 7485.75 327.649  26
  -4   0  -2 7903.72 346.220  20
   4   0   2 7461.76 329.341  25
   4   0   2 8457.61 446.324   5
   4   0   2 7197.37 351.268   1
   4   0  -2 7275.76 347.805  20
   4   0  -2 6906.94 506.510  35
  -4   0  -2 7242.22 338.064   2
   4   0   2 7153.55 364.941  17
  -4   0  -2 7296.76 374.356  23
  -4   0  -2 7599.37 340.611  15
   4   0  -2 7820.12 346.522  15
  -4   0  -3 67.0324 217.966  15
   4   0   3 114.287 172.800   2
   4   0   3 225.920 360.054   5
  -4   0  -3-194.566 421.109  29
   4   0  -3 8.22329 346.904  32
   4   0   3 270.281 466.362  10
   4   0   3 72.1993 169.643   1
  -4   0  -3-11.5510 436.303  30
   4   0  -3-101.786 519.835  35
  -4   0  -3 181.689 231.252  20
   4   0   3 37.8142 231.616  17
  -4   0  -4 164.951 470.435  29
  -4   0  -4 725.121 353.440  23
   4   0  -4 821.857 275.575  20
   4   0   4 589.961 260.462  17
  -4   0  -4 615.579 1046.57  16
  -4   0  -4 740.561 532.891  14
   4   0  -4 1016.03 409.443  32
   4   0  -4-65.6235 507.206  35
   4   0  -4 4.71473 54.3236   6
   4   0   4 290.115 270.768   5
   4   0   4 1056.91 185.159   1
  -4   0  -4 742.881 502.848  30
   4   0  -4 363.957 261.838  15
  -4   0  -4 865.764 285.532  20
  -4   0  -4 929.832 522.794  13
  -4   0  -4 794.771 271.817  15
  -4   0  -5-133.341 264.682  15
   4   0   5-19.1175 234.192  17
  -4   0  -5 488.421 462.161  14
  -4   0  -5 116.104 277.348  32
  -4   0  -5 146.766 352.279  20
   4  -2   0 1896.19 405.378  10
  -4  -2   0 7547.60 410.082  39
   4  -2   0 6891.41 232.559  25
  -4  -2   0 6876.17 227.025   3
   4   2   0 8664.89 239.223   3
  -4  -2   0 5.72384 124.252  20
   4   2   0 7085.17 324.571   2
  -4  -2   0 40.3464 123.786  15
   4  -2   0 6734.31 228.210  26
  -4   2   0 8638.06 235.601   8
   4  -2   0 7456.50 520.757  24
   4   2   0 7947.95 246.699  11
  -4  -2   0 8011.12 923.032  45
   4  -2  -1 249.796 257.377   3
  -4  -2  -1 115.417 207.204  15
   4   2   1 95.1986 175.829   2
  -4  -2  -1 178.921 211.939  20
   4   2   1 270.879 149.170   8
  -4  -2  -1 169.133 228.686  29
  -4   2   1 66.4497 150.054   8
   4  -2  -1 113.504 120.646  25
  -4  -2  -1 155.674 227.321  30
   4  -2  -1 189.833 197.341  15
  -4  -2  -1 54.1829 179.585  48
   4  -2  -1 58.6995 199.299  20
   4  -2  -1 315.466 120.613  26
   4   2   1 122.557 216.607   3
  -4   2   1-126.956 118.523   2
   4  -2  -2 2376.91 215.193  32
   4   2   2 1970.70 196.197   2
  -4  -2  -2 1492.03 288.665  29
  -4   2   2 2389.66 271.193   4
   4  -2  -2 2280.96 216.647  20
   4   2   2 1874.67 163.424  19
  -4  -2  -2 2051.36 230.527  20
   4  -2  -2 1943.31 209.540  15
  -4  -2  -2 2193.41 227.936  15
  -4   2   2 1947.67 152.002   2
   4  -2  -2 1991.06 177.270  37
  -4  -2  -2 2069.05 301.205  30
   4  -2  -2 2205.67 236.408  23
   4  -2  -2 1858.47 179.626   2
  -4  -2  -2 2000.66 126.366   6
   4   2   2 2000.67 156.609  42
   4  -2  -2 2220.22 158.597   9
  -4  -2  -3-40.7992 117.303   6
  -4  -2  -3-198.471 353.441  30
   4  -2  -3-20.4446 173.521  37
   4  -2  -3-51.6330 319.979  13
   4  -2  -3 70.0792 219.554  15
   4   2   3 224.802 172.016   2
   4  -2  -3-420.364 291.872  29
  -4  -2  -3-3.89831 153.345   1
   4  -2  -3 4.47096 334.785  14
  -4  -2  -3-120.877 203.169   2
  -4   2   3-156.139 164.807   2
  -4  -2  -3-14.5158 123.437  37
  -4  -2  -3-20.3977 231.858  20
  -4  -2  -3-347.886 341.726  29
  -4  -2  -3 301.730 452.528  36
   4  -2  -3-21.5697 215.554  32
   4  -2  -3 15.9247 297.908  30
  -4  -2  -3-66.9509 222.603  15
  -4   2   3 101.153 332.741   3
   4   2   3 57.5102 128.368  19
   4  -2  -3 114.630 228.929  20
   4  -2  -3 106.746 147.912   6
  -4  -2  -3 9.20621 302.391  23
  -4   2   3 132.064 242.817   4
  -4  -2  -4 564.034 264.707  20
   4  -2  -4 843.526 257.130  20
   4  -2  -4 752.286 180.047   2
  -4  -2  -4 280.203 439.408  29
  -4  -2  -4 1036.03 467.338  30
  -4  -2  -4 904.177 157.724   6
  -4  -2  -4 634.500 525.973  14
   4  -2  -4 572.750 238.666  32
   4  -2  -4 659.641 246.497  15
  -4  -2  -4 309.265 253.651  15
   4  -2  -4 746.883 280.989  23
   4  -2  -4 600.962 191.116  37
  -4  -2  -4 853.183 344.208  23
  -4   2   4 583.247 185.219   2
  -4  -2  -4 672.753 149.919  37
   4  -2  -4 711.471 179.621   6
  -4  -2  -4 440.661 504.593  13
  -4   2   4 675.349 267.865   4
   4  -2  -5 88.6545 435.214  14
  -4  -2  -5 160.631 130.263   6
   4  -2  -5 126.159 421.470  13
   4  -2  -5-186.796 272.686  20
   4  -2  -5 388.330 262.728  15
  -4  -2  -5 42.2853 468.303  29
  -4  -2  -5 14.2722 267.346  15
  -4  -2  -5-73.9355 279.517  20
   4  -2  -5-33.4858 197.826  37
  -4  -2  -5-258.361 537.691  14
  -4  -2  -5 52.6643 152.419  37
   4  -2  -5 19.3824 188.541   6
   4  -2  -5 66.3357 297.729  23
  -4  -2  -5 83.0750 517.161  13
   4  -2  -5 79.6341 237.841  32
  -4  -2  -5-117.157 491.918  30
  -4  -2  -5-124.633 357.223  23
  -4  -2  -6 10.1412 277.931  15
  -4  -2  -6-159.282 474.205  29
   4  -2  -6 25.7246 291.149  20
   4  -2  -6-329.003 317.403  23
  -4  -2  -6-63.0451 295.475  20
   4  -2  -6 49.6576 278.074  15
  -4  -2  -6 45.7453 371.080  23
  -4  -2  -6 137.856 486.732  30
   4  -2  -6 266.535 240.318  32
  -4  -2  -6-204.704 538.398  13
   4  -2  -6-43.4569 196.161  37
  -4  -2  -6 622.648 543.798  14
   4  -2  -6 50.0716 195.446   6
   4  -2  -7-72.9925 285.484  15
   4  -2  -7-205.275 299.873  20
   4  -2  -7 28.3662 233.873  32
  -4  -2  -7-115.297 328.741  20
  -4  -2  -7-68.9035 321.232  15
   4  -2  -7-66.3432 319.739  23
   4  -2  -7-24.4703 193.855  37
  -4  -2  -7-142.047 447.835  23
  -4  -2  -8-70.0956 261.400  15
  -4  -2  -8-242.948 485.657  14
  -4  -2  -8 11.9171 328.139  23
  -4  -2  -8 269.332 462.815  13
  -4  -2  -8 94.9670 271.253  20
   4   4   1 22.6167 106.252  11
  -4   4   1-24.4969 217.863   2
   4  -4  -1 85.1546 258.223  30
   4   4   1-31.1924 261.495   3
   4  -4  -1 831.887 339.406  20
   4  -4  -1 554.114 342.782  15
  -4  -4  -1 345.049 327.987  30
   4   4   1 57.6317 128.148   8
  -4  -4  -1 646.274 361.625  20
   4  -4  -1 324.905 616.951  24
  -4  -4  -1-3.74658 319.289  48
  -4  -4  -1 525.753 316.990  29
   4  -4  -1-55.3718 356.857  48
   4  -4  -1 340.093 233.157  29
  -4  -4  -1 517.879 359.011  15
  -4   4   1 69.8905 238.442   8
  -4   4   2 650.946 233.815   8
   4  -4  -2 745.859 199.279   6
   4   4   2 883.043 301.242   3
  -4  -4  -2 795.690 331.605  20
   4  -4  -2 583.169 234.533  30
   4   4   2 642.885 230.384   8
  -4  -4  -2 640.803 161.742   6
   4  -4  -2 428.061 227.217  29
   4  -4  -2 454.065 338.344  20
  -4  -4  -2 102.690 330.094  30
  -4  -4  -2 526.293 327.362  29
  -4   4   2 625.148 176.681   2
   4   4   2 743.798 227.562  11
  -4  -4  -2 854.948 357.585  15
   4  -4  -2 350.069 335.697  15
  -4  -4  -3 95.6191 406.506  23
   4  -4  -3-545.528 348.526  23
  -4  -4  -3-113.226 307.058  20
  -4  -4  -3-102.943 308.809  15
   4   4   3 98.5223 220.910   8
  -4  -4  -3 13.0844 147.045   6
   4  -4  -3 3.86559 187.636   6
   4  -4  -3-217.017 305.872  20
  -4  -4  -3 254.154 346.003  30
  -4  -4  -3 46.2216 263.171   7
  -4  -4  -3-257.799 333.152  29
   4  -4  -3 138.596 262.081   2
   4  -4  -3-284.459 300.331  15
   4  -4  -4 3.52108 179.970   6
   4  -4  -4 125.797 339.325  23
  -4  -4  -4-16.2803 372.792  29
  -4  -4  -4 24.9448 288.879  20
   4  -4  -4 259.597 288.238  20
   4   4   4 12.4933 229.779   8
  -4  -4  -4 341.995 289.096  15
  -4  -4  -4 356.271 801.572   7
   4  -4  -4 257.835 284.298  15
  -4  -4  -4 306.361 136.065   6
  -4  -4  -4 449.540 382.594  30
  -4  -4  -4 100.239 389.028  23
  -4  -4  -5 189.181 416.301  29
   4  -4  -5-91.9254 340.152  23
   4  -4  -5 297.420 292.359  15
   4  -4  -5 4.90935 292.592  20
  -4  -4  -5-345.125 437.528  30
   4   4   5-313.745 227.712   8
  -4  -4  -5-10.2131 299.015  15
  -4  -4  -5 22.7841 390.664  23
  -4  -4  -5 123.381 297.858  20
   4  -4  -5 14.0171 174.000   6
   4  -4  -6-41.2447 347.352  23
  -4  -4  -6 245.779 400.549  23
   4  -4  -6-5.12191 296.653  20
   4  -4  -6 162.776 294.897  15
   4   4   6 344.196 223.668   8
  -4  -4  -6-58.1473 303.374  15
  -4  -4  -6 47.8877 303.428  20
   4  -4  -6 208.528 184.820   6
   4  -4  -7-174.463 302.643  20
  -4  -4  -7 251.446 388.725  23
   4  -4  -7 5.25065 300.205  15
  -4  -4  -7 5.42348 300.323  15
   4  -4  -7 110.875 178.112   6
  -4  -4  -7 21.8423 308.341  20
   4   4   7-44.4240 224.738   8
   4  -6  -2-76.0065 149.238  15
  -4  -6  -2 19.7904 224.799  20
  -4  -6  -2-91.4309 176.787   6
   4  -6  -2 4.92137 222.784   6
   4  -6  -2 44.0674 150.632  20
  -4  -6  -2-6.63963 222.219  15
  -4  -6  -2 274.490 330.439  30
  -4  -6  -2-285.677 334.657  29
   4  -6  -3 113.880 344.261  20
  -4  -6  -3 50.2723 356.831  20
  -4  -6  -3-161.921 344.081  30
   4  -6  -3-90.4592 190.035   6
  -4  -6  -3 31.5790 359.823  15
  -4  -6  -3-539.974 350.183  29
   4   6   3 260.887 237.962   8
   4  -6  -3-84.2943 343.855  15
  -4   6   4 163.961 240.647   8
  -4  -6  -4-110.984 353.587  15
  -4  -6  -4-116.585 357.170  20
   4  -6  -4-146.529 345.460  20
   4  -6  -4 375.852 176.300   6
   4   6   4 227.569 236.176   8
   4  -6  -4 294.387 344.823  15
  -4  -6  -5-134.004 353.329  20
   4   6   5 8.50691 222.041   8
  -4   6   5 68.5105 248.461   8
   4  -6  -5-320.936 351.514  20
   4  -6  -5-357.512 347.410  15
   4  -6  -5-181.091 173.717   6
  -4  -6  -5 122.393 354.436  15
  -4  -6  -6 5.67233 332.685  20
   4   6  -6 407.888 1676.05  34
   4   6  -6 332.080 1748.12  16
  -4  -6   6 3893.08 395.657  39
  -4   6   6-204.455 242.790   8
   4  -6   6 320.773 758.462  43
  -4  -6   6 1262.89 934.222  49
   4   6  -6-168.398 865.337  14
   4  -6  -6-59.9586 322.961  15
   4  -6  -6 169.024 326.869  20
   4   6   6-162.329 220.529   8
   4   6  -6 254.867 1246.57  28
   4   6  -6-2143.04 1793.52  33
  -4  -6   6-387.879 1292.19  47
  -4  -6  -6-51.0511 326.755  15
  -4  -6   6 304.750 464.743  30
   4   6  -6-371.521 594.322  23
   4  -6   6-1358.85 1322.34  45
  -4  -6   6-84.7175 1230.47  31
  -4  -6   6-132.334 455.621  29
   4   6  -6 69.5368 830.825  13
  -4  -6   6-139.463 1419.52  46
  -4  -8   3 447.423 985.537  10
  -4   8  -3-187.303 983.464  34
   4   8  -3 513.389 1048.26  41
  -4   8  -4 203.865 965.750  12
  -5  -1   0-494.196 503.518   7
   5   1   0-69.0193 147.344   2
   5   1   0 22.0330 90.4274  26
  -5   1   0 33.8001 205.109   5
   5  -1   0-62.5416 145.558  48
  -5  -1   0 77.9182 141.483  29
   5   1   0 13.7138 94.3751  25
  -5  -1   0 4.83500 148.250  30
   5  -1   0 269.095 133.020   4
   5  -1  -1 524610. 1325.69   3
  -5   1   1 514676. 618.033   2
   5  -1  -1 488572. 845.940   9
   5  -1  -1 501322. 610.200   2
  -5   1   1 527115. 1325.47   3
  -5  -1  -1 505928. 867.636  20
   5  -1   1 508905. 1208.68   4
   5  -1   1 515924. 1354.18  24
  -5  -1  -1 515086. 1336.77  30
   5  -1  -1 503798. 958.807  37
  -5  -1  -1 517150. 1354.21  29
  -5  -1  -1 503816. 860.971  15
   5   1   1 501473. 1039.96  19
  -5   1  -1 533424. 1269.57  16
   5  -1   1 514979. 1186.82  26
   5  -1  -1 506268. 978.962  42
  -5  -1  -1 513410. 1144.94   2
  -5   1  -1 501264. 1041.54  13
  -5   1  -1 494302. 1028.95  14
   5  -1   1 512816. 1189.45  25
   5  -1  -1 502551. 811.704  25
   5  -1  -1 510258. 1010.87  32
   5  -1  -1 512605. 1091.91   1
  -5   1   1 535426. 1691.98   4
   5  -1  -1 500523. 888.583   6
  -5  -1  -1 515732. 1059.98  23
   5  -1  -1 503031. 815.069  26
   5  -1  -2 62.9792 122.164  26
   5  -1  -2 70.7219 177.500  23
   5  -1  -2 4.46986 126.986  25
   5  -1  -2 32.8517 149.634   9
  -5  -1  -2 153.420 188.314   1
  -5   1   2 368.788 294.327   4
  -5   1  -2 142.999 354.759  13
  -5  -1  -2-3.03032 164.540  15
  -5   1   2-126.409 271.994   3
  -5   1  -2 53.0861 364.629  14
  -5   1  -2 175.386 732.955  16
  -5   1   2 481.889 522.236  31
  -5   1  -2 389.858 450.574  12
  -5   1   2-51.5955 134.251   2
   5  -1  -2 52.4392 156.920  15
  -5   1  -2 137.599 545.659  28
   5  -1  -2-128.433 116.430   2
  -5  -1  -2 3.28194 177.411  20
   5  -1  -2-29.8879 173.586  20
   5   1   3 231856. 888.619  26
  -5   1   3 244335. 1336.68   3
   5  -1  -3 289070. 1200.40  20
  -5  -1  -3 260518. 1101.31  20
  -5  -1  -3 225357. 884.592  32
   5  -1  -3 214637. 1116.27  32
  -5  -1  -3 231049. 1192.28  13
   5  -1  -3 194622. 1303.90  16
  -5  -1  -3 228784. 1416.76  29
  -5  -1  -3 246180. 1061.59  15
   5   1   3 233067. 886.715  25
   5  -1  -3 232115. 1023.45  23
   5  -1  -3 227305. 1034.19  15
  -5   1   3 221198. 1289.09   4
  -5  -1  -3 227604. 1194.74  14
   5   1   3 245800. 1108.94   2
   5  -1  -3 244032. 1034.99  13
  -5  -1  -3 227735. 1425.77  30
  -5  -1  -3 232872. 1114.15   2
   5  -1  -3 240777. 1038.19  14
   5  -1  -3 233800. 1016.95   2
  -5   1   3 247133. 1089.29   2
  -5  -1  -3 236474. 1122.33  23
   5  -1  -3 229525. 1014.67   6
   5  -1  -4-182.141 196.364   6
  -5   1   4-154.108 261.378   4
   5  -1  -4 29.6226 248.053  15
   5  -1  -4 144.078 173.204   2
   5  -1  -4-173.505 288.872  23
   5  -1  -4-160.806 317.604  20
  -5  -1  -4-166.281 167.408  32
  -5  -1  -4 87.6677 248.398  15
   5  -1  -4-340.924 303.165  32
   5   1   4 81.6552 392.493   5
  -5  -1  -4 471.607 559.772  14
  -5  -1  -4-66.4726 269.691  20
  -5  -1  -4-52.3296 530.106  13
   5   1   4 141.958 224.835  17
  -5  -1  -4-840.201 497.921  29
  -5  -1  -4 10.9930 501.907  30
   5  -1  -5 89847.8 3339.50  23
  -5  -1  -5 90907.6 3336.52  15
   5  -1  -5 84989.6 3347.33  14
  -5  -1  -5 97603.9 3344.53  20
   5  -1  -5 87486.7 3341.72  32
   5  -1  -5 86313.0 3346.92  13
   5  -1  -6-61.6257 300.651  20
  -5  -1  -6 112.597 301.611  20
   5  -1  -6-80.7580 410.935  14
  -5  -1  -6 25.9891 272.391  15
   5  -1  -6 69.8371 403.259  13
   5  -1  -6-153.950 270.159  32
   5  -1  -6-274.110 278.831  15
  -5  -1  -6-164.315 578.049  13
  -5  -1  -6-105.772 604.477  14
   5  -1  -6 156.520 315.910  23
  -5  -1  -6 100.368 365.901  23
  -5  -1  -7-52.7443 277.031  20
  -5  -1  -7-43.2860 252.707  15
  -5  -1  -7-42.5424 327.428  23
   5   3   0 18.5089 251.814   2
   5  -3   0 228.254 336.224  48
  -5   3   0-4.94672 115.823   8
   5  -3  -1 229747. 8459.00  48
  -5  -3  -1 235986. 8489.87  30
   5  -3  -1 232276. 8498.67   3
  -5  -3  -1 217540. 8469.37  20
   5  -3  -1 227058. 8451.44  26
  -5   3   1 230165. 8457.54   8
   5   3   1 235440. 8478.23   2
  -5  -3  -1 232252. 8449.91  48
  -5  -3  -1 218103. 8469.41  15
  -5  -3  -1 234129. 8489.16  29
   5   3   1 222866. 8460.04   3
  -5  -3  -1 210419. 8636.83   7
   5  -3  -1 225647. 8451.51  25
   5  -3  -1 237961. 8454.87  29
   5  -3  -1 237038. 8455.19  30
  -5   3   1 241158. 8454.85   2
   5   3   1 221241. 8458.80  11
  -5   3   2 219.716 308.852   3
   5  -3  -2 20.3741 295.190  23
   5   3   2 240.324 188.408   2
  -5  -3  -2 112.581 298.508  30
   5  -3  -2 54.0683 259.893  20
   5   3   2 68.6612 263.883   3
  -5  -3  -2 419.394 288.934  29
  -5  -3  -2 336.171 254.082   2
   5  -3  -2 65.6363 109.896  26
   5  -3  -2-219.184 180.353  30
  -5   3   2 33.4632 208.286   8
   5   3   2-126.919 188.859   8
   5  -3  -2 253.792 342.150   3
   5  -3  -2 134.243 133.435   9
   5  -3  -2 33.2673 253.236  15
  -5  -3  -2-152.655 1042.55   7
  -5  -3  -2 246.668 275.524  20
  -5  -3  -2 51.2148 273.413  15
   5  -3  -2 43.3501 173.897  29
   5  -3  -2 38.7132 111.669  25
  -5   3   2 41.0120 136.789   2
   5  -3  -2-7.54450 160.939   6
  -5  -3  -2-55.2739 121.433   6
   5  -3  -2-85.2843 226.001   2
   5  -3  -3 129756. 4852.60   2
  -5  -3  -3 128800. 4857.71  20
  -5   3   3 145097. 4915.59   4
   5  -3  -3 127228. 4852.02  23
   5   3   3 130670. 4876.68   3
   5   3   3 124686. 4845.38   8
  -5  -3  -3 129192. 4857.49  15
  -5   3   3 142436. 4845.94   2
  -5  -3  -3 136580. 5098.64   7
   5  -3  -3 136840. 4846.39   6
   5  -3  -3 131203. 4854.27  15
  -5  -3  -3 131013. 4889.53  29
   5  -3  -3 131521. 4854.63  20
  -5  -3  -3 124507. 4868.77  23
  -5  -3  -3 125883. 4887.64  30
   5  -3  -4-124.566 300.287  23
  -5  -3  -4-120.377 403.379  30
   5  -3  -4 197.796 187.517  37
  -5  -3  -4-23.3277 277.174  20
  -5  -3  -4 364.896 364.762  23
  -5  -3  -4-102.825 136.313   6
   5  -3  -4 50.8131 192.822   2
  -5  -3  -4-282.581 400.985  29
  -5  -3  -4-1115.44 1055.54   7
   5  -3  -4 85.9957 259.890  15
   5  -3  -4 3.56121 169.577   6
  -5  -3  -4 9.21228 272.792  15
  -5  -3  -4-664.931 502.486  36
   5  -3  -4 209.100 263.386  20
  -5  -3  -5 60362.5 2330.97  29
  -5  -3  -5 57190.5 2265.44  15
  -5  -3  -5 62154.3 2572.81   7
   5  -3  -5 63112.8 2263.17  32
  -5  -3  -5 58499.7 2331.08  30
  -5  -3  -5 58411.7 2266.89  20
   5  -3  -5 61205.6 2255.88  37
  -5  -3  -5 62199.5 2287.09  23
  -5  -3  -6-193.495 389.462  23
   5  -3  -6 9.26689 194.039  37
  -5  -3  -6 57.2239 296.018  20
   5  -3  -6 253.122 307.780  23
   5  -3  -6-18.6763 239.823  32
  -5  -3  -6 35.9461 287.358  15
   5  -3  -6 409.409 288.515  20
   5  -3  -6 73.9193 283.284  15
   5  -3  -6 23.6776 189.651   6
  -5  -3  -6 224.408 469.464  30
  -5  -3  -6 180.273 458.476  29
  -5  -3  -7 20890.3 1037.86  30
  -5  -3  -7 20224.1 1032.98  29
   5  -3  -7 25370.6 909.779   6
   5  -3  -7 22042.6 908.725  37
   5  -3  -7 24135.8 940.178  15
   5  -3  -7 23475.0 941.106  20
   5  -3  -8 136.639 179.666  37
  -5  -3  -8-497.941 298.682  20
  -5  -3  -8-210.669 288.953  15
   5  -3  -8 461.838 286.887  15
   5  -3  -8-324.315 288.454  20
  -5  -3  -8 102.702 384.842  23
  -5  -5  -1 6.85447 65.2939  20
   5  -5  -1 252.987 595.455  24
  -5  -5  -1-26.1452 318.611  30
  -5  -5  -1 6.90045 64.9824  15
   5  -5  -1 89448.8 595.235   6
   5  -5  -1 87809.7 658.279  48
  -5   5   1 78687.6 542.849   8
  -5  -5  -2 26.5364 161.334   6
   5  -5  -2 23.7962 206.914   6
   5   5   2 50.8894 225.473   8
   5  -5  -2 268.816 329.806  15
  -5  -5  -2-137.438 352.024  20
  -5  -5  -2 194.635 343.163  30
   5  -5  -2 75.6148 335.903  20
  -5  -5  -2 81.9761 333.849  29
  -5  -5  -2 313.987 346.195  15
  -5   5   2-89.3885 241.882   8
  -5  -5  -3 58097.6 2231.88  29
   5   5   3 57440.4 2187.63   8
  -5  -5  -3 56039.3 2216.49  15
  -5   5   3 59395.1 2194.44   8
  -5  -5  -3 58575.9 2235.19  30
  -5  -5  -3 57732.1 2218.46  20
  -5  -5  -3 59608.9 2169.21   6
  -5  -5  -4-71.3527 329.343  15
  -5  -5  -4 5.94381 427.892  23
   5   5   4 20.9889 232.391   8
   5  -5  -4-19.1657 180.501   6
  -5  -5  -4-205.530 361.336  30
   5  -5  -4-308.727 321.302  20
  -5  -5  -4-454.119 355.852  29
   5  -5  -4-262.332 322.649  15
  -5  -5  -4 87.8131 322.635  20
   5   5   5 29915.9 1201.40   8
   5  -5  -5 29442.4 1228.91  15
   5  -5  -5 30636.1 1231.48  20
  -5  -5  -5 33024.9 1288.72  29
  -5  -5  -5 32807.9 1295.23  30
   5  -5  -5 33066.5 1193.92   6
  -5  -5  -6-11.7844 410.925  23
  -5  -5   6 1047.41 956.458  10
   5   5   6-174.144 216.526   8
  -5  -5  -6-95.4745 326.542  15
   5  -5  -6-539.472 323.762  20
  -5  -5  -6-146.044 322.347  20
   5  -5  -6 250.930 321.085  15
  -5   5   6 283.486 254.813   8
   5  -5  -6 116.133 174.569   6
   5   5  -7 615.700 1602.45  34
   5  -5  -7 16259.8 627.904  20
   5  -5  -7 14731.7 620.824  15
   5   5   7 13722.2 574.692   8
  -5  -5   7 446.359 1017.06  46
  -5  -5   7 6491.60 1987.94  27
  -5   5  -7 957.716 1157.88  35
   5  -5  -7 13486.7 557.047   6
  -5   5   7 14820.7 598.968   8
   5  -7  -3-6.15462 65.6465  20
  -5  -7  -3 542.015 334.258  30
  -5  -7  -3-72.7725 326.277  29
  -5  -7  -3 19.4481 138.006  20
   5  -7  -3 12.3831 64.6692  15
  -5  -7  -3-13.0444 136.606  15
   5  -7  -4 336.054 322.364  15
   5  -7   4-132.767 300.643  29
   5  -7  -4-5.96607 319.331  20
   5  -7  -4-15.8961 175.604   6
   5   7   4 4.61616 74.5878   8
   5  -7   4-111.954 313.304  30
   5   7  -4-614.612 634.160  35
  -5  -7  -4 75.8275 341.179  15
  -5  -7  -4 6.28004 339.616  20
   5  -7   5 7655.24 1486.13  49
   5  -7  -5 12209.6 460.079  20
   5   7   5 15366.1 388.798   8
   5  -7   5 271.520 306.862  29
   5   7  -5 4139.86 1098.04  35
   5  -7   5-48.3440 307.052  30
  -5   7   5 15207.6 399.397   8
   5  -7  -5 12194.5 460.635  15
   5  -7   5 302.673 1274.93  44
   5  -7  -5 15142.7 350.401   6
  -6   0   0 149405. 5671.65   2
   6   0   0 157050. 5666.65   2
   6   0   0 153216. 5677.63  19
  -6   0   0 158057. 5700.29   1
   6   0   1-36.5145 98.3044  26
  -6   0  -1 53.3433 151.833  23
   6   0   1 5.57481 95.5525   2
   6   0  -1 30.6806 86.2083   6
  -6   0  -1 26.8871 99.5190   2
  -6   0   1-10.5177 134.010   3
   6   0  -1 25.3808 103.124  25
  -6   0  -1 93.5146 215.756  30
   6   0   1 84.2371 148.951  42
  -6   0  -1-35.0237 274.833  13
  -6   0  -1 24.8617 209.146  29
  -6   0  -1-130.903 287.517  14
   6   0   1-30.7293 101.334  25
   6   0   1-122.763 136.057   1
   6   0  -1 91.7232 197.472  32
   6   0  -1-42.5550 102.432  26
   6   0   2 217385. 8171.00  17
  -6   0  -2 202755. 8201.44  30
  -6   0  -2 217853. 8155.50   2
   6   0   2 221016. 8186.52   5
   6   0  -2 248725. 8197.38  32
   6   0   2 218055. 8148.66  26
  -6   0  -2 208967. 8199.75  29
   6   0  -2 240607. 8148.81  15
   6   0   2 215276. 8175.09   1
   6   0   2 232761. 8156.93   2
   6   0  -2 221180. 8151.99  26
   6   0  -2 217572. 8151.92  25
  -6   0  -2 213166. 8144.19  15
   6   0  -2 244092. 8150.19  20
  -6   0  -2 219810. 8146.86  20
  -6   0  -2 206179. 8161.74  13
   6   0   2 212293. 8154.44  24
   6   0   2 218645. 8148.89  25
  -6   0  -2 225310. 8155.76  23
   6   0  -2 218170. 8149.46   6
   6   0   3 29.8709 164.256  26
   6   0  -3 8.40827 178.468   6
  -6   0  -3-126.682 230.604  20
   6   0   3-81.7202 174.976   2
   6   0  -3 162.559 537.193  35
  -6   0  -3-195.819 183.192   2
  -6   0  -3 127.485 216.211  15
   6   0   3 134.292 192.105   1
   6   0   3-6.70583 239.635  17
  -6   0  -3 186.283 293.647  23
   6   0   3 180.609 371.503   5
  -6   0  -3 20.6672 488.471  13
   6   0   3 63.8647 170.206  25
   6   0   4-162.138 562.413  26
   6   0  -4 31009.8 675.670  20
  -6   0  -4 42762.4 702.174  20
  -6   0  -4 34609.6 932.572  30
   6   0  -4 50383.4 870.895  32
  -6   0  -4 41089.2 688.253  15
   6   0  -4 29296.3 666.708  15
   6   0   4 37751.3 726.566  17
   6   0   4 43770.3 824.526   5
   6   0   4 124.247 563.051  25
   6   0   4 36238.7 686.791   1
  -6   0  -4 41641.6 692.966  32
  -6   0  -4 40249.8 741.264  23
  -6   0  -4 36642.6 925.657  29
  -6   0  -5-6.68358 350.354  20
  -6   0  -5-311.137 267.673  15
  -6   0  -5-245.833 350.560  23
   6   0   5-95.5208 260.895  17
  -6   0  -5 101.327 534.370  14
  -6   0  -5 195.761 521.966  13
  -6  -2   0 216893. 7880.51  30
  -6  -2   0 217962. 7881.14  29
   6  -2   0 218706. 7853.72  25
   6   2   0 227028. 7860.64  11
   6  -2   0 229484. 7851.60  48
   6  -2   0 218791. 7853.67  26
  -6   2   0 236341. 7849.35   8
   6  -2   1 56.4727 436.139  10
  -6   2   1 1852.59 378.691   3
  -6   2   1 114.319 173.814   8
   6   2   1 961.892 179.443  26
   6   2   1 583.808 234.360   3
  -6  -2  -1 347.728 241.024  20
   6  -2  -1-73.5802 216.172  20
   6  -2  -1-106.678 147.164  26
   6  -2  -1 95.8910 217.567  15
  -6   2   1 36.9430 97.9317   2
  -6  -2  -1 4.82190 176.490  48
   6   2   1 1261.34 183.291  25
   6  -2  -1-69.7703 152.416  25
   6   2   1 1040.16 176.787   8
  -6  -2  -1 43.5134 240.271  15
  -6  -2  -2 66514.0 2431.41  30
   6  -2  -2 65311.0 2383.12   9
   6  -2  -2 65946.1 2388.54  20
   6   2   2 67268.6 2389.61  42
  -6  -2  -2 65910.2 2393.81  20
   6   2   2 59045.5 2378.59   8
   6  -2  -2 64728.6 2380.32  23
  -6  -2  -2 64603.9 2392.67  15
  -6  -2  -2 62433.5 2365.53   6
  -6   2   2 64706.8 2429.99   3
  -6   2   2 70352.4 2379.98   2
   6  -2  -2 58896.9 2382.96   1
   6   2   2 72122.2 2401.25   2
  -6  -2  -2 66393.5 2433.84  29
  -6   2   2 68161.8 2453.93   4
   6  -2  -2 62777.8 2372.68  25
   6  -2  -2 66173.5 2387.99  15
   6  -2  -2 61843.3 2378.89   2
   6   2   2 64340.0 2390.83  19
   6  -2  -2 62245.1 2372.59  26
   6  -2  -3 73.7481 229.729  23
   6   2   3 7.31402 153.007  19
   6  -2  -3-13.8946 214.107  15
  -6  -2  -3 189.611 234.887  20
   6  -2  -3-75.2406 155.974   6
   6  -2  -3-177.985 176.727  37
  -6   2   3 19.2120 149.028   2
   6  -2  -3-3.70978 7.98459   9
   6  -2  -3-38.1927 156.803   2
  -6  -2  -3-34.3381 382.578  30
  -6  -2  -3 128.262 366.814  29
  -6  -2  -3-5.21713 117.282   6
  -6   2   3 74.1066 315.897   3
  -6  -2  -3-107.542 235.227  15
   6  -2  -3-29.1427 277.820  13
   6  -2  -3-15.9647 122.815  26
   6  -2  -3 147.546 222.674  20
  -6  -2  -3-129.873 175.668   1
   6  -2  -3 59.6500 285.822  14
   6  -2  -3-115.573 229.246  32
   6  -2  -3-37.7565 127.828  25
   6   2   3 74.4417 175.221   2
  -6   2   3-27.3714 269.390   4
   6  -2  -4 54697.9 2007.82  20
  -6  -2  -4 55299.6 2090.62  30
  -6  -2  -4 51802.6 1981.09  37
   6  -2  -4 53035.8 2005.13  37
   6  -2  -4 52349.7 2001.67  23
   6   2   4 55774.4 1994.08  19
  -6  -2  -4 48377.7 2064.83  14
  -6  -2  -4 54928.6 2085.80  29
   6  -2  -4 54662.1 2005.11  15
  -6   2   4 58321.8 2000.11   2
  -6  -2  -4 56010.3 2011.59  20
   6  -2  -4 50600.9 1991.27   2
  -6  -2  -4 53156.1 2007.35  15
  -6  -2  -4 47848.1 2058.33  13
  -6   2   4 47818.6 2031.47   4
   6  -2  -4 56262.0 2015.29  32
  -6  -2  -5 22.2532 360.837  23
   6  -2  -5-24.0316 190.489   6
   6  -2  -5-7.55497 279.398  23
  -6  -2  -5 243.581 493.145  30
   6  -2  -5-392.050 260.370  15
  -6  -2  -5 358.991 265.384  15
   6  -2  -5 133.055 196.379  37
  -6  -2  -5 36.0419 552.447  14
   6  -2  -5 193.861 270.282  20
  -6  -2  -5 72.2578 529.976  13
  -6  -2  -5 207.710 276.577  20
   6  -2  -5 10.0793 246.901  32
  -6  -2  -5-65.9499 477.788  29
  -6  -2  -6 12765.0 763.402  30
   6  -2  -6 12267.9 556.780  37
  -6  -2  -6 12049.6 751.259  29
   6  -2  -6 14362.3 579.389  32
   6  -2  -7 249.370 245.288  32
   6  -2  -7-126.069 286.532  20
   6  -2  -7-4.44455 19.4264   6
  -6  -2  -7-41.6420 286.217  15
   6  -2  -7-10.1398 274.581  15
  -6  -2  -7 10.7867 297.779  20
  -6  -2  -7 405.001 546.191  13
  -6  -2  -7 305.815 567.220  14
   6  -2  -7-191.115 200.350  37
  -6  -2  -7 78.5596 378.418  23
   6  -2  -7 8.80246 306.780  23
  -6  -2  -8-66.8153 340.677  23
  -6  -2  -8-37.0573 258.885  15
  -6  -2  -8-43.8725 268.864  20
   6  -4   0-74.8956 346.737  48
   6  -4   0 172.132 532.910  43
   6   4   1-53.1704 232.770  11
  -6  -4  -1-77.9943 300.530  48
  -6  -4  -1 401.683 339.010  20
   6  -4  -1-300.369 283.673  20
  -6  -4  -1 456.354 327.608  29
   6  -4  -1-185.246 196.736  25
   6   4   1 324.779 237.660   3
  -6   4   1 124.976 196.488   2
   6  -4  -1 8.71698 208.415  29
   6  -4  -1 98.7943 190.421  26
  -6  -4  -1-290.648 350.836  15
   6  -4  -1-119.701 284.187  15
   6  -4  -1 56.2489 220.173  30
   6  -4  -1 27.8945 360.727  48
  -6  -4  -1 108.830 333.955  30
  -6   4   1-183.845 236.166   8
   6   4   2 54747.3 1461.94   8
   6   4   2 51269.0 1475.38   3
  -6  -4  -2 53281.1 1504.45  20
   6  -4  -2 53073.8 1492.90  20
   6  -4  -2 59529.0 1468.08   6
  -6  -4  -2 52838.2 1502.22  15
   6  -4  -2 53275.3 1491.80  15
   6  -4  -2 52329.7 1430.52  25
  -6   4   2 53092.5 1465.79   8
  -6  -4  -2 53589.5 1530.42  29
  -6  -4  -2 53007.9 1527.90  30
  -6  -4  -2 52149.7 1436.34   6
   6  -4  -2 52042.1 1430.05  26
   6   4   2 54311.8 1466.25  11
  -6  -4  -3 264.590 414.533  23
   6  -4  -3 73.3201 189.372   6
  -6  -4  -3-87.3082 311.143  20
  -6  -4  -3-23.7073 1070.61   7
   6   4   3 3.79368 218.086   8
  -6  -4  -3 61.6459 308.886  15
  -6  -4  -3 173.823 354.939  30
   6  -4  -3-97.7241 296.154  20
   6  -4  -3 204.723 299.285  15
  -6   4   3-107.624 242.266   8
  -6  -4  -3 138.495 123.346   6
  -6  -4  -3 128.252 347.423  29
  -6  -4  -4 18992.3 759.008  20
   6   4   4 17974.9 720.664   8
  -6  -4  -4 17994.0 754.738  15
  -6   4   4 16295.7 747.309   8
  -6  -4  -4 19741.8 1407.39   7
  -6  -4  -4 18711.4 833.140  30
  -6  -4  -4 19222.8 824.156  29
  -6  -4  -4 17595.5 811.997  23
  -6  -4  -5-5.92834 403.514  23
  -6  -4  -5 279.471 428.294  29
   6  -4  -5 114.292 289.663  20
  -6  -4  -5-136.003 440.199  30
  -6  -4  -5 30.4564 296.608  15
   6  -4  -5 29.4594 177.563   6
   6  -4  -5 47.2922 286.780  15
   6   4   5 116.801 222.128   8
  -6  -4  -5 5.10922 298.242  20
   6   4   6 13517.3 606.984   8
   6  -4  -6 15402.6 595.436   6
  -6  -4  -6 13675.1 777.889  30
   6  -4  -6 14980.5 643.288  15
  -6  -4  -6 13572.6 759.466  29
   6  -4  -6 15259.0 646.202  20
  -6  -4  -7 30.7794 411.952  23
  -6  -4  -7-21.6422 308.572  20
  -6  -4  -7 26.8713 304.424  15
   6  -4  -7 202.323 182.434   6
   6  -4  -7 158.452 292.709  15
   6  -4  -7 133.773 297.540  20
   6   4   7 457.577 219.890   8
  -6   6   2 14017.3 324.463   8
  -6  -6  -2-13.2996 170.937  15
   6  -6  -2 6.15563 69.5558  20
   6  -6  -2 24.7692 71.8217  15
  -6  -6  -2-317.048 344.829  30
  -6  -6  -2 17.3223 336.876  29
   6  -6  -2 13306.6 304.762   6
  -6  -6  -2 33.0319 172.417  20
   6  -6  -3 80.9768 194.107   6
   6   6   3 187.732 172.613   8
   6  -6  -3-332.959 337.742  20
  -6   6   3 96.3655 244.576   8
  -6  -6  -3-33.2318 376.831  30
  -6  -6  -3-227.649 371.239  29
   6  -6  -3-193.879 338.249  15
  -6  -6  -3-100.646 356.580  20
  -6  -6  -3-145.419 358.242  15
   6  -6  -4 11969.6 620.812  20
  -6  -6  -4 12125.3 648.114  29
   6  -6  -4 12079.8 622.259  15
  -6  -6  -4 12235.4 652.330  30
   6  -6  -4 13842.5 543.172   6
   6   6   4 13749.1 561.337   8
  -6  -6  -5 103.341 355.540  20
   6  -6  -5 22.7832 346.836  20
   6  -6  -5-3.81645 172.791   6
   6   6   5 201.654 219.515   8
   6  -6  -5 102.965 340.989  15
  -6  -6  -5-85.5042 354.481  15
   6  -6  -6 4785.02 373.698  20
   6   6  -6 7.03187 486.541  20
  -6  -6   6 5073.62 848.156  45
  -6  -6   6-323.074 1176.26  31
  -6  -6  -6 4840.23 376.827  15
  -6  -6   6 3042.77 537.802  30
  -6  -6   6 8977.78 1515.08  49
  -6  -6   6 1373.38 1595.96  47
   6   6  -6-6.81382 470.011  15
   6  -6  -6 4427.18 371.519  15
  -6  -6   6 2439.26 524.305  29
   6   6  -6 2632.34 1284.03  28
   6   6   6 4096.76 281.276   8
   6  -6   6 9937.01 1701.48  45
   6   6  -6 556.626 1742.30  33
   6   6  -6 573.445 897.460  14
  -6  -6   6 72.6511 1393.32  46
  -6   6   6 4358.10 306.060   8
   6   6  -6 561.420 865.057  13
  -6  -6  -6 5431.47 379.892  20
   6   6  -6 59.0604 1060.12  12
   6  -6  -6 5039.73 247.732   6
  -6  -8   3 108.156 348.651  26
   6   8  -3 901.207 550.047  35
   6  -8   4 537.175 840.701  21
   7  -1   0 7.53119 95.2720   6
   7  -1   0 225.458 328.260  21
  -7   1   0-5.85964 49.8832   2
   7   1   0 39.8701 78.0048   9
   7   1   0 132.176 164.981   2
   7   1   0-50.3676 286.676  35
   7  -1   0-36.2532 154.309  17
  -7  -1   0 21.4877 182.693  30
   7  -1   0-7.09093 158.399   1
   7  -1   0 15.6289 163.151   4
   7   1   0 62.1856 116.039  26
   7  -1   0 57.5686 275.519   5
   7  -1   0-39.8451 165.701  42
  -7  -1   0 27.0899 176.776  29
   7   1   0-52.5373 117.072  25
  -7   1   0 83.1133 223.434   4
  -7   1  -1 74493.4 2868.00  29
  -7  -1   1 69157.5 2787.03   3
   7  -1  -1 82692.4 2802.08   9
   7  -1  -1 79034.9 2855.97  21
  -7  -1  -1 76214.6 2797.73  20
   7   1  -1 80193.6 2802.17   9
  -7  -1  -1 74736.4 2838.05  29
  -7  -1  -1 72220.5 2814.46   2
  -7  -1   1 82247.8 2984.77   7
  -7   1  -1 74175.4 2868.39  30
   7   1  -1 79883.6 2853.19  35
  -7  -1  -1 74130.6 2836.75  30
  -7   1  -1 67604.6 2860.92   5
   7  -1  -1 75132.0 2798.30  25
   7  -1  -1 76496.3 2803.75  37
   7  -1  -1 74617.7 2798.15  26
   7   1   1 73658.2 2795.06  26
   7  -1  -1 77942.8 2814.67  42
   7  -1  -1 75237.9 2808.78  32
  -7  -1  -1 75678.5 2797.34  15
   7   1   1 75502.2 2811.40  19
  -7   1   1 85155.3 2837.25   3
   7  -1  -1 72697.5 2815.46   1
  -7   1  -1 70347.7 2802.02   2
   7   1   1 78833.3 2808.21   2
   7  -1  -1 77031.0 2828.78   3
   7  -1   1 82708.8 2819.43  25
   7  -1   1 82428.1 2819.47  26
  -7   1  -1 79065.3 2817.89  14
   7   1   1 73590.7 2795.20  25
   7  -1   1 74190.0 2826.47   4
  -7   1  -1 80402.5 2817.84  13
  -7   1   1 65610.9 2867.45   4
   7  -1  -1 77913.0 2799.88   6
   7  -1   1 79528.2 2855.25  24
  -7   1  -1 70957.8 2802.61  23
  -7  -1  -1 76236.2 2815.48  23
  -7  -1  -2-133.078 261.114  23
  -7   1   2-696.262 306.590   4
   7  -1  -2-1497.91 481.044  21
  -7  -1  -2 113.705 171.565  20
   7   1   2-278.803 112.466  25
  -7   1  -2-152.617 173.500   2
  -7   1  -2-319.642 942.014  16
   7  -1  -2-280.436 141.553  25
  -7   1  -2-1034.91 504.113  30
   7  -1  -2 4.95753 151.637  15
  -7   1  -2-1575.64 475.261  29
   7  -1  -2 10.0108 103.642   2
   7  -1   2-1496.38 482.434   5
  -7   1  -2-472.820 469.107  14
   7  -1   2-123.535 143.016   4
   7   1   2-91.0787 152.757   2
  -7   1   2-392.734 269.322   3
   7   1   2 60.5487 147.594  19
   7  -1  -2-126.597 156.220   9
   7  -1   2-377.616 205.595  26
   7   1   2-129.762 188.311  42
  -7  -1  -2 75.1094 166.313  15
   7  -1  -2-186.398 139.399  26
  -7  -1  -2-114.803 174.471   2
   7  -1   2-443.377 217.699  25
  -7   1  -2-51.3696 614.656  12
  -7   1  -2-596.876 463.834  13
   7  -1  -2-8.17685 153.790  37
   7  -1   2-361.527 550.332  24
   7  -1  -2-262.551 231.267  32
   7  -1  -2-193.272 166.348  20
   7  -1  -2 123.618 187.242   4
  -7  -1  -2-244.889 195.244   1
   7   1   2-234.478 112.369  26
  -7   1  -2-303.464 283.554  23
   7  -1  -2-204.974 163.709  23
  -7  -1  -3 33400.8 946.982  20
  -7   1  -3-94.9332 890.801   2
  -7  -1  -3 29225.4 1062.72  30
  -7  -1  -3 33643.0 973.726  23
  -7   1   3 29654.4 1002.74   4
  -7  -1  -3 29334.3 1055.76  29
   7  -1  -3 36003.6 974.171  14
  -7   1  -3 49.0813 989.057  14
  -7  -1  -3 31365.8 937.418  15
   7  -1  -3 32484.3 966.970  32
   7   1   3 33151.1 904.355  26
   7  -1  -3 33614.4 924.173  26
  -7   1   3 35486.8 1013.23   3
  -7  -1  -3 30381.9 943.820   2
   7   1   3 31912.8 903.665  25
   7  -1  -3 33844.0 925.361  25
   7  -1  -3 38362.0 973.557  13
  -7   1  -3 682.108 1229.02  16
  -7   1  -3 154.574 983.269  13
   7  -1  -3 35571.8 937.104  23
   7  -1  -3 33565.8 919.595   2
  -7   1  -3 146.992 919.129  23
  -7   1   4-639.069 303.564   4
   7  -1  -4-15.7090 313.391  20
  -7  -1  -4 45.3841 257.637  20
  -7  -1  -4 112.172 477.943  29
   7  -1  -4-131.853 169.082   2
   7  -1  -4-68.7492 196.157   6
   7  -1  -4 199.816 237.130  15
  -7  -1  -4-711.697 510.024  30
  -7  -1  -4 29.3278 237.032  15
   7  -1  -4 148.577 271.926  32
   7   1   4-180.719 411.560   5
  -7  -1  -4-291.416 553.948  13
  -7  -1  -4 75.6439 569.355  14
   7  -1  -4-336.463 272.996  23
  -7  -1  -4-180.941 337.256  23
   7  -1  -5 13108.4 485.861   6
  -7  -1  -5 12865.7 529.691  20
  -7  -1  -5 12465.4 744.653  14
   7  -1  -5 11073.8 529.077  32
   7  -1  -5 5025.01 579.392  14
   7  -1  -5 4865.69 574.677  13
  -7  -1  -5 11881.6 512.229  15
  -7  -1  -5 12590.0 728.065  13
   7  -1  -6-5.39371 295.956  20
   7  -1  -6 72.8715 278.219  32
   7  -1  -6-24.8995 271.273  15
  -7  -1  -6 186.135 269.130  15
   7  -1  -6 27.9901 54.5347   6
  -7  -1  -6 81.7289 296.919  20
  -7  -1  -6-24.0738 600.698  14
  -7  -1  -6-300.579 584.900  13
   7  -1  -6-17.3786 216.775  37
   7  -1  -6-50.0959 301.497  23
  -7  -1  -7-177.139 522.765  14
  -7  -1  -7 73.5801 257.561  15
  -7  -1  -7 404.227 282.103  20
  -7  -1  -7 189.128 497.973  13
   7   3   0 28.4750 137.383  11
   7  -3   0 142.765 517.794  43
  -7  -3   0-8.69425 307.016  30
  -7  -3   0 175.230 294.904  29
   7  -3   0 126.281 215.672  26
   7  -3   0 69.1114 648.693  24
  -7   3   0 56.9501 148.326   8
   7  -3  -1 30786.1 1206.10  29
  -7  -3  -1 28931.8 1250.36  20
  -7  -3  -1 38173.8 1220.31  48
  -7   3   1 37059.8 1291.50   3
  -7  -3  -1 31456.8 1274.10  30
  -7   3   1 32858.7 1223.13   8
  -7  -3  -1 28869.6 1250.22  15
   7   3   1 31778.4 1221.76   3
  -7  -3  -1 32270.7 1274.23  29
   7  -3  -1 33008.7 1212.24  26
  -7  -3  -1 33090.0 1766.70   7
   7  -3  -1 33175.0 1212.68  25
   7  -3  -1 30312.9 1206.02  30
  -7   3   1 27113.8 1201.41   2
   7  -3  -1 34781.9 1221.76   6
   7   3   1 30798.0 1247.97   2
   7   3   1 32831.7 1233.69  11
  -7  -3  -2 17.4617 112.973   6
  -7  -3  -2-314.470 1098.70   7
  -7   3   2 58.3184 215.846   8
  -7   3   2-80.7284 308.275   3
   7  -3  -2-19.6448 254.780  20
  -7  -3  -2-24.2546 342.215  30
  -7  -3  -2 244.221 279.048  15
   7   3   2 183.677 198.362   8
  -7  -3  -2-16.4057 335.861  29
   7  -3  -2 42.1120 127.790  25
   7  -3  -2-184.546 252.756  15
   7  -3  -2-58.0826 126.287  26
   7   3   2 301.102 261.847   3
  -7  -3  -2 244.062 277.122  20
  -7   3   2 50.9425 127.531   2
  -7   3   2-11.3092 184.751   4
   7  -3  -3 18759.4 610.745  20
  -7  -3  -3 18516.2 618.452  20
  -7  -3  -3 19078.9 704.007  29
  -7  -3  -3 18622.7 537.998   6
  -7  -3  -3 17597.1 705.855  30
   7  -3  -3 18279.9 607.428  15
  -7  -3  -3 19209.0 619.687  15
  -7  -3  -3 22716.2 1322.49   7
   7   3   3 16652.0 644.705   3
   7   3   3 18638.4 581.439   8
  -7  -3  -3 14124.9 599.887   1
   7  -3  -3 18936.9 577.894   6
   7  -3  -4 3.21779 275.251  23
  -7  -3  -4 16.7009 374.605  23
  -7  -3  -4 354.183 268.302  15
  -7  -3  -4-45.9897 273.916  20
   7  -3  -4-87.7173 191.752  37
   7  -3  -4-26.1342 175.866   6
  -7  -3  -4 238.911 415.673  30
  -7  -3  -4-128.134 399.722  29
   7  -3  -4 224.992 262.007  20
   7  -3  -4-106.790 247.004  32
  -7  -3  -4-120.519 1100.88   7
   7  -3  -4 111.028 258.266  15
   7  -3  -5 8479.49 401.377  37
  -7  -3  -5 8675.30 455.066  20
  -7  -3  -5 8600.67 593.486  29
  -7  -3  -5 8179.39 448.052  15
  -7  -3  -5 7722.64 607.551  30
   7  -3  -5 8937.70 431.220  32
  -7  -3  -5 9319.50 532.993  23
  -7  -3  -6 42.2317 392.973  23
   7  -3  -6 144.722 280.735  20
   7  -3  -6 136.518 200.261  37
  -7  -3  -6 20.4881 286.302  20
  -7  -3  -6 267.037 498.608  30
   7  -3  -6 66.6586 276.801  15
  -7  -3  -6 409.503 286.178  15
   7  -3  -6-163.594 248.432  32
  -7  -3  -6 187.722 470.042  29
   7  -3  -6-106.024 194.784   6
   7  -3  -7 3948.92 232.724   6
  -7  -3  -7 179.439 425.870  23
   7  -3  -7 3717.33 317.109  20
  -7  -3  -7 180.843 328.196  20
   7  -3  -7 2914.29 306.767  15
  -7  -3  -7 3635.85 500.295  29
  -7  -3  -7 5.24985 324.175  15
  -7  -3  -7 2263.09 514.154  30
   7  -3  -7 3005.81 235.923  37
  -7  -3  -8-21.2083 291.519  15
  -7  -3  -8-222.206 388.087  23
   7  -3  -8 303.692 278.448  20
   7  -3  -8 52.6827 184.593  37
   7  -3  -8-111.784 274.429  15
  -7  -3  -8 161.081 294.455  20
   7  -5  -1 194.525 201.336  26
  -7  -5  -1-36.0530 329.749  30
   7  -5  -1-324.840 210.712  25
  -7  -5  -1 218.410 324.657  29
   7   5   2-90.6000 231.052  11
  -7  -5  -2-280.652 155.955   6
   7  -5  -2 523.992 333.189  20
  -7  -5  -2-324.652 351.769  20
   7  -5  -2 303.144 214.220   6
  -7  -5  -2-347.099 357.799  29
  -7   5   2-112.462 243.222   8
  -7  -5  -2 75.3197 350.082  15
   7  -5  -2 164.324 332.996  15
  -7  -5  -2-34.3435 353.841  30
   7   5   2 4.57407 50.7930   8
  -7   5   3 8120.07 415.065   8
  -7  -5  -3 7883.07 489.807  15
   7   5   3 8598.07 400.035   8
  -7  -5  -3 8289.63 509.916  29
  -7  -5  -3 7232.83 509.908  30
  -7  -5  -3 8110.35 492.329  20
  -7  -5  -4-18.4868 432.291  23
   7  -5  -4-134.723 311.753  20
  -7  -5  -4-191.336 327.857  20
  -7   5   4 165.623 238.179   8
   7   5   4 195.991 217.521   8
  -7  -5  -4 248.660 371.120  29
   7  -5  -4 24.0960 181.940   6
   7  -5  -4 154.613 312.904  15
  -7  -5  -4-21.8716 321.798  15
  -7  -5  -4 42.5258 371.234  30
  -7  -5  -5 4355.44 442.898  30
  -7  -5  -5 129.313 449.730  23
   7   5   5 4559.22 274.562   8
  -7   5   5 4015.90 292.445   8
   7  -5  -5 4104.17 352.709  20
  -7  -5  -5-22.0170 369.221  20
   7  -5  -5 3853.60 350.306  15
   7  -5  -5 4728.64 246.559   6
  -7  -5  -5 3921.39 430.507  29
  -7  -5  -5 77.0665 363.312  15
  -7  -5  -6-61.8221 429.634  23
  -7  -5   6 264.716 908.047  47
   7  -5  -6 222.990 324.018  20
   7  -5  -6-140.300 181.022   6
  -7  -5  -6-16.7225 317.824  20
  -7  -5   6 148.031 352.600  30
   7   5   6-55.2740 212.132   8
  -7  -5  -6 11.1497 321.158  15
   7  -5  -6-31.0991 319.137  15
  -7  -5   6 391.944 337.352  29
  -7  -5  -7-18.1239 426.415  23
  -7  -5   7 594.068 398.594  29
  -7  -5  -7 2143.93 340.414  20
   7   5  -7 934.702 1482.14  33
  -7  -5  -7 1256.39 334.202  15
   7  -5  -7 2216.05 201.485   6
   7  -5  -7 1952.77 325.819  20
  -7  -5   7 1120.31 400.214  30
  -7   5  -7-74.5639 1034.35  35
   7  -5  -7 2150.81 326.926  15
  -7  -7  -3-60.3755 331.875  29
  -7  -7  -3-272.090 339.420  30
  -7   7   3 3083.20 227.074   8
  -7  -7  -3-6.51151 81.0081  15
   7  -7  -3 3519.14 222.853   6
  -7  -7  -3-6.47169 84.4915  20
  -7   7   4 269.587 240.823   8
  -7  -7  -4 18.7775 325.508  20
   7  -7   4-167.790 191.896  30
   7   7   4-9.00444 12.8215   8
   7  -7   4-39.6223 184.608  29
   7  -7  -4-124.475 181.293   6
   7  -7  -4-111.219 284.164  15
  -7  -7  -4 25.1952 327.078  15
   7  -7  -4-151.288 282.368  20
   7  -7  -5 1877.51 339.088  15
  -7   7  -5 367.175 466.950  20
  -7  -7  -5 1960.19 348.431  20
  -7   7  -5 1313.34 449.019  15
   7   7   5 459.487 153.380   8
   7  -7  -5 2059.99 194.304   6
  -7  -7  -5 1730.43 345.843  15
   7  -7  -5 1333.58 332.548  20
  -8   0   0 17453.8 232.546   2
   8   0   0 16276.9 194.582  32
   8   0   0 15911.8 225.221  19
   8   0   0 15679.5 152.062  37
  -8   0   0 17126.6 262.272  29
   8   0   0 18393.3 178.464   2
  -8   0   0 17981.5 315.049   1
   8   0   0 17545.6 433.465   4
  -8   0   0 17066.7 263.746  30
   8   0   1-105.107 185.908  42
   8   0  -1-4.41183 13.4279  11
   8   0   1 52.9699 174.914   1
  -8   0   1-56.8020 152.758   1
   8   0  -1 19.1343 161.622   3
  -8   0  -1-33.7866 257.216  30
   8   0  -1-64.8050 107.544   6
  -8   0   1-57.4957 143.228   3
  -8   0  -1-269.508 247.235  29
  -8   0   1-174.894 141.608  30
   8   0   1-59.2582 110.292   2
  -8   0   1-46.8355 130.055  29
   8   0  -1-181.964 245.655  32
   8   0   1-56.1077 129.973  26
   8   0   1 29.5412 133.111  25
   8   0  -1 126.226 117.080   9
  -8   0  -1-88.4514 117.345   2
  -8   0  -1-41.7986 345.682  14
  -8   0  -1-243.699 333.297  13
  -8   0  -1 152.519 170.872  23
   8   0  -2 15916.1 606.989  20
  -8   0   2 15190.2 644.100   3
  -8   0  -2 19154.4 628.839  20
   8   0  -2 16230.1 719.579  32
  -8   0  -2 14097.3 733.097  30
  -8   0  -2 12908.3 720.852  29
  -8   0  -2 14839.4 749.727  14
   8   0  -2 14785.0 610.341  26
   8   0   2 16426.8 655.295  17
   8   0  -2 16131.2 604.975  15
  -8   0  -2 14063.3 607.214   2
  -8   0  -2 14845.1 599.856  15
  -8   0  -2 15288.8 737.378  13
   8   0   2 12940.6 644.441   1
   8   0   2 14585.9 607.761   2
   8   0   2 15457.3 605.185  26
   8   0   2 15381.1 605.153  25
   8   0   2 14378.9 730.176   5
   8   0  -2 14820.2 611.252  25
  -8   0  -2 14757.9 634.635  23
   8   0  -2 14037.4 603.971   6
   8   0   3-345.972 189.625   4
  -8   0  -3-14.2227 279.014  20
   8   0   3-182.402 175.175   2
   8   0   3-11.4823 174.020  26
   8   0   3-206.214 206.989   1
  -8   0   3 52.2767 270.252   3
  -8   0  -3-295.910 462.944  29
  -8   0  -3 83.2089 212.968  15
  -8   0  -3 268.447 185.483   2
   8   0   3-263.012 258.563  17
   8   0  -3-304.683 179.066   6
   8   0   3-277.806 419.889   5
  -8   0  -3-328.846 499.726  14
  -8   0  -3-423.914 505.530  30
  -8   0  -3-138.070 496.550  13
   8   0   3-155.003 416.012  24
   8   0   3-141.182 182.577  25
  -8   0  -3 206.673 296.134  23
   8   0  -4 4087.44 287.618   6
   8   0  -4 4183.30 325.018  20
   8   0  -4 4886.18 481.263  32
   8   0   4 4438.90 360.934  17
  -8   0  -4 5068.71 321.478  15
   8   0  -4 3464.66 312.172  15
   8   0   4 4511.27 267.874  26
  -8   0  -4 4438.54 594.784  13
   8   0   4 4657.33 272.449  25
  -8   0  -4 3772.35 405.970  23
   8   0   4 4107.49 304.987   1
   8   0   5 152.065 277.620  17
  -8   0  -5 6.30828 344.309  20
  -8   0  -5 24.0698 267.960  15
  -8   0  -5 41.1407 353.352  23
   8  -2   0 14585.1 588.391  25
   8  -2   0 16203.9 605.589   4
   8   2   0 15490.1 545.770   9
  -8   2   0 15809.2 579.193   8
  -8  -2   0 13674.1 637.297  30
   8   2   0 16040.5 585.037  26
  -8  -2   0 13527.2 635.483  29
   8  -2   0 14996.1 589.387  26
   8  -2   0 15869.6 613.785  48
   8   2   0 15627.8 586.385  25
   8   2   0 15174.5 629.655   2
  -8  -2  -1-183.608 284.927  30
  -8  -2  -1 52.4843 334.073  23
   8   2   1 30.3370 139.410  26
   8  -2  -1-14.5705 149.812   6
   8  -2   1 12.5831 304.777  48
   8   2   1-221.960 187.694   3
   8  -2  -1-155.854 201.102  20
  -8  -2  -1 7.79050 228.779  20
  -8   2  -1 119.840 771.182  16
   8  -2  -1-123.075 279.026   3
   8  -2  -1-29.3820 155.833  17
  -8  -2  -1 236.142 257.333   2
  -8   2   1 47.7643 286.918   3
   8   2   1 22.2469 135.543   8
  -8  -2  -1-7.41919 276.712  29
   8  -2  -1 49.9206 199.384  15
  -8   2   1-79.2088 68.6971   2
   8  -2  -1-81.1489 141.979  26
  -8  -2  -1 171.655 232.547  15
  -8   2   1 159.329 172.250   8
   8  -2  -1 96.4922 113.497   4
  -8   2   1-182.656 286.382   5
  -8   2  -1-40.7665 320.069  14
   8  -2  -1 193.682 148.523  25
  -8   2  -1 41.5863 313.525  13
   8   2   1 60.4530 142.752  25
   8   2   1 353.142 190.686   2
   8   2   2 7463.82 191.593   8
   8  -2  -2 6312.90 360.811   3
  -8  -2  -2 7203.17 260.601  20
   8  -2  -2 8063.07 263.594  32
   8  -2  -2 7589.99 221.446  37
   8   2   2 6483.05 221.790  19
  -8   2   2 5929.49 148.751   2
  -8  -2  -2 7821.16 265.855  15
   8  -2  -2 6402.24 196.504   1
   8   2   2 7263.66 251.741  42
  -8   2   2 7291.16 371.252   4
   8  -2  -2 6929.42 227.018  20
   8  -2  -2 7527.09 205.038   6
   8  -2  -2 6954.57 175.579  26
  -8   2   2 8656.73 360.680   3
   8  -2  -2 6965.06 224.470  15
   8  -2  -2 6953.85 177.526  25
  -8  -2  -2 6383.70 268.323   2
   8  -2  -2 6287.75 176.921   2
   8  -2  -2 7311.92 215.475  23
  -8  -2  -2 7647.82 365.060  23
  -8   2   3-141.483 318.603   4
   8  -2  -3-87.9207 210.855  23
   8  -2  -3-53.0056 173.151   9
  -8   2   3 6.18440 154.939   2
  -8  -2  -3 382.958 435.953  30
   8  -2  -3 183.809 217.042  20
   8  -2  -3-68.0914 242.573  32
  -8   2   3 476.792 345.620   3
   8   2   3 33.6886 178.476  19
  -8  -2  -3 306.556 213.137   1
  -8  -2  -3 218.011 422.722  29
   8  -2  -3-51.6108 209.604  15
  -8  -2  -3 15.4072 235.363  15
  -8  -2  -3-81.9169 240.620  20
   8  -2  -3-4.72245 142.867  26
  -8  -2  -3 114.477 348.147  23
   8  -2  -3-18.6325 145.956   2
   8  -2  -3-283.687 161.945  42
   8  -2  -3-141.088 146.401  25
   8  -2  -4 4754.39 312.639  20
  -8  -2  -4 4318.04 319.097  20
   8   2   4 4369.52 258.200  19
   8  -2  -4 3706.23 237.244   2
  -8  -2  -4 4178.96 512.315  29
  -8  -2  -4 4087.38 535.626  30
   8  -2  -4 4536.25 307.280  15
   8  -2  -4 4913.02 332.631  32
  -8  -2  -4 4892.00 315.057  15
   8  -2  -4 4278.56 284.603  37
   8  -2  -4 4777.94 263.920   6
   8  -2  -5-57.0668 261.638  20
  -8  -2  -5-70.2650 268.668  20
  -8  -2  -5 113.052 264.043  15
   8  -2  -5-87.2899 199.529  37
  -8  -2  -5-389.071 514.207  30
   8  -2  -5-139.816 253.942  15
  -8  -2  -5-147.708 487.040  29
   8  -2  -5 250.679 259.602  32
  -8  -2  -5-75.3023 566.263  14
   8  -2  -5-221.895 201.157   6
  -8  -2  -5 118.605 545.066  13
   8  -2  -5-212.368 263.259  23
  -8  -2  -6 1393.96 290.068  20
   8  -2  -6 1275.93 222.197  37
   8  -2  -6 1415.49 213.109   6
  -8  -2  -6 1029.77 516.898  29
   8  -2  -6 830.294 278.963  15
  -8  -2  -6 1669.80 285.146  15
   8  -2  -6 1476.80 293.031  20
  -8  -2  -6 1450.35 544.076  30
   8  -2  -6 1416.56 278.213  32
  -8  -2  -6 245.709 559.921  13
  -8  -2  -7-318.588 381.014  23
   8  -2  -7-70.2752 253.372  32
  -8  -2  -7-5.25381 290.871  20
   8  -2  -7-182.016 281.869  20
   8  -2  -7 371.785 206.693  37
   8  -2  -7-45.1149 70.9308   6
   8  -2  -7-136.638 270.632  15
  -8  -2  -7 395.574 277.978  15
  -8  -2  -7 311.569 576.215  14
  -8  -2  -7 45.4103 557.319  13
  -8  -2  -8-135.158 346.778  23
  -8  -2  -8 32.0266 264.510  20
  -8  -2  -8-15.4641 256.220  15
   8  -4   0 220.206 200.061  26
   8  -4   0 112.607 201.965  25
   8  -4   0-98.2002 653.473  24
   8   4   1 235.704 265.059  11
   8  -4  -1-180.269 210.760   6
  -8   4   1 207.883 241.660   8
  -8  -4  -1-60.3708 351.113  30
  -8  -4  -1-68.7995 325.208  20
  -8  -4  -1 348.220 347.476  29
   8  -4  -1 281.748 194.567  29
  -8  -4  -1 5.98229 277.193  48
   8  -4  -1 161.945 194.735  26
  -8  -4  -1 107.078 319.053  15
   8  -4  -1 21.9576 153.312  15
   8  -4  -1-78.0026 193.675  25
   8  -4  -1 131.031 152.650  20
   8  -4  -1 32.2101 204.405  30
   8  -4  -2 4695.06 241.510   9
  -8  -4  -2 4580.83 403.827  20
   8  -4  -2 4264.94 383.797  20
  -8   4   2 3964.72 312.249   8
   8   4   2 4099.25 315.177   3
  -8  -4  -2 3713.37 413.689  29
  -8  -4  -2 4441.14 409.460  15
  -8  -4  -2 3641.64 424.821  30
   8  -4  -2 4047.09 383.999  15
   8   4   2 4896.56 296.825   8
   8   4   2 4502.53 320.167  11
   8   4   3-342.738 209.242   8
  -8  -4  -3-265.012 308.140  20
   8  -4  -3 57.9917 291.951  20
  -8  -4  -3 211.132 367.496  30
  -8   4   3-117.155 242.613   8
  -8  -4  -3 239.898 360.602  29
   8  -4  -3-142.665 289.086  15
  -8  -4  -3 219.248 311.975  15
  -8  -4  -3-24.1961 1176.91   7
   8  -4  -3 75.7976 180.981   6
  -8  -4  -4 120.270 431.152  23
   8  -4  -4 1301.53 291.825  20
  -8   4   4 2088.98 266.707   8
  -8  -4  -4 1983.60 415.536  29
   8  -4  -4 1388.15 287.958  15
  -8  -4  -4 1797.33 308.981  15
  -8  -4  -4 3520.74 1173.08   7
  -8  -4  -4 2104.31 433.066  30
   8  -4  -4 2298.57 210.816   6
  -8  -4  -4 2206.78 319.533  20
   8   4   4 1901.35 222.455   8
  -8  -4  -5-232.575 410.406  23
  -8  -4  -5 10.2044 440.165  29
   8   4   5 117.742 214.826   8
   8  -4  -5 122.729 184.792   6
  -8  -4  -5 349.852 468.896  30
   8  -4  -5 104.696 281.980  15
  -8  -4  -5 245.724 295.341  15
   8  -4  -5 82.5126 279.409  20
  -8  -4  -5-994.341 1171.63   7
  -8  -4  -5 5.04780 301.009  20
   8   4   6 1140.68 222.385   8
  -8  -4  -6 1735.20 312.138  20
  -8  -4  -6 1118.07 478.737  29
  -8  -4  -6 1827.47 311.125  15
   8  -4  -6 1004.75 196.642   6
   8  -4  -6 1302.90 295.686  15
   8  -4  -6 1124.59 295.368  20
  -8  -4  -6 1440.00 495.232  30
  -8  -4  -7-183.203 422.514  23
   8  -4  -7-167.740 286.887  15
   8  -4  -7 28.6223 182.429   6
  -8  -4  -7-253.864 298.815  15
  -8  -4  -7 260.924 305.781  20
   8  -4  -7-268.182 286.711  20
  -8  -6  -2-19.7776 87.2832  20
  -8   6   2 1178.83 250.046   8
  -8  -6  -2-190.579 352.171  29
  -8  -6  -2 6.63555 86.2407  15
   8  -6  -2 1247.44 232.297   6
  -8  -6  -2 350.145 360.321  30
  -8   6   3-96.3745 243.911   8
  -8  -6  -3-89.5451 380.001  29
  -8  -6  -3 150.260 360.171  20
  -8  -6  -3-458.800 384.049  30
   8   6   3 4.49344 8.37601   8
   8  -6  -3 420.554 329.872  20
  -8  -6  -3 113.395 356.561  15
   8  -6  -3 537.214 330.638  15
   8  -6  -3 23.2514 206.276   6
  -8  -6  -4 221.038 360.184  15
   8  -6  -4 1200.95 197.574   6
  -8  -6  -4 97.7518 359.832  20
  -8   6   4 1639.76 257.134   8
  -8  -6  -4 1480.36 387.021  30
  -8  -6  -4 1051.11 382.394  29
   8   6   4 1137.16 230.168   8
   8  -6  -4 759.553 336.944  15
   8  -6  -4 1262.39 336.889  20
  -8  -6  -5-364.202 404.666  30
  -8  -6  -5-54.3540 355.645  20
   8  -6  -5 176.910 337.543  20
   8  -6  -5-290.765 182.644   6
   8  -6  -5 166.548 341.266  15
  -8  -6  -5-126.924 390.397  29
  -8   6   5 29.8737 248.490   8
  -8  -6  -5-358.044 357.336  15
   8   6   5-19.8063 215.200   8
   8   6  -6-6.84134 458.420  20
   8   6  -6-19.8796 438.180  15
   8  -6  -6 650.380 179.314   6
  -8  -6  -6 444.400 351.543  15
   8  -6  -6 696.595 347.438  15
  -8  -6  -6 747.076 353.305  20
   8   6  -6-57.5966 1068.07  12
   8   6  -6-7.61980 611.926  23
   8  -6  -6 864.104 346.627  20
  -8  -8   3-54.8683 1136.81  24
   8   8  -3 841.300 940.097  35
  -9   1   0-864.884 423.354   4
  -9  -1   0-50.2334 223.574  30
   9  -1   0-81.8964 118.742   6
   9  -1   0-1184.82 627.176  21
   9   1   0-97.2968 110.136   9
   9  -1   0 81.4634 153.840   3
   9   1   0 145.631 171.991   2
   9  -1   0-228.781 201.621  17
  -9   1   0-537.320 272.537  29
  -9  -1   0-410.938 220.927  29
   9   1   0-92.4220 146.195  26
   9  -1   0-432.210 381.739   5
  -9   1   0-41.3448 128.229   8
  -9   1   0 53.1360 71.3649   2
   9   1   0-64.6475 150.685  25
  -9   1   0-609.639 288.648  30
   9  -1   0-297.105 236.337  42
   9  -1   0-154.431 360.744  44
   9  -1   0-1032.34 320.934   4
   9  -1   0-346.828 213.826   1
   9  -1  -1 51161.2 2211.19  21
   9  -1  -1 57490.9 2128.78   1
   9   1  -1 58544.0 2099.41   9
   9  -1  -1 53410.8 2130.79   3
   9  -1   1 59603.3 2104.63  48
   9   1  -1 56898.6 2172.56  35
   9  -1  -1 54405.4 2112.22  32
  -9   1  -1 62725.3 2207.06  30
   9  -1  -1 54599.6 2095.83  19
  -9  -1   1 58109.6 2133.25  30
   9  -1   1 68526.4 2222.44   5
   9   1   1 54330.6 2115.46  19
  -9  -1  -1 55555.9 2148.10  29
  -9  -1   1 56899.0 2131.95  29
   9  -1   1 46095.8 2094.79   2
  -9  -1  -1 55545.1 2095.41  15
  -9  -1  -1 56413.2 2095.67  20
   9   1   1 56405.0 2097.41  26
  -9   1  -1 58299.0 2095.49   2
  -9   1  -1 60246.8 2099.26  23
   9  -1  -1 56065.3 2125.34  42
  -9  -1  -1 58423.8 2153.02   1
   9   1   1 55556.4 2097.45  25
  -9  -1  -1 55861.3 2149.50  30
  -9   1   1 67361.6 2152.67   3
   9  -1   1 59754.5 2147.19  17
   9   1   1 57901.0 2105.84   2
  -9   1  -1 55789.1 2126.65  14
  -9  -1   1 66173.9 2440.55   7
   9  -1  -1 54824.7 2101.22  25
   9  -1   1 50354.4 2148.07   4
  -9   1  -1 58145.2 2128.18  13
   9  -1  -1 55503.5 2101.55  26
   9  -1  -1 55976.4 2097.33   6
   9  -1  -1 58204.2 2104.04  37
  -9   1  -1 62538.4 2205.60  29
  -9  -1  -1 57400.4 2122.76   2
  -9  -1  -1 57419.2 2124.02  23
   9  -1  -1 53021.2 2177.73   4
  -9  -1  -2 147.457 271.766  23
  -9   1   2-173.727 297.784   4
   9  -1   2 34.3225 128.596   2
   9  -1  -2-66.9480 93.8809   2
  -9  -1  -2-89.3930 206.309   1
   9  -1  -2-71.0127 386.603  21
  -9   1  -2-89.1456 175.269  20
   9  -1  -2-110.517 167.762  20
   9   1  -2-51.6332 544.498  35
  -9   1  -2-4.07052 154.634   2
  -9   1  -2 69.2939 433.508  30
   9   1   2 58.0951 163.570  19
  -9   1  -2 265.183 446.126  14
  -9  -1  -2 8.60952 349.822  30
   9  -1  -2 122.098 219.048  32
   9   1  -2 3.89667 13.9059   9
   9   1   2-148.517 150.572   2
  -9  -1   2-109.829 169.842   3
  -9   1  -2 83.1263 171.403  15
   9  -1   2-122.518 231.687   1
  -9  -1  -2-137.285 333.771  29
  -9   1  -2 217.723 426.674  29
  -9  -1  -2-64.7848 168.097  15
  -9   1   2-228.574 252.809   3
   9  -1  -2 69.8422 140.459  26
   9  -1   2-46.7987 199.075  26
   9   1   2 4.96535 119.122  26
   9   1   2-183.652 217.350  42
   9  -1  -2-58.0235 137.170   6
   9  -1  -2-46.0738 163.057  37
   9  -1   2 52.9568 409.412   5
   9   1  -2-48.6563 127.382  26
   9   1   2 39.5001 125.258  25
   9  -1   2-139.994 208.821  25
  -9   1  -2 38.0567 247.595  23
  -9   1  -2-108.739 444.622  13
   9  -1  -2 159.945 144.836  25
  -9  -1  -2 2.79575 173.214  20
  -9  -1  -2 262.725 184.926   2
   9  -1  -2 110.393 151.048   9
   9   1  -2-14.6004 129.759  25
   9  -1   2 58.7256 522.391  24
   9  -1  -2-40.3305 228.212   4
   9  -1   2-18.7011 155.947   4
   9  -1  -2-97.7117 154.960  15
  -9  -1  -3 27742.9 936.893  20
  -9   1   3 25591.1 982.908   3
   9  -1  -3 27894.0 928.293   9
  -9   1  -3 23583.1 935.895   2
   9  -1  -3 24344.7 906.583   2
   9  -1   3 25099.8 996.757  17
  -9   1  -3 23114.0 1096.46  29
  -9  -1  -3 23926.8 935.277   2
   9   1   3 26220.2 934.044   2
   9  -1   3 16694.9 931.125  26
   9  -1   3 22336.6 981.640   1
   9   1   3 25316.0 903.662  26
   9  -1   3 26431.2 1037.32   5
   9  -1  -3 22942.5 933.375  37
   9  -1  -3 22927.6 956.372  14
   9  -1   3 16877.0 932.209  25
  -9   1  -3 28496.7 1056.10  14
   9   1   3 24520.2 903.270  25
  -9  -1  -3 25642.6 927.830  15
   9  -1  -3 25345.5 952.535  13
  -9   1  -3 26928.9 1046.10  13
  -9   1   3 23113.2 1003.98   4
  -9   1  -3 22502.4 1102.86  30
  -9   1  -3 24961.9 970.788  23
   9  -1  -3 25801.3 921.874  23
  -9  -1  -3 26017.9 964.926  23
   9  -1  -3 25122.3 921.919   6
  -9  -1  -4-677.786 491.956  29
  -9  -1  -4 170.345 229.625  15
   9  -1  -4-121.434 160.183   2
   9  -1  -4-261.939 256.084  20
  -9  -1  -4 240.316 257.504  20
   9  -1  -4 47.8076 283.762  32
   9  -1  -4-22.6682 232.407  15
  -9  -1  -4-46.2686 504.645  30
   9  -1   4 98.3433 257.495  17
   9  -1  -4-92.2789 257.847  23
  -9   1  -4 246.169 274.187  23
  -9  -1  -4 72.2149 342.361  23
   9  -1  -5 10089.9 417.151   6
   9  -1  -5 10019.6 463.410  20
   9  -1  -5 9119.17 478.089  32
   9  -1  -5 9221.06 445.925  15
  -9  -1  -5 9089.80 708.527  14
  -9  -1  -5 8943.80 682.329  13
  -9  -1  -6-156.711 295.340  20
  -9  -1  -6-39.0712 526.949  30
   9  -1  -6 46.9324 125.133   6
  -9  -1  -6 96.4397 268.698  15
  -9  -1  -6-193.548 511.914  29
   9  -1  -6-108.865 258.714  15
   9  -1  -6 196.354 220.578  37
  -9  -1  -6 24.5158 608.537  14
   9  -1  -6-164.094 287.949  20
   9  -1  -6 19.1187 285.625  32
  -9  -1  -6 122.450 586.087  13
   9  -1  -6 37.5278 281.463  23
  -9  -1  -6 47.3962 369.295  23
  -9  -1  -7 137.028 274.498  20
  -9  -1  -7 374.422 254.814  15
  -9  -1  -7 62.3467 537.091  14
  -9  -1  -7 262.199 514.467  13
  -9  -1  -7 103.923 337.868  23
   9   3   0-293.066 249.921  11
   9  -3   0-104.690 331.292  48
   9   3   0 125.388 275.787   2
  -9  -3   0-68.4141 322.866  30
  -9   3   0-118.347 129.032   8
  -9  -3   0-86.1661 318.572  29
   9  -3   0-62.2398 221.512  26
  -9  -3   0 52.7964 384.264   7
   9  -3   0-160.369 222.265  25
  -9  -3  -1 22292.7 420.424  20
   9  -3  -1 26566.8 513.037   3
   9   3   1 23895.0 301.823   3
  -9   3   1 25215.7 332.333   8
   9  -3  -1 23776.9 247.050  30
  -9  -3  -1 22217.4 419.447  15
   9  -3  -1 24159.3 245.129  29
  -9   3   1-8.81881 48.4618   3
   9  -3  -1 24076.6 295.741  26
   9  -3   1-182.089 215.893  26
   9  -3  -1 24035.5 296.809  25
   9  -3   1-45.3892 216.919  25
   9  -3  -1 26425.7 326.077   6
  -9   3   1 21996.1 210.216   2
   9   3   1 24363.9 372.959  11
  -9  -3  -1 25730.7 298.539  48
   9  -3   1-112.716 608.450  24
  -9  -3  -2 169.196 407.132  23
   9  -3  -2-104.368 185.850   6
   9  -3  -2 106.497 159.012   9
  -9  -3  -2 144.869 359.420  30
  -9  -3  -2-1316.16 1139.37   7
  -9   3   2-41.1767 219.906   8
  -9  -3  -2 8.64586 352.037  29
   9  -3  -2 95.8707 253.736  20
   9  -3  -2-158.381 255.294  15
  -9  -3  -2-36.2898 288.347  15
  -9  -3  -2 49.8524 285.843  20
   9   3   3 11803.8 622.572   3
   9  -3  -3 14192.0 589.192  20
  -9  -3  -3 13717.2 607.379  20
   9  -3  -3 16270.1 570.521   9
  -9  -3  -3 11144.3 593.046   1
  -9  -3  -3 13264.4 696.327  30
   9   3   3 13386.8 562.035   8
   9  -3  -3 13861.0 588.854  15
   9  -3  -3 14080.5 541.458  26
  -9  -3  -3 14421.1 1301.67   7
  -9  -3  -3 13353.7 688.358  29
   9  -3  -3 13934.0 541.019  25
  -9  -3  -3 14638.3 608.249  15
  -9  -3  -4 77.6024 431.168  30
  -9  -3  -4-22.8109 279.180  20
   9  -3  -4 38.3431 196.309  37
   9  -3  -4 166.870 243.994  32
   9  -3  -4 19.3589 177.410   6
   9  -3  -4-63.1256 251.470  20
  -9  -3  -4 212.586 416.476  29
   9  -3  -4 38.9364 248.651  15
  -9  -3  -4-49.8607 276.523  15
   9   3   4-140.182 191.527   8
  -9  -3  -5 6387.48 386.212  20
  -9  -3  -5 5861.85 554.730  29
   9  -3  -5 6093.71 336.700  37
   9  -3  -5 6225.33 371.763  32
  -9  -3  -5 6038.90 570.192  30
  -9  -3  -5 6474.67 381.765  15
  -9  -3  -6-67.7386 401.123  23
   9  -3  -6 41.5523 269.706  20
  -9  -3  -6 420.148 288.232  15
  -9  -3  -6-115.193 501.272  30
   9  -3  -6 93.7114 248.441  32
  -9  -3  -6 240.187 486.942  29
   9  -3  -6 75.4101 195.307   6
   9  -3  -6 136.701 266.551  15
  -9  -3  -6-425.667 308.834  20
   9  -3  -6 294.367 201.017  37
   9  -3  -7 2849.11 223.987   6
   9  -3  -7 2632.44 302.530  20
   9  -3  -7 2121.93 232.262  37
   9  -3  -7 2049.24 271.625  32
  -9  -3  -7 2415.88 315.749  20
  -9  -3  -7 2420.39 313.067  15
   9  -3  -7 2589.26 301.085  15
  -9  -3  -7 2193.71 520.243  30
  -9  -3  -7 2466.96 504.328  29
   9  -5  -1 9418.18 341.527  26
  -9  -5  -1-9.31121 397.798  29
  -9   5   1 7901.34 345.566   8
   9  -5  -1 9725.57 347.673  25
  -9  -5  -1 9.22292 402.443  30
   9   5   2-9.64030 242.446  11
   9  -5  -2-9.92823 214.466   6
  -9  -5  -2-167.260 347.352  20
   9  -5  -2 271.993 301.408  20
  -9  -5  -2 125.384 361.604  30
  -9   5   2-18.5816 239.414   8
  -9  -5  -2-171.971 358.169  29
  -9  -5  -2 411.589 357.378  15
   9  -5  -2 300.820 302.390  15
  -9  -5  -3 5771.66 441.519  20
   9  -5  -3 6137.66 421.079  20
   9  -5  -3 5371.80 417.447  15
  -9  -5  -3 5871.99 481.914  30
   9   5   3 5839.07 340.419   8
  -9  -5  -3 6716.54 478.785  29
  -9  -5  -3 5421.00 437.180  15
   9   5   3 6498.84 359.744  11
   9  -5  -3 6699.65 327.725   6
  -9   5   3 6274.24 361.359   8
  -9  -5  -4 63.4510 436.037  23
   9  -5  -4-120.256 300.886  20
  -9  -5  -4 65.0552 327.701  20
  -9  -5  -4 451.375 387.446  30
  -9   5   4-175.549 238.906   8
   9   5   4-358.576 213.774   8
  -9  -5  -4 709.664 385.605  29
   9  -5  -4 70.8019 189.359   6
   9  -5  -4-269.244 305.969  15
  -9  -5  -4 265.744 324.669  15
  -9  -5  -4 50.6669 250.571   7
  -9  -5  -5 2866.97 443.216  30
   9  -5  -5 3159.54 339.834  20
  -9  -5  -5 3257.40 358.284  20
  -9   5   5 3353.12 284.093   8
   9   5   5 3188.75 251.365   8
  -9  -5  -5 3647.13 444.549  29
   9  -5  -5 3592.63 341.276  15
  -9  -5  -5 3252.57 358.777  15
   9  -5  -5 3615.90 235.028   6
  -9  -5  -6 25.4004 426.096  23
   9  -5  -6 324.959 307.562  20
   9  -5  -6-145.418 183.214   6
   9  -5  -6-179.917 308.421  15
  -9   5   6 273.230 258.283   8
  -9  -5  -6 205.831 458.855  30
  -9  -5  -6-27.5125 320.399  20
  -9  -5  -6 93.5647 317.645  15
  -9  -5  -6 244.896 444.158  29
   9   5  -7 2157.39 1568.60  33
   9  -7  -3 2233.47 215.122   6
  -9  -7  -3-6.43426 32.4954  20
  -9  -7  -3-134.268 338.748  30
  -9  -7  -3-426.859 343.981  29
  -9   7   3 2228.62 209.375   8
  -9  -7  -3-6.47637 37.8682  15
  -9  -7  -4-204.997 295.741  20
   9  -7  -4 174.948 189.337  20
  -9  -7  -4 149.365 366.278  30
   9  -7  -4-25.7348 189.491   6
  -9   7   4 441.571 243.078   8
  -9  -7  -4-26.5631 362.796  29
  -9  -7  -4-150.031 296.926  15
   9  -7  -4 73.7752 187.682  15
 -10   0   0 341963. 13001.0   2
  10   0   0 362001. 13006.9  19
 -10   0   0 345276. 13008.6  30
 -10   0   0 346538. 13009.1  29
  10   0   0 367251. 12993.1  32
  10   0   0 363905. 12986.8   2
 -10   0   0 385832. 13040.2   1
  10   0   0 396740. 13102.3   4
  10   0   0 358611. 12983.5   6
  10   0   0 360424. 12986.8  37
 -10   0  -1 240.590 208.405  23
  10   0  -1-64.7208 191.395  11
  10   0   1-314.727 386.278   4
  10   0   1-532.625 259.512  42
  10   0  -1 123.477 202.519   3
  10   0  -1-195.880 139.244   6
 -10   0   1-12.8590 174.606  30
 -10   0  -1-71.2539 343.387  30
  10   0  -1 177.840 181.453   2
 -10   0   1-500.101 239.232   1
 -10   0  -1-397.971 332.564  29
 -10   0   1 126.266 172.079  29
  10   0   1-63.9811 162.085  26
  10   0   1 14.0430 126.873   2
  10   0   1 105.815 166.081  25
  10   0  -1 375.923 273.269  32
 -10   0  -1 105.874 143.813   2
 -10   0  -2 135521. 5029.47  15
 -10   0  -2 128161. 5065.31  14
  10   0  -2 143592. 5033.05  20
 -10   0  -2 176196. 5044.07  20
 -10   0   2 149757. 5055.75   3
  10   0   2 133846. 5040.56  26
  10   0   2 129566. 5040.93   2
 -10   0   2 142346. 5042.09  30
 -10   0  -2 126875. 5096.97  29
 -10   0   2 131782. 5061.71   1
  10   0   2 139858. 5070.62  17
  10   0  -2 137518. 5030.75  15
 -10   0   2 142004. 5041.06  29
  10   0  -2 159560. 5094.78  32
  10   0   2 123366. 5077.77   1
 -10   0  -2 129686. 5063.92  13
  10   0   2 118832. 5084.16   5
 -10   0  -2 129526. 5101.12  30
 -10   0  -2 130726. 5042.37   2
  10   0   2 135335. 5040.76  25
  10   0   2 109263. 5067.50   4
 -10   0  -2 132416. 5043.99  23
  10   0  -2 129142. 5038.43   6
  10   0   3-135.996 198.764   4
 -10   0  -3-33.8711 272.236  20
  10   0  -3 268.261 167.377  25
 -10   0   3-142.649 249.708   3
  10   0  -3-159.230 396.587  32
 -10   0  -3-12.9223 207.493  15
  10   0   3 101.964 264.770  17
  10   0  -3 99.3397 172.177   6
 -10   0  -3 209.354 178.862   2
  10   0   3 57.3774 174.381  26
  10   0   3 253.361 174.555   2
 -10   0  -3-57.3475 474.772  30
  10   0  -3-69.2075 158.996  26
  10   0   3-94.2342 411.480   5
 -10   0  -3 225.498 547.217  14
  10   0   3-153.437 225.758   1
 -10   0   3-66.0283 167.023   1
  10   0   3-102.090 175.748  25
 -10   0  -3 34.1886 460.365  29
 -10   0  -3-37.5000 524.768  13
 -10   0  -3 18.0427 290.459  23
  10   0  -4 94164.0 3340.34   6
  10   0  -4 92582.4 3339.35  20
  10   0   4 87466.3 3369.46  17
  10   0   4 89702.7 3365.74   1
 -10   0  -4 79659.5 3428.27  30
 -10   0  -4 93958.9 3401.15  14
 -10   0  -4 80001.0 3425.36  29
  10   0  -4 88568.3 3335.46  15
 -10   0  -4 94763.0 3337.02  15
  10   0   4 80102.2 3326.25  25
 -10   0  -4 93241.5 3396.60  13
  10   0   4 80032.3 3325.89  26
 -10   0  -4 91359.9 3355.43  23
 -10   0  -5-64.7126 335.823  20
  10   0  -5 24.5304 309.820  32
  10   0   5-178.575 285.654  17
 -10   0  -5-80.8101 254.565  15
 -10   0  -5 171.850 348.535  23
  10   0   6 179.484 239.092  17
 -10   0  -6 80.0752 295.108  23
  10  -2   0 130839. 4847.22   6
  10   2   0 126020. 4832.09   9
  10  -2   0 142582. 4859.91  26
  10   2   0 128623. 4863.87  35
 -10  -2   0 138115. 4888.16  30
 -10   2   0 146039. 4849.75   8
  10  -2   0 129441. 4867.20  17
 -10  -2   0 138503. 4888.77  29
 -10   2   0 116644. 4826.00   2
 -10  -2   0 139432. 5090.21   7
  10   2   0 137299. 4853.77  26
  10  -2   0 143051. 4859.46  25
  10   2   0 137741. 4854.21  25
  10  -2   0 140800. 4893.15   4
  10   2   0 141728. 4878.99   2
 -10   2   1 528.188 336.983   4
  10   2  -1-10.0761 70.5786  26
 -10  -2  -1 118.221 359.486  23
  10  -2  -1-34.9099 151.095   6
  10  -2   1 178.200 300.941  48
 -10   2   1-50.5078 83.5097   3
  10  -2  -1 51.9256 212.084  20
  10   2  -1-49.9350 91.4401   9
 -10  -2  -1 7.56744 300.833  30
  10  -2  -1 228.929 175.248  17
 -10  -2   1 15.2293 266.504  30
 -10   2  -1 133.339 489.069  12
 -10  -2  -1 149.613 265.501   2
 -10   2  -1 89.8647 116.375   2
 -10  -2  -1-344.005 288.831  29
 -10  -2   1-7.63082 260.553  29
  10  -2  -1 2.89221 213.915  15
  10  -2  -1-26.1898 200.443   1
 -10  -2  -1 90.7236 258.692  15
  10   2   1-29.1773 152.471  26
 -10   2  -1-65.9642 366.137  14
  10  -2  -1-71.2575 303.317   3
 -10  -2   1-92.5370 273.249   7
 -10   2  -1 87.0775 408.870   5
 -10   2   1 158.125 177.320   8
 -10   2  -1-215.104 355.371  13
 -10  -2  -1 32.7717 270.009  20
  10   2   1-141.972 194.848   2
  10   2   1 83.9829 156.749  25
  10  -2   1 14.0073 141.888   4
  10  -2  -1 19.2563 198.872   4
  10   2  -1 30.2346 67.8323  25
  10  -2   1-117.672 608.951  24
  10  -2  -2 145602. 3784.31   1
  10   2   2 156597. 3762.42  26
  10   2   2 153246. 3799.35  42
  10  -2  -2 146819. 3824.18   3
  10  -2  -2 154699. 3773.98   9
  10  -2  -2 153178. 3765.14  20
 -10  -2  -2 154590. 3778.25  20
  10  -2  -2 157424. 3784.13  42
 -10   2   2 174376. 3839.90   3
  10  -2  -2 155100. 3784.33  37
  10  -2  -2 153729. 3789.66  32
 -10  -2  -2 150297. 3839.68  30
  10   2   2 156131. 3756.68   8
  10   2   2 161077. 3795.14  19
 -10  -2  -2 150848. 3842.02  29
  10  -2  -2 151592. 3764.53  15
 -10  -2  -2 156091. 3777.84  15
  10  -2   2 2352.99 3736.74  26
  10   2   2 155816. 3789.23   2
 -10  -2  -2 147084. 3826.61   1
 -10   2  -2 180.464 3748.81  14
  10   2   2 154462. 3762.03  25
  10  -2  -2 179500. 3880.29   4
 -10   2   2 154542. 3903.83   4
 -10   2  -2 31.1574 3747.22  13
  10  -2  -2 156761. 3774.36   6
  10  -2   2 7.16294 3775.83  24
 -10  -2  -2 161866. 3814.53   2
 -10  -2  -2 158506. 3812.22  23
 -10  -2  -3 127.090 358.382  23
  10  -2  -3-467.225 478.668  21
 -10  -2  -3 247.746 217.446   1
  10  -2  -3 219.778 182.582  42
 -10  -2  -3 146.147 234.481  20
  10  -2  -3 181.339 185.667  37
  10   2   3 9.38520 184.983  19
  10  -2  -3-51.2382 170.490   6
 -10  -2  -3 85.1360 229.967  15
  10  -2  -3-3.06264 209.223  15
  10  -2  -3 37.2384 212.964  20
  10  -2  -3 10.6098 132.249   2
  10  -2  -3 15.6606 185.156   9
  10  -2  -4 46320.1 1693.69  20
  10  -2  -4 41810.6 1708.71  32
  10  -2  -4 45985.2 1691.33  15
  10   2   4 44738.7 1694.45  19
 -10  -2  -5-5.71002 371.492  23
 -10  -2  -5 43.5437 257.690  15
  10  -2  -5-37.1549 251.672  20
 -10  -2  -5 23.3964 496.035  29
  10  -2  -5-146.830 197.173   6
  10  -2  -5 295.340 262.489  32
 -10  -2  -5-23.5599 523.761  30
  10  -2  -5 31.8761 242.508  15
  10  -2  -5-52.9187 211.523  37
 -10  -2  -5 139.858 268.465  20
  10  -2  -6 28293.0 1053.80   6
  10  -2  -6 27842.6 1070.12  20
 -10  -2  -6 28362.3 1072.58  20
  10  -2  -6 24013.4 1059.58  37
  10  -2  -6 27260.7 1078.49  32
  10  -2  -6 27248.4 1065.86  15
 -10  -2  -6 27355.5 1068.03  15
  10  -2  -7 558.398 273.146  20
  10  -2  -7-166.919 206.044  37
  10  -2  -7-113.415 252.465  32
 -10  -2  -7 137.796 482.141  29
 -10  -2  -7-75.8677 490.459  30
  10  -2  -7-79.0017 262.313  15
 -10  -2  -7-49.0193 272.923  15
  10  -2  -7-31.9560 113.510   6
 -10  -2  -7 187.885 281.957  20
 -10  -2  -8 55.4998 354.993  23
 -10  -2  -8-359.766 267.385  20
 -10  -2  -8 56.6439 263.668  15
  10  -4   0 96014.0 3382.35  25
  10  -4   0 98421.5 3382.22  26
  10   4   1 243.030 274.804  11
  10  -4  -1 4.87934 209.120   6
 -10  -4  -1 217.637 202.612  20
 -10   4   1-44.3442 241.842   8
  10  -4  -1 8.22548 196.592  26
  10  -4  -1-77.1854 203.506  25
 -10  -4  -1-50.1106 193.531  15
 -10  -4  -1 27.5812 290.019   7
  10  -4  -2 44729.6 546.167   9
  10  -4  -2 39630.1 627.399  20
  10   4   2 40759.0 578.477   3
 -10   4   2 43591.1 598.676   8
  10  -4  -2 39291.2 626.805  15
  10  -4  -2 42945.6 531.993  26
 -10  -4  -2 43630.5 1526.56   7
  10  -4  -2 43964.1 534.929  25
  10  -4  -2 47060.3 590.485   6
  10   4   2 43442.7 617.731  11
  10  -4  -3 59.3229 155.349   9
  10  -4  -3 110.442 284.996  20
 -10  -4  -3-100.646 313.799  20
 -10  -4  -3 74.9255 397.517  30
  10   4   3-13.3048 199.544   8
 -10   4   3-61.1421 222.384   8
 -10  -4  -3 113.318 389.901  29
  10  -4  -3 101.868 281.588  15
 -10  -4  -3 141.000 309.704  15
 -10  -4  -3-767.634 1220.11   7
  10  -4  -4 39075.5 1472.86  20
 -10   4   4 36382.3 1467.11   8
 -10  -4  -4 38850.2 2003.54   7
  10  -4  -4 39490.7 1472.30  15
  10   4   4 36537.4 1451.15   8
  10  -4  -4 41093.0 1455.56   6
 -10  -4  -5 18.8254 422.201  23
  10  -4  -5-100.748 272.757  20
 -10  -4  -5-302.663 295.203  20
 -10   4   5-134.472 247.615   8
 -10  -4  -5-97.1779 473.569  30
  10  -4  -5 214.013 186.124   6
  10  -4  -5 539.321 270.847  15
 -10  -4  -5-236.630 292.777  15
 -10  -4  -5-681.687 1195.91   7
 -10  -4  -5-353.506 456.420  29
  10  -4  -6 12075.9 512.957   6
  10  -4  -6 12374.4 558.139  20
 -10  -4  -6 12023.3 569.375  20
 -10  -4  -6 12278.2 569.971  15
 -10  -4  -6 12653.3 712.701  29
  10  -4  -6 12063.9 554.969  15
 -10  -4  -6 11392.9 717.605  30
 -10  -4  -7-57.9045 422.491  23
  10  -4  -7 71.2146 185.692   6
  10  -4  -7-4.74962 281.806  20
 -10  -4  -7 717.335 477.255  29
 -10  -4  -7-124.085 295.558  15
 -10  -4  -7 98.8823 298.666  20
  10  -4  -7 4.71798 279.468  15
 -10  -4  -7 67.7605 501.764  30
 -10   6   2 28191.4 609.564   8
 -10  -6  -2 232.570 593.780  30
 -10  -6  -2 366.691 590.228  29
  10  -6  -2 27174.3 604.749   6
  10  -6  -3 192.475 275.431  20
  10  -6  -3 80.9290 203.452   6
 -10   6   3 206.459 247.794   8
 -10  -6  -3-93.8823 378.901  29
 -10  -6  -3 375.673 344.242  15
  10  -6  -3 315.160 276.797  15
 -10  -6  -3-74.0075 378.435  30
 -10  -6  -3 385.662 341.833  20
 -10  -6  -4 10756.4 574.217  20
  10  -6  -4 10200.5 548.358  20
 -10   6   4 11310.5 509.984   8
  10  -6  -4 9994.48 548.383  15
 -10  -6  -4 11420.4 615.007  29
 -10  -6  -4 10154.2 571.242  15
 -10  -6  -4 10904.5 621.669  30
  10  -6  -4 12411.0 485.729   6
 -10  -6  -5-89.5507 351.685  20
  10  -6  -5 181.133 182.349   6
 -10   6   5 124.669 248.855   8
  10  -6  -5 660.660 330.341  20
 -10  -6  -5-53.9988 354.001  15
  10  -6  -5-412.015 325.662  15
  10   6  -6-246.781 988.197  12
  10   6  -6 379.912 625.469  23
  11   1   0 130.431 168.036   2
  11  -1   0 90.7159 115.052   6
  11   1   0 71.1758 116.654   9
  11  -1   0 51.6768 547.583  44
  11  -1   0 316.333 234.872  42
 -11  -1   0 201.647 244.113  30
  11  -1   0-366.599 212.422  17
 -11   1   0 108.891 276.262  30
  11   1   0-52.0602 118.450   3
  11  -1   0 27.6061 218.468   3
 -11   1   0-46.3880 128.497   8
 -11   1   0-137.137 266.512  29
 -11  -1   0-61.7184 233.518  29
  11   1   0 14.7111 154.789  26
  11  -1   0-68.3357 365.763   5
 -11   1   0-37.3622 101.380   2
  11   1   0-69.4611 159.980  25
  11  -1   0-68.2059 258.727   4
  11   1  -1 85312.1 3515.71   2
  11   1  -1 93058.0 3486.61   9
 -11  -1  -1 98541.6 3484.68  20
  11  -1  -1 95899.6 3513.19   3
  11  -1   1 92625.9 3484.46  48
  11  -1  -1 90626.8 3513.88  42
  11   1   1 87144.7 3515.23  42
 -11   1  -1 92742.6 3549.92  30
  11  -1  -1 95600.2 3491.36  37
  11  -1  -1 90983.4 3495.98  32
 -11  -1   1 100371. 3696.98   7
  11  -1  -1 96079.0 3490.24  19
 -11  -1   1 98727.9 3515.41  30
 -11  -1  -1 92606.0 3527.43  30
  11  -1  -1 95980.1 3517.74   1
  11  -1   1 100267. 3526.29  17
 -11   1  -1 91521.1 3548.31  29
 -11  -1  -1 91170.7 3527.58  29
 -11  -1   1 98469.8 3515.87  29
 -11  -1  -1 97851.8 3484.65  15
  11  -1   1 99468.3 3502.52  26
  11   1   1 91411.7 3487.85  26
  11  -1   1 96815.3 3487.81   2
 -11   1  -1 87684.7 3480.34   2
  11  -1   1 102178. 3553.40   5
  11   1   1 93077.4 3492.37   2
  11  -1   1 97237.7 3501.57  25
 -11   1  -1 93792.9 3508.08  14
  11   1   1 90481.4 3487.70  25
  11  -1  -1 101820. 3565.43   4
  11  -1   1 89784.3 3527.77   4
 -11   1  -1 95155.1 3506.84  13
  11  -1  -1 92829.5 3484.43   6
 -11   1  -1 90738.7 3481.45  23
  11  -1  -1 115565. 3496.43  11
 -11  -1  -1 90665.9 3505.88  23
 -11  -1  -1 91974.2 3506.69   2
 -11  -1  -2 26.8494 304.434  23
 -11   1   2 110.675 348.705   4
  11  -1   2-94.9796 160.189   2
 -11   1  -2 13.0659 181.666  20
  11  -1  -2-19.4446 153.443  20
 -11   1   2-317.691 269.642   3
  11   1   2-284.893 239.292  42
  11  -1  -2 107.684 169.425   9
  11  -1  -2 16.8850 170.229  37
  11   1  -2 98.4939 579.374  35
  11   1  -2-105.827 164.499   9
  11   1   2-62.9862 188.848  19
 -11  -1  -2-364.669 370.473  30
  11  -1   2-208.477 281.365  17
  11   1   2-118.295 161.426   2
 -11   1  -2-266.790 451.044  29
 -11   1  -2 18.6990 154.371   2
 -11   1  -2 149.257 172.583  15
  11  -1  -2 26.2728 147.594  15
 -11   1  -2-380.819 471.100  30
 -11  -1  -2 15.6165 173.031  15
  11  -1   2-19.9855 204.792  26
  11  -1  -2-88.4349 149.137   6
 -11  -1  -2-452.150 361.055  29
  11   1   2-92.0157 140.371  26
 -11  -1  -2-121.215 175.949  20
  11  -1  -2-26.8454 161.403  26
  11   1  -2 28.5615 210.446  26
 -11   1  -2-506.411 450.515  14
  11  -1   2-108.659 210.513  25
  11   1   2 57.1872 140.866  25
  11  -1  -2 89.7376 235.821  32
  11  -1   2-101.793 245.121   1
 -11   1  -2-60.5636 444.534  13
  11  -1  -2 83.3588 162.926  25
  11   1  -2-209.528 216.608  25
 -11  -1  -2 29.6647 224.009   1
  11  -1  -2 52.5243 265.690   4
  11  -1   2-282.858 212.692   4
 -11   1  -2-31.5513 247.589  23
  11  -1  -2-59.0971 83.8303   2
 -11  -1  -2-24.6632 199.127   2
 -11  -1  -3 56765.8 2030.19  30
 -11   1  -3 36275.4 1918.22  20
 -11  -1  -3 57803.1 1925.66  20
  11  -1  -3 57620.2 1933.72   9
 -11   1   3 57840.8 1968.29   3
  11   1   3 55577.0 1941.67  19
  11  -1  -3 50738.3 1934.93  37
 -11   1  -3 46986.3 2051.41  30
  11  -1   3 50962.2 1982.84  17
 -11   1  -3 48506.1 2042.41  29
 -11  -1  -3 55649.5 2023.90  29
 -11   1  -3 34970.8 1915.60  15
 -11  -1  -3 56500.9 1923.23  15
  11  -1   3 54706.4 1949.56  25
  11  -1   3 52627.9 1947.23  26
  11   1   3 53843.3 1913.40  26
  11  -1  -3 49340.6 1906.35   2
  11  -1  -3 53332.3 1924.43  26
 -11   1  -3 50319.1 1931.94   2
  11  -1   3 48496.4 1978.90   1
 -11   1  -3 58159.0 2003.15  14
 -11  -1  -3 47229.2 2000.69  14
  11   1   3 53941.7 1913.49  25
 -11   1  -3 58788.7 2002.00  13
 -11  -1  -3 47407.9 1995.04  13
  11  -1  -3 52854.6 1924.02  25
  11  -1  -3 54239.1 1954.60  32
  11  -1   3 50355.9 2015.44  24
  11  -1  -3 52225.8 1912.58  23
 -11   1  -3 53748.6 1948.09  23
 -11  -1  -3 53625.6 1951.56  23
  11  -1  -3 54135.7 1924.62   6
 -11  -1  -4-51.1885 340.457  23
  11  -1  -4 213.191 247.990  20
 -11  -1  -4-28.1570 251.351  20
  11  -1  -4 16.2668 215.699  37
  11  -1   4 357.920 286.118  17
  11  -1  -4 427.178 151.712   2
  11  -1  -4-48.3353 225.427  15
  11  -1  -4 249.257 204.160   6
 -11  -1  -4-66.8579 234.191  15
  11  -1   4-74.2432 190.137  26
 -11   1  -4 40.9398 522.366  14
  11  -1   4-195.578 198.565  25
 -11   1  -4-215.937 519.614  13
  11  -1  -4 190.190 239.513  23
 -11   1  -4-36.7826 309.260  23
  11  -1  -5 28841.4 1076.92  20
  11  -1  -5 26522.2 1097.93  32
  11  -1  -5 26915.7 1067.55  15
 -11  -1  -6-123.480 398.792  23
  11  -1  -6-204.736 294.718  32
  11  -1  -6 105.819 272.783  20
 -11  -1  -6-4.78986 279.973  20
 -11  -1  -6 13.1270 530.000  30
  11  -1  -6 254.079 222.316  37
  11  -1  -6 102.147 248.330  15
 -11  -1  -6 65.0374 512.049  29
 -11  -1  -6-164.984 273.001  15
  11  -1  -6 56.5468 155.205   6
 -11  -1  -6-553.878 622.177  14
 -11  -1  -6-1096.97 622.473  13
 -11  -1  -7-196.984 355.931  23
 -11  -1  -7 136.286 260.758  20
 -11  -1  -7-199.741 252.025  15
 -11  -1  -7 341.129 553.090  14
 -11  -1  -7 37.9413 541.813  13
  11   3   0-174.328 273.053  11
  11  -3   0-344.682 195.886   6
  11  -3   0 125.535 336.324  48
 -11  -3   0-221.085 331.548  29
 -11  -3   0 52.5891 333.707  30
 -11   3   0 4.37480 70.2516   8
  11  -3   0-262.959 218.778  26
 -11  -3   0-1026.66 1013.02   7
  11  -3   0-129.904 225.962  25
 -11  -3  -1 54952.4 1809.12  20
  11   3   1 49456.7 1761.79   3
  11  -3  -1 53226.6 1780.66  17
 -11  -3  -1 53854.0 1843.20  29
 -11  -3  -1 54339.3 1810.29  15
  11  -3   1 56087.0 1810.18  26
  11  -3  -1 55891.5 1775.75  26
 -11  -3  -1 54568.9 1843.78  30
  11  -3   1 56335.6 1810.94  25
  11  -3  -1 54666.3 1775.26  25
 -11   3   1 50688.9 1773.24   8
  11  -3  -1 56018.7 1779.63   6
  11   3   1 53221.6 1798.46  11
  11  -3   1 56366.4 1940.44  24
 -11  -3  -2 346.036 413.811  23
  11  -3  -2 48.2232 254.059  20
 -11  -3  -2-89.0318 292.458  20
 -11   3   2 311.906 218.216   8
 -11  -3  -2 493.278 1164.14   7
  11  -3  -2-6.85794 171.768   9
  11  -3  -2-233.940 251.510  15
 -11  -3  -2-236.255 292.992  15
  11  -3  -2 273.936 155.753  26
  11  -3  -2 65.0764 187.246   6
  11  -3  -2 173.857 160.128  25
  11  -3  -3 39383.3 1341.92   9
  11  -3  -3 35385.9 1343.48  20
  11   3   3 34878.8 1329.42   8
 -11  -3  -3 39570.1 1895.30   7
  11  -3  -3 35396.4 1323.10  26
  11  -3  -3 35299.8 1342.63  15
  11  -3  -3 35683.8 1323.48  25
  11  -3  -3 36683.6 1338.69   6
 -11  -3  -4-11.6525 427.097  23
 -11  -3  -4 50.5794 450.957  30
  11  -3  -4 161.053 245.321  20
 -11  -3  -4 53.2023 301.823  20
  11   3   4-52.6056 191.204   8
 -11  -3  -4-20.1566 430.023  29
  11  -3  -4-130.276 255.045  32
  11  -3  -4-174.777 243.684  15
 -11  -3  -4 39.6498 293.767  15
  11  -3  -5 17746.9 756.600  20
  11  -3  -5 18738.3 766.492  32
  11  -3  -5 19337.9 750.806  37
  11  -3  -5 18915.3 736.075   6
  11  -3  -5 17801.5 754.344  15
  11  -3  -6 16.2484 258.673  32
  11  -3  -6-125.604 208.787  37
 -11  -3  -6-154.297 516.005  30
 -11  -3  -6-235.716 498.871  29
  11  -3  -6-102.746 198.841   6
  11  -3  -6-285.003 262.954  15
 -11  -3  -6 28.8123 282.829  15
 -11  -3  -6 87.5528 283.645  20
  11  -3  -6 61.2550 267.863  20
  11  -3  -7 8059.66 390.622   6
  11  -3  -7 8846.84 437.390  20
 -11  -3  -7 8805.59 448.525  20
  11  -3  -7 7743.51 400.813  37
  11  -3  -7 8220.19 429.482  32
 -11  -3  -7 7217.35 627.395  30
 -11  -3  -7 7100.74 599.944  29
  11  -3  -7 9155.42 433.258  15
 -11  -3  -7 8370.45 446.381  15
  11   5   1 5.62026 7.63033  11
 -11   5   1 8624.48 234.748   8
  11  -5  -1 25661.2 330.665  26
 -11  -5  -1-112.083 338.961  30
 -11  -5  -1-725.998 340.959  29
  11  -5  -1 25980.6 333.162  25
  11  -5  -1 25956.4 365.009   6
  11   5   2 30.5146 253.507  11
  11  -5  -2 47.0935 166.077  20
 -11  -5  -2-212.634 370.540  30
 -11   5   2 261.968 241.080   8
 -11  -5  -2 56.0555 368.604  29
 -11  -5  -2 99.0257 328.652  15
  11  -5  -2-5.25982 169.841  15
 -11  -5  -2 43.0245 322.743  20
 -11   5   3 18471.7 354.011   8
  11  -5  -3 16724.8 406.482  20
  11  -5  -3 17524.1 408.994  15
  11   5   3 3.89674 135.715   8
 -11  -5  -3-864.310 354.104   7
  11  -5  -3 18667.0 315.107   6
  11   5   3 18231.8 361.584  11
 -11  -5  -4-25.9869 450.843  23
 -11  -5  -4-229.066 351.822  20
  11  -5  -4 59.1389 319.711  20
 -11  -5  -4-299.279 351.682  15
 -11   5   4-18.9465 242.775   8
 -11  -5  -4-189.495 412.165  30
 -11  -5  -4 295.987 396.233  29
  11  -5  -4-89.0542 319.342  15
 -11  -5  -4-51.6514 773.593   7
  11  -5  -4-17.1364 193.584   6
  11   5   4-4.68828 247.599  11
  11  -5  -5 11106.5 526.725  20
 -11  -5  -5 10891.4 544.024  20
 -11   5   5 10882.7 496.649   8
 -11  -5  -5 11818.9 639.061  30
  11  -5  -5 10962.8 524.656  15
 -11  -5  -5 11357.2 626.671  29
 -11  -5  -5 10733.7 541.890  15
 -11  -5  -5 9541.21 1009.16   7
  11  -5  -5 10360.9 467.678   6
 -11  -5  -6 129.582 434.589  23
  11  -5  -6 143.370 299.513  20
 -11  -5  -6 253.734 317.533  20
 -11  -5  -6-450.846 471.726  30
 -11  -5  -6-947.068 459.356  29
 -11   5   6-14.7656 238.177   8
  11  -5  -6-169.755 189.577   6
  11  -5  -6-229.241 300.724  15
 -11  -5  -6 394.115 316.403  15
 -11  -7  -3 661.298 381.752  30
 -11  -7  -3 56.7118 373.983  29
  11  -7  -4-324.988 191.513   6
  11  -7  -4-16.3008 67.6785  20
 -11   7   4-187.593 241.584   8
 -11  -7  -4 799.954 375.370  30
 -11  -7  -4 85.8805 220.153  20
 -11  -7  -4 778.313 372.233  29
 -11  -7  -4 148.123 212.453  15
  11  -7  -4-5.46320 64.9286  15
  12   0   0 189511. 6957.93  37
 -12   0   0 190127. 6987.96  29
 -12   0   0 187296. 6987.85  30
  12   0   0 188132. 6957.84   2
 -12   0   0 193545. 7011.36   1
  12   0   0 183245. 7054.16   4
  12   0   0 189520. 6965.18  32
  12   0   0 179812. 6954.96   6
 -12   0  -1-33.7607 238.322  23
  12   0  -1 245.853 220.431  11
  12   0   1 422.222 307.490   4
 -12   0  -1 46.7962 159.981   2
 -12   0   1-263.073 208.402   1
  12   0  -1 85.3086 150.561   9
  12   0  -1 160.483 190.031   3
  12   0  -1 56.4902 145.347   2
  12   0  -1 101.670 129.977  37
  12   0   1-44.1889 129.959   2
 -12   0  -1-140.099 324.615  30
 -12   0   1-167.944 187.888  30
 -12   0  -1 360.405 310.473  29
 -12   0  -1 25.2478 223.746   1
 -12   0   1-176.869 175.551  29
  12   0   1-65.5501 160.419  26
  12   0  -1 36.7688 125.747   6
  12   0   1 59.1906 249.340  42
  12   0   1-133.920 163.157  25
  12   0  -1 185.986 232.215  32
  12   0  -2 100025. 3470.01  20
 -12   0  -2 92889.7 3469.70  20
  12   0  -2 95354.5 3483.33   9
  12   0  -2 96085.2 3467.83  15
  12   0   2 86246.7 3524.57   1
 -12   0   2 96941.5 3480.26  30
  12   0   2 95421.2 3516.68  17
 -12   0  -2 92644.4 3550.83  29
 -12   0   2 96855.0 3479.41  29
 -12   0  -2 86243.6 3466.36  15
  12   0   2 92473.1 3481.74   2
  12   0   2 99091.1 3485.99  26
 -12   0   2 96302.3 3595.14   7
  12   0  -2 93732.1 3486.21  26
 -12   0  -2 93362.0 3553.95  30
  12   0   2 97890.1 3485.82  25
 -12   0  -2 92805.4 3520.22  14
 -12   0  -2 90390.1 3482.10   2
  12   0  -2 93232.6 3486.18  25
 -12   0  -2 91751.7 3518.23  13
  12   0  -2 98897.3 3516.11  32
  12   0   2 77991.4 3520.62   4
 -12   0  -2 94906.9 3487.43  23
 -12   0   2 96023.4 3513.56   1
  12   0  -2 95919.1 3481.45   6
 -12   0  -3 90.0180 249.060  20
  12   0  -3-144.255 340.770  32
 -12   0  -3-195.275 502.127  30
  12   0   3 249.830 291.266  17
 -12   0  -3 34.2476 476.921  29
 -12   0  -3-17.1683 193.698  15
  12   0  -3-94.3809 184.602   6
 -12   0   3-79.6906 188.877   1
 -12   0  -3 90.6009 183.613   2
  12   0   3-103.549 177.588  26
  12   0   3 3.97589 174.851   2
  12   0  -3-39.1572 197.648  26
 -12   0  -3-5.33164 560.976  14
  12   0   3 198.394 179.341  25
  12   0  -3-69.4259 134.792   9
 -12   0  -3-53.2096 531.822  13
  12   0   3 118.281 238.793   1
  12   0  -3-78.3455 202.169  25
 -12   0  -3-66.3054 298.017  23
  12   0   4 51922.4 2253.02  26
  12   0  -4 60911.5 2269.80   6
  12   0  -4 67523.8 2268.31  20
 -12   0  -4 53214.4 2374.19  29
  12   0   4 59145.1 2303.40  17
  12   0  -4 64666.7 2263.03  15
 -12   0  -4 64868.6 2262.62  15
  12   0  -4 62113.8 2321.78  32
  12   0   4 52547.9 2253.63  25
 -12   0  -4 58780.1 2351.27  14
 -12   0  -4 57934.2 2341.99  13
 -12   0  -4 52895.5 2382.18  30
 -12   0  -4 57797.7 2285.86  23
 -12   0  -5-31.9454 270.855  20
  12   0   5-185.986 295.394  17
 -12   0  -5 78.6169 246.705  15
  12   0  -5 29.3211 17.8564   6
 -12   0  -5 152.926 613.768  14
 -12   0  -5 101.764 600.270  13
 -12   0  -5-1085.65 354.685  23
 -12   0  -6 49.7544 244.833  20
  12   0   6-217.740 247.891  17
 -12   0  -6 55.1371 225.803  15
 -12   0  -6 78.1039 318.769  23
  12   2   0 91142.1 3534.90   9
 -12   2   0 104972. 3550.34   8
 -12  -2   0 95297.8 3588.30  29
 -12  -2   0 94452.1 3587.43  30
  12  -2   0 103379. 3561.20  26
 -12  -2   0 102160. 3840.56   7
  12  -2   0 91654.4 3593.78   1
  12   2   0 95969.6 3555.49  26
  12  -2   0 102784. 3560.51  25
  12   2   0 96423.4 3556.00  25
  12  -2   0 93411.7 3592.13   4
  12  -2   0 90685.3 3546.55   6
  12   2   0 91329.6 3566.23   2
  12  -2  -1-15.2952 140.651  19
 -12  -2  -1-43.6918 387.336  23
  12  -2  -1-36.3659 537.939  21
  12  -2  -1 48.5709 157.362   6
  12   2   1-50.0745 104.382   9
  12  -2   1 98.7849 291.329  48
  12   2  -1-16.4459 496.231  35
  12   2  -1 146.009 142.507   9
 -12  -2  -1-89.0162 271.171  20
 -12   2  -1-16.6756 125.416   2
  12  -2  -1-151.615 324.202   3
 -12  -2  -1-138.543 317.311  30
  12  -2   1-145.093 282.376  17
 -12   2   1 158.476 174.761   8
 -12  -2   1-428.603 321.143  30
  12  -2  -1-15.1228 190.307  17
  12  -2   1-326.039 263.205   1
 -12  -2  -1-197.275 285.227   2
 -12  -2  -1-163.285 309.555  29
 -12  -2   1-105.977 304.814  29
  12  -2  -1 13.1488 194.953   1
  12  -2  -1 129.281 176.094  26
  12  -2  -1 137.179 204.453  20
 -12  -2  -1 44.8355 265.905  15
  12  -2  -1-140.241 199.939  15
  12   2   1 186.418 162.826  26
  12   2  -1-249.888 209.495  26
 -12  -2   1-824.182 870.797   7
 -12   2  -1 37.6222 367.062  14
  12   2   1 107.528 198.421   2
  12  -2  -1-26.4121 180.219  25
 -12   2  -1-174.759 361.002  13
  12   2   1 48.1540 168.830  25
  12  -2   1-291.129 185.267   4
  12   2  -1-137.269 217.270  25
  12  -2  -1 153.714 229.988   4
 -12   2  -1 40.5492 191.315  23
 -12  -2  -2 71239.6 3591.91   1
  12  -2  -2 89439.1 3594.80   3
  12  -2  -2 100630. 3567.42   9
  12  -2  -2 92813.6 3554.73  20
 -12  -2  -2 97474.2 3566.45  20
  12  -2  -2 99886.5 3577.65  32
  12  -2  -2 96790.5 3571.47  37
  12  -2  -2 90422.1 3575.11   1
 -12  -2  -2 95943.2 3624.79  30
  12   2   2 97877.8 3580.78  19
 -12  -2  -2 99704.6 3626.91  29
  12  -2  -2 91737.5 3554.39  15
  12   2   2 104130. 3550.54   8
 -12   2   2 100068. 3610.98   3
  12  -2   2 93437.0 3593.35  26
  12  -2  -2 93291.0 3560.57  26
  12   2   2 97890.9 3558.13  26
  12  -2  -2 99351.5 3578.72  42
  12   2   2 98236.7 3590.34  42
  12  -2   2 94924.8 3594.67  25
 -12   2  -2 106727. 3602.17  14
  12  -2  -2 93891.6 3560.79  25
  12   2   2 98220.7 3557.92  25
  12  -2   2 97149.0 3579.54   4
 -12  -2  -2 97352.6 3566.34  15
 -12   2  -2 109697. 3603.47  13
  12  -2   2 92599.8 3623.65  17
  12  -2  -2 96101.9 3563.83   6
  12  -2   2 101801. 3657.88  24
 -12  -2  -2 95918.1 3594.62  23
 -12  -2  -2 90696.8 3586.62   2
 -12  -2  -3-85.6758 369.061  23
  12  -2  -3 112.771 200.339  42
  12  -2  -3-84.4168 201.157  20
 -12  -2  -3 57.4081 234.772  20
  12  -2  -3-18.9157 193.021  37
  12  -2  -3 16.1275 190.292   9
  12  -2  -3-15.5056 253.513  32
  12  -2  -3-59.6814 173.306   6
  12   2   3-45.9817 199.653  19
  12  -2  -3-91.6095 199.829  15
 -12  -2  -3-38.9862 231.451  15
  12  -2  -3 115.986 165.438  26
  12  -2  -3-130.443 168.442  25
  12  -2  -4 39720.6 1470.28  20
  12  -2  -4 37719.7 1480.86  37
  12  -2  -4 37917.5 1466.72  15
  12  -2  -4 38522.3 1460.88  26
  12  -2  -4 39622.4 1461.77  25
  12   2   4 38669.2 1478.49  19
  12  -2  -4 39509.6 1468.26   6
 -12  -2  -5 85.9398 371.063  23
  12  -2  -5-224.497 274.281  32
 -12  -2  -5-48.2500 550.583  30
  12   2   5-28.9928 194.093  19
  12  -2  -5-15.3381 243.467  20
  12  -2  -5 70.3182 239.978  15
 -12  -2  -5 30.1788 257.805  15
 -12  -2  -5-311.531 534.301  29
 -12  -2  -5-48.0465 262.097  20
  12  -2  -6 21127.8 810.373   6
  12  -2  -6 18773.8 825.235  20
 -12  -2  -6 20654.8 832.193  20
  12  -2  -6 21733.4 850.836  32
 -12  -2  -6 20365.3 830.396  15
  12  -2  -6 19971.5 821.640  15
  12  -2  -6 19960.5 823.003  37
 -12  -2  -7-61.7082 378.497  23
 -12  -2  -7 128.177 278.200  20
  12  -2  -7 392.565 211.845  37
  12  -2  -7-117.656 262.407  32
 -12  -2  -7 179.212 492.974  30
 -12  -2  -7 393.086 476.559  29
  12  -2  -7 39.3531 253.433  15
 -12  -2  -7 14.6047 275.941  15
  12  -2  -7-115.079 134.606   6
  12  -2  -7 144.968 264.623  20
 -12  -2  -8 84.7630 251.247  20
 -12  -2  -8 152.615 249.456  15
  12  -4   0 59470.3 2383.50  48
  12  -4   0 65547.4 2371.32  26
  12  -4   0 65993.1 2371.07  25
  12  -4   0 60911.0 2367.11   6
  12   4   1-340.095 283.075  11
  12  -4  -1-144.084 204.144   6
 -12  -4  -1-18.5252 42.8076  20
  12  -4  -1-28.5668 227.352  17
 -12   4   1 273.758 234.829   8
  12  -4  -1-161.368 195.132  26
 -12  -4  -1-6.22219 34.7938  15
  12  -4  -1-69.9147 196.510  25
  12  -4  -2 41341.8 1419.12   9
  12  -4  -2 32812.9 1441.72  20
 -12   4   2 37029.0 1431.97   8
  12  -4  -2 32671.3 1441.09  15
  12  -4  -2 38033.0 1413.86  26
 -12  -4  -2 36091.1 2001.34   7
  12  -4  -2 38025.6 1414.28  25
  12  -4  -2 39657.2 1430.55   6
  12   4   2 38118.9 1446.52  11
 -12  -4  -3 299.773 441.626  23
  12  -4  -3-4.17102 190.950   6
 -12  -4  -3 2834.69 442.186  29
 -12  -4  -3 93.9809 313.159  20
  12  -4  -3 160.569 275.315  20
 -12  -4  -3 2237.29 444.169  30
 -12   4   3-293.779 230.544   8
 -12  -4  -3 74.2596 311.340  15
  12  -4  -3 40.1022 270.467  15
 -12  -4  -3-1893.24 1266.45   7
  12  -4  -3 152.106 172.484   9
  12   4   3 15.3700 259.212  11
  12  -4  -4 28304.7 1126.01  20
 -12   4   4 29172.1 1124.30   8
  12  -4  -4 29139.6 1125.60  15
 -12  -4  -4 28494.2 1768.56   7
  12  -4  -5-53.9229 265.334  20
 -12  -4  -5 325.677 487.937  30
  12  -4  -5 93.4876 191.059   6
 -12  -4  -5 155.967 470.186  29
  12  -4  -5 387.104 266.247  15
 -12  -4  -5-130.163 290.634  15
 -12  -4  -5 164.950 293.224  20
 -12  -4  -5-355.337 1220.70   7
 -12   4   5-104.159 243.853   8
  12  -4  -6 11394.3 515.339  20
 -12  -4  -6 10428.4 526.410  20
 -12   4   6 11049.6 513.485   8
 -12  -4  -6 8787.91 656.748  29
  12  -4  -6 11084.1 512.230  15
 -12  -4  -6 10476.3 525.211  15
 -12  -4  -6 8556.56 676.223  30
  12  -4  -6 11901.9 479.858   6
 -12  -4  -7 65.0424 418.575  23
  12  -4  -7 111.618 271.832  15
 -12  -4  -7 390.902 474.149  29
  12  -4  -7-358.125 191.262   6
  12  -4  -7 49.4561 278.146  20
 -12  -4  -7-35.1211 287.862  15
 -12  -4  -7 973.010 489.673  30
 -12   4   7-248.378 251.624   8
 -12  -4  -7-65.6426 290.748  20
  12  -6  -1-27.6671 210.294   6
 -12  -6  -2 277.008 451.035  30
 -12  -6  -2-193.033 440.638  29
  12  -6  -3 200.340 195.463   6
 -12  -6  -3 461.821 292.924  20
 -12  -6  -3-230.309 386.970  30
 -12   6   3 128.741 244.750   8
 -12  -6  -3-233.668 385.491  29
 -12  -6  -3 117.784 292.515  15
  12  -6  -3 31.9065 118.885  15
  12  -6  -3 31.7404 115.635  20
 -12  -6  -4 8730.97 526.727  20
  12  -6  -4 9908.31 513.166  20
 -12   6   4 9370.03 465.321   8
 -12  -6  -4 9586.33 581.347  29
 -12  -6  -4 10100.3 587.260  30
 -12  -6  -4 8007.80 523.359  15
  12  -6  -4 9783.81 508.959  15
  12  -6  -4 10976.8 446.657   6
 -12  -6  -5 5.86946 337.128  20
  12  -6  -5 101.280 187.360   6
 -12  -6  -5 100.168 430.652  30
 -12   6   5 28.3008 238.216   8
 -12  -6  -5-279.332 421.996  29
 -12  -6  -5 53.0967 335.635  15
  12   6  -6 558.025 764.674  12
  13  -1   0 90.5786 125.768   6
  13   1   0 85.3760 129.988   9
  13  -1   0 164.908 262.997  42
  13   1   0 209.741 243.444  32
 -13   1   0 132.492 302.592  30
  13   1   0 122.020 126.424   3
  13  -1   0-227.060 175.230  19
  13  -1   0-123.365 265.988   3
 -13  -1   0 216.133 264.408  30
 -13   1   0 35.9999 297.221  29
 -13   1   0 23.6037 136.224   8
 -13  -1   0 118.525 258.445  29
  13   1   0 15.5261 172.432  26
  13  -1   0 327.451 394.547   5
 -13  -1   0-80.5689 255.397   1
  13   1   0-7.71695 174.695  25
  13  -1   0-104.192 229.952   1
  13   1   0-140.310 169.356   2
  13   1   0-21.4564 248.186  11
  13  -1   0 20.0928 296.238   4
  13  -1  -1-72.7638 205.828  11
  13   1  -1 279.830 181.502  11
 -13  -1  -1-21.7540 325.009  23
  13  -1   1-19.7082 115.873   6
  13  -1   1 62.7612 135.918   2
  13   1   1 178.722 262.869  42
  13   1  -1 91.1401 151.180   9
  13  -1  -1-10.2051 144.756  37
  13   1   1 117.200 159.498   2
  13  -1  -1 99.2977 139.420   6
 -13  -1  -1 22.8269 210.068  20
  13   1  -1-4.82727 220.569   2
  13   1  -1-273.601 324.757  32
 -13  -1  -1 258.787 326.527  30
  13  -1  -1 262.693 258.197   3
 -13   1  -1 312.617 390.605  30
  13   1   1-26.9483 194.749  19
  13  -1  -1 190.967 148.905  19
  13  -1  -1 50.9603 194.342  32
 -13  -1   1 83.6855 239.949  30
  13  -1   1 68.2060 260.314  17
 -13   1  -1 129.669 384.366  29
 -13  -1  -1-61.4206 312.351  29
 -13  -1   1-16.8624 246.576  29
  13  -1   1 129.805 191.726  26
 -13  -1   1-34.2851 903.351   7
 -13  -1  -1 17.8951 211.431  15
  13  -1  -1 180.636 170.555  26
 -13  -1  -1 374.714 229.884   2
  13   1   1 130.018 157.360  26
  13   1  -1 73.1866 192.914  26
  13  -1  -1 50.5360 260.263  42
  13  -1   1 72.4610 422.061   5
  13  -1  -1 211.804 337.374   5
 -13   1  -1 111.931 135.778   2
 -13   1  -1 102.112 410.393  14
  13  -1   1 46.1033 197.203  25
  13  -1  -1 320.971 178.528  25
  13   1   1 38.6014 166.335  25
  13   1  -1-68.5900 197.018  25
 -13   1  -1-129.186 402.162  13
  13  -1   1-265.899 250.996   4
 -13   1  -1 39.6563 196.254  23
 -13  -1  -2 179.443 318.310  23
  13  -1   2-339.355 165.542   2
 -13  -1  -2 97.4282 209.441   2
  13  -1   2-110.268 232.176  48
 -13  -1  -2-27.0626 185.377  20
 -13  -1  -2-87.5215 181.855  15
  13  -1  -2-41.0744 165.019  37
  13   1  -2-141.496 166.147   9
  13  -1  -2-206.178 246.838  32
  13  -1  -2-132.142 158.378   6
 -13  -1  -2-100.089 390.029  30
 -13   1  -2-152.166 472.022  30
  13   1   2-70.7458 199.353  19
  13   1   2 244.424 164.837   2
  13  -1  -2-12.0588 59.7618   2
 -13   1   2 151.844 215.981   3
 -13  -1   2 187.617 249.360  30
 -13   1  -2-345.969 448.141  29
 -13  -1  -2-181.421 376.759  29
  13  -1  -2-111.330 139.267  15
 -13   1  -2 47.6596 152.539   2
 -13  -1   2 74.2456 240.219  29
  13  -1   2 65.2331 207.334  26
  13   1   2-12.8305 151.201  26
  13   1   2-201.527 267.218  42
  13  -1  -2 8.12452 145.514  20
  13  -1  -2-228.580 175.600  26
  13  -1  -2 39.2397 252.125   5
 -13  -1  -2-93.5921 236.029   1
 -13   1  -2 40.1303 494.032  14
  13  -1   2-9.92055 208.089  25
  13  -1  -2-272.179 248.587  42
  13   1   2-92.5048 160.738  25
 -13   1  -2-133.315 468.970  13
  13  -1  -2-108.183 177.266  25
  13  -1   2 340.662 239.823   1
  13  -1   2-360.782 224.132   4
 -13   1  -2 32.2313 239.792  23
 -13  -1  -3 85.6458 330.431  23
  13  -1   3 132.974 127.143   2
 -13   1  -3-24.7523 215.140  20
 -13   1  -3-302.249 560.869  30
 -13  -1  -3 168.719 209.309  20
  13  -1  -3 368.577 194.758   9
  13  -1  -3 377.976 280.512  32
  13   1   3 181.043 212.652  19
  13  -1  -3 214.273 200.562  37
 -13   1   3 203.381 264.295   3
 -13  -1  -3 463.227 464.337  30
  13  -1   3-43.4704 322.886  17
  13  -1  -3 147.308 179.559   6
 -13   1  -3-149.934 536.777  29
 -13  -1  -3 128.329 454.729  29
 -13   1  -3-96.5285 197.608  15
 -13   1  -3 140.085 182.067   2
 -13  -1  -3 171.599 202.800  15
  13  -1   3 163.447 218.936  26
  13   1   3 217.534 148.363  26
  13  -1  -3 282.434 191.133  26
 -13   1  -3 227.368 569.184  14
  13  -1   3 429.090 225.758  25
  13   1   3-138.441 155.215  25
 -13   1  -3-323.866 553.110  13
  13  -1  -3 281.216 194.979  25
 -13   1  -3 67.9112 302.419  23
 -13  -1  -4-211.721 349.163  23
 -13   1  -4 145.631 217.334  20
  13  -1  -4-326.041 228.934  20
  13  -1  -4-231.896 296.616  32
  13  -1   4 234.340 319.084  17
 -13  -1  -4-159.086 233.705  20
 -13  -1  -4-104.370 489.834  30
  13  -1  -4-217.507 200.582   6
 -13  -1  -4-161.122 463.592  29
 -13   1  -4 32.6086 206.282  15
  13   1   4-142.711 205.981  19
  13  -1  -4-338.308 211.845  15
 -13  -1  -4-69.7948 226.305  15
  13  -1  -4 5.43295 208.543  37
  13  -1   4 252.851 204.513  26
  13  -1  -4 11.8586 108.707  26
 -13   1  -4-50.9337 537.870  14
  13  -1   4-79.9853 213.413  25
 -13  -1  -4 274.998 584.786  14
 -13   1  -4 319.338 537.822  13
 -13  -1  -4-189.332 566.756  13
  13  -1  -4-63.2765 111.392  25
 -13   1  -4-40.3738 322.295  23
 -13  -1  -5-200.850 362.968  23
  13  -1  -5-143.558 246.879  20
 -13  -1  -5 82.4535 252.578  20
  13  -1  -5 23.3613 224.125  37
  13  -1  -5 72.6947 308.154  32
  13   1   5-67.9427 202.605  19
  13  -1  -5 176.742 229.571  15
 -13  -1  -5 75.6024 241.988  15
  13  -1  -5 62.7262 197.747   6
 -13  -1  -6 91.1590 374.922  23
  13  -1  -6 142.534 267.561  20
  13  -1  -6 223.510 296.906  32
  13   1   6 154.179 202.222  19
 -13  -1  -6 277.528 537.275  30
 -13  -1  -6 183.361 514.536  29
  13  -1  -6-69.8912 246.013  15
 -13  -1  -6 130.768 256.558  15
 -13  -1  -6 40.6476 264.019  20
 -13  -1  -7 25.1066 346.746  23
 -13  -1  -7-41.4850 243.307  15
 -13  -1  -7-114.617 564.593  14
 -13  -1  -7-140.213 535.620  13
 -13  -1  -7 186.157 253.260  20
  13   3   0-307.543 280.008  11
  13  -3   0 12.5935 183.085   6
  13   3   0 312.876 386.459  35
  13  -3   0-353.395 268.920  17
 -13  -3   0 207.897 337.608  29
 -13   3   0 4.22073 12.8461   8
 -13  -3   0 8.58609 343.135  30
  13  -3   0-4.93017 214.107  26
 -13  -3   0 452.958 1197.35   7
 -13   3   0-196.105 411.242   5
  13  -3   0 176.465 220.892  25
  13  -3  -1 212.707 187.101   6
  13  -3   1 173.050 339.147  48
 -13  -3  -1 215.192 251.232  20
 -13  -3  -1 261.844 354.439  30
  13  -3   1-230.658 287.754  17
 -13  -3  -1 61.7220 348.896  29
  13  -3  -1-131.756 242.758   1
  13  -3   1 487.915 249.757  26
  13  -3  -1 250.977 189.614  26
 -13  -3  -1 1174.76 1252.75   7
 -13  -3  -1 153.458 245.592  15
  13   3   1 229.908 181.980  26
 -13   3   1 277.399 214.977   8
  13  -3   1 558.494 256.466  25
  13  -3  -1 55.3395 194.339  25
  13   3   1-32.3081 188.223  25
  13   3   1-187.861 286.052  11
 -13  -3  -2 115.294 434.357  23
  13  -3  -2-11.5570 178.491   6
 -13  -3  -2 168.328 325.495  20
  13  -3  -2 116.500 272.261  20
 -13  -3  -2 418.253 387.717  30
 -13   3   2-204.519 206.135   8
 -13  -3  -2 92.2542 376.361  29
  13  -3  -2 202.860 180.159   9
 -13  -3  -2-311.916 1247.78   7
  13  -3  -2-42.2301 169.491  26
  13  -3  -2 137.473 270.947  15
  13   3   2 34.8313 267.620  42
 -13  -3  -2 343.477 322.753  15
  13  -3  -2 41.9880 175.729  25
  13  -3  -2 57.2694 196.239   1
 -13  -3  -3-17.9782 416.850  23
  13  -3  -3-215.899 526.013  21
  13  -3  -3 257.453 187.189   9
  13  -3  -3 142.500 242.505  20
  13  -3  -3 67.9016 179.065   6
 -13  -3  -3 666.813 1159.92   7
  13  -3  -3 168.811 240.522  15
 -13  -3  -3 95.0899 283.729  15
  13  -3  -3 117.795 153.060  26
 -13  -3  -3-73.4196 284.509  20
  13  -3  -3-181.216 157.067  25
 -13   3   3 346.015 223.020   8
 -13  -3  -4-55.3102 471.608  23
  13  -3  -4 90.2080 203.058  37
  13  -3  -4 76.5022 238.115  20
 -13  -3  -4-55.8114 301.981  20
  13  -3  -4-12.7297 74.1839   9
  13  -3  -4-28.3427 182.121   6
 -13  -3  -4 115.049 449.377  30
 -13  -3  -4 41.6859 430.805  29
  13  -3  -4-113.917 235.254  15
 -13  -3  -4-38.4004 291.660  15
 -13  -3  -5 170.874 410.103  23
  13  -3  -5 22.6782 245.782  20
  13  -3  -5 49.3943 259.205  32
 -13  -3  -5-11.5453 494.499  30
 -13  -3  -5 492.582 480.557  29
  13  -3  -5 145.464 242.822  15
 -13  -3  -5-98.9027 277.126  15
 -13  -3  -5 4.52527 284.031  20
 -13  -3  -6-245.527 404.798  23
  13  -3  -6 237.866 260.430  20
 -13  -3  -6-190.341 284.641  20
  13  -3  -6 246.165 207.413  37
 -13  -3  -6 206.790 514.214  30
  13  -3  -6 16.7453 259.650  32
 -13  -3  -6 459.045 503.415  29
  13  -3  -6-221.975 207.389   6
  13  -3  -6-238.802 252.821  15
 -13  -3  -6-212.680 284.101  15
 -13  -3  -7-447.658 422.679  23
  13  -3  -7 506.533 207.907  37
  13  -3  -7 86.5478 265.279  20
 -13  -3  -7-4.91355 289.785  20
  13  -3  -7-194.176 257.848  32
 -13  -3  -7 12.3394 494.213  30
 -13  -3  -7 293.441 472.522  29
  13  -3  -7-269.087 261.473  15
  13  -3  -7 218.300 195.448   6
 -13  -3  -7 48.8125 285.596  15
  13  -5   0-32.4911 203.403   6
  13  -5   0 145.833 201.123  25
  13   5   1-17.3822 39.4384  11
  13  -5  -1 36.3703 214.821   6
  13  -5  -1 80.6956 192.127  26
 -13   5   1-63.5089 78.8525   8
  13  -5  -1-59.0652 191.525  25
  13   5   2 175.628 263.015  11
  13  -5  -2 4.78368 200.973   6
 -13  -5  -2 302.960 402.340  30
 -13   5   2-226.625 236.646   8
 -13  -5  -2-20.4952 396.029  29
 -13  -5  -2 6.08338 216.652  20
 -13  -5  -2-6.12718 210.248  15
 -13  -5  -2 28.1310 67.6863   7
 -13  -5  -3 46.0763 346.191  20
  13  -5  -3 354.754 307.310  20
 -13  -5  -3 70.9895 422.295  30
 -13   5   3 13.3100 237.039   8
 -13  -5  -3-347.679 407.360  29
 -13  -5  -3 110.051 338.278  15
  13  -5  -3 394.521 306.991  15
 -13  -5  -3-135.856 742.807   7
  13   5   3 245.784 259.699  11
 -13  -5  -4-462.065 349.465  20
 -13  -5  -4 147.593 410.047  30
 -13   5   4 127.037 239.666   8
 -13  -5  -4-277.710 391.533  29
 -13  -5  -4-300.252 345.095  15
  13  -5  -4-193.014 309.617  15
  13  -5  -4 276.631 188.094   6
  13  -5  -4-89.1057 306.971  20
  13   5   4 293.605 251.241  11
  13  -5  -5-63.7853 192.814   6
 -13  -5  -5 281.673 427.742  30
 -13  -5  -5 399.672 320.077  20
 -13   5   5-76.8177 238.852   8
 -13  -5  -5 457.300 418.660  29
 -13  -5  -5-15.7833 320.914  15
 -13  -5  -5 1058.42 1096.25   7
 -13  -5  -6-210.001 439.718  23
 -13  -5  -6-273.730 313.142  20
 -13   5   6 298.336 239.980   8
 -13  -5  -6 99.8131 480.687  30
  13  -5  -6 222.744 186.772   6
 -13  -5  -6 21.9956 458.558  29
 -13  -5  -6 94.7689 312.143  15
 -13   7   3-55.0171 109.323   8
  13  -7  -3-69.5278 190.353   6
  13  -7  -4-44.5494 191.769   6
 -13  -7  -4 6.02010 100.873  20
 -13  -7  -4 332.785 377.289  30
 -13  -7  -4-210.717 380.271  29
 -13   7   4 293.170 234.710   8
 -13  -7  -4-12.1194 91.7487  15
  14   0   0 43368.5 1538.42  37
  14   0   0 39947.6 1545.02  32
 -14   0   0 39637.2 1581.31  30
  14   0   0 41995.6 1568.53  19
 -14   0   0 41203.4 1582.36  29
  14   0   0 43291.3 1558.48  26
 -14   0   0 38595.7 1600.02   1
  14   0   0 40733.0 1535.22   2
  14   0   0 41840.2 1558.19  25
  14   0   0 42610.5 1671.41   4
  14   0   0 45526.0 1569.14   3
  14   0   0 39218.3 1569.52  11
  14   0   0 40046.0 1534.17   6
  14   0  -1-464.152 324.324   4
  14   0   1-57.1725 334.804   4
 -14   0  -1-113.322 266.298  23
  14   0  -1 109.846 160.815   9
 -14   0  -1 178.420 179.480   2
  14   0  -1 3.14376 136.257  37
  14   0   1-48.5568 138.842   2
  14   0  -1-192.590 208.349  32
 -14   0  -1 226.570 335.497  30
  14   0   1-208.322 283.288  42
 -14   0  -1-69.2937 240.430   1
  14   0  -1-71.8115 136.352   6
 -14   0   1 244.965 225.039   1
 -14   0  -1-143.154 327.405  29
  14   0  -1-85.7770 195.498   3
 -14   0   1-187.355 206.365  29
  14   0   1 238.839 172.346  26
 -14   0   1-172.361 209.340  30
  14   0   1-163.513 175.816  25
  14   0  -1 37.1767 128.187   2
  14   0  -2 20516.3 679.192  20
  14   0  -2 16910.0 684.696   9
 -14   0  -2 17475.2 844.556  30
 -14   0  -2 17300.0 833.141  29
  14   0  -2 15556.5 659.508  15
  14   0   2 17009.3 682.890   2
  14   0   2 17087.3 688.381  26
  14   0  -2 16946.7 694.731  26
  14   0  -2 18052.8 746.251  32
  14   0   2 17330.5 691.134  25
  14   0  -2 18067.0 698.272  25
 -14   0  -2 17203.3 692.133   2
 -14   0   2 14932.3 721.230   1
  14   0   2 15057.4 769.796   4
 -14   0  -2 17902.2 718.280  23
  14   0  -2 18203.2 686.474   6
  14   0   3 164.189 298.986  17
 -14   0  -3-242.000 200.612  20
  14   0  -3-235.255 338.606  32
 -14   0  -3-217.394 509.474  29
 -14   0  -3-125.813 185.469  15
  14   0  -3 8.14237 190.179   6
  14   0   3-321.063 190.411  26
  14   0  -3-42.9003 179.894   9
 -14   0  -3-57.5524 528.302  30
  14   0  -3-136.878 198.165  26
 -14   0  -3-69.2053 556.169  14
  14   0   3 199.549 192.324  25
 -14   0  -3 356.898 540.832  13
  14   0  -3-17.6701 211.305  25
 -14   0  -3 153.779 302.873  23
  14   0  -4 15780.9 627.294   6
  14   0  -4 15476.7 715.039  32
  14   0   4 14699.2 689.271  17
 -14   0  -4 13617.2 833.031  30
  14   0  -4 15965.4 625.964  15
  14   0   4 13383.6 609.919  26
 -14   0  -4 14844.2 827.383  29
  14   0   4 13556.1 611.572  25
 -14   0  -4 15167.8 846.998  14
 -14   0  -4 15214.3 831.761  13
 -14   0  -4 14937.6 682.541  23
 -14   0  -5-91.7307 249.370  20
 -14   0  -5-281.928 549.778  30
  14   0   5-192.396 303.803  17
 -14   0  -5-93.1660 521.679  29
 -14   0  -5-11.5515 231.682  15
  14   0  -5 4.83983 13.7790   6
 -14   0  -5 151.490 616.425  14
 -14   0  -5 107.102 591.744  13
 -14   0  -5-103.969 354.960  23
 -14   0  -6 41.4176 240.771  20
 -14   0  -6 42.4985 228.199  15
 -14   0  -6 256.497 541.357  14
 -14   0  -6 301.932 519.235  13
 -14   0  -6 64.2403 320.210  23
  14   2   0 17941.2 567.808   9
 -14  -2   0 17975.7 684.673  30
 -14  -2   0 18071.0 684.890  29
 -14  -2   0 17981.1 1278.34   7
  14  -2   0 19690.8 613.408  26
  14   2   0 17449.5 604.523  26
  14  -2   0 18883.0 615.661  25
  14   2   0 17430.2 605.766  25
  14  -2   0 17952.6 586.164   6
  14  -2   0 17276.9 634.808  17
  14   2   0 17198.1 619.260   2
  14  -2   1-38.5261 158.769   6
 -14  -2  -1-370.967 407.079  23
  14  -2  -1-17.8576 660.965  21
  14   2   1-129.563 118.087   9
  14  -2   1-18.1170 279.721  48
  14   2  -1-77.0254 153.176   9
 -14  -2  -1-481.822 281.794  20
  14   2  -1-107.435 243.648   2
  14  -2  -1 506.842 325.899   3
  14  -2  -1-289.344 231.851   1
 -14  -2  -1 149.474 345.041  30
  14  -2   1-304.950 288.636  17
 -14  -2   1-379.668 327.562  30
 -14   2   1 182.772 181.313   8
 -14  -2  -1 95.0302 300.634   2
 -14  -2  -1-648.799 351.392  29
 -14  -2   1-30.0244 311.835  29
  14  -2  -1 57.0565 193.462  26
 -14  -2  -1-267.385 281.034  15
  14   2   1-169.591 185.495  26
  14  -2  -1-192.548 168.818   6
  14   2  -1-62.9082 217.916  26
 -14  -2   1-1043.87 1065.92   7
  14   2   1-25.4530 184.922   2
 -14   2  -1 42.5264 396.317  14
  14  -2  -1-20.2207 203.351  25
 -14   2  -1-84.6453 385.395  13
  14   2   1-150.293 187.861  25
  14   2  -1-135.580 223.373  25
  14  -2   1-143.913 223.027   4
  14   2   1-438.582 278.072  11
  14  -2  -2 21226.0 1100.00  21
  14  -2  -2 24678.0 903.405   9
 -14  -2  -2 21805.9 912.432  20
  14  -2   2 23247.0 928.509  48
  14  -2  -2 23894.4 928.644  42
  14   2   2 22217.9 937.612  42
  14  -2  -2 24413.5 907.321  37
 -14  -2  -2 23852.7 1006.73  30
  14   2   2 22564.5 918.907  19
  14  -2   2 22074.3 981.866  17
 -14  -2  -2 24427.3 1005.30  29
 -14  -2  -2 22567.4 912.239  15
  14  -2   2 24051.7 933.645  26
  14  -2  -2 25189.5 898.548  26
  14   2   2 23162.6 891.284  26
  14  -2   2 24580.3 936.010  25
 -14   2  -2 24074.8 998.907  14
  14  -2  -2 24614.0 899.155  25
  14   2   2 23863.8 892.659  25
  14  -2   2 21819.0 909.501   4
 -14   2  -2 24968.7 998.974  13
  14  -2  -2 25185.8 922.456  32
  14  -2  -2 24336.9 897.658   6
 -14   2  -2 23711.6 912.319  23
 -14  -2  -2 23485.3 974.147  23
 -14  -2  -3-280.432 369.879  23
  14  -2  -3-134.115 225.728  42
 -14  -2  -3-13.9027 240.343  20
  14  -2  -3-107.836 194.533   9
  14  -2  -3 33.9868 180.971   6
  14   2   3-5.37850 204.861  19
 -14  -2  -3 111.705 431.640  30
  14  -2   3-19.2160 311.609  17
 -14  -2  -3 30.3638 417.191  29
  14  -2  -3-74.5753 195.061  15
 -14  -2  -3 76.0232 235.312  15
  14  -2   3 30.2724 222.648  26
  14  -2  -3-43.4340 173.667  26
  14  -2  -3 10.0815 195.498  20
 -14   2  -3 89.4103 465.897  14
  14  -2  -3-4.77120 189.505  37
  14  -2   3 5.98324 231.636  25
 -14   2  -3 55.9908 465.344  13
  14  -2  -3-225.751 260.777  32
  14  -2  -3-212.523 181.986  25
 -14   2  -3 4.10442 248.950  23
  14  -2  -4 7962.26 260.880  20
  14  -2  -4 8614.77 274.690  37
  14  -2  -4 8146.15 326.974  32
  14   2   4 7390.70 270.761  19
  14  -2  -4 7954.24 260.114  15
  14  -2  -4 6573.83 226.005  26
  14  -2  -4 6626.07 230.837  25
  14  -2  -4 8068.57 247.045   6
 -14  -2  -5-102.819 396.313  23
  14  -2  -5-43.6631 209.501  37
  14  -2  -5-23.5453 274.665  32
 -14  -2  -5 356.527 527.810  30
  14   2   5-155.396 200.115  19
  14  -2  -5-68.8610 198.816   6
 -14  -2  -5-61.0610 508.244  29
  14  -2  -5 6.78621 223.496  15
 -14  -2  -5-32.7888 253.675  15
 -14  -2  -5-45.6715 257.810  20
  14  -2  -5-144.144 230.222  20
  14  -2  -6 5661.29 357.768  20
 -14  -2  -6 2568.55 599.544  30
  14  -2  -6 5888.40 349.864  15
 -14  -2  -6 3015.84 582.136  29
  14  -2  -6 5831.33 391.909  32
 -14  -2  -6 5946.38 469.820  23
 -14  -2  -7-149.251 403.750  23
 -14  -2  -7-38.3904 477.686  29
  14  -2  -7 17.2894 209.397  37
  14  -2  -7 151.004 257.005  32
 -14  -2  -7-77.4846 497.538  30
 -14  -2  -7-50.9478 263.915  15
  14  -2  -7-97.0801 122.492   6
 -14  -2  -7-506.671 267.725  20
  14   4   0 6.42042 4.92864  11
  14  -4   0 273.958 267.472  17
 -14  -4   0 85.1895 326.868  30
 -14  -4   0 362.944 331.502  29
  14  -4   0 16623.3 332.085  26
  14  -4   0 16018.2 330.127  25
  14  -4   0 16065.6 303.068   6
  14   4   1-244.911 282.074  11
  14  -4  -1-51.7533 199.276   6
 -14  -4  -1 162.512 375.050  30
 -14   4   1 133.480 227.279   8
 -14  -4  -1-106.248 371.100  29
  14  -4   1 31.2976 213.890  26
  14  -4  -1-34.5795 196.967  26
  14  -4   1-123.667 215.745  25
  14  -4  -1 21.4894 201.976  25
  14  -4  -2 9019.25 373.544   9
 -14   4   2 7309.49 392.295   8
  14  -4  -2 8095.68 364.072  26
 -14  -4  -2 7340.62 1313.96   7
  14  -4  -2 7824.27 363.632  25
  14  -4  -2 8211.63 383.199   6
  14   4   2 7751.47 433.894  11
 -14  -4  -3-45.3021 439.699  23
  14  -4  -3-189.608 186.386   6
 -14  -4  -3 134.878 334.051  20
 -14  -4  -3-10.0120 421.797  30
 -14   4   3 327.905 224.927   8
 -14  -4  -3-30.2884 412.524  29
 -14  -4  -3-5.21743 330.415  15
 -14  -4  -3 462.134 1239.14   7
  14  -4  -3 15.0329 183.144   9
  14   4   3 248.506 268.372  11
 -14  -4  -4 2129.95 510.395  30
  14  -4  -4 15.9970 107.396   9
 -14   4   4 7934.13 290.968   8
 -14  -4  -4 4330.55 499.367  29
 -14  -4  -4 7116.06 1302.60   7
 -14  -4  -4 518.119 474.632  23
 -14  -4  -5 194.180 429.718  23
 -14   4   5-58.9516 248.580   8
 -14  -4  -5-162.243 503.817  30
  14  -4  -5 99.3695 188.985   6
 -14  -4  -5-195.495 474.248  29
 -14  -4  -5 93.6430 303.229  15
 -14  -4  -5-1152.51 1221.43   7
 -14  -4  -5-162.607 303.139  20
 -14  -4  -6 3159.69 460.279  23
 -14  -4  -6 2121.79 510.038  30
 -14   4   6 2961.03 284.377   8
 -14  -4  -6 2161.89 498.313  29
 -14  -4  -6 2524.41 315.901  15
 -14  -4  -6 2145.58 1206.21   7
 -14  -4  -6 2550.50 319.664  20
  14  -4  -6 2782.39 238.542   6
 -14  -4  -7-589.861 509.949  30
  14  -6  -1 222.923 214.552   6
  14   6   2-5.37030 5.77926  11
 -14  -6  -2 477.684 381.377  30
 -14  -6  -2 231.837 377.517  29
  14   6   3 335.728 236.698  11
 -14  -6  -3 48.5941 164.789  20
 -14  -6  -3-31.1560 416.176  30
 -14   6   3 108.540 236.965   8
 -14  -6  -3 20.9434 409.919  29
 -14  -6  -3 6.11643 159.884  15
 -14  -6  -4 2379.04 420.771  30
 -14   6   4 2778.63 269.812   8
 -14  -6  -4 2808.74 424.005  29
 -14  -6  -4 2242.97 355.326  15
 -14  -6  -4 2645.04 362.068  20
  14  -6  -4 2485.48 229.034   6
  14   6  -5-628.198 462.491  20
 -14  -6  -5 298.376 329.840  20
  14  -6  -5 4.28714 189.140   6
 -14  -6  -5 196.433 425.352  30
 -14   6   5 37.3760 235.206   8
  14   6  -5 602.173 445.446  15
 -14  -6  -5 628.120 419.420  29
 -14  -6  -5-369.172 329.952  15
  15   1   0-64.2986 142.312   9
  15  -1   0 291.051 277.459  42
  15  -1   0-179.698 125.348   6
  15   1   0 66.5115 199.108  32
  15  -1   0 38.4243 184.378  19
  15   1   0-198.272 135.237   3
 -15   1   0-106.905 329.420  30
 -15  -1   0-106.307 292.168  30
  15  -1   0-264.648 280.364   3
 -15   1   0-31.3392 306.818  29
 -15  -1   0 87.6472 283.959  29
  15   1   0 146.062 181.867  26
  15  -1   0-120.193 410.390   5
  15  -1   0 89.1293 225.942   1
  15   1   0-330.581 171.015   2
  15   1   0-169.397 188.690  25
  15   1   0-43.9032 260.471  11
  15  -1   0 101.973 298.087   4
  15  -1  -1 11389.9 478.922   9
  15   1  -1 11582.1 467.560   9
  15  -1  -1 10568.4 522.882   3
  15  -1  -1 11446.6 539.867  42
  15   1   1 11691.0 562.447  42
  15   1  -1 12913.6 576.690  32
  15  -1  -1 12028.1 468.239  37
  15  -1  -1 11651.6 491.135  32
 -15  -1   1 10981.2 550.978   1
  15  -1  -1 11077.2 478.791  19
 -15   1  -1 11149.7 639.976  30
 -15  -1  -1 11677.2 592.193  30
  15   1   1 11851.5 501.999  19
 -15  -1   1 12162.7 538.217  30
  15  -1   1 13003.0 547.288  17
 -15   1  -1 11128.7 626.861  29
 -15  -1  -1 11061.6 585.753  29
 -15  -1   1 11174.8 532.086  29
  15  -1   1 12106.1 458.071   2
  15  -1   1 11623.6 491.868  26
  15  -1  -1 11786.2 485.953  26
  15   1   1 11652.4 479.074  26
  15   1  -1 11227.5 493.519  26
 -15  -1   1 11288.1 1094.73   7
  15   1   1 11671.0 467.244   2
  15  -1   1 11771.4 656.688   5
 -15   1   1 10066.3 454.205   8
  15  -1   1 11765.8 492.960  25
  15  -1  -1 12071.3 488.835  25
  15   1   1 11303.6 479.078  25
  15   1  -1 11114.9 492.860  25
 -15   1  -1 10776.2 459.901   2
  15  -1   1 9666.37 446.120   6
  15  -1   1 10497.0 557.637   4
  15  -1  -1 10538.2 457.340   6
  15   1  -1 11453.6 496.098   2
  15  -1  -1 12358.5 504.669  11
  15   1  -1 12513.7 512.559  11
 -15  -1  -1 9629.90 569.805  23
 -15  -1  -1 9888.36 527.185   2
 -15  -1  -2-279.053 337.875  23
  15  -1   2 48.6213 160.750   2
  15   1   2 67.1945 282.621  42
 -15  -1  -2 221.481 217.650   2
  15  -1  -2-56.6169 272.733  42
  15  -1  -2 118.454 174.477  37
  15   1  -2 26.1026 173.761   9
  15   1   2-290.234 166.387   2
  15   1  -2-419.106 394.844  32
  15  -1  -2-77.5914 156.288   6
  15   1   2-17.1414 217.581  19
 -15  -1  -2 435.040 402.778  30
 -15  -1   2 229.151 247.200  30
 -15   1  -2-10.6697 464.288  29
  15  -1  -2 37.3387 235.955  32
 -15  -1  -2 83.0607 389.566  29
 -15  -1   2 156.999 243.829  29
  15  -1   2-14.6708 207.227  26
 -15   1  -2 96.5204 486.371  30
 -15   1  -2 102.572 154.264   2
  15   1   2 129.248 166.572  26
  15  -1  -2-15.4681 183.126  26
  15  -1  -2-53.5073 309.630   5
 -15  -1   2 17.3048 244.197   7
 -15   1  -2 149.684 493.560  14
  15  -1   2-248.068 214.965  25
  15   1   2 107.692 172.431  25
  15  -1  -2-42.2689 186.105  25
 -15   1  -2 189.236 480.505  13
  15  -1   2-87.5451 268.542   4
 -15   1  -2-233.819 245.525  23
  15  -1  -3 6990.03 261.901   9
  15  -1  -3 7329.37 343.420  32
  15   1  -3 241.651 404.882  32
 -15   1  -3 6012.20 593.464  30
  15   1   3 6600.93 288.320  19
 -15  -1  -3 6893.31 542.116  30
  15  -1   3 6746.18 388.027  17
 -15  -1  -3 7408.29 525.361  29
 -15   1  -3 5744.93 559.323  29
  15  -1   3 6665.92 280.520  26
  15   1   3 7277.85 225.845  26
  15  -1  -3 7345.28 259.824  26
  15  -1  -3 7010.33 272.244  37
  15   1  -3 40.6849 127.035  26
  15  -1   3 6917.48 282.372  25
 -15   1  -3 7705.33 594.171  14
  15   1   3 7604.49 229.870  25
  15  -1  -3 6784.54 262.369  25
 -15   1  -3 7873.06 581.172  13
  15   1  -3 5.08666 126.454  25
 -15   1  -3 7422.78 337.994  23
 -15  -1  -3 7209.79 392.388  23
  15  -1  -3 7407.93 247.802   6
 -15  -1  -4 187.823 353.401  23
  15  -1  -4-429.933 215.758  20
  15  -1  -4 91.8108 210.725  37
  15  -1  -4-246.286 295.833  32
  15  -1  -4 4.67033 7.94808   9
  15   1   4 17.9554 218.959  19
 -15  -1  -4 504.363 498.478  30
 -15   1  -4 216.162 507.332  30
  15  -1   4-135.963 325.742  17
 -15   1  -4 281.417 497.721  29
 -15  -1  -4-11.6419 471.208  29
  15  -1  -4 268.377 193.045   6
  15  -1  -4-54.7581 195.702  15
 -15  -1  -4 74.3006 216.376  15
  15  -1   4 135.682 213.120  26
  15  -1  -4 191.085 191.435  26
 -15   1  -4-23.9073 586.881  14
  15  -1   4-29.7979 216.404  25
 -15   1  -4 232.446 565.789  13
 -15  -1  -4-70.2851 223.814  20
  15  -1  -4 126.095 195.585  25
 -15   1  -4 284.706 312.762  23
 -15  -1  -5 3222.21 381.641  23
  15  -1  -5 3167.51 239.086   6
  15  -1  -5 3529.56 265.826  20
 -15  -1  -5 15.3349 270.836  20
  15  -1  -5 2978.97 257.047  37
  15   1   5 3073.94 251.360  19
  15  -1  -5 2913.55 245.842  15
 -15  -1  -5 114.744 265.510  15
 -15  -1  -5 1889.47 615.005  14
 -15  -1  -5 2643.02 608.030  13
 -15   1  -5 205.536 278.884  23
 -15  -1  -6-95.6334 368.226  23
 -15  -1  -6-16.8957 251.016  20
  15  -1  -6-24.3867 224.402  37
  15  -1  -6-261.336 288.275  32
 -15  -1  -6-212.354 522.375  30
  15   1   6-483.967 218.362  19
 -15  -1  -6-578.774 505.092  29
 -15  -1  -6 16.3063 245.729  15
  15  -1  -6 160.369 142.402   6
 -15  -1  -7-104.880 347.722  23
  15   3   0 521.256 294.846  11
  15  -3   0 210.496 192.131   6
 -15  -3   0-33.6452 345.070  30
  15  -3   0 233.120 262.949  17
 -15  -3   0 212.152 340.815  29
  15  -3   0-10.0487 215.400  26
 -15  -3   0 666.913 1220.26   7
  15   3   0 81.0576 119.998  26
  15  -3   0-9.99138 225.508  25
  15   3   0 57.2667 125.418  25
  15  -3   1 6535.90 438.433  48
  15  -3  -1 6406.24 325.055  19
 -15  -3  -1 6171.62 486.851  30
 -15   3   1 7194.27 355.631   8
  15  -3   1 6376.18 444.071  17
  15  -3  -1 7088.00 364.455  17
 -15  -3  -1 7075.31 485.591  29
  15  -3   1 7468.96 395.346  26
  15  -3  -1 7602.69 355.937  26
  15   3   1 7923.47 361.137  26
 -15  -3  -1 7958.03 1329.12   7
  15  -3   1 7531.53 398.664  25
  15  -3  -1 7351.64 356.522  25
  15   3   1 7843.23 365.406  25
  15  -3   1 6741.91 353.338   6
  15  -3  -1 7277.18 345.946   6
  15   3   1 6989.33 422.437  11
 -15  -3  -2-196.669 435.155  23
  15  -3  -2 243.332 563.929  21
  15  -3  -2-176.020 185.078   9
  15  -3  -2 42.3623 174.370   6
 -15  -3  -2 59.7584 306.606  20
 -15  -3  -2 138.893 376.435  30
 -15   3   2-61.8022 204.094   8
 -15  -3  -2 37.5815 371.446  29
  15  -3   2 12.8365 231.952  26
  15  -3  -2-24.8187 173.854  26
 -15  -3  -2-9.25323 305.629  15
  15   3   2 253.249 273.860  42
  15  -3   2 164.872 234.092  25
  15  -3  -2 243.237 182.945  25
  15   3   2 422.815 277.720  11
 -15  -3  -3 1930.21 459.352  23
  15  -3  -3 2410.92 553.222  21
  15  -3  -3 5212.45 261.162   9
 -15  -3  -3-41.9161 334.229  20
 -15   3   3 4551.64 279.727   8
 -15  -3  -3 4573.31 464.122  30
 -15  -3  -3 142.664 333.949  15
 -15  -3  -3 5036.11 455.397  29
  15  -3  -3 4159.20 236.919  26
 -15  -3  -3 7528.50 1234.41   7
  15  -3  -3 4612.68 238.572  25
  15  -3  -3 5013.86 252.863   6
 -15  -3  -4-92.8782 417.160  23
 -15  -3  -4-49.6961 274.130  20
  15  -3  -4 119.020 259.254  32
  15  -3  -4 8.67337 172.181   9
  15  -3  -4 127.048 183.022   6
 -15  -3  -4-171.681 462.179  30
 -15  -3  -4-53.4558 435.090  29
 -15  -3  -4 4.11652 270.971  15
 -15  -3  -5 364.312 441.462  23
  15  -3  -5 2670.04 237.912  37
  15  -3  -5 2704.61 290.338  32
 -15  -3  -5 319.319 524.903  30
 -15  -3  -5 622.004 510.500  29
 -15  -3  -5-77.8571 288.752  15
 -15  -3  -5-30.4739 292.397  20
  15  -3  -5 3091.03 222.581   6
 -15  -3  -6 113.582 407.293  23
 -15  -3  -6-319.451 276.275  20
  15  -3  -6-62.7613 263.737  32
 -15  -3  -6 830.853 528.194  30
 -15  -3  -6 12.3164 517.522  29
 -15  -3  -6-49.8733 281.648  15
 -15  -3  -7 988.455 417.233  23
 -15  -3  -7 1257.12 289.092  20
  15  -3  -7 1188.68 219.359  37
 -15  -3  -7 1536.30 513.701  30
 -15  -3  -7 160.869 482.147  29
  15  -3  -7 1496.40 208.172   6
 -15  -3  -7 1066.92 286.154  15
  15  -5   0 183.474 209.172   6
  15  -5   0 483.190 205.801  26
  15  -5   0-57.4200 210.363  25
  15   5   1-5.94630 58.4653  11
 -15  -5  -1-40.2856 365.730  30
 -15  -5  -1 71.2403 355.851  29
 -15   5   1-4.78258 7.27757   8
  15  -5  -1 3471.87 224.619  26
  15  -5  -1 3120.86 225.389  25
  15  -5  -1 3568.98 239.451   6
  15   5   2-44.2273 266.956  11
  15  -5  -2 147.356 204.745   6
 -15  -5  -2-6.00706 40.3648  20
 -15  -5  -2-71.6977 408.293  30
 -15   5   2 280.939 241.417   8
 -15  -5  -2-62.3562 390.586  29
 -15  -5  -2-6.05133 40.4008  15
 -15  -5  -2 27.9671 266.619   7
  15   5   3 2747.10 291.218  11
 -15  -5  -3 73.5489 357.108  20
 -15  -5  -3 685.792 443.573  30
 -15   5   3 2348.47 255.080   8
 -15  -5  -3 1058.41 437.492  29
 -15  -5  -3-91.1521 350.670  15
 -15  -5  -3 2948.79 998.993   7
  15  -5  -3 2748.24 221.860   6
 -15  -5  -4 44.1689 331.417  20
 -15  -5  -4-76.5886 440.740  30
 -15   5   4 260.660 241.618   8
 -15  -5  -4-65.4281 427.111  29
 -15  -5  -4 172.101 333.036  15
 -15  -5  -4-425.611 1186.87   7
  15   5   4-5.15441 252.960  11
 -15  -5  -5 1352.67 451.688  23
  15  -5  -5 1533.81 199.276   6
 -15  -5  -5 1750.70 454.282  30
 -15   5   5 1187.65 245.709   8
 -15  -5  -5 1337.31 438.094  29
 -15  -5  -5 1201.21 340.402  15
 -15  -5  -5 1875.64 1185.68   7
 -15  -5  -5 1200.46 342.330  20
  15   5   5 1422.43 266.938  11
 -15  -5  -6 22.7167 482.484  30
 -15   5   6 294.397 234.070   8
  15  -5  -6 108.572 189.265   6
 -15  -5  -6-709.622 466.894  29
 -15  -5  -6-331.393 301.903  15
 -15  -5  -6 371.962 307.866  20
 -15   7   3-4.92322 29.7318   8
  16   0   0 22947.8 892.878  32
 -16   0   0 21946.3 944.116  30
  16   0   0 24315.3 921.404  19
  16   0   0 22589.2 914.501   3
 -16   0   0 22772.2 941.650  29
  16   0   0 23716.0 906.356  26
  16   0   0 23441.2 878.100   2
  16   0   0 23443.2 907.813  25
  16   0   0 23003.5 931.435  11
  16   0   0 23704.9 879.139   6
  16   0   1 694.696 370.204   4
  16   0  -1-191.913 264.563  11
 -16   0  -1 118.059 305.335  23
  16   0   1-522.923 311.423  42
  16   0  -1 3.02839 142.614  37
  16   0   1 2.62773 140.824   2
 -16   0  -1 20.4429 216.406   2
  16   0  -1-194.628 219.092  32
  16   0   1-389.345 208.708  19
 -16   0  -1 92.4492 359.481  30
 -16   0   1 81.5274 227.840  30
  16   0  -1-88.7081 148.703   6
 -16   0  -1-38.4231 346.401  29
 -16   0   1-287.363 224.518  29
  16   0   1 131.803 183.281  26
  16   0  -1-113.692 117.857   2
  16   0   1-155.628 186.429  25
  16   0  -1-108.228 199.828   3
  16   0  -1-43.8648 170.985   9
 -16   0   1 204.527 236.297   1
  16   0  -2 40868.9 1412.46   6
  16   0  -2 38167.4 1413.91   9
  16   0  -2 33248.2 1412.16  37
  16   0  -2 41644.7 1455.42  32
  16   0   2 37008.0 1437.69  19
 -16   0  -2 37477.3 1511.23  29
  16   0   2 39832.1 1410.45   2
  16   0   2 37306.1 1416.78  26
  16   0  -2 35258.1 1420.98  26
 -16   0  -2 37062.2 1516.94  30
 -16   0   2 35038.2 1450.03   1
  16   0   2 37168.9 1417.10  25
  16   0  -2 36265.3 1422.14  25
 -16   0  -2 38028.0 1418.12   2
  16   0   2 30173.1 1461.25   4
 -16   0  -2 41031.0 1435.30  23
 -16   0  -3-177.762 313.932  23
  16   0  -3 34.1418 185.675   9
  16   0  -3-336.574 332.070  32
 -16   0  -3 323.008 505.737  30
 -16   0  -3-768.438 497.787  29
  16   0  -3 32.3249 190.106   6
  16   0   3-189.220 188.697  26
  16   0  -3 108.608 209.142  26
 -16   0  -3 74.4316 560.826  14
  16   0   3-111.864 189.582  25
 -16   0  -3-212.810 545.990  13
  16   0  -3-157.673 213.191  25
  16   0  -4 11830.8 470.153   6
  16   0  -4 11929.6 578.673  32
  16   0   4 9565.37 451.549  26
 -16   0  -4 10024.4 709.928  30
 -16   0  -4 11309.6 701.183  29
  16   0   4 9904.21 451.238  25
 -16   0  -4 10078.3 729.476  14
 -16   0  -4 10296.4 714.798  13
 -16   0  -4 11554.6 544.816  23
 -16   0  -5 21.1415 349.208  23
  16   0  -5 181.475 302.556  32
 -16   0  -5-561.359 553.449  30
 -16   0  -5 861.427 536.973  29
  16   0  -5-14.3621 13.1433   6
 -16   0  -5-456.830 606.855  14
 -16   0  -5-12.5277 594.387  13
 -16   0  -6-135.747 325.981  23
 -16   0  -6-469.863 561.315  14
 -16   0  -6 26.1159 536.204  13
  16   2   0 37537.7 1418.51   9
  16  -2   0 38523.6 1461.28  17
 -16  -2   0 37196.3 1490.16  30
 -16  -2   0 37350.2 1490.26  29
 -16  -2   0 39516.9 1920.47   7
  16  -2   0 40352.7 1445.59  26
  16   2   0 37496.1 1442.52  26
  16  -2   0 39735.0 1446.28  25
  16   2   0 38031.9 1443.14  25
  16   2   0 37072.7 1442.44   2
  16  -2   0 36733.7 1424.12   6
  16   2   0 38287.6 1471.72  11
  16   2  -1-6.67776 0.26128  11
  16  -2   1-84.0441 154.468   6
  16  -2  -1 4.07994 180.069   9
  16   2   1 71.0787 126.884   9
  16   2  -1-5.65644 249.686   2
  16   2  -1-60.1805 152.704   9
  16  -2  -1-201.818 166.648  19
 -16  -2  -1 25.0651 360.159  30
 -16  -2   1-142.438 308.957  30
  16  -2   1-339.531 297.109  17
 -16   2   1-28.1950 181.126   8
 -16  -2  -1-534.128 357.585  29
 -16  -2   1 229.780 302.610  29
  16  -2  -1-238.164 228.799   1
  16  -2   1-199.887 225.546  26
  16  -2  -1 127.841 187.525  26
  16   2   1 38.7344 188.382  26
  16   2  -1-111.084 211.924  26
 -16  -2   1-1153.02 1070.86   7
  16  -2   1 99.3847 231.718  25
  16  -2  -1-20.5016 199.099  25
  16   2   1 119.389 191.900  25
  16  -2  -1 22.4508 156.726   6
  16   2  -1-53.1644 217.704  25
  16  -2  -2 16238.3 310.716   9
  16  -2   2 12908.8 350.713  48
  16   2   2 14035.7 389.703  42
  16  -2  -2 16710.9 349.911  32
  16   2  -2-7.16143 156.469   9
 -16   2   2 13546.1 288.059   8
  16   2   2 15298.8 349.292  19
  16  -2   2 15452.7 449.933  17
 -16  -2  -2 15438.1 509.736  29
  16  -2   2 14409.2 358.845  26
  16  -2  -2 15311.6 298.616  26
  16   2   2 15743.2 286.493  26
  16  -2  -2 15682.2 383.026  42
  16   2  -2 10.5501 183.162  26
  16  -2   2 14372.7 363.953  25
 -16   2  -2 15707.5 545.869  14
  16  -2  -2 15291.0 301.367  25
  16   2   2 15563.3 288.678  25
 -16   2  -2 15964.5 534.428  13
 -16  -2  -2 16158.9 521.893  30
  16  -2  -2 15450.7 284.842   6
  16   2  -2 52.7703 186.716  25
 -16  -2  -2 15203.8 475.790  23
 -16  -2  -3-22.5406 394.892  23
  16  -2  -3 114.573 238.993  42
  16  -2  -3 4.66783 189.539  37
  16  -2  -3 17.0096 192.779   9
  16  -2  -3 49.4106 175.983   6
 -16  -2  -3-331.199 437.882  30
  16   2   3 232.730 216.422  19
 -16  -2  -3 392.043 424.314  29
  16  -2   3 11.8734 238.677  26
  16  -2  -3 86.3535 183.119  26
 -16   2  -3-313.300 529.641  14
  16  -2   3-11.7328 239.537  25
  16  -2  -3 105.807 259.867  32
 -16   2  -3 173.938 506.215  13
  16  -2  -3-3.57613 188.438  25
  16  -2  -4 18094.6 705.524   9
  16  -2  -4 17812.1 717.060  37
  16  -2  -4 18992.8 744.797  32
 -16  -2  -4 17132.0 879.090  30
  16   2   4 17496.6 723.170  19
 -16  -2  -4 15986.9 868.925  29
  16  -2  -4 17823.3 700.092  26
  16  -2  -4 17655.2 700.535  25
 -16  -2  -4 17736.6 793.158  23
  16  -2  -4 16793.6 701.781   6
 -16  -2  -5 18.0443 395.973  23
  16  -2  -5 224.656 215.660  37
  16   2   5-43.8678 206.380  19
  16  -2  -5-181.895 206.173   6
  16  -2  -6 5223.11 294.556   6
 -16  -2  -6 4940.63 455.242  23
  16  -2  -6 4305.29 307.168  37
  16  -2  -6 4729.90 357.537  32
 -16  -2  -6 4489.62 588.328  30
 -16  -2  -6 5094.55 570.805  29
 -16  -2  -7 545.064 404.864  23
  16  -2  -7 55.2658 251.820  32
 -16  -2  -7 25.9423 500.507  30
 -16  -2  -7-668.337 487.964  29
  16   4   0 6.50637 7.08839  11
  16  -4   0 9199.60 324.477  17
 -16  -4   0 342.350 341.923  30
 -16  -4   0 74.6892 327.834  29
  16  -4   0 11139.6 290.312  26
  16  -4   0 11315.1 293.830  25
 -16  -4   0-27.1614 62.0065   7
  16  -4   0 11499.2 268.387   6
  16   4   1-307.085 286.842  11
  16  -4   1-83.8675 189.322   6
  16  -4  -1-8.77590 193.495   6
  16  -4   1 30.7343 325.308  48
 -16  -4  -1-247.605 376.151  30
 -16   4   1 147.043 221.046   8
 -16  -4  -1 375.263 374.515  29
  16  -4   1-196.889 230.720  26
  16  -4  -1-34.5227 194.080  26
 -16  -4  -1 963.298 1191.12   7
  16  -4   1-48.6290 236.415  25
  16  -4  -1 4.28161 199.519  25
  16  -4  -2 18141.5 692.775   9
 -16  -4  -2 16063.9 809.465  30
 -16   4   2 17047.2 701.338   8
 -16  -4  -2 16270.9 805.207  29
  16  -4  -2 17069.9 686.061  26
 -16  -4  -2 17122.8 1483.44   7
  16  -4  -2 17694.8 687.235  25
  16  -4  -2 17344.8 694.364   6
  16   4   2 17382.0 735.592  11
 -16  -4  -3 137.271 450.484  23
  16  -4  -3-183.909 500.025  21
  16  -4  -3 185.845 186.509   9
  16  -4  -3-67.6650 186.072   6
 -16  -4  -3 45.7048 328.190  20
 -16   4   3 288.493 219.593   8
 -16  -4  -3-178.805 329.145  15
 -16  -4  -3-156.097 1286.47   7
  16   4   3 259.535 280.661  11
 -16  -4  -4-14.1090 344.444  20
  16  -4  -4 1044.11 205.452   9
 -16   4   4 6091.38 274.659   8
 -16  -4  -4 2534.98 504.327  30
 -16  -4  -4 2187.12 495.353  29
 -16  -4  -4-42.3768 343.004  15
 -16  -4  -4 5396.53 1282.63   7
  16  -4  -4 5753.73 242.621   6
 -16  -4  -4 1275.57 481.236  23
 -16  -4  -5-52.1672 431.612  23
 -16  -4  -5 85.8549 297.691  20
 -16  -4  -5 83.0943 495.345  30
 -16   4   5 169.256 244.479   8
 -16  -4  -5 47.1138 481.928  29
 -16  -4  -5-229.032 301.672  15
 -16  -4  -5 983.177 1245.85   7
 -16  -4  -6 4373.65 577.010  30
 -16  -4  -6 7134.20 506.010  23
 -16   4   6 5135.13 348.400   8
 -16  -4  -6 5441.52 559.224  29
 -16  -4  -6 5057.24 1249.38   7
  16  -4  -6 6257.82 314.161   6
  16  -6  -1-10.6261 215.123   6
  16   6   2-5.53145 11.9044  11
 -16  -6  -2 10.4854 374.530  30
 -16   6   2-4.83751 44.4727   8
  16   6   3-239.146 238.913  11
  16  -6  -3 110.172 194.721   6
 -16  -6  -3 581.691 412.594  30
 -16   6   3 127.194 232.485   8
 -16  -6  -3-106.666 403.094  29
 -16  -6  -4 4905.57 472.170  30
 -16  -6  -4 4236.59 371.639  20
 -16   6   4 5497.36 326.620   8
 -16  -6  -4 5866.50 476.361  29
 -16  -6  -4 4547.38 366.209  15
  17   1   0 61.2714 154.743   9
  17  -1   0-166.362 308.400  42
  17  -1   0-27.6782 126.610   6
  17  -1   0 103.221 189.842  19
  17  -1   0 226.149 284.716   3
 -17  -1   0 187.248 308.972  30
 -17  -1   0 149.317 306.960  29
  17   1   0 274.159 200.054  26
  17   1   0 23.8121 153.387   2
  17  -1   0 64.3804 445.443   5
  17   1   0 255.766 202.221  25
  17   1   0 425.569 282.495  11
 -17  -1  -1 124011. 4782.19   2
  17  -1  -1 140993. 4766.54   9
  17   1  -1 130784. 4759.00   9
  17  -1  -1 114194. 4769.21   3
  17  -1  -1 133508. 4794.89  42
  17   1   1 135210. 4803.12  42
  17  -1  -1 137420. 4767.44  32
  17   1  -1 129234. 4778.63  32
  17  -1   1 125318. 4778.70  19
 -17   1  -1 127406. 4819.87  30
 -17  -1  -1 130716. 4806.54  30
 -17  -1   1 124617. 4782.85  30
  17  -1  -1 125445. 4766.92  19
 -17   1  -1 128850. 4819.29  29
 -17  -1  -1 133925. 4807.88  29
 -17  -1   1 128078. 4784.17  29
  17  -1   1 136313. 4751.35   2
 -17  -1   1 133358. 4975.22   7
  17  -1   1 133860. 4771.84  26
  17  -1  -1 131533. 4766.76  26
  17   1   1 132709. 4764.88  26
  17   1  -1 125397. 4769.71  26
  17   1   1 133568. 4757.36   2
  17  -1  -1 132572. 4800.05   5
  17  -1   1 135404. 4772.53  25
  17  -1  -1 129061. 4766.30  25
  17   1   1 132773. 4765.18  25
  17   1  -1 125049. 4769.83  25
  17   1  -1 119621. 4758.41   2
  17  -1  -1 127389. 4752.95   6
  17   1  -1 104269. 4774.07  11
 -17  -1  -1 124626. 4779.40  23
  17  -1   2 39.5140 152.963   2
 -17  -1  -2-80.0853 360.850  23
  17   1   2 397.050 298.664  42
  17  -1  -2 40.5200 181.259  37
  17   1  -2 134.465 179.609   9
  17  -1  -2 390.968 246.234  32
  17   1  -2 452.681 392.824  32
 -17   1  -2 617.110 517.368  30
  17   1   2-41.6436 226.033  19
 -17  -1  -2 150.092 428.219  30
  17  -1  -2 398.976 171.018   6
  17  -1   2-103.142 311.509  17
 -17   1  -2 1365.88 496.048  29
 -17  -1  -2 196.443 411.921  29
  17  -1   2 408.220 217.141  26
  17   1   2 124.390 180.752  26
  17  -1  -2 175.368 197.610  26
 -17  -1   2 189.278 545.667   7
  17  -1   2 18.9766 210.278  25
  17  -1  -2 410.330 292.279  42
  17   1   2 54.7969 182.761  25
  17  -1  -2-40.5353 201.029  25
  17  -1  -3 80044.5 522.752  37
  17  -1  -3 91234.6 637.231  32
  17   1  -3 5015.57 459.273  32
  17   1  -3 4.18851 83.2908   9
  17   1   3 86785.0 610.044  19
 -17  -1  -3 82846.1 888.046  30
  17  -1   3 85062.8 746.417  17
 -17   1  -3 77472.1 920.326  29
 -17  -1  -3 80627.9 865.063  29
  17  -1   3 73956.9 547.721  26
  17   1   3 84753.9 461.079  26
  17  -1  -3 82456.4 500.984  26
  17   1  -3 72952.1 534.514  26
 -17   1  -3 78545.6 932.761  30
  17  -1   3 74516.7 546.275  25
 -17   1  -3 83692.9 761.525  14
  17   1   3 84885.2 459.894  25
  17  -1  -3 82814.9 503.615  25
  17   1  -3 74267.1 540.412  25
  17  -1  -3 64194.8 576.470  42
 -17   1  -3 83740.5 745.121  13
 -17   1  -3 81371.4 542.247  23
 -17  -1  -3 79053.0 609.550  23
  17  -1  -3 85178.0 483.658   6
 -17  -1  -4 265.504 363.582  23
  17  -1  -4-46.6992 201.959  37
  17  -1  -4 4.63994 32.5478   9
 -17   1  -4-79.7429 506.910  30
  17   1   4 42.4024 211.502  19
 -17  -1  -4 82.6275 493.868  30
  17  -1   4-266.476 321.138  17
 -17   1  -4-329.634 503.300  29
 -17  -1  -4 117.182 477.470  29
  17  -1  -4 117.145 189.819   6
  17  -1   4 236.546 203.309  26
  17  -1  -4 50.4228 288.167  32
  17  -1  -4-166.917 198.122  26
 -17   1  -4 383.503 588.721  14
  17  -1   4-124.818 209.379  25
 -17   1  -4 278.146 558.064  13
  17  -1  -4-4.17535 200.288  25
 -17   1  -4-72.7213 311.189  23
  17  -1  -5 42735.9 529.270   6
  17  -1  -5 40112.3 556.652  37
  17  -1  -5 44691.0 631.398  32
 -17  -1  -5 38940.9 848.376  30
  17   1   5 40240.8 566.801  19
  17  -1   5 8.93056 431.210  17
 -17  -1  -5 39643.9 834.643  29
  17  -1   5 50.2810 377.929  26
 -17   1  -5 270.699 603.697  14
  17  -1   5 259.091 381.235  25
 -17   1  -5 483.439 588.123  13
 -17  -1  -5 41332.1 619.946  23
 -17   1  -5 389.313 446.331  23
 -17  -1  -6-146.412 369.217  23
  17  -1  -6 12.1019 215.987  37
  17   1   6-113.586 215.800  19
  17  -1  -6 23.4896 105.004   6
 -17  -1  -7-18.0798 345.086  23
  17  -3   0-15.4826 180.150   6
 -17  -3   0-61.8400 357.948  30
  17  -3   0-249.905 254.286  17
 -17  -3   0 8.92384 347.003  29
  17  -3   0 251.166 209.130  26
 -17  -3   0 415.763 1162.79   7
  17   3   0-90.3675 195.980  26
  17  -3   0-4.88645 213.638  25
  17   3   0-99.9710 204.444  25
  17  -3  -1 161.706 508.906  21
  17  -3  -1 80716.5 444.504  19
 -17  -3  -1 88597.2 809.479  30
  17  -3   1 78382.8 678.560  17
 -17  -3   1 286.728 317.655  30
 -17  -3  -1 87911.7 812.201  29
 -17  -3   1 119.063 316.134  29
  17  -3   1 79109.4 586.489  26
 -17  -3  -1 87554.1 1670.28   7
  17  -3  -1 84809.5 514.662  26
  17   3   1 85509.5 515.042  26
  17  -3   1 81103.6 595.526  25
  17  -3  -1 84652.2 515.263  25
  17   3   1 84865.5 516.006  25
 -17  -3   1 24.6824 92.0009   7
  17  -3   1 79165.2 488.477   6
  17  -3  -1 89719.3 491.917   6
  17   3   1 87914.2 640.616  11
  17  -3  -2 603.011 593.542  21
  17  -3   2 134.243 288.829  48
  17  -3  -2-69.5648 188.867   9
  17  -3  -2-22.9553 176.129   6
 -17  -3  -2-236.337 405.150  30
  17  -3   2-71.2260 292.161  17
 -17   3   2 169.965 201.720   8
 -17  -3  -2-228.431 405.042  29
  17  -3   2-201.105 249.668  26
  17  -3  -2-38.0177 182.416  26
  17   3   2-20.3312 282.672  42
  17  -3   2-235.966 247.054  25
  17  -3  -2-268.378 189.051  25
  17   3   2-225.183 289.975  11
  17  -3  -3 52980.7 2127.03   9
 -17   3   3 59356.3 2131.07   8
 -17  -3  -3 56795.0 2206.39  30
 -17  -3  -3 57535.1 2204.22  29
 -17  -3  -3 64766.5 2590.82   7
  17  -3  -3 55029.3 2120.10  26
  17  -3  -3 56111.6 2120.71  25
  17  -3  -3 61187.7 2127.31   6
 -17  -3  -3 56570.7 2179.75  23
 -17  -3  -4 24.8554 429.186  23
  17  -3  -4 101.756 195.233   9
 -17   3   4-200.495 217.288   8
  17  -3  -4 12.0485 187.719   6
 -17  -3  -5 31154.3 1390.22  30
 -17  -3  -5 31181.7 1384.31  29
 -17  -3  -5 34278.5 1329.57  23
  17  -3  -5 33252.2 1255.48   6
 -17  -3  -6 406.206 424.784  23
  17  -3  -6 223.991 214.259  37
  17  -3  -6-34.7126 261.524  32
 -17  -3  -6-326.899 516.674  30
 -17  -3  -6 87.4210 500.652  29
  17  -3  -7 15375.7 647.320   6
 -17  -3  -7 17252.1 765.733  23
  17  -5   0-185.276 203.384   6
  17  -5   0 184.276 211.731  26
  17  -5   0-261.657 217.998  25
  17   5   1 6.07609 83.0311  11
 -17  -5  -1-220.363 369.747  30
 -17  -5  -1-435.125 371.587  29
  17  -5  -1 40275.2 396.514  26
  17  -5  -1 41574.0 403.671  25
  17  -5  -1 41418.1 415.676   6
  17   5   2 74.2174 269.740  11
 -17   5   2 66.5110 232.722   8
 -17  -5  -2 55.6291 473.214   7
  17  -5  -2 79.9250 202.430   6
 -17  -5  -3 29397.8 1286.00  30
 -17   5   3 28652.4 1188.55   8
 -17  -5  -3 30276.7 1286.54  29
 -17  -5  -3 33186.1 1734.42   7
  17  -5  -3 33088.0 1185.87   6
  17   5   3 31528.8 1209.68  11
  17  -5  -4 199.454 186.633   6
 -17  -5  -4-435.646 454.213  30
 -17   5   4 178.674 239.307   8
 -17  -5  -4 11.1334 433.518  29
 -17  -5  -4 644.227 1199.42   7
  17   5   4 59.0409 260.622  11
 -17  -5  -5 14028.0 823.924  30
 -17   5   5 18320.4 695.889   8
 -17  -5  -5 13915.2 807.711  29
 -17  -5  -5 20255.3 1454.69   7
  17   5   5 16907.0 706.861  11
 -17  -5  -5 16651.1 800.775  23
 -17   7   3 38.5328 14.4686   8
  17  -7  -3 15357.5 284.094   6
 -18   0   0 13856.8 615.295  30
  18   0   0 13553.6 556.608  19
 -18   0   0 14193.0 614.267  29
  18   0   0 13129.7 543.209  26
  18   0   0 12645.1 543.976  25
  18   0   0 13788.0 581.697  11
  18   0   1-264.390 312.906  42
  18   0  -1 203.901 262.304  11
  18   0  -1-319.141 185.532   9
  18   0   1 126.300 146.107   2
  18   0  -1 29.9658 143.078  37
  18   0  -1-48.0885 221.742  32
  18   0   1-212.742 217.509  19
 -18   0  -1 15.6766 355.430  30
  18   0  -1-114.350 157.592   6
 -18   0  -1 39.1078 356.960  29
  18   0   1-34.4245 192.054  26
  18   0  -1-46.9922 316.163  42
  18   0   1 132.640 199.914  25
  18   0  -2 11331.2 472.465   6
  18   0  -2 11243.6 481.642   9
  18   0  -2 10164.9 477.485  37
  18   0  -2 11622.2 522.014  32
 -18   0  -2 11872.0 670.642  30
 -18   0  -2 10255.0 649.247  29
  18   0   2 11139.5 463.777   2
  18   0   2 11497.5 484.888  26
  18   0  -2 11303.8 496.437  26
  18   0   2 11544.4 487.536  25
  18   0  -2 11523.0 497.969  25
 -18   0  -2 12450.2 540.351  23
 -18   0  -3-206.753 309.161  23
  18   0  -3-99.6205 190.407  37
  18   0  -3 148.983 188.539   9
  18   0  -3-23.7527 282.042  32
  18   0   3-111.156 223.371  19
 -18   0  -3 69.2625 499.318  30
 -18   0  -3 309.928 479.552  29
  18   0  -3-201.664 188.943   6
  18   0   3-83.7430 186.742  26
  18   0  -3-101.389 209.184  26
  18   0   3 299.152 196.404  25
  18   0  -3 4.58807 214.990  25
  18   0  -4 5958.57 305.116   6
  18   0  -4 4870.49 318.878  37
  18   0  -4 6435.63 392.458  32
  18   0   4 5407.82 346.826  19
 -18   0  -4 5763.29 604.420  30
 -18   0  -4 6201.16 588.992  29
  18   0   4 5377.97 300.194  26
  18   0   4 5689.27 300.867  25
 -18   0  -4 5510.06 637.622  14
 -18   0  -4 5968.73 413.932  23
 -18   0  -5-5.33097 351.383  23
  18   0  -5 29.6052 197.652  37
  18   0  -5-148.074 267.793  32
  18   0   5-73.8043 235.915  19
 -18   0  -5-1129.96 551.782  30
 -18   0  -5-474.602 527.071  29
 -18   0  -5-55.7107 616.801  14
 -18   0  -5-291.104 594.547  13
 -18   0  -6 456.870 328.489  23
  18   0   6-26.2934 217.604  19
 -18   0  -6 116.048 556.782  14
 -18   0  -6 354.678 537.049  13
  18   2   0 11132.3 462.157   9
  18  -2   0 11211.5 496.675  19
 -18  -2   0 11233.8 576.586  30
 -18  -2   0 10945.1 573.825  29
  18  -2   0 11926.1 503.838  26
  18   2   0 11680.4 498.824  26
 -18  -2   0 10444.4 1237.22   7
  18  -2   0 12092.8 504.431  25
  18   2   0 10951.0 499.950  25
  18  -2   0 11360.2 468.516   6
  18   2   0 12002.1 560.108  11
  18  -2  -1 114.102 193.914   9
  18   2   1-93.0223 131.713   9
  18   2   1-234.270 309.128  42
  18   2  -1-88.7805 151.999   9
  18   2  -1-33.1768 337.760  32
  18  -2  -1 110.897 173.008  19
 -18  -2  -1 67.0498 351.595  30
 -18  -2   1 228.136 322.480  30
  18  -2   1-64.8507 285.771  17
 -18  -2  -1 212.636 346.384  29
 -18  -2   1-230.376 317.193  29
  18  -2   1 102.294 225.913  26
  18  -2  -1 47.6329 200.682  26
  18   2   1-125.364 192.597  26
 -18  -2   1-21.1917 1072.43   7
  18   2  -1 402.365 211.244  26
  18  -2  -1 152.397 155.116   6
  18  -2   1-5.07501 223.993  25
  18  -2  -1 47.3497 199.435  25
  18   2   1 225.165 195.842  25
  18   2  -1-67.9197 214.601  25
  18   2   1 373.879 294.752  11
  18  -2  -2 9082.57 366.372   9
  18   2  -2 6357.71 324.287   9
  18  -2  -2 8573.36 425.735  42
  18   2   2 8371.95 434.991  42
  18  -2  -2 9556.66 395.681  32
 -18  -2  -2 8415.56 520.986  30
  18   2   2 8621.09 394.626  19
  18  -2   2 8503.76 459.100  17
 -18  -2   2 369.244 391.866  30
 -18  -2  -2 8899.30 520.504  29
 -18  -2   2 392.801 384.910  29
  18  -2   2 7639.95 392.183  26
  18  -2  -2 9402.54 365.269  26
  18   2   2 8545.42 353.645  26
  18   2  -2 6845.63 366.179  26
  18  -2   2 6995.67 393.376  25
  18  -2  -2 9060.35 368.107  25
  18   2   2 7780.16 352.757  25
  18   2  -2 7412.85 370.646  25
  18  -2  -2 8676.78 345.539   6
 -18  -2  -2 8146.58 514.484  23
 -18  -2  -3 118.231 397.496  23
  18  -2  -3-92.0928 256.174  42
  18  -2  -3-9.28534 191.270  37
  18  -2  -3 234.161 200.171   9
  18  -2  -3 5.06618 245.001  32
 -18  -2  -3 62.7997 440.659  30
  18  -2  -3-62.8900 177.393   6
  18   2   3-254.395 218.069  19
 -18  -2  -3-62.6063 424.936  29
  18  -2   3-152.009 228.799  26
  18  -2  -3-22.8969 191.434  26
 -18   2  -3 604.964 527.666  14
  18  -2   3 95.1653 231.450  25
 -18   2  -3-225.386 503.859  13
  18  -2  -3-109.995 195.493  25
 -18  -2  -4 5648.26 475.531  23
  18  -2  -4 5798.33 307.193   9
  18  -2  -4 5581.77 310.751  37
  18  -2  -4 5905.12 367.428  32
  18   2   4 4294.93 322.101  19
 -18  -2  -4 5664.50 561.095  30
 -18  -2  -4 5318.85 552.177  29
  18  -2  -4 5313.60 298.023  26
  18  -2  -4 5280.02 301.307  25
  18  -2  -4 5960.78 300.650   6
  18  -2  -5 43.7409 213.382  37
  18  -2  -5-186.311 279.197  32
 -18  -2  -5 12.6109 534.826  30
  18   2   5 143.684 215.605  19
 -18  -2  -5-62.6519 517.195  29
  18  -2  -5-160.650 199.228   6
  18  -2  -6 2625.26 237.090   6
 -18  -2  -6 2789.85 422.674  23
  18  -2  -6 2336.25 249.858  37
 -18  -2  -6 2394.30 548.073  30
 -18  -2  -6 1649.55 522.174  29
 -18  -2  -7 157.349 401.568  23
  18  -2  -7 270.446 195.693  37
 -18  -2  -7 388.644 500.844  30
 -18  -2  -7-410.866 483.337  29
  18  -2  -7-9.17969 50.1251   6
  18  -2  -7 236.779 237.977  32
  18   4   0 6.58058 7.13381  11
  18  -4   0 4935.22 293.864  17
 -18  -4   0 48.4235 357.279  30
 -18  -4   0-156.541 353.410  29
  18  -4   0 6126.90 264.226  26
  18  -4   0 6307.03 267.793  25
 -18  -4   0 26.6397 158.305   7
  18  -4   0 6238.60 237.097   6
  18   4   1-116.546 282.077  11
  18  -4   1-157.417 189.728   6
  18  -4  -1-64.0779 201.491   9
  18  -4  -1 132.322 193.258   6
 -18  -4  -1 636.249 405.432  30
  18  -4   1 7.71655 266.734  17
 -18  -4  -1 399.627 393.924  29
  18  -4   1 210.790 235.569  26
  18  -4  -1-35.7669 204.752  26
 -18  -4  -1-344.953 1195.41   7
  18  -4   1-23.2793 236.476  25
  18  -4  -1 146.390 209.209  25
  18  -4  -2 6186.80 309.870   9
 -18  -4  -2 5468.30 478.336  30
 -18   4   2 5501.77 322.442   8
 -18  -4  -2 5166.39 484.111  29
  18  -4  -2 5509.68 298.138  26
  18  -4  -2 5769.10 301.946  25
  18  -4  -2 5590.24 302.496   6
  18   4   2 4772.75 377.961  11
  18  -4  -3-12.3687 188.977   9
  18  -4  -3 238.563 185.467   6
 -18  -4  -3 134.676 425.490  30
 -18   4   3-208.661 224.826   8
 -18  -4  -3 52.2267 406.325  29
 -18  -4  -3-157.716 1281.68   7
  18   4   3 116.974 281.232  11
 -18  -4  -4 3136.36 479.969  23
  18  -4  -4 3793.90 244.227   9
 -18  -4  -4 2411.93 483.990  30
 -18   4   4 2772.07 269.473   8
 -18  -4  -4 2826.66 486.086  29
 -18  -4  -4 2012.28 1284.76   7
  18  -4  -4 3833.42 247.363   6
  18   4   4 3146.29 317.979  11
 -18  -4  -5 39.7508 436.040  23
 -18  -4  -5-229.398 502.973  30
 -18   4   5 94.6549 242.946   8
  18  -4  -5 126.477 188.735   6
 -18  -4  -5-778.877 496.769  29
 -18  -4  -5 643.427 1239.70   7
 -18  -4  -6 1819.99 450.352  23
 -18  -4  -6 1582.15 530.481  30
 -18   4   6 1388.12 259.088   8
 -18  -4  -6 1460.79 506.269  29
 -18  -4  -6 1142.54 1234.49   7
  18  -6  -1 49.4169 192.716   6
  18   6   2 5.66155 20.2042  11
 -18  -6  -2-31.5427 379.288  30
 -18   6   2-4.73769 11.3989   8
  18   6   3-37.4650 237.662  11
  18  -6  -3 9.12183 192.845   6
 -18  -6  -3-10.6848 407.855  30
 -18  -6  -3-290.841 405.753  29
 -18   6   3-92.4351 230.971   8
  18   6   4 1348.85 262.448  11
 -18  -6  -4 2160.16 461.496  30
  18  -6  -4 1981.17 209.559   6
 -18   6   4 1806.99 248.450   8
 -18  -6  -4 1863.67 446.923  29
  19   1   0 73.2033 162.808   9
  19  -1   0-234.442 307.036  42
  19  -1   0-184.535 206.926  19
  19  -1   0 10.4574 276.908   3
 -19  -1   0 77.9161 333.874  30
 -19  -1   0-328.740 325.064  29
  19   1   0-381.136 326.291  42
  19   1   0 13.1001 202.094  26
  19   1   0 82.4771 203.356  25
  19  -1   0 128.988 250.313  11
  19   1   0 5.85038 288.851  11
  19   1   1 14023.0 578.987  42
  19  -1  -1 13052.2 493.611   9
  19   1  -1 13159.1 482.230   9
  19  -1  -1 12674.8 565.654  42
  19  -1  -1 13117.3 498.434  32
  19   1  -1 12549.5 531.729  32
 -19   1  -1 12948.3 653.489  30
  19  -1   1 13543.3 521.196  19
 -19  -1  -1 12745.6 602.734  30
 -19  -1   1 12901.2 554.251  30
  19  -1  -1 13094.0 499.144  19
 -19   1  -1 12586.6 642.266  29
 -19  -1  -1 13827.4 601.002  29
 -19  -1   1 12720.7 552.156  29
  19  -1   1 13949.6 510.388  26
  19  -1  -1 12871.2 499.201  26
  19   1   1 12677.0 493.640  26
  19   1  -1 12328.5 506.833  26
  19   1   1 11825.3 469.620   2
 -19  -1   1 12443.7 1113.83   7
  19  -1  -1 11237.8 614.344   5
  19  -1   1 13284.3 509.708  25
  19  -1  -1 13049.5 501.834  25
  19   1   1 11970.2 494.304  25
  19   1  -1 12538.8 510.533  25
  19  -1  -1 13154.6 469.982   6
  19  -1  -1 14414.3 517.302  11
 -19  -1  -2-198.889 361.619  23
  19   1   2-86.7566 297.155  42
  19  -1  -2-53.6548 192.504   9
  19  -1  -2-31.2962 168.744  37
  19   1  -2 71.2318 175.378   9
  19  -1  -2 364.802 231.984  32
  19   1  -2 237.293 298.418  32
  19  -1   2 500.839 233.806  19
 -19   1  -2-137.572 466.445  30
 -19  -1  -2 28.4177 408.726  30
  19   1   2 461.111 225.964  19
  19  -1  -2 45.4331 163.534   6
 -19   1  -2 147.443 456.464  29
 -19  -1  -2 198.341 398.430  29
  19  -1   2-19.4854 209.981  26
  19   1   2-42.5676 180.665  26
  19  -1  -2 234.412 198.840  26
  19  -1  -2 21.3115 298.266  42
  19  -1   2-120.844 213.648  25
  19   1   2-30.9133 187.199  25
  19  -1  -2 300.768 199.881  25
  19  -1  -3 7508.43 400.015  42
  19  -1  -3 8299.98 323.682  37
  19  -1  -3 8433.76 369.147  32
  19   1  -3 5916.38 420.981  32
 -19   1  -3 8093.31 600.856  30
 -19  -1  -3 7989.08 574.999  30
  19   1   3 7519.24 353.709  19
 -19   1  -3 7612.17 586.877  29
 -19  -1  -3 8962.06 572.771  29
  19  -1   3 7398.31 330.544  26
  19   1   3 8472.38 308.021  26
  19  -1  -3 8410.01 333.457  26
  19   1  -3 8318.52 338.830  26
  19  -1   3 7499.98 334.998  25
 -19   1  -3 8470.74 610.102  14
  19   1   3 8397.00 306.949  25
  19  -1  -3 8387.24 334.844  25
  19   1  -3 7847.95 342.000  25
 -19   1  -3 8400.73 599.752  13
 -19  -1  -3 9030.00 446.725  23
  19  -1  -3 7998.31 313.400   6
 -19  -1  -4 85.1607 365.368  23
  19  -1  -4-184.278 270.102  42
  19  -1  -4 209.037 196.852  37
  19  -1  -4-185.483 271.432  32
  19  -1  -4-18.4840 100.325   9
 -19   1  -4-392.985 517.788  30
 -19  -1  -4-171.460 517.894  30
  19   1   4 131.183 226.503  19
  19  -1   4 8.90013 325.252  17
 -19   1  -4-428.937 496.352  29
 -19  -1  -4-413.903 500.589  29
  19  -1  -4-95.8320 187.930   6
  19  -1   4 92.0920 206.818  26
  19  -1  -4-231.040 200.306  26
 -19   1  -4-17.0459 576.611  14
  19  -1   4-115.665 211.730  25
 -19   1  -4-210.313 560.750  13
  19  -1  -4-85.6232 207.018  25
  19  -1  -5 4036.40 234.568   6
  19  -1  -5 3098.93 242.839  37
  19  -1  -5 4430.04 316.320  32
  19   1   5 3613.04 259.883  19
 -19  -1  -5 2551.38 553.679  30
  19  -1   5 681.762 289.169  17
 -19  -1  -5 4280.81 552.035  29
  19  -1   5-196.647 191.977  26
 -19   1  -5 24.6017 520.585  14
  19  -1   5-300.122 198.558  25
 -19   1  -5-209.121 498.226  13
 -19  -1  -5 4874.80 413.901  23
 -19   1  -5 14.5482 293.563  23
 -19  -1  -6-277.938 388.420  23
  19  -1  -6 52.2618 201.787  37
  19  -1  -6-365.067 263.950  32
 -19  -1  -6-663.796 519.188  30
  19   1   6 192.127 211.516  19
 -19  -1  -6 78.9741 498.112  29
  19  -1  -6 4.66240 40.7559   6
 -19  -1  -7 30.9083 351.741  23
  19  -3   0-24.7960 166.544   6
  19  -3   0 155.272 181.340  19
 -19  -3   0-51.7965 349.674  30
  19  -3   0 83.1553 254.182  17
 -19  -3   0-139.534 343.127  29
  19  -3   0 70.1852 212.499  26
 -19  -3   0-145.298 1150.04   7
  19   3   0 161.716 208.668  26
  19  -3   0 49.7426 217.831  25
  19   3   0 371.355 218.030  25
  19  -3  -1 9421.06 349.121   9
 -19  -3  -1 8447.45 500.268  30
  19  -3   1 8055.23 421.051  17
 -19  -3   1-16.1384 395.728  30
 -19  -3  -1 8431.08 492.684  29
 -19  -3   1 455.742 387.828  29
  19  -3   1 8532.98 376.581  26
  19  -3  -1 8688.34 343.847  26
  19   3   1 7984.19 340.764  26
 -19  -3  -1 6995.01 1285.14   7
  19  -3   1 8266.09 379.559  25
  19  -3  -1 8089.72 346.309  25
  19   3   1 8173.47 344.941  25
 -19  -3   1 24.1329 307.680   7
  19  -3   1 7229.82 324.638   6
  19  -3  -1 8444.06 321.803   6
  19   3   1 8647.96 423.698  11
  19  -3  -2-199.272 200.815   9
  19   3   2-28.6305 299.278  42
  19  -3  -2-140.146 173.855   6
 -19  -3  -2 237.345 403.026  30
  19  -3   2 458.514 313.265  17
 -19  -3  -2 398.988 393.764  29
  19  -3   2-101.265 231.723  26
 -19  -3  -2-772.593 1229.75   7
  19  -3  -2-188.812 185.372  26
  19  -3   2-165.847 244.317  25
  19  -3  -2 62.8256 188.743  25
  19   3   2 61.0572 285.202  11
 -19  -3  -3 5617.81 510.543  23
  19  -3  -3 4790.04 309.333   9
 -19  -3  -3 6130.93 539.736  30
 -19  -3  -3 6122.90 524.775  29
  19  -3  -3 6086.56 304.778  26
  19  -3  -3 6179.22 306.677  25
  19  -3  -3 5954.97 302.521   6
 -19  -3  -4 31.0811 423.287  23
  19  -3  -4-189.065 195.817   9
 -19  -3  -4 520.760 440.895  30
 -19   3   4-343.636 226.695   8
  19  -3  -4-128.804 182.782   6
 -19  -3  -4 265.050 435.581  29
 -19  -3  -5 3333.57 459.396  23
  19  -3  -5 3256.47 249.317   6
 -19  -3  -6-32.4630 429.267  23
 -19  -3  -6 557.138 524.772  30
 -19  -3  -6-238.989 498.760  29
  19  -3  -6-159.335 190.282   6
  19  -5   0-9.55016 196.696   6
  19  -5   0-37.0343 217.037  26
  19  -5   0-94.6806 224.477  25
  19   5   1-6.18774 28.5775  11
 -19  -5  -1-349.784 396.992  30
 -19  -5  -1-215.078 382.922  29
  19  -5  -1 4462.30 225.842  26
  19  -5  -1 4116.43 227.760  25
  19  -5  -1 4141.28 229.105   6
  19   5   2-199.224 273.816  11
  19  -5  -2 39.2180 185.233   6
 -19  -5  -2-41.3487 405.948  30
 -19  -5  -2-283.237 395.873  29
  19   5   3 3305.10 314.839  11
 -19   5   3 2717.55 267.076   8
 -19  -5  -3 2984.62 1144.33   7
  19  -5  -3 3214.65 241.644   6
  19  -5  -4-73.6657 190.915   6
 -19  -5  -4 90.5035 447.667  30
 -19   5   4 140.463 223.203   8
 -19  -5  -4-225.511 441.295  29
 -19  -5  -4-134.870 1200.37   7
  19   5   4 227.262 268.956  11
 -19  -5  -5 1906.76 503.407  30
  19  -5  -5 1815.09 211.370   6
 -19   5   5 1695.10 256.305   8
 -19  -5  -5 2343.41 491.819  29
  19   5   5 2019.68 282.617  11
  20   0   0 2084.90 201.832   9
  20   0   0 2384.40 251.268  19
  20   0   0 2219.80 228.936  26
  20   0   0 2063.76 232.989  25
  20   0   0 2517.01 300.112  11
  20   0  -1 38.7063 218.443  11
  20   0  -1 437.804 326.581  42
  20   0  -1 104.462 175.302   9
  20   0   1-125.016 315.525  42
  20   0  -1-398.763 201.025  32
 -20   0  -1-197.929 409.729  30
  20   0   1 47.3364 224.601  19
 -20   0  -1 188.193 394.391  29
  20   0   1-89.3637 202.096  26
  20   0   1 124.402 210.072  25
  20   0  -2-3.96262 180.622   9
  20   0  -2 126.270 166.524  37
  20   0  -2 78.7610 248.408  32
 -20   0  -2 309.726 457.619  30
 -20   0  -2 526.228 428.335  29
  20   0  -2-61.9850 166.844   6
  20   0   2-319.733 191.970  26
  20   0  -2 104.973 208.035  26
  20   0   2-124.598 195.511  25
  20   0  -2-195.442 211.544  25
  20   0  -3 63.9890 183.225  37
  20   0  -3-50.9017 185.004   9
  20   0  -3 11.5558 270.457  32
  20   0   3-185.996 229.946  19
 -20   0  -3 115.148 492.410  30
 -20   0  -3-11.4518 477.867  29
  20   0  -3-35.8760 182.881   6
  20   0   3-33.0305 187.801  26
  20   0  -3 112.322 211.471  26
  20   0   3 229.907 187.236  25
  20   0  -3-4.65977 219.469  25
 -20   0  -4 777.869 347.602  23
  20   0  -4 1124.12 233.406  37
  20   0  -4 613.428 301.024  32
  20   0   4 549.953 241.354  19
 -20   0  -4 1418.53 540.148  30
 -20   0  -4 1199.74 525.904  29
  20   0  -4 267.488 139.505   6
  20   0   4 549.969 187.770  26
  20   0  -4 19.0872 92.7010  26
  20   0   4 679.109 191.231  25
  20   0  -4 71.6143 96.2394  25
 -20   0  -5-467.620 375.187  23
  20   0  -5 183.561 191.261  37
  20   0  -5 415.677 268.255  32
 -20   0  -5-92.4936 536.253  30
  20   0   5 156.555 234.255  19
 -20   0  -5 249.009 520.357  29
 -20   0  -6 225.056 319.726  23
  20   0   6 219.548 209.964  19
  20   2   0 345.786 293.828  11
  20  -2   0-43.9063 142.926   6
  20  -2   0 303.912 195.839  19
 -20  -2   0-325.783 341.891  30
 -20  -2   0 370.913 332.880  29
 -20  -2   0-460.251 1099.55   7
  20  -2   0 189.332 202.263  26
  20   2   0 45.4324 206.229  26
  20  -2   0-174.131 208.802  25
  20   2   0 87.6050 144.537   9
  20   2   0-4.52528 211.415  25
  20   2   1-70.4264 139.437   9
  20   2   1 105.240 312.373  42
  20   2  -1 133.501 153.262   9
  20  -2  -1-21.3637 152.598   6
  20  -2   1 75.4324 211.089  19
  20  -2  -1 165.569 177.045  19
 -20  -2  -1-123.345 370.753  30
 -20  -2   1 426.599 310.243  30
 -20  -2  -1 88.8775 365.975  29
 -20  -2   1 100.526 295.319  29
  20  -2   1-67.2691 217.437  26
  20  -2  -1 99.0308 197.228  26
  20   2   1-20.9321 195.685  26
  20   2  -1-189.918 218.481  26
  20  -2   1-5.13448 218.250  25
  20  -2  -1 17.9021 204.347  25
  20   2   1 145.684 202.023  25
  20   2  -1 77.9768 221.838  25
  20   2   1 457.682 294.217  11
 -20  -2  -2 1076.93 413.099  23
  20  -2  -2 841.716 290.675  42
  20   2   2 716.475 299.872  42
  20  -2  -2 1453.95 247.277  32
  20   2  -2 1010.08 157.926   9
  20  -2  -2 1281.59 178.338   6
 -20  -2  -2 1133.72 396.814  30
  20  -2   2 1544.52 317.333  17
 -20  -2  -2 740.560 389.627  29
  20  -2   2 1208.75 230.154  26
  20  -2  -2 1166.73 205.723  26
  20   2   2 1167.25 195.123  26
  20   2  -2 844.474 220.530  26
  20  -2  -2 1042.17 203.267   9
  20  -2   2 982.683 232.548  25
  20  -2  -2 1227.64 211.907  25
  20   2   2 1389.97 198.177  25
  20   2  -2 1005.59 224.931  25
 -20  -2  -3 117.996 409.228  23
  20  -2  -3-75.3814 264.714  42
  20  -2  -3-105.785 209.143   9
  20  -2  -3-35.2696 251.621  32
 -20  -2  -3-189.769 447.476  30
  20   2   3 214.144 224.808  19
  20  -2  -3 73.7504 176.853   6
  20  -2   3-630.469 322.182  17
 -20  -2  -3-315.342 434.306  29
  20  -2   3 61.4163 224.309  26
  20  -2  -3-56.1075 198.956  26
  20  -2   3-166.544 230.543  25
  20  -2  -3-79.6663 207.471  25
 -20  -2  -4 58.6422 402.302  23
  20  -2  -4 298.279 198.355  37
  20  -2  -4 163.287 255.149  32
  20  -2  -4-119.833 193.542   9
 -20  -2  -4-142.772 500.830  30
  20   2   4-30.1020 216.458  19
  20  -2  -4-49.1178 197.753   6
 -20  -2  -4-224.445 488.491  29
  20  -2   4 43.8560 191.959  26
  20  -2  -4-105.969 187.157  26
 -20   2  -4 539.657 435.815  14
  20  -2   4 92.6655 193.421  25
 -20   2  -4 326.787 415.612  13
  20  -2  -4 27.3603 195.465  25
 -20  -2  -5-539.966 432.414  23
  20  -2  -5-63.5110 205.888  37
  20  -2  -5 594.714 282.493  32
 -20  -2  -5 380.625 526.786  30
  20   2   5-369.747 221.842  19
 -20  -2  -5-428.670 527.511  29
  20  -2  -5 21.6711 189.616   6
 -20  -2  -6-219.333 406.218  23
  20  -2  -6-38.5550 205.852  37
  20  -2  -6 397.567 271.167  32
  20  -2  -6 402.134 193.721   6
  20  -4   0 661.006 187.851   6
 -20  -4   0 56.6230 354.216  30
  20  -4   0 879.384 258.812  17
 -20  -4   0 524.280 340.370  29
  20  -4   0 1033.79 227.191  26
 -20  -4   0 104.692 219.401   7
  20  -4   0 908.895 231.762  25
  20   4   1 225.059 289.500  11
  20  -4   1 276.452 185.539   6
  20  -4  -1-544.267 224.883   9
  20  -4  -1-236.177 211.052   6
 -20  -4  -1 89.8685 394.925  30
  20  -4   1 126.646 285.566  17
 -20  -4  -1-60.7977 390.621  29
  20  -4   1-127.904 235.751  26
  20  -4  -1-176.159 212.020  26
 -20  -4  -1-342.105 1260.44   7
  20  -4   1 132.949 239.214  25
  20  -4  -1-302.122 222.179  25
  20   4   2-24.4986 290.998  11
  20  -4  -2 89.0583 195.961   9
  20  -4  -2-36.4370 183.209   6
 -20  -4  -2 449.743 430.839  30
 -20  -4  -2 105.472 416.531  29
  20  -4  -2 312.471 190.654  26
  20  -4  -2 19.6634 194.620  25
  20  -4  -3-362.726 195.860   9
  20  -4  -3 130.878 185.722   6
 -20  -4  -3 135.752 412.620  30
 -20  -4  -3 410.622 401.909  29
 -20  -4  -3 661.764 1270.09   7
  20   4   3-343.372 284.667  11
 -20  -4  -4 585.575 451.845  23
  20  -4  -4 222.865 192.255   9
  20  -4  -4 69.9119 183.330   6
 -20  -4  -4 290.748 1262.32   7
  20   4   4 5.89909 278.615  11
 -20  -4  -5-6.60032 442.773  23
 -20  -4  -5 146.266 492.909  30
 -20   4   5 185.127 226.067   8
  20  -4  -5-126.378 188.803   6
 -20  -4  -5-157.272 478.813  29
 -20  -4  -5-547.818 1243.77   7
  20  -6  -1 200.737 185.816   6
  20  -6  -2 400.993 195.438   6
  20   6   3-147.553 224.569  11
  20  -6  -3-206.804 189.864   6
 -20  -6  -3-256.626 396.268  30
 -20  -6  -3 75.4801 396.988  29
  21   1   0-198.128 292.935  11
  21   1   0 72.0874 160.124   9
  21  -1   0 257.083 304.754  42
  21   1   0 25.5521 332.978  42
  21  -1   0 270.688 207.154  19
 -21  -1   0-191.820 329.340  30
 -21  -1   0 64.4927 322.608  29
  21  -1   0 70.5584 202.916  26
  21   1   0 206.804 210.014  26
  21  -1   0-18.7079 208.696  25
  21   1   0-53.6307 212.834  25
  21  -1   0 226.619 252.585  11
  21  -1  -1 207.697 145.461  11
  21   1  -1 6.29164 44.4365  11
  21  -1  -1 537.299 191.992   9
  21  -1  -1 1297.68 306.017  42
  21   1   1 1209.43 316.726  42
  21   1  -1 741.569 172.182   9
  21  -1  -1 361.573 201.099  32
  21  -1   1 337.728 218.206  19
 -21  -1  -1 731.910 399.807  30
  21   1   1 890.900 240.007  19
 -21  -1  -1 609.849 376.850  29
 -21  -1   1 1166.41 1018.08   7
  21  -1   1 786.879 203.902  26
  21  -1  -1 836.444 206.046  26
  21   1   1 588.649 203.532  26
  21   1  -1 440.535 212.826  26
  21  -1   1 980.365 213.135  25
  21  -1  -1 653.429 211.702  25
  21   1   1 548.813 205.244  25
  21   1  -1 345.407 218.764  25
  21   1   1 815.602 293.896  11
  21   1   2-44.8923 295.801  42
  21  -1  -2 259.537 191.444   9
  21  -1  -2 111.554 167.595  37
  21   1  -2 142.678 176.589   9
  21  -1  -2-119.525 292.805  42
  21  -1  -2-13.6553 227.704  32
  21   1  -2-40.4783 289.879  32
 -21   1  -2-10.5099 462.480  30
  21  -1   2 12.9433 231.005  19
 -21  -1  -2 114.056 413.085  30
  21   1   2 37.1995 230.612  19
  21  -1  -2-16.1548 163.897   6
 -21   1  -2 62.7431 451.408  29
 -21  -1  -2-18.9605 399.523  29
  21  -1   2 54.4329 213.746  26
  21   1   2 105.116 189.597  26
  21  -1  -2-127.949 204.358  26
  21  -1   2-98.2053 216.074  25
  21   1   2 24.2222 195.354  25
  21  -1  -2-96.4824 210.136  25
 -21  -1  -3 570.143 370.385  23
  21  -1  -3-6.96501 301.518  42
  21  -1  -3 658.626 186.959  37
  21   1  -3 350.301 184.952  37
  21  -1  -3 622.092 252.845  32
  21   1  -3 151.047 121.989   9
  21   1  -3 241.385 325.651  32
 -21   1  -3 83.5403 508.529  30
 -21  -1  -3 211.987 483.334  30
  21   1   3 567.940 230.292  19
 -21   1  -3-154.022 489.816  29
  21  -1  -3 358.167 188.455   6
 -21  -1  -3 797.918 473.076  29
  21  -1   3 510.399 208.072  26
  21   1   3 628.530 179.524  26
  21  -1  -3 476.301 216.456  26
  21   1  -3 519.454 217.707  26
  21  -1   3 482.329 211.463  25
  21   1   3 325.038 181.450  25
  21  -1  -3 409.034 215.324  25
  21   1  -3 232.095 222.359  25
 -21  -1  -4 480.615 367.419  23
  21  -1  -4 199.731 280.019  42
  21  -1  -4 104.790 190.552  37
  21  -1  -4 131.620 263.193  32
  21  -1  -4-41.4487 136.524   9
 -21   1  -4-439.344 482.446  30
 -21  -1  -4-1005.96 531.290  30
  21   1   4-377.944 235.362  19
 -21   1  -4-256.434 458.602  29
 -21  -1  -4-378.067 497.963  29
  21  -1  -4 91.0525 185.869   6
  21  -1   4-65.5889 196.696  26
  21  -1  -4 126.981 202.043  26
  21  -1   4-269.594 203.068  25
  21  -1  -4 109.538 207.627  25
 -21  -1  -5 268.473 382.359  23
  21  -1  -5 227.153 203.857  37
  21  -1  -5 128.552 271.917  32
 -21  -1  -5 781.422 525.371  30
  21   1   5 120.402 224.306  19
 -21  -1  -5 127.314 511.887  29
  21  -1  -5 266.574 195.091   6
 -21   1  -5-215.940 513.859  14
 -21   1  -5 149.912 495.257  13
 -21  -1  -6 134.931 379.924  23
  21  -1  -6 187.464 191.055  37
  21  -1  -6 519.887 254.201  32
 -21  -1  -6-198.085 523.044  30
  21   1   6 18.4025 213.824  19
 -21  -1  -6 510.670 499.519  29
  21  -1  -6-4.60630 17.8703   6
  21   3   0 13.1146 266.485  11
  21  -3   0-237.599 165.526   6
  21  -3   0 110.327 193.468  19
 -21  -3   0-72.0755 368.121  30
 -21  -3   0 18.2812 360.633  29
  21  -3   0 35.6875 214.399  26
 -21  -3   0 911.923 1150.44   7
  21   3   0 119.192 210.144  26
  21  -3   0 222.586 221.340  25
  21   3   0 143.182 214.587  25
  21  -3  -1 422.522 203.126   9
  21   3   1 106.033 321.314  42
  21  -3  -1 696.216 165.850   6
 -21  -3  -1 449.975 375.287  30
 -21  -3   1-91.3147 322.718  30
  21  -3   1 230.239 288.631  17
 -21  -3  -1 242.309 364.531  29
 -21  -3   1 83.8122 319.900  29
  21  -3   1 509.984 230.337  26
  21  -3  -1 267.203 199.899  26
 -21  -3  -1 762.685 1202.73   7
  21   3   1 458.807 196.512  26
 -21  -3   1 23.6745 210.415   7
  21  -3   1 69.9783 231.929  25
  21  -3  -1 369.229 206.940  25
  21   3   1 346.718 202.082  25
  21  -3  -2 252.800 200.751   9
  21   3   2-70.9836 283.073  42
  21  -3  -2 94.6655 171.705   6
 -21  -3  -2 355.998 415.729  30
  21  -3   2 156.817 300.385  17
 -21  -3  -2 329.167 400.729  29
  21  -3   2 53.0607 231.796  26
 -21  -3  -2 576.195 1231.00   7
  21  -3  -2 164.894 197.464  26
  21  -3   2-17.5890 244.627  25
  21  -3  -2-131.681 198.748  25
  21   3   2-231.415 295.660  11
 -21  -3  -3 687.914 432.946  23
  21  -3  -3 287.779 197.934   9
  21  -3  -3 452.088 182.291   6
 -21  -3  -3 579.538 455.431  30
 -21  -3  -3 1144.69 445.268  29
  21  -3  -3 414.761 187.709  26
  21  -3  -3 370.687 191.312  25
  21   3   3 467.783 286.956  11
 -21  -3  -4-515.109 430.471  23
  21  -3  -4 31.9494 196.903   9
 -21  -3  -4 96.6910 484.070  30
  21  -3  -4-40.1479 183.533   6
 -21  -3  -4 335.909 460.561  29
 -21  -3  -4-415.349 1230.44   7
 -21  -3  -5 75.8331 430.849  23
 -21  -3  -5-882.978 511.890  30
  21  -3  -5 421.641 195.866   6
 -21  -3  -5 523.443 484.876  29
 -21  -3  -5-1635.28 1216.47   7
 -21  -3  -6 165.994 423.904  23
 -21  -3  -6-671.140 537.653  30
 -21  -3  -6 767.092 514.189  29
  21  -3  -6 105.413 188.548   6
 -21  -3  -6 405.634 1202.28   7
  21  -5   0 304.346 182.450   6
  21  -5   0-122.557 211.632  26
  21  -5   0-217.843 213.256  25
  21   5   1-6.27061 9.54412  11
  21  -5  -1 217.540 190.360   6
 -21  -5  -1 574.667 382.244  30
 -21  -5  -1 413.403 370.638  29
  21  -5  -1 330.918 194.359  26
  21  -5  -1 168.851 197.370  25
  21   5   2 23.9091 273.283  11
  21  -5  -2-157.920 188.767   6
 -21  -5  -2 617.926 434.810  30
 -21  -5  -2 10.9309 413.751  29
  21   5   3 17.6496 271.592  11
  21  -5  -3 110.183 187.862   6
 -21  -5  -3 363.366 424.421  30
 -21  -5  -3 323.236 412.534  29
 -21  -5  -3 791.385 1104.74   7
  21  -5  -4 17.1897 190.424   6
 -21  -5  -4-538.923 1214.98   7
  21   5   4 249.456 270.948  11
  22   0   0 83008.8 2891.23   9
  22   0   0 81402.8 2910.54  19
  22   0   0 71732.6 2893.84  26
  22   0   0 71406.1 2893.93  25
  22   0   0 84507.7 2914.86  11
  22   0  -1 39.6238 104.085  11
  22   0   1 164.309 315.847  42
  22   0  -1 87.1072 176.460   9
  22   0  -1-133.242 320.769  42
 -22   0  -1 104.120 418.878  30
  22   0   1-339.219 226.083  19
 -22   0  -1 69.0096 400.355  29
  22   0   1 80.9354 205.238  26
  22   0   1 210.993 210.305  25
  22   0  -2 50758.0 1970.66   9
  22   0  -2 51135.7 2022.26  42
  22   0  -2 53901.8 1986.27  32
 -22   0  -2 52581.0 2062.69  30
  22   0   2 50708.0 1994.27  19
 -22   0  -2 53340.0 2059.28  29
  22   0   2 54256.9 1977.00  26
  22   0  -2 52687.8 1979.05  26
  22   0   2 54240.5 1977.30  25
  22   0  -2 52408.9 1978.88  25
  22   0  -3 12.8544 178.205  37
  22   0  -3 38.0738 188.892   9
  22   0  -3-140.177 268.393  32
 -22   0  -3 298.373 506.717  30
  22   0   3 164.157 232.726  19
 -22   0  -3-22.8292 494.418  29
  22   0  -3 145.647 182.180   6
  22   0   3 106.204 190.782  26
  22   0  -3-180.405 219.360  26
  22   0   3 8.44882 197.506  25
  22   0  -3-80.3554 217.305  25
  22   0  -4 36461.4 397.953  37
  22   0  -4 38850.4 493.507  32
 -22   0  -4 39674.9 764.539  30
  22   0   4 39615.6 483.755  19
 -22   0  -4 37801.7 740.725  29
  22   0   4 35758.6 359.949  26
  22   0   4 35648.1 359.384  25
  22   0  -5-143.713 182.695  37
 -22   0  -5-183.357 517.209  30
  22   0   5-6.87439 238.432  19
 -22   0  -5 532.672 496.120  29
  22   0   6 133.940 213.331  19
  22   2   0 51955.1 1959.64   9
  22   2   0 48788.1 2027.23  42
  22  -2   0 53299.7 1983.31  19
 -22  -2   0 52686.5 2024.76  30
 -22  -2   0 52099.3 2023.37  29
 -22  -2   0 53749.3 2390.88   7
  22  -2   0 54320.6 1981.77  26
  22   2   0 50397.9 1980.84  26
  22  -2   0 54038.6 1981.81  25
  22   2   0 51252.0 1981.58  25
  22   2   0 58500.8 2011.08  11
  22   2   1 75.0267 325.765  42
  22   2  -1-125.572 156.789   9
  22  -2  -1-96.1785 152.100   6
  22  -2   1 93.7044 216.191  19
  22  -2  -1-160.789 184.889  19
 -22  -2  -1-87.6506 375.472  30
 -22  -2   1-7.35605 324.469  30
 -22  -2  -1 787.004 370.769  29
 -22  -2   1 238.811 315.118  29
 -22  -2  -1 826.634 1153.18   7
  22  -2   1 282.579 217.927  26
  22  -2  -1 4.54327 200.400  26
  22   2   1 38.4008 200.459  26
  22   2  -1-190.856 219.299  26
 -22  -2   1-1003.94 1092.70   7
  22  -2   1-41.5402 221.802  25
  22  -2  -1 299.333 204.116  25
  22   2   1-318.921 205.410  25
  22   2  -1 97.9564 222.467  25
  22   2   1-143.151 291.798  11
  22  -2  -2 55310.4 1756.36   9
  22   2  -2 53047.7 1745.77   9
  22  -2  -2 61976.5 1800.00  42
  22  -2   2 47633.2 1776.82  19
 -22  -2  -2 57233.0 1853.45  30
 -22  -2  -2 60190.8 1853.52  29
  22  -2   2 50092.8 1768.74  26
  22  -2  -2 58803.8 1759.94  26
  22   2   2 56349.1 1752.98  26
  22   2  -2 51798.9 1768.14  26
  22  -2   2 51338.9 1769.96  25
  22  -2  -2 59972.1 1761.62  25
  22   2   2 57313.8 1753.67  25
  22   2  -2 51709.4 1768.81  25
  22   2   2 53796.7 1785.37  11
  22  -2  -2 55987.4 1743.78   6
 -22  -2  -3 363.225 410.718  23
  22  -2  -3 107.524 263.648  42
  22  -2  -3 303.520 206.242   9
  22  -2  -3-84.7870 246.745  32
 -22  -2  -3 380.650 442.321  30
  22   2   3-169.673 231.685  19
  22  -2  -3-10.9926 179.536   6
  22  -2   3-52.6110 316.808  17
 -22  -2  -3-347.928 422.498  29
  22  -2   3-256.089 213.065  26
  22  -2  -3-121.007 203.954  26
  22  -2   3-169.384 219.373  25
  22  -2  -3-66.3571 205.908  25
  22  -2  -4 30057.1 696.408   9
  22  -2  -4 29196.8 694.822  37
  22  -2  -4 32489.8 726.640  32
 -22  -2  -4 28375.4 895.373  30
  22   2   4 28349.8 718.978  19
 -22  -2  -4 28828.0 892.217  29
  22  -2  -4 25004.6 677.837  26
  22  -2   4 401.643 630.937  26
  22  -2  -4 25307.0 679.414  25
  22  -2   4 167.290 631.760  25
 -22  -2  -4 30473.4 790.736  23
  22  -2  -4 29866.8 683.093   6
 -22  -2  -5-102.605 409.512  23
  22  -2  -5-151.198 202.197  37
  22  -2  -5-17.1406 266.090  32
 -22  -2  -5-381.129 523.335  30
  22   2   5-398.506 218.615  19
 -22  -2  -5 75.7311 502.163  29
  22  -2  -5-64.5790 188.345   6
  22  -2  -6 19962.2 769.322   6
  22  -2  -6 17831.2 776.114  37
  22  -2  -6 20855.2 804.019  32
 -22  -2  -6 16113.3 950.971  30
  22   2   6 19112.3 785.079  19
 -22  -2  -6 17781.1 947.685  29
 -22  -2  -6 21420.5 861.586  23
 -22  -4   0 578.697 585.016  30
 -22  -4   0 250.563 581.793  29
  22  -4   0 40520.5 638.822  26
  22  -4   0 39444.8 637.367  25
 -22  -4   0 102.971 520.673   7
  22  -4   0 39036.6 596.831   6
  22   4   1-114.267 297.356  11
  22  -4  -1 81.8615 199.958   9
 -22  -4  -1 256.027 396.455  30
  22  -4   1-233.451 285.581  17
 -22  -4  -1 259.813 385.964  29
  22  -4   1-83.4092 228.707  26
  22  -4  -1-104.107 199.878  26
  22  -4  -1-189.143 174.732   6
 -22  -4  -1 1043.57 1371.94   7
  22  -4   1 132.400 237.707  25
  22  -4  -1-220.514 202.754  25
  22  -4  -2 31413.9 1166.33   9
 -22  -4  -2 29612.4 1266.17  30
 -22  -4  -2 29249.1 1262.96  29
 -22  -4  -2 26344.7 1772.67   7
  22  -4  -2 30034.1 1159.20  26
  22  -4  -2 30058.0 1160.15  25
  22  -4  -2 30648.8 1158.01   6
  22   4   2 30378.1 1199.47  11
  22  -4  -3-17.5259 197.613   9
  22  -4  -3-214.337 182.583   6
 -22  -4  -3 124.308 451.144  30
 -22  -4  -3-135.157 436.802  29
  22   4   3 6.07524 286.005  11
  22  -4  -4 26598.5 964.011   9
 -22  -4  -4 23861.2 1092.38  30
 -22  -4  -4 24970.3 1088.49  29
 -22  -4  -4 26181.9 1693.77   7
  22  -4  -4 25224.9 953.975   6
 -22  -4  -5-326.299 439.591  23
  22  -4  -5-354.975 193.062   6
 -22  -4  -5-524.100 1264.63   7
  22   4   5 35.2711 270.990  11
  22  -6  -1-156.179 187.123   6
  22  -6  -2 19002.6 756.862   6
  23   1   0-263.215 292.598  11
  23  -1   0 62.4470 185.942   9
  23   1   0 100.679 159.089   9
  23  -1   0 108.452 314.759  42
  23  -1   0 219.918 212.020  19
  23  -1   0-103.546 208.655  26
  23   1   0-124.114 213.347  26
  23  -1   0-79.8778 214.827  25
  23   1   0 95.6603 339.387  42
  23   1   0 210.208 215.173  25
  23  -1   0-86.7729 261.318  11
  23   1   1 22786.3 890.712   9
  23  -1  -1 23589.8 906.374   9
  23   1  -1 23231.0 894.542   9
  23  -1  -1 24870.0 965.076  42
  23   1   1 24096.8 970.179  42
 -23  -1  -1 23134.1 1000.95  30
  23  -1   1 23352.4 926.420  19
 -23  -1  -1 21833.6 990.936  29
 -23  -1   1 21887.8 1414.34   7
  23  -1   1 22702.4 912.015  26
  23  -1  -1 24759.2 913.214  26
  23   1   1 23233.9 907.588  26
  23   1  -1 21641.0 912.180  26
  23  -1   1 22709.9 913.294  25
  23  -1  -1 24397.5 913.904  25
  23   1   1 22858.4 907.729  25
  23   1  -1 22675.8 915.463  25
  23   1   1 23063.5 944.940  11
  23   1   2-7.69684 302.656  42
  23  -1  -2-138.369 305.257  42
  23  -1  -2 131.152 193.917   9
  23   1  -2-214.175 179.750   9
  23  -1  -2 64.2534 219.797  32
  23   1  -2-52.3222 242.801  32
  23  -1   2 197.098 225.815  19
 -23  -1  -2-133.849 456.579  30
  23   1   2 164.450 233.142  19
  23  -1  -2-59.2990 168.895   6
 -23  -1  -2 173.912 437.612  29
  23  -1   2-14.3810 204.836  26
  23   1   2 192.771 194.476  26
  23  -1  -2 277.044 207.366  26
  23  -1   2-85.7955 209.559  25
  23   1   2 117.157 197.793  25
  23  -1  -2 144.455 216.604  25
  23  -1  -3 14610.8 607.970   6
  23  -1  -3 15509.6 674.470  42
  23  -1  -3 15843.7 615.270  37
  23  -1  -3 18223.0 651.008  32
  23   1  -3 13928.0 656.156  32
 -23   1  -3 14977.7 811.032  30
  23  -1   3 15933.1 655.397  19
 -23  -1  -3 16150.7 802.351  30
  23   1   3 16120.7 649.561  19
 -23   1  -3 15511.0 796.289  29
 -23  -1  -3 17318.2 796.836  29
  23  -1   3 14876.4 628.798  26
  23   1   3 16425.6 612.816  26
  23  -1  -3 16465.3 626.405  26
  23   1  -3 15372.4 635.832  26
  23  -1   3 14892.6 629.765  25
  23   1   3 16939.8 615.976  25
  23  -1  -3 16374.4 629.108  25
  23   1  -3 15562.1 637.884  25
  23  -1  -4-106.952 189.036  37
  23  -1  -4-179.830 257.644  32
  23  -1   4-206.420 236.061  19
 -23  -1  -4 330.669 520.976  30
  23   1   4 26.1248 232.174  19
 -23  -1  -4-389.648 506.754  29
  23  -1  -4-70.1324 185.747   6
  23  -1   4 84.8420 196.325  26
  23  -1  -4 180.817 282.594  42
  23  -1  -4 84.8004 203.463  26
  23  -1   4 23.3908 200.052  25
  23  -1  -4 294.778 208.427  25
  23  -1  -5 9234.34 330.367   6
  23  -1  -5 7235.52 344.949  37
  23  -1  -5 9842.50 403.858  32
 -23  -1  -5 8412.80 620.347  30
  23   1   5 8558.52 374.011  19
 -23  -1  -5 8032.58 610.370  29
 -23  -1  -6-316.906 373.891  23
  23  -1  -6-11.0159 182.756  37
 -23  -1  -6-248.042 505.020  30
  23   1   6-74.5362 212.645  19
 -23  -1  -6-414.112 479.043  29
  23   3   0-19.8428 195.627  11
  23  -3   0-138.127 192.281  19
 -23  -3   0 140.666 358.227  30
 -23  -3   0-62.4505 358.028  29
  23  -3   0-44.4698 216.687  26
 -23  -3   0 594.445 1162.07   7
  23   3   0 71.7111 205.706  26
  23  -3   0-112.993 214.566  25
  23   3   0-162.733 219.714  25
  23  -3  -1 18065.0 490.954   9
  23  -3   1 13952.1 496.060  19
 -23  -3  -1 16430.7 635.784  30
 -23  -3   1 71.7495 498.428  30
 -23  -3  -1 17065.9 630.613  29
 -23  -3   1 603.943 500.916  29
  23  -3  -1 16396.6 487.008  26
  23   3   1 14737.5 481.100  26
 -23  -3  -1 14155.3 1356.31   7
  23  -3  -1 16145.1 488.339  25
 -23  -3   1-23.2619 425.667   7
  23   3   1 14527.9 482.147  25
  23  -3  -1 17085.8 460.390   6
  23   3   1 17018.6 559.208  11
  23   3   2 14.7174 295.842  42
  23  -3  -2-53.4386 198.354   9
  23  -3  -2 86.0076 168.991   6
 -23  -3  -2 364.483 405.840  30
  23  -3   2-493.425 314.240  17
 -23  -3  -2-109.309 395.330  29
  23  -3   2 95.6011 228.544  26
  23  -3  -2 124.288 195.384  26
  23  -3   2-189.698 236.891  25
  23  -3  -2-372.204 201.294  25
  23  -3  -3 12721.4 392.711   9
 -23  -3  -3 12911.1 608.287  30
 -23  -3  -3 11135.7 585.440  29
  23  -3  -3 12075.7 380.622  26
 -23  -3  -3 10770.6 1318.60   7
  23  -3   3 106.458 344.489  26
  23  -3  -3 12498.2 382.808  25
  23  -3   3 52.9233 347.201  25
  23   3   3 12325.8 458.959  11
  23  -3  -3 12855.8 370.664   6
 -23  -3  -4 486.116 432.858  23
  23  -3  -4 230.268 199.167   9
 -23  -3  -4 351.125 494.531  30
  23  -3  -4 107.537 184.995   6
 -23  -3  -4 745.443 482.919  29
 -23  -3  -4-261.706 1231.01   7
  23  -3  -5 8035.35 371.937   6
 -23  -3  -5 7581.52 617.133  30
 -23  -3  -5 6273.73 592.612  29
 -23  -3  -5 6381.67 1313.09   7
 -23  -3  -5 7292.42 538.922  23
  23  -5   0-169.028 177.076   6
  23  -5   0 102.463 205.963  26
  23  -5   0 137.238 213.297  25
  23   5   1-62.9661 339.696  42
 -23  -5  -1-163.959 419.935  30
 -23  -5  -1-883.906 420.637  29
  23  -5  -1 8703.80 325.651  26
  23  -5  -1 9182.72 326.619  25
  23  -5  -1 9112.57 309.898   6
  23   5   2 181.779 259.933  11
  23  -5  -2 199.596 180.840   6
 -23  -5  -2-96.5104 410.836  30
 -23  -5  -2 281.232 404.064  29
 -23  -5  -2 243.630 482.183   7
 -23  -5  -3 6946.95 537.077  30
 -23  -5  -3 6298.89 531.820  29
 -23  -5  -3 5978.80 1128.08   7
  23  -5  -3 7349.24 341.953   6
  23   5   3 6504.50 408.717  11
  23   5   4-86.1636 278.683  11
  23  -5  -4 45.2115 183.654   6
 -23  -5  -4 747.999 1158.36   7
  24   0   0-325.636 280.774  11
  24   0   0 79.6096 179.703   9
  24   0   0-4.72436 213.819  26
  24   0   0 382.013 220.395  25
  24   0   1-215.887 326.253  42
  24   0  -1-164.613 173.792   9
  24   0  -1-48.4603 321.551  42
  24   0   1 315.016 225.666  19
  24   0   1 64.5081 210.057  26
  24   0   1 133.410 218.532  25
  24   0   1 225.532 281.733  11
  24   0  -2-192.260 330.317  42
  24   0  -2 160.235 182.869   9
  24   0  -2 407.654 226.140  32
 -24   0  -2 257.849 478.575  30
  24   0   2 154.153 238.547  19
 -24   0  -2 400.273 456.952  29
  24   0   2 111.353 200.706  26
  24   0  -2-180.201 219.003  26
  24   0   2 173.443 205.110  25
  24   0  -2 33.0581 224.201  25
  24   0  -3-153.990 321.250  42
  24   0  -3 71.7054 192.292   9
  24   0  -3 35.1942 243.326  32
 -24   0  -3 376.904 507.669  30
  24   0   3-126.108 235.355  19
 -24   0  -3 215.841 480.925  29
  24   0   3 217.742 195.915  26
  24   0  -3-72.1348 221.148  26
  24   0   3 69.2797 198.767  25
  24   0  -3 47.8911 218.571  25
  24   0  -4 339.260 301.993  42
  24   0  -4 75.2094 183.898  37
  24   0  -4-109.566 277.333  32
 -24   0  -4 49.4977 513.266  30
  24   0   4 6.75643 234.784  19
 -24   0  -4 392.983 511.774  29
  24   0   4-224.786 187.427  26
  24   0  -4-53.1188 105.786  26
  24   0   4-65.0293 187.996  25
  24   0  -4 72.4739 109.606  25
 -24   0  -5 607.975 493.158  30
  24   0   5 276.197 225.919  19
 -24   0  -5-282.334 476.926  29
  24   0   6 286.976 206.668  19
  24   2   0 570.469 304.326  11
  24   2   0 125.221 354.628  42
  24   2   0 313.069 155.022   9
  24  -2   0 242.222 205.803  19
 -24  -2   0 575.131 350.375  30
 -24  -2   0 408.616 353.154  29
  24  -2   0 113.271 213.027  26
 -24  -2   0 87.5981 1154.41   7
  24   2   0 37.4254 215.356  26
  24  -2   0 132.211 218.680  25
  24   2   0 172.415 219.782  25
  24   2   1 246.832 302.416  11
  24   2   1 218.610 315.805  42
  24   2  -1 180.326 158.907   9
  24  -2   1 282.222 216.647  19
 -24  -2  -1 34.7826 378.563  30
 -24  -2  -1-421.136 370.110  29
 -24  -2  -1-414.154 1156.05   7
  24  -2   1-151.423 213.099  26
  24  -2  -1-37.3219 205.878  26
  24   2   1-26.2138 204.621  26
  24   2  -1 265.530 212.961  26
 -24  -2   1-668.355 1091.98   7
  24  -2   1-25.0930 219.553  25
  24  -2  -1 265.455 212.900  25
  24   2   1-261.174 214.537  25
  24   2  -1-83.6658 223.204  25
  24   2   2 116.119 308.198  42
  24   2  -2-17.3983 146.440   9
  24  -2   2-136.214 234.204  19
 -24  -2  -2-460.751 429.687  30
  24  -2  -2 104.711 164.743   6
 -24  -2  -2-399.526 415.268  29
  24  -2   2 37.4554 220.412  26
  24  -2  -2-261.365 205.358  26
  24   2   2-85.4897 193.761  26
  24   2  -2 20.5638 209.263  26
  24  -2   2 164.587 223.755  25
  24  -2  -2-96.8795 208.492  25
  24   2   2 20.2420 201.026  25
  24   2  -2-416.677 217.925  25
  24   2   2 107.377 292.838  11
  24  -2  -3-443.551 276.908  42
  24  -2  -3-373.934 204.263   9
  24  -2   3 125.126 236.234  19
 -24  -2  -3 411.867 485.588  30
  24  -2  -3 272.089 174.770   6
 -24  -2  -3-102.251 458.217  29
  24  -2   3 58.4836 212.593  26
  24  -2  -3-55.5657 207.241  26
  24  -2   3 184.675 223.592  25
  24  -2  -3 170.288 207.831  25
  24  -2  -4 218.144 246.037  32
  24  -2  -4 162.188 190.723   9
  24  -2   4 101.379 216.736  19
 -24  -2  -4-333.832 497.940  30
  24   2   4-94.9704 226.185  19
 -24  -2  -4 520.956 484.876  29
  24  -2  -4 398.931 188.314   6
  24  -2   4-20.6575 191.248  26
  24  -2  -4 259.491 195.199  26
  24  -2   4-46.1130 192.129  25
  24  -2  -4-16.6751 199.861  25
 -24  -2  -5-82.6572 413.026  23
  24  -2  -5 67.4946 258.079  32
 -24  -2  -5-379.268 523.935  30
  24   2   5-6.15630 220.594  19
 -24  -2  -5-314.132 518.017  29
  24  -2  -5 59.4885 188.622   6
 -24  -4   0 47.6527 344.415  30
 -24  -4   0 106.357 343.475  29
  24  -4   0 24.9021 209.477  26
 -24  -4   0-75.9256 150.393   7
  24  -4   0 148.549 212.850  25
  24   4   1-115.516 275.005  11
  24  -4  -1 287.388 203.034   9
  24   4   1 57.7900 331.251  42
  24  -4  -1-58.4753 169.859   6
  24  -4   1-233.320 202.889  19
 -24  -4  -1 396.598 390.209  30
 -24  -4  -1-127.618 379.308  29
  24  -4   1 193.847 225.876  26
  24  -4  -1 60.1500 200.454  26
 -24  -4  -1-593.821 1132.71   7
  24  -4   1 472.568 233.011  25
  24  -4  -1-69.0034 206.037  25
  24   4   2-139.614 293.699  11
  24  -4  -2-330.362 205.013   9
  24  -4  -2 71.7971 173.650   6
 -24  -4  -2-20.6275 412.478  30
 -24  -4  -2 561.780 406.617  29
  24  -4  -2 200.411 190.283  26
 -24  -4  -2 705.985 1209.79   7
  24  -4  -2-66.6999 199.089  25
  24  -4  -3-147.224 204.735   9
  24  -4  -3 115.321 180.574   6
 -24  -4  -3-191.215 449.757  30
 -24  -4  -3-11.2104 433.657  29
  24   4   3-12.3464 286.699  11
  24  -4  -4-228.836 197.408   9
 -24  -4  -4-157.950 452.778  30
  24  -4  -4-24.1337 186.508   6
 -24  -4  -4-146.146 432.370  29
 -24  -4  -4 848.965 1248.23   7
  24   4   4-134.338 284.766  11
  24  -6  -1 148.377 163.637   6
  25   1   0 30.3398 296.491  11
  25  -1   0 146.709 191.475   9
  25   1   0-3.29419 162.315   9
  25   1   0 8.39367 327.083  42
  25  -1   0-76.7654 214.248  19
 -25  -1   0-20.0032 1067.52   7
  25  -1   0 33.6242 211.418  26
  25   1   0 285.728 211.546  26
  25  -1   0 206.162 212.343  25
  25   1   0-23.2826 216.854  25
  25   1   1 913.995 167.184   9
  25  -1  -1 910.445 199.335   9
  25  -1  -1 1283.14 308.147  42
  25   1   1 1259.26 332.620  42
  25   1  -1 758.719 179.921   9
 -25  -1  -1 815.833 396.557  30
  25  -1   1 1078.64 233.275  19
 -25  -1  -1 959.257 382.961  29
  25  -1   1 928.007 218.777  26
  25  -1  -1 1011.03 217.420  26
  25   1   1 1175.96 214.551  26
  25   1  -1 1016.75 226.725  26
  25  -1   1 1249.86 226.124  25
  25  -1  -1 1088.71 221.761  25
  25   1   1 1040.32 218.817  25
  25   1  -1 686.298 229.088  25
  25  -1   1 1423.49 277.368  11
  25   1   1 836.334 302.447  11
  25  -1  -2 562.044 305.240  42
  25   1  -2-162.459 353.633  42
  25  -1  -2-225.881 198.650   9
  25   1  -2-285.467 179.385   9
  25  -1  -2 301.637 217.894  32
  25  -1   2-51.1779 228.711  19
 -25  -1  -2 637.110 459.359  30
 -25  -1  -2 102.112 439.489  29
  25  -1   2 9.71248 204.922  26
  25   1   2 219.786 194.790  26
  25  -1  -2 269.836 212.471  26
  25  -1   2-14.4865 212.680  25
  25   1   2-117.687 196.171  25
  25  -1  -2-365.386 218.292  25
  25   1   2-343.755 294.422  11
  25  -1  -3 523.488 296.813  42
  25  -1  -3 612.046 199.573   9
  25  -1  -3 642.855 239.281  32
  25   1  -3 88.0575 117.231   9
  25   1  -3 1052.59 265.414  32
  25  -1   3 746.060 233.869  19
 -25  -1  -3 745.043 480.043  30
  25   1   3 917.351 245.488  19
 -25  -1  -3 784.389 458.574  29
  25  -1  -3 520.832 182.071   6
  25  -1   3 449.586 202.351  26
  25   1   3 813.359 187.212  26
  25  -1  -3 1031.44 219.626  26
  25   1  -3 399.021 218.191  26
  25  -1   3 362.332 207.268  25
  25   1   3 422.201 194.272  25
  25  -1  -3 620.869 218.339  25
  25   1  -3 566.168 230.240  25
  25  -1  -4 23.0081 184.108  37
  25  -1  -4 76.8038 259.330  32
  25  -1   4-78.0025 236.168  19
 -25  -1  -4 97.4223 518.118  30
  25   1   4-403.839 232.612  19
 -25  -1  -4 314.832 499.800  29
  25  -1  -4 166.756 182.140   6
  25  -1   4-339.009 192.874  26
  25  -1  -4-90.5842 197.817  26
  25  -1   4-67.4290 198.173  25
  25  -1  -4 131.447 206.380  25
  25  -1  -5 387.174 194.887  37
  25  -1  -5 633.432 271.682  32
 -25  -1  -5 554.991 504.097  30
  25  -1   5 149.307 218.562  19
  25   1   5 339.685 221.729  19
 -25  -1  -5-376.151 487.658  29
  25  -1  -5 4.30568 70.7331   6
  25   3   0-6.65679 44.7325  11
  25   3   0 163.445 340.422  42
  25  -3   0 193.530 191.100  19
 -25  -3   0-188.556 351.830  30
 -25  -3   0 521.902 349.695  29
  25  -3   0 195.268 212.716  26
  25   3   0 38.3579 207.938  26
  25  -3   0-54.7592 217.546  25
  25   3   0-57.5973 209.211  25
  25   3   1 1016.98 297.380  11
  25  -3  -1 636.151 206.403   9
  25   3   1 110.733 327.383  42
  25  -3   1 819.083 215.525  19
 -25  -3  -1 273.010 386.949  30
 -25  -3  -1-18.9939 375.004  29
  25  -3  -1 489.100 206.992  26
 -25  -3  -1 1636.11 1187.08   7
  25   3   1 582.930 202.764  26
 -25  -3   1-22.8654 109.000   7
  25  -3  -1 623.110 213.460  25
  25   3   1 530.231 208.367  25
  25   3   2-90.7880 306.926  42
  25  -3  -2-31.6299 205.274   9
  25  -3   2-228.569 226.996  19
  25  -3  -2 154.552 168.479   6
 -25  -3  -2 158.324 438.095  30
 -25  -3  -2 294.717 433.341  29
  25  -3   2 195.539 226.730  26
  25  -3  -2-159.195 204.105  26
  25  -3   2 22.1727 229.033  25
  25  -3  -2-326.656 210.632  25
  25  -3  -3 405.404 208.424   9
  25  -3   3-61.8097 201.791  19
 -25  -3  -3 348.469 450.947  30
  25  -3  -3 636.008 178.747   6
 -25  -3  -3 141.117 428.623  29
 -25  -3  -3-103.183 1222.25   7
  25  -3   3 184.779 194.534  26
  25  -3  -3 387.223 201.015  26
  25  -3   3-272.204 199.108  25
  25  -3  -3 544.633 208.201  25
  25  -3  -4 115.449 197.417   9
 -25  -3  -4 542.265 495.092  30
  25  -3  -4-294.303 189.434   6
 -25  -3  -4 47.8468 474.036  29
  25   3   4 150.881 286.432  11
 -25  -3  -5 252.790 438.967  23
  25  -3  -5 539.361 184.926   6
 -25  -3  -5-26.0784 1254.39   7
  25  -5   0 78.2473 196.830  26
  25  -5   0 238.240 205.710  25
  25  -5  -1 505.018 173.879   6
  25  -5  -1 224.732 198.097  26
  25  -5  -1 335.145 203.393  25
  25   5   2-341.089 213.210  11
  25  -5  -2-184.042 174.578   6
 -25  -5  -2-452.651 411.436  30
 -25  -5  -2-106.133 392.774  29
 -25  -5  -2 212.871 368.963   7
  25   5   3-5.85790 267.397  11
  25  -5  -3 492.698 182.863   6
  26   0   0 3422.86 242.857   9
  26   0   0 3635.65 267.788  26
  26   0   0 4191.12 273.730  25
  26   0   0 4058.34 337.132  11
  26   0   1 29.8260 176.623   9
  26   0  -1-49.3557 323.881  42
  26   0  -1 19.2758 183.832   9
  26   0   1-282.743 233.361  19
  26   0   1 28.2153 204.723  26
  26   0   1 9.39004 207.278  25
  26   0   1 299.058 283.948  11
  26   0  -2 685.630 319.312  42
  26   0  -2 770.895 196.217   9
  26   0   2 1233.12 239.243  19
  26   0   2 1141.43 211.219  26
  26   0  -2 1131.35 230.793  26
  26   0   2 812.771 212.120  25
  26   0  -2 1337.67 234.146  25
  26   0  -3-57.5811 323.041  42
  26   0  -3 201.408 190.902   9
  26   0  -3-38.7564 237.807  32
 -26   0  -3 260.484 479.848  30
 -26   0  -3 552.105 471.664  29
  26   0   3 229.892 196.679  26
  26   0  -3-231.651 212.985  26
  26   0   3 56.3049 196.110  25
  26   0  -3 72.4466 216.512  25
  26   0  -4 1761.47 319.187  42
  26   0  -4 2112.69 265.182  32
 -26   0  -4 1858.65 518.239  30
  26   0   4 1776.17 247.142  19
 -26   0  -4 2438.76 493.243  29
  26   0  -4 19.3568 72.8546  26
  26   0  -4 14.5304 79.2540  25
 -26   0  -5 139.727 483.451  30
  26   0   5 275.657 228.919  19
 -26   0  -5 554.363 464.432  29
  26   2   0 1597.72 275.251  11
  26  -2   0 1289.77 210.017   9
  26   2   0 977.532 346.923  42
  26  -2   0 1463.10 214.664  19
  26  -2   0 1144.31 218.665  26
 -26  -2   0 1833.97 1133.24   7
  26   2   0 681.458 221.937  26
  26  -2   0 1049.64 224.882  25
  26   2   0 1362.32 228.376  25
  26   2   1 288.633 301.902  11
  26  -2  -1 67.7285 201.383   9
  26   2   1 132.024 321.111  42
  26   2  -1 56.1492 350.413  42
  26   2  -1 308.203 156.850   9
  26  -2   1-29.0026 216.665  19
 -26  -2  -1-185.920 398.851  30
 -26  -2  -1-166.907 394.201  29
 -26  -2  -1 22.9909 1139.69   7
  26  -2   1-208.883 218.254  26
  26  -2  -1-57.2478 209.183  26
  26   2   1-17.8186 207.477  26
  26   2  -1 78.9952 207.363  26
  26  -2   1-60.7882 218.477  25
  26  -2  -1-4.76235 212.589  25
  26   2   1 4.43827 212.025  25
  26   2  -1 321.212 215.801  25
  26   2  -2 2600.62 182.101   9
  26  -2   2 2573.46 264.094  19
 -26  -2  -2 3392.62 461.347  30
 -26  -2  -2 3095.53 449.607  29
 -26  -2  -2 3788.22 1177.63   7
  26  -2   2 2621.87 249.996  26
  26  -2  -2 2977.13 241.343  26
  26   2   2 2639.50 232.859  26
  26   2  -2 2279.73 231.734  26
  26  -2  -2 3433.91 247.941  25
  26   2   2 3005.46 236.326  25
  26   2  -2 2722.91 242.253  25
  26  -2   2 2713.79 258.833  25
  26   2   2 2580.59 329.428  11
  26  -2  -3 321.287 202.968   9
  26  -2   3 130.748 233.041  19
 -26  -2  -3-614.184 473.509  30
  26  -2  -3 99.1217 177.219   6
 -26  -2  -3 237.261 466.178  29
  26  -2   3-95.3148 213.006  26
  26  -2  -3-65.7742 204.585  26
  26  -2   3 36.7787 217.682  25
  26  -2  -3 56.7898 212.466  25
  26   2   3 19.1097 292.727  11
  26  -2  -4 715.659 192.261   9
  26  -2   4 163.981 214.602  19
 -26  -2  -4 402.459 483.397  30
 -26  -2  -4 1234.35 473.284  29
  26  -2  -4 777.185 180.970   6
  26  -2   4-97.0530 189.353  26
  26  -2  -4 738.591 198.085  26
  26  -2   4-172.314 195.824  25
  26  -2  -4 701.209 203.391  25
  26  -2  -5-54.8054 256.267  32
 -26  -2  -5 199.588 512.422  30
  26   2   5-173.880 223.271  19
 -26  -2  -5-495.957 507.227  29
  26  -2  -5 125.614 179.792   6
  26  -4   0-57.1960 190.680   9
  26   4   0-72.0955 300.212  42
 -26  -4   0 147.521 340.137  30
 -26  -4   0-159.020 332.293  29
  26  -4   0 2273.45 228.548  26
 -26  -4   0-24.8131 68.4277   7
  26  -4   0 2379.81 231.762  25
  26  -4  -1-60.9204 205.506   9
  26   4   1 83.4709 316.399  42
 -26  -4  -1-547.697 394.857  30
 -26  -4  -1 261.094 379.955  29
  26  -4   1 187.249 217.169  26
  26  -4  -1-36.7509 198.525  26
 -26  -4  -1 25.4589 1045.27   7
  26  -4   1-131.146 226.162  25
  26  -4  -1-151.382 208.749  25
  26   4   2 792.945 282.518  11
  26  -4  -2 998.944 211.713   9
  26  -4  -2 620.045 173.954   6
 -26  -4  -2 771.503 408.815  30
 -26  -4  -2 829.419 397.982  29
  26  -4  -2 423.898 197.565  26
 -26  -4  -2 621.181 1201.94   7
  26  -4  -2 303.487 202.523  25
  26   4   3-447.824 287.637  11
  26  -4  -3-31.4886 205.834   9
 -26  -4  -3 199.880 450.336  30
  26  -4  -3-33.9815 181.738   6
 -26  -4  -3 88.5382 430.691  29
  27   1   0 141.279 280.649  11
  27  -1   0 8.41200 190.219   9
  27   1   0-212.867 327.144  42
  27   1   0-43.2249 162.665   9
  27  -1   0 507.964 218.182  19
  27  -1   0 146.572 211.957  26
  27   1   0-113.070 215.107  26
  27  -1   0-175.590 219.207  25
  27   1   0 136.105 219.548  25
  27   1   1 23112.4 892.094   9
  27  -1  -1 23893.6 904.563   9
  27   1  -1 21911.5 892.293   9
  27  -1  -1 25327.2 966.958  42
  27   1   1 26109.1 978.530  42
  27   1  -1 22645.0 985.079  42
  27  -1   1 22817.0 924.958  19
  27  -1   1 23287.6 912.443  26
  27  -1  -1 24007.1 913.904  26
  27   1   1 22490.5 908.284  26
  27   1  -1 22468.7 914.642  26
  27  -1   1 23269.5 914.411  25
  27  -1  -1 23922.7 915.118  25
  27   1   1 22448.3 909.523  25
  27   1  -1 22529.2 914.946  25
  27   1   1 24392.9 949.292  11
  27  -1  -2 91.9612 311.327  42
  27   1  -2-462.619 353.398  42
  27  -1  -2 21.2511 193.134   9
  27   1  -2-63.6316 179.077   9
 -27  -1  -2 285.809 446.272  30
  27  -1   2 109.158 226.686  19
 -27  -1  -2 152.137 427.500  29
  27  -1   2 88.3052 207.386  26
  27   1   2-134.015 195.782  26
  27  -1  -2 85.3355 215.641  26
  27  -1   2 180.493 209.563  25
  27   1   2 128.969 199.630  25
  27  -1  -2-56.5480 216.313  25
  27   1   2-80.7392 289.446  11
  27  -1  -3 19300.2 441.336   9
  27  -1  -3 17477.2 534.397  42
  27   1  -3 15201.6 548.719  42
  27  -1  -3 18093.9 461.223  32
 -27  -1  -3 17352.2 673.814  30
  27  -1   3 16717.5 473.953  19
  27   1   3 16406.7 472.492  19
 -27  -1  -3 18360.0 673.867  29
  27  -1   3 16989.9 438.124  26
  27   1   3 16886.3 421.219  26
  27  -1  -3 17972.2 444.550  26
  27   1  -3 16605.0 437.930  26
  27  -1   3 16927.6 441.139  25
  27   1   3 17794.2 425.086  25
  27  -1  -3 18483.1 447.641  25
  27   1  -3 16898.6 441.919  25
  27  -1  -4-112.067 240.198  32
 -27  -1  -4-24.0735 503.276  30
  27   1   4-190.179 235.778  19
 -27  -1  -4 742.114 490.762  29
  27  -1   4-9.03964 192.300  26
  27  -1  -4-4.56915 200.970  26
  27  -1   4 62.9221 196.706  25
  27  -1  -4 68.6147 206.251  25
  27  -1  -5 11414.1 394.853  32
 -27  -1  -5 10250.2 612.510  30
  27   1   5 10101.3 377.897  19
 -27  -1  -5 10701.7 599.969  29
  27   3   0-18.2392 334.782  42
 -27  -3   0-324.517 366.354  30
 -27  -3   0-176.926 359.505  29
  27  -3   0 121.269 211.025  26
  27   3   0-177.429 197.560  26
 -27  -3   0 677.561 1064.36   7
  27  -3   0 100.481 212.174  25
  27   3   0 153.620 204.149  25
  27  -3  -1 19542.8 707.959   9
  27  -3   1 15372.6 708.921  19
 -27  -3  -1 17991.3 811.306  30
 -27  -3  -1 17750.8 802.178  29
 -27  -3  -1 14672.8 1418.32   7
  27  -3  -1 16445.6 701.616  26
  27   3   1 17777.4 704.048  26
  27  -3  -1 16805.1 704.474  25
  27   3   1 17962.8 704.572  25
  27   3   1 17010.6 745.176  11
  27   3   2-405.522 305.417  11
  27   3   2-30.8647 299.415  42
  27  -3  -2 245.813 205.957   9
  27  -3   2 81.4225 213.493  19
 -27  -3  -2-249.845 441.354  30
 -27  -3  -2-155.728 428.152  29
  27  -3   2-206.399 215.231  26
 -27  -3  -2 150.729 1245.75   7
  27  -3  -2-101.923 200.612  26
  27  -3   2 5.26171 215.035  25
  27  -3  -2-66.0832 202.709  25
  27  -3  -3 14593.0 371.419   9
 -27  -3  -3 12400.2 567.577  30
  27  -3   3-26.8682 306.025  19
 -27  -3  -3 10934.0 542.085  29
  27  -3  -3 14019.9 360.210  26
 -27  -3  -3 11768.5 1305.58   7
  27  -3   3 225.966 301.313  26
  27  -3  -3 14616.7 366.804  25
  27  -3   3-65.6189 304.313  25
  27  -3  -3 14561.8 340.453   6
  27  -3  -4 330.610 193.210   9
 -27  -3  -4-332.551 490.390  30
  27  -3  -4 90.5351 183.416   6
 -27  -3  -4 82.5564 474.398  29
  27   3   4-440.611 300.808  11
  27  -5   0 155.453 197.628  26
  27  -5   0-144.894 198.672  25
  27  -5  -1 9833.92 457.040  26
  27  -5  -1 10768.3 460.541  25
  28   0   0 20063.2 797.767   9
  28   0   0 20183.9 814.965  26
  28   0   0 20852.3 815.805  25
  28   0   0 20972.6 843.452  11
  28   0   1-59.6333 173.781   9
  28   0  -1 58.3723 317.236  42
  28   0  -1-11.5896 181.893   9
  28   0   1 201.128 204.137  26
  28   0  -1 408.738 221.649  26
  28   0   1 41.8567 206.491  25
  28   0  -1-145.108 226.781  25
  28   0   1 103.522 284.905  11
  28   0  -2 19327.2 742.194   9
  28   0  -2 17806.8 809.513  42
  28   0   2 18775.6 769.919  19
  28   0   2 18646.6 745.916  26
  28   0  -2 18502.3 753.598  26
  28   0   2 18369.4 747.637  25
  28   0  -2 18916.6 755.776  25
  28   0   2 18142.4 784.881  11
  28   0  -3 212.536 305.855  42
  28   0  -3-41.5786 184.948   9
  28   0   3-166.997 193.296  26
  28   0  -3 237.708 205.638  26
  28   0   3-105.317 198.283  25
  28   0  -3 48.5666 212.880  25
  28   0  -4 9993.16 546.595  42
  28   0  -4 11547.6 503.691  32
 -28   0  -4 10151.1 686.626  30
  28   0   4 10431.4 501.056  19
 -28   0  -4 11097.2 678.991  29
  28  -2   0 20118.4 422.900   9
  28   2   0 16572.4 523.523  42
  28  -2   0 15948.1 420.924  19
 -28  -2   0 16792.1 1247.70   7
  28  -2   0 18310.0 426.681  26
  28   2   0 17247.5 422.732  26
  28  -2   0 19341.3 430.901  25
  28   2   0 16572.5 423.373  25
  28   2   1-51.7329 292.540  11
  28  -2  -1-219.984 196.239   9
  28   2   1-41.7987 315.159  42
  28   2  -1 9.36372 338.022  42
  28   2  -1 47.5781 155.322   9
  28  -2   1 139.664 218.546  19
 -28  -2  -1 68.5980 1127.35   7
  28  -2   1 199.821 213.819  26
  28  -2  -1-111.534 212.352  26
  28   2   1-90.2790 206.083  26
  28   2  -1-103.790 212.970  26
  28  -2   1-178.307 217.391  25
  28  -2  -1-111.341 219.684  25
  28   2   1-269.908 212.772  25
  28   2  -1-277.042 214.600  25
 -28  -2  -2 17089.9 772.668  30
  28  -2   2 14013.4 624.837  19
 -28  -2  -2 16817.6 759.112  29
  28  -2   2 13434.8 613.336  26
  28  -2  -2 16532.6 611.121  26
  28   2   2 15201.4 600.996  26
 -28  -2  -2 14181.3 1361.35   7
  28  -2   2 13892.9 615.107  25
  28  -2  -2 16425.8 612.042  25
  28   2   2 14850.2 603.006  25
  28   2   2 14817.3 656.427  11
  28  -2  -3 27.0861 202.746   9
  28  -2   3-26.4927 227.500  19
 -28  -2  -3-235.944 470.476  30
 -28  -2  -3 312.518 461.552  29
  28  -2   3-135.513 204.016  26
  28  -2  -3-160.658 205.343  26
  28  -2   3-119.769 207.731  25
  28  -2  -3 22.2322 211.524  25
  28   2   3-25.5872 292.389  11
  28  -2  -4 11820.5 297.127   9
 -28  -2  -4 11327.4 590.987  30
  28  -2   4-153.499 267.780  19
 -28  -2  -4 11478.0 592.203  29
  28  -2  -4 9384.89 296.560  26
  28  -2   4-235.138 236.975  26
  28  -2  -4 10605.4 301.402  25
  28  -2   4-171.764 244.250  25
  28   2   4 10681.4 385.808  11
  28  -4   0 208.939 243.700   9
  28   4   0-8.95954 329.359  42
  28  -4   0 10978.0 325.093  26
  28  -4   0 11472.7 329.939  25
  28   4   1 6.43416 24.9659  11
  28  -4  -1 114.007 197.680   9
  28   4   1 31.7739 299.820  42
 -28  -4  -1 560.319 379.873  30
 -28  -4  -1-38.9799 372.421  29
  28  -4   1 151.005 204.521  26
  28  -4  -1-60.2288 202.463  26
 -28  -4  -1 598.866 835.773   7
  28  -4   1 176.022 210.688  25
  28  -4  -1 189.633 206.637  25
  28  -4  -2 10964.4 489.290   9
 -28  -4  -2 11426.7 651.546  30
 -28  -4  -2 11148.4 643.782  29
  28  -4  -2 11203.6 483.300  26
 -28  -4  -2 10215.2 1308.91   7
  28  -4  -2 11075.5 486.636  25
  29   1   0-24.7123 219.723  11
  29  -1   0 230.842 191.762   9
  29   1   0 42.9548 320.749  42
  29   1   0-99.9759 170.675   9
  29  -1   0-44.4911 214.455  26
  29   1   0 138.061 217.331  26
  29  -1   0-29.6111 217.526  25
  29   1   0 18.9760 225.468  25
  29   1   1 3117.72 323.858  11
  29  -1   1 2486.23 228.301   9
  29   1   1 2966.91 198.911   9
  29   1  -1 2769.30 209.098   9
  29   1   1 3361.91 355.659  42
  29   1  -1 2197.44 358.047  42
  29  -1  -1 2532.48 227.094   9
  29  -1   1 2630.64 258.657  19
 -29  -1  -1 3739.07 1125.97   7
  29  -1   1 2794.09 250.233  26
  29  -1  -1 2552.73 251.181  26
  29   1   1 2301.74 241.169  26
  29   1  -1 1990.25 249.004  26
  29   1   1 2932.02 248.238  25
  29   1  -1 2817.28 258.334  25
  29  -1   1 2735.68 252.965  25
  29  -1  -1 2922.25 256.065  25
  29  -1  -2-614.478 309.116  42
  29   1  -2 544.751 341.790  42
  29  -1  -2-29.6733 186.163   9
  29   1  -2 22.1365 170.236   9
  29  -1   2 138.872 225.386  19
  29  -1   2-106.020 204.493  26
  29   1   2 280.985 201.192  26
  29  -1  -2-33.2807 218.917  26
  29  -1   2 394.615 208.012  25
  29   1   2-17.4638 202.457  25
  29  -1  -2 127.864 221.337  25
  29   1   2 270.831 289.310  11
  29  -1  -3 2429.05 315.741  42
  29   1  -3 2211.09 337.578  42
  29  -1  -3 1907.80 205.587   9
  29   1  -3 7.76981 20.4942   9
 -29  -1  -3 2043.91 489.230  30
  29  -1   3 1604.80 243.452  19
  29   1   3 1930.49 247.219  19
 -29  -1  -3 1988.02 476.119  29
  29  -1   3 1651.56 209.920  26
  29  -1  -3 2254.39 221.323  26
  29   1  -3 345.952 137.109  26
  29  -1   3 1792.97 215.063  25
  29  -1  -3 2226.57 227.443  25
  29   1  -3 240.871 147.567  25
  29   1   3 1720.63 298.173  11
  29  -1  -4-195.267 235.083  32
  29  -1  -4-13.2767 26.7376   9
 -29  -1  -4 259.341 495.002  30
  29   1   4 84.9947 226.760  19
 -29  -1  -4 93.7836 470.784  29
  29  -1   4-457.395 197.592  26
  29  -1  -4-86.7924 194.880  26
  29  -1   4 84.7235 196.660  25
  29  -1  -4-91.4706 202.992  25
  29   3   0-9.10919 334.256  42
  29  -3   0 104.086 207.686  26
  29   3   0-47.7059 155.866  26
  29  -3   0 9.89647 213.835  25
  29   3   0-143.358 161.088  25
  29   3   1 2305.40 294.189  11
  29  -3  -1 2177.88 224.918   9
  29   3   1-24.6902 329.517  42
  29   3  -1-18.9124 319.573  42
  29  -3   1 2003.40 228.404  19
 -29  -3  -1 1321.17 420.183  30
 -29  -3  -1 1472.35 414.240  29
  29  -3  -1 1866.79 226.212  26
 -29  -3  -1 4007.44 1166.54   7
  29   3   1 1830.82 221.883  26
  29  -3  -1 1930.54 232.153  25
  29   3   1 2102.94 224.205  25
  29   3   2 360.588 287.635  11
  29   3   2-7.59801 309.698  42
  29  -3  -2-136.349 200.867   9
  29  -3   2-467.807 216.743  19
 -29  -3  -2-336.114 421.329  30
 -29  -3  -2 243.789 412.593  29
  29  -3   2-230.054 209.411  26
 -29  -3  -2 470.647 1211.77   7
  29  -3  -2 40.4226 204.069  26
  29  -3   2 145.560 214.723  25
  29  -3  -2 214.333 210.148  25
  29   3   3 1826.51 302.351  11
  29  -3  -3 1988.32 214.657   9
  29  -3   3-140.128 194.932  19
 -29  -3  -3 1846.61 480.721  30
 -29  -3  -3 2207.00 461.930  29
 -29  -3  -3 1246.09 1202.36   7
  29  -3   3-190.429 179.950  26
  29  -3  -3 1744.16 211.978  26
  29  -3   3 5.11904 189.709  25
  29  -3  -3 1838.76 217.248  25
  30   0   0 616.342 174.783   9
  30   0   0 178.884 215.952  26
  30   0   0 322.047 216.968  25
  30   0   1-173.615 279.730  11
  30   0   1-99.9958 174.526   9
  30   0  -1-344.575 325.170  42
  30   0  -1 115.438 180.073   9
  30   0   1 226.678 205.844  26
  30   0  -1-72.8537 213.727  26
  30   0   1 258.259 212.777  25
  30   0  -1 72.5719 218.460  25
  30   0   2 57.6288 168.243   9
  30   0  -2 82.0950 320.751  42
  30   0  -2 111.260 181.121   9
  30   0   2-360.293 232.094  19
  30   0   2 41.8886 202.718  26
  30   0  -2 4.88767 215.144  26
  30   0   2 139.419 208.948  25
  30   0  -2 53.5491 214.475  25
  30   0   2 117.987 282.347  11
  30   0  -3-228.496 304.948  42
  30   0  -3-220.986 173.789   9
  30   0   3 164.077 228.552  19
  30   0   3-44.1270 191.577  26
  30   0  -3-9.68535 204.007  26
  30   0   3-202.747 198.195  25
  30   0  -3-455.780 218.335  25
  30   0   3 59.6889 274.448  11
  30  -2   0 84.9745 196.486   9
  30   2   0 8.66458 321.751  42
  30  -2   0-4.97632 208.867  26
  30   2   0 305.597 206.929  26
  30  -2   0-114.266 214.301  25
  30   2   0-19.0268 214.544  25
  30   2   1 271.416 283.587  11
  30  -2   1-231.628 198.775   9
  30   2   1-151.334 323.019  42
  30  -2  -1 96.3623 193.834   9
  30   2  -1 27.9728 341.116  42
  30  -2   1-228.451 215.655  19
 -30  -2  -1 523.434 1148.69   7
  30  -2   1-160.309 211.601  26
  30  -2  -1 229.958 208.692  26
  30   2   1-149.842 202.860  26
  30   2  -1-9.84382 204.974  26
  30  -2   1-130.040 218.105  25
  30  -2  -1 209.571 213.009  25
  30   2   1 135.761 208.328  25
  30   2  -1 69.0005 214.564  25
  30   2   2 165.234 289.556  11
  30   2  -2 262.714 322.433  42
  30  -2  -2 237.948 202.860   9
  30   2  -2 10.0603 30.7665   9
  30  -2   2 124.050 220.040  19
 -30  -2  -2-405.384 1159.46   7
  30  -2   2 147.553 211.579  26
  30  -2  -2 247.947 212.410  26
  30   2   2 288.975 196.361  26
  30   2  -2 191.527 67.4288  26
  30  -2   2 177.074 213.772  25
  30  -2  -2-74.4121 218.162  25
  30   2  -2-30.2671 67.4868  25
 -30  -2  -3 153.823 464.473  30
  30  -2   3 12.9805 217.848  19
 -30  -2  -3-447.525 453.129  29
 -30  -2  -3-1066.90 1170.72   7
  30  -2   3-192.967 205.760  26
  30  -2  -3 269.481 203.675  26
  30  -2   3-334.616 212.696  25
  30  -2  -3 120.831 209.659  25
  30   2   3-282.107 296.963  11
  31   1   0-12.3187 21.4865  11
  31  -1   0-24.2443 183.820   9
  31   1   0-34.4486 324.067  42
  31   1   0 3.31068 163.206   9
  31  -1   0-175.165 212.375  26
  31   1   0-262.795 214.241  26
  31  -1   0-290.262 215.126  25
  31   1   0-9.52024 215.393  25
  31  -1   1 5135.16 283.204   9
  31  -1  -1 5044.80 286.462   9
  31   1  -1 5006.07 264.915   9
  31   1  -1 4467.33 402.073  42
  31  -1   1 4823.39 301.394  26
  31  -1  -1 5581.13 307.202  26
  31   1   1 5159.72 296.599  26
  31   1  -1 4336.72 301.616  26
 -31  -1  -1 4527.02 1132.26   7
  31  -1   1 5199.04 307.930  25
  31  -1  -1 4960.58 307.384  25
  31   1   1 5457.49 304.967  25
  31   1  -1 3856.04 301.209  25
  31   1   1 5359.74 365.891  11
  31   1  -2 256.686 316.051  42
  31  -1  -2 109.007 191.476   9
  31   1  -2 25.4010 163.946   9
  31  -1   2-25.0447 219.188  19
  31  -1   2-19.2391 201.574  26
  31   1   2-79.4594 198.847  26
  31  -1  -2 200.451 217.664  26
  31  -1   2-62.4311 209.392  25
  31   1   2 52.6787 204.045  25
  31  -1  -2 90.3282 221.240  25
  31   1   2-98.1335 287.665  11
  31  -1  -3 4120.02 212.601   9
  31  -1  -3 3907.21 318.665  42
  31   1  -3-8.75411 304.932  42
  31   1  -3-3.78417 11.1880   9
  31  -1   3 3448.61 253.516  19
  31  -1   3 3779.34 220.895  26
  31  -1  -3 4110.32 234.214  26
  31   1  -3-4.94160 49.0298  26
  31  -1   3 3644.78 224.446  25
  31  -1  -3 4360.12 239.556  25
  31   1   3 3948.58 288.896  11
  31   1  -3-24.7296 50.9138  25
  31   3   0 42.7343 312.000  42
  31  -3   0 44.3689 214.195  26
  31   3   0-23.5312 70.9893  26
 -31  -3   0 66.9106 598.759   7
  31  -3   0 34.4530 216.809  25
  31   3   0 65.9881 71.4588  25
  31   3   1-6.36837 107.680  11
  31  -3  -1 3113.57 226.415   9
  31  -3   1 267.072 199.591   9
  31   3   1-40.9307 345.401  42
  31  -3  -1 4229.62 237.234  26
  31   3   1 3884.22 223.591  26
 -31  -3  -1 3536.18 1115.63   7
  31  -3  -1 3795.49 241.908  25
  31   3   1 4014.33 228.351  25
  32   0   0 4720.53 261.611   9
  32   0   0 4589.33 294.846  26
  32   0   0 4591.75 299.972  25
  32   0   1-123.920 172.690   9
  32   0  -1-188.304 312.885  42
  32   0  -1 67.9383 170.354   9
  32   0   1 231.590 205.477  26
  32   0  -1 87.3641 213.322  26
  32   0   1-173.884 216.408  25
  32   0  -1-159.555 220.538  25
  32   0   2 2011.52 199.201   9
  32   0  -2 2462.30 211.048   9
  32   0  -2 2410.66 339.967  42
  32   0   2 2537.02 231.569  26
  32   0  -2 2451.03 242.868  26
  32   0   2 2591.23 236.993  25
  32   0  -2 2765.94 245.276  25
  32   0   2 2474.58 301.107  11
  32  -2   0 2750.92 225.416   9
  32   2   0 2531.91 229.213  26
  32   2   0 2045.08 231.867  25
  32   2   1 12.4825 248.657  11
  32  -2   1-17.3940 190.952   9
  32   2   1-8.15756 307.338  42
  32   2  -1-628.265 322.728  42
  32  -2  -1-4.31245 191.630   9
  32  -2   1 163.425 213.091  19
  32  -2   1 69.5212 205.487  26
 -32  -2  -1 311.328 1107.28   7
  32  -2  -1-148.295 206.469  26
  32   2   1 212.320 201.385  26
  32   2  -1 58.2958 202.583  26
  32  -2   1-54.5373 215.777  25
  32  -2  -1-47.5612 214.756  25
  32   2   1-49.5127 206.336  25
  32   2  -1-223.717 210.852  25
  33   1   0-41.6383 313.954  42
  33  -1   0-122.711 184.569   9
  33  -1   0-643.495 235.474  26
  33   1   0-109.083 208.666  26
  33  -1   0-264.585 245.442  25
  33   1   0 47.2514 211.651  25
  33  -1   1 7345.48 367.939   9
  33  -1  -1 7251.92 368.670   9
  33   1  -1 7692.33 353.551   9
  33  -1   1 7672.91 383.261  26
  33  -1  -1 7889.29 389.445  26
  33   1   1 8383.28 385.090  26
  33   1  -1 8407.84 388.919  26
  33  -1   1 7537.32 385.142  25
  33  -1  -1 7889.78 394.523  25
  33   1   1 8345.76 387.150  25
  33   1  -1 8030.99 393.509  25
  33   1   1 8536.98 429.621  11
   0   0   0    0.00    0.00   0

TITL HW_HD_Zhou_La2222_S2_P6_050224_corr1 in Cmcm
REM Cmcm (#63, found as Ccmm in ba-c setting)
CELL 0.71073  20.140839   5.320641   5.313451  90.0000  90.0000  90.0000
ZERR    4.00   0.001224   0.000608   0.000471   0.0000   0.0000   0.0000
LATT  7
SYMM -x,-y, z+1/2
SYMM -x, y,-z+1/2
SYMM  x,-y,-z
SFAC O Ni La
UNIT 28.00 8.00 12.00
REM  CrysAlisPro recorded range (K): Min=299.9; max=300.1; aver:300.0
TEMP 27
TREF
HKLF 4
END
;
_shelx_hkl_checksum                14863
_olex2_submission_special_instructions  'No special instructions were received'
