# Supplementary material for: Pressure-Induced Phase Transitions in Bilayer La3Ni2O7
Source: J Phys Chem C Nanomater Interfaces. 2025 Dec 11;130(13):4911–8. doi: 10.1021/acs.jpcc.5c07252 (PMC13051444; doi:10.1021/acs.jpcc.5c07252)
Supplement: Supplementary file 2 [file jp5c07252_si_002.zip › XRD_CIf/ambient_oC.cif]

data_hw_hd_zhou_la2222_s2_031524_corr1
_audit_creation_date               2024-10-22
_audit_creation_method
;
Olex2 1.5
(compiled 2024.02.16 svn.r378c4104 for OlexSys, GUI svn.r6928)
;
_shelx_SHELXL_version_number       '2019/3'
_audit_contact_author_address      ?
_audit_contact_author_email        ?
_audit_contact_author_name         ''
_audit_contact_author_phone        ?
_publ_contact_author_id_orcid      ?
_publ_section_references
;
Dolomanov, O.V., Bourhis, L.J., Gildea, R.J, Howard, J.A.K. & Puschmann, H.
 (2009), J. Appl. Cryst. 42, 339-341.

Sheldrick, G.M. (2015). Acta Cryst. A71, 3-8.

Sheldrick, G.M. (2015). Acta Cryst. C71, 3-8.
;
_chemical_name_common              ?
_chemical_name_systematic          ?
_chemical_formula_moiety           'La3 Ni2 O7'
_chemical_formula_sum              'La3 Ni2 O7'
_chemical_formula_weight           646.15
_chemical_melting_point            ?
_chemical_oxdiff_formula           'La3 Ni2 O7'
loop_
  _atom_type_symbol
  _atom_type_description
  _atom_type_scat_dispersion_real
  _atom_type_scat_dispersion_imag
  _atom_type_scat_source
 'O' 'O' 0.0106 0.0060 'International Tables Vol C Tables 4.2.6.8 and 6.1.1.4'
 'Ni' 'Ni' 0.3393 1.1124 'International Tables Vol C Tables 4.2.6.8 and 6.1.1.4'
 'La' 'La' -0.2871 2.4523
 'International Tables Vol C Tables 4.2.6.8 and 6.1.1.4'

_shelx_space_group_comment
;
The symmetry employed for this shelxl refinement is uniquely defined
by the following loop, which should always be used as a source of
symmetry information in preference to the above space-group names.
They are only intended as comments.
;
_space_group_crystal_system        'orthorhombic'
_space_group_IT_number             63
_space_group_name_H-M_alt          'C m c m'
_space_group_name_Hall             '-C 2c 2'
loop_
  _space_group_symop_operation_xyz
 'x, y, z'
 '-x, -y, z+1/2'
 '-x, y, -z+1/2'
 'x, -y, -z'
 'x+1/2, y+1/2, z'
 '-x+1/2, -y+1/2, z+1/2'
 '-x+1/2, y+1/2, -z+1/2'
 'x+1/2, -y+1/2, -z'
 '-x, -y, -z'
 'x, y, -z-1/2'
 'x, -y, z-1/2'
 '-x, y, z'
 '-x+1/2, -y+1/2, -z'
 'x+1/2, y+1/2, -z-1/2'
 'x+1/2, -y+1/2, z-1/2'
 '-x+1/2, y+1/2, z'

_cell_length_a                     20.5510(13)
_cell_length_b                     5.4508(4)
_cell_length_c                     5.3975(4)
_cell_angle_alpha                  90.0
_cell_angle_beta                   90.0
_cell_angle_gamma                  90.0
_cell_volume                       604.62(7)
_cell_formula_units_Z              4
_cell_measurement_reflns_used      988
_cell_measurement_temperature      300.15
_cell_measurement_theta_max        39.4490
_cell_measurement_theta_min        3.9780
_cell_oxdiff_angle_alpha           90.020(5)
_cell_oxdiff_angle_beta            90.011(5)
_cell_oxdiff_angle_gamma           90.009(5)
_cell_oxdiff_length_a              20.5460(12)
_cell_oxdiff_length_b              5.4512(3)
_cell_oxdiff_length_c              5.3984(3)
_cell_oxdiff_measurement_reflns_used  995
_cell_oxdiff_volume                604.62(6)
_shelx_estimated_absorpt_T_max     0.616
_shelx_estimated_absorpt_T_min     0.223
_exptl_absorpt_coefficient_mu      26.849
_exptl_absorpt_correction_T_max    1.00000
_exptl_absorpt_correction_T_min    0.38610
_exptl_absorpt_correction_type     multi-scan
_exptl_absorpt_process_details
;
CrysAlisPro 1.171.43.120a (Rigaku Oxford Diffraction, 2024)
Empirical absorption correction using spherical harmonics,
implemented in SCALE3 ABSPACK scaling algorithm.
;
_exptl_absorpt_special_details     ?
_exptl_crystal_colour              ?
_exptl_crystal_density_diffrn      7.098
_exptl_crystal_density_meas        ?
_exptl_crystal_density_method      ?
_exptl_crystal_description         ?
_exptl_crystal_F_000               1132
loop_
  _exptl_crystal_face_index_h
  _exptl_crystal_face_index_k
  _exptl_crystal_face_index_l
  _exptl_crystal_face_perp_dist
 -25 2 -3 0.0317
 14 5 -4 0.0317
 -28 -2 1 0.0251
 0 -1 1 0.0355
 25 -2 3 0.0230
 0 -2 -1 0.0153
 -1 2 2 0.0143
 15 3 6 0.0114
 1 0 0 0.0247
 -21 2 5 0.0238
 -9 7 0 0.0238
 -2 -1 -1 0.0164
 0 -1 -1 0.0095
 1 2 2 0.0095

_exptl_crystal_size_max            0.08
_exptl_crystal_size_mid            0.06
_exptl_crystal_size_min            0.02
loop_
  _exptl_oxdiff_crystal_face_indexfrac_h
  _exptl_oxdiff_crystal_face_indexfrac_k
  _exptl_oxdiff_crystal_face_indexfrac_l
  _exptl_oxdiff_crystal_face_x
  _exptl_oxdiff_crystal_face_y
  _exptl_oxdiff_crystal_face_z
 -24.9898 2.2606 -3.1308 0.2313 0.9626 0.1410
 14.2624 5.1779 -4.1957 -0.0322 -0.1373 0.9900
 -27.6302 -2.1469 0.8361 0.1841 0.7683 -0.6131
 -0.0083 -0.9955 1.0006 -0.0236 -0.0647 -0.1712
 25.3524 -2.1252 3.0206 -0.2321 -0.9658 -0.1152
 -0.0362 -2.0007 -0.9937 0.2620 -0.0700 -0.1063
 -0.9569 2.0048 1.9932 -0.3617 0.0820 0.0149
 15.3169 2.8100 5.8276 -0.8788 -0.4770 -0.0091
 0.9996 -0.0009 -0.0012 -0.0034 -0.0319 0.0126
 -21.2487 1.8015 4.8558 -0.5675 0.6640 -0.4868
 -8.5742 7.3347 -0.3091 -0.5226 0.6128 0.5927
 -2.0206 -1.0002 -0.9936 0.1893 0.0388 -0.0390
 -0.0214 -1.0020 -0.9960 0.1825 -0.0251 -0.0138
 1.0423 2.0031 1.9908 -0.3684 0.0182 0.0402

_exptl_transmission_factor_max     ?
_exptl_transmission_factor_min     ?
_diffrn_reflns_av_R_equivalents    0.0701
_diffrn_reflns_av_unetI/netI       0.0688
_diffrn_reflns_Laue_measured_fraction_full  0.997
_diffrn_reflns_Laue_measured_fraction_max  0.984
_diffrn_reflns_limit_h_max         37
_diffrn_reflns_limit_h_min         -25
_diffrn_reflns_limit_k_max         9
_diffrn_reflns_limit_k_min         -9
_diffrn_reflns_limit_l_max         9
_diffrn_reflns_limit_l_min         -9
_diffrn_reflns_number              4856
_diffrn_reflns_point_group_measured_fraction_full  0.997
_diffrn_reflns_point_group_measured_fraction_max  0.984
_diffrn_reflns_theta_full          25.242
_diffrn_reflns_theta_max           40.658
_diffrn_reflns_theta_min           3.867
_diffrn_ambient_environment        air
_diffrn_ambient_temperature        300.15
_diffrn_detector                   'Hybrid Pixel Array Detector'
_diffrn_detector_area_resol_mean   10.0000
_diffrn_detector_type              HyPix
_diffrn_measured_fraction_theta_full  0.997
_diffrn_measured_fraction_theta_max  0.984
_diffrn_measurement_details
;
List of Runs (angles in degrees, time in seconds):

  # Type    Start    End  Width  t~exp~   \w     \q     \k     \f   Frames
--------------------------------------------------------------------------
  1  \w     -2.00  24.00   0.50    5.00    --  -31.49  71.00-103.00   52
  2  \w    -44.00 -17.00   0.50    5.00    --  -31.49  94.00 138.00   54
  3  \w     17.00  59.00   0.50    5.00    --   32.43  60.00  39.00   84
  4  \w     10.00  40.00   0.50    5.00    --  -31.49  37.00  30.00   60
  5  \w    -12.00  13.00   0.50    5.00    --  -31.49  94.00 138.00   50
  6  \w    -42.00 -16.00   0.50    5.00    --   32.43 -19.00-150.00   52
  7  \w    -40.00  21.00   0.50    5.00    --   32.43 -37.00-120.00  122
  8  \w    -41.00  -7.00   0.50    5.00    --   32.43 -19.00-180.00   68
  9  \w    -39.00   2.00   0.50    5.00    --   32.43 -37.00 -30.00   82
 10  \w    -41.00   5.00   0.50    5.00    --   32.43 -19.00 -90.00   92
 11  \w     79.00 104.00   0.50    5.00    --   32.43 178.00 -60.00   50
;
_diffrn_measurement_device         'four-circle diffractometer'
_diffrn_measurement_device_type    'XtaLAB Synergy, Dualflex, HyPix'
_diffrn_measurement_method         '\w scans'
_diffrn_orient_matrix_type        
 'CrysAlisPro convention (1999,Acta A55,543-557)'
_diffrn_orient_matrix_UB_11        -0.0035777000
_diffrn_orient_matrix_UB_12        -0.0797758000
_diffrn_orient_matrix_UB_13        -0.1029348000
_diffrn_orient_matrix_UB_21        -0.0319316000
_diffrn_orient_matrix_UB_22        0.0453851000
_diffrn_orient_matrix_UB_23        -0.0198163000
_diffrn_orient_matrix_UB_31        0.0126255000
_diffrn_orient_matrix_UB_32        0.0922308000
_diffrn_orient_matrix_UB_33        -0.0792189000
_diffrn_radiation_monochromator    mirror
_diffrn_radiation_probe            x-ray
_diffrn_radiation_type             MoK\a
_diffrn_radiation_wavelength       0.71073
_diffrn_source                     'micro-focus sealed X-ray tube'
_diffrn_source_type                'PhotonJet (Mo) X-ray Source'
_reflns_Friedel_coverage           0.000
_reflns_Friedel_fraction_full      .
_reflns_Friedel_fraction_max       .
_reflns_number_gt                  614
_reflns_number_total               1047
_reflns_odcompleteness_completeness  99.82
_reflns_odcompleteness_iscentric   1
_reflns_odcompleteness_theta       40.15
_reflns_special_details
;
 Reflections were merged by SHELXL according to the crystal
 class for the calculation of statistics and refinement.
 
 _reflns_Friedel_fraction is defined as the number of unique
 Friedel pairs measured divided by the number that would be
 possible theoretically, ignoring centric projections and
 systematic absences.
;
_reflns_threshold_expression       'I > 2\s(I)'
_computing_cell_refinement         'CrysAlisPro 1.171.43.120a (Rigaku OD, 2024)'
_computing_data_collection        
 'CrysAlisPro system (CCD 43.104a 64-bit (release 22-12-2023))'
_computing_data_reduction          'CrysAlisPro 1.171.43.120a (Rigaku OD, 2024)'
_computing_molecular_graphics      'Olex2 1.5 (Dolomanov et al., 2009)'
_computing_publication_material    'Olex2 1.5 (Dolomanov et al., 2009)'
_computing_structure_refinement    'SHELXL 2019/3 (Sheldrick, 2015)'
_computing_structure_solution      'SHELXT 2018/2 (Sheldrick, 2018)'
_refine_diff_density_max           7.817
_refine_diff_density_min           -2.743
_refine_diff_density_rms           0.769
_refine_ls_extinction_coef         .
_refine_ls_extinction_method       none
_refine_ls_goodness_of_fit_ref     0.997
_refine_ls_hydrogen_treatment      undef
_refine_ls_matrix_type             full
_refine_ls_number_parameters       37
_refine_ls_number_reflns           1047
_refine_ls_number_restraints       0
_refine_ls_R_factor_all            0.0862
_refine_ls_R_factor_gt             0.0460
_refine_ls_restrained_S_all        0.997
_refine_ls_shift/su_max            0.000
_refine_ls_shift/su_mean           0.000
_refine_ls_structure_factor_coef   Fsqd
_refine_ls_weighting_details      
 'w=1/[\s^2^(Fo^2^)+(0.0520P)^2^] where P=(Fo^2^+2Fc^2^)/3'
_refine_ls_weighting_scheme        calc
_refine_ls_wR_factor_gt            0.1067
_refine_ls_wR_factor_ref           0.1261
_refine_special_details            ?
_olex2_refinement_description
;
;
_atom_sites_solution_hydrogens     .
_atom_sites_solution_primary       dual
_atom_sites_solution_secondary     ?
loop_
  _atom_site_label
  _atom_site_type_symbol
  _atom_site_fract_x
  _atom_site_fract_y
  _atom_site_fract_z
  _atom_site_U_iso_or_equiv
  _atom_site_adp_type
  _atom_site_occupancy
  _atom_site_site_symmetry_order
  _atom_site_calc_flag
  _atom_site_refinement_flags_posn
  _atom_site_refinement_flags_adp
  _atom_site_refinement_flags_occupancy
  _atom_site_disorder_assembly
  _atom_site_disorder_group
 La01 La 0.500000 0.75046(11) 0.250000 0.00756(14) Uani 1 4 d S T P . .
 La02 La 0.17980(2) 0.25758(7) 0.250000 0.00682(13) Uani 1 2 d S T P . .
 Ni03 Ni 0.40406(5) 0.25201(16) 0.250000 0.00452(19) Uani 1 2 d S T P . .
 O004 O 0.500000 0.2912(15) 0.250000 0.0082(15) Uani 1 4 d S T P . .
 O005 O 0.2964(3) 0.2176(12) 0.250000 0.0121(13) Uani 1 2 d S T P . .
 O006 O 0.3950(4) 0.500000 0.500000 0.0131(13) Uani 1 2 d S T P . .
 O007 O 0.4101(3) 0.000000 0.000000 0.0123(14) Uani 1 2 d S T P . .

loop_
  _atom_site_aniso_label
  _atom_site_aniso_U_11
  _atom_site_aniso_U_22
  _atom_site_aniso_U_33
  _atom_site_aniso_U_23
  _atom_site_aniso_U_13
  _atom_site_aniso_U_12
 La01 0.0081(3) 0.0075(3) 0.0071(3) 0.000 0.000 0.000
 La02 0.00618(19) 0.0069(2) 0.0074(2) 0.000 0.000 -0.00045(16)
 Ni03 0.0067(4) 0.0040(4) 0.0029(4) 0.000 0.000 -0.0001(3)
 O004 0.004(3) 0.012(3) 0.009(4) 0.000 0.000 0.000
 O005 0.009(3) 0.016(3) 0.011(3) 0.000 0.000 0.002(2)
 O006 0.018(4) 0.011(2) 0.010(3) -0.004(2) 0.000 0.000
 O007 0.017(3) 0.010(3) 0.010(3) -0.006(2) 0.000 0.000

_geom_special_details
;
 All esds (except the esd in the dihedral angle between two l.s. planes)
 are estimated using the full covariance matrix.  The cell esds are taken
 into account individually in the estimation of esds in distances, angles
 and torsion angles; correlations between esds in cell parameters are only
 used when they are defined by crystal symmetry.  An approximate (isotropic)
 treatment of cell esds is used for estimating esds involving l.s. planes.
;
loop_
  _geom_bond_atom_site_label_1
  _geom_bond_atom_site_label_2
  _geom_bond_distance
  _geom_bond_site_symmetry_2
  _geom_bond_publ_flag
 La01 O004 2.503(8) . ?
 La01 O004 2.7083(7) 9_665 ?
 La01 O004 2.948(8) 1_565 ?
 La01 O004 2.7083(7) 9_666 ?
 La01 O006 2.888(6) 2_664 ?
 La01 O006 2.888(6) 10_556 ?
 La01 O006 2.888(6) . ?
 La01 O006 2.888(6) 9_666 ?
 La01 O007 2.661(5) 9_665 ?
 La01 O007 2.661(5) 2_665 ?
 La01 O007 2.661(5) 1_565 ?
 La01 O007 2.661(5) 10_566 ?
 La02 Ni03 3.1989(11) 7 ?
 La02 Ni03 3.2025(7) 13_556 ?
 La02 Ni03 3.2025(7) 13 ?
 La02 O005 2.984(6) 7_545 ?
 La02 O005 2.555(6) 7 ?
 La02 O005 2.7461(13) 13 ?
 La02 O005 2.7461(13) 13_556 ?
 La02 O005 2.406(7) . ?
 La02 O006 2.481(5) 6_554 ?
 La02 O006 2.481(5) 13_556 ?
 La02 O007 2.642(5) 6 ?
 La02 O007 2.642(5) 13 ?
 Ni03 O004 1.9833(15) . ?
 Ni03 O005 2.221(7) . ?
 Ni03 O006 1.9190(9) 10_556 ?
 Ni03 O006 1.9190(9) . ?
 Ni03 O007 1.9296(8) 10_556 ?
 Ni03 O007 1.9296(8) . ?

loop_
  _geom_angle_atom_site_label_1
  _geom_angle_atom_site_label_2
  _geom_angle_atom_site_label_3
  _geom_angle
  _geom_angle_site_symmetry_1
  _geom_angle_site_symmetry_3
  _geom_angle_publ_flag
 O004 La01 O004 85.19(18) . 9_665 ?
 O004 La01 O004 85.19(18) . 9_666 ?
 O004 La01 O004 170.4(4) 9_665 9_666 ?
 O004 La01 O004 94.81(18) 9_665 1_565 ?
 O004 La01 O004 94.81(18) 9_666 1_565 ?
 O004 La01 O004 180.0 . 1_565 ?
 O004 La01 O006 61.79(6) . 9_666 ?
 O004 La01 O006 115.21(11) 9_666 2_664 ?
 O004 La01 O006 59.65(11) 9_666 . ?
 O004 La01 O006 59.65(11) 9_665 10_556 ?
 O004 La01 O006 61.79(6) . 2_664 ?
 O004 La01 O006 61.79(6) . 10_556 ?
 O004 La01 O006 115.21(11) 9_666 10_556 ?
 O004 La01 O006 115.21(11) 9_665 . ?
 O004 La01 O006 59.65(11) 9_665 2_664 ?
 O004 La01 O006 59.65(11) 9_666 9_666 ?
 O004 La01 O006 61.79(6) . . ?
 O004 La01 O006 115.21(11) 9_665 9_666 ?
 O004 La01 O007 120.74(6) . 9_665 ?
 O004 La01 O007 120.74(6) . 10_566 ?
 O004 La01 O007 120.74(6) . 1_565 ?
 O004 La01 O007 120.74(6) . 2_665 ?
 O006 La01 O004 118.21(6) 2_664 1_565 ?
 O006 La01 O004 118.21(6) 9_666 1_565 ?
 O006 La01 O004 118.21(6) 10_556 1_565 ?
 O006 La01 O004 118.21(6) . 1_565 ?
 O006 La01 O006 55.71(12) 10_556 . ?
 O006 La01 O006 55.71(12) 9_666 2_664 ?
 O006 La01 O006 123.58(12) 10_556 9_666 ?
 O006 La01 O006 96.7(2) 10_556 2_664 ?
 O006 La01 O006 123.58(12) 2_664 . ?
 O006 La01 O006 96.68(19) 9_666 . ?
 O007 La01 O004 123.24(12) 2_665 9_665 ?
 O007 La01 O004 62.46(13) 9_665 9_665 ?
 O007 La01 O004 59.26(6) 10_566 1_565 ?
 O007 La01 O004 123.24(12) 9_665 9_666 ?
 O007 La01 O004 59.26(6) 2_665 1_565 ?
 O007 La01 O004 62.46(13) 1_565 9_665 ?
 O007 La01 O004 62.46(13) 2_665 9_666 ?
 O007 La01 O004 59.26(6) 1_565 1_565 ?
 O007 La01 O004 59.26(6) 9_665 1_565 ?
 O007 La01 O004 62.46(13) 10_566 9_666 ?
 O007 La01 O004 123.24(12) 1_565 9_666 ?
 O007 La01 O004 123.24(12) 10_566 9_665 ?
 O007 La01 O006 121.55(9) 10_566 9_666 ?
 O007 La01 O006 121.55(9) 9_665 10_556 ?
 O007 La01 O006 121.55(9) 1_565 2_664 ?
 O007 La01 O006 175.61(13) 9_665 . ?
 O007 La01 O006 87.70(16) 1_565 . ?
 O007 La01 O006 87.71(16) 10_566 10_556 ?
 O007 La01 O006 175.61(13) 2_665 10_556 ?
 O007 La01 O006 87.71(16) 2_665 2_664 ?
 O007 La01 O006 87.71(16) 9_665 9_666 ?
 O007 La01 O006 59.08(9) 10_566 . ?
 O007 La01 O006 59.08(9) 9_665 2_664 ?
 O007 La01 O006 175.61(13) 1_565 9_666 ?
 O007 La01 O006 121.55(9) 2_665 . ?
 O007 La01 O006 59.08(9) 1_565 10_556 ?
 O007 La01 O006 175.61(13) 10_566 2_664 ?
 O007 La01 O006 59.08(9) 2_665 9_666 ?
 O007 La01 O007 118.53(13) 2_665 1_565 ?
 O007 La01 O007 87.9(2) 2_665 10_566 ?
 O007 La01 O007 87.9(2) 1_565 9_665 ?
 O007 La01 O007 118.53(13) 9_665 10_566 ?
 O007 La01 O007 60.93(12) 2_665 9_665 ?
 O007 La01 O007 60.93(12) 1_565 10_566 ?
 Ni03 La02 Ni03 114.85(4) 13 13_556 ?
 Ni03 La02 Ni03 73.97(3) 7 13 ?
 Ni03 La02 Ni03 73.97(3) 7 13_556 ?
 O005 La02 Ni03 96.84(8) 7 13_556 ?
 O005 La02 Ni03 94.14(7) 7_545 13_556 ?
 O005 La02 Ni03 93.12(13) 13_556 7 ?
 O005 La02 Ni03 42.99(14) 13 13 ?
 O005 La02 Ni03 43.64(15) 7 7 ?
 O005 La02 Ni03 127.79(16) . 7 ?
 O005 La02 Ni03 122.31(2) . 13 ?
 O005 La02 Ni03 157.65(14) 13_556 13 ?
 O005 La02 Ni03 122.31(2) . 13_556 ?
 O005 La02 Ni03 42.99(14) 13_556 13_556 ?
 O005 La02 Ni03 93.12(13) 13 7 ?
 O005 La02 Ni03 94.14(7) 7_545 13 ?
 O005 La02 Ni03 156.84(13) 7_545 7 ?
 O005 La02 Ni03 157.65(14) 13 13_556 ?
 O005 La02 Ni03 96.84(8) 7 13 ?
 O005 La02 O005 85.27(15) 7 13_556 ?
 O005 La02 O005 80.04(14) . 13 ?
 O005 La02 O005 75.4(2) . 7_545 ?
 O005 La02 O005 158.7(3) 13_556 13 ?
 O005 La02 O005 91.11(14) 13_556 7_545 ?
 O005 La02 O005 91.11(14) 13 7_545 ?
 O005 La02 O005 159.5(3) 7 7_545 ?
 O005 La02 O005 84.15(18) . 7 ?
 O005 La02 O005 85.27(15) 7 13 ?
 O005 La02 O005 80.04(14) . 13_556 ?
 O005 La02 O006 124.46(17) . 6_554 ?
 O005 La02 O006 124.46(17) . 13_556 ?
 O005 La02 O007 69.09(14) 7 13 ?
 O005 La02 O007 137.88(14) . 13 ?
 O005 La02 O007 137.88(14) . 6 ?
 O005 La02 O007 69.09(14) 7 6 ?
 O006 La02 Ni03 36.77(2) 13_556 13_556 ?
 O006 La02 Ni03 36.77(2) 6_554 13 ?
 O006 La02 Ni03 96.64(11) 6_554 13_556 ?
 O006 La02 Ni03 98.22(11) 13_556 7 ?
 O006 La02 Ni03 98.22(11) 6_554 7 ?
 O006 La02 Ni03 96.64(11) 13_556 13 ?
 O006 La02 O005 132.28(15) 13_556 13 ?
 O006 La02 O005 132.39(11) 13_556 7 ?
 O006 La02 O005 132.39(11) 6_554 7 ?
 O006 La02 O005 66.66(16) 6_554 13 ?
 O006 La02 O005 132.28(15) 6_554 13_556 ?
 O006 La02 O005 62.83(13) 13_556 7_545 ?
 O006 La02 O005 62.83(13) 6_554 7_545 ?
 O006 La02 O005 66.66(16) 13_556 13_556 ?
 O006 La02 O006 65.89(14) 6_554 13_556 ?
 O006 La02 O007 97.32(19) 6_554 6 ?
 O006 La02 O007 64.65(11) 13_556 6 ?
 O006 La02 O007 97.32(19) 13_556 13 ?
 O006 La02 O007 64.65(11) 6_554 13 ?
 O007 La02 Ni03 37.053(12) 6 7 ?
 O007 La02 Ni03 37.053(13) 13 7 ?
 O007 La02 Ni03 93.57(9) 6 13 ?
 O007 La02 Ni03 37.009(17) 13 13 ?
 O007 La02 Ni03 93.57(9) 13 13_556 ?
 O007 La02 Ni03 37.009(17) 6 13_556 ?
 O007 La02 O005 66.30(15) 13 13 ?
 O007 La02 O005 127.00(14) 13 13_556 ?
 O007 La02 O005 66.30(15) 6 13_556 ?
 O007 La02 O005 127.45(11) 6 7_545 ?
 O007 La02 O005 127.45(11) 13 7_545 ?
 O007 La02 O005 127.00(14) 6 13 ?
 O007 La02 O007 61.42(13) 13 6 ?
 La01 Ni03 La01 107.69(3) 9_666 9_665 ?
 La02 Ni03 La01 68.713(9) 13_556 9_666 ?
 La02 Ni03 La01 108.33(2) 7_545 9_665 ?
 La02 Ni03 La01 108.33(2) 7_545 9_666 ?
 La02 Ni03 La01 108.43(2) 7 9_665 ?
 La02 Ni03 La01 108.43(2) 7 9_666 ?
 La02 Ni03 La01 176.22(3) 13_556 9_665 ?
 La02 Ni03 La01 68.713(9) 13 9_665 ?
 La02 Ni03 La01 176.22(3) 13 9_666 ?
 La02 Ni03 La02 72.32(2) 7_545 13 ?
 La02 Ni03 La02 115.38(4) 7_545 7 ?
 La02 Ni03 La02 72.32(2) 7_545 13_556 ?
 La02 Ni03 La02 74.25(2) 13_556 7 ?
 La02 Ni03 La02 114.85(4) 13 13_556 ?
 La02 Ni03 La02 74.25(2) 13 7 ?
 O004 Ni03 La01 54.12(3) . 9_666 ?
 O004 Ni03 La01 54.12(3) . 9_665 ?
 O004 Ni03 La02 122.46(2) . 13 ?
 O004 Ni03 La02 115.8(2) . 7 ?
 O004 Ni03 La02 128.8(2) . 7_545 ?
 O004 Ni03 La02 122.46(2) . 13_556 ?
 O004 Ni03 O005 178.7(3) . . ?
 O005 Ni03 La01 125.98(2) . 9_666 ?
 O005 Ni03 La01 125.98(2) . 9_665 ?
 O005 Ni03 La02 57.480(19) . 13 ?
 O005 Ni03 La02 52.56(17) . 7_545 ?
 O005 Ni03 La02 62.83(16) . 7 ?
 O005 Ni03 La02 57.480(19) . 13_556 ?
 O006 Ni03 La01 128.88(16) 10_556 9_666 ?
 O006 Ni03 La01 128.88(16) . 9_665 ?
 O006 Ni03 La01 59.48(16) . 9_666 ?
 O006 Ni03 La01 59.48(16) 10_556 9_665 ?
 O006 Ni03 La02 50.71(14) . 13_556 ?
 O006 Ni03 La02 49.56(14) . 7 ?
 O006 Ni03 La02 123.50(16) . 13 ?
 O006 Ni03 La02 49.57(14) 10_556 7 ?
 O006 Ni03 La02 50.72(14) 10_556 13 ?
 O006 Ni03 La02 122.77(16) . 7_545 ?
 O006 Ni03 La02 122.77(16) 10_556 7_545 ?
 O006 Ni03 La02 123.50(16) 10_556 13_556 ?
 O006 Ni03 O004 91.2(3) 10_556 . ?
 O006 Ni03 O004 91.2(3) . . ?
 O006 Ni03 O005 87.9(3) 10_556 . ?
 O006 Ni03 O005 87.9(3) . . ?
 O006 Ni03 O006 89.36(5) 10_556 . ?
 O006 Ni03 O007 90.92(2) . 10_556 ?
 O006 Ni03 O007 90.92(2) 10_556 . ?
 O006 Ni03 O007 178.1(3) . . ?
 O006 Ni03 O007 178.1(3) 10_556 10_556 ?
 O007 Ni03 La01 52.73(15) 10_556 9_666 ?
 O007 Ni03 La01 121.58(16) 10_556 9_665 ?
 O007 Ni03 La01 121.58(16) . 9_666 ?
 O007 Ni03 La01 52.73(15) . 9_665 ?
 O007 Ni03 La02 127.76(14) 10_556 13 ?
 O007 Ni03 La02 129.63(14) . 7 ?
 O007 Ni03 La02 55.51(15) . 13 ?
 O007 Ni03 La02 129.63(14) 10_556 7 ?
 O007 Ni03 La02 55.60(15) 10_556 7_545 ?
 O007 Ni03 La02 127.76(14) . 13_556 ?
 O007 Ni03 La02 55.60(15) . 7_545 ?
 O007 Ni03 La02 55.51(15) 10_556 13_556 ?
 O007 Ni03 O004 90.7(3) . . ?
 O007 Ni03 O004 90.7(3) 10_556 . ?
 O007 Ni03 O005 90.2(3) . . ?
 O007 Ni03 O005 90.2(3) 10_556 . ?
 O007 Ni03 O007 88.74(5) 10_556 . ?
 La01 O004 La01 170.4(4) 9_665 9_666 ?
 La01 O004 La01 85.19(18) 9_665 1_545 ?
 La01 O004 La01 180.0 . 1_545 ?
 La01 O004 La01 85.19(18) 9_666 1_545 ?
 La01 O004 La01 94.81(18) . 9_665 ?
 La01 O004 La01 94.81(18) . 9_666 ?
 Ni03 O004 La01 96.2(2) . . ?
 Ni03 O004 La01 96.2(2) 3_655 . ?
 Ni03 O004 La01 89.48(4) . 9_666 ?
 Ni03 O004 La01 89.48(4) 3_655 9_665 ?
 Ni03 O004 La01 89.48(4) 3_655 9_666 ?
 Ni03 O004 La01 83.8(2) . 1_545 ?
 Ni03 O004 La01 89.48(4) . 9_665 ?
 Ni03 O004 La01 83.8(2) 3_655 1_545 ?
 Ni03 O004 Ni03 167.6(5) 3_655 . ?
 La02 O005 La02 159.5(3) 7_545 7 ?
 La02 O005 La02 90.81(13) 7_545 13 ?
 La02 O005 La02 85.54(14) 13 7 ?
 La02 O005 La02 99.96(14) . 13_556 ?
 La02 O005 La02 85.54(14) 13_556 7 ?
 La02 O005 La02 158.7(3) 13_556 13 ?
 La02 O005 La02 90.81(13) 7_545 13_556 ?
 La02 O005 La02 94.2(2) . 7 ?
 La02 O005 La02 99.96(14) . 13 ?
 La02 O005 La02 106.2(2) . 7_545 ?
 Ni03 O005 La02 75.72(19) . 7 ?
 Ni03 O005 La02 83.8(2) . 7_545 ?
 Ni03 O005 La02 79.53(14) . 13 ?
 Ni03 O005 La02 79.53(14) . 13_556 ?
 Ni03 O005 La02 170.0(3) . . ?
 La01 O006 La01 83.3(2) 9_666 . ?
 La02 O006 La01 169.9(2) 13_556 . ?
 La02 O006 La01 169.9(2) 7 9_666 ?
 La02 O006 La01 86.64(4) 13_556 9_666 ?
 La02 O006 La01 86.64(4) 7 . ?
 La02 O006 La02 103.4(3) 7 13_556 ?
 Ni03 O006 La01 86.10(17) . . ?
 Ni03 O006 La01 85.59(17) . 9_666 ?
 Ni03 O006 La01 86.10(17) 11_566 9_666 ?
 Ni03 O006 La01 85.59(17) 11_566 . ?
 Ni03 O006 La02 94.37(13) . 7 ?
 Ni03 O006 La02 92.51(13) 11_566 7 ?
 Ni03 O006 La02 94.37(13) 11_566 13_556 ?
 Ni03 O006 La02 92.51(13) . 13_556 ?
 Ni03 O006 Ni03 168.9(4) . 11_566 ?
 La01 O007 La01 92.1(2) 1_545 9_665 ?
 La02 O007 La01 179.27(14) 7_545 9_665 ?
 La02 O007 La01 88.332(11) 7_545 1_545 ?
 La02 O007 La01 179.27(14) 13 1_545 ?
 La02 O007 La01 88.332(11) 13 9_665 ?
 La02 O007 La02 91.2(2) 13 7_545 ?
 Ni03 O007 La01 93.10(14) . 1_545 ?
 Ni03 O007 La01 92.04(14) 11 1_545 ?
 Ni03 O007 La01 92.04(14) . 9_665 ?
 Ni03 O007 La01 93.10(14) 11 9_665 ?
 Ni03 O007 La02 87.35(15) 11 13 ?
 Ni03 O007 La02 87.48(15) . 13 ?
 Ni03 O007 La02 87.35(15) . 7_545 ?
 Ni03 O007 La02 87.48(15) 11 7_545 ?
 Ni03 O007 Ni03 172.6(4) 11 . ?

_shelx_res_file
;
TITL hw_hd_zhou_la2222_s2_031524_corr1_a.res in Cmcm
    hw_hd_zhou_la2222_s2_031524_corr1.res
    created by SHELXL-2019/3 at 16:23:28 on 10-Oct-2024
REM Old TITL HW_HD_Zhou_La2222_S2_031524_Corr1 in Cmcm
REM SHELXT solution in Cmcm: R1 0.052, Rweak 0.000, Alpha 0.013
REM <I/s> 0.345 for 34 systematic absences, Orientation as input
REM Formula found by SHELXT: O7 Ni2 La3
CELL 0.71073 20.551 5.4508 5.3975 90 90 90
ZERR 4 0.0013 0.0004 0.0004 0 0 0
LATT 7
SYMM -X,-Y,0.5+Z
SYMM -X,+Y,0.5-Z
SYMM +X,-Y,-Z
SFAC O Ni La
UNIT 28 8 12

L.S. 4 0 0
PLAN  5
SIZE 0.02 0.06 0.08
TEMP 27
CONF
list 4
fmap 2 53
MORE -1
ACTA
REM <olex2.extras>
REM <HklSrc "%.\\HW_HD_Zhou_La2222_S2_031524_Corr1.hkl">
REM </olex2.extras>

WGHT    0.052000
FVAR       0.12123
LA01  3    0.500000    0.750460    0.250000    10.25000    0.00813    0.00747 =
         0.00708    0.00000    0.00000    0.00000
LA02  3    0.179799    0.257583    0.250000    10.50000    0.00618    0.00693 =
         0.00735    0.00000    0.00000   -0.00045
NI03  2    0.404057    0.252013    0.250000    10.50000    0.00666    0.00401 =
         0.00290    0.00000    0.00000   -0.00010
O004  1    0.500000    0.291240    0.250000    10.25000    0.00366    0.01209 =
         0.00888    0.00000    0.00000    0.00000
O005  1    0.296392    0.217600    0.250000    10.50000    0.00915    0.01610 =
         0.01110    0.00000    0.00000    0.00243
O006  1    0.395011    0.500000    0.500000    10.50000    0.01840    0.01084 =
         0.00993   -0.00383    0.00000    0.00000
O007  1    0.410118    0.000000    0.000000    10.50000    0.01668    0.01009 =
         0.01027   -0.00608    0.00000    0.00000
HKLF 4


REM  hw_hd_zhou_la2222_s2_031524_corr1_a.res in Cmcm
REM wR2 = 0.1261, GooF = S = 0.997, Restrained GooF = 0.997 for all data
REM R1 = 0.0460 for 614 Fo > 4sig(Fo) and 0.0862 for all 1047 data
REM 37 parameters refined using 0 restraints

END

WGHT      0.0520      0.0000

REM Highest difference peak  7.817,  deepest hole -2.743,  1-sigma level  0.769
Q1    1   0.3623  0.2397  0.2500  10.50000  0.05    7.68
Q2    1   0.1449  0.2644  0.3291  11.00000  0.05    2.64
Q3    1   0.4780  0.2414  0.4018  11.00000  0.05    2.41
Q4    1   0.5000  0.3756  0.4165  10.50000  0.05    2.21
Q5    1   0.2197  0.1898  0.2500  10.50000  0.05    2.00
;
_shelx_res_checksum                49716
_shelx_hkl_file
;
   0   0  -1   -2.02    3.11
   0   0   2 7664.69  561.16
   0   0   2 7122.91  560.09
   0   0   3    1.62    4.05
   0   0   4 6001.87  449.71
   0   0  -4 5709.45  449.23
   0   0   5    5.31    5.75
   0   0  -5   -2.45    6.13
   0   0   6 2330.45  187.24
   0   0   7   25.34    9.96
   0   0   8 1336.72  116.70
   0   0   8 1265.73  112.01
   0   0   9    4.27   11.11
   0  -2   0 7840.29  595.04
   0   2   1   18.85    6.80
   0  -2   1   12.16    2.50
   0   2   1   14.48    3.22
   0  -2   2 9758.56  743.13
   0   2  -2 9969.39  743.74
   0  -2  -2 9999.00  746.67
   0  -2  -2 9466.10  752.55
   0   2   2 9587.25  745.36
   0  -2   2 9924.34  745.29
   0  -2  -3   16.67    5.57
   0  -2   3    4.42    4.33
   0   2   3    8.41    4.48
   0   2  -3   12.79    4.28
   0  -2  -4 3236.09  277.71
   0  -2   4 3299.88  269.64
   0   2   4 3481.85  269.23
   0  -2   4 3554.42  265.30
   0  -2  -4 3545.22  270.00
   0  -2  -5   15.18    6.62
   0  -2   5   13.27    7.20
   0  -2   5    9.96    4.51
   0   2   5    4.58    5.53
   0  -2  -5   11.18   12.12
   0   2   6 2402.78  184.16
   0  -2   6 2015.10  183.77
   0  -2  -6 2074.52  195.17
   0  -2   6 2467.14  179.60
   0  -2   7    3.70    8.44
   0   2   7    6.41    7.68
   0  -2   8  958.12   87.03
   0   2   8  941.80   84.79
   0   2   9    5.91   13.47
   0  -2   9   13.01   12.12
   0   2   9   -7.59   10.95
   0   4   0 5917.52  427.49
   0   4   0 5514.36  423.13
   0   4   0 5514.74  427.39
   0   4   1   49.70    8.41
   0  -4   1   27.13    6.05
   0   4  -1   55.75    7.73
   0   4  -1   38.41    7.37
   0   4   2 3293.73  248.01
   0  -4   2 3174.31  246.98
   0   4  -2 3339.92  250.87
   0  -4   2 3255.63  247.58
   0  -4  -3    9.06   11.49
   0   4   3   46.33    7.21
   0  -4   3   38.97    5.55
   0  -4   3   21.22    3.32
   0  -4   4 3135.50  240.00
   0  -4  -4 2905.91  251.72
   0   4   4 3139.78  240.61
   0  -4  -5   34.71   16.28
   0   4   5   19.30    6.66
   0  -4   5   32.20    8.18
   0  -4   6 1379.15  106.04
   0   4   6 1187.59  103.86
   0  -4  -6 1257.01  118.20
   0  -4   7   15.68   10.95
   0  -4  -7   14.48   13.90
   0   4   7   23.01    8.17
   0   4   8  898.52   79.63
   0  -4   8  938.55   82.99
   0   6   0 2091.42  168.25
   0   6  -1   49.30   10.87
   0   6   1   62.88   12.83
   0   6   1   72.44   13.96
   0   6   2 2223.30  183.97
   0   6  -2 2296.90  180.52
   0   6   3   66.09   15.18
   0  -6  -3   40.33   15.53
   0  -6  -4 1062.18   99.11
   0  -6  -5    5.85   11.94
   0  -6  -6  966.80   95.76
   0  -6  -7   -6.72   15.35
   0   8   0 1385.27  120.61
   0   8  -1   39.48   13.90
   0   8   1   28.77   13.17
   0  -8  -2  748.25   83.33
   0   8   2 1032.85   84.51
   0   8  -2  951.96   82.63
   0   8   3   20.55   11.80
   0  -8  -3   44.21   15.60
   0   8   4  756.13   68.07
   0  -8  -4  695.80   72.75
   0  -8  -5   32.24   14.71
   1  -1   0    0.43    2.01
  -1  -1   0    0.81    1.89
   1  -1   0    0.71    1.25
  -1  -1  -1  384.72   30.42
  -1   1  -1  391.17   30.62
   1  -1  -1  367.74   33.36
  -1  -1   1  412.44   30.23
   1  -1  -1  346.55   31.05
  -1  -1  -1  402.52   34.76
  -1  -1   1  354.03   29.88
  -1   1  -1  372.63   29.41
   1  -1   1  399.69   30.32
   1  -1  -2    2.53    8.56
   1  -1   2    0.48    2.15
   1  -1   2    2.51    4.43
  -1  -1  -2   14.45    7.88
  -1  -1   2    1.14    4.49
  -1   1  -2   -1.78    4.22
   1   1  -2   -1.43    3.23
   1  -1   2   -0.96    3.73
   1   1  -3  229.27   22.66
  -1  -1  -3  308.34   29.48
  -1  -1  -3  238.44   19.76
   1  -1  -3  279.80   30.41
  -1  -1   3  244.00   19.42
  -1   1  -3  222.17   23.29
   1  -1   3  255.26   23.98
  -1  -1   3  197.31   23.21
  -1  -1  -4   -3.92    7.99
   1   1  -4    1.82    4.73
   1  -1   4   -2.12    3.75
  -1  -1   4    8.98    5.12
  -1   1  -4   -1.90    4.33
  -1   1  -5  150.63   19.62
   1  -1   5  117.07   18.50
  -1  -1   5  138.49   19.62
   1  -1   5  140.14   17.37
   1  -1   6    2.43    5.55
  -1  -1   6    3.27    6.68
   1  -1   6   -6.42    7.33
  -1   1  -6   -2.92    6.66
   1  -1   7   59.76   16.67
   1  -1   7  118.51   18.54
  -1  -1   7  130.09   20.13
  -1  -1   7   72.03   15.97
  -1  -1   8   -8.31   10.39
   1   1   8    5.30   10.83
   1  -1   8   -4.16    9.00
  -1  -1   9   34.84   15.29
   1  -1   9   34.77   16.50
  -1   3   0   -1.00    3.06
   1  -3   0    2.31    3.82
  -1   3   0    1.38    1.90
  -1  -3  -1  307.81   24.13
  -1  -3   1  234.02   22.17
   1  -3  -1  236.39   26.42
  -1   3  -1  300.43   24.89
   1  -3   1  283.06   23.58
  -1   3   1  256.45   22.03
  -1  -3   1  291.04   21.64
  -1   3  -2    1.19    2.11
  -1  -3  -2    3.87    4.06
   1  -3   2   -0.65    2.10
   1  -3  -2   -1.37    4.52
   1   3   2    1.79    3.17
  -1  -3  -2    3.45    9.64
  -1  -3   2    2.31    2.00
  -1   3   2    2.64    3.23
  -1  -3   2    1.59    1.70
   1   3  -2    3.57    2.71
  -1   3   3  237.19   22.69
   1  -3  -3  244.45   31.55
  -1  -3  -3  208.89   23.47
  -1  -3   3  220.87   22.32
  -1  -3   3  255.30   22.79
   1  -3   3  243.73   22.10
  -1  -3  -3  225.90   30.70
   1  -3  -3  249.12   24.51
   1   3   3  231.43   22.71
  -1  -3   4    3.74    4.48
   1  -3  -4   -4.86   10.52
  -1  -3  -4   -9.65   12.56
   1  -3   4   -0.68    2.41
  -1   3   4    1.69    4.23
  -1  -3   4    1.84    2.27
   1   3   4    1.72    4.11
  -1  -3  -4   -2.12    5.07
   1  -3  -4    2.16    4.93
   1  -3   4    1.67    4.18
   1  -3   5  121.43   14.00
  -1   3   5  122.65   16.55
   1  -3   5  113.98   17.09
  -1  -3   5  103.49   16.80
  -1  -3  -5  148.53   27.11
   1  -3  -5  112.97   25.24
  -1  -3  -5  122.40   17.68
   1   3   5  179.52   18.59
  -1   3   6    7.47    6.22
   1  -3  -6   -6.54   13.34
  -1  -3  -6   -6.64   12.68
   1  -3   6    2.91    6.64
   1   3   6   -2.51    6.52
  -1  -3   6   -3.08    7.03
   1   3   7   54.58   13.53
  -1  -3  -7   98.57   24.87
   1  -3  -7   73.49   21.67
  -1  -3   7   25.54   14.62
   1  -3   7   70.65   15.93
  -1   3   7   69.54   15.01
  -1   3   8   -3.24    8.76
   1  -3   8    3.97   10.34
   1   3   8   -6.39    8.31
  -1  -3   8   -4.07   10.58
   1   3   9   25.13   17.00
  -1   3   9   48.81   18.19
   1   3   9    6.68   11.36
  -1   3   9   20.49   12.86
   1  -3   9    8.26   13.38
  -1  -3   9   16.95   14.71
  -1   5   0   -2.12    5.06
   1   5   0    4.42    5.29
  -1   5  -1  202.34   21.97
  -1   5   1  184.47   22.46
   1   5  -1  163.46   21.28
  -1   5  -1  213.24   21.81
   1  -5   1  223.45   21.17
  -1   5   2    2.88    6.57
  -1   5  -2    2.03    3.28
   1  -5   2    1.98    3.91
   1  -5  -3  157.67   26.43
  -1  -5   3  146.13   14.24
  -1  -5  -3  156.72   25.33
  -1   5   3  161.86   16.02
   1  -5  -4    5.40   11.02
  -1  -5   4    2.34    3.50
  -1  -5  -4    5.10   11.05
  -1   5   4    5.67    4.70
   1  -5   5  100.30   13.90
  -1   5   5   95.98   14.49
  -1  -5  -5  120.90   24.42
   1   5   5   96.26   14.70
   1  -5  -5  130.39   25.07
  -1  -5   5  111.34   14.58
  -1   5   6   -4.01    6.14
  -1  -5   6    2.18    5.68
   1  -5   6    2.05    5.53
  -1  -5  -6   12.95   14.01
   1   5   6   -4.02    5.80
   1  -5  -6   -6.51   13.28
  -1   5   7   51.70   11.58
   1  -5  -7   34.98   18.48
  -1  -5   7   26.72   10.70
   1  -5  -8    7.34   15.90
  -1   7   0   -3.53    8.83
   1   7   0   -3.59    9.35
  -1   7   0    6.75    9.74
   1   7   1   67.26   16.07
  -1   7  -1  110.95   17.18
  -1   7   1   77.43   16.51
  -1   7  -2    9.43    7.52
  -1   7   2    8.96   10.72
  -1   7   2   -3.37    9.11
  -1  -7  -2    4.57    9.90
   1   7   2   -3.56    8.89
  -1   7   3   99.64   19.69
  -1  -7  -3  114.45   21.40
   1  -7  -3   81.11   21.95
  -1  -7  -4    5.13   11.10
   1  -7  -4    5.56   11.34
  -1   7   4    3.87   10.07
  -1  -7  -5   55.29   18.04
   1  -7  -5   64.86   17.69
  -1   7   5   70.39   16.75
   1  -7  -6   18.59   18.43
  -1   7   6   11.02   11.85
  -1  -7  -6   -5.91   12.80
  -1   9   0   -5.02   13.07
  -1   9   1   85.65   20.68
  -1   9  -1   60.06   16.30
  -1   9   2   -3.61   13.52
  -1   9  -2    8.80   11.87
   1   9   2    3.92   10.60
   1   9   3   15.72   14.85
   1   9   3   53.83   16.56
   1   9   4  161.20   28.46
  -2   0   1    2.02    2.61
  -2   0   1    3.00    3.67
   2   0   1    0.94    1.85
   2   0   1    0.44    1.94
   2   0   2   10.05    2.02
  -2   0   2    4.16    5.16
   2   0  -2   10.75    2.15
  -2   0   2   16.31    5.64
   2   0   2   21.18    4.88
  -2   0   2    4.73    6.48
   2   0   3    1.52    3.48
  -2   0  -4    2.03    5.86
   2   0  -4   16.37    9.74
   2   0   4   -2.05    5.33
  -2   0   4    2.27    5.67
   2   0  -4   -2.04    6.74
  -2   0  -5   -2.42    6.04
  -2   0   5   -2.77    4.89
   2   0   5    2.58    4.16
   2   0  -5   -4.34    9.91
  -2   0  -6   -8.66   10.21
   2   0   6   -6.26    9.87
   2   0   7  -14.42    8.64
  -2   0   7   -3.67    7.96
   2   0   7    4.00   10.03
   2   0   8   -4.71   13.61
  -2   0   8   -4.07   12.47
  -2   0   9   -4.28    9.77
   2   0   9   -4.23    8.63
  -2   2   0   12.94    3.04
   2  -2   0   14.37    4.16
  -2   2   0   15.96    3.76
   2   2   0    8.07    4.20
  -2   2   1   -1.55    4.02
   2   2   1   -4.21    4.74
  -2  -2   1    0.23    1.25
  -2  -2  -1    2.47    2.08
  -2   2  -1    1.57    3.26
   2   2  -1   -0.69    1.40
  -2  -2   1    3.32    1.74
   2  -2   1    4.43    3.32
   2   2  -1    2.53    2.86
  -2   2  -1    0.40    2.20
  -2   2  -1   -0.71    2.39
  -2   2   1    4.91    3.65
   2  -2  -1    1.53    4.13
   2  -2   2    9.82    3.64
  -2  -2   2   10.74    2.67
  -2  -2  -2   13.97    5.49
   2  -2   2   14.64    3.26
   2   2   2   12.59    4.50
  -2  -2   2    6.92    4.33
  -2  -2  -2   10.93    8.41
  -2  -2  -3    3.60    8.61
   2  -2   3    2.58    3.84
  -2  -2   3    1.19    1.61
  -2  -2  -3   -1.73    3.96
  -2   2   3    1.48    3.86
  -2   2  -3    2.63    3.29
  -2  -2   3   -3.45    5.14
   2  -2  -3   -3.92    9.39
   2   2   3    2.81    3.93
   2  -2  -3   -1.75    3.80
  -2  -2  -4    3.25    4.57
   2   2   4   -5.53    6.38
  -2  -2   4   -2.10    4.96
  -2   2   4    1.93    6.36
  -2  -2   4   -2.28    7.89
   2  -2  -4    4.63   11.56
  -2  -2  -4   -9.19   11.49
  -2  -2  -4   -4.28    5.35
   2  -2   4    0.86    3.02
   2  -2   4    1.89    6.24
  -2  -2   4    5.24    3.81
   2  -2   5    2.53    5.17
   2  -2  -5    5.50   10.50
   2  -2   5    2.34    3.49
  -2  -2   5    8.39    6.69
  -2   2   5   -7.11    6.17
   2   2   5   -4.58    5.73
  -2   2  -5   -2.34    6.08
  -2  -2   5   -1.10    3.63
  -2  -2  -5   -2.52    4.82
  -2  -2  -5   -5.66    9.13
  -2   2   6  -11.24   10.55
  -2  -2  -6   -5.90   10.44
  -2  -2   6   -7.23   10.13
  -2  -2   6  -13.25   12.88
   2  -2   6   -2.90    4.70
   2  -2  -6   12.96   17.50
   2  -2   6   -3.15   10.41
  -2  -2  -6   -6.82   13.92
   2   2   7    3.19    7.64
  -2   2   7   -6.43    6.56
  -2  -2   7   -3.76    8.14
   2  -2   7   -3.70    8.02
  -2  -2   8  -29.32   21.60
   2   2   8   17.65   12.76
  -2   2   9   11.48   14.35
  -2  -2   9   -8.75   10.47
   2   2   9    7.45    9.31
   2   2   9   12.06   15.69
   2  -2   9   -4.26   11.09
  -2   2   9    7.69    9.19
  -2   4   0   10.29    5.12
  -2   4   0    8.21    4.47
  -2   4   0    8.38    2.77
   2  -4   0    4.92    4.15
   2   4   0    8.24    4.65
   2   4   0    8.60    3.60
  -2   4  -1   -1.50    2.87
   2  -4  -1   -4.54    5.43
  -2  -4  -1   -1.91    3.70
   2  -4   1    1.23    3.54
  -2   4   1    1.85    4.23
  -2   4  -2    1.57    3.58
  -2   4   2    3.86    3.05
  -2  -4   2    1.16    2.10
  -2  -4  -2    1.35    4.98
  -2  -4  -2    3.68    9.20
  -2  -4  -3    1.76    4.57
   2  -4  -3    4.88   11.13
  -2   4   3   -1.18    3.70
  -2  -4   3   -0.27    1.51
  -2  -4  -3   -4.20   10.49
   2   4   3   -1.26    4.54
  -2  -4   3    3.21    2.31
   2  -4   3   -0.90    2.75
   2  -4  -4   -5.24   11.34
  -2  -4  -4   -2.14    7.25
  -2  -4   4    4.76    3.80
   2  -4   4   -4.10    6.69
  -2   4   4    4.63    4.72
  -2  -4  -4   -4.92    9.40
   2   4   4   -9.92    8.60
  -2  -4  -5   -5.75   11.73
   2  -4   5    1.90    5.48
  -2  -4  -5   -2.56    6.39
  -2   4   5    1.90    4.94
   2   4   5   -1.98    5.72
  -2  -4   5    6.49    4.68
   2  -4  -5   -5.83   11.89
   2  -4  -6    6.49   15.53
  -2  -4  -6   13.14   14.99
  -2  -4   6   -5.49   12.83
  -2  -4  -7   -7.41   15.12
   2   4   7    5.11    7.14
  -2  -4   7   -3.35    9.04
   2  -4   7    2.99    8.34
   2  -4  -7    7.16   12.65
  -2   4   7   -5.21    7.51
   2  -4  -8   -7.62   13.48
  -2  -4   9   -8.13   10.60
  -2   4   9  -11.98    9.20
  -2   6   0   -2.66    6.64
   2   6   0    8.97    8.36
  -2   6  -1    2.60    4.20
   2   6   1   15.42    8.03
   2   6  -1   -2.85    6.18
   2   6  -1    7.99    4.62
  -2   6   1    2.72    7.08
  -2   6   1    3.32    7.96
  -2   6   2   10.90   10.49
  -2   6  -2    2.54    4.86
  -2  -6  -2    8.36   12.80
  -2  -6  -3    4.49    9.16
  -2   6   3    3.50    9.12
   2  -6  -3    5.62   12.84
   2  -6  -4   11.53   11.77
  -2  -6  -4    4.99   10.82
   2  -6  -5   12.22   12.48
  -2  -6  -5    5.57   12.72
   2  -6  -6    6.49   16.24
  -2  -6  -6  -12.34   13.36
  -2  -6  -7   -6.62   12.64
   2  -6  -7   13.63   13.01
  -2   8   0   -4.36    8.90
   2   8   0    4.32   11.23
  -2   8   1    3.81   10.98
  -2   8  -1    3.97    8.59
   2   8   1   -4.46   11.61
   2   8   1    4.38   13.77
  -2   8  -2    3.79    8.64
  -2   8   2   31.30   16.40
   2   8   2   -4.06   12.08
   2  -8  -2   -5.64   14.67
  -2   8   2   21.68   12.77
  -2   8   3    4.77   12.87
  -2   8   3    3.23   10.15
   2   8   3   -3.62    9.77
   2  -8  -3   -5.58   12.07
  -2   8   4  -13.02   13.65
  -2   8   4    2.84    8.46
   2  -8  -4   11.23   13.44
  -2   8   5    4.04   11.31
   2  -8  -5   11.56   13.20
   3  -1   0    5.24    1.71
  -3   1   0    4.73    2.40
   3  -1   0    6.81    2.47
   3   1  -1  190.60   15.69
  -3   1  -1  190.85   15.35
   3  -1  -1  185.30   18.31
  -3  -1   1  145.12   14.80
   3   1  -1  145.31   15.66
   3   1  -1  182.53   15.93
  -3   1  -1  192.93   15.19
  -3  -1  -1  216.68   18.13
   3   1   1  142.11   16.87
  -3  -1   1  161.18   15.49
  -3  -1   1  178.73   15.54
  -3  -1   1  208.53   15.19
   3  -1   1  204.43   15.93
  -3  -1  -1  176.82   15.11
  -3  -1   2   25.30    6.00
  -3  -1   2   21.95    5.07
   3  -1   2   23.70    4.41
  -3  -1  -2   18.51    4.12
  -3  -1   2   12.33    4.97
  -3  -1   2    8.83    4.83
   3  -1  -2   17.54    6.88
  -3  -1   2   25.63    3.87
   3  -1   2   21.81    4.02
  -3  -1  -2   17.86    7.10
  -3  -1  -3   96.59   10.46
   3  -1   3  122.66   12.45
   3  -1   3  127.13   14.12
  -3  -1   4    2.38    4.20
   3  -1   4    2.01    4.58
  -3   1  -4    4.06    6.22
   3  -1   4    2.80    3.35
  -3  -1  -4    3.78    7.22
  -3   1  -5   65.01   12.59
   3  -1   5   76.95   11.88
   3  -1   5   96.85   15.31
  -3  -1   5   81.75   15.02
   3  -1  -6   12.80   13.86
  -3  -1   6    3.38    6.48
   3  -1   6   15.88    7.96
  -3   1  -6    8.59    7.17
   3  -1   6    4.84    5.55
  -3  -1   7    3.81   13.20
   3  -1   7   29.81   13.19
   3  -1   7   65.44   13.69
  -3   1  -7   49.22   13.47
   3   1   7   48.42   16.25
  -3  -1  -7   42.79   13.09
  -3  -1   8   -4.17    8.50
   3  -1   8   -4.14    8.95
   3   1   8   10.82   11.71
  -3  -1   9  -22.00   20.36
   3  -1   9   -4.30   17.86
   3   3   0   81.81    9.12
  -3   3   0   66.05    7.32
  -3   3   0   93.38    9.36
  -3   3   0   76.16    8.00
  -3  -3   0   65.07    5.99
   3  -3   0   73.10   10.45
  -3   3   0   64.71    6.09
   3   3  -1  110.66    9.79
  -3   3  -1  143.84   13.03
   3   3  -1  128.63   11.02
  -3   3   1   92.57   12.89
  -3  -3  -1  139.14   12.70
  -3  -3  -1   99.43   10.39
   3  -3  -1  108.66   15.04
   3  -3   1  108.53   10.14
  -3  -3  -2   46.01   12.18
  -3   3  -2   37.73    4.48
  -3   3  -2   22.72    5.22
  -3  -3  -2   40.45    7.48
  -3  -3   2   32.81    4.37
   3  -3  -2   35.49    9.37
  -3  -3  -3   92.01   19.15
  -3   3   3   99.31   12.06
  -3  -3   3   88.95   10.60
   3   3   3  108.91   12.33
  -3   3  -3   85.51   10.82
  -3  -3   3   90.63   12.59
  -3  -3   3   66.51    9.73
  -3  -3  -3   86.12   13.14
   3  -3   3   96.98   11.13
   3  -3  -4   39.86   14.57
  -3  -3   4   19.45    7.68
  -3  -3  -4   37.95   13.89
   3  -3   4   33.22    5.88
   3  -3   4   27.04    7.45
  -3  -3  -4   45.58    9.03
   3   3   4   49.92    8.85
  -3   3   4   21.13    6.28
   3  -3  -5   62.21   19.17
  -3  -3  -5   64.85   13.37
  -3  -3   5   60.02   13.14
   3   3   5   45.18   11.34
   3  -3   5   23.85    9.92
   3  -3   5   69.98   10.08
  -3   3   5   56.18   11.70
  -3   3  -5   71.19   11.80
  -3  -3  -5   98.01   22.02
  -3  -3  -6   12.07    7.56
  -3   3   6   20.51    8.08
  -3  -3  -6   -6.80   12.99
   3  -3  -6    6.41   13.88
   3   3   6    5.03    5.76
   3  -3   6    2.78    6.98
  -3  -3   6    6.53    8.18
   3  -3   7   -6.78   14.88
  -3  -3   7   22.55   13.29
   3  -3  -7   42.95   18.63
   3   3   7   -2.86   15.17
  -3   3   7   11.84   10.69
  -3  -3   8    8.30   11.61
   3   3   8    6.28    7.53
   3  -3   8    3.86    8.82
  -3   3   8    6.60    9.23
   3  -3  -8   -7.83   14.94
   3   3   8   19.55   14.11
   3   3   9   -6.43   15.40
  -3   3   9   -3.51   12.65
  -3  -3   9    4.37   15.75
  -3   5   0   71.60   11.86
   3   5   0   50.94   10.77
   3  -5   0   62.53   11.52
  -3   5   1   50.85   10.70
   3  -5   1   71.19   11.10
  -3   5  -1   66.11   10.52
   3   5  -1   53.19   11.09
   3   5  -1   63.74    8.94
  -3   5   1   80.09   12.90
  -3   5  -2   66.47   10.51
  -3   5   2   51.97   11.68
   3  -5   2   79.79   10.51
  -3  -5  -2   66.12   10.10
  -3  -5   3   50.00    7.05
  -3   5   3   52.56    8.19
  -3  -5  -3   70.98   16.41
  -3  -5  -3   47.59    9.63
   3  -5  -4   28.72   15.21
  -3  -5  -4   33.96   12.94
  -3  -5   4   36.34    6.84
  -3  -5  -4   47.80    9.83
  -3   5   4   37.43    7.36
  -3   5   5    3.40    9.86
   3  -5  -5   30.30   17.01
  -3  -5   5   41.41    9.60
  -3  -5  -5   39.40   15.81
  -3  -5  -6   57.38   19.63
   3  -5  -6   26.18   16.50
  -3   5   6   24.33    7.90
  -3  -5   6   28.37    9.27
  -3  -5  -7    7.07   14.44
  -3   5   7  -13.64   12.28
  -3  -5   7   17.07   11.79
   3   5   8    7.00   15.97
   3  -5  -8   -7.23   14.76
  -3   5   8    4.95    8.37
   3   7   0   49.06   13.34
  -3   7   0   70.85   14.91
  -3  -7  -1   36.47   13.46
  -3   7   1   45.78   12.58
   3   7  -1   28.82   11.96
   3   7   1   47.84   13.78
  -3   7  -1   32.61   11.15
  -3   7   2   98.98   19.72
  -3  -7  -2   46.47   13.18
  -3   7   2   79.84   15.43
   3   7   2   60.73   14.04
  -3   7  -2   15.65    8.11
   3  -7  -3   18.25   14.71
  -3  -7  -3   42.26   14.45
  -3   7   3   31.31   12.32
  -3   7   3   20.93   11.09
   3  -7  -4   18.21   14.70
  -3   7   4   35.10   12.79
  -3  -7  -4   37.50   15.30
  -3  -7  -5    5.20   11.28
   3  -7  -5    6.25   13.54
  -3   7   5   14.98   11.80
   3  -7  -6    6.42   13.19
  -3  -7  -6    5.64   11.59
   3   7   6   35.88   12.76
  -3   7   6   33.32   13.43
   3   9   0   38.97   14.68
  -3   9   0   25.16   12.79
  -3   9  -1   18.50   12.67
   3   9  -1   49.14   16.89
   3   9   1   31.43   15.27
   3   9   1   22.82   15.25
  -3   9   1   32.22   17.89
  -3   9  -2   21.98   13.01
   3   9  -2   59.79   16.27
   3   9   2   42.69   15.97
   3   9   3   16.43   18.16
   3   9   3   19.00   12.03
   3   9   4   37.81   18.11
   3   9   4   40.52   12.54
   4   0   0   62.03    6.84
   4   0   1    1.95    2.74
  -4   0   1   -1.03    1.90
  -4   0   1   -1.52    3.41
   4   0  -2   98.19    8.88
   4   0  -2   80.35   14.67
   4   0   2   95.65    8.88
   4   0  -2  101.65   14.09
   4   0   2  113.99   10.85
   4   0   2   93.17   10.57
  -4   0   2   78.23   12.39
   4   0   3   -1.47    3.19
   4   0   3    4.26    3.97
   4   0  -3   -2.58    7.45
   4   0  -4   17.09   10.48
   4   0   4    4.12    4.26
   4   0   4   13.73    5.52
  -4   0  -4   10.29    5.60
  -4   0   5   -2.92    5.16
  -4   0  -5   -5.08    5.50
   4   0   5   -2.58    5.26
   4   0   5   -2.58    5.27
   4   0  -5   -4.40   10.53
   4   0   6   -3.12    9.82
   4   0   6    6.49    7.02
  -4   0   6   -6.73    9.08
  -4   0  -6    8.64    7.49
   4   0   7   -3.93    8.97
  -4   0  -7   13.04    8.48
  -4   0   7   -3.77    7.70
   4   0   7   -3.64    7.42
   4   0   8    4.59   10.48
  -4   0   8   20.47   11.83
   4   0   9   -4.20    9.08
  -4   0   9    4.32    9.35
  -4   2   0   89.86    8.90
  -4   2   0   92.78    9.40
  -4   2   0   83.85    9.34
   4  -2   0  113.52   11.30
   4   2   0   88.32    9.77
   4  -2   0   84.80    9.31
  -4  -2  -1    1.52    6.38
  -4   2   1   -0.63    3.11
  -4   2  -1    1.96    2.75
  -4   2   1    1.13    2.71
  -4  -2  -1    0.43    2.17
   4   2  -1    1.67    2.47
  -4  -2   1   -0.49    1.23
   4  -2   1    0.67    2.16
   4  -2   1   -0.60    3.08
   4   2  -1    0.90    2.82
   4  -2  -1   -1.62    4.05
  -4   2  -1    3.02    2.79
   4  -2   2   32.95    5.44
  -4  -2   2   30.35    4.47
  -4  -2   2   30.34    3.61
  -4   2  -2   25.59    4.69
  -4  -2  -2   48.89   10.74
   4  -2   2   25.43    4.93
  -4  -2   2   36.75    5.84
   4   2   2   31.42    5.83
   4  -2  -2   29.59    8.48
  -4  -2   2   34.71    4.88
  -4  -2   2   30.73    4.88
  -4  -2  -3   -1.73    4.49
   4  -2  -3    4.13   11.92
   4  -2   3   -1.25    3.49
   4  -2   3    2.46    3.77
  -4  -2  -3   -3.30    7.89
  -4  -2   3   -1.16    3.92
   4   2   3    1.49    3.87
   4  -2  -4    9.36   11.74
   4  -2   4    9.02    4.96
  -4  -2  -4    8.77   10.05
   4   2   4   13.48    6.12
  -4  -2  -4   11.49    6.48
  -4   2   4   16.39    5.80
  -4   2  -4   13.90    6.93
  -4   2  -5    7.16    7.10
  -4  -2  -5   -5.67   12.27
  -4  -2   5   -2.99    6.47
  -4   2   5   -2.52    5.14
   4  -2   5    1.31    3.53
   4   2   5    2.35    4.80
  -4  -2  -5   -5.31    5.75
   4  -2   5    4.87    5.27
  -4  -2   6   -3.46   11.16
  -4   2   6  -11.76   10.39
  -4  -2  -6    3.02    7.85
   4  -2   6    3.08   10.43
  -4   2  -6   -2.86    8.00
   4   2   6   -2.78    8.73
  -4  -2   7   -3.88    8.86
   4   2   7   11.29    9.97
   4   2   7    3.18    6.49
  -4   2   7   -3.34    6.82
   4  -2   7    3.65    7.89
   4   2   8    6.06   14.53
   4   2   8  -14.01   14.98
  -4  -2   8   -4.23   10.17
   4  -2   8  -16.15   16.50
  -4   2   8  -14.75   12.51
  -4   2   9   -3.93    9.82
  -4  -2   9   -4.46   11.14
   4   2   9   -6.09   15.84
  -4   4   0   17.85    5.50
  -4   4   0   15.53    4.31
  -4   4   0   15.24    4.03
  -4  -4   0   23.40    4.29
  -4   4   0   16.34    5.82
   4  -4   0   20.66    6.78
   4  -4  -1    2.44    4.98
   4   4  -1   -0.82    2.79
  -4   4   1    1.85    4.81
  -4   4  -1    1.83    2.09
  -4  -4  -1   -3.12    4.11
   4   4  -1    0.91    2.00
   4  -4   1   -1.57    3.92
  -4   4  -1    1.50    3.41
  -4   4   1    2.93    2.09
  -4   4   1    5.32    4.30
  -4  -4  -2   19.04    9.46
  -4   4  -2    6.28    3.80
   4  -4   2    6.77    2.01
  -4  -4   2   11.87    3.82
  -4  -4  -2   15.91    5.35
   4  -4  -2    6.29    6.84
  -4   4   2    4.20    3.09
  -4  -4   3   -1.33    3.04
  -4  -4  -3    1.85    4.22
   4  -4   3    0.88    3.16
  -4   4   3    3.66    3.74
  -4  -4  -3    7.80    8.90
  -4  -4  -4   13.34    6.45
   4  -4  -4   10.99   12.56
  -4  -4   4    9.29    5.06
  -4   4   4    4.75    4.76
  -4  -4  -4   18.98   11.88
   4  -4  -5   -5.88   12.73
   4   4   5    2.04    4.87
  -4  -4   5    2.42    4.94
  -4  -4  -5   -2.65    6.62
  -4   4   5    7.80    5.63
  -4  -4  -5   11.38   10.86
  -4  -4  -6  -12.21    9.61
  -4  -4  -6  -13.30   13.58
   4  -4  -6   -6.46   13.19
  -4  -4   6   -3.00    7.51
  -4   4   6   -4.61    7.47
  -4   4   7    2.66    6.66
   4  -4  -7   -7.07   13.49
  -4  -4   7   -7.15   10.95
  -4  -4   8    8.10   16.26
   4   4   8    7.01   15.18
  -4   4   8  -17.71   14.60
   4  -4  -8   14.89   16.11
   4   6   0    9.99    7.87
   4  -6   0   -2.94    7.65
  -4   6   0   12.38    7.15
   4   6   0    3.17    6.06
  -4  -6  -1   12.70    9.16
  -4   6  -1   -5.17    6.46
   4   6  -1    7.05    4.24
   4  -6   1    2.44    6.09
  -4   6   1    6.66    8.32
  -4   6   1   -2.57    7.42
   4   6  -1    2.53    4.47
   4   6   1    6.39    8.31
   4   6  -1    3.01    7.53
  -4   6  -2   15.11    6.58
   4   6  -2   15.18    6.09
  -4   6   2   18.21   10.53
   4   6   2   -3.55    8.11
  -4  -6  -2   13.99   10.43
  -4   6   2   -2.52    7.51
  -4  -6  -3   -4.01    8.69
  -4   6   3    3.54    8.48
   4   6   3   -3.45    7.86
  -4  -6  -4   -4.63   10.03
   4  -6  -4    6.24   11.90
  -4  -6  -5    5.33   12.17
   4  -6  -5   12.72   12.99
  -4  -6  -6   17.84   14.28
   4  -6  -6   13.36   13.68
   4  -6  -7   20.68   15.00
   4   6   7   20.10   16.10
   4   8   0   13.86   11.54
   4   8   0   -4.15    8.99
  -4   8   0    4.35    9.92
   4   8   1   13.04   12.95
  -4   8  -1    3.96    9.06
   4   8  -1   18.97   10.97
   4   8   1   14.25   13.29
  -4   8   2   10.49   12.55
   4   8  -2    3.66    6.99
   4   8   2   -4.27   10.69
   4   8   2    5.27   13.72
  -4   8  -2    7.54    7.70
  -4   8   2    9.76   10.76
  -4   8   3   -9.61   12.97
   4   8   3  -18.76   13.96
  -4   8   3    2.98   11.57
   4  -8  -3    6.28   15.70
   4   8   3   -3.84   10.01
   4   8   3   -5.58   15.07
   4  -8  -4   -6.14   14.71
   4   8   4   -8.49   13.01
   4   8   4   11.27   12.21
  -4   8   4  -21.86   13.40
   4   8   5   11.76   11.99
  -4   8   5    4.07   12.12
   4   8   5   -5.66   10.81
   4  -8  -5  -12.35   12.60
  -5   1   0    5.40    2.52
   5  -1   0   11.72    3.56
  -5  -1   0   10.28    4.24
  -5  -1   0   10.48    3.48
  -5   1   0   10.05    3.60
   5   1   0    7.61    2.16
   5   1   0    5.24    1.87
   5  -1  -1 5424.47  417.37
  -5   1  -1 5635.49  415.28
  -5  -1   1 5563.89  415.64
   5   1  -1 5454.92  415.66
   5   1  -1 5738.29  415.11
   5   1   1 5323.49  416.96
   5   1  -1 5466.52  416.30
  -5  -1   1 5550.84  416.28
   5   1  -1 5492.36  415.73
  -5  -1   1 5453.18  415.68
   5  -1   1 5604.13  416.68
  -5  -1   1 5365.00  414.94
   5  -1   1 5470.49  414.95
  -5  -1  -1 5296.82  415.86
  -5  -1  -1 5419.49  415.22
   5   1   1 5304.87  416.37
   5  -1  -1 5164.20  418.20
  -5  -1  -2    6.82    5.65
  -5  -1  -2    6.24    3.59
  -5  -1   2    2.99    3.47
   5   1  -2    8.52    4.23
  -5  -1   2    5.62    4.55
  -5  -1   2    5.46    2.58
   5  -1   2    5.07    2.68
  -5   1  -2    3.19    2.79
   5   1  -3 3830.20  294.40
   5  -1   3 3909.53  292.57
   5  -1   3 3707.63  291.69
   5  -1   4   -1.95    3.99
   5  -1   4    3.04    3.95
  -5   1  -4    3.88    4.64
   5   1  -4   -5.28    6.60
   5  -1  -5 1861.81  167.71
   5  -1   5 1895.30  157.02
  -5  -1   5 2228.44  161.99
  -5   1  -5 2031.32  159.32
   5  -1   5 1941.98  159.14
   5  -1  -6    6.31   13.65
   5  -1   6    4.86    6.08
  -5  -1   6    3.52    7.62
   5   1   6    8.43   10.09
  -5   1  -6   -8.67    6.60
   5  -1   6   -3.18    5.13
  -5  -1  -7  998.54   89.26
   5  -1   7 1119.60   89.37
   5   1   7 1010.59   95.55
  -5  -1   7 1159.93   93.06
  -5   1  -7 1106.07   90.27
   5  -1  -7  878.99   99.75
   5  -1   7  883.75   89.06
   5   1   8    5.43   11.08
  -5  -1  -8  -10.97    9.51
  -5  -1   8    8.43    8.60
   5  -1   8   -8.18    7.23
  -5  -1   9  548.65   57.03
  -5   3   0   27.17    5.17
   5  -3   0   21.02    5.03
   5   3   0   31.15    6.02
  -5   3   0   32.06    5.36
  -5   3   0   21.11    5.23
   5   3   0   40.83    7.12
  -5   3  -1 3987.21  294.27
   5  -3   1 3730.51  294.57
   5   3  -1 3984.64  293.73
   5   3  -1 3833.84  294.27
   5   3  -1 3804.95  296.60
  -5   3  -1 3665.66  295.60
   5  -3  -1 3983.18  299.72
   5   3  -1 3869.97  293.92
  -5   3  -1 3810.49  295.05
  -5  -3  -1 3931.61  299.02
  -5  -3  -1 3857.17  293.67
   5  -3   2   28.12    5.30
  -5  -3  -2   10.85    9.19
  -5  -3   2   29.78    4.45
  -5   3  -2   22.15    4.21
  -5  -3   2   23.06    4.03
  -5   3  -2   34.96    5.86
   5   3  -2   29.60    5.24
  -5  -3   2   25.45    4.75
  -5  -3  -3 2734.75  211.98
  -5  -3  -3 2676.80  218.00
   5  -3   4    8.75    4.37
  -5   3   4   17.16    6.69
  -5  -3   4   17.23    8.02
  -5  -3  -4   28.54    8.30
   5  -3   4   24.59    6.17
  -5  -3  -4    4.67   10.17
   5   3   4    9.33    5.81
   5  -3  -4   25.88   12.44
  -5  -3  -5 1558.13  127.64
  -5   3  -5 1391.29  125.56
  -5   3   5 1651.63  126.64
  -5  -3   5 1507.51  128.45
   5  -3  -5 1624.56  138.60
  -5  -3  -5 1508.85  137.79
   5  -3   5 1540.68  124.13
   5  -3   5 1611.10  125.67
   5   3   5 1665.87  126.39
  -5   3   6    5.41    6.19
  -5  -3   6    3.48    8.70
  -5  -3  -6   15.65    8.47
  -5   3  -6   10.53    8.51
   5  -3  -6    6.35   12.96
   5   3   6    2.57    6.44
   5  -3   6    8.04    7.51
   5  -3   7  810.38   71.75
  -5   3   7  811.40   71.26
   5   3   7  754.35   69.91
   5   3   7  731.35   80.19
  -5  -3  -7  807.47   72.62
  -5  -3   7  791.03   73.64
   5   3   8    6.73   13.74
  -5   3   8  -10.27    9.25
  -5  -3   8    4.26   10.65
  -5   3   9  436.59   48.55
  -5  -3   9  482.19   52.03
   5   3   9  580.06   61.41
  -5   5   0   59.55    9.50
   5   5   0   32.35    8.42
   5   5   0   57.31   10.97
   5   5   0   26.98    4.54
   5  -5   0   58.96   11.39
   5  -5  -1 2033.40  167.35
  -5   5   1 2243.89  166.19
   5   5   1 2284.02  165.83
  -5  -5  -1 2431.03  160.78
  -5   5  -1 1918.35  163.07
  -5   5   1 2363.88  164.35
   5  -5   1 2203.55  164.42
  -5  -5  -1 2221.34  166.70
   5   5  -1 2098.65  163.60
   5   5  -1 1807.09  158.17
   5   5  -1 2008.69  160.20
   5   5  -2   50.61    8.55
  -5   5   2   40.86    5.91
  -5  -5  -2   49.90   12.28
  -5   5   2   40.42   10.84
   5   5   2   44.60   11.06
  -5  -5  -2   43.31    8.02
  -5   5  -2   35.94    8.07
  -5  -5   2   32.76    5.16
   5  -5   2   46.13    9.10
  -5  -5   3 1661.25  133.16
  -5  -5  -3 1762.27  136.70
  -5   5   3 1778.39  133.81
  -5  -5  -3 1617.41  142.80
  -5  -5   4   33.95    6.64
  -5  -5  -4   36.75   13.82
   5  -5  -4   24.32   14.70
  -5   5   4   33.39    7.19
  -5  -5  -4   13.63    7.08
  -5  -5  -5 1014.02   97.93
  -5  -5   5 1141.45   87.31
   5  -5  -5 1001.57   99.96
  -5  -5  -5 1016.40   88.92
  -5   5   5 1020.40   85.85
  -5  -5  -6    6.29   12.93
  -5  -5   6   25.47    8.56
   5  -5  -6   26.56   16.66
  -5   5   6   20.43    7.53
  -5  -5   7  791.91   63.71
   5   5   7  649.12   73.91
   5  -5  -7  617.49   72.02
  -5   5   7  610.76   58.45
   5  -5  -8   -7.18   14.67
  -5   5   8    7.58    8.76
  -5   7   0   17.68   10.75
   5   7   0   36.92   11.15
   5   7   0   41.13   13.45
   5   7   0   26.72   11.00
   5   7   1  942.09   93.82
   5   7   1  949.56   93.53
  -5   7   1 1003.37   90.11
   5   7  -1 1066.87   93.28
  -5   7  -1 1187.14   92.47
   5   7  -1 1151.79   91.48
   5   7  -2   36.45    9.89
   5   7   2   34.68   13.13
  -5   7   2   54.08   16.13
  -5   7  -2   43.47   11.04
  -5   7   2   47.60   13.13
  -5  -7  -2    9.75    9.13
   5   7   2   39.29   14.99
  -5   7   3  989.79   89.33
  -5   7   3 1009.50   84.28
   5   7   3  912.24   87.52
  -5  -7  -3  975.03   87.38
  -5   7   4   39.41   13.75
   5   7   4   22.82   12.09
  -5  -7  -4   12.98   10.50
   5  -7  -4   26.55   14.47
  -5   7   4   23.63   10.24
   5  -7  -5  500.30   61.38
   5   7   5  548.17   53.85
   5   7   5  489.59   59.27
  -5  -7  -5  577.78   58.43
  -5   7   5  551.71   54.50
  -5   7   6   26.01   12.94
  -5  -7  -6   26.81   14.56
   5   7   6    6.16   14.82
   5  -7  -6   33.45   16.79
   5   7   6   14.18   11.25
   5   9   0  -14.19   21.59
  -5   9   0   14.97   21.60
   5   9   1  720.92   64.95
  -5   9   1  501.17   63.70
  -5   9  -1  595.66   62.21
   5   9   1  548.24   63.13
   5   9  -1  632.69   61.68
   5   9   2   22.68   13.27
  -5   9  -2   21.80   13.16
   5   9  -2   49.73   15.69
   5   9   3  601.09   64.00
   5   9   3  532.69   56.35
   5   9   4   60.57   15.63
   5   9   4   55.73   20.59
   6   0   0 1441.09  112.31
   6   0   1   -0.86    2.56
   6   0   1   -1.06    3.24
   6   0   2 2472.89  196.49
   6   0  -2 2426.82  201.34
   6   0  -2 2790.25  199.85
   6   0   3   -2.26    2.74
   6   0  -3    0.65    3.02
   6   0  -3    5.78    7.80
   6   0   3   -1.46    3.16
   6   0   3   -1.53    3.11
   6   0   4  641.17   57.78
   6   0   4  699.15   58.42
   6   0  -4  698.61   63.82
   6   0   5    2.59    5.92
   6   0  -5    4.54   10.37
  -6   0  -5   -2.65    5.07
   6   0   5   -7.81    4.98
  -6   0   6  710.99   62.93
   6   0   6  586.31   60.33
  -6   0  -6  704.04   60.82
   6   0  -6  725.72   70.16
   6   0   6  620.61   59.96
  -6   0   7   -3.88    8.86
   6   0   7   -3.87    6.85
  -6   0  -7   -6.61    8.93
   6   0   8  215.62   28.45
  -6   0   8  188.07   27.85
   6   0   8  213.65   29.35
  -6   0  -8  167.04   24.89
  -6   0   9   -4.31    9.33
   6   2   0 2564.55  195.60
  -6   2   0 2511.29  195.60
   6  -2   0 2552.76  196.81
  -6   2   0 2534.64  196.47
   6   2   0 2632.82  196.62
   6   2  -1    9.46    2.55
   6  -2   1    4.91    3.06
   6  -2  -1   16.32    4.79
   6   2  -1    9.85    3.26
  -6   2  -1   13.34    3.96
  -6   2  -1   11.29    3.35
   6   2  -1   13.37    4.06
  -6  -2   1   19.63    4.12
  -6  -2  -1    8.95    4.72
  -6   2  -1   13.90    2.92
  -6  -2  -1   16.03    3.38
   6   2  -1   11.10    2.89
   6  -2  -1   25.29    6.32
  -6  -2   2 1029.68   75.07
  -6  -2   2  954.86   75.20
  -6  -2   2  920.86   76.42
   6  -2  -2  942.77   81.42
   6  -2   2  945.92   77.11
  -6   2  -2  955.15   75.96
  -6  -2   2  952.26   76.97
  -6  -2  -2  983.27   80.41
  -6  -2   3   15.27    4.87
   6  -2  -3   13.87    7.96
   6  -2   3   10.67    4.88
  -6  -2  -3    6.05    8.22
   6  -2   4 1074.12   89.25
  -6  -2  -4 1149.81   91.49
   6   2   4  991.71   89.62
  -6  -2  -4 1325.10  101.02
   6  -2   4 1125.79   90.43
   6   2   5    2.42    5.79
  -6  -2  -5    8.54    5.81
  -6   2   5    2.70    5.15
  -6   2  -5   -2.52    7.28
   6  -2   5    2.35    4.49
  -6  -2   5    3.15    6.44
   6   2   6  404.71   44.47
  -6  -2  -6  267.89   34.19
  -6   2  -6  392.22   36.77
  -6  -2   6  325.86   37.32
   6  -2   6  311.07   34.98
  -6   2   6  320.95   35.33
   6   2   6  391.38   35.92
  -6  -2   7   -4.04    7.14
   6   2   7   23.24   15.12
  -6   2   7   10.52   10.43
   6   2   7   -3.18    8.27
  -6   2  -7   19.33    9.30
   6  -2   7    7.14    7.29
   6  -2  -7   28.39   16.19
  -6   2   8  328.99   36.62
  -6  -2   8  285.27   36.50
   6   2   8  325.69   43.03
   6  -2  -8  251.83   43.60
   6   2   9    6.09   13.91
  -6  -2   9    4.48   10.24
  -6   2   9   11.86   11.06
   6   4   0  724.62   52.91
   6   4   0  698.29   52.97
  -6   4   0  609.86   48.17
   6   4   0  662.83   50.11
   6   4   0  492.49   49.83
  -6  -4   0  600.38   47.73
   6  -4   0  672.92   54.90
  -6   4   0  681.11   52.83
  -6   4   0  576.11   50.30
  -6  -4  -1   24.29    8.28
  -6   4  -1   29.42    5.07
   6   4   1   27.58    7.25
  -6   4   1   27.59    7.58
   6   4  -1   27.03    4.95
  -6  -4  -1   20.37    3.95
   6   4  -1   27.97    4.61
   6  -4   1   32.50    5.29
   6   4  -1   26.40    6.59
  -6   4   1   35.17    7.05
  -6   4  -1   38.55    6.68
   6  -4  -1   42.63    9.46
   6  -4   1   30.53    7.34
   6   4  -1   34.10    6.68
   6  -4  -2 1030.37   89.43
   6   4  -2 1027.72   83.24
   6  -4   2 1026.20   80.50
   6   4  -2 1086.61   84.82
  -6  -4   2  985.77   80.51
  -6   4  -2 1024.91   83.19
  -6  -4  -2 1133.88   83.79
  -6  -4  -2  913.74   86.57
   6  -4   3   21.70    5.35
  -6   4  -3   18.63    5.74
  -6  -4  -3   25.34   10.90
  -6  -4  -3   30.96    7.92
   6  -4  -4  428.45   51.38
  -6  -4  -4  443.99   48.55
  -6  -4  -4  435.13   41.56
  -6   4   4  447.15   39.38
  -6  -4   4  411.42   40.29
  -6   4   5   24.89    7.10
  -6  -4   5   16.70    8.58
  -6   4  -5    6.43    5.66
  -6  -4  -5   19.77    8.71
  -6  -4  -5    5.60   11.47
   6  -4  -5    6.02   13.07
  -6   4   6  413.09   39.15
   6  -4  -6  339.15   48.02
  -6  -4   6  448.80   42.63
  -6  -4  -6  358.72   40.39
  -6  -4   7   15.43   10.83
   6  -4  -7   21.02   15.20
   6   4   7   28.03   15.21
  -6  -4  -7   14.24    9.33
  -6   4   7    8.30    8.05
  -6  -4   8  115.81   22.92
   6   4   8  173.44   32.34
  -6   4   8  131.99   20.32
   6  -4  -8  110.24   27.22
  -6  -6   0  502.66   48.74
   6  -6   0  580.22   53.45
   6   6   0  583.66   50.54
   6   6   0  549.61   53.03
  -6   6  -1   28.11    8.18
   6   6  -1   31.16    6.35
  -6   6   1   23.13    8.99
   6  -6   1   31.10    9.65
   6   6  -1   44.41    9.72
  -6   6   1   49.82   12.45
   6   6   1   43.81   12.58
   6   6   1   46.75   12.13
   6  -6  -1   21.91   10.14
  -6  -6  -1   19.30    8.68
  -6  -6  -2  313.83   34.09
  -6  -6  -2  349.99   29.86
   6   6   2  350.17   36.56
  -6   6   2  317.10   36.12
   6   6  -2  336.43   32.94
   6  -6   2  316.84   31.89
  -6   6  -2  260.51   31.14
  -6   6   2  281.89   31.87
  -6  -6  -3   26.00    8.41
  -6  -6  -3   43.15   11.78
  -6   6   3   24.25    8.66
  -6   6   3   17.90    9.54
   6   6   3   34.60   11.62
   6  -6  -4  347.63   49.42
  -6  -6  -4  455.66   40.25
   6   6   4  419.41   42.56
  -6  -6  -4  366.54   44.28
  -6  -6  -5   20.16   13.15
   6  -6  -5    6.69   13.69
  -6  -6  -6  143.88   28.40
   6  -6  -6  164.49   30.67
   6   6   7  -13.78   14.07
   6  -6  -7    6.96   15.06
  -6   8   0  189.35   26.80
   6   8   0  137.31   26.35
   6   8   0  188.98   25.79
  -6   8  -1   19.55   12.43
   6   8  -1   43.98   14.36
   6   8   1    8.85   11.22
   6   8   1   24.97   15.82
   6   8   1   46.24   15.28
  -6   8  -2  219.77   29.45
   6   8  -2  206.79   29.24
   6   8   2  239.36   32.85
   6   8   3   11.70   13.43
   6  -8  -3   41.92   21.44
   6   8   3   36.42   14.09
  -6   8   3   19.39   14.92
   6   8   3    9.39   12.31
   6   8   4  114.13   22.44
  -6   8   4  118.85   24.49
   6   8   4   88.68   24.01
   6   8   5   15.58   12.98
   6  -8  -5   39.25   17.10
  -6   8   5   12.27   14.25
   6   8   5   29.27   15.32
  -7  -1   0   17.72    4.83
  -7   1   0   22.04    3.37
  -7  -1   0   24.43    5.11
   7  -1   0   21.89    4.84
  -7   1   0   28.03    5.03
  -7  -1   1  879.29   71.13
   7  -1   1  897.70   69.03
   7  -1  -1  890.67   72.21
   7   1  -1  941.01   71.68
   7  -1  -1  909.90   73.03
   7   1  -1  863.88   69.88
  -7  -1   1  929.68   69.07
  -7  -1   1  935.42   70.83
   7  -1   1  878.78   71.66
   7   1   1  823.77   71.25
  -7   1  -1  891.43   71.53
   7   1   1  839.16   70.47
   7   1   1  919.41   70.87
   7  -1   2    4.26    4.47
   7   1  -2    1.21    4.19
   7   1   2    9.22    4.01
   7   1  -2   -1.57    4.10
   7  -1  -3  490.11   55.14
   7  -1   3  595.13   47.25
   7   1   3  521.56   48.80
   7   1  -3  573.73   49.29
   7  -1   4    5.02    3.83
   7   1  -4    2.67    7.21
   7  -1  -4    4.52    9.22
   7   1   4    2.71    4.81
   7  -1   4    9.53    5.16
   7  -1   5  271.48   29.29
   7   1   5  306.02   33.93
  -7   1  -5  337.99   31.90
   7  -1   5  325.91   31.44
   7  -1  -5  214.62   37.19
   7  -1  -6  -25.28   14.42
   7   1   6   -4.20    8.57
  -7  -1   6    3.68    7.04
  -7   1  -6    3.02    7.86
   7  -1   6    3.17    7.60
   7  -1   6   -2.50    6.00
   7  -1  -7   87.19   25.25
   7  -1   7  169.99   20.86
  -7  -1   7  157.67   23.21
   7   1   7   92.66   21.72
  -7  -1  -7  131.91   20.35
  -7   1  -7  108.26   19.04
   7  -1   7  117.33   19.72
  -7  -1  -8    3.74    8.94
   7   1   8    5.41   13.52
  -7  -1   8   -4.34    8.29
  -7   1  -8    6.96    9.05
  -7  -1   9   80.14   18.60
  -7   3   0   -1.11    3.93
   7   3   0    1.28    3.21
   7  -3   0   -1.21    3.03
  -7  -3   0    0.53    2.55
   7   3   0   -1.11    2.90
   7  -3   0   -1.95    3.73
  -7   3   1  545.70   47.18
   7   3   1  612.04   49.81
  -7   3  -1  561.05   46.40
   7  -3  -1  621.85   51.45
   7   3  -1  566.31   47.74
  -7   3  -1  600.14   45.38
   7  -3   1  528.39   46.51
   7   3  -1  525.92   45.67
  -7   3   1  576.27   45.21
  -7  -3  -1  531.71   47.52
  -7  -3  -2    9.20    6.91
  -7   3  -2    8.49    3.64
   7  -3  -2   15.05    7.89
   7  -3   2   25.78    5.43
  -7  -3   2   11.66    3.32
  -7  -3   2   12.04    3.66
   7   3  -2   19.68    5.22
   7  -3  -3  408.77   44.22
  -7  -3  -3  429.67   44.29
   7  -3  -4   -5.42   11.07
  -7  -3  -4   -2.51    6.77
  -7  -3  -4   -9.05   10.83
   7  -3   4   -1.58    3.61
  -7   3  -4   -1.88    5.59
  -7  -3  -5  210.42   26.66
  -7   3  -5  254.20   27.18
  -7  -3   5  200.45   27.32
   7  -3   5  198.91   24.06
  -7   3   5  286.03   27.39
   7  -3  -5  247.81   35.57
   7   3   6   12.11   12.36
  -7   3   6    2.91    6.64
  -7  -3   6    3.75    8.11
  -7  -3  -6    3.31    7.15
   7  -3   6   -2.16    5.82
  -7   3  -6   -2.80    9.03
  -7  -3  -7  120.52   20.32
  -7   3   7  114.09   18.98
  -7  -3   7  108.12   19.69
   7   3   7  153.03   29.65
  -7   3  -7   97.37   18.01
  -7  -3   8   -4.45   11.59
   7   3   8    6.86   13.09
  -7  -3  -8    3.93    9.41
  -7   3   8    3.52   11.08
   7   3   9   39.25   20.62
  -7  -3   9   50.67   17.64
  -7   3   9  102.93   18.83
  -7  -5   0   13.86    5.96
   7   5   0   13.80    6.24
   7   5   0    5.96    3.75
   7  -5   0    5.50    7.19
  -7  -5   0    9.81    4.06
   7   5   1  270.58   28.12
   7   5  -1  267.36   24.33
   7   5   1  324.34   31.83
  -7   5  -1  221.71   22.33
  -7  -5  -1  283.28   25.14
  -7   5   1  321.41   29.87
  -7   5   1  310.16   26.96
  -7   5  -1  277.02   26.90
  -7  -5  -1  230.31   26.50
   7   5  -1  300.19   27.12
   7  -5   1  257.78   28.44
   7  -5  -1  228.44   30.04
  -7  -5  -2   -2.68    6.97
  -7   5   2   -5.02    5.91
  -7   5   2   -5.75    8.03
   7   5   2    8.22    7.13
   7   5   2   -4.01    8.18
  -7   5  -2    3.98    3.80
   7   5  -2    2.00    3.81
  -7   5   2    3.19    3.31
  -7  -5  -2   -1.67    4.97
   7   5  -2   -2.49    5.38
   7  -5  -2    7.84    6.93
   7  -5   2    4.31    5.61
  -7  -5  -3  256.48   30.03
  -7  -5  -3  223.20   24.98
  -7   5   3  229.92   22.38
  -7  -5   3  240.13   23.11
  -7  -5  -4    8.68   10.39
  -7  -5  -4    7.37    6.88
  -7   5   4    1.49    4.44
  -7  -5   4    8.93    4.84
   7  -5  -4    6.48   13.23
  -7  -5  -5  130.86   25.39
  -7   5   5  140.18   16.70
  -7  -5  -5  143.05   20.34
  -7  -5   5  117.98   17.09
   7  -5  -5  156.18   29.19
   7  -5  -6  -13.53   15.43
  -7  -5   6   -2.83    6.78
  -7   5   6    2.13    6.34
   7   5   6   13.54   13.81
  -7  -5  -6   -3.24    9.64
   7   5   7  108.81   26.83
   7  -5  -7   63.24   21.16
  -7   5   7  128.11   17.22
   7   5   8   -7.33   16.72
  -7   5   8    2.64    9.14
   7  -5  -8    7.10   15.36
   7   7   0   -6.46    9.02
  -7   7   0   -3.50    7.57
   7   7   0   14.67    7.48
   7   7   0   -4.37   11.80
   7  -7   0   -3.76    9.78
   7   7  -1  179.61   21.55
   7   7   1  144.95   24.15
   7   7   1  123.95   23.18
  -7   7  -1  131.19   20.30
   7   7  -1  141.22   22.37
   7   7   2   -5.12   11.68
  -7   7   2   18.05   13.42
  -7   7  -2    3.08    7.02
   7   7   2   21.60   13.22
  -7   7   2   15.40   11.56
   7   7  -2   -2.97    6.07
  -7   7   3  160.62   20.47
  -7   7   3  170.31   25.89
   7   7   3  136.45   27.30
   7   7   3  119.00   22.36
  -7  -7  -4    7.93    9.91
  -7   7   4    3.98    9.52
   7   7   4   -3.80   10.63
   7  -7  -4   -7.16   15.49
   7   7   4   17.94   12.21
  -7  -7  -5  100.59   19.80
   7  -7  -5   55.57   21.70
  -7   7   5   83.27   18.70
   7   7   5   93.45   18.43
   7   7   5  105.18   23.70
   7   7   6   20.99   12.10
  -7   7   6   -7.41   11.66
   7   7   6  -19.05   13.75
   7  -7  -6    6.92   13.20
   7   9   0    9.08   13.10
   7   9   0   -5.39   13.47
  -7   9   0   -4.90   13.70
  -7   9  -1   81.50   19.45
   7   9  -1   58.65   16.23
  -7   9   1   78.80   20.34
   7   9   1   46.78   17.93
   7   9   1   84.70   21.27
   7   9   2    9.49   13.26
   7   9   2    4.90   11.73
  -7   9   2   -5.13   14.33
   7   9   3   62.22   20.66
   7   9   3   71.39   18.17
   7  -9  -3   73.58   21.67
   8   0   0  199.25   19.69
   8   0  -1   -0.35    1.94
   8   0   1    3.99    4.18
  -8   0   2  198.07   18.63
   8   0  -2  255.53   24.06
   8   0   2  257.84   21.71
   8   0  -3    8.67    7.23
   8   0  -3   -3.32    8.64
   8   0   3    4.99    4.16
   8   0  -3    0.90    2.98
   8   0   3    0.82    3.29
   8   0  -4  112.40   20.81
   8   0   4  140.84   17.23
  -8   0  -5   -2.64    5.72
   8   0   5    2.63    4.65
   8   0   5    5.25    5.99
   8   0  -5    4.70   10.73
   8   0  -6  108.41   22.46
  -8   0  -6   84.82   16.03
  -8   0   6   72.73   15.37
   8   0   6   83.87   14.81
   8   0   6   47.30   12.62
   8   0   7  -11.45    9.55
  -8   0   7   -4.03    7.71
  -8   0  -7   -3.42    7.82
   8   0   8   21.96   11.10
  -8   0  -8   18.25   12.18
  -8   0   8   25.77   12.50
  -8   0   9  -21.83   13.09
   8  -2   0  237.59   22.06
   8   2   0  224.23   19.63
   8   2   0  200.89   21.55
   8   2   0  249.28   21.36
   8  -2   0  223.06   18.52
  -8   2   0  241.61   19.96
   8   2   0  213.70   21.62
   8   2   1   -1.14    3.86
  -8  -2   1   -0.94    3.24
   8   2  -1    1.32    1.91
   8   2  -1    4.12    3.33
   8  -2  -1   -3.17    3.61
   8  -2   1    1.31    3.14
   8   2  -1    1.15    2.87
   8  -2  -1   -2.07    4.72
  -8   2  -1   -0.70    2.22
  -8  -2   2  125.74   12.65
   8   2  -2  152.32   15.66
   8   2  -2  132.31   13.79
   8  -2  -2  170.25   19.11
   8   2  -2   92.66   13.76
  -8  -2   2  131.95   13.06
   8   2   3    5.53    5.28
   8  -2  -3   -3.51    5.07
   8  -2   3    3.65    4.16
   8  -2   4   85.39   14.01
   8   2   4  121.60   18.45
   8   2   5    8.92    9.65
   8  -2   5    2.60    4.20
  -8   2  -5   -2.54    6.34
  -8  -2  -5    2.99    6.11
   8  -2  -6   56.45   18.58
   8  -2   6   40.19   11.49
  -8   2   6   56.86   12.78
  -8  -2   6   77.73   15.92
  -8  -2  -6   58.26   13.29
  -8   2  -6   60.05   13.49
   8   2   6   52.98   15.86
   8  -2   7    3.62    9.05
   8   2   7   11.78   10.41
  -8  -2   7    4.22    8.61
  -8   2  -7   -3.23   10.16
   8  -2  -7   -7.04   12.45
  -8   2   7   -7.35    7.01
  -8   2  -8   65.26   16.21
  -8   2   8   71.08   16.39
  -8  -2   8   31.52   15.11
   8   2   8   43.24   18.30
   8  -2  -8   77.11   24.60
   8   2   9    6.03   14.45
  -8   2   9  -12.13   10.93
  -8  -2   9   -4.58   10.98
  -8  -4   0   82.37    9.76
   8   4   0  100.30   12.25
   8   4   0   90.04   12.32
   8   4   0  103.15   12.06
   8  -4   0  114.61   15.67
   8  -4  -1    8.87    6.77
  -8   4   1    5.44    5.27
   8   4   1    7.30    5.30
  -8  -4  -1    7.54    5.47
   8   4  -1   11.59    3.95
   8   4   1    5.00    4.37
  -8   4   1    4.89    4.03
   8  -4   1    5.72    3.45
   8   4  -1    7.03    3.16
   8   4  -1   16.13    5.47
  -8   4  -1    8.81    4.15
  -8  -4  -2  108.89   16.87
   8  -4   2  131.35   13.70
   8   4   2  167.35   21.30
   8   4  -2  120.91   15.32
   8   4  -2  115.23   14.02
   8  -4  -2  110.97   18.81
  -8   4  -2  120.46   14.51
  -8   4   2  104.58   12.81
  -8  -4  -3   10.75    6.59
   8   4   3   12.91    8.79
  -8  -4  -3    3.36    7.28
   8  -4   3    1.55    4.62
   8  -4  -3    4.35   11.76
   8  -4  -4   79.27   20.05
  -8  -4  -4   70.13   18.01
  -8  -4  -4   81.22   14.48
   8  -4  -5    6.26   11.96
   8   4   5    5.97    9.63
  -8   4   5    4.58    5.73
  -8  -4   5    9.80    8.82
  -8   4  -5   -1.99    7.19
  -8  -4  -5    3.02    6.54
   8  -4  -6   32.91   15.46
   8   4   6   40.37   17.21
  -8   4   6   60.52   12.41
  -8  -4   6   71.41   16.01
  -8  -4  -6   40.49   12.24
  -8   4  -6   46.94   11.08
  -8  -4  -7    7.40    8.44
  -8   4   7    8.84    7.95
   8   4   7   -7.27   12.84
  -8  -4   7   -4.19   11.71
  -8   4   8   34.85   11.98
   8   4   8    7.35   15.07
  -8  -4   8   13.49   13.47
   8   6   0   80.08   12.35
   8   6   0   58.16   12.11
   8   6   0   94.90   14.03
   8  -6   0   89.87   16.29
  -8   6  -1   17.63    7.59
  -8   6   1   13.12    8.62
   8   6   1   18.07    9.04
   8   6   1    3.52    7.72
   8   6  -1   11.98    6.12
   8  -6   1   19.89    8.54
  -8  -6  -1   21.25    5.72
  -8  -6  -1   32.48    7.69
   8   6   1   11.28    6.05
   8  -6  -1   15.62    9.00
   8   6   2   51.64   15.88
  -8  -6  -2   47.42    9.38
   8   6  -2   60.23   12.34
   8   6   2   41.11   12.31
   8   6  -2   48.97   10.39
  -8   6  -2   49.47    9.86
  -8   6   2   72.37   16.02
  -8  -6  -2   12.55    8.38
  -8   6   2   42.46    9.92
   8  -6   2   69.95   12.67
  -8  -6  -3    3.24    8.44
   8   6   3    3.48    9.41
   8   6   3   -5.39    9.55
  -8   6   3   11.82    7.55
  -8  -6  -3   24.26    8.40
  -8   6   3    7.27    9.83
  -8  -6  -4   67.76   16.01
   8   6   4   23.72   14.12
   8  -6  -4   64.57   22.93
   8   6   4   52.99   13.91
  -8  -6  -4   49.12   11.79
  -8   6   4   83.47   15.79
  -8  -6  -5    9.57   12.00
   8  -6  -5    7.04   14.39
   8   6   5    6.40   11.35
  -8  -6  -5   25.83   11.00
   8  -6  -6   28.08   17.67
   8  -6  -7   -7.02   12.42
   8   8   0   11.57   10.12
   8   8   0   15.68   13.66
  -8   8   0   29.59   13.01
  -8   8  -1   19.18   10.42
   8   8  -1   17.60    9.58
  -8   8   1    9.23   10.60
   8   8  -1   14.50   12.63
   8   8   1    5.23   13.65
   8   8   1   31.79   12.87
   8   8   1   12.87    9.86
  -8   8  -2   47.79   13.06
   8   8   2   42.44   17.37
   8   8  -2   34.40   12.51
   8   8   2   32.54   15.29
   8   8   3    5.97   13.00
  -8   8   3   43.85   16.92
   8   8   3   18.79   14.05
   8   8   4   16.90   13.33
   8  -8  -4   21.77   17.40
   8   8   4   -6.10   13.25
  -8   8   4   35.33   16.59
  -8   8   5   -4.08   13.17
   8   8   5   23.97   16.18
   8   8   5   -3.86   11.49
   8  -8  -5   -6.90   14.08
   9  -1   0   17.09    4.88
   9   1   0   17.20    2.49
   9   1   0   15.26    4.76
   9   1  -1  672.32   53.51
   9  -1  -1  751.51   56.97
   9   1  -1  679.72   56.00
   9   1   1  625.16   54.53
   9   1  -2    7.53    5.85
   9   1   2    1.67    3.18
   9  -1  -2   -2.05    4.44
   9   1  -2    1.69    3.86
   9   1  -2   -1.60    4.32
   9   1  -2   -2.20    3.81
   9  -1   2    5.14    4.94
   9   1   2   -3.05    4.40
  -9   1   2    0.57    1.83
   9   1  -3  394.16   40.08
   9   1   3  405.11   38.15
   9  -1   3  416.02   38.51
   9   1  -3  420.92   38.75
   9   1  -4   11.04    7.99
   9   1   4   10.96    6.88
   9  -1  -4    4.71   11.80
   9  -1   4    7.51    4.74
   9  -1   5  182.16   22.62
   9   1   5  232.66   27.18
   9  -1  -5  179.99   19.30
   9  -1   5  221.57   18.62
   9  -1  -5  163.13   29.50
   9  -1  -6   -6.31   12.05
   9   1   6   -4.14    8.95
  -9   1  -6    6.39    7.99
   9  -1   6   -2.63    5.69
   9  -1  -7  100.56   26.95
   9   1   7  101.01   21.34
  -9  -1   7  123.14   21.61
  -9  -1  -7  122.81   21.21
  -9   1  -7  130.39   20.20
   9  -1   7  129.54   19.60
   9   1   8    5.30   11.47
  -9  -1   8   -4.46   10.67
  -9   1  -8   -7.09   10.54
  -9  -1  -8    3.86    8.35
  -9   1   9   55.36   15.73
  -9  -1   9   85.24   18.31
  -9  -1  -9   47.18   15.94
   9   3   0    5.65    3.70
   9   3   0    1.47    3.86
  -9   3   0    6.63    4.01
   9   3   0    7.26    3.94
   9  -3   0   12.20    4.28
   9  -3   0    2.28    4.95
  -9   3   1  448.92   34.01
   9   3   1  431.21   36.25
   9  -3  -1  365.57   35.34
   9   3  -1  403.99   34.28
   9   3  -1  366.80   33.13
  -9   3  -1  432.90   33.15
   9  -3   1  390.97   34.12
   9  -3  -1  385.96   37.91
   9   3  -1  326.48   30.39
   9  -3  -2    6.41    6.32
   9   3   2   32.31    8.83
   9  -3   2   21.11    5.96
   9   3  -2   32.06    7.02
  -9  -3   3  240.88   21.12
   9  -3  -3  248.72   31.30
   9   3   4    4.52    8.01
  -9  -3  -4   10.35    6.22
   9   3   5  158.95   27.12
  -9   3  -5  169.12   22.07
  -9  -3  -5  205.21   24.83
   9  -3   5  166.87   20.33
  -9   3   6    9.52    7.59
  -9  -3   6    8.18    9.79
  -9  -3  -6   10.84    9.40
  -9   3  -6   20.48   10.76
   9  -3   6   12.13    8.02
   9   3   6  -12.50   11.93
   9   3   7  108.49   26.11
  -9  -3   7  159.45   23.22
  -9  -3  -7  115.02   20.09
  -9   3  -7   85.99   17.54
  -9   3   7  107.57   18.65
   9  -3  -7   55.68   20.92
   9  -3  -8   -7.40   14.13
   9   3   8    6.92   14.13
  -9  -3   8  -23.39   18.81
  -9  -3  -8   -4.06   10.18
  -9   3   8   -7.38   14.09
  -9   3   9   63.33   15.65
   9   3   9   58.40   23.07
  -9  -3   9   94.01   21.56
   9  -5   0   46.68   11.70
   9   5   0   32.60    8.00
  -9  -5   0   25.53    4.62
   9   5   0   40.97    8.43
   9   5   0   40.07    7.23
  -9   5   0   30.65    5.01
  -9  -5  -1  141.03   19.08
  -9   5   1  211.70   23.31
   9   5   1  243.99   23.85
   9   5   1  194.27   24.34
   9   5  -1  208.23   21.40
   9  -5  -1  204.04   26.12
   9   5  -1  208.02   23.91
  -9   5  -1  201.49   21.29
   9  -5   1  167.79   23.03
  -9  -5  -2   16.30    7.59
  -9   5   2   11.36    8.27
   9   5   2    8.01    7.29
   9   5   2   12.15    7.25
  -9  -5  -2   16.67    6.22
  -9   5  -2   13.87    5.46
   9  -5   2   17.40    4.27
   9   5  -2   17.67    5.77
   9   5  -2   15.73    6.37
  -9   5   2   11.04    5.65
   9  -5  -2   16.87    9.19
  -9  -5  -3  132.66   20.43
   9   5   3  120.48   23.88
  -9   5  -3  132.83   14.25
  -9  -5  -3  141.41   18.74
  -9   5   3  153.87   16.77
   9  -5  -3  166.67   26.44
  -9  -5  -4   28.56   11.54
  -9   5   4   25.01    7.63
  -9  -5   4   42.86    8.64
  -9  -5  -4   32.86   10.23
  -9   5   5   71.34   12.67
  -9  -5   5  125.58   16.22
  -9  -5  -5  113.82   17.43
   9  -5  -6    6.89   14.92
   9   5   6   14.14   14.43
  -9  -5  -6   -6.81    9.51
  -9   5   6    2.29    7.57
  -9  -5   6   19.47    9.37
   9  -5  -7   70.76   21.52
  -9   5   7   58.81   12.91
   9   5   7   52.03   21.91
  -9  -5  -7   58.81   15.44
   9  -5  -8   14.20   14.48
  -9   5   8   -2.71    8.30
   9   5   8   -7.38   16.83
   9   7   0   11.72    7.81
   9   7   0   -4.56   10.46
   9   7   0   40.39   12.52
   9  -7   0   34.90   11.91
  -9   7   0    3.44    8.99
   9   7  -1  112.28   16.50
   9   7   1   72.76   17.06
  -9   7  -1   84.40   15.41
   9   7   1   46.57   15.93
   9  -7  -1  115.04   21.61
   9   7   2   15.46   15.41
  -9   7   2    8.96   11.77
   9   7   2   12.68   11.52
  -9   7  -2   18.17    9.15
   9   7  -2   49.16   11.16
  -9   7   3   81.55   19.71
   9   7   3   99.08   19.71
   9   7   3   52.83   18.88
   9  -7  -4   23.03   17.56
   9   7   4    3.82   10.03
  -9   7   4   23.98   12.31
   9   7   4   43.81   16.95
   9  -7  -5   73.03   23.39
   9   7   5   64.35   20.71
   9   7   5   50.47   15.80
  -9   7   5   56.83   15.85
  -9   7   6    3.67   10.61
   9   7   6    6.93   10.62
   9   7   6    6.48   13.24
   9  -7  -6   28.41   18.48
  -9   9   0   23.71   14.11
   9   9   0    4.35   10.88
   9   9   0   -5.64   16.79
   9   9   1   38.47   17.24
  -9   9  -1   30.83   14.51
   9   9  -1   24.12   14.21
  -9   9   1   61.49   17.58
   9   9   1   53.86   20.03
  -9   9   2    5.06   11.69
   9   9   2   48.76   16.96
   9   9   2   38.46   17.08
   9  -9  -3   43.80   21.17
   9   9   3   21.53   12.98
  10   0   0 4378.43  336.70
  10   0   1   -8.12    4.23
  10   0  -1   -0.82    1.98
  10   0   2 2007.60  160.09
  10   0  -2 2077.33  161.99
  10   0   2 2071.68  161.68
  10   0   3    3.68    4.40
  10   0  -3   -3.68    9.94
  10   0   3    2.15    3.39
  10   0  -3    5.74    7.47
  10   0  -4 1813.64  150.02
  10   0   4 1762.62  138.38
  10   0   4 1822.59  142.97
  10   0   5    8.10    5.85
  10   0  -5   -9.83   11.76
  10   0   6  673.82   62.40
 -10   0  -6  631.99   62.12
  10   0  -6  752.01   72.10
  10   0  -7    6.94   13.25
  10   0   7   -3.83    9.99
 -10   0   7  -16.89   10.12
 -10   0  -7    3.69    8.86
  10   0   8  455.66   50.73
 -10   0  -8  517.64   50.84
 -10   0   8  471.60   51.47
 -10   0   9   -4.44   10.61
 -10   0  -9   11.29   10.87
  10  -2   0 2012.30  152.36
  10   2   0 1871.75  152.17
  10  -2   0 1908.03  147.41
  10   2   0 2062.67  152.15
 -10   2  -1    2.12    2.39
  10   2  -1    5.65    3.65
  10   2  -1    3.22    1.93
  10  -2  -1   -2.34    4.77
  10   2  -1    4.50    3.90
  10  -2   1    4.97    4.31
  10   2   1    2.08    3.60
  10   2   1   -1.66    2.93
  10   2  -2 2565.03  201.36
  10   2  -2 2634.30  200.70
  10  -2  -2 2651.76  205.52
  10   2  -2 2529.76  199.64
  10   2   3    2.79    4.04
  10  -2   3    4.26    5.75
  10  -2  -4 1211.39  106.65
  10   2   4 1149.41   99.81
  10  -2   4 1145.54   96.45
  10  -2  -5   -5.69   11.60
  10   2   5   13.26    9.02
 -10  -2  -5   -3.09    6.68
  10  -2   5   -2.86    5.47
  10   2   6  787.99   79.82
 -10   2  -6  855.30   74.39
 -10  -2  -6  796.22   75.24
  10  -2   6  908.92   75.52
  10  -2  -6  740.75   81.83
  10   2   7    5.92   12.82
  10  -2   7   -7.58    8.21
  10  -2  -7   -7.03   12.42
 -10   2   7    3.92    8.49
 -10  -2   7   -4.49   11.69
 -10   2  -7    3.28    9.17
  10  -2  -8  266.13   44.39
  10   2   8  276.37   42.11
 -10   2   8  324.16   37.62
 -10  -2   8  327.59   39.63
 -10   2  -8  338.26   36.77
 -10   2   9    4.13   10.76
  10   2   9  -17.94   14.96
 -10  -2   9   -4.66   11.16
 -10  -2  -9  -16.50   12.29
  10   4   0 1667.71  135.87
  10  -4   0 1754.88  136.34
  10   4   0 1734.34  135.79
  10   4   0 1745.69  134.40
  10  -4   0 1664.80  139.98
  10   4   0 1701.03  135.90
 -10   4  -1    2.91    3.15
  10   4   1    4.90    5.59
 -10   4   1    5.36    5.31
  10   4  -1   -1.41    3.05
  10  -4   1    4.54    3.94
  10   4  -1   -2.56    4.24
  10   4  -1    8.53    5.55
  10   4   1    3.19    4.15
  10  -4  -1   -3.30    5.83
 -10   4   2  909.55   81.72
  10   4   2  917.52   81.03
  10   4   2 1089.87   86.93
  10  -4   2 1031.50   80.30
  10   4  -2 1045.63   82.10
  10  -4  -2  926.89   87.10
 -10   4   2  968.75   77.04
 -10   4  -2  992.76   79.92
  10  -4  -3    4.61    8.14
  10   4   3    8.73    8.91
  10  -4   3    1.91    4.98
 -10  -4  -4 1129.97   94.11
  10  -4   4 1092.87   92.18
  10  -4  -5    6.53   12.46
  10   4   5   -6.22   10.04
 -10   4  -5    4.86    8.40
 -10  -4  -5    3.33    7.60
 -10   4   5    2.55    5.21
 -10  -4   5   -3.74    8.52
 -10   4  -6  342.55   38.38
  10   4   6  424.18   52.92
 -10  -4  -6  402.79   42.78
 -10   4   6  406.05   40.59
 -10  -4   6  453.86   45.94
 -10   4   7  -18.93    7.24
  10   4   7    7.41   11.98
 -10  -4   7   -9.16   12.38
 -10  -4  -7   -7.79   10.16
 -10  -4  -8  322.84   41.35
 -10  -4   8  435.93   46.70
  10   4   8  339.92   49.68
 -10   4   8  418.24   41.26
  10   6   0  587.80   52.15
  10  -6   0  620.35   57.43
 -10   6   0  602.95   53.88
  10   6   0  500.53   51.43
  10   6   0  613.05   51.08
  10   6  -1   11.51    5.76
  10   6   1    3.39    7.75
 -10   6   1    9.66    9.00
 -10  -6  -1    4.05    4.98
  10   6   1   -1.93    6.06
  10  -6  -1   -4.20    7.42
  10  -6   1   12.79    7.66
 -10   6  -1    4.96    6.94
  10   6  -1   17.97    8.99
 -10   6  -2  704.80   64.45
 -10   6   2  732.53   69.17
  10   6   2  761.08   68.76
  10   6   2  798.31   73.90
 -10  -6  -2  794.23   63.52
  10   6  -2  761.54   68.02
  10   6  -2  742.43   64.52
  10  -6  -2  737.84   73.40
  10  -6   2  660.57   65.64
  10   6   3   -5.60    9.89
  10   6   3   14.02   10.73
 -10  -6  -3    2.23    6.43
 -10   6   3   -3.64    8.31
 -10  -6  -3    2.94    7.34
  10  -6   3    2.57    6.69
 -10   6   4  365.86   42.19
  10   6   4  426.10   43.50
  10   6   4  366.19   49.56
 -10  -6  -4  456.53   41.81
  10  -6  -5    7.39   13.05
  10   6   5    6.68   12.74
 -10  -6  -5   -3.05    8.51
  10  -6  -6  316.45   49.50
 -10  -6  -6  385.31   41.74
  10  -6  -7   21.30   17.06
  10   8   0  316.85   39.86
  10   8   0  383.98   47.53
 -10   8   0  471.77   45.12
  10   8   1    7.59   11.29
 -10   8  -1    3.75   10.81
  10   8  -1   -3.37   10.03
  10   8   1   -5.39   11.00
 -10   8   1  -13.51   15.24
  10   8  -1   -5.05   12.08
  10   8   1   -8.28   12.67
  10   8   2  264.14   37.83
 -10   8  -2  237.78   30.75
  10   8   2  313.33   37.76
  10   8   3   11.98   14.98
 -10   8   3   -4.82   13.46
  10   8   3    4.64   13.79
  10   8   4  279.37   37.55
 -10   8   4  373.40   41.44
  10  -8  -4  263.21   44.23
  10   8   4  335.23   44.00
 -10   8   5    8.04   12.67
  10  -8  -5   14.40   15.61
  10   8   5    6.08   12.43
  10   8   5   23.17   14.23
  11   1   0    5.44    1.52
  11  -1   0   10.61    4.79
  11   1   0    7.85    4.11
 -11   1   0    5.26    1.74
  11  -1   1 1205.84   96.18
  11  -1  -1 1310.91  101.60
  11   1  -1 1238.64  100.90
  11  -1   1 1307.93  101.57
  11   1   1 1377.80   99.89
  11   1  -1 1245.93   97.61
  11   1   2   -1.84    3.75
  11  -1  -2    2.27    3.66
  11   1  -2    1.93    3.69
  11   1   2   -3.84    5.06
  11   1  -2    7.10    4.62
  11   1  -2    1.97    7.24
  11  -1   2   -2.03    3.88
  11   1   3 1013.64   79.10
  11   1  -3 1066.30   81.36
  11  -1  -3  991.12   82.43
  11  -1   3 1028.66   79.52
 -11   1   3  820.09   72.81
  11   1  -3 1168.68   80.46
  11   1  -4   -2.87    7.74
  11  -1   4    2.72    4.40
  11  -1  -4    4.93   10.07
  11   1   4   13.93    6.03
  11  -1  -4   -8.39   11.33
  11   1   5  701.52   62.39
  11  -1   5  643.14   53.55
  11  -1  -6    6.33   12.91
  11   1   6   -4.10    6.61
 -11   1  -6    9.74    9.93
  11  -1  -7  250.00   43.69
  11  -1   7  345.10   40.66
  11   1   7  293.17   39.56
 -11  -1  -7  345.26   38.98
 -11   1  -7  333.48   37.37
 -11  -1   7  434.71   43.16
  11  -1  -8   -7.90   18.03
  11  -1   8   10.45    9.98
  11   1   8    5.24   10.01
 -11  -1   8   -4.61   10.51
 -11  -1  -8    4.04    9.22
 -11   1  -8    3.61    9.39
 -11  -1   9  170.23   26.52
 -11   1   9  148.32   25.21
 -11   1  -9  146.64   23.31
 -11  -1  -9  144.02   24.09
  11   3   0    5.18    4.32
  11   3   0   -1.61    3.48
  11  -3   0    3.72    4.24
  11   3   0   -1.81    3.91
  11   3   1 1018.44   81.57
  11  -3  -1 1035.92   82.33
  11   3  -1  994.97   79.91
  11  -3   1  946.10   80.37
  11   3  -1 1003.10   80.07
 -11   3  -1  944.92   77.88
  11  -3  -1  982.13   84.43
 -11   3   1  965.61   78.57
  11   3   2   19.11    6.88
  11  -3   2   13.86    5.79
  11   3  -2    5.28    4.84
  11   3  -2   27.18    6.66
  11  -3  -2    3.44    6.15
  11  -3  -3  804.02   74.83
  11   3   4   -4.50    6.51
  11  -3  -4   -5.02   10.87
  11   3   5  406.21   53.06
 -11  -3  -5  497.38   49.36
  11  -3   5  548.51   47.48
  11  -3  -6    6.52   14.13
  11   3   6    6.32   10.22
 -11   3  -6    6.15    9.44
 -11  -3  -6   15.43    9.25
 -11   3   6   -3.44    7.46
 -11  -3   6    8.85    9.05
  11  -3   6   21.67    8.32
  11  -3  -7  251.06   41.78
  11   3   7  272.91   41.75
 -11  -3  -7  351.38   38.26
 -11  -3   7  367.93   41.33
 -11   3   7  304.56   35.69
 -11   3  -7  313.70   35.42
  11   3   8   -6.88   14.90
 -11   3   8   19.37   10.83
 -11  -3   8   -4.95   14.30
  11  -3  -8    7.31   13.95
 -11  -3  -8    4.21   10.08
  11   5   0   37.54    8.51
  11  -5   0   34.99   11.57
  11   5   0   29.55    7.35
  11   5   0   29.06    7.26
  11   5   0   40.49    8.64
 -11   5   1  633.46   55.10
  11   5   1  572.71   53.29
  11   5   1  601.70   56.38
  11  -5   1  628.74   51.68
  11   5  -1  570.56   50.28
  11   5  -1  652.04   56.46
 -11   5  -1  588.34   52.59
  11   5  -1  594.98   52.17
  11  -5  -1  694.84   60.65
  11  -5   1  637.52   57.36
  11   5   2   15.96    9.61
  11  -5   2   14.38    5.19
 -11   5  -2   19.77    6.62
  11   5  -2   11.52    5.81
  11   5  -2    5.53    6.08
  11  -5  -2   18.12   10.89
 -11   5   2   16.69    9.04
  11   5   2   20.65    8.80
 -11   5   3  534.30   45.48
  11   5   3  481.60   44.20
  11   5   3  529.64   52.28
 -11  -5  -3  611.36   44.68
  11  -5  -3  486.57   51.79
  11   5   4   29.81   15.59
 -11  -5  -4   36.69   10.92
 -11   5   4   13.28    6.61
  11  -5  -5  364.51   48.69
 -11  -5  -5  381.95   38.84
 -11  -5   5  407.68   39.68
 -11   5   5  309.15   34.47
  11  -5  -6   21.19   15.30
  11   5   6   21.75   16.56
 -11   5   6   -4.98    7.43
 -11  -5   6   15.02   10.52
 -11  -5  -6   21.61   10.74
  11  -5  -7  136.23   30.21
 -11   5   7  132.24   20.06
 -11  -5  -7  179.44   25.25
 -11   5   8   -5.65    9.12
  11  -7   0   24.42   11.81
 -11   7   0   20.13   10.35
  11   7   0   11.87    8.11
 -11   7  -1  342.55   36.02
  11   7   1  388.74   39.51
  11   7  -1  324.82   34.79
  11  -7  -1  397.72   42.61
  11  -7   1  310.48   36.60
  11   7   1  287.62   39.47
  11   7   1  306.38   35.80
 -11   7   2   21.93   13.90
  11   7   2   45.41   13.43
  11   7   2   15.15   12.74
 -11   7  -2   32.92    9.57
  11   7  -2   13.95    7.47
 -11   7   3  372.39   40.52
  11   7   3  296.96   37.97
  11   7   3  285.67   40.76
  11  -7  -4   16.27   18.62
 -11   7   4   23.91   12.62
  11   7   4   11.55   11.88
  11   7   4   32.01   16.72
 -11   7   5  225.46   27.08
  11  -7  -5   91.95   26.94
  11   7   5  134.03   23.27
  11   7   5  243.19   36.87
  11  -7  -6   21.79   18.23
 -11   7   6   25.18   13.84
  11   7   6   20.57   12.97
  11   7   6   26.22   17.14
 -11   9   0   13.69   13.60
  11   9   0    4.13   14.00
  11   9   0   17.48   16.30
  11   9   1  165.66   27.84
 -11   9   1  147.83   28.08
 -11   9  -1  170.80   26.65
  11   9  -1  164.14   25.88
  11   9   1  245.01   35.13
  11   9   2    5.00   13.05
 -11   9   2   24.59   12.83
  11   9   2    9.40   11.28
  11  -9  -3  101.46   29.18
  12   0   0 2487.21  194.88
  12   0   1    0.19    1.22
  12   0  -1    1.41    1.98
  12   0   2 1677.84  130.98
  12   0   2 1700.11  134.26
  12   0  -2 1628.93  134.16
  12   0   3    2.60    4.96
  12   0  -3   -3.97   11.11
  12   0   3    4.12    4.46
  12   0   3   -1.35    4.24
  12   0  -3    2.95    4.75
  12   0  -4  995.54  107.06
  12   0   4 1212.20  101.63
  12   0  -4 1424.07  109.13
  12   0   4 1270.44   97.98
  12   0   5   -2.83    5.01
  12   0  -5  -10.30   12.88
  12   0   6  634.46   62.42
 -12   0  -6  709.51   63.64
  12   0  -6  686.94   71.14
  12   0  -7   -6.89   14.06
  12   0   7    3.90    7.95
 -12   0  -7  -11.77   10.59
 -12   0   7   13.18   10.02
  12   0   8  411.13   45.72
 -12   0  -8  363.45   43.04
 -12   0   8  402.41   45.34
  12   0   9   -6.65   15.92
 -12   0  -9    3.87   10.43
  12  -2   0 1629.60  125.74
  12   2   0 1591.10  125.87
  12   2   0 1597.94  120.61
  12   2   0 1532.25  125.00
  12  -2   0 1580.04  119.65
  12   2   0 1511.07  120.35
  12   2   1    2.16    4.22
  12   2   1    9.55    3.86
  12   2   1    9.25    4.32
 -12   2   1   14.19    4.32
  12  -2  -1   23.78    6.68
  12   2  -1   18.85    5.68
  12  -2   1   16.14    5.13
  12   2  -1   17.29    5.12
  12  -2  -1   15.85    6.39
  12   2   1   13.97    3.06
  12  -2  -2 1547.25  139.87
  12  -2  -2 1741.88  139.54
  12   2  -2 1813.57  137.41
  12  -2   2 1685.08  137.76
  12   2  -2 1764.60  134.87
  12   2  -2 1705.75  136.11
  12   2   3    8.53    5.85
  12   2  -3    4.88    7.29
  12  -2   3   14.68    5.90
  12  -2  -4 1042.76   97.60
  12   2   4  996.92   89.88
  12  -2   4 1051.32   87.91
  12  -2   5   12.53    7.54
  12   2   5    4.38    7.79
  12  -2  -6  630.22   72.17
  12   2   6  701.10   70.97
 -12   2  -6  735.33   65.02
 -12  -2  -6  736.24   67.08
  12  -2   6  684.59   65.67
  12  -2   7    3.97    8.10
  12   2   7    5.83   11.13
 -12   2   7    8.30   10.80
 -12  -2   7   -9.52   12.39
 -12   2  -7   -3.48   10.67
  12  -2  -7   14.06   14.35
  12  -2  -8  299.60   48.52
 -12   2  -8  372.05   39.48
  12   2   8  293.68   43.57
 -12   2   8  349.99   41.18
 -12  -2   8  405.19   44.92
 -12  -2   9    4.80   12.50
  12   2   9   -5.91   14.77
 -12   2   9   -4.21   10.95
  12   4   0 1271.07  104.75
  12  -4   0 1278.12  105.57
  12   4   0 1310.36  105.27
  12  -4   0 1330.33  109.62
  12   4   0 1372.85  103.03
  12   4   0 1199.73  104.68
 -12   4  -1   31.56    6.48
  12   4  -1   26.98    6.00
  12   4   1   27.60    7.47
 -12   4   1   49.13    9.05
  12   4   1   44.38    7.92
  12   4  -1   45.36    9.47
  12  -4   1   32.23    7.69
  12   4  -1   28.69    7.05
  12  -4  -1   47.49   11.47
 -12   4   2  893.05   81.25
  12   4   2  982.55   81.03
  12   4   2  946.50   85.19
  12   4  -2  991.69   80.82
  12  -4   2  964.13   81.01
  12  -4  -2 1062.58   89.54
  12   4  -2 1056.83   82.46
  12   4   3    8.67    9.05
  12  -4   3   29.76    7.80
 -12  -4  -4  870.12   75.75
  12  -4   4  899.78   74.95
  12  -4  -4  758.05   82.62
  12   4   5   19.03   12.96
 -12   4  -5    5.18    8.79
 -12  -4  -5    7.15    7.76
  12   4   6  387.89   51.00
 -12  -4  -6  368.40   42.64
 -12   4  -6  371.99   40.52
 -12   4   6  407.22   41.60
 -12  -4   6  422.47   46.44
  12   4   7    7.45   14.25
 -12   4   7   16.89    9.78
 -12  -4   7   -5.00   13.01
 -12  -4  -7   12.13    9.26
  12  -4  -8  274.15   43.50
 -12  -4   8  337.33   42.29
  12   4   8  403.38   50.52
 -12   4   8  337.76   37.25
 -12  -4  -8  290.50   38.00
  12   6   0  575.90   52.90
 -12   6   0  545.94   54.72
  12   6   0  571.97   53.78
  12   6   0  711.56   61.61
  12  -6   0  726.47   62.09
  12   6   1   46.76   12.15
 -12   6  -1   26.74    9.44
  12   6  -1   30.93    7.87
 -12  -6  -1   43.90    9.84
  12   6  -1   56.48   14.07
  12   6   1   20.37    8.53
  12  -6  -1   27.29   10.66
  12  -6   1   39.65   12.17
  12   6   1   26.56   10.18
 -12   6   2  721.26   65.18
  12   6   2  758.39   64.63
  12   6   2  596.18   65.94
  12   6  -2  611.16   59.14
  12   6  -2  755.02   64.91
 -12  -6  -2  750.84   60.70
 -12   6  -2  646.53   59.84
  12  -6  -2  668.42   69.76
  12  -6   2  656.50   62.78
 -12   6   3   21.86   13.26
  12   6   3   13.99   11.42
  12   6   3   39.70   16.46
 -12  -6  -3   28.02   10.22
  12  -6   3   21.18    9.68
 -12   6   4  487.70   46.09
  12   6   4  409.78   44.15
 -12  -6  -4  413.68   43.19
  12   6   4  412.63   52.29
 -12   6   5   34.06   12.82
  12   6   5   26.29   11.67
  12  -6  -5   38.52   20.82
  12   6   5   -6.83   14.82
 -12  -6  -5   19.57   10.05
  12  -6  -6  214.74   40.13
  12   6   6  255.87   41.89
 -12  -6  -6  333.86   35.23
  12  -6  -7   43.17   18.73
 -12  -6  -7    3.67   11.59
  12   8   0  432.00   50.23
 -12   8   0  361.89   42.19
  12   8   0  388.75   42.16
 -12   8  -1   25.64   12.44
  12   8  -1   16.11    9.65
  12   8   1    5.57   15.59
 -12   8   1   17.42   13.74
  12   8   1    3.96   11.83
  12   8   2  278.79   38.70
  12   8   2  348.34   41.49
 -12   8   3   28.40   16.49
  12   8   3   23.60   14.87
  12  -8  -4  286.12   47.51
  12   8   4  328.68   43.29
 -12   8   4  304.86   38.74
  12   8   4  318.87   38.77
  13   1   0   10.97    4.77
  13  -1   0    2.14    3.80
  13  -1   1    0.33    2.00
  13   1   1    4.75    3.96
  13  -1  -1    4.41    3.90
  13   1  -1   -2.12    4.32
  13  -1   1    2.25    4.87
 -13  -1   1    1.54    1.98
  13   1  -1    3.51    2.91
  13   1   2   17.62    6.15
  13   1  -2   14.27    4.88
  13   1   2   10.29    4.38
  13   1   2   10.89    5.05
  13  -1  -2   27.93    7.65
  13   1  -2   17.98    5.98
  13  -1   2   25.56    7.22
  13   1  -2   26.81    6.93
  13   1  -3    9.97    7.64
  13   1   3    2.41    3.49
  13  -1   3    2.64    4.66
  13  -1  -3    3.40    6.50
  13   1  -3    1.64    4.27
  13   1  -3    2.74    5.60
  13  -1   4    3.00    5.31
  13  -1  -4   -5.20   11.25
  13   1  -4   -2.99    7.16
  13  -1  -4    8.57    6.91
  13   1   4    2.89    4.17
  13   1  -5   -7.39    8.84
  13  -1   5   -3.46    7.06
  13  -1  -5    5.65   12.23
  13   1   5    6.96    7.53
  13  -1  -5   -1.67    6.48
  13  -1   5    3.73    5.16
  13  -1   6    4.02    8.22
  13   1   6   16.47    8.93
 -13   1  -6    3.34    8.71
  13  -1  -6    6.38   13.83
  13  -1  -7  -14.26   17.07
  13  -1   7   -4.66    8.24
  13   1   7    9.44   10.77
 -13   1  -7   -3.88    8.86
 -13  -1  -7   -4.33    9.88
 -13  -1   7    9.24    9.43
  13  -1  -8   -7.71   15.74
  13  -1   8    5.29   11.45
  13   1   8    5.21   10.63
 -13  -1   8    4.79   10.94
 -13  -1  -8   -4.24   10.61
 -13   1  -8  -11.33   10.56
 -13   1   9   -4.45   11.12
 -13  -1   9   -4.70   11.24
 -13  -1  -9    4.17   12.77
 -13   1  -9    3.64   10.50
  13  -3   0   66.24   10.70
  13   3   0   32.56    8.61
  13   3   0   52.57    9.79
  13   3   1   -2.48    4.38
  13   3   1    2.22    3.93
 -13   3  -1    4.10    3.22
  13  -3   1    4.36    5.21
  13  -3  -1   -2.49    4.75
  13   3  -1    2.01    4.34
  13   3  -1    1.76    3.80
  13  -3  -1    9.95    7.18
 -13   3   1   -2.41    3.79
  13   3  -2   -3.93    4.43
  13   3   2    2.79    4.51
  13   3  -2    2.07    3.95
  13  -3  -2   -3.76    6.07
  13   3  -2    5.45    5.08
  13  -3   2    9.40    5.87
  13  -3   3    2.65    4.28
  13  -3  -3    8.85    8.45
  13   3   4    8.94    7.93
  13  -3  -4   10.44    8.45
  13  -3  -5   -6.45   11.41
  13   3   5    5.44   10.39
 -13  -3  -5    6.93    7.50
  13  -3  -6    6.65   12.69
  13   3   6    6.32   11.17
 -13   3  -6   -3.20    8.63
 -13  -3  -6    8.19    9.80
  13  -3  -7    7.02   15.19
  13   3   7   13.58   16.24
 -13   3   7    3.98    9.52
 -13  -3   7   10.38   12.98
 -13  -3  -7  -12.84   11.96
 -13   3  -7   -3.33   11.27
  13  -3  -8    7.29   13.93
  13   3   8   13.68   14.81
 -13   3   8    4.05   10.55
 -13  -3   8   15.68   15.10
 -13  -3  -8    8.69   10.87
  13   5   0   10.17    6.07
  13   5   0   15.70    5.79
  13  -5   0    3.93    5.69
 -13   5   0    1.98    4.98
  13   5   0    2.09    4.78
 -13   5  -1    1.88    5.43
  13   5  -1    6.89    4.66
  13   5   1    2.94    6.37
 -13   5   1   -2.39    6.69
  13   5   1   -2.05    6.11
  13  -5   1   12.98    5.99
  13   5  -1   -1.66    4.47
  13   5   1    2.96    6.75
  13   5  -1    9.06    7.55
  13   5   1    2.56    5.84
  13  -5  -1   -4.30    6.93
  13  -5   1    7.22    9.03
 -13   5   2   10.92    9.42
  13   5   2   56.63   11.25
  13   5   2   23.59   10.00
  13   5  -2   20.29    8.31
  13  -5   2   34.26    7.34
 -13   5  -2   13.77    5.80
  13  -5  -2   48.82   13.76
 -13   5   3   15.09    9.24
  13   5   3   -2.87    8.03
  13   5   3   10.14    9.67
  13  -5   3    1.83    5.43
  13  -5  -3   -5.57   10.64
  13   5   4    6.08   10.75
 -13  -5  -4    3.26    9.43
  13  -5  -5  -15.00   17.10
 -13   5   5   -2.51    7.69
 -13  -5  -5   25.67   11.22
 -13  -5   5   -4.02    8.70
  13  -5  -6    7.28   12.88
  13   5   6   29.36   18.35
 -13   5   6    8.16    7.87
 -13  -5   6    4.39   11.88
 -13  -5  -6    7.62    9.93
 -13   5   7   11.57    9.10
  13   5   7    7.56   14.44
 -13  -5  -7   -3.99   11.16
 -13   7   0   19.60    8.91
  13   7   0   19.67    7.95
  13  -7   0    8.73   10.04
  13   7   1   -3.14    8.76
  13   7  -1    4.65    8.88
 -13   7  -1   -3.00    7.17
  13   7  -1   10.51    7.09
  13   7   1   -3.17    7.93
 -13   7   1    3.61    8.63
  13   7   1   -3.61    8.63
  13  -7  -1   -4.99   11.38
  13  -7   1    3.79    7.74
  13   7   2    4.76   10.87
  13   7   2    4.96   11.31
  13  -7  -2   -5.59   11.41
  13   7   3   17.80   12.85
 -13   7   3   -4.26   12.31
  13   7   3   12.27   11.82
 -13   7   4    7.91   12.47
  13   7   4   23.16   13.95
  13   7   4    6.44   12.31
  13  -7  -5  -15.95   18.20
 -13   7   5    3.72   13.13
  13   7   5   -3.64   12.03
  13   7   5    6.61   12.61
 -13   7   6  -24.57   12.19
  13   7   6   -3.39   12.04
 -13   9   0   30.48   13.72
  13   9   0    7.80   11.29
  13   9   0   -5.96   15.52
 -13   9   1   -9.38   11.72
  13   9   1   -4.37   11.36
 -13   9  -1    4.12   10.30
  13   9  -1    7.24   12.25
  13   9   1   -5.68   16.40
 -13   9   2   18.96   16.13
  13   9   2   26.98   13.88
  14   0   0  618.23   54.80
  14   0  -1    0.54    2.16
  14   0   1    2.50    3.60
  14   0   1   -2.24    3.61
  14   0   2  328.59   32.88
  14   0  -2  338.17   30.17
  14   0   2  323.75   30.20
  14   0  -2  306.14   32.82
  14   0   3    8.63    5.08
  14   0  -3    1.71    5.08
  14   0   3    4.88    5.12
  14   0  -3   -3.13    6.39
  14   0  -4  260.07   37.54
  14   0  -4  343.20   31.11
  14   0  -4  334.26   38.11
  14   0   4  297.61   34.55
  14   0   4  328.72   30.02
  14   0  -5    5.36   12.83
  14   0   5    3.02    5.34
  14   0  -6   90.90   22.79
  14   0   6  167.77   21.77
  14   0  -7  -13.65   13.95
  14   0   7   16.39   11.84
 -14   0  -7  -16.69   10.88
 -14   0   8  166.33   25.29
  14   0   8  128.91   28.37
 -14   0  -8  108.73   21.72
  14   0   9    6.56   14.20
 -14   0  -9   -7.95   11.48
  14  -2   0  317.17   29.68
  14   2   0  314.71   29.52
 -14   2   0  292.45   23.31
  14   2   0  304.88   22.85
  14   2   0  245.32   23.36
  14   2   0  282.91   27.89
  14  -2   0  251.74   21.96
  14   2   1    7.32    5.01
 -14   2   1    5.94    3.59
  14   2   1    7.26    2.75
  14  -2  -1   22.31    7.17
  14   2  -1    9.07    5.45
  14  -2   1   11.95    5.48
  14   2  -1    1.34    4.87
  14  -2  -1    5.98    5.31
  14   2  -2  451.14   37.42
  14  -2  -2  431.23   41.77
  14   2  -2  451.05   40.67
  14  -2   2  477.57   41.87
  14   2  -2  413.26   39.14
  14  -2  -2  458.59   44.25
  14   2  -2  394.60   34.64
  14   2  -3    3.47    4.59
  14   2   3    5.90    6.03
  14   2  -3    7.81    7.52
  14   2   4  197.93   25.81
  14  -2   4  202.43   25.40
  14  -2  -4  187.35   28.88
  14  -2  -5    6.13   14.67
  14   2   5    4.35    7.69
  14  -2   5    3.46    6.12
  14  -2  -6  150.08   30.04
  14   2   6  173.95   28.16
 -14   2  -6  192.04   24.86
 -14  -2  -6  184.84   26.41
  14  -2   6  209.61   27.71
  14  -2  -7   -7.02   14.33
 -14   2  -7   18.29   13.46
  14   2   7   -5.78   11.79
 -14   2   7   -8.73    9.96
 -14  -2   7    5.01   11.99
  14  -2   7    4.20    9.58
  14  -2  -8   59.14   21.18
  14   2   8   48.74   17.66
 -14   2   8   71.20   17.92
 -14  -2   8   81.86   20.42
 -14   2  -8   56.57   15.39
  14  -4   0  360.83   34.25
  14   4   0  288.17   32.37
 -14   4   0  331.69   30.27
  14   4   0  319.00   29.53
  14  -4   0  348.82   37.10
  14   4   0  354.60   33.32
  14   4   1   22.46    8.09
  14   4   1   18.42    7.62
 -14   4  -1   25.37    6.17
 -14   4   1   39.96    8.91
  14   4   1   29.16    6.70
  14   4  -1   27.13    5.64
  14   4  -1   31.17    8.71
  14  -4   1   25.07    7.80
  14   4  -1   33.69    7.85
  14   4   1   26.87    8.24
  14   4  -1   19.20    5.25
  14  -4  -1   40.48   12.20
 -14   4   2  222.52   24.21
  14   4   2  215.13   23.03
  14   4   2  222.69   27.41
  14  -4   2  246.89   25.40
  14   4  -2  185.04   22.96
  14   4  -2  208.19   23.99
  14  -4  -2  232.47   30.35
  14  -4   3   24.04    7.54
  14   4   3   12.89    9.36
  14  -4  -3    5.15    9.15
  14  -4  -4  176.70   32.62
  14  -4   4  296.59   29.91
  14   4   5   25.46   13.95
 -14  -4  -5   40.96   13.06
  14  -4   5   23.53    9.64
  14  -4  -6  141.15   30.05
  14   4   6  119.75   26.81
 -14   4  -6   85.79   17.96
 -14  -4  -6  100.00   20.41
 -14   4   6  142.34   21.50
 -14  -4   6  131.69   25.51
  14  -4  -7   14.33   15.53
  14   4   7   -7.41   16.06
 -14   4   7   36.29   12.85
 -14  -4   7   -5.49   14.83
 -14  -4  -7   12.68   11.03
  14   4   8   50.84   20.89
 -14   4   8  138.11   21.07
 -14  -4   8  114.47   25.60
 -14  -4  -8   89.18   19.27
  14  -4  -8   93.04   25.27
  14   6   0  136.98   18.52
  14   6   0  171.07   24.37
  14   6   0  157.76   19.20
  14  -6   0  159.57   24.84
  14   6   0  158.05   19.76
 -14   6   0  157.20   20.57
  14   6   1   41.55   11.93
  14   6   1   36.73   11.97
 -14   6  -1   21.47    8.32
  14   6  -1   21.10    7.87
  14   6   1   28.88    9.49
  14  -6  -1   24.64   11.96
  14   6  -1   43.09   14.27
  14  -6   1   16.35    9.98
  14   6  -2  245.54   29.10
 -14   6   2  197.52   27.74
  14   6   2  219.27   27.45
 -14  -6  -2  223.12   24.88
  14  -6  -2  216.19   32.84
  14  -6   2  214.31   28.93
  14   6   2  183.37   29.09
 -14   6   3   43.77   15.24
  14   6   3   31.07   12.35
  14   6   3   50.43   16.78
 -14  -6  -3    5.79    8.57
  14  -6  -3   43.23   15.55
  14  -6   3   24.70   10.04
 -14   6   4  115.15   20.57
  14   6   4  142.19   20.94
 -14  -6  -4  148.93   20.97
  14  -6  -5    8.04   16.55
 -14   6   5   33.72   12.82
  14   6   5   36.29   12.99
  14   6   5   20.59   14.17
 -14  -6  -5   31.33   11.70
  14  -6  -6  113.65   28.95
 -14   6   6   92.58   19.08
  14   6   6  156.77   22.39
  14   6   6  184.82   33.02
 -14  -6  -6  129.54   22.15
 -14   8   0  156.54   23.29
  14   8   0  118.24   20.28
 -14   8   1   12.61   11.87
 -14   8  -1   28.56   11.65
  14   8  -1   24.49   10.03
  14   8   1   29.94   13.88
  14   8   2   89.31   21.14
  14   8   2   71.56   19.11
  14   8   2   46.06   16.41
  14   8   3   52.41   17.77
  14  -8  -4   84.84   28.24
  14   8   4  117.02   26.78
 -14   8   4  127.88   25.37
  14   8   4  151.59   25.64
  15   1   0   -1.82    3.95
  15  -1   0    2.53    4.09
  15   1   0    5.17    5.27
 -15   1   1  187.27   16.16
  15   1   1  224.28   21.57
  15  -1  -1  190.66   22.43
  15   1  -1  173.43   21.82
  15  -1   1  187.67   22.45
  15   1  -1  216.67   18.58
  15   1   2    5.52    5.48
  15   1   2    8.45    4.99
  15  -1  -2    5.70    4.61
  15   1  -2    2.61    4.22
  15   1  -2    5.52    4.42
  15  -1   2    2.65    4.69
  15  -1  -2    3.16    5.59
  15   1  -2    2.38    4.55
  15   1   3  108.22   18.93
  15   1  -3  216.05   23.62
  15   1   3  150.10   19.12
  15   1  -3  156.32   20.81
  15  -1  -3  145.43   22.19
  15   1  -3  164.90   18.73
  15   1  -3  108.69   19.07
  15  -1   3  200.20   22.40
  15   1   3  173.95   18.42
  15  -1  -4    1.96    5.66
  15  -1   4    3.29    5.81
  15   1  -4    3.11    8.10
  15  -1   4    3.30    5.71
  15  -1  -4   -5.49   11.20
  15   1   4    3.05    5.39
  15   1  -4   -3.86    8.80
  15  -1  -4    8.89   10.15
  15   1  -5  134.29   20.51
  15  -1   5   82.00   16.81
  15  -1  -5  110.51   22.49
  15   1   5  111.34   18.47
  15  -1  -5   84.98   14.66
  15  -1   5  133.32   14.82
  15   1  -6   -4.46   11.16
  15  -1   6   -4.23    8.08
  15  -1  -6   -6.41   13.86
  15   1   6    4.19    6.76
  15  -1   7   81.84   19.54
  15  -1  -7   56.34   20.81
  15   1   7   52.37   16.00
 -15   1  -7   68.71   17.09
 -15  -1  -7   45.03   15.88
  15  -1  -8    7.51   15.34
  15  -1   8   -5.36   12.24
  15   1   8   -7.22   12.77
  15   1   8   20.85   13.04
 -15  -1  -8    8.98   12.13
 -15   1  -8   -3.98   10.76
  15  -3   0    7.68    4.54
  15   3   0    2.56    4.89
 -15   3   0    2.94    3.10
  15   3   0    6.88    5.50
  15   3   1  200.19   22.89
 -15   3   1  185.66   18.34
  15   3  -1  182.97   21.58
  15   3   1  206.96   23.70
  15   3  -1  214.98   21.24
  15  -3  -1  165.74   22.25
  15  -3   1  174.23   21.63
 -15   3  -1  162.65   17.30
  15  -3  -1  191.10   24.76
  15   3   2    3.40    6.01
 -15   3   2    4.56    6.01
  15   3   2    2.60    4.96
  15   3   2    2.93    5.18
  15  -3   2   -2.72    4.40
  15   3  -2   -2.43    4.64
  15   3  -2    1.92    5.18
  15   3  -2   -1.64    5.41
  15  -3  -2   -4.11    5.92
  15  -3   3  159.93   21.45
  15  -3  -3  155.28   24.57
  15   3   4   -4.44    6.42
  15  -3  -5   67.56   21.60
  15   3   5   96.51   20.69
  15  -3  -6   20.40   17.70
  15   3   6  -24.86   11.01
 -15   3  -6   -6.45   10.18
 -15  -3  -6    4.25    9.23
  15  -3  -7   42.33   17.62
  15   3   7   81.23   21.88
 -15   3  -7   72.85   16.24
 -15   3   7   63.68   16.98
 -15  -3  -7   64.69   18.05
 -15  -3   7   94.66   23.63
  15  -3  -8  -14.39   13.74
  15   3   8   -6.77   13.82
 -15   3   8   -4.20   10.06
 -15  -3   8   -5.48   14.27
 -15  -3  -8   26.72   18.46
  15   5   0    2.44    5.57
 -15   5   0   -1.96    5.99
  15  -5   0   -4.35    8.30
  15   5   0   -2.29    6.19
  15   5   0    8.29    4.63
  15   5   1  127.78   20.21
  15   5   1  146.45   19.76
 -15   5  -1  136.95   16.48
  15   5  -1  126.86   15.37
  15  -5   1  118.43   17.10
  15   5  -1  115.85   16.30
  15   5  -1  151.31   20.64
  15   5   1  113.85   18.41
  15  -5  -1  140.77   23.77
  15  -5   1  134.19   21.76
  15   5   2    3.94    7.52
 -15   5   2    8.01    8.40
  15   5   2   -4.68    6.95
  15  -5   2    2.14    4.64
  15   5  -2    6.04    7.54
  15  -5  -2   -5.24    7.56
 -15   5   3  132.22   19.63
  15   5   3  144.26   19.47
  15   5   3  114.84   22.43
  15  -5   3  119.67   16.07
 -15   5   4   -3.01    7.84
  15   5   4   -2.89    9.10
  15   5   4   -6.05    8.73
 -15  -5  -4    3.41    9.22
  15  -5  -4   -6.54   13.34
 -15  -5  -5   67.09   15.90
 -15   5   6   -3.00    7.82
 -15  -5   6  -15.30   16.05
 -15  -5  -6    4.04    9.67
 -15   5   7   70.58   15.05
 -15  -5  -7   86.06   18.55
 -15   7   0   -9.52   10.25
  15   7   0   -2.64    8.93
  15   7   0   -5.09   13.23
  15  -7   0   -4.73    9.65
 -15   7  -1  106.08   17.02
  15   7  -1   75.46   14.39
  15   7  -1  105.14   20.64
  15   7   1   73.48   19.74
  15  -7  -1   90.63   20.38
 -15   7   1   94.81   18.64
  15  -7   1  108.55   19.53
  15   7   1   83.80   15.99
  15   7   1   83.45   16.78
  15   7   2    4.72   11.29
  15   7   2    4.88    9.96
  15  -7  -2    5.95   12.88
  15   7   3   24.72   23.63
  15   7   3   59.17   18.21
 -15   7   3   63.77   17.97
  15   7   3   92.00   19.70
  15   7   4   -6.44   13.96
 -15   7   4  -11.82   12.73
  15   7   4   -7.73   12.79
  15  -7  -5   41.03   20.12
 -15   7   5   36.65   15.81
  15   7   5   80.15   17.59
  15   7   5   86.00   21.26
 -15   9   0   -4.15   11.59
  15   9   0   -3.66   13.47
 -15   9   1   62.11   17.89
  15   9   1   89.49   19.83
 -15   9  -1   47.44   16.08
  16   0   0  427.93   41.47
  16   0   1    3.49    4.71
  16   0   1   -2.90    5.12
  16   0  -1    1.81    2.53
  16   0  -2  664.43   57.97
  16   0   2  597.37   48.96
  16   0  -2  670.66   54.23
  16   0   2  684.10   54.41
 -16   0   2  610.88   49.23
  16   0   2  765.30   58.87
  16   0   3   -6.36    5.63
  16   0  -3    2.02    5.45
  16   0   3   -3.83    5.53
  16   0  -3   -3.38    6.46
  16   0  -4  335.07   30.44
  16   0  -4  230.36   35.70
  16   0  -4  260.17   34.27
  16   0   4  295.18   28.78
  16   0   4  303.53   33.95
  16   0   5    8.33    7.36
  16   0  -5  -10.93   14.76
  16   0  -6  273.85   38.82
  16   0   6  251.99   34.40
  16   0  -7   20.14   17.47
  16   0   7   -5.56   12.03
 -16   0  -7   -4.36    9.96
  16   0   8  116.99   26.56
 -16   0   8  152.50   24.41
 -16   0  -8   62.14   17.91
 -16   2   0  636.43   46.47
  16  -2   0  672.21   54.64
  16   2   0  726.11   55.71
  16  -2   0  527.58   45.26
  16   2   0  650.06   47.74
 -16   2   1    7.64    3.64
  16  -2  -1    2.83    4.10
  16   2  -1   13.39    6.71
  16  -2   1    5.55    4.93
  16   2  -1    5.77    4.79
  16   2   1    8.83    6.73
  16  -2  -1    3.36    4.23
  16   2   1    5.52    5.65
  16  -2  -2  386.42   37.49
  16   2  -2  347.08   35.01
  16  -2   2  393.25   36.90
  16   2  -2  348.25   31.47
  16   2  -2  352.18   33.87
  16   2   2  379.94   37.11
  16   2  -2  318.37   28.62
  16   2  -3    7.80    4.49
  16   2   3    6.23    5.96
  16   2  -3   -3.12    5.05
  16   2  -3   11.19    7.83
  16  -2   3   16.18    7.39
  16   2   4  392.27   43.76
  16  -2  -4  412.44   48.20
  16  -2   4  489.98   45.34
  16  -2   5    3.70    7.09
  16  -2  -5   -6.37   15.93
  16   2   5   -8.81   10.06
  16  -2  -6  191.94   33.19
  16   2   6  220.27   31.19
 -16  -2  -6  216.44   28.35
  16  -2   6  186.01   27.16
  16  -2  -7   14.01   15.16
  16   2   7    5.74   10.95
 -16   2  -7    3.86   10.42
  16  -2   7   -4.38    9.99
  16  -2  -8  130.20   29.26
  16   2   8  121.26   24.54
 -16   2   8   92.51   20.56
 -16  -2   8  117.46   25.11
 -16   2  -8   98.86   20.21
  16  -4   0  281.40   29.37
  16   4   0  246.13   28.37
 -16   4   0  275.27   25.26
  16   4   0  246.35   23.79
  16  -4   0  286.45   32.81
  16   4   0  237.77   27.52
  16   4   1    9.11    6.98
 -16   4   1    8.50    6.43
 -16   4  -1   15.26    4.97
  16  -4  -1    9.51    6.91
  16   4  -1   12.20    4.73
  16  -4   1    5.38    5.88
  16   4  -1    2.52    4.88
  16  -4  -1   17.63   11.05
  16   4  -1   27.66    7.53
  16   4   1    6.11    5.89
  16   4  -1   21.16    6.00
 -16   4   2  382.17   38.38
  16   4   2  380.68   37.09
  16  -4  -2  371.37   45.41
  16   4   2  424.81   43.09
  16   4  -2  445.75   40.29
  16   4  -2  444.99   40.64
  16  -4   2  436.60   41.41
  16   4   2  415.28   44.49
 -16   4   3    2.42    8.02
  16   4   3    6.70    7.42
  16   4   3   12.98    9.89
  16  -4  -3    5.43   10.39
  16  -4   3   21.41    8.58
  16  -4   4  206.08   25.89
  16  -4  -4  178.76   30.83
  16  -4  -5    7.50   13.27
  16   4   5   12.57   11.13
 -16  -4  -5   19.28   10.43
  16  -4   5    3.68    7.98
  16  -4  -6  145.45   30.91
 -16   4  -6  212.05   26.25
 -16  -4  -6  208.03   28.81
  16  -4  -7    7.25   14.80
  16   4   7   -7.35   13.00
 -16   4   7    7.74   12.17
 -16  -4   7    5.97   18.77
 -16  -4  -7    4.43   11.52
  16   6   0  200.02   23.55
 -16   6   0  241.12   26.05
  16   6   0  256.52   31.56
  16  -6   0  203.35   30.61
  16   6   1   33.22   10.47
 -16   6  -1    4.71    7.63
  16   6  -1    6.03    5.48
  16   6  -1    8.07    9.68
  16   6   1   21.02    9.22
  16   6   1    4.57    6.84
  16  -6  -1    5.32   10.87
  16  -6   1   13.70    9.35
  16   6   2  165.99   27.42
  16   6   2  138.27   24.03
 -16   6   2  145.58   22.67
  16   6  -2  170.84   23.72
  16   6   2  135.43   23.17
  16  -6  -2  165.31   28.66
  16  -6   2  153.90   24.46
  16   6   3    5.59   10.67
 -16   6   3    3.63   11.71
  16   6   3   16.89   12.67
 -16  -6  -3   -3.09    9.97
  16  -6  -3    6.52   11.54
  16  -6   3   12.22    9.76
 -16   6   4  170.96   24.83
  16   6   4  246.21   27.33
 -16  -6  -4  189.87   25.83
  16  -6  -5    8.32   17.00
 -16   6   5    6.68   11.84
  16   6   5    6.60   10.41
  16   6   5   13.77   13.16
 -16  -6  -5   18.61   10.43
  16  -6  -6   85.28   23.79
 -16   6   6   73.88   15.95
  16   6   6   81.67   17.50
  16   6   6  106.23   25.19
 -16  -6  -6   61.15   16.88
 -16   8   0   87.92   18.43
  16   8   0   70.57   14.85
  16   8   0  112.90   24.68
 -16   8   1   20.05   14.20
  16   8   1   10.43   10.68
 -16   8  -1   10.41   10.36
  16   8  -1   16.31   13.62
  16   8  -1    8.68    9.14
 -16   8   2   94.10   20.93
  16   8   2  105.98   20.45
  16   8   3    5.75   14.97
  16   8   4   54.62   20.99
 -16   8   4  111.93   22.23
  17   1   0   10.45    5.01
  17  -1   0    2.95    3.70
  17   1   0    2.99    4.84
  17  -1  -1 2725.94  214.57
  17   1  -1 2705.38  214.50
  17  -1   1 2590.56  214.75
  17   1  -1 2709.12  208.13
  17   1   1 2752.69  211.97
  17   1   2   17.02    6.51
  17  -1   2    5.15    2.93
  17  -1  -2   12.81    6.12
  17   1  -2   12.00    6.85
  17  -1   2   12.96    6.61
  17   1  -2    6.33    5.49
  17  -1  -2   -7.05    6.73
  17   1  -2    5.50    7.15
  17   1  -3 2221.91  172.23
  17   1  -3 2074.34  172.57
  17   1  -3 2204.33  172.61
  17  -1  -3 2074.43  174.46
  17  -1   3 2141.54  172.38
  17   1   3 2153.83  173.47
  17   1  -3 2107.53  168.55
  17   1   3 2083.35  168.11
  17   1  -4    3.22    8.38
  17   1   4    4.14    7.32
  17  -1  -4   -2.34    7.17
  17  -1  -4   -5.74   11.72
  17  -1   4    3.89    5.26
  17   1  -4   -4.04    9.21
  17  -1  -4   -9.36    9.55
  17  -1   4   -3.63    5.86
  17  -1  -5 1285.29  121.62
  17   1   5 1233.47  113.76
  17  -1   5 1455.02  116.51
  17  -1  -5 1244.85  109.65
  17  -1   5 1367.87  108.20
  17   1   5 1443.44  119.63
  17   1  -5 1413.90  115.55
  17  -1   6   -4.45    9.08
  17   1  -6   -8.69   10.40
  17  -1  -6   -6.46   13.18
  17   1   6   -5.73    9.24
  17   1   6    4.32    7.64
 -17   1  -7  827.18   73.43
 -17  -1  -7  854.73   76.29
  17  -1   7  674.76   74.45
  17   1   7  884.58   83.46
  17  -1  -7  586.56   77.23
  17  -1   8   -5.44   13.03
  17   1   8   -7.17   15.51
  17  -1  -8   -7.27   22.25
 -17   1   8   -4.87   13.15
 -17  -1   8    5.16   12.89
 -17  -1  -8    4.74   12.33
 -17   1  -8   -4.21   12.52
 -17   3   0   22.86    4.72
  17  -3   0   14.66    6.85
  17   3   0   17.58    7.17
  17  -3  -1 2066.49  166.65
  17   3  -1 2208.98  166.17
  17  -3   1 1962.11  165.21
  17   3   1 1934.01  166.15
  17   3  -1 2172.12  162.88
  17   3   1 2059.88  166.10
  17  -3  -1 1902.90  168.54
  17   3   2   10.91    6.94
 -17   3   2   -7.15    5.74
  17   3   2    3.14    3.92
  17   3   2    3.43    4.04
  17  -3  -2    3.66    5.28
  17   3  -2    2.83    5.00
  17  -3   2    3.11    6.35
  17   3  -2   -1.98    5.71
  17  -3  -2    4.44    5.55
  17   3  -2   -8.06    5.24
  17  -3   3 1653.02  133.42
  17  -3  -3 1524.58  137.84
  17   3   3 1599.97  136.37
  17   3   4   31.51   11.39
  17  -3   4   18.38    9.36
  17  -3  -5 1054.09  106.41
  17   3   5 1120.48  101.71
  17  -3  -6   -6.97   15.89
  17   3   6   -6.19   11.82
 -17  -3  -6    4.37   11.36
 -17   3   7  761.09   70.60
  17   3   7  666.62   75.61
 -17   3  -7  698.02   67.88
 -17  -3  -7  722.88   71.07
 -17  -3   7  748.63   75.61
  17  -3  -7  653.04   76.31
  17  -3  -8   -7.10   14.50
  17   3   8    6.71   12.81
 -17   3   8   -4.35   10.88
 -17  -3   8    5.72   15.98
 -17  -3  -8   -4.58   11.92
 -17   5   0    1.90    7.13
  17   5   0    6.17    4.86
  17  -5   0   20.60    7.66
  17   5   0   -2.84    5.80
  17  -5   0    4.80    6.94
  17  -5   1 1288.15  108.02
  17   5  -1 1348.31  108.13
  17   5   1 1264.81  110.87
  17   5  -1 1359.31  110.65
 -17   5  -1 1282.09  105.11
  17   5  -1 1260.31  104.04
  17  -5  -1 1350.78  116.87
  17  -5   1 1285.28  114.21
  17   5   1 1366.21  111.12
  17   5   2   26.05   11.89
  17   5   2   28.18   12.49
 -17   5   2    7.88    8.92
  17   5   2   17.48    8.72
  17  -5   2   38.64   10.04
  17   5  -2   43.66   10.74
  17   5   2   28.90   11.71
  17  -5  -2   44.70   15.22
 -17   5   3 1170.97   90.56
  17   5   3  945.97   87.82
  17   5   3 1048.97   96.07
  17  -5   3 1042.24   88.16
  17  -5  -3  988.99   98.82
  17   5   3 1002.45   97.75
 -17   5   4    9.03   10.21
  17   5   4   22.75   11.63
  17   5   4    6.03   14.45
 -17  -5  -4    7.15    9.68
  17  -5  -4    6.84   11.07
  17   5   5  725.70   80.32
 -17  -5  -5  787.81   73.10
 -17   5   6    9.76    9.99
 -17  -5  -6   12.80   11.55
  17  -5  -7  397.23   57.24
  17   5   7  376.48   57.60
 -17   5   7  525.60   50.04
 -17   7   0    3.06   16.83
  17   7   0    9.83   14.55
  17   7   0   31.36   16.03
  17  -7   0   20.51   12.31
  17   7   1  646.79   70.08
 -17   7   1  700.02   66.69
  17   7   1  693.62   63.96
  17   7  -1  777.19   71.36
 -17   7  -1  682.89   63.49
  17  -7  -1  729.52   73.52
  17  -7   1  655.77   67.87
  17   7  -1  682.51   61.57
  17   7   2   33.15   14.52
  17  -7  -2   -6.31   14.42
  17  -7   2   29.26   12.82
  17   7   3  482.87   60.92
  17   7   3  454.29   62.10
  17   7   4   -6.99   14.29
  17   7   4    6.41   13.90
 -17   7   4   19.52   13.54
  17   7   4   30.46   14.30
  17   7   5  423.32   60.24
 -17   7   5  497.96   50.69
  17   7   5  580.87   52.65
  17  -7  -5  378.32   57.97
  17   7   5  446.15   57.20
  18   0   0  232.15   27.00
  18   0   0  219.40   23.29
  18   0   1   -6.14    6.09
  18   0  -1    1.99    3.24
  18   0   1   -3.32    5.86
  18   0   2  242.79   26.67
  18   0   2  188.08   24.09
  18   0   2  181.22   21.42
  18   0  -2  194.21   21.77
  18   0  -2  183.30   24.55
  18   0  -3    3.72    6.58
  18   0  -3   -2.36    6.58
  18   0   3   -2.21    6.76
  18   0  -3   -3.72    7.59
  18   0   3    7.04    6.22
  18   0   4  159.59   22.43
  18   0  -4  112.19   24.01
  18   0  -4  140.16   18.94
  18   0   4  156.38   18.70
  18   0  -4  132.80   23.56
  18   0   5   13.26    9.57
  18   0  -5  -11.10   14.43
  18   0   6  105.86   20.97
  18   0  -6   66.74   21.55
  18   0  -7   -6.55   14.94
 -18   0  -7    9.03   12.61
  18   0   8   74.22   22.68
 -18   0  -8   42.01   16.66
 -18   0   8   55.61   17.96
  18  -2   0  183.21   19.81
  18   2   0  168.12   19.80
  18   2   0  155.98   11.84
  18   2   1    1.07    1.71
  18   2  -1    9.21    4.43
  18  -2  -1    3.20    5.16
  18  -2   1   -3.18    5.13
  18   2  -1    3.10    5.00
  18   2   1   -6.70    6.84
  18   2   1    3.07    5.43
  18  -2  -1   -3.77    6.66
  18   2   2  135.82   20.96
 -18   2   2  151.77   14.99
  18   2   2  138.65   13.63
  18  -2  -2  128.16   20.35
  18   2  -2  146.63   20.15
  18  -2   2  161.96   21.33
  18   2  -2  177.31   20.49
  18   2  -2  157.31   16.59
  18   2  -2  129.30   13.68
  18   2  -3    2.11    3.96
  18   2  -3   -6.95    7.09
  18  -2   3    3.62    5.84
  18   2  -3    9.18    7.65
  18  -2  -3   -4.62    6.67
  18   2   4  111.43   20.75
  18   2   4   92.86   17.70
  18  -2  -4  122.16   22.46
  18  -2  -5   -2.66    9.21
  18   2   5    5.80    9.35
  18  -2   5   -4.04    8.63
  18  -2  -5   -6.57   14.21
  18   2   5    4.52    9.78
  18  -2  -5   12.01   12.26
  18  -2   5   -4.02    7.66
  18  -2  -6  100.39   23.27
  18   2   6   47.73   19.16
  18   2   6   51.93   15.91
  18  -2   6  102.56   19.25
  18  -2  -7   34.72   17.35
  18   2   7    7.73   13.66
  18   2   7    5.78   13.18
  18  -2   7    9.09   10.87
  18  -2  -8   28.12   19.18
  18   2   8   24.57   18.89
 -18   2   8   57.14   18.39
 -18  -2   8   44.04   18.41
 -18   2  -8   30.68   15.15
 -18   4   0  109.54   13.15
  18   4   0  103.57   11.80
  18  -4   0   73.05   15.03
  18   4   0  126.27   18.16
  18  -4   0  147.09   21.84
  18  -4  -1    7.03    6.72
  18  -4   1   -3.08    5.45
  18   4  -1   14.60    8.16
  18   4  -1    2.61    5.97
  18   4   1    3.44    6.09
  18  -4  -1    9.61    9.17
  18   4  -1    4.66    4.90
  18   4   1    3.31    5.86
  18   4   2  114.86   20.40
 -18   4   2  116.41   16.26
  18   4   2  106.91   14.30
  18   4  -2  121.29   18.28
  18  -4   2  109.37   17.80
  18   4  -2  132.57   17.61
  18  -4  -2   98.00   21.50
  18   4   3   -5.08    8.98
 -18   4   3    6.97    9.03
  18   4   3    2.04    7.81
  18   4   3   -4.42    7.81
  18  -4   3    6.89    7.03
  18  -4  -3   17.31   12.49
  18  -4   4   78.46   15.84
  18  -4  -4   71.04   22.11
  18  -4  -5   23.40   18.67
  18  -4   5    3.97    8.11
  18   4   6   91.41   22.34
 -18  -4  -6   49.99   16.04
  18  -4  -7   14.53   15.72
  18   4   7   -7.30   15.80
 -18  -4   7  -25.38   24.65
 -18  -4  -7    4.62   11.05
 -18   6   0   72.54   12.66
  18   6   0   49.45   10.40
  18   6   0   77.43   17.40
  18  -6   0   85.31   19.45
 -18   6  -1    2.31    6.44
  18   6   1   -3.37    8.77
  18   6  -1    8.23    9.39
 -18   6   1    2.71    7.82
  18  -6  -1   22.93   13.72
  18   6   1   -2.12    6.50
  18  -6   1   -5.06    9.66
  18   6   1    3.47    8.31
  18   6   2   94.22   19.81
  18   6  -2   90.65   17.79
  18  -6  -2  118.70   24.14
  18   6   2   60.71   17.56
  18  -6   2   52.97   16.24
  18   6   3   12.10   12.35
  18   6   3   16.72   12.71
 -18   6   3   -3.57   11.22
  18   6   3    3.20   10.05
 -18  -6  -3    6.50   10.21
  18  -6  -3   20.56   14.83
  18   6   3  -10.98   12.52
  18  -6   3   -9.27    9.46
  18   6   4   93.41   30.10
  18   6   4   38.54   20.14
 -18   6   4   65.92   16.42
  18   6   4   62.38   16.31
 -18  -6  -4   48.66   15.42
  18  -6  -5   -8.61   16.43
 -18   6   5    3.29   10.63
  18   6   5    6.49   10.72
  18   6   5  -13.72   15.66
 -18  -6  -5   -3.95   12.41
  18   6   6   67.05   15.80
  18   6   6   35.02   18.43
 -18  -6  -6   19.75   12.41
 -18   8   0   31.51   12.32
  18   8   0   25.70   11.87
  18   8   0   35.87   18.44
 -18   8   1    3.81   10.63
  18   8   1    3.17   10.23
  18   8   1    5.91   15.37
  18   8  -1   -5.43   13.00
  18  -8  -1    5.54   14.96
 -18   8   2   36.59   14.38
  18   8   2   42.95   15.35
  18   8   3    3.69   10.32
  19   1   0   16.56    6.84
  19  -1   0    3.36    4.23
  19   1   0    3.41    4.28
  19  -1  -1  328.94   32.43
  19   1  -1  258.74   30.58
  19  -1   1  225.31   29.58
  19   1  -1  261.05   24.48
  19   1   1  293.98   28.94
  19   1  -2    4.79    5.99
  19   1   2    0.86    2.11
  19  -1   2    0.33    2.22
  19   1   2   -2.41    4.92
  19  -1  -2    3.58    5.17
  19   1  -2    3.42    5.52
  19  -1   2    3.65    5.27
  19  -1  -2    3.96    7.00
  19   1  -2    3.14    5.99
  19   1  -3  205.53   27.28
  19  -1  -3  196.96   28.00
  19   1  -3  169.47   26.69
  19  -1   3  223.04   28.61
  19  -1   3  280.75   29.51
  19   1   3  198.38   24.42
  19   1  -3  217.74   27.91
  19  -1  -3  212.55   29.70
  19   1   3  266.49   30.09
  19   1  -3  298.38   27.58
  19   1   4    8.83    9.01
  19   1  -4   13.11    8.20
  19  -1  -4   35.92   16.16
  19  -1  -4    5.49    8.42
  19  -1   4    9.00    6.70
  19   1  -4    8.54   10.68
  19  -1  -4   -4.97   10.14
  19  -1   4    7.78    6.29
  19   1  -5  135.08   22.81
  19   1   5  218.91   29.22
  19  -1  -5  142.01   21.02
  19  -1  -5  146.11   28.53
  19  -1   5  188.72   20.67
  19  -1  -5  102.28   25.03
  19  -1   5  168.62   25.59
  19   1  -6   -4.18   12.43
  19   1   6   -5.87   10.39
  19  -1  -6   -6.45   12.32
  19  -1   6   -4.72    9.65
  19  -1  -7   47.86   19.50
  19   1   7   66.19   21.22
 -19   1  -7   91.11   20.06
  19  -1   7   82.76   21.39
  19  -1  -8   13.94   14.22
  19   1   8   -7.14   14.56
 -19   1  -8   -8.83   13.13
 -19  -1  -8    4.93   13.32
 -19   1   8   -4.99   13.48
 -19  -1   8   -5.27   13.70
  19  -1   8   -5.46   12.47
 -19   3   0    3.18    3.00
  19  -3   0    3.32    4.80
  19   3   0    6.65    6.36
  19  -3  -1  165.07   23.42
  19   3  -1  187.48   24.11
  19  -3   1  204.77   24.97
  19   3  -1  208.84   21.81
  19   3   1  154.15   23.87
  19  -3  -1  183.28   27.32
  19   3   1  186.14   24.45
  19   3   2   23.48    9.08
 -19   3   2   21.30    6.37
  19  -3  -2    7.97    7.23
  19   3  -2   29.20    8.91
  19   3  -2   35.63    8.45
  19  -3   2   35.11    9.62
  19   3  -2   16.33    8.58
  19  -3  -2   14.62   10.09
  19   3   3  205.71   27.81
  19   3   3  195.36   19.04
  19   3  -3  133.98   21.91
  19  -3   3  233.94   26.60
  19   3  -3  109.74   20.44
  19  -3   4    4.02    7.11
  19   3   4   -4.63    8.84
  19  -3  -5   79.97   23.75
  19   3   5   86.85   20.98
  19  -3  -5  106.34   24.82
  19  -3   5   77.47   17.09
  19   3   6    7.89   13.96
  19  -3  -6   21.21   16.93
  19   3   6  -12.40   13.43
 -19  -3  -6   22.42   12.12
  19  -3   6   18.47   10.56
  19  -3  -7   70.65   22.11
  19   3   7   78.29   27.74
  19   3   7   46.94   19.90
 -19   3  -7  106.85   20.20
 -19  -3  -7   34.76   15.48
 -19   5   0   34.08    8.27
  19   5   0   16.79    6.03
  19  -5   0   49.98   11.98
  19   5   0   45.19   11.85
  19   5   0   28.31   10.44
  19  -5   0   36.73   13.82
  19  -5   1  110.41   18.09
  19   5  -1  130.79   19.41
 -19   5   1  148.85   17.78
  19   5  -1  174.84   21.70
  19   5   1  118.24   19.70
  19  -5  -1  104.55   22.19
  19   5   1   92.29   13.91
  19   5   1  119.70   19.47
  19  -5   1  140.64   24.39
  19   5   2   13.56    9.81
 -19   5   2    5.10   10.10
  19   5  -2    9.08    7.90
  19  -5   2    6.03    6.56
  19   5  -2    9.57    8.64
  19   5   2   18.03   11.29
  19   5   3  124.63   24.57
  19   5   3  116.55   21.99
 -19   5   3   94.64   18.18
  19   5   3  103.20   16.83
  19  -5   3  118.11   18.74
  19  -5  -3  123.97   25.41
  19   5   4   20.73   15.80
 -19   5   4   24.03   10.44
  19   5   4   -2.74    9.72
  19   5   4   12.08   11.57
  19  -5  -4   28.47   17.06
  19   5   5   63.53   24.27
 -19   5   5   70.77   15.47
  19  -5  -5   76.11   26.48
  19   5   5   76.58   16.30
  19   5   5   54.91   21.16
 -19  -5  -5   97.02   20.04
  19   5   6    8.46   16.15
  19  -5  -6   39.04   22.53
  19   5   6   19.54   11.21
 -19  -5  -6  -13.36   12.02
 -19   5   6  -10.39   10.30
 -19   7   0   -2.92   10.96
  19   7   0   11.41    7.54
  19   7   0   10.56   12.64
  19  -7   0   -5.54   11.99
 -19   7   1   48.52   14.97
  19   7   1   81.14   14.22
  19   7  -1  107.34   22.33
  19   7   1   71.54   18.95
  19  -7  -1   60.73   20.30
  19  -7   1   66.15   18.75
 -19   7   2   24.82   13.20
  19  -7  -2   13.29   13.71
  19   7   2   29.36   11.59
  19  -7   2   32.62   13.60
  19   7   2   33.67   14.03
  19   7   3   42.79   18.56
  19  -7  -3   56.76   20.81
  19   7   4   -6.94   17.35
  19   7   4   12.78   13.83
  20   0   0   18.92    7.35
  20   0   0   50.84   11.32
  20   0   1   -2.36    5.65
  20   0  -1   -0.70    2.82
  20   0   1    3.74    6.04
  20   0  -2    5.14    6.16
  20   0   2   -9.71    6.56
  20   0   2   -3.95    5.70
  20   0  -2    7.51    7.17
  20   0  -3   -4.11    7.26
  20   0  -3    2.72    7.33
  20   0  -3   -4.08    8.33
  20   0   3    2.50    7.21
  20   0   3   -3.83    6.77
  20   0  -4   20.96   13.66
  20   0   4   11.88    7.54
  20   0  -4   19.68   10.19
  20   0  -4    4.72    8.39
  20   0   4   16.95    9.72
  20   0   5   -4.68    7.56
  20   0  -5  -11.15   13.94
  20   0   6    5.23    9.24
  20   0  -6   -6.01   13.01
  20   0   7   17.39   11.85
  20   0  -7   12.59   15.09
 -20   0  -7    4.65   11.16
  20   0   8    6.21   11.86
 -20   0  -8   -9.56   12.90
 -20   0   8   10.21   12.22
  20  -2   0    7.05    6.25
  20   2   0    7.16    5.80
 -20   2   1    0.34    1.82
  20  -2  -1    3.59    5.79
  20   2  -1   14.11    8.44
  20  -2   1    3.60    5.80
  20   2  -1    1.62    4.53
  20   2   1    3.40    6.01
  20   2  -2   11.37    4.41
 -20   2   2   31.88    5.79
  20   2   2   19.09    3.88
  20  -2  -2   23.54    9.93
  20   2  -2   21.28    7.40
  20   2  -2   18.93    6.21
  20  -2   2   26.52    9.19
  20   2   2   33.09   10.45
  20   2  -2   29.44    9.14
  20   2   2   15.37    8.90
  20   2  -3    3.86    3.56
  20   2  -3    7.73    6.83
  20  -2   3    8.02    8.19
  20   2  -3   -3.36    8.74
  20  -2  -3    4.99   10.19
  20   2   4   10.18    9.02
  20   2  -4   12.22   10.20
  20  -2  -4    5.64    9.12
  20  -2   4    8.59    6.96
  20   2   5    5.96    9.62
  20  -2  -5  -20.18   14.56
  20  -2  -5   -9.19    9.89
  20  -2   5   -2.31    8.02
  20  -2  -5   -6.29   11.12
  20   2   6   -6.90   11.13
  20  -2  -6   13.43   14.53
  20   2   7    7.72   13.66
  20  -2  -7    6.83   14.80
 -20   2  -7    8.25   12.64
  20  -2  -8   -6.76   16.89
 -20   2  -8    8.03   13.58
 -20   4   0   13.18    5.35
  20   4   0    2.80    3.34
  20  -4   0    3.57    5.78
  20   4   0   13.97    7.98
  20  -4   0   14.68    8.66
  20  -4  -1   15.54    8.43
  20  -4   1   17.48    8.00
  20   4  -1   19.99    8.34
  20   4  -1    2.69    6.75
  20   4   1   -3.84    6.81
 -20   4   1    2.79    4.65
  20  -4  -1   31.27   11.90
  20   4  -1    3.84    6.06
  20   4   1   14.16    7.25
  20   4   1    8.12    3.85
  20   4   2   21.69   10.38
 -20   4   2    1.85    6.93
  20   4  -2   -6.74    6.88
  20  -4   2    3.62    6.90
  20   4  -2    2.65    7.14
  20   4   2    9.03    9.22
  20  -4  -2   -5.57    8.99
  20   4   3    5.28   12.06
 -20   4   3   15.54    8.79
  20   4   3    1.79    6.73
  20  -4   3    7.67    6.80
  20  -4  -3    6.13    8.85
  20   4   4    6.38   11.29
 -20   4   4   -2.52    9.10
  20   4   4   13.27    9.31
  20  -4   4    4.05    9.26
  20  -4  -4   13.50   11.94
  20   4   5   -7.56   14.43
  20  -4  -5    8.05   14.23
  20  -4   5   16.98   10.62
  20  -4  -6   15.07   16.31
  20   4   6   -7.01   14.30
 -20  -4  -6   -4.62   12.46
  20  -4  -7   -7.22   16.46
  20   4   7   -7.23   12.78
 -20  -4  -7   -4.76   14.57
 -20   4   7   -4.21   13.24
 -20  -4   7   19.61   23.10
 -20   6   0   -6.85    8.07
  20   6   0    3.48    5.02
  20   6   0    4.41   10.07
  20  -6   0    5.77   10.20
  20   6   1   21.07    7.26
  20   6  -1   16.59   10.84
  20   6   1   15.03   10.55
  20  -6  -1    6.11   10.85
  20   6   1    7.29    8.39
  20  -6   1   22.28   13.37
 -20   6   1   12.86    9.16
  20   6  -2   -3.79    9.48
  20   6   2    9.39   13.56
  20   6   2   13.47    7.44
  20  -6  -2   -6.62   11.70
  20  -6   2    5.36   11.62
  20   6   2   33.99   14.87
  20   6   3   12.19   14.59
  20  -6  -3   -7.14   12.62
  20   6   3    5.79   13.22
  20  -6   3    5.20   11.25
  20   6   4   28.76   17.21
  20   6   4    6.43   13.13
 -20  -6  -4   -3.87   10.45
  20  -6  -4    7.54   16.32
  20   6   5    7.74   14.80
  20   6   5   13.71   14.86
 -20  -6  -5   12.37   12.29
  20   8   0    5.95   14.88
  20   8   1   -5.99   16.16
  20   8  -1  -10.73   15.48
  20  -8  -1   23.42   15.23
  20   8   2    5.41   13.00
  20  -8  -2   31.71   17.76
  21   1   0   -2.64    6.60
  21  -1   0   -3.79    6.13
  21   1   0   -3.84    7.83
  21  -1  -1   30.31   10.05
  21   1  -1   30.27   10.40
  21  -1   1   35.04   10.69
  21   1   1   31.97    9.42
  21   1  -1   19.18    5.47
  21   1  -2  -18.87    7.02
  21   1   2    5.37    7.25
  21  -1  -2   -3.99    5.77
  21   1  -2   -3.86    6.23
  21  -1   2   -4.08    6.58
  21  -1  -2    4.40    7.11
  21   1  -2    3.55    7.69
  21  -1  -3   14.96    9.25
  21  -1   3   12.08    7.31
  21   1  -3   20.36   11.82
  21  -1  -3   13.45    8.66
  21   1  -3   16.72    9.63
  21   1   3   26.21    9.36
  21  -1   3   17.29    7.76
  21   1  -3   30.80   11.19
  21  -1  -3   33.14   12.85
  21   1  -3   25.08    8.40
  21   1   3    4.23    8.19
  21   1   4   -4.69    7.57
  21   1  -4   -3.28    9.15
  21  -1  -4   -6.17   13.35
  21  -1  -4   -6.34    9.43
  21  -1   4    7.63    9.18
  21   1  -4   -4.53    8.66
  21  -1  -4   -5.31    9.38
  21  -1   4   -4.19    6.05
  21   1   5   10.66    9.44
  21   1  -5   10.61   10.55
  21  -1  -5   12.32   14.06
  21  -1  -5   -3.09   10.94
  21  -1   5   14.14    8.53
  21  -1  -5    5.97   12.19
  21  -1   5   13.62    9.85
  21   1   6   -6.04   10.67
  21  -1  -6   12.79   14.59
  21  -1   6    4.87    8.61
  21   1   7    6.69   11.84
  21  -1  -7   -6.63   13.54
 -21   1  -7   31.30   14.79
 -21  -1  -7    4.89   12.73
  21  -1   7    5.23   10.69
  21   1   8    7.05   16.10
 -21   1  -8   -4.51   13.82
  21  -1   8    5.51   11.93
  21  -3   0    3.73    5.38
  21   3   0   -3.73    7.12
  21   3   1   10.73    2.75
  21  -3  -1    7.78    6.93
  21   3  -1    7.26    6.47
  21  -3   1   22.54    9.03
  21   3  -1   17.35    7.39
  21   3   1   23.96   10.42
  21   3   1   18.13    7.90
  21  -3  -1    4.91    7.97
  21  -3  -2    4.33    7.65
  21   3  -2    3.66    6.48
  21  -3   2    3.91    5.65
  21   3  -2   -2.13    5.34
  21   3   2    9.02    7.97
  21   3  -2   -2.68    7.98
  21  -3  -2   10.57    8.52
  21   3   2    4.23    8.08
  21   3   3   19.75   11.33
  21   3   3   15.72    6.29
  21   3  -3    8.02    7.75
  21   3  -3   12.20    9.16
  21   3   4    5.84    9.43
  21  -3   4    4.37    7.07
  21  -3  -5   14.99   19.57
  21  -3  -5   27.72   16.67
  21  -3   5   23.07   10.13
  21   3   6   -7.89   16.11
  21  -3   6   14.56   11.62
  21   3   7    8.61   16.44
  21  -3  -7   -6.96   15.87
 -21   3  -7    3.93   12.35
 -21  -3  -7    5.00   13.98
  21  -3   7   -5.04   10.29
 -21   5   0    6.56    5.16
  21  -5   0   -3.74    7.62
  21   5   0   -1.25    4.68
  21   5   0    7.23    8.64
  21   5   0   -3.60    8.21
  21  -5   0   -5.70    9.20
  21   5   1    5.36    4.67
  21  -5   1   17.47    9.45
  21   5  -1   16.93    8.48
  21   5  -1   37.49   11.55
  21   5   1   -4.07    9.31
  21  -5  -1    5.90   11.27
  21   5   1    3.75    8.13
  21  -5   1    5.51    9.75
 -21   5   1   13.12    7.05
  21   5  -2   -6.89    8.97
  21   5  -2   -3.21    8.99
  21  -5   2    6.90    8.63
  21  -5  -2  -12.61   12.87
  21   5   2    9.79   11.17
  21   5   2  -14.23   10.27
  21   5   3   -5.80   12.56
  21   5   3   10.78    8.80
  21  -5  -3   -6.82   11.00
  21   5   3    5.94   12.12
  21   5   4   -6.97   12.31
  21  -5  -4    7.37   14.06
  21   5   5    7.93   14.01
  21  -5  -5    8.65   16.50
  21   5   5  -13.73   13.11
 -21  -5  -5   17.25   12.44
  21   5   6   -8.39   18.15
  21  -5  -6   -7.85   14.98
 -21  -5  -6   13.86   14.53
 -21   5   6   -3.59   10.67
  21   7   0  -15.85   14.30
  21  -7   0  -11.99   15.63
  21   7  -1   38.35   15.11
  21   7   1    5.57   14.53
  21  -7  -1   19.41   13.25
  21  -7   1    5.56   11.39
  21  -7  -2   -6.95   14.18
  21  -7   2   -5.24   12.55
  21  -7  -3   -7.33   15.87
  21   7   3    6.11   15.26
  21   7   4   -6.88   15.70
  22   0   0 1991.12  159.09
  22   0   0 1861.03  153.80
  22   0   1    2.68    6.41
  22   0  -1   -0.72    3.59
  22   0   1   -4.18    6.74
  22   0   2 1602.21  133.35
  22   0  -2 1583.57  128.28
  22   0   2 1558.24  127.61
  22   0  -2 1481.69  131.70
  22   0  -3    3.10    8.06
  22   0   3   -5.56    6.94
  22   0  -3    4.53    5.66
  22   0   3    4.70    7.59
  22   0  -3   -4.47    7.21
  22   0   3   -4.15    6.70
  22   0  -4 1112.93  116.16
  22   0  -4 1400.66  118.50
  22   0   4 1232.05  114.12
  22   0  -4 1400.53  111.84
  22   0   4 1389.41  109.83
  22   0  -5    5.54   12.00
  22   0  -5   -5.68   10.84
  22   0   5   -5.00    9.55
  22   0   6  817.31   76.53
  22   0  -6  672.37   74.58
 -22   0  -7   -4.76   12.39
  22   0   7   11.93   12.91
  22  -2   0 1488.72  132.25
  22   2   0 1671.26  133.57
  22  -2  -1   36.05   10.92
  22   2  -1   27.56    9.95
  22  -2   1   16.11    7.83
  22   2  -1   13.62    6.20
  22   2   1   20.89    9.17
  22  -2  -2 1588.25  139.21
  22   2  -2 1569.66  137.98
  22  -2   2 1726.19  139.81
  22   2   2 1542.43  139.84
  22   2  -2 1662.40  130.57
  22  -2  -2 1769.73  143.23
  22   2  -2 1813.31  137.52
  22   2   2 1515.96  137.90
  22   2  -3    8.56    6.93
  22  -2   3    4.40    8.41
  22   2  -3   -3.68    9.59
  22  -2   4  964.79   94.32
  22  -2   4 1043.56   88.41
  22   2  -4 1095.50   95.75
  22  -2  -4 1127.13  101.24
  22   2   5    6.15    8.88
  22  -2  -5   -6.82   16.31
  22  -2  -5    6.91   13.20
  22  -2   5  -10.35   13.07
  22  -2  -5    6.59    9.51
  22  -2   5    4.98    8.04
  22  -2  -6  693.43   78.03
  22  -2   6  721.38   74.93
  22   2   6  904.58   85.19
  22   2   7    7.71   15.73
  22  -2  -7   -6.64   14.37
 -22   2  -7    4.24   12.24
  22  -4   0 1186.94  108.15
  22   4   0 1305.06  109.05
  22  -4   0 1262.48  112.92
  22  -4  -1   38.32   12.15
  22  -4   1   19.58    9.69
  22   4  -1   37.18   11.33
  22   4  -1   27.74    9.29
  22   4   1   38.10   12.08
  22   4   1   30.53   10.59
  22  -4  -1   33.84   13.72
  22   4  -1   43.30   10.17
  22   4  -2 1171.18   98.16
  22  -4   2 1082.75   97.98
  22   4   2 1023.49  100.87
  22   4  -2 1127.80   94.14
  22  -4  -2 1089.35  104.07
  22   4   2 1171.25  101.17
  22   4   3   21.91   11.21
  22  -4   3   21.07   11.00
  22   4   3   23.44   13.40
  22  -4  -3   -6.46   11.45
  22  -4   4 1097.09   88.81
  22  -4  -4  767.48   91.32
  22   4   4  934.13   93.90
  22   4   5   15.22   15.59
  22  -4  -5   32.86   18.80
  22  -4   5   17.98    9.84
  22   4   6  491.54   69.15
  22  -4  -6  445.57   64.20
  22   6   0  860.15   76.48
  22  -6   0  696.20   78.17
  22   6  -1   66.48   15.76
  22   6   1   33.13   15.12
  22  -6  -1   12.97   15.70
  22  -6   1   18.22   13.35
  22   6   2  690.51   74.76
  22  -6  -2  692.43   80.30
  22   6  -2  855.71   72.75
  22  -6   2  807.36   78.64
  22   6   2  745.77   75.98
  22   6   3   37.04   19.94
  22   6   3   12.13   13.87
  22  -6  -3    7.39   15.09
  22  -6   3    5.72   12.42
  22   6   4  453.00   63.54
  22  -6  -4  486.09   66.18
  22   6   4  464.66   63.73
  22   6   5   15.37   15.74
  22  -6  -5   -8.82   19.14
  23  -1   0    4.23    5.30
  23   1   0    4.29    6.21
  23   1   0    8.78    5.99
  23  -1  -1  556.97   53.51
  23   1  -1  503.82   52.36
  23  -1   1  530.60   53.27
  23   1  -1  531.94   43.52
  23  -1  -1  544.50   54.11
  23   1   1  423.10   47.35
  23  -1  -2   -3.24    7.75
  23  -1   2    5.24    6.27
  23  -1  -2   -4.43    9.03
  23   1  -2   -4.31    8.23
  23   1  -2    6.04    8.15
  23  -1   2   13.50    9.18
  23   1   2   -2.96    6.74
  23  -1  -2    4.84    7.81
  23   1  -2   -3.97    8.11
  23   1  -3  385.40   43.15
  23  -1  -3  420.96   48.20
  23   1  -3  475.83   48.56
  23  -1   3  463.34   48.38
  23  -1  -3  454.55   45.33
  23  -1   3  362.69   40.80
  23   1  -3  480.20   47.48
  23  -1  -3  458.68   49.52
  23   1   3  441.10   47.08
  23   1  -3  412.56   42.90
  23   1   3  384.85   41.89
  23   1  -4    3.19    8.30
  23  -1  -4    6.28   17.54
  23  -1  -4    3.59   11.60
  23  -1  -4   17.01   16.87
  23   1  -4   -4.82   10.44
  23  -1   4   10.13    9.66
  23   1   4    5.05    7.29
  23  -1  -5  332.29   42.72
  23  -1  -5  276.53   34.14
  23  -1  -5  275.26   41.30
  23  -1   5  247.67   38.08
  23  -1   5  338.58   33.02
  23   1   5  302.21   40.16
  23   1   6   -6.22   13.47
  23  -1  -6   12.53   14.99
  23  -1   6   10.11   11.54
  23   1   7  209.76   35.85
  23  -1  -7  190.59   33.45
 -23  -1  -7  232.89   33.44
  23  -1   7  186.25   30.97
  23  -3   0    4.12    5.95
  23   3   0   -4.15    7.34
  23  -3   0    5.12    8.27
  23  -3  -1  402.73   44.98
  23   3  -1  414.06   44.82
  23  -3   1  438.23   45.60
  23   3   1  413.31   45.69
  23   3  -1  433.91   40.31
  23  -3  -1  386.87   47.47
  23   3  -1  413.26   41.96
  23  -3  -2   -4.69    7.58
  23   3  -2    4.08    7.80
  23  -3   2   -4.34    7.67
  23   3  -2   12.93    7.78
  23   3   2   44.34   13.77
  23   3  -2   27.26    9.78
  23   3   2    8.96    9.15
  23  -3   3  364.83   40.17
  23   3  -3  308.70   38.34
  23   3  -3  314.32   36.37
  23   3   3  268.43   41.14
  23   3   3  355.92   42.11
  23   3   4   -6.04   12.32
  23  -3   4    4.70    9.58
  23  -3  -4    6.69    9.66
  23  -3  -5  230.38   30.46
  23  -3  -5  226.04   39.37
  23  -3   5  283.21   29.01
  23  -3   5  209.56   31.91
  23  -3  -5  252.35   39.79
  23   3   6   -7.91   13.99
  23  -3  -6   35.29   18.37
  23  -3   6   10.09   11.52
  23   3   7  204.01   41.70
  23  -3  -7  148.47   31.90
 -23  -3  -7  272.31   35.23
  23  -5   0   16.61   10.39
  23   5   0   -4.00    8.18
  23   5   0   10.88    9.45
  23  -5   0    6.15   11.75
  23  -5   1  301.63   35.67
  23   5  -1  271.82   34.13
  23   5  -1  310.74   34.69
  23   5   1  307.61   37.28
  23  -5  -1  333.47   43.24
  23  -5   1  245.36   37.70
  23   5  -2    3.84    8.32
  23  -5   2    3.85    7.36
  23   5   2    5.28   10.09
  23   5  -2    3.20    8.01
  23  -5  -2    6.64   10.71
  23   5   2    4.89   12.23
  23   5   3  251.54   38.09
  23  -5  -3  283.73   41.49
  23   5   3  226.87   36.65
  23   5   4   -7.01   15.99
  23  -5  -4   15.17   16.42
  23   5   4    7.28   15.75
  23   5   5  260.99   43.24
 -23  -5  -5  280.72   34.44
  23   7   0   -5.28   13.20
  23  -7   0   -6.40   13.06
  23   7  -1  192.40   29.00
  23   7   1  186.42   31.28
  23  -7  -1  156.36   32.10
  23  -7   1  144.28   29.02
  23   7   2   16.62   14.95
  23  -7  -2   -7.20   17.98
  23  -7   2    5.65   12.88
  23  -7  -3  164.84   32.63
  23   7   3  108.60   28.64
  24   0   0   -3.07    6.65
  24   0   0   -4.51    7.97
  24   0   1   -3.00    8.10
  24   0   1    4.59    8.12
  24   0   2    4.81    6.94
  24   0  -2   -3.37    9.09
  24   0   2    6.02    6.87
  24   0  -2    4.65    8.88
  24   0  -3   -3.47    9.38
  24   0   3    6.04    8.15
  24   0   3   -5.13    7.40
  24   0  -3    4.88    7.87
  24   0  -4    5.34   13.35
  24   0  -4    3.52    9.16
  24   0   4    5.82    8.66
  24   0  -4   10.75   14.51
  24   0   4   11.19   10.68
  24   0   4   -4.81    7.76
  24   0  -5   -5.44   12.42
  24   0  -5  -11.85   12.10
  24   0   5   -5.18    9.17
  24   0   6    5.59    9.88
  24   0   7    5.95   12.89
  24  -2   0   -4.36    7.71
  24   2   0   -4.42    7.82
  24  -2  -1    8.86    9.59
  24   2  -1    8.68    6.27
  24  -2   1    4.45    7.18
  24   2  -1    1.76    5.69
  24   2   1   -4.60    7.42
  24  -2  -2   18.90   10.23
  24   2  -2    4.40    7.78
  24  -2   2   -4.58    7.40
  24   2   2   -9.96    9.50
  24   2   2   13.33    8.48
  24  -2  -2   -5.53   10.55
  24   2  -2    3.71    8.03
  24   2  -3   -4.71    7.60
  24  -2   3    4.79    7.74
  24   2   3   -5.62    8.11
  24   2  -3    4.00    9.13
  24  -2  -3  -11.74   11.98
  24  -2  -4   -7.86   10.99
  24  -2   4   -2.82    8.62
  24  -2   4   -9.99    9.54
  24   2  -4   22.77   12.72
  24  -2  -4   19.10   13.78
  24   2   5   -6.37   12.16
  24  -2  -5    6.81   13.89
  24  -2  -5   -7.61   13.46
  24  -2   5   -2.83    9.59
  24  -2  -5    6.89   12.17
  24  -2   5   -5.28    7.63
  24   2   6   28.41   17.00
  24  -2  -6   19.63   14.93
  24  -2   6   -5.56   10.62
  24   2   7   -7.68   18.37
  24  -2  -7    6.36   12.14
 -24   2  -7    4.32   13.95
  24  -2   7   -5.80   11.07
  24  -4   0    4.36    7.70
  24   4   0    4.27    6.89
  24   4   0    2.95    7.68
  24  -4   0   -5.82    9.39
  24  -4  -1   -4.63    8.85
  24  -4   1   -4.30    7.61
  24   4  -1   -8.22    7.85
  24   4   1   -9.23    8.82
  24   4  -1    2.82    7.34
  24  -4  -1    6.08    9.82
  24   4  -2   12.51    9.02
  24  -4   2   -8.79    9.52
  24   4  -2   -2.68    6.97
  24   4   2    5.32   11.52
  24  -4  -2   12.69   12.94
  24   4   2   -4.81    7.76
  24  -4   3    9.09   10.88
  24   4   3   18.74   11.92
  24  -4  -3  -13.61   10.98
  24   4   3   -5.76   12.47
  24   4   4    6.67   12.75
  24  -4   4   18.60   11.15
  24   4   4    7.22   13.81
  24   4   5    7.63   16.51
  24  -4  -5   -8.25   16.83
  24  -4   5   -4.68   10.67
  24   4   6    8.40   16.03
  24  -4  -6    7.44   15.18
 -24  -4  -6   -9.44   14.85
  24   6   0   -4.45   12.45
  24  -6   0   -6.63   10.71
  24   6  -1    4.07   10.17
  24   6   1    4.91   11.76
  24  -6  -1   -6.83   13.94
  24  -6   1    6.54   12.49
  24   6   2   -5.35   13.37
  24  -6  -2   14.39   15.57
  24   6   2    5.05   11.52
  24  -6   2   -6.41   12.23
  24   6   3    6.29   13.61
  24  -6  -3   -7.57   16.40
  24   6   3    6.20   14.83
  24  -6   3  -12.38   14.82
 -24  -6  -4   19.84   14.91
  24   6   4    6.95   15.07
  24  -6  -4   15.62   19.54
  24   6   4    7.18   17.21
  25  -1   0   -6.33    7.24
  25   1   0   -6.44    7.72
  25  -1   0   -9.36    8.28
  25   1   0   -4.69    7.59
  25  -1   1   62.79   12.76
  25   1   1   19.21    9.20
  25  -1  -1   14.03    9.18
  25   1  -1    9.32    8.50
  25  -1   1   28.64   12.12
  25   1  -1   43.13    7.52
  25  -1  -1   40.13   13.71
  25  -1  -2   -3.74    8.54
  25   1  -2    3.34    8.36
  25  -1   2    8.85    9.52
  25   1   2   -6.40    9.52
  25  -1  -2   14.59    9.93
  25   1  -2    4.74    7.65
  25  -1   2   -4.89    7.06
  25  -1  -2   15.95   10.14
  25   1  -2   -4.36    8.32
  25   1  -3   23.09   12.04
  25  -1  -3   27.74   14.13
  25  -1  -3   10.65   10.33
  25   1  -3   45.59   14.28
  25  -1   3   12.09   10.17
  25  -1   3   25.60   11.24
  25   1  -3   27.68   11.68
  25  -1  -3   55.84   16.22
  25  -1   4    6.15    8.60
  25  -1  -4  -12.57   15.04
  25  -1   4   -5.42    8.76
  25   1  -4    5.10   11.04
  25  -1  -4   -6.04   10.68
  25   1   4   -6.17    9.96
  25  -1  -4  -12.03   12.94
  25   1   4   -5.27    9.31
  25  -1  -5   30.22   17.54
  25  -1  -5   11.17   13.03
  25  -1   5   39.45   13.31
  25  -1  -5   26.08   14.24
  25  -1   5   34.89   14.05
  25   1   5   17.38   12.69
  25  -1  -6  -12.11   14.49
  25  -1   6   -6.25   11.93
  25   1   6    6.32   10.20
  25  -1   7   13.24   12.64
  25   1   7   -6.74   11.91
  25  -3   0   18.07    9.27
  25   3   0   27.17   11.82
  25  -3   0    5.60    9.09
  25  -3  -1   14.06    9.01
  25   3  -1   17.59   11.49
  25  -3   1   27.41   10.99
  25   3   1   14.42   10.46
  25   3  -1   16.05    7.48
  25  -3  -1    5.85    9.50
  25   3  -1   16.38    9.22
  25  -3  -2    5.07    6.34
  25   3  -2   -4.47    8.52
  25  -3   2   -4.69    8.30
  25   3  -2    2.14    6.89
  25   3   2   21.36   10.90
  25   3  -2   -3.37    8.76
  25   3   2    4.77    7.70
  25   3  -3    9.60   10.42
  25  -3   3    4.83    8.57
  25   3   3   18.36   13.98
  25   3   3   16.30   11.12
  25  -3   4   -4.96   10.14
  25  -3  -4   14.06   16.04
  25   3   4   13.96   14.25
  25   3   4   12.64   12.07
  25  -3  -5   14.98   17.11
  25  -3  -5   18.92   14.97
  25  -3   5    5.10   10.43
  25  -3  -5    7.46   15.25
  25   3   6   -7.92   15.11
  25  -3  -6   13.77   15.71
  25  -3   6   -5.18   10.57
  25  -5   0    9.08    9.27
  25   5   0    4.37    7.72
  25   5   0   -3.62    9.42
  25  -5   0   13.10   11.58
  25  -5   1    8.65   11.71
  25   5  -1    8.29    7.98
  25   5   1    9.74   11.16
  25   5  -1   17.18    9.33
  25  -5  -1   40.09   17.41
  25  -5   1   12.90   13.99
  25  -5   2    8.46    8.67
  25   5  -2   15.70   10.16
  25   5   2   11.29   10.81
  25  -5  -2   13.92   13.31
  25   5   2    5.08   11.03
  25  -5   2   12.93   10.46
  25   5   3   19.76   16.46
  25  -5  -3   14.70   15.91
  25   5   3   -6.08   11.62
  25  -5  -4   -7.76   16.80
  25   5   4   15.00   14.32
  25   5   4    7.13   13.60
  25   5   5    7.86   17.95
  25  -5  -5  -17.28   16.50
 -25  -5  -5   17.72   14.65
  25   5   5   23.80   19.83
  25   7   0   15.45   13.50
  25  -7   0   33.75   17.64
  25   7  -1   -9.03   14.21
  25   7   1  -16.78   17.13
  25  -7  -1    7.07   12.51
  25  -7   1   -6.42   14.66
  25  -7  -2   14.74   19.21
  25  -7   2   18.24   14.60
  26   0   0   54.80   13.49
  26   0   1    5.03   10.26
  26   0   1   -3.31    7.93
  26   0  -1   -4.84    8.55
  26   0  -2   49.19   13.35
  26   0   2   68.45   14.42
  26   0   2   41.73   15.06
  26   0  -2   40.50   14.18
  26   0  -3   10.84   10.35
  26   0  -3  -19.25   11.79
  26   0   3    3.24    8.74
  26   0   3   -5.53    8.92
  26   0  -3   21.11   13.73
  26   0  -4   31.68   16.12
  26   0  -4   77.25   18.21
  26   0   4   40.65   11.42
  26   0   4   53.76   18.14
  26   0  -4   56.98   17.82
  26   0  -5  -24.55   14.06
  26   0   5   -6.50   10.56
  26   0   6   35.31   17.07
  26   0   6   28.58   15.61
  26   0   7    5.96   12.90
  26  -2   0   81.66   16.16
  26   2   0   19.26   11.38
  26  -2  -1    4.87    7.02
  26   2  -1    9.52    8.41
  26  -2   1   -4.85    8.57
  26   2   1   -4.99    8.82
  26   2  -1    3.60    5.35
  26  -2  -1   -5.66    9.13
  26   2  -1   -3.91    8.46
  26  -2  -2   46.32   14.60
  26   2  -2   57.90   15.82
  26  -2   2   79.84   17.47
  26   2   2   48.71   15.77
  26   2  -2   93.55   18.17
  26  -2  -2   42.07   17.38
  26  -2  -3  -17.36   20.53
  26  -2   3  -14.91   13.44
  26   2  -3   10.24    9.79
  26  -2   3  -10.24    9.06
  26   2   3   -6.03    8.71
  26   2  -3    8.61   11.20
  26  -2  -3    6.30   10.17
  26  -2  -4   43.89   15.33
  26  -2   4   24.74   10.45
  26  -2   4   26.57   12.89
  26   2  -4   19.05   16.25
  26   2   4   40.49   15.54
  26  -2  -4   20.18   14.71
  26  -2  -5   -6.69   16.71
  26  -2   5    5.52   11.28
  26  -2  -5  -14.30   16.32
  26  -2  -5  -12.21   18.10
  26   2   5    6.51   12.43
  26  -2  -6   25.20   15.90
  26  -2   6   40.02   16.64
  26   2   6   21.74   16.68
  26  -4   0   33.25   14.21
  26   4   0   60.24   15.41
  26   4   0   59.13   13.16
  26  -4   0   43.92   16.12
  26  -4  -1   -5.01    7.23
  26  -4   1   -4.67   10.11
  26   4  -1   26.77   11.15
  26   4   1   -5.02   10.24
  26   4  -1   -5.67    7.93
  26  -4  -1    6.50   11.49
  26  -4   1    6.21   10.03
  26   4  -2   22.68   11.27
  26  -4   2   42.66   14.82
  26   4  -2   52.45   11.60
  26   4   2   40.14   15.77
  26  -4  -2   53.89   18.43
  26  -4   3    4.83    8.56
  26   4   3   26.34   16.47
  26  -4  -3    7.13   12.61
  26   4   3    5.89   10.43
  26  -4   4    9.77   10.69
  26   4   4   22.55   17.21
  26   4   4   47.36   17.67
  26  -4  -5   -8.13   18.56
  26  -4  -5    7.84   13.88
  26   4   5    8.23   15.74
  26   4   5  -23.14   17.62
  26   6   0   26.41   12.96
  26  -6   0   49.03   18.40
  26   6  -1   -3.95   11.04
  26   6   1    4.88   12.68
  26  -6  -1    7.14   13.62
  26  -6   1   -6.96   12.29
  26  -6  -2   51.93   23.15
  26  -6   2   68.20   25.01
  26  -6  -3    7.70   17.60
  26   6   3    6.20   16.16
  26  -6   3   26.27   15.02
  26   6   4  -34.86   19.00
  27  -1   0    3.59    8.59
  27  -1   0   10.20    9.02
  27   1   0    5.09    7.36
  27   1   0   -3.51    8.01
  27  -1  -1  888.88   78.90
  27   1  -1  765.13   76.74
  27  -1   1  784.46   77.14
  27  -1   1  765.75   71.74
  27  -1  -1  867.20   79.39
  27   1  -1  860.41   76.82
  27   1   1  705.14   71.17
  27   1  -2    3.68    9.20
  27  -1  -2    4.25   10.18
  27  -1   2    6.54    8.51
  27  -1  -2    5.32   10.15
  27   1  -2    5.18    9.16
  27  -1   2   15.88   10.80
  27  -1  -2    5.78   10.23
  27   1  -2    4.75   10.85
  27   1   2   -6.85    8.91
  27   1  -3  731.40   71.24
  27  -1   3  589.65   68.48
  27   1  -3  618.75   67.85
  27  -1  -3  689.73   72.31
  27  -1  -3  874.67   70.50
  27  -1   3  657.87   63.16
  27  -1  -4   -6.20   14.14
  27  -1  -4   -4.36   12.97
  27  -1   4    3.26   10.26
  27  -1   4    5.77    9.31
  27   1   4    6.54   11.56
  27   1  -4   -5.35   13.91
  27  -1  -4   12.75   13.01
  27  -1  -5  404.65   51.87
  27  -1   5  456.08   52.99
  27  -1  -5  418.30   55.25
  27   1   5  467.90   56.89
  27   1   5  513.97   55.04
  27  -1  -5  430.87   47.88
  27  -1   6   -6.42   12.25
  27   1   6    7.86   13.88
  27   1   6    6.39   13.04
  27  -3   0    4.93    7.11
  27   3   0   -4.90    9.99
  27   3   0    2.39    6.68
  27  -3   0   -6.06    8.75
  27  -3  -1  731.64   69.28
  27   3  -1  678.93   67.49
  27  -3   1  618.26   66.44
  27   3   1  653.85   67.42
  27   3  -1  667.39   59.12
  27   3  -1  674.62   63.92
  27  -3  -2    5.45   11.12
  27   3  -2    4.84    7.81
  27  -3   2    5.04    8.13
  27   3   2    5.73    9.25
  27   3  -2   -7.28   10.50
  27   3  -3  531.65   60.62
  27  -3   3  629.75   62.87
  27   3   3  531.33   63.90
  27  -3  -3  680.64   70.13
  27   3   3  579.12   63.16
  27  -3  -4   -4.55   13.93
  27  -3   4  -18.70   13.11
  27  -3   4   10.42    9.94
  27   3   4   36.50   16.66
  27  -3  -4   14.67   14.00
  27   3   4   12.84   13.10
  27  -3  -5  270.34   45.93
  27  -3  -5  287.47   40.06
  27  -3   5  403.78   45.30
  27  -3  -5  398.24   52.90
  27   3   5  495.35   57.15
  27  -3  -6    6.58   14.25
  27  -3   6    5.24   12.54
  27  -5   0   -4.91   10.03
  27   5   0   -4.70   10.19
  27   5   0   -3.61    9.77
  27  -5   0  -13.89   16.63
  27  -5   1  482.24   51.64
  27   5  -1  500.69   51.97
  27   5   1  426.96   52.34
  27   5  -1  510.21   48.87
  27  -5  -1  457.38   58.08
  27  -5   1  445.11   56.48
  27  -5   2   -9.13    9.31
  27   5   2   -5.97   12.91
  27  -5  -2   21.76   16.55
  27  -5   2   27.32   16.34
  27   5   3  301.45   46.13
  27  -5  -3  317.38   48.04
  27   5   3  364.08   46.47
  27   5   4    7.63   14.57
  27  -5  -4    7.87   18.83
  28   0   0  685.82   64.98
  28   0   1   -3.58   10.01
  28   0   1   -5.45    9.63
  28   0  -1    5.25   10.03
  28   0   2  533.71   60.83
  28   0  -2  504.73   59.73
  28   0  -2  691.25   59.72
  28   0   2  557.04   55.14
  28   0  -3   -4.23   12.60
  28   0   3   -3.43    8.59
  28   0  -3   -5.86   10.36
  28   0   3   -5.91   10.45
  28   0  -3   -5.65   10.78
  28   0   4  459.67   54.59
  28   0  -4  435.89   53.63
  28   0  -4  446.63   49.30
  28   0   4  485.11   47.36
  28   0  -5    6.27   12.81
  28   0   5   -6.76   11.95
  28   0   6  353.08   48.02
  28  -2   0  625.12   61.49
  28   2   0  617.13   61.81
  28   2   0  542.78   50.61
  28  -2  -1   -5.28   10.08
  28   2  -1   -5.13    9.79
  28  -2   1   15.77   10.03
  28   2   1   -5.39    9.53
  28  -2  -1   12.32   12.57
  28   2  -1   -4.25   10.62
  28  -2  -2  572.33   58.05
  28   2  -2  426.00   52.93
  28  -2   2  460.38   54.28
  28   2   2  505.23   56.86
  28  -2  -2  535.67   54.68
  28  -2   2  463.83   48.64
  28   2  -2  554.96   54.33
  28  -2  -2  536.06   59.54
  28  -2  -3   -4.86   14.04
  28  -2   3   -6.56    9.17
  28   2  -3   -5.50    9.72
  28  -2   3   16.34   12.42
  28   2   3   -6.40   11.31
  28   2  -3    4.55   10.39
  28  -2  -3    6.65    9.59
  28  -2   4  457.82   50.71
  28  -2  -4  439.89   49.65
  28  -2   4  408.77   43.71
  28   2   4  374.84   52.76
  28  -2  -4  429.71   54.80
  28  -2  -5    6.42   14.64
  28  -2  -5  -16.86   17.73
  28  -2   5    5.72   10.93
  28  -2  -5   -7.34   16.75
  28   2   5  -13.25   13.52
  28  -2  -6  190.61   33.23
  28  -2   6  214.63   33.11
  28   2   6  272.13   40.43
  28  -4   0  428.86   48.27
  28   4   0  407.47   47.93
  28   4   0  417.56   42.42
  28  -4   0  390.36   51.68
  28  -4  -1   16.06   11.61
  28  -4   1    5.03   10.28
  28   4  -1   28.70   13.38
  28   4   1   32.42   14.07
  28   4  -1   -2.79    7.84
  28  -4  -1    6.93   13.24
  28  -4   1   13.23   12.64
  28   4  -2  451.57   48.39
  28  -4   2  412.67   48.07
  28   4   2  346.45   48.55
  28  -4  -2  478.13   55.70
  28  -4   3   25.40   12.25
  28   4   3   13.82   14.19
  28  -4   4  302.24   39.00
  28   4   4  286.09   45.19
  28   4   4  313.86   44.67
  28  -4  -5   15.57   17.79
  28   4   5   16.63   16.99
  28   4   5    7.56   14.45
  28   6   0  369.74   39.06
  28  -6   0  189.77   38.27
  28   6  -1   11.23   11.90
  28   6   1   14.46   13.58
  28  -6   1   43.55   19.67
  28  -6  -2  181.61   36.12
  28  -6   2  255.92   40.04
  29  -1   0    4.00    9.13
  29   1   0   11.35   10.58
  29  -1   0    5.51    8.90
  29   1   0    5.50    8.88
  29   1   1   77.36   16.94
  29  -1  -1   88.59   20.56
  29  -1   1   66.68   16.81
  29   1  -1   65.34   17.38
  29  -1   1   94.33   20.21
  29   1   1   84.77   20.14
  29  -1  -1  101.06   23.16
  29   1  -1  118.45   21.70
  29  -1  -2   17.26   11.01
  29   1  -2   11.13   11.38
  29  -1  -2   -4.73   13.68
  29  -1   2    5.68    8.23
  29  -1   2    3.55   11.49
  29   1  -2   20.38   12.21
  29  -1  -2   18.63   13.46
  29   1  -2   12.02   12.29
  29  -1  -3   82.84   21.11
  29  -1   3   66.67   15.39
  29   1  -3   41.24   16.13
  29  -1   3   64.02   19.44
  29   1  -3   72.82   21.16
  29  -1  -3   95.64   22.15
  29  -1  -4    5.97   13.63
  29  -1  -4   -9.31   15.76
  29  -1   4  -10.20   12.98
  29  -1   4    6.06    9.77
  29   1   4   -6.84   13.97
  29   1  -4    5.53   12.61
  29  -1  -4   -6.66   15.19
  29  -1  -5   12.55   17.85
  29  -1   5   31.40   15.99
  29   1   5   59.44   20.29
  29  -1   6    6.49   14.05
  29  -3   0    5.30    9.37
  29   3   0   -5.26   10.74
  29   3   0    2.36    6.61
  29  -3   0    6.51   10.50
  29  -3  -1   76.48   19.10
  29   3  -1   56.14   16.76
  29  -3   1   47.58   15.54
  29   3   1   61.59   16.86
  29   3  -1   86.37   18.11
  29  -3  -2   -5.81    9.37
  29   3  -2    5.16   10.53
  29  -3   2   10.71   10.22
  29   3   2    6.11   12.47
  29  -3   3   50.26   13.94
  29  -3   3   53.87   17.33
  29   3   3   47.67   19.37
  29  -3  -3   36.12   19.84
  29  -3  -4    9.84   15.87
  29  -3   4   20.16   14.14
  29  -3   4   -5.40   11.03
  29   3   4    7.54   12.16
  29  -3  -4   15.16   18.95
  29  -3  -5   55.49   21.41
  29  -3   5   69.42   18.28
  29  -3  -5   12.27   15.85
  29  -3  -5   85.32   26.39
  29   3   5   41.24   19.93
  29   3   5    7.20   15.82
  29  -5   0   -5.22   11.32
  29   5   0   -5.00   13.52
  29   5   0  -10.71   10.31
  29  -5   0    7.27   14.83
  29  -5   1   34.84   15.82
  29   5   1   99.20   21.83
  29   5  -1   82.61   15.45
  29   5   1   24.14   13.66
  29  -5  -1   79.86   23.80
  29  -5   1   72.02   24.74
  29   5   2  -12.56   13.59
  29  -5  -2    7.44   16.11
  29  -5   2    7.10   14.49
  29   5   3   42.03   17.82
  29  -5  -3   46.18   18.71
  30   0   0    4.06    9.26
  30   0   1    7.63   10.30
  30   0   1   -5.82   11.11
  30   0  -1    5.64   10.76
  30   0   2   -3.68    9.95
  30   0  -2   -5.89    9.52
  30   0   2   -5.96    9.63
  30   0  -2  -11.68   13.33
  30   0  -2    9.05   11.32
  30   0   3   -3.59   10.37
  30   0  -3   -6.25   10.08
  30   0   3   -6.22   10.03
  30   0  -3   -5.90   12.04
  30   0   4   -6.57   13.42
  30   0  -4   12.32   16.63
  30   0   5   -6.94   12.27
  30   0  -5   -6.30   15.09
  30  -2   0  -12.59   10.92
  30  -2   0    5.58   11.39
  30   2   0   11.10    9.81
  30  -2   0   -6.39   12.19
  30  -2   1   -3.82   10.68
  30  -2  -1   -5.67    9.15
  30   2  -1   -5.46    8.81
  30  -2   1  -11.20   10.69
  30   2   1   -5.77   11.02
  30  -2  -1   -6.61   11.68
  30   2  -1   13.69    9.88
  30  -2  -2   -5.14   13.88
  30  -2   2    3.61    9.39
  30  -2  -2   -5.95    8.59
  30   2  -2    5.54   10.58
  30  -2   2    5.66   11.56
  30   2   2   -6.15   11.74
  30   2  -2    4.63    9.44
  30  -2  -2    6.80   13.88
  30  -2  -3    5.31   15.35
  30   2  -3   -5.82   10.30
  30  -2   3   -3.54   11.70
  30  -2   3    5.73   10.14
  30   2   3   -6.75   10.90
  30  -2  -3  -21.00   15.98
  30  -2  -4  -13.47   18.18
  30  -2   4   -5.76   12.48
  30   2   4   -7.35   12.99
  30  -2  -4   14.56   16.61
  30  -2  -4   -5.08   15.54
  30  -2   4   -3.49   11.27
  30  -2  -5    6.02   13.73
  30  -2   5   17.43   15.12
  30  -2  -5  -21.24   17.61
  30   2   5   -7.95   16.22
  30  -2  -5   -7.42   16.07
  30  -4   0    5.42   10.36
  30   4   0    5.28   11.43
  30   4   0    2.91   10.29
  30  -4   0    7.09   13.54
  30  -4  -1    5.67   10.02
  30  -4   1   -5.31   10.85
  30   4  -1  -10.15   12.68
  30   4   1   -5.73   10.13
  30  -4  -1    7.18   12.70
  30  -4   1    6.96   14.20
  30   4  -2    5.12   12.25
  30  -4   2   -5.25   10.03
  30   4   2    6.37   12.17
  30  -4  -2    7.35   14.02
  30  -4   3   -5.20   10.61
  30   4   3   -7.14   12.62
  30  -4  -4   -9.27   14.95
  30  -4   4   -3.44   11.37
  30   4   4    7.85   13.87
  30  -4  -4    7.87   17.04
  31   1   0   16.09   11.98
  31  -1   0    5.86   10.38
  31   1   0    5.83   10.32
  31  -1   0    6.22   10.05
  31  -1  -1  213.65   32.17
  31   1  -1  184.78   30.64
  31  -1   1  206.75   31.19
  31   1   1  173.25   29.33
  31  -1   1  168.18   26.66
  31   1   1  182.24   27.10
  31  -1  -1  222.73   34.04
  31   1  -1  210.53   30.75
  31  -1   2    3.79   11.27
  31  -1  -2   18.42   14.01
  31   1  -2   -5.91   12.78
  31  -1   2   17.99   12.98
  31   1  -2   10.62   11.49
  31  -1  -2  -12.97   14.03
  31  -1  -2   10.32   12.89
  31  -1  -3  176.77   30.56
  31  -1   3  120.43   22.97
  31   1  -3  199.10   31.18
  31  -1   3  200.53   29.93
  31   1  -3  161.62   29.00
  31  -1  -3  145.48   29.19
  31  -1  -4    4.88   16.15
  31  -1   4   10.48   12.35
  31  -1   4    6.24   11.92
  31   1   4   -7.08   14.45
  31   1  -4    5.61   12.14
  31  -1  -4   -6.84   13.95
  31  -1   5  146.78   28.64
  31   1   5  150.93   31.17
  31  -1  -5  179.26   32.51
  31  -3   0   11.24   12.90
  31   3   0   27.67   13.32
  31  -3  -1  162.34   28.52
  31   3  -1  161.41   26.24
  31  -3   1  150.21   25.74
  31   3   1  129.89   26.33
  31  -3   1  156.57   29.64
  31  -3  -2    5.31   17.57
  31  -3   2   -3.74   11.76
  31  -3  -2   30.65   13.98
  31   3  -2   16.29   12.38
  31  -3   2    5.58   10.65
  31   3   2   -6.41   13.88
  31  -3  -2   -7.23   16.49
  31  -3  -3  125.29   30.54
  31  -3   3  151.89   23.92
  31  -3   3  160.82   26.87
  31   3   3  155.55   30.60
  31  -3  -3  157.45   33.97
  31  -3  -4   -5.16   18.22
  31  -3   4   -3.53   12.99
  31  -3   4   16.50   11.23
  31   3   4   15.39   19.24
  31  -3  -4    7.72   16.72
  31  -5   0   -5.46   11.82
  31   5   0   13.71   10.78
  31  -5   0   15.03   17.15
  31   5   1  132.00   26.46
  31   5   1  119.23   22.37
  31  -5  -1  164.49   32.56
  31  -5   1  133.31   29.99
  31   5   2   19.36   16.13
  31  -5   2   -7.26   13.87
  32   0   0  137.73   24.50
  32   0   1   -4.03   10.07
  32   0   1   -6.13   10.84
  32   0  -1   -5.99   12.23
  32   0  -2  168.22   28.77
  32   0   2  169.63   29.32
  32   0  -2  199.22   28.93
  32   0   2  165.01   25.97
  32   0  -2  139.08   28.76
  32   0   3   -3.69   11.28
  32   0  -3   -9.75   13.62
  32   0  -3   -6.57   10.61
  32   0   3   -6.48   13.23
  32   0  -3    6.12   12.48
  32   0   4  115.12   24.90
  32   0  -4  149.73   29.75
  32   0  -5  -12.38   17.89
  32  -2   0  165.41   25.59
  32  -2   0   82.46   21.51
  32   2   0  127.74   24.34
  32  -2   0  128.28   26.91
  32  -2   1   -4.16   12.36
  32  -2  -1   -6.02   10.65
  32   2  -1   -5.72   10.12
  32  -2   1    5.88   11.23
  32   2   1   12.16   11.61
  32  -2  -1   -6.97   11.25
  32   2  -1  -14.54   12.61
  32  -2  -2  106.90   24.93
  32   2  -2  180.01   28.75
  32  -2  -2  150.61   27.48
  32  -2   2  108.41   21.59
  32  -2   2  164.80   27.50
  32   2   2   84.19   22.85
  32   2  -2  206.23   28.73
  32  -2  -2  176.56   31.05
  32  -2   3  -17.76   13.53
  32   2   3   -6.97   13.34
  32  -2  -3  -22.60   23.07
  32  -2   3   -7.44   14.48
  32  -2  -3    7.21   14.74
  32  -2  -4  161.32   29.19
  32  -2   4   85.27   19.81
  32  -2   4   94.35   22.21
  32   2   4  142.75   29.99
  32  -2  -4  177.53   33.20
  32  -4   0   96.24   22.18
  32   4   0  116.20   22.82
  32  -4   0   88.57   25.57
  32  -4  -1   -5.91   12.79
  32  -4   1    5.51   11.93
  32   4  -1    5.30   11.48
  32   4   1   -5.98   12.20
  32  -4  -1   -7.47   13.21
  32  -4   1   14.43   17.26
  32   4  -2   90.47   22.05
  32  -4   2  107.58   22.58
  32   4   2  126.06   26.74
  32  -4   2  149.17   28.44
  32  -4  -3   -5.30   17.93
  32  -4   3    7.52   12.14
  32  -4   3   -5.25   11.36
  32   4   3   -7.23   13.81
  33  -1   0   -4.65   14.63
  33  -1   0   12.31   12.56
  33   1   0    6.10    8.81
  33  -1   0    6.52   12.46
  33   1   0    5.55   10.60
  33  -1  -1  328.26   41.56
  33  -1   1  245.80   35.69
  33  -1   1  444.09   47.39
  33  -1  -1  362.05   44.30
  33   1  -1  278.35   41.31
  33   1   1  293.68   41.49
  33  -1  -1  366.70   45.72
  33   1  -1  298.99   40.99
  33  -1  -2   -5.45   17.58
  33  -1   2   -3.93   11.68
  33  -1  -2    6.45   10.41
  33   1  -2    6.17   10.90
  33  -1   2   -6.20   11.83
  33   1  -2    5.46   11.82
  33  -1  -2   -6.77   14.65
  33   1  -3  316.26   42.79
  33  -1   3  346.93   44.01
  33  -1  -3  341.19   43.38
  33   1  -3  296.31   40.06
  33  -1  -3  283.88   43.17
  33  -1   3  253.25   34.45
  33  -1  -4    5.00   18.03
  33  -1   4   -7.04   11.90
  33  -1   4   19.04   13.73
  33  -1  -4   -6.87   17.88
  33  -3   0  -19.11   17.24
  33  -3   0    5.86   10.36
  33   3   0   -5.78   12.50
  33  -3  -1  296.75   39.81
  33  -3   1  246.35   33.40
  33  -3  -1  230.07   36.35
  33   3  -1  246.89   35.66
  33  -3   1  276.35   37.71
  33   3   1  233.64   36.48
  33  -3  -1  318.80   44.59
  33  -3   1  275.06   40.36
  33  -3  -2  -11.39   20.13
  33  -3   2   -8.01   16.09
  33   3  -2   -5.63    9.95
  33  -3   2    5.69   10.86
  33   3   2   -6.68   13.63
  33  -3  -2   -7.49   16.20
  33  -3  -3  262.46   39.10
  33  -3   3  197.51   29.38
  33  -3   3  246.25   34.95
  33   3   3  266.26   40.16
  33  -3  -3  190.76   38.00
  34   0   0  437.33   46.16
  34   0   0  321.07   45.92
  34   0  -1   -9.73   12.66
  34   0   1   -4.17   12.42
  34   0   1   -6.35   12.96
  34   0  -1   -6.22   13.47
  34   0   2  344.72   39.21
  34   0  -2  298.59   43.41
  34   0   2  318.29   44.19
  34   0  -2  357.11   43.68
  34   0  -2  345.17   45.37
  34   0   3  -13.36   15.25
  34   0  -3    6.17   14.10
  34   0  -4  240.75   38.74
  34  -2   0  361.72   44.36
  34   2   0  247.12   38.52
  34  -2   0  367.01   41.50
  34  -2   0  253.22   41.98
  34   2   0  277.56   38.43
  34  -2  -1   12.56   14.32
  34   2  -1   -5.93   11.33
  34  -2   1   -6.04    9.74
  34   2   1   12.60   10.16
  34  -2  -1  -16.37   19.28
  34  -2   1  -13.20   15.22
  34  -2  -1    7.20   12.73
  34   2  -1    5.01   13.52
  34  -2   1    6.93   14.14
  34  -2  -2  333.56   45.28
  34   2  -2  299.71   42.25
  34  -2   2  349.34   44.34
  34   2   2  335.04   45.29
  34  -2  -2  398.55   48.94
  34  -2   2  283.38   37.66
  34  -2  -2  389.16   50.44
  34  -2  -3  -17.43   20.11
  34  -2   3   -3.79   13.94
  34  -2   3    5.96   11.39
  34   2   3   -7.10   14.49
  34  -2  -3   -7.33   15.86
  34  -4   0  254.86   38.02
  34   4   0  249.68   36.77
  34   4  -1   16.37   11.81
  34  -4   1   -5.60   12.11
  34   4   1   -6.15   13.31
  35  -1   0   -9.57   13.38
  35  -1   0   -6.34   12.95
  35   1   0   -6.26   11.06
  35  -1   0   -6.74   11.91
  35   1   0    5.73   11.69
  35  -1  -1   19.35   12.37
  35   1  -1    6.23   14.26
  35  -1  -1   15.85   15.77
  35  -1   1   31.52   16.44
  35  -1   1   12.98   12.93
  35   1   1    6.42   11.41
  35  -1  -1   20.48   14.82
  35   1  -1   28.49   15.43
  35  -1  -2   13.32   12.71
  35   1  -2    6.34   12.94
  35  -1   2   -6.35   11.22
  35   1   2  -20.06   15.26
  35   1  -2   -5.52   11.95
  35  -1  -2   -6.83   12.07
  35  -1  -2   16.82   18.98
  35  -1   2    3.99   12.55
  35  -1   3   50.87   19.53
  35  -1  -3   27.63   19.18
  35  -1  -3    6.80   16.33
  35  -1   3   11.21   14.60
  35  -3   0  -10.10   17.49
  35  -3   0  -17.99   13.01
  35   3   0   -5.93   12.87
  35  -3   1    9.10   11.94
  35  -3  -1   12.42   12.77
  35   3  -1   51.52   17.10
  35  -3   1    5.86   12.05
  35   3   1   37.84   16.48
  35  -3  -1   44.83   17.95
  36   0   0  156.78   27.19
  36   0   0  145.24   28.56
  36   0  -1  -10.00   14.44
  36   0   1   -4.23   12.22
  36   0   1   -6.48   14.78
  36   0  -1   -6.31   12.05
  36   0  -2  152.13   28.97
  36   0   2  138.06   28.03
  36   0  -2  172.57   31.36
  36  -2   0  181.26   30.49
  36   2   0  159.85   31.35
  36  -2   0  143.96   31.08
  36   2   0  174.46   29.73
  36  -2   0  167.00   30.27
  36  -2   1    4.53   12.22
  36  -2  -1   12.83   13.89
  36   2  -1   -6.02   12.28
  36  -2   1    6.11   13.95
  36   2   1   -6.42   15.37
  36  -2  -1    7.32   12.93
  36  -2   1    7.03   16.82
  37  -1   0  -13.71   14.84
  37   1   0    5.83   13.30
  37   1  -1    5.72   13.69
   0   0   0    0.00    0.00


TITL HW_HD_Zhou_La2222_S2_031524_Corr1 in Cmcm
REM Cmcm (#63, found as Ccmm in ba-c setting)
CELL 0.71073  20.551025   5.450767   5.397469  90.0000  90.0000  90.0000
ZERR    4.00   0.001323   0.000376   0.000374   0.0000   0.0000   0.0000
LATT  7
SYMM -x,-y, z+1/2
SYMM -x, y,-z+1/2
SYMM  x,-y,-z
SFAC O Ni La
UNIT 28.00 8.00 12.00
REM  CrysAlisPro recorded range (K): Min=300.0; max=300.0; aver:300.0
TEMP 27
SIZE 0.02 0.06 0.08
TREF
HKLF 4
END
_computing_structure_solution     'SHELXT 2018/2 (Sheldrick, 2018)'
;
_shelx_hkl_checksum                13696
_olex2_submission_special_instructions  'No special instructions were received'
_oxdiff_exptl_absorpt_empirical_details
;
Empirical correction (ABSPACK) includes:
- Absorption correction using spherical harmonics
- Frame scaling
;
_oxdiff_exptl_absorpt_empirical_full_max  2.229
_oxdiff_exptl_absorpt_empirical_full_min  0.526
